# Supplementary material for: Spatial Resolution and Refractive Index Contrast of Resonant Photonic Crystal Surfaces for Biosensing
Source: IEEE Photonics J. Author manuscript; Available in PMC 2015 Sep 7. (PMC4561521; doi:10.1109/JPHOT.2015.2435699)
Supplement: fig6_data [file NIHMS64775-supplement-fig6_data.gz › Volumes/graham/MacBook_backup/PhD_folder_2015_06_02/paper_improvements/IEEE_J_Photonics/final_files/data_files/fig6/meep_data/12/ref.out]

-----------
Initializing structure...
Working in 2D dimensions.
Computational cell is 150 x 10 x 0 with resolution 25
     block, center = (0,-2.56637,0)
          size (150,4.86726,1e+20)
          axes (1,0,0), (0,1,0), (0,0,1)
          dielectric constant epsilon diagonal = (2.0736,2.0736,2.0736)
     block, center = (0,2.43363,0)
          size (150,5.13274,1e+20)
          axes (1,0,0), (0,1,0), (0,0,1)
          dielectric constant epsilon diagonal = (1.9881,1.9881,1.9881)
     block, center = (-37.5,0.309735,0)
          size (75,0.884956,1e+20)
          axes (1,0,0), (0,1,0), (0,0,1)
          dielectric constant epsilon diagonal = (1.9881,1.9881,1.9881)
     block, center = (74.5,0,0)
          size (0.65,0.265487,1e+20)
          axes (1,0,0), (0,1,0), (0,0,1)
          dielectric constant epsilon diagonal = (1.9881,1.9881,1.9881)
     block, center = (73.5,0,0)
          size (0.65,0.265487,1e+20)
          axes (1,0,0), (0,1,0), (0,0,1)
          dielectric constant epsilon diagonal = (1.9881,1.9881,1.9881)
     block, center = (72.5,0,0)
          size (0.65,0.265487,1e+20)
          axes (1,0,0), (0,1,0), (0,0,1)
          dielectric constant epsilon diagonal = (1.9881,1.9881,1.9881)
     block, center = (71.5,0,0)
          size (0.65,0.265487,1e+20)
          axes (1,0,0), (0,1,0), (0,0,1)
          dielectric constant epsilon diagonal = (1.9881,1.9881,1.9881)
     block, center = (70.5,0,0)
          size (0.65,0.265487,1e+20)
          axes (1,0,0), (0,1,0), (0,0,1)
          dielectric constant epsilon diagonal = (1.9881,1.9881,1.9881)
     block, center = (69.5,0,0)
          size (0.65,0.265487,1e+20)
          axes (1,0,0), (0,1,0), (0,0,1)
          dielectric constant epsilon diagonal = (1.9881,1.9881,1.9881)
     block, center = (68.5,0,0)
          size (0.65,0.265487,1e+20)
          axes (1,0,0), (0,1,0), (0,0,1)
          dielectric constant epsilon diagonal = (1.9881,1.9881,1.9881)
     block, center = (67.5,0,0)
          size (0.65,0.265487,1e+20)
          axes (1,0,0), (0,1,0), (0,0,1)
          dielectric constant epsilon diagonal = (1.9881,1.9881,1.9881)
     block, center = (66.5,0,0)
          size (0.65,0.265487,1e+20)
          axes (1,0,0), (0,1,0), (0,0,1)
          dielectric constant epsilon diagonal = (1.9881,1.9881,1.9881)
     block, center = (65.5,0,0)
          size (0.65,0.265487,1e+20)
          axes (1,0,0), (0,1,0), (0,0,1)
          dielectric constant epsilon diagonal = (1.9881,1.9881,1.9881)
     block, center = (64.5,0,0)
          size (0.65,0.265487,1e+20)
          axes (1,0,0), (0,1,0), (0,0,1)
          dielectric constant epsilon diagonal = (1.9881,1.9881,1.9881)
     block, center = (63.5,0,0)
          size (0.65,0.265487,1e+20)
          axes (1,0,0), (0,1,0), (0,0,1)
          dielectric constant epsilon diagonal = (1.9881,1.9881,1.9881)
     block, center = (62.5,0,0)
          size (0.65,0.265487,1e+20)
          axes (1,0,0), (0,1,0), (0,0,1)
          dielectric constant epsilon diagonal = (1.9881,1.9881,1.9881)
     block, center = (61.5,0,0)
          size (0.65,0.265487,1e+20)
          axes (1,0,0), (0,1,0), (0,0,1)
          dielectric constant epsilon diagonal = (1.9881,1.9881,1.9881)
     block, center = (60.5,0,0)
          size (0.65,0.265487,1e+20)
          axes (1,0,0), (0,1,0), (0,0,1)
          dielectric constant epsilon diagonal = (1.9881,1.9881,1.9881)
     block, center = (59.5,0,0)
          size (0.65,0.265487,1e+20)
          axes (1,0,0), (0,1,0), (0,0,1)
          dielectric constant epsilon diagonal = (1.9881,1.9881,1.9881)
     block, center = (58.5,0,0)
          size (0.65,0.265487,1e+20)
          axes (1,0,0), (0,1,0), (0,0,1)
          dielectric constant epsilon diagonal = (1.9881,1.9881,1.9881)
     block, center = (57.5,0,0)
          size (0.65,0.265487,1e+20)
          axes (1,0,0), (0,1,0), (0,0,1)
          dielectric constant epsilon diagonal = (1.9881,1.9881,1.9881)
     block, center = (56.5,0,0)
          size (0.65,0.265487,1e+20)
          axes (1,0,0), (0,1,0), (0,0,1)
          dielectric constant epsilon diagonal = (1.9881,1.9881,1.9881)
     block, center = (55.5,0,0)
          size (0.65,0.265487,1e+20)
          axes (1,0,0), (0,1,0), (0,0,1)
          dielectric constant epsilon diagonal = (1.9881,1.9881,1.9881)
     block, center = (54.5,0,0)
          size (0.65,0.265487,1e+20)
          axes (1,0,0), (0,1,0), (0,0,1)
          dielectric constant epsilon diagonal = (1.9881,1.9881,1.9881)
     block, center = (53.5,0,0)
          size (0.65,0.265487,1e+20)
          axes (1,0,0), (0,1,0), (0,0,1)
          dielectric constant epsilon diagonal = (1.9881,1.9881,1.9881)
     block, center = (52.5,0,0)
          size (0.65,0.265487,1e+20)
          axes (1,0,0), (0,1,0), (0,0,1)
          dielectric constant epsilon diagonal = (1.9881,1.9881,1.9881)
     block, center = (51.5,0,0)
          size (0.65,0.265487,1e+20)
          axes (1,0,0), (0,1,0), (0,0,1)
          dielectric constant epsilon diagonal = (1.9881,1.9881,1.9881)
     block, center = (50.5,0,0)
          size (0.65,0.265487,1e+20)
          axes (1,0,0), (0,1,0), (0,0,1)
          dielectric constant epsilon diagonal = (1.9881,1.9881,1.9881)
     block, center = (49.5,0,0)
          size (0.65,0.265487,1e+20)
          axes (1,0,0), (0,1,0), (0,0,1)
          dielectric constant epsilon diagonal = (1.9881,1.9881,1.9881)
     block, center = (48.5,0,0)
          size (0.65,0.265487,1e+20)
          axes (1,0,0), (0,1,0), (0,0,1)
          dielectric constant epsilon diagonal = (1.9881,1.9881,1.9881)
     block, center = (47.5,0,0)
          size (0.65,0.265487,1e+20)
          axes (1,0,0), (0,1,0), (0,0,1)
          dielectric constant epsilon diagonal = (1.9881,1.9881,1.9881)
     block, center = (46.5,0,0)
          size (0.65,0.265487,1e+20)
          axes (1,0,0), (0,1,0), (0,0,1)
          dielectric constant epsilon diagonal = (1.9881,1.9881,1.9881)
     block, center = (45.5,0,0)
          size (0.65,0.265487,1e+20)
          axes (1,0,0), (0,1,0), (0,0,1)
          dielectric constant epsilon diagonal = (1.9881,1.9881,1.9881)
     block, center = (44.5,0,0)
          size (0.65,0.265487,1e+20)
          axes (1,0,0), (0,1,0), (0,0,1)
          dielectric constant epsilon diagonal = (1.9881,1.9881,1.9881)
     block, center = (43.5,0,0)
          size (0.65,0.265487,1e+20)
          axes (1,0,0), (0,1,0), (0,0,1)
          dielectric constant epsilon diagonal = (1.9881,1.9881,1.9881)
     block, center = (42.5,0,0)
          size (0.65,0.265487,1e+20)
          axes (1,0,0), (0,1,0), (0,0,1)
          dielectric constant epsilon diagonal = (1.9881,1.9881,1.9881)
     block, center = (41.5,0,0)
          size (0.65,0.265487,1e+20)
          axes (1,0,0), (0,1,0), (0,0,1)
          dielectric constant epsilon diagonal = (1.9881,1.9881,1.9881)
     block, center = (40.5,0,0)
          size (0.65,0.265487,1e+20)
          axes (1,0,0), (0,1,0), (0,0,1)
          dielectric constant epsilon diagonal = (1.9881,1.9881,1.9881)
     block, center = (39.5,0,0)
          size (0.65,0.265487,1e+20)
          axes (1,0,0), (0,1,0), (0,0,1)
          dielectric constant epsilon diagonal = (1.9881,1.9881,1.9881)
     block, center = (38.5,0,0)
          size (0.65,0.265487,1e+20)
          axes (1,0,0), (0,1,0), (0,0,1)
          dielectric constant epsilon diagonal = (1.9881,1.9881,1.9881)
     block, center = (37.5,0,0)
          size (0.65,0.265487,1e+20)
          axes (1,0,0), (0,1,0), (0,0,1)
          dielectric constant epsilon diagonal = (1.9881,1.9881,1.9881)
     block, center = (36.5,0,0)
          size (0.65,0.265487,1e+20)
          axes (1,0,0), (0,1,0), (0,0,1)
          dielectric constant epsilon diagonal = (1.9881,1.9881,1.9881)
     block, center = (35.5,0,0)
          size (0.65,0.265487,1e+20)
          axes (1,0,0), (0,1,0), (0,0,1)
          dielectric constant epsilon diagonal = (1.9881,1.9881,1.9881)
     block, center = (34.5,0,0)
          size (0.65,0.265487,1e+20)
          axes (1,0,0), (0,1,0), (0,0,1)
          dielectric constant epsilon diagonal = (1.9881,1.9881,1.9881)
     block, center = (33.5,0,0)
          size (0.65,0.265487,1e+20)
          axes (1,0,0), (0,1,0), (0,0,1)
          dielectric constant epsilon diagonal = (1.9881,1.9881,1.9881)
     block, center = (32.5,0,0)
          size (0.65,0.265487,1e+20)
          axes (1,0,0), (0,1,0), (0,0,1)
          dielectric constant epsilon diagonal = (1.9881,1.9881,1.9881)
     block, center = (31.5,0,0)
          size (0.65,0.265487,1e+20)
          axes (1,0,0), (0,1,0), (0,0,1)
          dielectric constant epsilon diagonal = (1.9881,1.9881,1.9881)
     block, center = (30.5,0,0)
          size (0.65,0.265487,1e+20)
          axes (1,0,0), (0,1,0), (0,0,1)
          dielectric constant epsilon diagonal = (1.9881,1.9881,1.9881)
     block, center = (29.5,0,0)
          size (0.65,0.265487,1e+20)
          axes (1,0,0), (0,1,0), (0,0,1)
          dielectric constant epsilon diagonal = (1.9881,1.9881,1.9881)
     block, center = (28.5,0,0)
          size (0.65,0.265487,1e+20)
          axes (1,0,0), (0,1,0), (0,0,1)
          dielectric constant epsilon diagonal = (1.9881,1.9881,1.9881)
     block, center = (27.5,0,0)
          size (0.65,0.265487,1e+20)
          axes (1,0,0), (0,1,0), (0,0,1)
          dielectric constant epsilon diagonal = (1.9881,1.9881,1.9881)
     block, center = (26.5,0,0)
          size (0.65,0.265487,1e+20)
          axes (1,0,0), (0,1,0), (0,0,1)
          dielectric constant epsilon diagonal = (1.9881,1.9881,1.9881)
     block, center = (25.5,0,0)
          size (0.65,0.265487,1e+20)
          axes (1,0,0), (0,1,0), (0,0,1)
          dielectric constant epsilon diagonal = (1.9881,1.9881,1.9881)
     block, center = (24.5,0,0)
          size (0.65,0.265487,1e+20)
          axes (1,0,0), (0,1,0), (0,0,1)
          dielectric constant epsilon diagonal = (1.9881,1.9881,1.9881)
     block, center = (23.5,0,0)
          size (0.65,0.265487,1e+20)
          axes (1,0,0), (0,1,0), (0,0,1)
          dielectric constant epsilon diagonal = (1.9881,1.9881,1.9881)
     block, center = (22.5,0,0)
          size (0.65,0.265487,1e+20)
          axes (1,0,0), (0,1,0), (0,0,1)
          dielectric constant epsilon diagonal = (1.9881,1.9881,1.9881)
     block, center = (21.5,0,0)
          size (0.65,0.265487,1e+20)
          axes (1,0,0), (0,1,0), (0,0,1)
          dielectric constant epsilon diagonal = (1.9881,1.9881,1.9881)
     block, center = (20.5,0,0)
          size (0.65,0.265487,1e+20)
          axes (1,0,0), (0,1,0), (0,0,1)
          dielectric constant epsilon diagonal = (1.9881,1.9881,1.9881)
     block, center = (19.5,0,0)
          size (0.65,0.265487,1e+20)
          axes (1,0,0), (0,1,0), (0,0,1)
          dielectric constant epsilon diagonal = (1.9881,1.9881,1.9881)
     block, center = (18.5,0,0)
          size (0.65,0.265487,1e+20)
          axes (1,0,0), (0,1,0), (0,0,1)
          dielectric constant epsilon diagonal = (1.9881,1.9881,1.9881)
     block, center = (17.5,0,0)
          size (0.65,0.265487,1e+20)
          axes (1,0,0), (0,1,0), (0,0,1)
          dielectric constant epsilon diagonal = (1.9881,1.9881,1.9881)
     block, center = (16.5,0,0)
          size (0.65,0.265487,1e+20)
          axes (1,0,0), (0,1,0), (0,0,1)
          dielectric constant epsilon diagonal = (1.9881,1.9881,1.9881)
     block, center = (15.5,0,0)
          size (0.65,0.265487,1e+20)
          axes (1,0,0), (0,1,0), (0,0,1)
          dielectric constant epsilon diagonal = (1.9881,1.9881,1.9881)
     block, center = (14.5,0,0)
          size (0.65,0.265487,1e+20)
          axes (1,0,0), (0,1,0), (0,0,1)
          dielectric constant epsilon diagonal = (1.9881,1.9881,1.9881)
     block, center = (13.5,0,0)
          size (0.65,0.265487,1e+20)
          axes (1,0,0), (0,1,0), (0,0,1)
          dielectric constant epsilon diagonal = (1.9881,1.9881,1.9881)
     block, center = (12.5,0,0)
          size (0.65,0.265487,1e+20)
          axes (1,0,0), (0,1,0), (0,0,1)
          dielectric constant epsilon diagonal = (1.9881,1.9881,1.9881)
     block, center = (11.5,0,0)
          size (0.65,0.265487,1e+20)
          axes (1,0,0), (0,1,0), (0,0,1)
          dielectric constant epsilon diagonal = (1.9881,1.9881,1.9881)
     block, center = (10.5,0,0)
          size (0.65,0.265487,1e+20)
          axes (1,0,0), (0,1,0), (0,0,1)
          dielectric constant epsilon diagonal = (1.9881,1.9881,1.9881)
     block, center = (9.5,0,0)
          size (0.65,0.265487,1e+20)
          axes (1,0,0), (0,1,0), (0,0,1)
          dielectric constant epsilon diagonal = (1.9881,1.9881,1.9881)
     block, center = (8.5,0,0)
          size (0.65,0.265487,1e+20)
          axes (1,0,0), (0,1,0), (0,0,1)
          dielectric constant epsilon diagonal = (1.9881,1.9881,1.9881)
     block, center = (7.5,0,0)
          size (0.65,0.265487,1e+20)
          axes (1,0,0), (0,1,0), (0,0,1)
          dielectric constant epsilon diagonal = (1.9881,1.9881,1.9881)
     block, center = (6.5,0,0)
          size (0.65,0.265487,1e+20)
          axes (1,0,0), (0,1,0), (0,0,1)
          dielectric constant epsilon diagonal = (1.9881,1.9881,1.9881)
     block, center = (5.5,0,0)
          size (0.65,0.265487,1e+20)
          axes (1,0,0), (0,1,0), (0,0,1)
          dielectric constant epsilon diagonal = (1.9881,1.9881,1.9881)
     block, center = (4.5,0,0)
          size (0.65,0.265487,1e+20)
          axes (1,0,0), (0,1,0), (0,0,1)
          dielectric constant epsilon diagonal = (1.9881,1.9881,1.9881)
     block, center = (3.5,0,0)
          size (0.65,0.265487,1e+20)
          axes (1,0,0), (0,1,0), (0,0,1)
          dielectric constant epsilon diagonal = (1.9881,1.9881,1.9881)
     block, center = (2.5,0,0)
          size (0.65,0.265487,1e+20)
          axes (1,0,0), (0,1,0), (0,0,1)
          dielectric constant epsilon diagonal = (1.9881,1.9881,1.9881)
     block, center = (1.5,0,0)
          size (0.65,0.265487,1e+20)
          axes (1,0,0), (0,1,0), (0,0,1)
          dielectric constant epsilon diagonal = (1.9881,1.9881,1.9881)
     block, center = (0.5,0,0)
          size (0.65,0.265487,1e+20)
          axes (1,0,0), (0,1,0), (0,0,1)
          dielectric constant epsilon diagonal = (1.9881,1.9881,1.9881)
     block, center = (-0.5,0,0)
          size (0.65,0.265487,1e+20)
          axes (1,0,0), (0,1,0), (0,0,1)
          dielectric constant epsilon diagonal = (1.9881,1.9881,1.9881)
     block, center = (-1.5,0,0)
          size (0.65,0.265487,1e+20)
          axes (1,0,0), (0,1,0), (0,0,1)
          dielectric constant epsilon diagonal = (1.9881,1.9881,1.9881)
     block, center = (-2.5,0,0)
          size (0.65,0.265487,1e+20)
          axes (1,0,0), (0,1,0), (0,0,1)
          dielectric constant epsilon diagonal = (1.9881,1.9881,1.9881)
     block, center = (-3.5,0,0)
          size (0.65,0.265487,1e+20)
          axes (1,0,0), (0,1,0), (0,0,1)
          dielectric constant epsilon diagonal = (1.9881,1.9881,1.9881)
     block, center = (-4.5,0,0)
          size (0.65,0.265487,1e+20)
          axes (1,0,0), (0,1,0), (0,0,1)
          dielectric constant epsilon diagonal = (1.9881,1.9881,1.9881)
     block, center = (-5.5,0,0)
          size (0.65,0.265487,1e+20)
          axes (1,0,0), (0,1,0), (0,0,1)
          dielectric constant epsilon diagonal = (1.9881,1.9881,1.9881)
     block, center = (-6.5,0,0)
          size (0.65,0.265487,1e+20)
          axes (1,0,0), (0,1,0), (0,0,1)
          dielectric constant epsilon diagonal = (1.9881,1.9881,1.9881)
     block, center = (-7.5,0,0)
          size (0.65,0.265487,1e+20)
          axes (1,0,0), (0,1,0), (0,0,1)
          dielectric constant epsilon diagonal = (1.9881,1.9881,1.9881)
     block, center = (-8.5,0,0)
          size (0.65,0.265487,1e+20)
          axes (1,0,0), (0,1,0), (0,0,1)
          dielectric constant epsilon diagonal = (1.9881,1.9881,1.9881)
     block, center = (-9.5,0,0)
          size (0.65,0.265487,1e+20)
          axes (1,0,0), (0,1,0), (0,0,1)
          dielectric constant epsilon diagonal = (1.9881,1.9881,1.9881)
     block, center = (-10.5,0,0)
          size (0.65,0.265487,1e+20)
          axes (1,0,0), (0,1,0), (0,0,1)
          dielectric constant epsilon diagonal = (1.9881,1.9881,1.9881)
     block, center = (-11.5,0,0)
          size (0.65,0.265487,1e+20)
          axes (1,0,0), (0,1,0), (0,0,1)
          dielectric constant epsilon diagonal = (1.9881,1.9881,1.9881)
     block, center = (-12.5,0,0)
          size (0.65,0.265487,1e+20)
          axes (1,0,0), (0,1,0), (0,0,1)
          dielectric constant epsilon diagonal = (1.9881,1.9881,1.9881)
     block, center = (-13.5,0,0)
          size (0.65,0.265487,1e+20)
          axes (1,0,0), (0,1,0), (0,0,1)
          dielectric constant epsilon diagonal = (1.9881,1.9881,1.9881)
     block, center = (-14.5,0,0)
          size (0.65,0.265487,1e+20)
          axes (1,0,0), (0,1,0), (0,0,1)
          dielectric constant epsilon diagonal = (1.9881,1.9881,1.9881)
     block, center = (-15.5,0,0)
          size (0.65,0.265487,1e+20)
          axes (1,0,0), (0,1,0), (0,0,1)
          dielectric constant epsilon diagonal = (1.9881,1.9881,1.9881)
     block, center = (-16.5,0,0)
          size (0.65,0.265487,1e+20)
          axes (1,0,0), (0,1,0), (0,0,1)
          dielectric constant epsilon diagonal = (1.9881,1.9881,1.9881)
     block, center = (-17.5,0,0)
          size (0.65,0.265487,1e+20)
          axes (1,0,0), (0,1,0), (0,0,1)
          dielectric constant epsilon diagonal = (1.9881,1.9881,1.9881)
     block, center = (-18.5,0,0)
          size (0.65,0.265487,1e+20)
          axes (1,0,0), (0,1,0), (0,0,1)
          dielectric constant epsilon diagonal = (1.9881,1.9881,1.9881)
     block, center = (-19.5,0,0)
          size (0.65,0.265487,1e+20)
          axes (1,0,0), (0,1,0), (0,0,1)
          dielectric constant epsilon diagonal = (1.9881,1.9881,1.9881)
     block, center = (-20.5,0,0)
          size (0.65,0.265487,1e+20)
          axes (1,0,0), (0,1,0), (0,0,1)
          dielectric constant epsilon diagonal = (1.9881,1.9881,1.9881)
     block, center = (-21.5,0,0)
          size (0.65,0.265487,1e+20)
          axes (1,0,0), (0,1,0), (0,0,1)
          dielectric constant epsilon diagonal = (1.9881,1.9881,1.9881)
     block, center = (-22.5,0,0)
          size (0.65,0.265487,1e+20)
          axes (1,0,0), (0,1,0), (0,0,1)
          dielectric constant epsilon diagonal = (1.9881,1.9881,1.9881)
     block, center = (-23.5,0,0)
          size (0.65,0.265487,1e+20)
          axes (1,0,0), (0,1,0), (0,0,1)
          dielectric constant epsilon diagonal = (1.9881,1.9881,1.9881)
     block, center = (-24.5,0,0)
          size (0.65,0.265487,1e+20)
          axes (1,0,0), (0,1,0), (0,0,1)
          dielectric constant epsilon diagonal = (1.9881,1.9881,1.9881)
     block, center = (-25.5,0,0)
          size (0.65,0.265487,1e+20)
          axes (1,0,0), (0,1,0), (0,0,1)
          dielectric constant epsilon diagonal = (1.9881,1.9881,1.9881)
     block, center = (-26.5,0,0)
          size (0.65,0.265487,1e+20)
          axes (1,0,0), (0,1,0), (0,0,1)
          dielectric constant epsilon diagonal = (1.9881,1.9881,1.9881)
     block, center = (-27.5,0,0)
          size (0.65,0.265487,1e+20)
          axes (1,0,0), (0,1,0), (0,0,1)
          dielectric constant epsilon diagonal = (1.9881,1.9881,1.9881)
     block, center = (-28.5,0,0)
          size (0.65,0.265487,1e+20)
          axes (1,0,0), (0,1,0), (0,0,1)
          dielectric constant epsilon diagonal = (1.9881,1.9881,1.9881)
     block, center = (-29.5,0,0)
          size (0.65,0.265487,1e+20)
          axes (1,0,0), (0,1,0), (0,0,1)
          dielectric constant epsilon diagonal = (1.9881,1.9881,1.9881)
     block, center = (-30.5,0,0)
          size (0.65,0.265487,1e+20)
          axes (1,0,0), (0,1,0), (0,0,1)
          dielectric constant epsilon diagonal = (1.9881,1.9881,1.9881)
     block, center = (-31.5,0,0)
          size (0.65,0.265487,1e+20)
          axes (1,0,0), (0,1,0), (0,0,1)
          dielectric constant epsilon diagonal = (1.9881,1.9881,1.9881)
     block, center = (-32.5,0,0)
          size (0.65,0.265487,1e+20)
          axes (1,0,0), (0,1,0), (0,0,1)
          dielectric constant epsilon diagonal = (1.9881,1.9881,1.9881)
     block, center = (-33.5,0,0)
          size (0.65,0.265487,1e+20)
          axes (1,0,0), (0,1,0), (0,0,1)
          dielectric constant epsilon diagonal = (1.9881,1.9881,1.9881)
     block, center = (-34.5,0,0)
          size (0.65,0.265487,1e+20)
          axes (1,0,0), (0,1,0), (0,0,1)
          dielectric constant epsilon diagonal = (1.9881,1.9881,1.9881)
     block, center = (-35.5,0,0)
          size (0.65,0.265487,1e+20)
          axes (1,0,0), (0,1,0), (0,0,1)
          dielectric constant epsilon diagonal = (1.9881,1.9881,1.9881)
     block, center = (-36.5,0,0)
          size (0.65,0.265487,1e+20)
          axes (1,0,0), (0,1,0), (0,0,1)
          dielectric constant epsilon diagonal = (1.9881,1.9881,1.9881)
     block, center = (-37.5,0,0)
          size (0.65,0.265487,1e+20)
          axes (1,0,0), (0,1,0), (0,0,1)
          dielectric constant epsilon diagonal = (1.9881,1.9881,1.9881)
     block, center = (-38.5,0,0)
          size (0.65,0.265487,1e+20)
          axes (1,0,0), (0,1,0), (0,0,1)
          dielectric constant epsilon diagonal = (1.9881,1.9881,1.9881)
     block, center = (-39.5,0,0)
          size (0.65,0.265487,1e+20)
          axes (1,0,0), (0,1,0), (0,0,1)
          dielectric constant epsilon diagonal = (1.9881,1.9881,1.9881)
     block, center = (-40.5,0,0)
          size (0.65,0.265487,1e+20)
          axes (1,0,0), (0,1,0), (0,0,1)
          dielectric constant epsilon diagonal = (1.9881,1.9881,1.9881)
     block, center = (-41.5,0,0)
          size (0.65,0.265487,1e+20)
          axes (1,0,0), (0,1,0), (0,0,1)
          dielectric constant epsilon diagonal = (1.9881,1.9881,1.9881)
     block, center = (-42.5,0,0)
          size (0.65,0.265487,1e+20)
          axes (1,0,0), (0,1,0), (0,0,1)
          dielectric constant epsilon diagonal = (1.9881,1.9881,1.9881)
     block, center = (-43.5,0,0)
          size (0.65,0.265487,1e+20)
          axes (1,0,0), (0,1,0), (0,0,1)
          dielectric constant epsilon diagonal = (1.9881,1.9881,1.9881)
     block, center = (-44.5,0,0)
          size (0.65,0.265487,1e+20)
          axes (1,0,0), (0,1,0), (0,0,1)
          dielectric constant epsilon diagonal = (1.9881,1.9881,1.9881)
     block, center = (-45.5,0,0)
          size (0.65,0.265487,1e+20)
          axes (1,0,0), (0,1,0), (0,0,1)
          dielectric constant epsilon diagonal = (1.9881,1.9881,1.9881)
     block, center = (-46.5,0,0)
          size (0.65,0.265487,1e+20)
          axes (1,0,0), (0,1,0), (0,0,1)
          dielectric constant epsilon diagonal = (1.9881,1.9881,1.9881)
     block, center = (-47.5,0,0)
          size (0.65,0.265487,1e+20)
          axes (1,0,0), (0,1,0), (0,0,1)
          dielectric constant epsilon diagonal = (1.9881,1.9881,1.9881)
     block, center = (-48.5,0,0)
          size (0.65,0.265487,1e+20)
          axes (1,0,0), (0,1,0), (0,0,1)
          dielectric constant epsilon diagonal = (1.9881,1.9881,1.9881)
     block, center = (-49.5,0,0)
          size (0.65,0.265487,1e+20)
          axes (1,0,0), (0,1,0), (0,0,1)
          dielectric constant epsilon diagonal = (1.9881,1.9881,1.9881)
     block, center = (-50.5,0,0)
          size (0.65,0.265487,1e+20)
          axes (1,0,0), (0,1,0), (0,0,1)
          dielectric constant epsilon diagonal = (1.9881,1.9881,1.9881)
     block, center = (-51.5,0,0)
          size (0.65,0.265487,1e+20)
          axes (1,0,0), (0,1,0), (0,0,1)
          dielectric constant epsilon diagonal = (1.9881,1.9881,1.9881)
     block, center = (-52.5,0,0)
          size (0.65,0.265487,1e+20)
          axes (1,0,0), (0,1,0), (0,0,1)
          dielectric constant epsilon diagonal = (1.9881,1.9881,1.9881)
     block, center = (-53.5,0,0)
          size (0.65,0.265487,1e+20)
          axes (1,0,0), (0,1,0), (0,0,1)
          dielectric constant epsilon diagonal = (1.9881,1.9881,1.9881)
     block, center = (-54.5,0,0)
          size (0.65,0.265487,1e+20)
          axes (1,0,0), (0,1,0), (0,0,1)
          dielectric constant epsilon diagonal = (1.9881,1.9881,1.9881)
     block, center = (-55.5,0,0)
          size (0.65,0.265487,1e+20)
          axes (1,0,0), (0,1,0), (0,0,1)
          dielectric constant epsilon diagonal = (1.9881,1.9881,1.9881)
     block, center = (-56.5,0,0)
          size (0.65,0.265487,1e+20)
          axes (1,0,0), (0,1,0), (0,0,1)
          dielectric constant epsilon diagonal = (1.9881,1.9881,1.9881)
     block, center = (-57.5,0,0)
          size (0.65,0.265487,1e+20)
          axes (1,0,0), (0,1,0), (0,0,1)
          dielectric constant epsilon diagonal = (1.9881,1.9881,1.9881)
     block, center = (-58.5,0,0)
          size (0.65,0.265487,1e+20)
          axes (1,0,0), (0,1,0), (0,0,1)
          dielectric constant epsilon diagonal = (1.9881,1.9881,1.9881)
     block, center = (-59.5,0,0)
          size (0.65,0.265487,1e+20)
          axes (1,0,0), (0,1,0), (0,0,1)
          dielectric constant epsilon diagonal = (1.9881,1.9881,1.9881)
     block, center = (-60.5,0,0)
          size (0.65,0.265487,1e+20)
          axes (1,0,0), (0,1,0), (0,0,1)
          dielectric constant epsilon diagonal = (1.9881,1.9881,1.9881)
     block, center = (-61.5,0,0)
          size (0.65,0.265487,1e+20)
          axes (1,0,0), (0,1,0), (0,0,1)
          dielectric constant epsilon diagonal = (1.9881,1.9881,1.9881)
     block, center = (-62.5,0,0)
          size (0.65,0.265487,1e+20)
          axes (1,0,0), (0,1,0), (0,0,1)
          dielectric constant epsilon diagonal = (1.9881,1.9881,1.9881)
     block, center = (-63.5,0,0)
          size (0.65,0.265487,1e+20)
          axes (1,0,0), (0,1,0), (0,0,1)
          dielectric constant epsilon diagonal = (1.9881,1.9881,1.9881)
     block, center = (-64.5,0,0)
          size (0.65,0.265487,1e+20)
          axes (1,0,0), (0,1,0), (0,0,1)
          dielectric constant epsilon diagonal = (1.9881,1.9881,1.9881)
     block, center = (-65.5,0,0)
          size (0.65,0.265487,1e+20)
          axes (1,0,0), (0,1,0), (0,0,1)
          dielectric constant epsilon diagonal = (1.9881,1.9881,1.9881)
     block, center = (-66.5,0,0)
          size (0.65,0.265487,1e+20)
          axes (1,0,0), (0,1,0), (0,0,1)
          dielectric constant epsilon diagonal = (1.9881,1.9881,1.9881)
     block, center = (-67.5,0,0)
          size (0.65,0.265487,1e+20)
          axes (1,0,0), (0,1,0), (0,0,1)
          dielectric constant epsilon diagonal = (1.9881,1.9881,1.9881)
     block, center = (-68.5,0,0)
          size (0.65,0.265487,1e+20)
          axes (1,0,0), (0,1,0), (0,0,1)
          dielectric constant epsilon diagonal = (1.9881,1.9881,1.9881)
     block, center = (-69.5,0,0)
          size (0.65,0.265487,1e+20)
          axes (1,0,0), (0,1,0), (0,0,1)
          dielectric constant epsilon diagonal = (1.9881,1.9881,1.9881)
     block, center = (-70.5,0,0)
          size (0.65,0.265487,1e+20)
          axes (1,0,0), (0,1,0), (0,0,1)
          dielectric constant epsilon diagonal = (1.9881,1.9881,1.9881)
     block, center = (-71.5,0,0)
          size (0.65,0.265487,1e+20)
          axes (1,0,0), (0,1,0), (0,0,1)
          dielectric constant epsilon diagonal = (1.9881,1.9881,1.9881)
     block, center = (-72.5,0,0)
          size (0.65,0.265487,1e+20)
          axes (1,0,0), (0,1,0), (0,0,1)
          dielectric constant epsilon diagonal = (1.9881,1.9881,1.9881)
     block, center = (-73.5,0,0)
          size (0.65,0.265487,1e+20)
          axes (1,0,0), (0,1,0), (0,0,1)
          dielectric constant epsilon diagonal = (1.9881,1.9881,1.9881)
     block, center = (-74.5,0,0)
          size (0.65,0.265487,1e+20)
          axes (1,0,0), (0,1,0), (0,0,1)
          dielectric constant epsilon diagonal = (1.9881,1.9881,1.9881)
time for set_epsilon = 8.09544 s
-----------
Meep: using output directory "ref-out"
creating output file "ref-out/eps-000000.00.h5"...
Meep progress: 2.82/377.433631896973 = 0.7% done in 4.0s, 532.9s to go
on time step 147 (time=2.94), 0.0272193 s/step
Meep progress: 5.98/377.433631896973 = 1.6% done in 8.0s, 498.0s to go
on time step 305 (time=6.1), 0.0253549 s/step
Meep progress: 9.18/377.433631896973 = 2.4% done in 12.0s, 482.6s to go
on time step 465 (time=9.3), 0.0251178 s/step
Meep progress: 12.28/377.433631896973 = 3.3% done in 16.0s, 476.8s to go
on time step 620 (time=12.4), 0.0259178 s/step
Meep progress: 15.26/377.433631896973 = 4.0% done in 20.0s, 475.6s to go
on time step 770 (time=15.4), 0.0268053 s/step
Meep progress: 18.34/377.433631896973 = 4.9% done in 24.1s, 470.9s to go
on time step 924 (time=18.48), 0.0260506 s/step
Meep progress: 21.42/377.433631896973 = 5.7% done in 28.1s, 466.6s to go
on time step 1078 (time=21.56), 0.0261179 s/step
Meep progress: 24.54/377.433631896973 = 6.5% done in 32.1s, 461.4s to go
on time step 1234 (time=24.68), 0.0256996 s/step
Meep progress: 27.58/377.433631896973 = 7.3% done in 36.1s, 457.9s to go
on time step 1386 (time=27.72), 0.0264502 s/step
Meep progress: 30.6/377.433631896973 = 8.1% done in 40.1s, 454.7s to go
on time step 1537 (time=30.74), 0.0266124 s/step
Meep progress: 33.58/377.433631896973 = 8.9% done in 44.1s, 451.8s to go
on time step 1686 (time=33.72), 0.0268995 s/step
Meep progress: 36.44/377.433631896973 = 9.7% done in 48.1s, 450.5s to go
on time step 1829 (time=36.58), 0.0281268 s/step
Meep progress: 39.34/377.433631896973 = 10.4% done in 52.1s, 448.1s to go
on time step 1974 (time=39.48), 0.0275924 s/step
Meep progress: 42.28/377.433631896973 = 11.2% done in 56.2s, 445.2s to go
on time step 2121 (time=42.42), 0.0273723 s/step
Meep progress: 45.22/377.433631896973 = 12.0% done in 60.2s, 442.2s to go
on time step 2267 (time=45.34), 0.027401 s/step
Meep progress: 48.08/377.433631896973 = 12.7% done in 64.2s, 439.9s to go
on time step 2410 (time=48.2), 0.0281128 s/step
Meep progress: 51.02/377.433631896973 = 13.5% done in 68.2s, 436.6s to go
on time step 2557 (time=51.14), 0.0273769 s/step
Meep progress: 53.9/377.433631896973 = 14.3% done in 72.3s, 433.7s to go
on time step 2701 (time=54.02), 0.0279594 s/step
Meep progress: 56.88/377.433631896973 = 15.1% done in 76.3s, 429.9s to go
on time step 2850 (time=57), 0.0269652 s/step
Meep progress: 59.72/377.433631896973 = 15.8% done in 80.3s, 427.2s to go
on time step 2992 (time=59.84), 0.0283313 s/step
Meep progress: 62.62/377.433631896973 = 16.6% done in 84.3s, 423.9s to go
on time step 3137 (time=62.74), 0.0276433 s/step
Meep progress: 65.56/377.433631896973 = 17.4% done in 88.3s, 420.2s to go
on time step 3284 (time=65.68), 0.0272823 s/step
Meep progress: 68.48/377.433631896973 = 18.1% done in 92.3s, 416.6s to go
on time step 3429 (time=68.58), 0.0276636 s/step
Meep progress: 71.42/377.433631896973 = 18.9% done in 96.4s, 412.9s to go
on time step 3577 (time=71.54), 0.027118 s/step
Meep progress: 74.38/377.433631896973 = 19.7% done in 100.4s, 409.0s to go
on time step 3724 (time=74.48), 0.0272517 s/step
Meep progress: 77.3/377.433631896973 = 20.5% done in 104.4s, 405.3s to go
on time step 3871 (time=77.42), 0.0273939 s/step
Meep progress: 80.24/377.433631896973 = 21.3% done in 108.4s, 401.5s to go
on time step 4018 (time=80.36), 0.0273484 s/step
Meep progress: 83.24/377.433631896973 = 22.1% done in 112.4s, 397.3s to go
on time step 4168 (time=83.36), 0.026732 s/step
Meep progress: 86.22/377.433631896973 = 22.8% done in 116.4s, 393.2s to go
on time step 4317 (time=86.34), 0.0269081 s/step
Meep progress: 89.26/377.433631896973 = 23.6% done in 120.4s, 388.9s to go
on time step 4469 (time=89.38), 0.0264253 s/step
Meep progress: 92.32/377.433631896973 = 24.5% done in 124.5s, 384.4s to go
on time step 4622 (time=92.44), 0.0262175 s/step
Meep progress: 95.4/377.433631896973 = 25.3% done in 128.5s, 379.8s to go
on time step 4776 (time=95.52), 0.0260824 s/step
Meep progress: 98.46/377.433631896973 = 26.1% done in 132.5s, 375.4s to go
on time step 4929 (time=98.58), 0.0261821 s/step
Meep progress: 101.48/377.433631896973 = 26.9% done in 136.5s, 371.1s to go
on time step 5081 (time=101.62), 0.0264639 s/step
Meep progress: 104.44/377.433631896973 = 27.7% done in 140.5s, 367.3s to go
on time step 5228 (time=104.56), 0.0272726 s/step
Meep progress: 107.34/377.433631896973 = 28.4% done in 144.5s, 363.6s to go
on time step 5374 (time=107.48), 0.027536 s/step
Meep progress: 110.34/377.433631896973 = 29.2% done in 148.5s, 359.5s to go
on time step 5524 (time=110.48), 0.0266986 s/step
Meep progress: 113.32/377.433631896973 = 30.0% done in 152.5s, 355.5s to go
on time step 5673 (time=113.46), 0.0269824 s/step
Meep progress: 116.38/377.433631896973 = 30.8% done in 156.6s, 351.2s to go
on time step 5826 (time=116.52), 0.0263009 s/step
Meep progress: 119.42/377.433631896973 = 31.6% done in 160.6s, 346.9s to go
on time step 5977 (time=119.54), 0.0265155 s/step
Meep progress: 122.4/377.433631896973 = 32.4% done in 164.6s, 342.9s to go
on time step 6127 (time=122.54), 0.0268361 s/step
Meep progress: 125.38/377.433631896973 = 33.2% done in 168.6s, 338.9s to go
on time step 6276 (time=125.52), 0.0269683 s/step
Meep progress: 128.3/377.433631896973 = 34.0% done in 172.6s, 335.1s to go
on time step 6423 (time=128.46), 0.0273605 s/step
Meep progress: 131.18/377.433631896973 = 34.8% done in 176.6s, 331.5s to go
on time step 6567 (time=131.34), 0.0278186 s/step
Meep progress: 134.24/377.433631896973 = 35.6% done in 180.6s, 327.2s to go
on time step 6720 (time=134.4), 0.0263128 s/step
Meep progress: 137.32/377.433631896973 = 36.4% done in 184.7s, 322.9s to go
on time step 6874 (time=137.48), 0.0261366 s/step
Meep progress: 140.34/377.433631896973 = 37.2% done in 188.7s, 318.8s to go
on time step 7025 (time=140.5), 0.0266305 s/step
Meep progress: 143.38/377.433631896973 = 38.0% done in 192.7s, 314.6s to go
on time step 7177 (time=143.54), 0.0264413 s/step
Meep progress: 146.38/377.433631896973 = 38.8% done in 196.7s, 310.5s to go
on time step 7327 (time=146.54), 0.0267779 s/step
Meep progress: 149.32/377.433631896973 = 39.6% done in 200.7s, 306.6s to go
on time step 7474 (time=149.48), 0.0273455 s/step
Meep progress: 152.32/377.433631896973 = 40.4% done in 204.7s, 302.6s to go
on time step 7624 (time=152.48), 0.0267427 s/step
Meep progress: 155.36/377.433631896973 = 41.2% done in 208.7s, 298.4s to go
on time step 7777 (time=155.54), 0.0262453 s/step
Meep progress: 158.28/377.433631896973 = 41.9% done in 212.8s, 294.6s to go
on time step 7923 (time=158.46), 0.0275511 s/step
Meep progress: 161.36/377.433631896973 = 42.8% done in 216.8s, 290.3s to go
on time step 8077 (time=161.54), 0.0260241 s/step
Meep progress: 164.42/377.433631896973 = 43.6% done in 220.8s, 286.0s to go
on time step 8230 (time=164.6), 0.0262617 s/step
Meep progress: 167.46/377.433631896973 = 44.4% done in 224.8s, 281.9s to go
on time step 8382 (time=167.64), 0.0263822 s/step
Meep progress: 170.52/377.433631896973 = 45.2% done in 228.8s, 277.6s to go
on time step 8535 (time=170.7), 0.0262003 s/step
Meep progress: 173.5/377.433631896973 = 46.0% done in 232.8s, 273.7s to go
on time step 8684 (time=173.68), 0.0269721 s/step
Meep progress: 176.52/377.433631896973 = 46.8% done in 236.8s, 269.6s to go
on time step 8835 (time=176.7), 0.0265428 s/step
Meep progress: 179.58/377.433631896973 = 47.6% done in 240.8s, 265.3s to go
on time step 8988 (time=179.76), 0.0262651 s/step
Meep progress: 182.62/377.433631896973 = 48.4% done in 244.8s, 261.2s to go
on time step 9141 (time=182.82), 0.0262365 s/step
Meep progress: 185.64/377.433631896973 = 49.2% done in 248.9s, 257.1s to go
on time step 9292 (time=185.84), 0.0266004 s/step
Meep progress: 188.6/377.433631896973 = 50.0% done in 252.9s, 253.2s to go
on time step 9440 (time=188.8), 0.0271634 s/step
Meep progress: 191.5/377.433631896973 = 50.7% done in 256.9s, 249.4s to go
on time step 9586 (time=191.72), 0.0275243 s/step
Meep progress: 194.54/377.433631896973 = 51.5% done in 260.9s, 245.3s to go
on time step 9738 (time=194.76), 0.026376 s/step
Meep progress: 197.62/377.433631896973 = 52.4% done in 264.9s, 241.0s to go
on time step 9892 (time=197.84), 0.02607 s/step
Meep progress: 200.7/377.433631896973 = 53.2% done in 268.9s, 236.8s to go
on time step 10045 (time=200.9), 0.0262051 s/step
Meep progress: 203.46/377.433631896973 = 53.9% done in 272.9s, 233.4s to go
on time step 10181 (time=203.62), 0.0295863 s/step
Meep progress: 206.1/377.433631896973 = 54.6% done in 276.9s, 230.2s to go
on time step 10316 (time=206.32), 0.0297087 s/step
Meep progress: 209.18/377.433631896973 = 55.4% done in 281.0s, 226.0s to go
on time step 10469 (time=209.38), 0.0261535 s/step
Meep progress: 212.26/377.433631896973 = 56.2% done in 285.0s, 221.8s to go
on time step 10623 (time=212.46), 0.0260159 s/step
Meep progress: 215.32/377.433631896973 = 57.0% done in 289.0s, 217.6s to go
on time step 10776 (time=215.52), 0.0261851 s/step
Meep progress: 218.38/377.433631896973 = 57.9% done in 293.0s, 213.4s to go
on time step 10929 (time=218.58), 0.0262631 s/step
Meep progress: 221.44/377.433631896973 = 58.7% done in 297.0s, 209.2s to go
on time step 11083 (time=221.66), 0.0261 s/step
Meep progress: 224.56/377.433631896973 = 59.5% done in 301.0s, 204.9s to go
on time step 11240 (time=224.8), 0.0256298 s/step
Meep progress: 227.68/377.433631896973 = 60.3% done in 305.0s, 200.6s to go
on time step 11396 (time=227.92), 0.0257341 s/step
Meep progress: 230.78/377.433631896973 = 61.1% done in 309.0s, 196.4s to go
on time step 11551 (time=231.02), 0.0259122 s/step
Meep progress: 233.88/377.433631896973 = 62.0% done in 313.0s, 192.1s to go
on time step 11706 (time=234.12), 0.0259543 s/step
Meep progress: 236.92/377.433631896973 = 62.8% done in 317.0s, 188.0s to go
on time step 11858 (time=237.16), 0.0263474 s/step
Meep progress: 239.98/377.433631896973 = 63.6% done in 321.0s, 183.9s to go
on time step 12011 (time=240.22), 0.0261672 s/step
Meep progress: 243.08/377.433631896973 = 64.4% done in 325.1s, 179.7s to go
on time step 12166 (time=243.32), 0.0258423 s/step
Meep progress: 246.24/377.433631896973 = 65.2% done in 329.1s, 175.3s to go
on time step 12323 (time=246.46), 0.0255095 s/step
Meep progress: 249.36/377.433631896973 = 66.1% done in 333.1s, 171.1s to go
on time step 12480 (time=249.6), 0.0256196 s/step
Meep progress: 252.46/377.433631896973 = 66.9% done in 337.1s, 166.9s to go
on time step 12636 (time=252.72), 0.0257763 s/step
Meep progress: 255.64/377.433631896973 = 67.7% done in 341.1s, 162.5s to go
on time step 12794 (time=255.88), 0.0253466 s/step
Meep progress: 258.74/377.433631896973 = 68.6% done in 345.1s, 158.3s to go
on time step 12950 (time=259), 0.0258085 s/step
Meep progress: 261.84/377.433631896973 = 69.4% done in 349.1s, 154.1s to go
on time step 13105 (time=262.1), 0.0258104 s/step
Meep progress: 264.96/377.433631896973 = 70.2% done in 353.1s, 149.9s to go
on time step 13260 (time=265.2), 0.025827 s/step
Meep progress: 268.06/377.433631896973 = 71.0% done in 357.1s, 145.7s to go
on time step 13416 (time=268.32), 0.0257325 s/step
Meep progress: 271.2/377.433631896973 = 71.9% done in 361.2s, 141.5s to go
on time step 13572 (time=271.44), 0.0257455 s/step
Meep progress: 274.34/377.433631896973 = 72.7% done in 365.2s, 137.2s to go
on time step 13729 (time=274.58), 0.0255817 s/step
Meep progress: 277.42/377.433631896973 = 73.5% done in 369.2s, 133.1s to go
on time step 13883 (time=277.66), 0.0261336 s/step
Meep progress: 280.5/377.433631896973 = 74.3% done in 373.2s, 129.0s to go
on time step 14038 (time=280.76), 0.0259484 s/step
Meep progress: 283.62/377.433631896973 = 75.1% done in 377.2s, 124.8s to go
on time step 14194 (time=283.88), 0.025644 s/step
Meep progress: 286.76/377.433631896973 = 76.0% done in 381.2s, 120.5s to go
on time step 14349 (time=286.98), 0.026009 s/step
Meep progress: 289.62/377.433631896973 = 76.7% done in 385.2s, 116.8s to go
on time step 14495 (time=289.9), 0.0275307 s/step
Meep progress: 292.38/377.433631896973 = 77.5% done in 389.3s, 113.2s to go
on time step 14630 (time=292.6), 0.0297131 s/step
Meep progress: 295.36/377.433631896973 = 78.3% done in 393.3s, 109.3s to go
on time step 14781 (time=295.62), 0.026508 s/step
Meep progress: 298.22/377.433631896973 = 79.0% done in 397.3s, 105.5s to go
on time step 14924 (time=298.48), 0.0280607 s/step
Meep progress: 301.34/377.433631896973 = 79.8% done in 401.3s, 101.3s to go
on time step 15080 (time=301.6), 0.0256413 s/step
Meep progress: 304.5/377.433631896973 = 80.7% done in 405.3s, 97.1s to go
on time step 15238 (time=304.76), 0.0253276 s/step
Meep progress: 307.6/377.433631896973 = 81.5% done in 409.3s, 92.9s to go
on time step 15392 (time=307.84), 0.0259896 s/step
Meep progress: 310.66/377.433631896973 = 82.3% done in 413.3s, 88.8s to go
on time step 15545 (time=310.9), 0.0262297 s/step
Meep progress: 313.8/377.433631896973 = 83.1% done in 417.3s, 84.6s to go
on time step 15702 (time=314.04), 0.0255297 s/step
Meep progress: 316.84/377.433631896973 = 83.9% done in 421.4s, 80.6s to go
on time step 15853 (time=317.06), 0.0265303 s/step
Meep progress: 319.92/377.433631896973 = 84.8% done in 425.4s, 76.5s to go
on time step 16007 (time=320.14), 0.0260214 s/step
Meep progress: 322.98/377.433631896973 = 85.6% done in 429.4s, 72.4s to go
on time step 16160 (time=323.2), 0.0262038 s/step
Meep progress: 326.08/377.433631896973 = 86.4% done in 433.4s, 68.3s to go
on time step 16315 (time=326.3), 0.0258444 s/step
Meep progress: 329.2/377.433631896973 = 87.2% done in 437.4s, 64.1s to go
on time step 16471 (time=329.42), 0.0257425 s/step
Meep progress: 332.32/377.433631896973 = 88.0% done in 441.4s, 59.9s to go
on time step 16627 (time=332.54), 0.0256521 s/step
Meep progress: 335.36/377.433631896973 = 88.9% done in 445.4s, 55.9s to go
on time step 16779 (time=335.58), 0.0264194 s/step
Meep progress: 338.58/377.433631896973 = 89.7% done in 449.5s, 51.6s to go
on time step 16940 (time=338.8), 0.024959 s/step
Meep progress: 341.72/377.433631896973 = 90.5% done in 453.5s, 47.4s to go
on time step 17097 (time=341.94), 0.0256157 s/step
Meep progress: 344.76/377.433631896973 = 91.3% done in 457.5s, 43.4s to go
on time step 17249 (time=344.98), 0.0264168 s/step
Meep progress: 347.9/377.433631896973 = 92.2% done in 461.5s, 39.2s to go
on time step 17406 (time=348.12), 0.0256073 s/step
Meep progress: 351.02/377.433631896973 = 93.0% done in 465.5s, 35.0s to go
on time step 17562 (time=351.24), 0.0257234 s/step
Meep progress: 354.2/377.433631896973 = 93.8% done in 469.5s, 30.8s to go
on time step 17721 (time=354.42), 0.0252005 s/step
Meep progress: 357.42/377.433631896973 = 94.7% done in 473.5s, 26.5s to go
on time step 17882 (time=357.64), 0.0249334 s/step
Meep progress: 360.58/377.433631896973 = 95.5% done in 477.5s, 22.3s to go
on time step 18040 (time=360.8), 0.0253263 s/step
Meep progress: 363.76/377.433631896973 = 96.4% done in 481.6s, 18.1s to go
on time step 18199 (time=363.98), 0.0253004 s/step
Meep progress: 366.88/377.433631896973 = 97.2% done in 485.6s, 14.0s to go
on time step 18355 (time=367.1), 0.0257704 s/step
Meep progress: 370.0/377.433631896973 = 98.0% done in 489.6s, 9.8s to go
on time step 18511 (time=370.22), 0.0257188 s/step
Meep progress: 373.1/377.433631896973 = 98.9% done in 493.6s, 5.7s to go
on time step 18666 (time=373.32), 0.0258694 s/step
Meep progress: 376.24/377.433631896973 = 99.7% done in 497.6s, 1.6s to go
on time step 18823 (time=376.46), 0.0255502 s/step
run 0 finished at t = 377.44 (18872 timesteps)
flux1:, 0.627777777777778, 7.62420158775129e-7, 7.62419284923967e-7, 7.6241900334997e-7, 7.62419450399342e-7, 7.62420247933559e-7, 7.62420770943233e-7, 7.62420600639353e-7, 7.62419858411431e-7, 7.62419164837642e-7, 7.62419199708049e-7, 7.62420129000712e-7, 7.62421324926888e-7, 7.62421690153048e-7, 7.62420509368601e-7, 7.6241828430636e-7, 7.62416788253783e-7, 7.62417897981937e-7, 7.62421667828852e-7, 7.62425200181583e-7, 7.62424233404055e-7, 7.62417820547302e-7, 7.62412376781234e-7, 7.62417045404231e-7, 7.62427283738879e-7, 7.62421418406929e-7, 7.62410835928597e-7, 7.62434004441034e-7, 7.62407038363999e-7, 7.62439185421777e-7, 7.6241516690552e-7, 7.62402716516312e-7, 7.62415166905519e-7, 7.62439185421778e-7, 7.62407038363998e-7, 7.62434004441034e-7, 7.62410835928598e-7, 7.62421418406928e-7, 7.62427283738878e-7, 7.6241704540423e-7, 7.62412376781234e-7, 7.62417820547302e-7, 7.62424233404055e-7, 7.62425200181584e-7, 7.62421667828853e-7, 7.62417897981937e-7, 7.62416788253785e-7, 7.62418284306357e-7, 7.624205093686e-7, 7.62421690153049e-7, 7.62421324926887e-7, 7.62420129000715e-7, 7.62419199708042e-7, 7.62419164837647e-7, 7.62419858411429e-7, 7.62420600639349e-7, 7.62420770943238e-7, 7.62420247933556e-7, 7.62419450399344e-7, 7.62419003349966e-7, 7.62419284923968e-7, 7.62420158775133e-7
flux1:, 0.628040226681531, 8.70347720018034e-7, 8.70346884693522e-7, 8.7034665177979e-7, 8.70347131147815e-7, 8.70347910777866e-7, 8.70348351356647e-7, 8.70348062266004e-7, 8.70347233448277e-7, 8.70346558969038e-7, 8.7034674286317e-7, 8.7034788782911e-7, 8.7034922902603e-7, 8.70349535281106e-7, 8.70348068021719e-7, 8.70345481759863e-7, 8.70343826897243e-7, 8.70345193930121e-7, 8.70349554196439e-7, 8.70353550972523e-7, 8.70352368113261e-7, 8.70345032406935e-7, 8.70338903198192e-7, 8.70344295694185e-7, 8.70355891557469e-7, 8.70349092002138e-7, 8.70337106485841e-7, 8.70363555186959e-7, 8.70332742928019e-7, 8.70369492534863e-7, 8.70342079820486e-7, 8.7032785660751e-7, 8.70342079820489e-7, 8.70369492534864e-7, 8.70332742928019e-7, 8.70363555186961e-7, 8.7033710648584e-7, 8.70349092002137e-7, 8.70355891557468e-7, 8.70344295694184e-7, 8.70338903198192e-7, 8.70345032406936e-7, 8.70352368113262e-7, 8.70353550972528e-7, 8.7034955419644e-7, 8.70345193930118e-7, 8.70343826897246e-7, 8.70345481759859e-7, 8.70348068021719e-7, 8.70349535281111e-7, 8.7034922902603e-7, 8.70347887829112e-7, 8.70346742863165e-7, 8.70346558969045e-7, 8.70347233448275e-7, 8.70348062265999e-7, 8.70348351356654e-7, 8.7034791077787e-7, 8.70347131147814e-7, 8.70346651779789e-7, 8.70346884693521e-7, 8.70347720018037e-7
flux1:, 0.628302675585284, 9.92674242464191e-7, 9.92673494295976e-7, 9.92673355926706e-7, 9.9267388789387e-7, 9.92674632656889e-7, 9.92674942993711e-7, 9.92674479259746e-7, 9.92673528875627e-7, 9.92672879696801e-7, 9.92673259653532e-7, 9.9267468480776e-7, 9.92676217227543e-7, 9.92676462739147e-7, 9.92674656417658e-7, 9.9267163533513e-7, 9.92669775984182e-7, 9.92671419175263e-7, 9.9267644463659e-7, 9.92680975580096e-7, 9.92679568810944e-7, 9.92671220262845e-7, 9.92664345652758e-7, 9.9267056064721e-7, 9.92683653372763e-7, 9.92675745260534e-7, 9.92662158260512e-7, 9.92692320985634e-7, 9.92657166107771e-7, 9.92699174333756e-7, 9.92667946666959e-7, 9.92651725017794e-7, 9.92667946666958e-7, 9.92699174333757e-7, 9.92657166107771e-7, 9.92692320985634e-7, 9.9266215826051e-7, 9.92675745260535e-7, 9.92683653372763e-7, 9.92670560647209e-7, 9.92664345652759e-7, 9.92671220262846e-7, 9.92679568810943e-7, 9.92680975580097e-7, 9.92676444636589e-7, 9.9267141917526e-7, 9.92669775984178e-7, 9.92671635335126e-7, 9.92674656417655e-7, 9.92676462739152e-7, 9.92676217227544e-7, 9.92674684807763e-7, 9.92673259653523e-7, 9.92672879696803e-7, 9.92673528875623e-7, 9.92674479259744e-7, 9.92674942993716e-7, 9.92674632656885e-7, 9.92673887893868e-7, 9.92673355926702e-7, 9.92673494295971e-7, 9.92674242464189e-7
flux1:, 0.628565124489038, 1.13119205309278e-6, 1.13119145637165e-6, 1.13119147194564e-6, 1.1311920816401e-6, 1.13119276833534e-6, 1.13119288622374e-6, 1.13119217639765e-6, 1.13119106035704e-6, 1.13119044465859e-6, 1.13119107991643e-6, 1.13119286610905e-6, 1.13119464778731e-6, 1.13119483224671e-6, 1.13119262432392e-6, 1.13118907898745e-6, 1.13118695688596e-6, 1.13118889299713e-6, 1.13119466725418e-6, 1.13119981442019e-6, 1.13119818175959e-6, 1.13118872711332e-6, 1.13118104508957e-6, 1.13118819201626e-6, 1.13120292899374e-6, 1.13119370592349e-6, 1.13117829061529e-6, 1.13121265476869e-6, 1.1311726038411e-6, 1.13122061786005e-6, 1.13118510969229e-6, 1.13116663864412e-6, 1.1311851096923e-6, 1.13122061786006e-6, 1.1311726038411e-6, 1.13121265476869e-6, 1.13117829061529e-6, 1.1311937059235e-6, 1.13120292899374e-6, 1.13118819201626e-6, 1.13118104508957e-6, 1.13118872711332e-6, 1.13119818175959e-6, 1.13119981442018e-6, 1.13119466725418e-6, 1.13118889299714e-6, 1.13118695688597e-6, 1.13118907898746e-6, 1.13119262432392e-6, 1.13119483224672e-6, 1.13119464778731e-6, 1.13119286610905e-6, 1.13119107991642e-6, 1.13119044465859e-6, 1.13119106035703e-6, 1.13119217639765e-6, 1.13119288622375e-6, 1.13119276833534e-6, 1.1311920816401e-6, 1.13119147194564e-6, 1.13119145637166e-6, 1.13119205309278e-6
flux1:, 0.628827573392791, 1.28789860411524e-6, 1.28789824125484e-6, 1.28789848500992e-6, 1.28789920200646e-6, 1.28789979928947e-6, 1.28789964563047e-6, 1.28789860075695e-6, 1.28789726540972e-6, 1.28789669455154e-6, 1.28789765880784e-6, 1.28789990543956e-6, 1.28790200759904e-6, 1.28790213163601e-6, 1.28789944776733e-6, 1.28789527073179e-6, 1.28789281364682e-6, 1.28789505746628e-6, 1.28790167435206e-6, 1.28790753376912e-6, 1.28790567987347e-6, 1.28789502234148e-6, 1.28788646867105e-6, 1.28789466878902e-6, 1.28791120578995e-6, 1.28790042522416e-6, 1.28788292344152e-6, 1.28792203623244e-6, 1.28787647245201e-6, 1.28793134131073e-6, 1.2878910373352e-6, 1.28787003769536e-6, 1.2878910373352e-6, 1.28793134131073e-6, 1.28787647245201e-6, 1.28792203623244e-6, 1.28788292344152e-6, 1.28790042522416e-6, 1.28791120578995e-6, 1.28789466878902e-6, 1.28788646867105e-6, 1.28789502234148e-6, 1.28790567987347e-6, 1.28790753376912e-6, 1.28790167435206e-6, 1.28789505746628e-6, 1.28789281364682e-6, 1.28789527073179e-6, 1.28789944776733e-6, 1.28790213163602e-6, 1.28790200759905e-6, 1.28789990543956e-6, 1.28789765880784e-6, 1.28789669455154e-6, 1.28789726540971e-6, 1.28789860075695e-6, 1.28789964563047e-6, 1.28789979928947e-6, 1.28789920200646e-6, 1.28789848500992e-6, 1.28789824125484e-6, 1.28789860411524e-6
flux1:, 0.629090022296544, 1.4650175567668e-6, 1.46501753057608e-6, 1.46501809253595e-6, 1.46501895007734e-6, 1.46501941635756e-6, 1.46501889273506e-6, 1.46501740473541e-6, 1.46501578679646e-6, 1.46501527678775e-6, 1.46501666048824e-6, 1.46501948751311e-6, 1.46502199531936e-6, 1.46502205966579e-6, 1.46501881172803e-6, 1.46501387547061e-6, 1.46501099613724e-6, 1.46501356095229e-6, 1.46502112613355e-6, 1.46502780937646e-6, 1.46502574598371e-6, 1.46501378457598e-6, 1.46500429247186e-6, 1.46501368010654e-6, 1.46503218195452e-6, 1.46501956112677e-6, 1.46499968041913e-6, 1.46504415575137e-6, 1.46499239164208e-6, 1.4650550777415e-6, 1.46500940705464e-6, 1.46498556807592e-6, 1.46500940705464e-6, 1.46505507774151e-6, 1.46499239164208e-6, 1.46504415575137e-6, 1.46499968041912e-6, 1.46501956112677e-6, 1.46503218195452e-6, 1.46501368010654e-6, 1.46500429247186e-6, 1.46501378457598e-6, 1.46502574598371e-6, 1.46502780937646e-6, 1.46502112613355e-6, 1.4650135609523e-6, 1.46501099613724e-6, 1.46501387547061e-6, 1.46501881172803e-6, 1.4650220596658e-6, 1.46502199531936e-6, 1.46501948751312e-6, 1.46501666048823e-6, 1.46501527678775e-6, 1.46501578679645e-6, 1.46501740473539e-6, 1.46501889273506e-6, 1.46501941635755e-6, 1.46501895007733e-6, 1.46501809253595e-6, 1.46501753057608e-6, 1.4650175567668e-6
flux1:, 0.629352471200297, 1.66502172941977e-6, 1.66502216501427e-6, 1.66502315144064e-6, 1.66502418527159e-6, 1.66502446651251e-6, 1.66502345300177e-6, 1.66502139350146e-6, 1.66501942041439e-6, 1.66501899360544e-6, 1.66502090613533e-6, 1.66502445569454e-6, 1.66502746855022e-6, 1.66502747287327e-6, 1.66502355695367e-6, 1.66501771208689e-6, 1.66501430761451e-6, 1.66501720611457e-6, 1.66502583886107e-6, 1.6650334744174e-6, 1.66503122028891e-6, 1.66501784861889e-6, 1.66500734821781e-6, 1.6650180723112e-6, 1.66503871403396e-6, 1.66502392593766e-6, 1.66500133671588e-6, 1.66505186277344e-6, 1.66499313179898e-6, 1.66506472303815e-6, 1.66501305225278e-6, 1.66498602778601e-6, 1.66501305225279e-6, 1.66506472303815e-6, 1.66499313179898e-6, 1.66505186277344e-6, 1.66500133671587e-6, 1.66502392593766e-6, 1.66503871403396e-6, 1.6650180723112e-6, 1.66500734821781e-6, 1.66501784861889e-6, 1.66503122028891e-6, 1.66503347441741e-6, 1.66502583886107e-6, 1.66501720611457e-6, 1.66501430761451e-6, 1.66501771208689e-6, 1.66502355695366e-6, 1.66502747287328e-6, 1.66502746855022e-6, 1.66502445569455e-6, 1.66502090613532e-6, 1.66501899360545e-6, 1.6650194204144e-6, 1.66502139350146e-6, 1.66502345300177e-6, 1.6650244665125e-6, 1.66502418527159e-6, 1.66502315144064e-6, 1.66502216501428e-6, 1.66502172941978e-6
flux1:, 0.629614920104051, 1.8906580383139e-6, 1.89065908447809e-6, 1.89066061772498e-6, 1.89066186456329e-6, 1.89066189212367e-6, 1.89066024551898e-6, 1.89065746526992e-6, 1.89065505605723e-6, 1.8906547429801e-6, 1.89065731459785e-6, 1.89066175211206e-6, 1.8906653833814e-6, 1.8906653247879e-6, 1.89066061924414e-6, 1.89065369317507e-6, 1.89064964507238e-6, 1.89065289074931e-6, 1.89066272582558e-6, 1.89067146011681e-6, 1.89066904030671e-6, 1.89065414475195e-6, 1.89064256238928e-6, 1.8906547884614e-6, 1.89067775707979e-6, 1.89066042665398e-6, 1.89063475949408e-6, 1.89069210706299e-6, 1.89062555396998e-6, 1.89070727649452e-6, 1.89064890161512e-6, 1.89061830565491e-6, 1.89064890161512e-6, 1.89070727649452e-6, 1.89062555396998e-6, 1.890692107063e-6, 1.89063475949408e-6, 1.89066042665398e-6, 1.89067775707978e-6, 1.8906547884614e-6, 1.89064256238929e-6, 1.89065414475195e-6, 1.89066904030671e-6, 1.89067146011681e-6, 1.89066272582559e-6, 1.89065289074931e-6, 1.89064964507238e-6, 1.89065369317507e-6, 1.89066061924414e-6, 1.8906653247879e-6, 1.89066538338141e-6, 1.89066175211206e-6, 1.89065731459784e-6, 1.8906547429801e-6, 1.89065505605722e-6, 1.89065746526991e-6, 1.89066024551898e-6, 1.89066189212367e-6, 1.8906618645633e-6, 1.89066061772497e-6, 1.89065908447809e-6, 1.89065803831391e-6
flux1:, 0.629877369007804, 2.14497456374342e-6, 2.14497639355261e-6, 2.1449786112443e-6, 2.14498010695541e-6, 2.14497979564783e-6, 2.14497734831555e-6, 2.14497367735649e-6, 2.14497074397655e-6, 2.14497058522608e-6, 2.14497396855352e-6, 2.14497948309283e-6, 2.14498385915955e-6, 2.14498373039871e-6, 2.14497809412794e-6, 2.14496989034895e-6, 2.14496506532014e-6, 2.14496867442073e-6, 2.14497986403225e-6, 2.14498986192935e-6, 2.14498730619942e-6, 2.14497076329525e-6, 2.14495802057556e-6, 2.14497193321682e-6, 2.14499743033934e-6, 2.14497713097207e-6, 2.14494797414683e-6, 2.14501300570881e-6, 2.14493767540217e-6, 2.14503090689463e-6, 2.14496504375371e-6, 2.14493044528801e-6, 2.14496504375371e-6, 2.14503090689463e-6, 2.14493767540216e-6, 2.14501300570881e-6, 2.14494797414683e-6, 2.14497713097207e-6, 2.14499743033935e-6, 2.14497193321682e-6, 2.14495802057556e-6, 2.14497076329526e-6, 2.14498730619943e-6, 2.14498986192936e-6, 2.14497986403225e-6, 2.14496867442072e-6, 2.14496506532014e-6, 2.14496989034895e-6, 2.14497809412793e-6, 2.14498373039871e-6, 2.14498385915955e-6, 2.14497948309284e-6, 2.14497396855351e-6, 2.14497058522609e-6, 2.14497074397655e-6, 2.14497367735648e-6, 2.14497734831554e-6, 2.14497979564783e-6, 2.14498010695541e-6, 2.14497861124429e-6, 2.14497639355261e-6, 2.14497456374342e-6
flux1:, 0.630139817911557, 2.43134987870131e-6, 2.43135268922154e-6, 2.43135574271306e-6, 2.43135752030016e-6, 2.43135676687872e-6, 2.43135332645077e-6, 2.43134857513176e-6, 2.43134502432707e-6, 2.43134507233769e-6, 2.43134944319824e-6, 2.43135624695029e-6, 2.43136150553274e-6, 2.43136129295486e-6, 2.43135456403354e-6, 2.43134486224145e-6, 2.43133911390024e-6, 2.43134310796561e-6, 2.43135582367008e-6, 2.43136726832711e-6, 2.43136460852e-6, 2.43134628147215e-6, 2.43133229414914e-6, 2.43134810017845e-6, 2.43137634557932e-6, 2.43135259604835e-6, 2.43131949335078e-6, 2.43139317298141e-6, 2.4313079977208e-6, 2.43141428117246e-6, 2.43134005421971e-6, 2.43130097129107e-6, 2.43134005421971e-6, 2.43141428117247e-6, 2.4313079977208e-6, 2.43139317298142e-6, 2.43131949335079e-6, 2.43135259604835e-6, 2.43137634557932e-6, 2.43134810017844e-6, 2.43133229414914e-6, 2.43134628147215e-6, 2.43136460852001e-6, 2.43136726832712e-6, 2.43135582367008e-6, 2.43134310796561e-6, 2.43133911390024e-6, 2.43134486224144e-6, 2.43135456403354e-6, 2.43136129295487e-6, 2.43136150553274e-6, 2.4313562469503e-6, 2.43134944319823e-6, 2.43134507233769e-6, 2.43134502432706e-6, 2.43134857513176e-6, 2.43135332645077e-6, 2.43135676687871e-6, 2.43135752030016e-6, 2.43135574271306e-6, 2.43135268922154e-6, 2.43134987870131e-6
flux1:, 0.63040226681531, 2.75352478069572e-6, 2.75352879160442e-6, 2.7535328437318e-6, 2.7535349313031e-6, 2.75353361361917e-6, 2.75352896373887e-6, 2.75352292470418e-6, 2.7535186602839e-6, 2.75351898082269e-6, 2.753524538208e-6, 2.75353286487691e-6, 2.75353915255457e-6, 2.75353883391534e-6, 2.75353082879386e-6, 2.75351938603522e-6, 2.75351255766748e-6, 2.75351696667013e-6, 2.75353140114125e-6, 2.75354449296039e-6, 2.75354175914888e-6, 2.75352149336658e-6, 2.75350617006378e-6, 2.75352410249974e-6, 2.75355533885822e-6, 2.75352760081897e-6, 2.75349004973272e-6, 2.75357345383261e-6, 2.75347723853181e-6, 2.75359829644443e-6, 2.75351472568143e-6, 2.75347061856645e-6, 2.75351472568143e-6, 2.75359829644443e-6, 2.75347723853181e-6, 2.75357345383261e-6, 2.75349004973271e-6, 2.75352760081897e-6, 2.75355533885822e-6, 2.75352410249974e-6, 2.75350617006378e-6, 2.75352149336658e-6, 2.75354175914888e-6, 2.75354449296039e-6, 2.75353140114125e-6, 2.75351696667012e-6, 2.75351255766748e-6, 2.75351938603522e-6, 2.75353082879385e-6, 2.75353883391535e-6, 2.75353915255458e-6, 2.75353286487692e-6, 2.75352453820798e-6, 2.75351898082269e-6, 2.7535186602839e-6, 2.75352292470418e-6, 2.75352896373886e-6, 2.75353361361917e-6, 2.7535349313031e-6, 2.75353284373179e-6, 2.75352879160442e-6, 2.75352478069573e-6
flux1:, 0.630664715719064, 3.11563657060462e-6, 3.11564202161885e-6, 3.11564724380477e-6, 3.11564966272529e-6, 3.11564763980705e-6, 3.11564154211906e-6, 3.11563399330037e-6, 3.1156289187525e-6, 3.11562959192073e-6, 3.1156365568651e-6, 3.11564665886024e-6, 3.11565412780434e-6, 3.11565367003741e-6, 3.1156441834866e-6, 3.11563073651776e-6, 3.11562266499572e-6, 3.11562753105461e-6, 3.11564389956768e-6, 3.11565885410764e-6, 3.11565606935262e-6, 3.11563368692648e-6, 3.11561692775035e-6, 3.11563725074959e-6, 3.1156717497211e-6, 3.11563942583295e-6, 3.11559687608838e-6, 3.11569120497317e-6, 3.11558261038344e-6, 3.1157203593702e-6, 3.11562634523054e-6, 3.11557660864788e-6, 3.11562634523055e-6, 3.1157203593702e-6, 3.11558261038344e-6, 3.11569120497317e-6, 3.11559687608838e-6, 3.11563942583295e-6, 3.11567174972111e-6, 3.11563725074959e-6, 3.11561692775035e-6, 3.11563368692648e-6, 3.11565606935263e-6, 3.11565885410765e-6, 3.11564389956768e-6, 3.11562753105461e-6, 3.11562266499571e-6, 3.11563073651775e-6, 3.1156441834866e-6, 3.11565367003741e-6, 3.11565412780435e-6, 3.11564665886025e-6, 3.11563655686509e-6, 3.11562959192075e-6, 3.1156289187525e-6, 3.11563399330037e-6, 3.11564154211907e-6, 3.11564763980704e-6, 3.11564966272531e-6, 3.11564724380476e-6, 3.11564202161885e-6, 3.11563657060462e-6
flux1:, 0.630927164622817, 3.52225602494748e-6, 3.5222631720063e-6, 3.52226974085163e-6, 3.52227250432916e-6, 3.5222696176394e-6, 3.52226181517829e-6, 3.5222525237926e-6, 3.52224654507411e-6, 3.52224766558959e-6, 3.52225627874704e-6, 3.52226842306162e-6, 3.52227722700843e-6, 3.52227658412004e-6, 3.52226539012853e-6, 3.52224965915378e-6, 3.52224018006835e-6, 3.52224556168913e-6, 3.52226410318209e-6, 3.52228114783176e-6, 3.52227832140965e-6, 3.52225361449051e-6, 3.52223530960832e-6, 3.52225832452664e-6, 3.52229639429471e-6, 3.52225882704712e-6, 3.52221067958114e-6, 3.52231726995502e-6, 3.52219479352056e-6, 3.5223513593051e-6, 3.52224566529772e-6, 3.52218961956008e-6, 3.52224566529773e-6, 3.52235135930511e-6, 3.52219479352056e-6, 3.52231726995502e-6, 3.52221067958113e-6, 3.52225882704713e-6, 3.52229639429471e-6, 3.52225832452664e-6, 3.52223530960833e-6, 3.52225361449052e-6, 3.52227832140965e-6, 3.52228114783177e-6, 3.5222641031821e-6, 3.52224556168913e-6, 3.52224018006835e-6, 3.52224965915379e-6, 3.52226539012852e-6, 3.52227658412005e-6, 3.52227722700844e-6, 3.52226842306163e-6, 3.52225627874703e-6, 3.5222476655896e-6, 3.5222465450741e-6, 3.5222525237926e-6, 3.52226181517831e-6, 3.52226961763938e-6, 3.52227250432915e-6, 3.52226974085163e-6, 3.5222631720063e-6, 3.52225602494749e-6
flux1:, 0.63118961352657, 3.97842720969553e-6, 3.97843631992113e-6, 3.97844441348091e-6, 3.97844752586228e-6, 3.97844360196996e-6, 3.97843382404424e-6, 3.9784225515257e-6, 3.97841557983195e-6, 3.97841725635797e-6, 3.97842777411059e-6, 3.97844223684594e-6, 3.97845252640371e-6, 3.97845163766766e-6, 3.9784384914795e-6, 3.97842018539138e-6, 3.9784091394182e-6, 3.9784151161689e-6, 3.97843609372641e-6, 3.9784554629887e-6, 3.97845258199003e-6, 3.97842530506562e-6, 3.97840533334128e-6, 3.97843138606407e-6, 3.97847338049109e-6, 3.97842985174817e-6, 3.97837545805891e-6, 3.97849579639736e-6, 3.9783577505877e-6, 3.97853548344466e-6, 3.97841671640588e-6, 3.97835359744172e-6, 3.97841671640589e-6, 3.97853548344465e-6, 3.9783577505877e-6, 3.97849579639737e-6, 3.9783754580589e-6, 3.97842985174816e-6, 3.97847338049109e-6, 3.97843138606408e-6, 3.97840533334128e-6, 3.97842530506562e-6, 3.97845258199004e-6, 3.97845546298871e-6, 3.97843609372641e-6, 3.97841511616889e-6, 3.9784091394182e-6, 3.97842018539137e-6, 3.9784384914795e-6, 3.97845163766768e-6, 3.97845252640371e-6, 3.97844223684595e-6, 3.97842777411059e-6, 3.97841725635799e-6, 3.97841557983195e-6, 3.97842255152568e-6, 3.97843382404424e-6, 3.97844360196995e-6, 3.97844752586227e-6, 3.97844441348092e-6, 3.97843631992112e-6, 3.97842720969555e-6
flux1:, 0.631452062430323, 4.48971028462187e-6, 4.48972163017472e-6, 4.489731424181e-6, 4.48973488124778e-6, 4.48972973610302e-6, 4.48971770469494e-6, 4.48970421241487e-6, 4.48969616669204e-6, 4.48969851999047e-6, 4.48971120897065e-6, 4.4897282685323e-6, 4.48974018596757e-6, 4.48973897461535e-6, 4.48972361606776e-6, 4.48970243925582e-6, 4.48968967971139e-6, 4.48969635720954e-6, 4.48972005781972e-6, 4.48974198708902e-6, 4.48973900634673e-6, 4.48970886746003e-6, 4.48968709525916e-6, 4.48971658493028e-6, 4.48976291437672e-6, 4.48971264560547e-6, 4.48965130745997e-6, 4.48978704433155e-6, 4.489631532283e-6, 4.48983302301992e-6, 4.48969961085886e-6, 4.48962855904499e-6, 4.48969961085886e-6, 4.48983302301994e-6, 4.48963153228301e-6, 4.48978704433155e-6, 4.48965130745996e-6, 4.48971264560547e-6, 4.48976291437672e-6, 4.48971658493029e-6, 4.48968709525916e-6, 4.48970886746004e-6, 4.48973900634674e-6, 4.48974198708902e-6, 4.48972005781971e-6, 4.48969635720954e-6, 4.48968967971138e-6, 4.48970243925582e-6, 4.48972361606775e-6, 4.48973897461537e-6, 4.48974018596759e-6, 4.48972826853231e-6, 4.48971120897063e-6, 4.48969851999049e-6, 4.48969616669204e-6, 4.48970421241487e-6, 4.48971770469495e-6, 4.489729736103e-6, 4.48973488124777e-6, 4.48973142418097e-6, 4.48972163017473e-6, 4.48971028462188e-6
flux1:, 0.631714511334077, 5.06222744708881e-6, 5.06224129813236e-6, 5.06225296248039e-6, 5.06225675301926e-6, 5.06225019795215e-6, 5.06223563555814e-6, 5.0622196911114e-6, 5.06221050004823e-6, 5.06221365976799e-6, 5.06222878975256e-6, 5.06224871882717e-6, 5.06226239253014e-6, 5.0622607651334e-6, 5.06224292340812e-6, 5.062218584128e-6, 5.062203985604e-6, 5.06221150065653e-6, 5.06223823410622e-6, 5.06226295187956e-6, 5.0622597822548e-6, 5.06222643326272e-6, 5.06220271355426e-6, 5.06223610280121e-6, 5.06228724661927e-6, 5.06222939970013e-6, 5.06216036911709e-6, 5.06231333448284e-6, 5.06213822281921e-6, 5.06236631947176e-6, 5.06221648634391e-6, 5.06213653410739e-6, 5.06221648634391e-6, 5.06236631947177e-6, 5.06213822281922e-6, 5.06231333448284e-6, 5.06216036911709e-6, 5.06222939970013e-6, 5.06228724661926e-6, 5.06223610280121e-6, 5.06220271355425e-6, 5.06222643326272e-6, 5.06225978225479e-6, 5.06226295187956e-6, 5.06223823410622e-6, 5.06221150065653e-6, 5.062203985604e-6, 5.062218584128e-6, 5.06224292340812e-6, 5.0622607651334e-6, 5.06226239253014e-6, 5.06224871882718e-6, 5.06222878975254e-6, 5.06221365976798e-6, 5.06221050004822e-6, 5.0622196911114e-6, 5.06223563555814e-6, 5.06225019795215e-6, 5.06225675301926e-6, 5.06225296248039e-6, 5.06224129813236e-6, 5.06222744708881e-6
flux1:, 0.63197696023783, 5.70271216284752e-6, 5.70272877993978e-6, 5.70274247579158e-6, 5.7027465846727e-6, 5.70273843413686e-6, 5.7027210728637e-6, 5.70270245662501e-6, 5.70269205985367e-6, 5.7026961598241e-6, 5.70271399505553e-6, 5.70273705157065e-6, 5.70275259044709e-6, 5.70275043717579e-6, 5.70272983700939e-6, 5.70270205721224e-6, 5.70268552510102e-6, 5.70269405081309e-6, 5.70272414761813e-6, 5.70275186615218e-6, 5.7027483612902e-6, 5.70271138731958e-6, 5.70268555920885e-6, 5.70272338591876e-6, 5.70277990655049e-6, 5.70271358498952e-6, 5.70263606437684e-6, 5.70280828391951e-6, 5.7026111726732e-6, 5.70286899817044e-6, 5.70270073707635e-6, 5.70261079524841e-6, 5.70270073707635e-6, 5.70286899817045e-6, 5.7026111726732e-6, 5.70280828391951e-6, 5.70263606437683e-6, 5.70271358498951e-6, 5.7027799065505e-6, 5.70272338591876e-6, 5.70268555920887e-6, 5.70271138731959e-6, 5.70274836129021e-6, 5.70275186615218e-6, 5.70272414761813e-6, 5.70269405081309e-6, 5.70268552510101e-6, 5.70270205721224e-6, 5.70272983700939e-6, 5.7027504371758e-6, 5.70275259044709e-6, 5.70273705157067e-6, 5.70271399505552e-6, 5.7026961598241e-6, 5.70269205985367e-6, 5.702702456625e-6, 5.7027210728637e-6, 5.70273843413686e-6, 5.70274658467269e-6, 5.70274247579157e-6, 5.70272877993978e-6, 5.70271216284754e-6
flux1:, 0.632239409141583, 6.41856182907357e-6, 6.41858145539911e-6, 6.41859733326744e-6, 6.41860174618991e-6, 6.41859182714759e-6, 6.4185714187598e-6, 6.41854993034931e-6, 6.41853827860041e-6, 6.4185434505849e-6, 6.4185642396918e-6, 6.41859065705664e-6, 6.41860814513334e-6, 6.41860534103725e-6, 6.41858171034337e-6, 6.41855023676016e-6, 6.41853171740801e-6, 6.41854146805873e-6, 6.41857527637425e-6, 6.41860618089332e-6, 6.41860212265709e-6, 6.4185610309754e-6, 6.41853291980551e-6, 6.41857581044753e-6, 6.41863836896221e-6, 6.41856261923611e-6, 6.41847576152244e-6, 6.41866947407628e-6, 6.41844766369308e-6, 6.4187386348496e-6, 6.41854967772645e-6, 6.41844852065656e-6, 6.41854967772645e-6, 6.41873863484961e-6, 6.4184476636931e-6, 6.41866947407628e-6, 6.41847576152244e-6, 6.41856261923611e-6, 6.41863836896222e-6, 6.41857581044754e-6, 6.4185329198055e-6, 6.4185610309754e-6, 6.41860212265711e-6, 6.41860618089332e-6, 6.41857527637424e-6, 6.41854146805873e-6, 6.418531717408e-6, 6.41855023676016e-6, 6.41858171034337e-6, 6.41860534103726e-6, 6.41860814513333e-6, 6.41859065705664e-6, 6.41856423969178e-6, 6.4185434505849e-6, 6.41853827860041e-6, 6.41854993034932e-6, 6.41857141875982e-6, 6.41859182714758e-6, 6.41860174618991e-6, 6.41859733326744e-6, 6.41858145539911e-6, 6.41856182907358e-6
flux1:, 0.632501858045337, 7.21789401073704e-6, 7.21791686467167e-6, 7.21793506382615e-6, 7.21793977377889e-6, 7.2179279364757e-6, 7.2179042629668e-6, 7.21787972721862e-6, 7.21786678121929e-6, 7.21787314719895e-6, 7.21789711202081e-6, 7.2179270890437e-6, 7.21794658059409e-6, 7.21794298799718e-6, 7.21791606674428e-6, 7.21788068290161e-6, 7.21786017405081e-6, 7.21787140953204e-6, 7.21790929105397e-6, 7.21794352772017e-6, 7.21793861061331e-6, 7.21789281918967e-6, 7.21786223733853e-6, 7.21791092175653e-6, 7.21798029455585e-6, 7.21789410722634e-6, 7.21779701578046e-6, 7.21801469195887e-6, 7.21776514744273e-6, 7.2180929957428e-6, 7.21788078119913e-6, 7.21776703067011e-6, 7.21788078119913e-6, 7.2180929957428e-6, 7.21776514744274e-6, 7.21801469195887e-6, 7.21779701578046e-6, 7.21789410722634e-6, 7.21798029455584e-6, 7.21791092175653e-6, 7.21786223733853e-6, 7.21789281918967e-6, 7.21793861061331e-6, 7.21794352772018e-6, 7.21790929105398e-6, 7.21787140953203e-6, 7.2178601740508e-6, 7.2178806829016e-6, 7.2179160667443e-6, 7.21794298799717e-6, 7.21794658059409e-6, 7.21792708904371e-6, 7.2178971120208e-6, 7.21787314719896e-6, 7.21786678121928e-6, 7.21787972721861e-6, 7.21790426296682e-6, 7.21792793647569e-6, 7.2179397737789e-6, 7.21793506382616e-6, 7.21791686467168e-6, 7.21789401073705e-6
flux1:, 0.63276430694909, 8.10960638609583e-6, 8.109632654648e-6, 8.10965330412082e-6, 8.10965831946008e-6, 8.10964444917267e-6, 8.10961733331748e-6, 8.10958960532177e-6, 8.10957533330563e-6, 8.10958299650212e-6, 8.10961032026602e-6, 8.10964401123222e-6, 8.10966552673016e-6, 8.10966099874233e-6, 8.10963054879775e-6, 8.10959108751897e-6, 8.10956864863343e-6, 8.10958167825958e-6, 8.1096240032148e-6, 8.10966166619452e-6, 8.10965548119397e-6, 8.10960430728015e-6, 8.10957105575903e-6, 8.10962638327126e-6, 8.10970347957489e-6, 8.10960578970624e-6, 8.1094975177991e-6, 8.10974187995008e-6, 8.1094611922865e-6, 8.10982998704523e-6, 8.10959162597428e-6, 8.10946373398718e-6, 8.10959162597429e-6, 8.10982998704525e-6, 8.1094611922865e-6, 8.10974187995009e-6, 8.10949751779911e-6, 8.10960578970623e-6, 8.10970347957489e-6, 8.10962638327126e-6, 8.10957105575903e-6, 8.10960430728017e-6, 8.10965548119397e-6, 8.10966166619454e-6, 8.1096240032148e-6, 8.10958167825958e-6, 8.10956864863343e-6, 8.10959108751897e-6, 8.10963054879775e-6, 8.10966099874233e-6, 8.10966552673016e-6, 8.10964401123223e-6, 8.10961032026601e-6, 8.10958299650215e-6, 8.10957533330563e-6, 8.10958960532176e-6, 8.10961733331746e-6, 8.10964444917264e-6, 8.1096583194601e-6, 8.10965330412081e-6, 8.10963265464799e-6, 8.10960638609584e-6
flux1:, 0.633026755852843, 9.1034405298096e-6, 9.103470363496e-6, 9.10349358485757e-6, 9.10349893872394e-6, 9.10348296788849e-6, 9.10345228313494e-6, 9.10342125193764e-6, 9.10340562574592e-6, 9.10341466075686e-6, 9.10344547620074e-6, 9.10348298166486e-6, 9.10350650484752e-6, 9.10350088988948e-6, 9.10346670539469e-6, 9.10342306121584e-6, 9.10339882323166e-6, 9.10341400876345e-6, 9.10346115018997e-6, 9.1035022682804e-6, 9.10349428660612e-6, 9.10343693571065e-6, 9.1034008066364e-6, 9.10346376318075e-6, 9.10354964277968e-6, 9.10343932909438e-6, 9.10331887862369e-6, 9.10359292228024e-6, 9.10327726736739e-6, 9.10369144197574e-6, 9.10342368137312e-6, 9.10327991190852e-6, 9.10342368137312e-6, 9.10369144197575e-6, 9.10327726736739e-6, 9.10359292228023e-6, 9.10331887862368e-6, 9.10343932909437e-6, 9.10354964277968e-6, 9.10346376318074e-6, 9.10340080663641e-6, 9.10343693571066e-6, 9.10349428660613e-6, 9.1035022682804e-6, 9.10346115018996e-6, 9.10341400876345e-6, 9.10339882323165e-6, 9.10342306121585e-6, 9.10346670539468e-6, 9.1035008898895e-6, 9.10350650484756e-6, 9.10348298166487e-6, 9.1034454762007e-6, 9.10341466075686e-6, 9.10340562574591e-6, 9.10342125193761e-6, 9.10345228313493e-6, 9.1034829678885e-6, 9.10349893872394e-6, 9.10349358485754e-6, 9.10347036349597e-6, 9.1034405298096e-6
flux1:, 0.633289204756596, 1.02100496531387e-5, 1.02100831628158e-5, 1.02101090747344e-5, 1.02101148353263e-5, 1.0210096755286e-5, 1.02100624342726e-5, 1.02100280248689e-5, 1.02100110147708e-5, 1.02100214573697e-5, 1.02100558355455e-5, 1.02100971944419e-5, 1.02101226707036e-5, 1.02101158178031e-5, 1.02100777354909e-5, 1.02100298763079e-5, 1.02100040503153e-5, 1.02100218080961e-5, 1.02100741357339e-5, 1.02101186591505e-5, 1.02101082165999e-5, 1.02100437722579e-5, 1.02100045522213e-5, 1.02100762781781e-5, 1.02101721688186e-5, 1.02100480509307e-5, 1.02099143700983e-5, 1.02102213871395e-5, 1.02098664825465e-5, 1.02103308646307e-5, 1.02100300500307e-5, 1.02098684599226e-5, 1.02100300500307e-5, 1.02103308646307e-5, 1.02098664825466e-5, 1.02102213871395e-5, 1.02099143700983e-5, 1.02100480509307e-5, 1.02101721688186e-5, 1.02100762781781e-5, 1.02100045522213e-5, 1.02100437722579e-5, 1.02101082165999e-5, 1.02101186591505e-5, 1.02100741357339e-5, 1.02100218080961e-5, 1.02100040503153e-5, 1.02100298763079e-5, 1.02100777354909e-5, 1.02101158178031e-5, 1.02101226707035e-5, 1.02100971944419e-5, 1.02100558355455e-5, 1.02100214573697e-5, 1.02100110147708e-5, 1.02100280248689e-5, 1.02100624342726e-5, 1.0210096755286e-5, 1.02101148353263e-5, 1.02101090747344e-5, 1.02100831628158e-5, 1.02100496531387e-5
flux1:, 0.63355165366035, 1.14410704095576e-5, 1.14411076656369e-5, 1.14411363900384e-5, 1.14411426710366e-5, 1.14411225424897e-5, 1.14410845834466e-5, 1.14410467568007e-5, 1.14410283253396e-5, 1.14410401626793e-5, 1.14410781032905e-5, 1.1441123286976e-5, 1.14411506232244e-5, 1.14411423876909e-5, 1.14411002963981e-5, 1.1441048273561e-5, 1.14410211579188e-5, 1.1441041960101e-5, 1.14410998343455e-5, 1.14411476224019e-5, 1.14411339049627e-5, 1.14410613197165e-5, 1.14410187940063e-5, 1.14411006022184e-5, 1.144120791586e-5, 1.14410687488423e-5, 1.14409207284604e-5, 1.14412643322451e-5, 1.14408653922111e-5, 1.14413852386503e-5, 1.14410472756763e-5, 1.14408656947645e-5, 1.14410472756764e-5, 1.14413852386503e-5, 1.14408653922111e-5, 1.14412643322451e-5, 1.14409207284604e-5, 1.14410687488423e-5, 1.144120791586e-5, 1.14411006022184e-5, 1.14410187940063e-5, 1.14410613197166e-5, 1.14411339049626e-5, 1.14411476224019e-5, 1.14410998343455e-5, 1.14410419601009e-5, 1.14410211579187e-5, 1.14410482735611e-5, 1.14411002963981e-5, 1.14411423876909e-5, 1.14411506232244e-5, 1.1441123286976e-5, 1.14410781032905e-5, 1.14410401626793e-5, 1.14410283253396e-5, 1.14410467568007e-5, 1.14410845834466e-5, 1.14411225424897e-5, 1.14411426710365e-5, 1.14411363900383e-5, 1.14411076656369e-5, 1.14410704095576e-5
flux1:, 0.633814102564103, 1.28091988608109e-5, 1.28092398951336e-5, 1.2809271564534e-5, 1.28092785347482e-5, 1.28092564958585e-5, 1.28092149661669e-5, 1.28091737171359e-5, 1.28091538125144e-5, 1.28091669746537e-5, 1.28092083988725e-5, 1.28092573076916e-5, 1.28092863736703e-5, 1.28092766225809e-5, 1.28092304710649e-5, 1.28091744270668e-5, 1.28091464124717e-5, 1.28091707874135e-5, 1.28092345539211e-5, 1.2809285364454e-5, 1.28092673959716e-5, 1.28091854839651e-5, 1.28091394415345e-5, 1.28092328349327e-5, 1.28093531820151e-5, 1.28091976474894e-5, 1.28090341155877e-5, 1.28094182683796e-5, 1.28089699575486e-5, 1.28095509953976e-5, 1.28091713109929e-5, 1.28089673217466e-5, 1.28091713109929e-5, 1.28095509953977e-5, 1.28089699575486e-5, 1.28094182683796e-5, 1.28090341155877e-5, 1.28091976474894e-5, 1.28093531820151e-5, 1.28092328349327e-5, 1.28091394415345e-5, 1.28091854839651e-5, 1.28092673959716e-5, 1.2809285364454e-5, 1.28092345539211e-5, 1.28091707874135e-5, 1.28091464124717e-5, 1.28091744270668e-5, 1.28092304710649e-5, 1.28092766225809e-5, 1.28092863736703e-5, 1.28092573076917e-5, 1.28092083988725e-5, 1.28091669746537e-5, 1.28091538125144e-5, 1.28091737171359e-5, 1.28092149661669e-5, 1.28092564958585e-5, 1.28092785347482e-5, 1.2809271564534e-5, 1.28092398951336e-5, 1.2809198860811e-5
flux1:, 0.634076551467856, 1.43282706827452e-5, 1.43283154931682e-5, 1.43283502584881e-5, 1.43283581495871e-5, 1.43283344206407e-5, 1.43282894569094e-5, 1.43282448101416e-5, 1.43282233598747e-5, 1.43282377137118e-5, 1.43282824604686e-5, 1.43283349233531e-5, 1.43283655542758e-5, 1.43283541710332e-5, 1.43283039730746e-5, 1.43282441459464e-5, 1.4328215718043e-5, 1.43282442500787e-5, 1.43283142357475e-5, 1.43283677172379e-5, 1.43283443499473e-5, 1.43282517815023e-5, 1.43282020204744e-5, 1.43283087086155e-5, 1.43284439093855e-5, 1.43282706022852e-5, 1.43280903167058e-5, 1.43285193597596e-5, 1.4328015746221e-5, 1.43286642206628e-5, 1.43282377246162e-5, 1.43280086414375e-5, 1.43282377246162e-5, 1.43286642206629e-5, 1.4328015746221e-5, 1.43285193597596e-5, 1.43280903167058e-5, 1.43282706022852e-5, 1.43284439093855e-5, 1.43283087086154e-5, 1.43282020204744e-5, 1.43282517815023e-5, 1.43283443499473e-5, 1.43283677172379e-5, 1.43283142357474e-5, 1.43282442500787e-5, 1.4328215718043e-5, 1.43282441459464e-5, 1.43283039730746e-5, 1.43283541710332e-5, 1.43283655542758e-5, 1.43283349233532e-5, 1.43282824604686e-5, 1.43282377137118e-5, 1.43282233598747e-5, 1.43282448101416e-5, 1.43282894569094e-5, 1.43283344206406e-5, 1.43283581495871e-5, 1.43283502584881e-5, 1.43283154931682e-5, 1.43282706827452e-5
flux1:, 0.634339000371609, 1.6013345672044e-5, 1.60133942295186e-5, 1.60134322674056e-5, 1.6013441378417e-5, 1.60134162619073e-5, 1.60133680660684e-5, 1.60133200701764e-5, 1.60132969759692e-5, 1.60133123227895e-5, 1.60133601495201e-5, 1.60134159270089e-5, 1.60134479271659e-5, 1.60134348142196e-5, 1.6013380649903e-5, 1.60133173734389e-5, 1.60132891126516e-5, 1.60133224415758e-5, 1.60133989527496e-5, 1.60134546401578e-5, 1.60134245488831e-5, 1.60133198473604e-5, 1.60132661807806e-5, 1.60133880945153e-5, 1.601354018641e-5, 1.6013347596555e-5, 1.60131492352547e-5, 1.60136279219872e-5, 1.60130624302398e-5, 1.60137851607389e-5, 1.60133062081504e-5, 1.60130490565729e-5, 1.60133062081504e-5, 1.6013785160739e-5, 1.60130624302399e-5, 1.60136279219872e-5, 1.60131492352547e-5, 1.6013347596555e-5, 1.601354018641e-5, 1.60133880945153e-5, 1.60132661807806e-5, 1.60133198473604e-5, 1.60134245488831e-5, 1.60134546401578e-5, 1.60133989527495e-5, 1.60133224415758e-5, 1.60132891126516e-5, 1.6013317373439e-5, 1.6013380649903e-5, 1.60134348142196e-5, 1.6013447927166e-5, 1.60134159270089e-5, 1.601336014952e-5, 1.60133123227895e-5, 1.60132969759692e-5, 1.60133200701765e-5, 1.60133680660685e-5, 1.60134162619073e-5, 1.60134413784171e-5, 1.60134322674056e-5, 1.60133942295186e-5, 1.6013345672044e-5
flux1:, 0.634601449275363, 1.78807965940979e-5, 1.78808488516921e-5, 1.7880890370106e-5, 1.78809010672586e-5, 1.78808749423449e-5, 1.78808237734896e-5, 1.78807724940662e-5, 1.78807476290725e-5, 1.78807637069939e-5, 1.78808142957536e-5, 1.78808730866402e-5, 1.78809062334316e-5, 1.78808913121027e-5, 1.78808333241242e-5, 1.7880767023131e-5, 1.78807396015399e-5, 1.78807784222951e-5, 1.78808617461371e-5, 1.78809190614892e-5, 1.78808807422653e-5, 1.78807622834218e-5, 1.788070454487e-5, 1.78808438483025e-5, 1.78810150883664e-5, 1.7880801576021e-5, 1.7880583724855e-5, 1.78811172575668e-5, 1.78804826220482e-5, 1.78812870678865e-5, 1.78807494232043e-5, 1.78804609192022e-5, 1.78807494232044e-5, 1.78812870678866e-5, 1.78804826220482e-5, 1.78811172575668e-5, 1.7880583724855e-5, 1.7880801576021e-5, 1.78810150883664e-5, 1.78808438483025e-5, 1.788070454487e-5, 1.78807622834218e-5, 1.78808807422653e-5, 1.78809190614892e-5, 1.78808617461372e-5, 1.78807784222951e-5, 1.78807396015399e-5, 1.7880767023131e-5, 1.78808333241241e-5, 1.78808913121026e-5, 1.78809062334316e-5, 1.78808730866402e-5, 1.78808142957536e-5, 1.7880763706994e-5, 1.78807476290726e-5, 1.78807724940662e-5, 1.78808237734896e-5, 1.78808749423449e-5, 1.78809010672586e-5, 1.7880890370106e-5, 1.78808488516921e-5, 1.78807965940979e-5
flux1:, 0.634863898179116, 1.99484023885427e-5, 1.9948458291506e-5, 1.9948503532084e-5, 1.99485162425244e-5, 1.99484895529787e-5, 1.99484357149336e-5, 1.99483812272561e-5, 1.99483544370504e-5, 1.99483709296534e-5, 1.99484238993582e-5, 1.99484853509418e-5, 1.99485193985792e-5, 1.99485026048181e-5, 1.99484409886896e-5, 1.99483721685796e-5, 1.99483463438375e-5, 1.9948391407041e-5, 1.99484818170887e-5, 1.99485400758243e-5, 1.99484918495897e-5, 1.9948357863521e-5, 1.994829591211e-5, 1.99484550109757e-5, 1.99486478723343e-5, 1.99484116369902e-5, 1.99481727748244e-5, 1.99487668454741e-5, 1.99480550652854e-5, 1.99489494016192e-5, 1.99483462048413e-5, 1.99480227344382e-5, 1.99483462048414e-5, 1.99489494016192e-5, 1.99480550652854e-5, 1.99487668454741e-5, 1.99481727748244e-5, 1.99484116369902e-5, 1.99486478723343e-5, 1.99484550109757e-5, 1.994829591211e-5, 1.9948357863521e-5, 1.99484918495896e-5, 1.99485400758243e-5, 1.99484818170887e-5, 1.99483914070409e-5, 1.99483463438375e-5, 1.99483721685796e-5, 1.99484409886897e-5, 1.99485026048182e-5, 1.99485193985792e-5, 1.99484853509418e-5, 1.99484238993581e-5, 1.99483709296535e-5, 1.99483544370504e-5, 1.9948381227256e-5, 1.99484357149336e-5, 1.99484895529786e-5, 1.99485162425244e-5, 1.99485035320841e-5, 1.99484582915059e-5, 1.99484023885427e-5
flux1:, 0.635126347082869, 2.22354457223043e-5, 2.2235505217913e-5, 2.22355544534572e-5, 2.22355696514387e-5, 2.2235542886452e-5, 2.2235486711437e-5, 2.22354290939862e-5, 2.22354002026885e-5, 2.22354167550308e-5, 2.22354716803571e-5, 2.22355354020031e-5, 2.2235570083921e-5, 2.22355513587664e-5, 2.22354863458766e-5, 2.22354155761223e-5, 2.22353921826174e-5, 2.22354442966994e-5, 2.22355420636277e-5, 2.22356004876153e-5, 2.22355405094703e-5, 2.22353890850846e-5, 2.22353228092941e-5, 2.2235504354912e-5, 2.22357215164082e-5, 2.22354605581634e-5, 2.22351990392591e-5, 2.22358598748083e-5, 2.22350621702073e-5, 2.22360553756856e-5, 2.22353791112239e-5, 2.22350167105597e-5, 2.22353791112239e-5, 2.22360553756856e-5, 2.22350621702073e-5, 2.22358598748083e-5, 2.22351990392591e-5, 2.22354605581633e-5, 2.22357215164082e-5, 2.2235504354912e-5, 2.22353228092941e-5, 2.22353890850846e-5, 2.22355405094703e-5, 2.22356004876154e-5, 2.22355420636277e-5, 2.22354442966994e-5, 2.22353921826174e-5, 2.22354155761223e-5, 2.22354863458766e-5, 2.22355513587664e-5, 2.2235570083921e-5, 2.22355354020031e-5, 2.22354716803572e-5, 2.22354167550308e-5, 2.22354002026885e-5, 2.22354290939862e-5, 2.2235486711437e-5, 2.2235542886452e-5, 2.22355696514387e-5, 2.22355544534572e-5, 2.2235505217913e-5, 2.22354457223043e-5
flux1:, 0.635388795986622, 2.47628148502851e-5, 2.47628778958665e-5, 2.47629314212082e-5, 2.4762949605535e-5, 2.4762923273113e-5, 2.47628651022019e-5, 2.4762804432371e-5, 2.47627732554027e-5, 2.47627894984392e-5, 2.4762845935603e-5, 2.4762911515012e-5, 2.47629465438494e-5, 2.47629258173668e-5, 2.47628576500432e-5, 2.47627855412712e-5, 2.47627654789729e-5, 2.47628255148076e-5, 2.47629309233802e-5, 2.47629886613415e-5, 2.47629149356487e-5, 2.47627440274505e-5, 2.47626733471987e-5, 2.476288023522e-5, 2.47631245634863e-5, 2.47628366365617e-5, 2.47625506702923e-5, 2.47632850831362e-5, 2.47623918542652e-5, 2.47634938110882e-5, 2.47627362796584e-5, 2.47623306156149e-5, 2.47627362796584e-5, 2.47634938110882e-5, 2.47623918542652e-5, 2.47632850831362e-5, 2.47625506702923e-5, 2.47628366365617e-5, 2.47631245634863e-5, 2.47628802352201e-5, 2.47626733471987e-5, 2.47627440274505e-5, 2.47629149356487e-5, 2.47629886613415e-5, 2.47629309233802e-5, 2.47628255148076e-5, 2.47627654789729e-5, 2.47627855412711e-5, 2.47628576500432e-5, 2.47629258173668e-5, 2.47629465438495e-5, 2.4762911515012e-5, 2.4762845935603e-5, 2.47627894984392e-5, 2.47627732554027e-5, 2.4762804432371e-5, 2.47628651022019e-5, 2.4762923273113e-5, 2.4762949605535e-5, 2.47629314212082e-5, 2.47628778958665e-5, 2.47628148502852e-5
flux1:, 0.635651244890376, 2.75531097108798e-5, 2.7553176278141e-5, 2.75532343926766e-5, 2.75532560544929e-5, 2.75532306476252e-5, 2.75531708091306e-5, 2.75531071626992e-5, 2.75530735275699e-5, 2.75530891117058e-5, 2.75531466309565e-5, 2.7553213652228e-5, 2.75532487161168e-5, 2.75532258836936e-5, 2.75531547816724e-5, 2.75530819564994e-5, 2.75530661781676e-5, 2.755313507715e-5, 2.75532484502203e-5, 2.75533046060488e-5, 2.75532150073868e-5, 2.75530224441723e-5, 2.75529473105028e-5, 2.75531826738194e-5, 2.75534571972892e-5, 2.75531397554573e-5, 2.75528273835439e-5, 2.75536428275103e-5, 2.75526436156662e-5, 2.75538652227347e-5, 2.75530175164401e-5, 2.75525638678529e-5, 2.75530175164401e-5, 2.75538652227347e-5, 2.75526436156662e-5, 2.75536428275103e-5, 2.75528273835439e-5, 2.75531397554573e-5, 2.75534571972892e-5, 2.75531826738194e-5, 2.75529473105028e-5, 2.75530224441724e-5, 2.75532150073868e-5, 2.75533046060488e-5, 2.75532484502203e-5, 2.755313507715e-5, 2.75530661781676e-5, 2.75530819564994e-5, 2.75531547816724e-5, 2.75532258836936e-5, 2.75532487161168e-5, 2.7553213652228e-5, 2.75531466309565e-5, 2.75530891117058e-5, 2.75530735275698e-5, 2.75531071626992e-5, 2.75531708091306e-5, 2.75532306476251e-5, 2.75532560544929e-5, 2.75532343926766e-5, 2.75531762781409e-5, 2.75531097108799e-5
flux1:, 0.635913693794129, 3.06307521473727e-5, 3.0630822220979e-5, 3.0630885201348e-5, 3.06309107818198e-5, 3.06308867381234e-5, 3.06308255254211e-5, 3.06307589814799e-5, 3.06307227578211e-5, 3.06307373959201e-5, 3.06307956201447e-5, 3.0630863682407e-5, 3.06308984362351e-5, 3.0630873326307e-5, 3.06307994443918e-5, 3.06307265024813e-5, 3.06307160001605e-5, 3.06307947866969e-5, 3.06309165169153e-5, 3.06309701860474e-5, 3.06308624857044e-5, 3.06306459805877e-5, 3.06305663723763e-5, 3.06308335677583e-5, 3.06311414424188e-5, 3.06307915763992e-5, 3.06304506479973e-5, 3.06313552803388e-5, 3.0630238731867e-5, 3.06315920313684e-5, 3.06306445119075e-5, 3.06301377512952e-5, 3.06306445119076e-5, 3.06315920313684e-5, 3.0630238731867e-5, 3.06313552803388e-5, 3.06304506479973e-5, 3.06307915763991e-5, 3.06311414424189e-5, 3.06308335677583e-5, 3.06305663723764e-5, 3.06306459805877e-5, 3.06308624857043e-5, 3.06309701860474e-5, 3.06309165169153e-5, 3.06307947866969e-5, 3.06307160001606e-5, 3.06307265024813e-5, 3.06307994443918e-5, 3.0630873326307e-5, 3.06308984362351e-5, 3.0630863682407e-5, 3.06307956201447e-5, 3.06307373959201e-5, 3.06307227578211e-5, 3.06307589814799e-5, 3.06308255254212e-5, 3.06308867381234e-5, 3.06309107818198e-5, 3.06308852013479e-5, 3.0630822220979e-5, 3.06307521473727e-5
flux1:, 0.636176142697882, 3.4022100106811e-5, 3.4022173675114e-5, 3.4022241736841e-5, 3.40222715748472e-5, 3.40222492309714e-5, 3.40221868816256e-5, 3.40221175346432e-5, 3.40220786743735e-5, 3.40220921940318e-5, 3.40221508423691e-5, 3.40222195774741e-5, 3.40222536278293e-5, 3.40222259604208e-5, 3.40221493375581e-5, 3.40220768157967e-5, 3.40220726077362e-5, 3.40221624070617e-5, 3.40222929966484e-5, 3.4022343310234e-5, 3.40222152075685e-5, 3.40219723685871e-5, 3.4021888285744e-5, 3.40221908740588e-5, 3.40225353411298e-5, 3.40221497083287e-5, 3.40217778534451e-5, 3.40227806031453e-5, 3.40215344357621e-5, 3.40230327531721e-5, 3.40219750327985e-5, 3.40214096084344e-5, 3.40219750327985e-5, 3.40230327531721e-5, 3.40215344357621e-5, 3.40227806031453e-5, 3.4021777853445e-5, 3.40221497083286e-5, 3.40225353411298e-5, 3.40221908740588e-5, 3.4021888285744e-5, 3.40219723685872e-5, 3.40222152075685e-5, 3.4022343310234e-5, 3.40222929966484e-5, 3.40221624070618e-5, 3.40220726077362e-5, 3.40220768157967e-5, 3.40221493375581e-5, 3.40222259604208e-5, 3.40222536278293e-5, 3.40222195774742e-5, 3.4022150842369e-5, 3.40220921940319e-5, 3.40220786743735e-5, 3.40221175346432e-5, 3.40221868816255e-5, 3.40222492309714e-5, 3.40222715748472e-5, 3.4022241736841e-5, 3.4022173675114e-5, 3.4022100106811e-5
flux1:, 0.636438591601635, 3.77555656251202e-5, 3.77556426610668e-5, 3.77557159085061e-5, 3.77557501791559e-5, 3.77557297218162e-5, 3.77556664001404e-5, 3.77555943807236e-5, 3.77555529687592e-5, 3.77555653730539e-5, 3.77556243079179e-5, 3.77556933954763e-5, 3.77557262781102e-5, 3.7755695614001e-5, 3.7755616114542e-5, 3.77555444436719e-5, 3.77555475629941e-5, 3.77556496250937e-5, 3.77557897336487e-5, 3.7755835909783e-5, 3.77556850673932e-5, 3.77554134077859e-5, 3.7755324860562e-5, 3.77556665807814e-5, 3.77560509169405e-5, 3.77556256642802e-5, 3.77552202661438e-5, 3.7756330908728e-5, 3.77549418797335e-5, 3.77565999767717e-5, 3.77554209012998e-5, 3.77547908193095e-5, 3.77554209012998e-5, 3.77565999767716e-5, 3.77549418797336e-5, 3.77563309087281e-5, 3.77552202661438e-5, 3.77556256642803e-5, 3.77560509169405e-5, 3.77556665807814e-5, 3.7755324860562e-5, 3.77554134077859e-5, 3.77556850673932e-5, 3.7755835909783e-5, 3.77557897336487e-5, 3.77556496250937e-5, 3.77555475629941e-5, 3.77555444436719e-5, 3.7755616114542e-5, 3.7755695614001e-5, 3.77557262781102e-5, 3.77556933954763e-5, 3.77556243079178e-5, 3.77555653730539e-5, 3.77555529687592e-5, 3.77555943807236e-5, 3.77556664001405e-5, 3.77557297218162e-5, 3.77557501791559e-5, 3.7755715908506e-5, 3.77556426610668e-5, 3.77555656251202e-5
flux1:, 0.636701040505389, 4.18617363612022e-5, 4.18618167917834e-5, 4.1861895156398e-5, 4.18619338019637e-5, 4.18619152180404e-5, 4.1861851003378e-5, 4.18617765089818e-5, 4.18617328243021e-5, 4.18617443595352e-5, 4.1861803634955e-5, 4.18618728128667e-5, 4.18619039617845e-5, 4.18618696426486e-5, 4.18617868911695e-5, 4.18617163506512e-5, 4.18617278372022e-5, 4.18618435673761e-5, 4.1861994067218e-5, 4.18620354679575e-5, 4.18618595491959e-5, 4.18615564963347e-5, 4.18614634905416e-5, 4.18618482281741e-5, 4.18622756894497e-5, 4.18618063704214e-5, 4.18613645375708e-5, 4.1862593776425e-5, 4.18610476518756e-5, 4.18628818914618e-5, 4.186156952423e-5, 4.18608683302685e-5, 4.18615695242301e-5, 4.18628818914618e-5, 4.18610476518756e-5, 4.1862593776425e-5, 4.18613645375708e-5, 4.18618063704214e-5, 4.18622756894497e-5, 4.18618482281741e-5, 4.18614634905416e-5, 4.18615564963347e-5, 4.1861859549196e-5, 4.18620354679575e-5, 4.1861994067218e-5, 4.18618435673761e-5, 4.18617278372022e-5, 4.18617163506512e-5, 4.18617868911694e-5, 4.18618696426486e-5, 4.18619039617845e-5, 4.18618728128667e-5, 4.1861803634955e-5, 4.18617443595353e-5, 4.18617328243022e-5, 4.18617765089818e-5, 4.18618510033781e-5, 4.18619152180404e-5, 4.18619338019638e-5, 4.1861895156398e-5, 4.18618167917834e-5, 4.18617363612022e-5
flux1:, 0.636963489409142, 4.63735003931063e-5, 4.63735840562484e-5, 4.63736672241048e-5, 4.63737098797807e-5, 4.63736929084097e-5, 4.63736277914138e-5, 4.6373551127788e-5, 4.63735057139189e-5, 4.63735169421683e-5, 4.6373576850915e-5, 4.6373645919528e-5, 4.63736746272075e-5, 4.63736357077214e-5, 4.63735490194094e-5, 4.63734796926959e-5, 4.63735005895533e-5, 4.63736315858402e-5, 4.63737936238005e-5, 4.63738298161054e-5, 4.63736265230891e-5, 4.63732894249761e-5, 4.6373191943191e-5, 4.63736236942691e-5, 4.63740974552575e-5, 4.63735789427293e-5, 4.63730974816933e-5, 4.63744570356865e-5, 4.6372738559158e-5, 4.63747670808785e-5, 4.63733086861741e-5, 4.63725294460735e-5, 4.63733086861742e-5, 4.63747670808785e-5, 4.6372738559158e-5, 4.63744570356865e-5, 4.63730974816933e-5, 4.63735789427293e-5, 4.63740974552575e-5, 4.6373623694269e-5, 4.6373191943191e-5, 4.63732894249761e-5, 4.63736265230891e-5, 4.63738298161055e-5, 4.63737936238005e-5, 4.63736315858402e-5, 4.63735005895533e-5, 4.6373479692696e-5, 4.63735490194094e-5, 4.63736357077215e-5, 4.63736746272075e-5, 4.63736459195281e-5, 4.6373576850915e-5, 4.63735169421683e-5, 4.63735057139189e-5, 4.6373551127788e-5, 4.63736277914138e-5, 4.63736929084097e-5, 4.63737098797807e-5, 4.63736672241048e-5, 4.63735840562483e-5, 4.63735003931063e-5
flux1:, 0.637225938312895, 5.13261739370873e-5, 5.13262605256559e-5, 5.1326347855989e-5, 5.13263937736979e-5, 5.13263778636405e-5, 5.13263117526373e-5, 5.13262333861467e-5, 5.13261871292956e-5, 5.13261990028557e-5, 5.13262601194761e-5, 5.13263289376536e-5, 5.13263543064372e-5, 5.13263094800723e-5, 5.13262177893423e-5, 5.13261495220864e-5, 5.13261808781298e-5, 5.13263289753646e-5, 5.13265040393313e-5, 5.13265348574744e-5, 5.13263019673881e-5, 5.13259280956292e-5, 5.13258260747985e-5, 5.13263089070852e-5, 5.13268319977099e-5, 5.13262583944203e-5, 5.13257337839585e-5, 5.13272364809012e-5, 5.13253293400052e-5, 5.13275722440352e-5, 5.13259542680696e-5, 5.13250895466975e-5, 5.13259542680696e-5, 5.13275722440352e-5, 5.13253293400053e-5, 5.13272364809011e-5, 5.13257337839586e-5, 5.13262583944204e-5, 5.13268319977099e-5, 5.13263089070852e-5, 5.13258260747985e-5, 5.13259280956292e-5, 5.13263019673881e-5, 5.13265348574744e-5, 5.13265040393313e-5, 5.13263289753646e-5, 5.13261808781298e-5, 5.13261495220864e-5, 5.13262177893423e-5, 5.13263094800723e-5, 5.13263543064372e-5, 5.13263289376537e-5, 5.13262601194761e-5, 5.13261990028557e-5, 5.13261871292956e-5, 5.13262333861466e-5, 5.13263117526373e-5, 5.13263778636405e-5, 5.1326393773698e-5, 5.1326347855989e-5, 5.13262605256559e-5, 5.13261739370874e-5
flux1:, 0.637488387216649, 5.67576315941071e-5, 5.67577205876665e-5, 5.67578110254155e-5, 5.67578589996229e-5, 5.67578432753824e-5, 5.6757776014505e-5, 5.67576966346499e-5, 5.67576508468092e-5, 5.67576647809434e-5, 5.67577279976148e-5, 5.67577964692688e-5, 5.6757817354632e-5, 5.67577648756376e-5, 5.6757666666256e-5, 5.67575990302288e-5, 5.67576419099948e-5, 5.67578092297435e-5, 5.67579992175815e-5, 5.67580248239931e-5, 5.67577602211789e-5, 5.67573467694199e-5, 5.67572400756624e-5, 5.67577780893231e-5, 5.67583533319057e-5, 5.67577178809256e-5, 5.67571462488479e-5, 5.67588061240302e-5, 5.67566929123666e-5, 5.67591724492277e-5, 5.67573804963424e-5, 5.67564223337612e-5, 5.67573804963425e-5, 5.67591724492276e-5, 5.67566929123667e-5, 5.67588061240302e-5, 5.67571462488478e-5, 5.67577178809256e-5, 5.67583533319058e-5, 5.67577780893231e-5, 5.67572400756624e-5, 5.67573467694199e-5, 5.67577602211788e-5, 5.67580248239931e-5, 5.67579992175816e-5, 5.67578092297435e-5, 5.67576419099948e-5, 5.67575990302288e-5, 5.6757666666256e-5, 5.67577648756377e-5, 5.6757817354632e-5, 5.67577964692688e-5, 5.67577279976147e-5, 5.67576647809434e-5, 5.67576508468092e-5, 5.67576966346499e-5, 5.67577760145051e-5, 5.67578432753823e-5, 5.67578589996229e-5, 5.67578110254155e-5, 5.67577205876665e-5, 5.6757631594107e-5
flux1:, 0.637750836120402, 6.27084386697938e-5, 6.27085292559123e-5, 6.27086212421889e-5, 6.2708669542286e-5, 6.27086527823994e-5, 6.27085841825365e-5, 6.27085047730476e-5, 6.27084612764722e-5, 6.27084792163202e-5, 6.2708545768397e-5, 6.27086138185236e-5, 6.27086287657052e-5, 6.27085663705829e-5, 6.27084596111252e-5, 6.27083918767478e-5, 6.2708447378479e-5, 6.27086363834936e-5, 6.27088436712696e-5, 6.27088646122454e-5, 6.27085663133761e-5, 6.27081103903413e-5, 6.27079987922096e-5, 6.27085960827621e-5, 6.27092260326966e-5, 6.27085210304668e-5, 6.27078981340466e-5, 6.27097305327977e-5, 6.27073927045551e-5, 6.27101334675428e-5, 6.27081522689413e-5, 6.27070921528109e-5, 6.27081522689413e-5, 6.27101334675428e-5, 6.2707392704555e-5, 6.27097305327977e-5, 6.27078981340466e-5, 6.27085210304667e-5, 6.27092260326966e-5, 6.2708596082762e-5, 6.27079987922096e-5, 6.27081103903412e-5, 6.2708566313376e-5, 6.27088646122454e-5, 6.27088436712696e-5, 6.27086363834936e-5, 6.2708447378479e-5, 6.27083918767478e-5, 6.27084596111253e-5, 6.27085663705829e-5, 6.27086287657052e-5, 6.27086138185236e-5, 6.2708545768397e-5, 6.27084792163202e-5, 6.27084612764722e-5, 6.27085047730477e-5, 6.27085841825366e-5, 6.27086527823993e-5, 6.2708669542286e-5, 6.27086212421888e-5, 6.27085292559124e-5, 6.27084386697938e-5
flux1:, 0.638013285024155, 6.92219850520936e-5, 6.92220760402494e-5, 6.92221674256831e-5, 6.92222137398838e-5, 6.92221943705033e-5, 6.92221242532718e-5, 6.92220461690986e-5, 6.92220073776804e-5, 6.92220318547692e-5, 6.92221033330621e-5, 6.92221708729477e-5, 6.92221780492799e-5, 6.9222102881815e-5, 6.92219849707126e-5, 6.9221916091062e-5, 6.92219853734257e-5, 6.92221989245796e-5, 6.92224264303672e-5, 6.92224436826345e-5, 6.92221098521578e-5, 6.92216084686865e-5, 6.92214916106271e-5, 6.92221522375395e-5, 6.92228391313065e-5, 6.92220558460813e-5, 6.92213770570449e-5, 6.92233987399196e-5, 6.92208165538946e-5, 6.92238456705317e-5, 6.92216590425056e-5, 6.92204878755664e-5, 6.92216590425056e-5, 6.92238456705317e-5, 6.92208165538946e-5, 6.92233987399196e-5, 6.92213770570449e-5, 6.92220558460813e-5, 6.92228391313065e-5, 6.92221522375395e-5, 6.92214916106271e-5, 6.92216084686865e-5, 6.92221098521578e-5, 6.92224436826345e-5, 6.92224264303672e-5, 6.92221989245797e-5, 6.92219853734258e-5, 6.9221916091062e-5, 6.92219849707126e-5, 6.92221028818149e-5, 6.92221780492799e-5, 6.92221708729476e-5, 6.9222103333062e-5, 6.92220318547691e-5, 6.92220073776804e-5, 6.92220461690986e-5, 6.92221242532718e-5, 6.92221943705033e-5, 6.92222137398837e-5, 6.9222167425683e-5, 6.92220760402493e-5, 6.92219850520936e-5
flux1:, 0.638275733927908, 7.63446200664122e-5, 7.63447097988508e-5, 7.63447977656112e-5, 7.63448391614149e-5, 7.63448152676933e-5, 7.63447435215817e-5, 7.63446685679968e-5, 7.6344637560309e-5, 7.63446717339189e-5, 7.63447500811383e-5, 7.63448169632079e-5, 7.63448140893854e-5, 7.63447226339893e-5, 7.63445903586684e-5, 7.6344518967628e-5, 7.634460328501e-5, 7.63448446979785e-5, 7.63450959369173e-5, 7.63451109407395e-5, 7.63447398938311e-5, 7.63441899436406e-5, 7.63440673218865e-5, 7.6344795286684e-5, 7.63455410012973e-5, 7.63446695999648e-5, 7.63439298949091e-5, 7.63461591438003e-5, 7.63433115932545e-5, 7.63466589117065e-5, 7.63442497000795e-5, 7.63429577614573e-5, 7.63442497000794e-5, 7.63466589117065e-5, 7.63433115932544e-5, 7.63461591438003e-5, 7.63439298949091e-5, 7.63446695999648e-5, 7.63455410012973e-5, 7.6344795286684e-5, 7.63440673218865e-5, 7.63441899436406e-5, 7.63447398938311e-5, 7.63451109407395e-5, 7.63450959369173e-5, 7.63448446979785e-5, 7.634460328501e-5, 7.6344518967628e-5, 7.63445903586684e-5, 7.63447226339893e-5, 7.63448140893854e-5, 7.63448169632079e-5, 7.63447500811383e-5, 7.6344671733919e-5, 7.6344637560309e-5, 7.63446685679968e-5, 7.63447435215818e-5, 7.63448152676932e-5, 7.63448391614148e-5, 7.63447977656111e-5, 7.63447097988509e-5, 7.6344620066412e-5
flux1:, 0.638538182831662, 8.41257876613032e-5, 8.41258739264644e-5, 8.41259549253187e-5, 8.41259878313689e-5, 8.41259571882567e-5, 8.41258838348964e-5, 8.412581434388e-5, 8.4125794922087e-5, 8.41258426008023e-5, 8.41259300902461e-5, 8.41259960539533e-5, 8.4125980338352e-5, 8.41258683669955e-5, 8.41257178816755e-5, 8.41256423084784e-5, 8.41257430540865e-5, 8.41260161523507e-5, 8.41262952781554e-5, 8.41263099525104e-5, 8.41259001429646e-5, 8.41252983772938e-5, 8.41251693209161e-5, 8.412596855904e-5, 8.41267745872219e-5, 8.41258040734828e-5, 8.4124998030425e-5, 8.41274547536006e-5, 8.41243194780789e-5, 8.4128017744212e-5, 8.41253677515773e-5, 8.41239446506064e-5, 8.41253677515773e-5, 8.4128017744212e-5, 8.41243194780789e-5, 8.41274547536007e-5, 8.4124998030425e-5, 8.41258040734828e-5, 8.41267745872219e-5, 8.412596855904e-5, 8.41251693209161e-5, 8.41252983772938e-5, 8.41259001429646e-5, 8.41263099525105e-5, 8.41262952781554e-5, 8.41260161523507e-5, 8.41257430540865e-5, 8.41256423084785e-5, 8.41257178816755e-5, 8.41258683669954e-5, 8.4125980338352e-5, 8.41259960539534e-5, 8.41259300902461e-5, 8.41258426008024e-5, 8.4125794922087e-5, 8.41258143438801e-5, 8.41258838348965e-5, 8.41259571882566e-5, 8.41259878313689e-5, 8.41259549253187e-5, 8.41258739264644e-5, 8.41257876613033e-5
flux1:, 0.638800631735415, 9.26181612086487e-5, 9.26182411638478e-5, 9.26183108728857e-5, 9.26183310864378e-5, 9.26182912093226e-5, 9.26182164765344e-5, 9.26181553746483e-5, 9.26181521031739e-5, 9.26182177423434e-5, 9.26183169377826e-5, 9.26183815489655e-5, 9.26183496299222e-5, 9.26182121682739e-5, 9.26180389947726e-5, 9.26179572965891e-5, 9.26180760518484e-5, 9.26183852119711e-5, 9.26186970397777e-5, 9.26187137752192e-5, 9.26182637660648e-5, 9.26176067628433e-5, 9.26174704231174e-5, 9.26183448140395e-5, 9.26192122594505e-5, 9.26181304261986e-5, 9.26172522277245e-5, 9.26199580615297e-5, 9.26165112366495e-5, 9.26205962572743e-5, 9.26176861495977e-5, 9.26161207708711e-5, 9.26176861495977e-5, 9.26205962572742e-5, 9.26165112366495e-5, 9.26199580615297e-5, 9.26172522277245e-5, 9.26181304261986e-5, 9.26192122594504e-5, 9.26183448140394e-5, 9.26174704231174e-5, 9.26176067628433e-5, 9.26182637660648e-5, 9.26187137752193e-5, 9.26186970397777e-5, 9.26183852119711e-5, 9.26180760518484e-5, 9.26179572965891e-5, 9.26180389947727e-5, 9.26182121682739e-5, 9.26183496299222e-5, 9.26183815489655e-5, 9.26183169377826e-5, 9.26182177423433e-5, 9.26181521031738e-5, 9.26181553746485e-5, 9.26182164765343e-5, 9.26182912093226e-5, 9.26183310864379e-5, 9.26183108728856e-5, 9.26182411638479e-5, 9.26181612086486e-5
flux1:, 0.639063080639168, 1.01877777131521e-4, 1.01877847242396e-4, 1.01877900553868e-4, 1.01877903277062e-4, 1.01877851491253e-4, 1.01877775888216e-4, 1.01877726749438e-4, 1.01877744967328e-4, 1.01877833638869e-4, 1.01877947335686e-4, 1.01878009922857e-4, 1.01877957824471e-4, 1.01877789142909e-4, 1.01877588198322e-4, 1.01877498211746e-4, 1.01877636799675e-4, 1.01877986984272e-4, 1.01878336989609e-4, 1.01878358614712e-4, 1.01877867029892e-4, 1.0187715115862e-4, 1.01877006510213e-4, 1.01877959910365e-4, 1.01878889507038e-4, 1.01877682905504e-4, 1.01876726348701e-4, 1.01879704753491e-4, 1.01875920954721e-4, 1.01880431742647e-4, 1.0187724093195e-4, 1.01875521370366e-4, 1.0187724093195e-4, 1.01880431742647e-4, 1.01875920954721e-4, 1.01879704753491e-4, 1.01876726348701e-4, 1.01877682905504e-4, 1.01878889507038e-4, 1.01877959910365e-4, 1.01877006510213e-4, 1.0187715115862e-4, 1.01877867029892e-4, 1.01878358614712e-4, 1.01878336989609e-4, 1.01877986984272e-4, 1.01877636799675e-4, 1.01877498211746e-4, 1.01877588198322e-4, 1.01877789142909e-4, 1.01877957824471e-4, 1.01878009922857e-4, 1.01877947335686e-4, 1.01877833638869e-4, 1.01877744967328e-4, 1.01877726749438e-4, 1.01877775888216e-4, 1.01877851491253e-4, 1.01877903277062e-4, 1.01877900553868e-4, 1.01877847242396e-4, 1.01877777131521e-4
flux1:, 0.639325529542921, 1.11964166500409e-4, 1.11964222505033e-4, 1.11964253546091e-4, 1.11964233452838e-4, 1.11964166979288e-4, 1.11964091367969e-4, 1.11964058444521e-4, 1.11964104245847e-4, 1.1196422157791e-4, 1.11964352726804e-4, 1.11964412318859e-4, 1.11964335426287e-4, 1.11964129061182e-4, 1.11963894715527e-4, 1.11963794126839e-4, 1.11963954666295e-4, 1.11964351439793e-4, 1.11964745728644e-4, 1.11964775446516e-4, 1.11964240902654e-4, 1.11963462286755e-4, 1.11963308144465e-4, 1.1196434444739e-4, 1.11965336607104e-4, 1.11963990534856e-4, 1.1196294904789e-4, 1.11966225395654e-4, 1.11962077432327e-4, 1.11967056329142e-4, 1.11963562829314e-4, 1.11961676314025e-4, 1.11963562829314e-4, 1.11967056329142e-4, 1.11962077432327e-4, 1.11966225395654e-4, 1.1196294904789e-4, 1.11963990534856e-4, 1.11965336607104e-4, 1.1196434444739e-4, 1.11963308144465e-4, 1.11963462286755e-4, 1.11964240902654e-4, 1.11964775446516e-4, 1.11964745728644e-4, 1.11964351439793e-4, 1.11963954666295e-4, 1.11963794126839e-4, 1.11963894715527e-4, 1.11964129061182e-4, 1.11964335426287e-4, 1.11964412318859e-4, 1.11964352726804e-4, 1.1196422157791e-4, 1.11964104245846e-4, 1.11964058444521e-4, 1.11964091367969e-4, 1.11964166979288e-4, 1.11964233452838e-4, 1.11964253546091e-4, 1.11964222505033e-4, 1.11964166500409e-4
flux1:, 0.639587978446675, 1.22940483664899e-4, 1.22940520570371e-4, 1.2294052276232e-4, 1.22940474095818e-4, 1.22940390148826e-4, 1.22940315804775e-4, 1.22940304028944e-4, 1.22940384206473e-4, 1.22940536291864e-4, 1.22940687907833e-4, 1.22940743178544e-4, 1.22940636238869e-4, 1.22940385048925e-4, 1.22940111214746e-4, 1.22939997647735e-4, 1.22940182604706e-4, 1.2294063212684e-4, 1.22941077372229e-4, 1.22941118664399e-4, 1.22940539682566e-4, 1.22939694161493e-4, 1.22939529216326e-4, 1.22940652444042e-4, 1.22941707334691e-4, 1.22940205843964e-4, 1.22939072508816e-4, 1.22942674159965e-4, 1.22938132876231e-4, 1.22943625649255e-4, 1.22939805902559e-4, 1.22937738708935e-4, 1.22939805902559e-4, 1.22943625649255e-4, 1.22938132876231e-4, 1.22942674159965e-4, 1.22939072508815e-4, 1.22940205843964e-4, 1.2294170733469e-4, 1.22940652444042e-4, 1.22939529216326e-4, 1.22939694161493e-4, 1.22940539682566e-4, 1.22941118664399e-4, 1.22941077372229e-4, 1.2294063212684e-4, 1.22940182604706e-4, 1.22939997647735e-4, 1.22940111214746e-4, 1.22940385048926e-4, 1.22940636238869e-4, 1.22940743178544e-4, 1.22940687907833e-4, 1.22940536291864e-4, 1.22940384206473e-4, 1.22940304028944e-4, 1.22940315804775e-4, 1.22940390148826e-4, 1.22940474095818e-4, 1.2294052276232e-4, 1.22940520570371e-4, 1.22940483664899e-4
flux1:, 0.639850427350428, 1.34873630913791e-4, 1.34873643032415e-4, 1.34873609191381e-4, 1.34873525890269e-4, 1.34873421781215e-4, 1.34873350436176e-4, 1.3487336538655e-4, 1.34873487335232e-4, 1.34873680609158e-4, 1.34873855669873e-4, 1.34873904895187e-4, 1.348737620497e-4, 1.34873458311093e-4, 1.34873138565669e-4, 1.34873009684598e-4, 1.34873221916098e-4, 1.34873730908284e-4, 1.34874234249643e-4, 1.34874290745769e-4, 1.34873665644116e-4, 1.34872748738029e-4, 1.34872571616253e-4, 1.34873786045122e-4, 1.34874903702197e-4, 1.34873229629225e-4, 1.34871997209699e-4, 1.34875953576669e-4, 1.34870987616754e-4, 1.3487704352742e-4, 1.34872872199995e-4, 1.34870609548999e-4, 1.34872872199995e-4, 1.3487704352742e-4, 1.34870987616754e-4, 1.3487595357667e-4, 1.34871997209699e-4, 1.34873229629225e-4, 1.34874903702197e-4, 1.34873786045122e-4, 1.34872571616253e-4, 1.34872748738029e-4, 1.34873665644116e-4, 1.34874290745769e-4, 1.34874234249643e-4, 1.34873730908284e-4, 1.34873221916098e-4, 1.34873009684598e-4, 1.34873138565669e-4, 1.34873458311093e-4, 1.348737620497e-4, 1.34873904895187e-4, 1.34873855669873e-4, 1.34873680609158e-4, 1.34873487335232e-4, 1.3487336538655e-4, 1.34873350436176e-4, 1.34873421781215e-4, 1.34873525890269e-4, 1.34873609191381e-4, 1.34873643032416e-4, 1.34873630913791e-4
flux1:, 0.640112876254181, 1.47834378082006e-4, 1.47834359112805e-4, 1.47834281592519e-4, 1.47834157441428e-4, 1.47834030681195e-4, 1.47833964539711e-4, 1.47834012366239e-4, 1.47834183944812e-4, 1.47834425034433e-4, 1.47834626373449e-4, 1.4783466740799e-4, 1.47834482261011e-4, 1.47834117803653e-4, 1.47833745542849e-4, 1.47833599166947e-4, 1.47833841952693e-4, 1.47834417632891e-4, 1.47834986535627e-4, 1.47835061848822e-4, 1.47834388618049e-4, 1.47833395498257e-4, 1.47833204846666e-4, 1.47834515170039e-4, 1.47835695642149e-4, 1.47833830657228e-4, 1.47832491631024e-4, 1.47836834226622e-4, 1.47831409762732e-4, 1.47838081604719e-4, 1.47833531350294e-4, 1.47831057295032e-4, 1.47833531350294e-4, 1.47838081604719e-4, 1.47831409762732e-4, 1.47836834226622e-4, 1.47832491631024e-4, 1.47833830657228e-4, 1.47835695642149e-4, 1.47834515170039e-4, 1.47833204846666e-4, 1.47833395498256e-4, 1.47834388618049e-4, 1.47835061848822e-4, 1.47834986535628e-4, 1.47834417632891e-4, 1.47833841952693e-4, 1.47833599166947e-4, 1.47833745542849e-4, 1.47834117803653e-4, 1.47834482261011e-4, 1.4783466740799e-4, 1.47834626373449e-4, 1.47834425034433e-4, 1.47834183944812e-4, 1.47834012366239e-4, 1.47833964539711e-4, 1.47834030681195e-4, 1.47834157441428e-4, 1.47834281592519e-4, 1.47834359112805e-4, 1.47834378082006e-4
flux1:, 0.640375325157934, 1.61897475948671e-4, 1.61897419107984e-4, 1.61897289982792e-4, 1.61897118780816e-4, 1.61896967172358e-4, 1.61896908894857e-4, 1.61896996198675e-4, 1.61897225549882e-4, 1.61897521100131e-4, 1.6189775130156e-4, 1.61897781580664e-4, 1.61897547308888e-4, 1.61897113694356e-4, 1.61896682315359e-4, 1.61896516540081e-4, 1.61896793596971e-4, 1.61897443579541e-4, 1.61898085653719e-4, 1.61898183182914e-4, 1.61897459347649e-4, 1.61896384816254e-4, 1.6189617941623e-4, 1.61897590944856e-4, 1.61898834472724e-4, 1.61896759149683e-4, 1.61895305742964e-4, 1.61900068211887e-4, 1.61894148634302e-4, 1.61901492741038e-4, 1.61896533933233e-4, 1.61893831232862e-4, 1.61896533933233e-4, 1.61901492741038e-4, 1.61894148634302e-4, 1.61900068211887e-4, 1.61895305742964e-4, 1.61896759149683e-4, 1.61898834472724e-4, 1.61897590944856e-4, 1.6189617941623e-4, 1.61896384816254e-4, 1.61897459347649e-4, 1.61898183182914e-4, 1.6189808565372e-4, 1.61897443579541e-4, 1.61896793596971e-4, 1.61896516540081e-4, 1.61896682315359e-4, 1.61897113694356e-4, 1.61897547308888e-4, 1.61897781580664e-4, 1.6189775130156e-4, 1.61897521100131e-4, 1.61897225549882e-4, 1.61896996198675e-4, 1.61896908894857e-4, 1.61896967172358e-4, 1.61897118780816e-4, 1.61897289982792e-4, 1.61897419107984e-4, 1.61897475948671e-4
flux1:, 0.640637774061688, 1.77141762197487e-4, 1.77141660399705e-4, 1.77141471683004e-4, 1.77141247421513e-4, 1.77141069133417e-4, 1.77141021779196e-4, 1.77141155445274e-4, 1.77141450777667e-4, 1.77141807259827e-4, 1.77142068561929e-4, 1.77142085135047e-4, 1.77141794639753e-4, 1.77141283379252e-4, 1.77140786487563e-4, 1.77140599806856e-4, 1.77140915281482e-4, 1.77141647439759e-4, 1.77142370218689e-4, 1.77142492921216e-4, 1.77141715391465e-4, 1.77140553873747e-4, 1.77140332785726e-4, 1.77141851685277e-4, 1.77143158912006e-4, 1.77140852814604e-4, 1.77139277037222e-4, 1.77144495169831e-4, 1.77138040740155e-4, 1.77146116962924e-4, 1.77140717397787e-4, 1.77137767379493e-4, 1.77140717397787e-4, 1.77146116962924e-4, 1.77138040740155e-4, 1.77144495169831e-4, 1.77139277037223e-4, 1.77140852814604e-4, 1.77143158912006e-4, 1.77141851685277e-4, 1.77140332785726e-4, 1.77140553873747e-4, 1.77141715391465e-4, 1.77142492921216e-4, 1.77142370218689e-4, 1.77141647439759e-4, 1.77140915281481e-4, 1.77140599806856e-4, 1.77140786487563e-4, 1.77141283379252e-4, 1.77141794639753e-4, 1.77142085135047e-4, 1.77142068561929e-4, 1.77141807259827e-4, 1.77141450777667e-4, 1.77141155445274e-4, 1.77141021779197e-4, 1.77141069133417e-4, 1.77141247421513e-4, 1.77141471683004e-4, 1.77141660399705e-4, 1.77141762197487e-4
flux1:, 0.640900222965441, 1.93650258639271e-4, 1.93650104725589e-4, 1.93649848615905e-4, 1.93649565655313e-4, 1.93649359267132e-4, 1.93649326192282e-4, 1.93649513175571e-4, 1.9364988251258e-4, 1.9365030602395e-4, 1.93650600239571e-4, 1.93650599839808e-4, 1.93650245942161e-4, 1.93649648750498e-4, 1.93649080384664e-4, 1.93648871807738e-4, 1.93649230242708e-4, 1.93650052533699e-4, 1.93650863215317e-4, 1.9365101335475e-4, 1.93650178272613e-4, 1.93648923825491e-4, 1.93648686564226e-4, 1.93650320127437e-4, 1.93651692335976e-4, 1.9364913411755e-4, 1.93647427796923e-4, 1.93653139525182e-4, 1.93646106995428e-4, 1.93654978655024e-4, 1.93649103226935e-4, 1.93645885637202e-4, 1.93649103226935e-4, 1.93654978655024e-4, 1.93646106995427e-4, 1.93653139525182e-4, 1.93647427796924e-4, 1.9364913411755e-4, 1.93651692335976e-4, 1.93650320127437e-4, 1.93648686564226e-4, 1.93648923825491e-4, 1.93650178272613e-4, 1.9365101335475e-4, 1.93650863215317e-4, 1.93650052533699e-4, 1.93649230242708e-4, 1.93648871807738e-4, 1.93649080384664e-4, 1.93649648750498e-4, 1.93650245942161e-4, 1.93650599839809e-4, 1.9365060023957e-4, 1.9365030602395e-4, 1.9364988251258e-4, 1.93649513175571e-4, 1.93649326192283e-4, 1.93649359267132e-4, 1.93649565655313e-4, 1.93649848615905e-4, 1.93650104725589e-4, 1.93650258639271e-4
flux1:, 0.641162671869194, 2.11510258327326e-4, 2.11510045336747e-4, 2.11509714480774e-4, 2.11509367714638e-4, 2.11509132225468e-4, 2.11509116933066e-4, 2.11509364001899e-4, 2.11509814906619e-4, 2.11510310971174e-4, 2.11510639432848e-4, 2.11510618585807e-4, 2.11510194262958e-4, 2.11509503341948e-4, 2.1150885820775e-4, 2.11508627363403e-4, 2.11509033634264e-4, 2.11509953886869e-4, 2.1151085904314e-4, 2.11511037919361e-4, 2.11510140507022e-4, 2.11508786846517e-4, 2.11508533585977e-4, 2.11510290534788e-4, 2.11511729906589e-4, 2.11508897418125e-4, 2.11507052229658e-4, 2.11513297606148e-4, 2.11505639808168e-4, 2.11515373624986e-4, 2.115089839806e-4, 2.11505476827622e-4, 2.115089839806e-4, 2.11515373624986e-4, 2.11505639808168e-4, 2.11513297606148e-4, 2.11507052229658e-4, 2.11508897418125e-4, 2.11511729906589e-4, 2.11510290534788e-4, 2.11508533585977e-4, 2.11508786846517e-4, 2.11510140507022e-4, 2.11511037919361e-4, 2.1151085904314e-4, 2.11509953886869e-4, 2.11509033634264e-4, 2.11508627363403e-4, 2.1150885820775e-4, 2.11509503341949e-4, 2.11510194262958e-4, 2.11510618585807e-4, 2.11510639432848e-4, 2.11510310971174e-4, 2.11509814906619e-4, 2.11509364001899e-4, 2.11509116933066e-4, 2.11509132225467e-4, 2.11509367714638e-4, 2.11509714480774e-4, 2.11510045336747e-4, 2.11510258327325e-4
flux1:, 0.641425120772948, 2.3081340113083e-4, 2.30813122603883e-4, 2.30812710363213e-4, 2.30812295357435e-4, 2.3081203015073e-4, 2.30812036093607e-4, 2.30812349537457e-4, 2.30812888824219e-4, 2.30813462205289e-4, 2.30813825742143e-4, 2.30813780915062e-4, 2.30813279571889e-4, 2.30812487914002e-4, 2.30811761618305e-4, 2.30811508839866e-4, 2.30811968060809e-4, 2.30812993731279e-4, 2.30813998993324e-4, 2.30814206663556e-4, 2.30813241079216e-4, 2.30811781629124e-4, 2.30811513434104e-4, 2.30813404244972e-4, 2.30814914131841e-4, 2.30811784532509e-4, 2.30809792024524e-4, 2.30816613186586e-4, 2.30808278598349e-4, 2.30818944607788e-4, 2.30811998784295e-4, 2.30808178173955e-4, 2.30811998784295e-4, 2.30818944607788e-4, 2.30808278598349e-4, 2.30816613186586e-4, 2.30809792024524e-4, 2.30811784532509e-4, 2.30814914131841e-4, 2.30813404244972e-4, 2.30811513434104e-4, 2.30811781629124e-4, 2.30813241079215e-4, 2.30814206663556e-4, 2.30813998993324e-4, 2.30812993731279e-4, 2.30811968060809e-4, 2.30811508839866e-4, 2.30811761618305e-4, 2.30812487914002e-4, 2.30813279571889e-4, 2.30813780915062e-4, 2.30813825742143e-4, 2.30813462205289e-4, 2.30812888824219e-4, 2.30812349537457e-4, 2.30812036093607e-4, 2.3081203015073e-4, 2.30812295357435e-4, 2.30812710363213e-4, 2.30813122603884e-4, 2.3081340113083e-4
flux1:, 0.641687569676701, 2.51655736269711e-4, 2.51655386571565e-4, 2.51654887277871e-4, 2.51654400373115e-4, 2.51654105133064e-4, 2.51654135472963e-4, 2.51654520785126e-4, 2.51655154231275e-4, 2.5165580876775e-4, 2.51656207719986e-4, 2.51656135509499e-4, 2.51655551277763e-4, 2.51654652978343e-4, 2.51653842251669e-4, 2.51653568636065e-4, 2.5165408603446e-4, 2.51655223935394e-4, 2.51656333664482e-4, 2.5165656866566e-4, 2.5165552787435e-4, 2.5165395583733e-4, 2.5165367491687e-4, 2.51655712160099e-4, 2.5165729735935e-4, 2.51653847222619e-4, 2.51651698833963e-4, 2.51659139956274e-4, 2.51650072253521e-4, 2.51661743715548e-4, 2.51654195771123e-4, 2.51650035739577e-4, 2.51654195771123e-4, 2.51661743715548e-4, 2.51650072253521e-4, 2.51659139956274e-4, 2.51651698833963e-4, 2.51653847222619e-4, 2.5165729735935e-4, 2.51655712160099e-4, 2.5165367491687e-4, 2.5165395583733e-4, 2.5165552787435e-4, 2.5165656866566e-4, 2.51656333664482e-4, 2.51655223935394e-4, 2.5165408603446e-4, 2.51653568636065e-4, 2.51653842251669e-4, 2.51654652978343e-4, 2.51655551277763e-4, 2.51656135509499e-4, 2.51656207719986e-4, 2.5165580876775e-4, 2.51655154231275e-4, 2.51654520785126e-4, 2.51654135472963e-4, 2.51654105133064e-4, 2.51654400373115e-4, 2.5165488727787e-4, 2.51655386571565e-4, 2.51655736269711e-4
flux1:, 0.641950018580454, 2.74137770258612e-4, 2.74137344904898e-4, 2.74136754087149e-4, 2.74136192453857e-4, 2.7413586703184e-4, 2.74135924362673e-4, 2.74136385911841e-4, 2.74137117984916e-4, 2.74137856462265e-4, 2.74138290736953e-4, 2.74138188090686e-4, 2.74137516144245e-4, 2.74136506708476e-4, 2.74135609604718e-4, 2.7413531704018e-4, 2.74135897802164e-4, 2.74137153814022e-4, 2.74138370770915e-4, 2.74138629855072e-4, 2.74137505521311e-4, 2.74135813972259e-4, 2.74135523947872e-4, 2.74137722629568e-4, 2.74139389650829e-4, 2.74135595058512e-4, 2.74133282127376e-4, 2.74141389367579e-4, 2.74131526971386e-4, 2.74144280285039e-4, 2.74136079930822e-4, 2.74131552277278e-4, 2.74136079930822e-4, 2.74144280285039e-4, 2.74131526971386e-4, 2.7414138936758e-4, 2.74133282127375e-4, 2.74135595058512e-4, 2.74139389650829e-4, 2.74137722629568e-4, 2.74135523947872e-4, 2.74135813972259e-4, 2.74137505521311e-4, 2.74138629855072e-4, 2.74138370770915e-4, 2.74137153814022e-4, 2.74135897802164e-4, 2.7413531704018e-4, 2.74135609604718e-4, 2.74136506708476e-4, 2.74137516144245e-4, 2.74138188090686e-4, 2.74138290736953e-4, 2.74137856462265e-4, 2.74137117984916e-4, 2.7413638591184e-4, 2.74135924362674e-4, 2.74135867031839e-4, 2.74136192453857e-4, 2.74136754087148e-4, 2.74137344904898e-4, 2.74137770258612e-4
flux1:, 0.642212467484207, 2.98364498657322e-4, 2.98363994623245e-4, 2.98363309190417e-4, 2.98362670828141e-4, 2.98362315061629e-4, 2.98362401108684e-4, 2.98362941816346e-4, 2.98363775432953e-4, 2.98364599499293e-4, 2.98365068668505e-4, 2.98364933132332e-4, 2.98364170004083e-4, 2.98363046633124e-4, 2.98362062694792e-4, 2.9836175385324e-4, 2.9836240294514e-4, 2.98363781721925e-4, 2.98365106749113e-4, 2.98365384644343e-4, 2.98364167053081e-4, 2.98362349053186e-4, 2.98362055232735e-4, 2.98364433125893e-4, 2.98366190436473e-4, 2.98362027052596e-4, 2.98359540815606e-4, 2.9836836225895e-4, 2.98357637891592e-4, 2.9837155252684e-4, 2.98362644771142e-4, 2.98357718894903e-4, 2.98362644771142e-4, 2.9837155252684e-4, 2.98357637891592e-4, 2.9836836225895e-4, 2.98359540815606e-4, 2.98362027052595e-4, 2.98366190436472e-4, 2.98364433125893e-4, 2.98362055232735e-4, 2.98362349053186e-4, 2.98364167053082e-4, 2.98365384644343e-4, 2.98365106749113e-4, 2.98363781721925e-4, 2.9836240294514e-4, 2.9836175385324e-4, 2.98362062694791e-4, 2.98363046633124e-4, 2.98364170004083e-4, 2.98364933132332e-4, 2.98365068668505e-4, 2.98364599499294e-4, 2.98363775432953e-4, 2.98362941816346e-4, 2.98362401108684e-4, 2.98362315061629e-4, 2.98362670828141e-4, 2.98363309190417e-4, 2.98363994623245e-4, 2.98364498657322e-4
flux1:, 0.642474916387961, 3.24445419982866e-4, 3.24444835974418e-4, 3.24444054338268e-4, 3.24443338014428e-4, 3.24442951505183e-4, 3.24443066816094e-4, 3.24443687859155e-4, 3.2444462419195e-4, 3.24445534327456e-4, 3.24446037766489e-4, 3.24445867745786e-4, 3.24445011629338e-4, 3.24443773468993e-4, 3.2444270384706e-4, 3.24442382139277e-4, 3.24443104112325e-4, 3.2444460879562e-4, 3.24446040528607e-4, 3.24446329738519e-4, 3.24445007750008e-4, 3.24443056478045e-4, 3.24442766124076e-4, 3.24445344073526e-4, 3.24447202308187e-4, 3.24442645424412e-4, 3.24439977005769e-4, 3.24449562615937e-4, 3.24437902879094e-4, 3.24453061339856e-4, 3.24443386156309e-4, 3.24438028902548e-4, 3.24443386156309e-4, 3.24453061339856e-4, 3.24437902879094e-4, 3.24449562615937e-4, 3.24439977005769e-4, 3.24442645424412e-4, 3.24447202308187e-4, 3.24445344073527e-4, 3.24442766124076e-4, 3.24443056478046e-4, 3.24445007750008e-4, 3.24446329738519e-4, 3.24446040528607e-4, 3.2444460879562e-4, 3.24443104112325e-4, 3.24442382139277e-4, 3.2444270384706e-4, 3.24443773468993e-4, 3.24445011629338e-4, 3.24445867745786e-4, 3.24446037766489e-4, 3.24445534327457e-4, 3.2444462419195e-4, 3.24443687859155e-4, 3.24443066816094e-4, 3.24442951505183e-4, 3.24443338014428e-4, 3.24444054338268e-4, 3.24444835974418e-4, 3.24445419982865e-4
flux1:, 0.642737365291714, 3.52494530104332e-4, 3.52493866769958e-4, 3.52492988894827e-4, 3.52492194022331e-4, 3.5249177588544e-4, 3.52491919532463e-4, 3.52492620091934e-4, 3.52493658440269e-4, 3.52494653985395e-4, 3.52495191045136e-4, 3.52494986064965e-4, 3.52494037081992e-4, 3.52492685417009e-4, 3.52491532935843e-4, 3.52491202430042e-4, 3.5249200121864e-4, 3.52493633176348e-4, 3.52495167801185e-4, 3.52495458455513e-4, 3.5249401949836e-4, 3.52491928393983e-4, 3.52491650973437e-4, 3.52494453158007e-4, 3.52496425278391e-4, 3.52491449823032e-4, 3.52488590214266e-4, 3.52498991798731e-4, 3.52486316789302e-4, 3.52502804622361e-4, 3.52492296654459e-4, 3.52486472173461e-4, 3.52492296654459e-4, 3.52502804622361e-4, 3.52486316789302e-4, 3.52498991798731e-4, 3.52488590214266e-4, 3.52491449823032e-4, 3.52496425278391e-4, 3.52494453158007e-4, 3.52491650973437e-4, 3.52491928393983e-4, 3.5249401949836e-4, 3.52495458455513e-4, 3.52495167801185e-4, 3.52493633176348e-4, 3.5249200121864e-4, 3.52491202430042e-4, 3.52491532935843e-4, 3.52492685417009e-4, 3.52494037081992e-4, 3.52494986064966e-4, 3.52495191045137e-4, 3.52494653985395e-4, 3.52493658440269e-4, 3.52492620091934e-4, 3.52491919532463e-4, 3.5249177588544e-4, 3.52492194022331e-4, 3.52492988894827e-4, 3.52493866769958e-4, 3.52494530104331e-4
flux1:, 0.642999814195467, 3.82630295417946e-4, 3.82629555480009e-4, 3.82628582850386e-4, 3.82627709308649e-4, 3.82627257908731e-4, 3.82627427224749e-4, 3.82628204301795e-4, 3.82629342039541e-4, 3.82630421283861e-4, 3.8263099148738e-4, 3.8263075243352e-4, 3.82629712846414e-4, 3.82628251224163e-4, 3.82627020384231e-4, 3.82626685691563e-4, 3.82627564417957e-4, 3.82629323025768e-4, 3.8263095410033e-4, 3.82631233868424e-4, 3.82629663973397e-4, 3.82627426885203e-4, 3.82627174285923e-4, 3.82630228420419e-4, 3.82632329809479e-4, 3.82626910312725e-4, 3.8262385034461e-4, 3.8263512154372e-4, 3.82621344523339e-4, 3.82639250388257e-4, 3.82627838703012e-4, 3.82621508327674e-4, 3.82627838703012e-4, 3.82639250388257e-4, 3.82621344523339e-4, 3.8263512154372e-4, 3.8262385034461e-4, 3.82626910312725e-4, 3.82632329809479e-4, 3.82630228420419e-4, 3.82627174285923e-4, 3.82627426885203e-4, 3.82629663973398e-4, 3.82631233868424e-4, 3.82630954100329e-4, 3.82629323025768e-4, 3.82627564417957e-4, 3.82626685691563e-4, 3.82627020384231e-4, 3.82628251224162e-4, 3.82629712846414e-4, 3.82630752433519e-4, 3.8263099148738e-4, 3.82630421283861e-4, 3.82629342039541e-4, 3.82628204301794e-4, 3.82627427224749e-4, 3.82627257908731e-4, 3.82627709308649e-4, 3.82628582850386e-4, 3.82629555480009e-4, 3.82630295417946e-4
flux1:, 0.64326226309922, 4.14975603086683e-4, 4.14974791374761e-4, 4.14973726876337e-4, 4.14972774785841e-4, 4.14972287481131e-4, 4.14972477853754e-4, 4.14973326173457e-4, 4.14974558784257e-4, 4.14975719113498e-4, 4.14976322363e-4, 4.14976051683295e-4, 4.14974926032496e-4, 4.14973360301445e-4, 4.14972057215391e-4, 4.1497172334903e-4, 4.14972684149654e-4, 4.14974566634163e-4, 4.14976284990146e-4, 4.14976539067381e-4, 4.14974822942428e-4, 4.14972434271817e-4, 4.14972220970211e-4, 4.14975558429695e-4, 4.14977806907114e-4, 4.14971917416303e-4, 4.14968647725445e-4, 4.14980844035023e-4, 4.14965871169591e-4, 4.14985286984431e-4, 4.14972894887652e-4, 4.14966017034002e-4, 4.14972894887652e-4, 4.14985286984431e-4, 4.14965871169591e-4, 4.14980844035022e-4, 4.14968647725445e-4, 4.14971917416303e-4, 4.14977806907114e-4, 4.14975558429695e-4, 4.14972220970211e-4, 4.14972434271817e-4, 4.14974822942428e-4, 4.14976539067381e-4, 4.14976284990146e-4, 4.14974566634163e-4, 4.14972684149654e-4, 4.1497172334903e-4, 4.14972057215391e-4, 4.14973360301445e-4, 4.14974926032496e-4, 4.14976051683295e-4, 4.14976322363e-4, 4.14975719113498e-4, 4.14974558784257e-4, 4.14973326173458e-4, 4.14972477853754e-4, 4.14972287481131e-4, 4.14972774785841e-4, 4.14973726876337e-4, 4.14974791374761e-4, 4.14975603086683e-4
flux1:, 0.643524712002974, 4.4965768662789e-4, 4.49656810000272e-4, 4.49655657716325e-4, 4.49654627182581e-4, 4.49654100101221e-4, 4.49654304849982e-4, 4.49655216870806e-4, 4.49656538076694e-4, 4.49657776170704e-4, 4.49658412947321e-4, 4.49658114791309e-4, 4.49656909937492e-4, 4.49655248188677e-4, 4.49653880449964e-4, 4.49653552667567e-4, 4.49654596558099e-4, 4.49656597920633e-4, 4.49658391661698e-4, 4.49658602836521e-4, 4.49656723981048e-4, 4.49654178811237e-4, 4.49654021975051e-4, 4.49657677824682e-4, 4.49660093570813e-4, 4.49653707511049e-4, 4.49650218504679e-4, 4.49663397342096e-4, 4.4964712752714e-4, 4.49668148703848e-4, 4.49654693628743e-4, 4.496472237239e-4, 4.49654693628743e-4, 4.49668148703849e-4, 4.4964712752714e-4, 4.49663397342096e-4, 4.49650218504679e-4, 4.49653707511049e-4, 4.49660093570812e-4, 4.49657677824682e-4, 4.49654021975052e-4, 4.49654178811237e-4, 4.49656723981048e-4, 4.49658602836521e-4, 4.49658391661698e-4, 4.49656597920633e-4, 4.49654596558099e-4, 4.49653552667567e-4, 4.49653880449964e-4, 4.49655248188676e-4, 4.49656909937492e-4, 4.49658114791309e-4, 4.49658412947321e-4, 4.49657776170704e-4, 4.49656538076694e-4, 4.49655216870806e-4, 4.49654304849982e-4, 4.49654100101221e-4, 4.49654627182581e-4, 4.49655657716325e-4, 4.49656810000272e-4, 4.49657686627889e-4
flux1:, 0.643787160906727, 4.8680802514558e-4, 4.868070922914e-4, 4.86805857223115e-4, 4.86804748071377e-4, 4.86804175946787e-4, 4.86804386307358e-4, 4.86805352350384e-4, 4.86806754334434e-4, 4.86808066403877e-4, 4.86808737939685e-4, 4.86808418214058e-4, 4.86807143267583e-4, 4.86805395671025e-4, 4.8680397215836e-4, 4.86803655800777e-4, 4.86804782598069e-4, 4.86806895637277e-4, 4.86808750246307e-4, 4.86808899052511e-4, 4.86806839906495e-4, 4.86804134104839e-4, 4.86804053615309e-4, 4.86808066530592e-4, 4.86810671908619e-4, 4.86803761886048e-4, 4.86800043709551e-4, 4.8681426453291e-4, 4.86796589319382e-4, 4.86819315100783e-4, 4.86804708580243e-4, 4.86796599021709e-4, 4.86804708580242e-4, 4.86819315100782e-4, 4.86796589319381e-4, 4.8681426453291e-4, 4.86800043709551e-4, 4.86803761886048e-4, 4.86810671908619e-4, 4.86808066530592e-4, 4.86804053615309e-4, 4.86804134104839e-4, 4.86806839906494e-4, 4.86808899052511e-4, 4.86808750246307e-4, 4.86806895637277e-4, 4.86804782598069e-4, 4.86803655800776e-4, 4.8680397215836e-4, 4.86805395671025e-4, 4.86807143267583e-4, 4.86808418214058e-4, 4.86808737939685e-4, 4.86808066403877e-4, 4.86806754334434e-4, 4.86805352350384e-4, 4.86804386307358e-4, 4.86804175946787e-4, 4.86804748071377e-4, 4.86805857223114e-4, 4.868070922914e-4, 4.8680802514558e-4
flux1:, 0.64404960981048, 5.26562214530662e-4, 5.26561235652364e-4, 5.26559923378919e-4, 5.26558734905696e-4, 5.26558110998858e-4, 5.2655831623552e-4, 5.26559324742194e-4, 5.26560798459694e-4, 5.26562180504498e-4, 5.26562888904011e-4, 5.26562555222431e-4, 5.26561221345936e-4, 5.2655939987873e-4, 5.26557930503895e-4, 5.26557630845541e-4, 5.265588391648e-4, 5.26561054613938e-4, 5.26562953178903e-4, 5.26563018134107e-4, 5.26560760254942e-4, 5.26557890535925e-4, 5.2655790891481e-4, 5.26562320979734e-4, 5.26565140248771e-4, 5.26557677796166e-4, 5.26553720308643e-4, 5.26569044797858e-4, 5.26549848430922e-4, 5.26574382338698e-4, 5.26558530069565e-4, 5.26549730219018e-4, 5.26558530069564e-4, 5.26574382338698e-4, 5.26549848430922e-4, 5.26569044797858e-4, 5.26553720308643e-4, 5.26557677796166e-4, 5.26565140248771e-4, 5.26562320979734e-4, 5.2655790891481e-4, 5.26557890535924e-4, 5.26560760254942e-4, 5.26563018134107e-4, 5.26562953178903e-4, 5.26561054613938e-4, 5.26558839164801e-4, 5.26557630845541e-4, 5.26557930503895e-4, 5.2655939987873e-4, 5.26561221345936e-4, 5.26562555222431e-4, 5.26562888904011e-4, 5.26562180504498e-4, 5.26560798459694e-4, 5.26559324742194e-4, 5.2655831623552e-4, 5.26558110998858e-4, 5.26558734905696e-4, 5.26559923378919e-4, 5.26561235652364e-4, 5.26562214530661e-4
flux1:, 0.644312058714234, 5.69059808995188e-4, 5.69058795379694e-4, 5.69057411680891e-4, 5.69056142451773e-4, 5.69055458587362e-4, 5.69055646250286e-4, 5.69056684170756e-4, 5.69058219737019e-4, 5.69059667805239e-4, 5.69060416092676e-4, 5.69060077600968e-4, 5.69058697675837e-4, 5.69056815744179e-4, 5.69055311155248e-4, 5.69055033283609e-4, 5.69056320628257e-4, 5.69058627419889e-4, 5.69060550983238e-4, 5.69060508910444e-4, 5.69058033168059e-4, 5.6905499710427e-4, 5.69055139333357e-4, 5.69059995707398e-4, 5.69063054622981e-4, 5.69055009889864e-4, 5.69050802653736e-4, 5.6906729496082e-4, 5.69046454541289e-4, 5.6907290494074e-4, 5.69055706945742e-4, 5.69046163159499e-4, 5.69055706945741e-4, 5.6907290494074e-4, 5.69046454541289e-4, 5.6906729496082e-4, 5.69050802653736e-4, 5.69055009889864e-4, 5.69063054622981e-4, 5.69059995707398e-4, 5.69055139333356e-4, 5.6905499710427e-4, 5.69058033168059e-4, 5.69060508910444e-4, 5.69060550983238e-4, 5.69058627419889e-4, 5.69056320628257e-4, 5.69055033283609e-4, 5.69055311155248e-4, 5.69056815744179e-4, 5.69058697675836e-4, 5.69060077600968e-4, 5.69060416092676e-4, 5.69059667805238e-4, 5.69058219737019e-4, 5.69056684170755e-4, 5.69055646250286e-4, 5.69055458587362e-4, 5.69056142451773e-4, 5.69057411680891e-4, 5.69058795379694e-4, 5.69059808995188e-4
flux1:, 0.644574507617987, 6.14444131365158e-4, 6.14443094860897e-4, 6.14441645331434e-4, 6.14440293056547e-4, 6.14439539796939e-4, 6.14439696134398e-4, 6.14440749440741e-4, 6.14442336577084e-4, 6.14443846999512e-4, 6.14444639068738e-4, 6.14444306130516e-4, 6.14442894284115e-4, 6.14440966247578e-4, 6.14439437503763e-4, 6.14439186246527e-4, 6.14440549206051e-4, 6.14442934872305e-4, 6.14444862903627e-4, 6.14444689328305e-4, 6.14441976106845e-4, 6.14438772075863e-4, 6.14439065299699e-4, 6.1444441374922e-4, 6.14447739051995e-4, 6.14439080444389e-4, 6.14434612735373e-4, 6.14452339809113e-4, 6.14429725583458e-4, 6.14458206366581e-4, 6.14439557256412e-4, 6.14429212953555e-4, 6.14439557256412e-4, 6.14458206366581e-4, 6.14429725583458e-4, 6.14452339809113e-4, 6.14434612735373e-4, 6.14439080444389e-4, 6.14447739051995e-4, 6.1444441374922e-4, 6.14439065299699e-4, 6.14438772075864e-4, 6.14441976106846e-4, 6.14444689328305e-4, 6.14444862903627e-4, 6.14442934872305e-4, 6.14440549206051e-4, 6.14439186246528e-4, 6.14439437503763e-4, 6.14440966247578e-4, 6.14442894284115e-4, 6.14444306130516e-4, 6.14444639068738e-4, 6.14443846999512e-4, 6.14442336577084e-4, 6.14440749440742e-4, 6.14439696134398e-4, 6.14439539796938e-4, 6.14440293056547e-4, 6.14441645331434e-4, 6.14443094860897e-4, 6.14444131365158e-4
flux1:, 0.64483695652174, 6.62862050632553e-4, 6.62861003058703e-4, 6.6285949274807e-4, 6.62858054266081e-4, 6.62857221242053e-4, 6.62857331769585e-4, 6.6285838607993e-4, 6.62860014593274e-4, 6.62861584166984e-4, 6.62862424613271e-4, 6.62862108346808e-4, 6.62860679344462e-4, 6.62858719957215e-4, 6.62857178195132e-4, 6.62856958113508e-4, 6.62858392681182e-4, 6.62860843892092e-4, 6.62862754877726e-4, 6.62862424488413e-4, 6.62859453881198e-4, 6.62856080937853e-4, 6.62856554044544e-4, 6.62862444339391e-4, 6.62866063137644e-4, 6.62856756915424e-4, 6.62852017759265e-4, 6.62871049746737e-4, 6.62846525527063e-4, 6.62877156910412e-4, 6.628569462447e-4, 6.62845742012451e-4, 6.628569462447e-4, 6.62877156910412e-4, 6.62846525527063e-4, 6.62871049746737e-4, 6.62852017759265e-4, 6.62856756915425e-4, 6.62866063137644e-4, 6.62862444339392e-4, 6.62856554044544e-4, 6.62856080937853e-4, 6.62859453881198e-4, 6.62862424488413e-4, 6.62862754877726e-4, 6.62860843892093e-4, 6.62858392681182e-4, 6.62856958113508e-4, 6.62857178195132e-4, 6.62858719957215e-4, 6.62860679344461e-4, 6.62862108346807e-4, 6.62862424613271e-4, 6.62861584166984e-4, 6.62860014593274e-4, 6.6285838607993e-4, 6.62857331769586e-4, 6.62857221242053e-4, 6.62858054266081e-4, 6.6285949274807e-4, 6.62861003058703e-4, 6.62862050632553e-4
flux1:, 0.645099405425493, 7.14463725359761e-4, 7.14462677882163e-4, 7.14461110997206e-4, 7.14459582396097e-4, 7.14458658805695e-4, 7.14458709024757e-4, 7.14459750315653e-4, 7.14461410582028e-4, 7.14463036675604e-4, 7.14463930492511e-4, 7.14463642156799e-4, 7.14462210670436e-4, 7.14460234460321e-4, 7.14458690574349e-4, 7.14458506039785e-4, 7.14460008057361e-4, 7.14462511293208e-4, 7.14464383430044e-4, 7.14463870586129e-4, 7.1446062256951e-4, 7.14457080235439e-4, 7.14457763315394e-4, 7.14464246497588e-4, 7.14468185554513e-4, 7.14458195397166e-4, 7.14453173639086e-4, 7.14473584363077e-4, 7.14447008073304e-4, 7.14479917501496e-4, 7.14458030243248e-4, 7.14445903977718e-4, 7.14458030243248e-4, 7.14479917501495e-4, 7.14447008073304e-4, 7.14473584363077e-4, 7.14453173639086e-4, 7.14458195397166e-4, 7.14468185554513e-4, 7.14464246497587e-4, 7.14457763315394e-4, 7.14457080235439e-4, 7.1446062256951e-4, 7.14463870586129e-4, 7.14464383430044e-4, 7.14462511293208e-4, 7.14460008057361e-4, 7.14458506039785e-4, 7.14458690574349e-4, 7.14460234460321e-4, 7.14462210670437e-4, 7.14463642156799e-4, 7.14463930492511e-4, 7.14463036675605e-4, 7.14461410582028e-4, 7.14459750315653e-4, 7.14458709024757e-4, 7.14458658805695e-4, 7.14459582396097e-4, 7.14461110997205e-4, 7.14462677882163e-4, 7.14463725359762e-4
flux1:, 0.645361854329247, 7.6940231164094e-4, 7.69401274156023e-4, 7.69399653863826e-4, 7.69398030761201e-4, 7.69397006038866e-4, 7.69396982287225e-4, 7.69397997663431e-4, 7.6939968108186e-4, 7.69401361636559e-4, 7.69402313767193e-4, 7.69402064003598e-4, 7.69400643777272e-4, 7.69398664389375e-4, 7.69397128750362e-4, 7.69396984119192e-4, 7.6939854984965e-4, 7.69401092195789e-4, 7.69402904170007e-4, 7.69402183436458e-4, 7.69398638008035e-4, 7.69394925973797e-4, 7.69395849662186e-4, 7.69402977200072e-4, 7.69407262142012e-4, 7.69396548696168e-4, 7.69391233108247e-4, 7.69413100615765e-4, 7.69384324954453e-4, 7.69419648094068e-4, 7.69395965147792e-4, 7.69382852226558e-4, 7.69395965147792e-4, 7.69419648094068e-4, 7.69384324954453e-4, 7.69413100615765e-4, 7.69391233108247e-4, 7.69396548696168e-4, 7.69407262142012e-4, 7.69402977200072e-4, 7.69395849662186e-4, 7.69394925973796e-4, 7.69398638008036e-4, 7.69402183436458e-4, 7.69402904170007e-4, 7.69401092195789e-4, 7.69398549849651e-4, 7.69396984119192e-4, 7.69397128750362e-4, 7.69398664389375e-4, 7.69400643777272e-4, 7.69402064003598e-4, 7.69402313767193e-4, 7.69401361636559e-4, 7.69399681081861e-4, 7.69397997663431e-4, 7.69396982287225e-4, 7.69397006038866e-4, 7.69398030761201e-4, 7.69399653863826e-4, 7.69401274156023e-4, 7.6940231164094e-4
flux1:, 0.645624303233, 8.2783363445292e-4, 8.27832615025543e-4, 8.27830943391972e-4, 8.27829221389755e-4, 8.27828086036765e-4, 8.2782797644214e-4, 8.27828954925805e-4, 8.27830654307136e-4, 8.27832387711807e-4, 8.27833402451459e-4, 8.2783320039679e-4, 8.2783180333753e-4, 8.27829832873706e-4, 8.27828315110503e-4, 8.27828215006929e-4, 8.27829841829254e-4, 8.27832411874051e-4, 8.27834143699026e-4, 8.27833190384663e-4, 8.27829327652037e-4, 8.27825445391357e-4, 8.27826640106423e-4, 8.27834462954585e-4, 8.27839117421675e-4, 8.27827637846126e-4, 8.27822017276467e-4, 8.2784542444909e-4, 8.27814297653309e-4, 8.27852179455711e-4, 8.27826578274847e-4, 8.27812411756165e-4, 8.27826578274847e-4, 8.27852179455711e-4, 8.27814297653309e-4, 8.2784542444909e-4, 8.27822017276467e-4, 8.27827637846126e-4, 8.27839117421675e-4, 8.27834462954585e-4, 8.27826640106424e-4, 8.27825445391357e-4, 8.27829327652036e-4, 8.27833190384663e-4, 8.27834143699026e-4, 8.27832411874051e-4, 8.27829841829254e-4, 8.27828215006929e-4, 8.27828315110504e-4, 8.27829832873706e-4, 8.2783180333753e-4, 8.2783320039679e-4, 8.27833402451459e-4, 8.27832387711807e-4, 8.27830654307136e-4, 8.27828954925805e-4, 8.27827976442141e-4, 8.27828086036764e-4, 8.27829221389755e-4, 8.27830943391972e-4, 8.27832615025543e-4, 8.2783363445292e-4
flux1:, 0.645886752136753, 8.89915821375877e-4, 8.89914825778765e-4, 8.89913103872791e-4, 8.89911279190683e-4, 8.89910025745822e-4, 8.89909821244049e-4, 8.89910754539572e-4, 8.89912464395159e-4, 8.89914249218542e-4, 8.89915329474943e-4, 8.89915181771575e-4, 8.89913817001713e-4, 8.89911865391007e-4, 8.89910374257942e-4, 8.89910323970083e-4, 8.89912011182107e-4, 8.89914599990536e-4, 8.89916233872397e-4, 8.8991502454599e-4, 8.89910824753976e-4, 8.8990677105477e-4, 8.89908266151163e-4, 8.89916833743009e-4, 8.89921878508603e-4, 8.89909586034227e-4, 8.89903649599952e-4, 8.89928684812209e-4, 8.89895051500637e-4, 8.89935647305966e-4, 8.89908002550797e-4, 8.89892713392683e-4, 8.89908002550796e-4, 8.89935647305965e-4, 8.89895051500636e-4, 8.89928684812209e-4, 8.89903649599951e-4, 8.89909586034227e-4, 8.89921878508602e-4, 8.89916833743008e-4, 8.89908266151163e-4, 8.89906771054771e-4, 8.89910824753976e-4, 8.89915024545989e-4, 8.89916233872397e-4, 8.89914599990536e-4, 8.89912011182108e-4, 8.89910323970083e-4, 8.89910374257942e-4, 8.89911865391007e-4, 8.89913817001713e-4, 8.89915181771576e-4, 8.89915329474943e-4, 8.89914249218542e-4, 8.8991246439516e-4, 8.89910754539571e-4, 8.8990982124405e-4, 8.89910025745821e-4, 8.89911279190683e-4, 8.89913103872791e-4, 8.89914825778765e-4, 8.89915821375877e-4
flux1:, 0.646149201040506, 9.55808897827421e-4, 9.55807929228327e-4, 9.55806157413672e-4, 9.55804227693373e-4, 9.55802851810129e-4, 9.55802547179848e-4, 9.55803430367307e-4, 9.5580514706529e-4, 9.55806981637225e-4, 9.55808128065066e-4, 9.55808037803612e-4, 9.55806710717285e-4, 9.55804785153959e-4, 9.55803328504151e-4, 9.55803334491114e-4, 9.55805084197916e-4, 9.5580768632578e-4, 9.55809207520031e-4, 9.55807720477513e-4, 9.55803163964586e-4, 9.55798936387109e-4, 9.55800759250269e-4, 9.55810118456759e-4, 9.5581557054618e-4, 9.55802414069229e-4, 9.55796151393261e-4, 9.55822909200375e-4, 9.55786611267679e-4, 9.55830087916343e-4, 9.55800272139408e-4, 9.55783789430282e-4, 9.55800272139408e-4, 9.55830087916344e-4, 9.55786611267678e-4, 9.55822909200376e-4, 9.55796151393261e-4, 9.55802414069229e-4, 9.5581557054618e-4, 9.55810118456759e-4, 9.5580075925027e-4, 9.55798936387108e-4, 9.55803163964586e-4, 9.55807720477513e-4, 9.55809207520031e-4, 9.5580768632578e-4, 9.55805084197916e-4, 9.55803334491114e-4, 9.55803328504151e-4, 9.55804785153959e-4, 9.55806710717285e-4, 9.55808037803613e-4, 9.55808128065065e-4, 9.55806981637225e-4, 9.55805147065291e-4, 9.55803430367307e-4, 9.55802547179848e-4, 9.55802851810128e-4, 9.55804227693373e-4, 9.55806157413672e-4, 9.55807929228327e-4, 9.5580889782742e-4
flux1:, 0.64641164994426, 0.0010256743431365, 0.0010256734019738, 0.00102567158039816, 0.00102566954565646, 0.00102566804724083, 0.00102566764209948, 0.0010256684742087, 0.00102567019597114, 0.00102567207781397, 0.00102567328785134, 0.00102567325349051, 0.001025671964862, 0.00102567006934769, 0.00102566865422723, 0.00102566872472713, 0.00102567054278395, 0.0010256731572906, 0.00102567455490968, 0.00102567277056597, 0.0010256678376445, 0.00102566343192313, 0.00102566560703758, 0.00102567580113119, 0.00102568167297376, 0.00102566759670133, 0.00102566099819015, 0.00102568958002178, 0.00102565045755087, 0.00102569699446361, 0.00102566487879596, 0.00102564712998724, 0.00102566487879596, 0.00102569699446361, 0.00102565045755087, 0.00102568958002178, 0.00102566099819015, 0.00102566759670133, 0.00102568167297376, 0.00102567580113119, 0.00102566560703758, 0.00102566343192312, 0.0010256678376445, 0.00102567277056597, 0.00102567455490968, 0.0010256731572906, 0.00102567054278395, 0.00102566872472713, 0.00102566865422723, 0.00102567006934769, 0.001025671964862, 0.00102567325349051, 0.00102567328785134, 0.00102567207781397, 0.00102567019597114, 0.0010256684742087, 0.00102566764209948, 0.00102566804724083, 0.00102566954565646, 0.00102567158039815, 0.00102567340197381, 0.0010256743431365
flux1:, 0.646674098848013, 0.00109967460698129, 0.00109967369105984, 0.0010996718203379, 0.00109966968403224, 0.00109966806838421, 0.00109966756808528, 0.0010996683525051, 0.00109967007922741, 0.00109967200435018, 0.00109967327119555, 0.00109967328551163, 0.00109967203070609, 0.00109967016573002, 0.00109966879860139, 0.0010996689443217, 0.00109967084129209, 0.00109967347270387, 0.00109967474043343, 0.00109967264161421, 0.00109966731237388, 0.00109966272178531, 0.00109966526981586, 0.00109967633748345, 0.00109968263613384, 0.00109966757929981, 0.00109966063645658, 0.00109969115128884, 0.00109964904344265, 0.00109969883362583, 0.0010996642884345, 0.00109964519956448, 0.0010996642884345, 0.00109969883362583, 0.00109964904344265, 0.00109969115128884, 0.00109966063645658, 0.00109966757929981, 0.00109968263613384, 0.00109967633748345, 0.00109966526981586, 0.00109966272178531, 0.00109966731237388, 0.00109967264161421, 0.00109967474043343, 0.00109967347270387, 0.00109967084129209, 0.0010996689443217, 0.00109966879860139, 0.00109967016573002, 0.00109967203070609, 0.00109967328551163, 0.00109967327119555, 0.00109967200435018, 0.00109967007922741, 0.0010996683525051, 0.00109966756808528, 0.00109966806838421, 0.00109966968403224, 0.0010996718203379, 0.00109967369105984, 0.00109967460698129
flux1:, 0.646936547751766, 0.00117797258593203, 0.0011779716907581, 0.00117796977282896, 0.0011779675429851, 0.00117796582187814, 0.00117796523824833, 0.001177965982931, 0.0011779677158156, 0.00117796967789572, 0.00117797098947453, 0.0011779710385988, 0.00117796980693602, 0.00117796796932261, 0.00117796665641759, 0.00117796689128023, 0.0011779688833629, 0.00117797154253552, 0.00117797267921707, 0.00117797025132919, 0.00117796450536844, 0.00117795972009518, 0.00117796265702514, 0.00117797463147664, 0.00117798135794244, 0.00117796525461059, 0.00117795796037492, 0.00117799052534921, 0.00117794527119986, 0.00117799852212963, 0.00117796141761473, 0.00117794091351254, 0.00117796141761473, 0.00117799852212963, 0.00117794527119986, 0.00117799052534921, 0.00117795796037492, 0.00117796525461059, 0.00117798135794244, 0.00117797463147664, 0.00117796265702514, 0.00117795972009519, 0.00117796450536844, 0.00117797025132919, 0.00117797267921707, 0.00117797154253552, 0.0011779688833629, 0.00117796689128023, 0.00117796665641759, 0.00117796796932261, 0.00117796980693602, 0.0011779710385988, 0.00117797098947453, 0.00117796967789573, 0.00117796771581561, 0.001177965982931, 0.00117796523824833, 0.00117796582187814, 0.0011779675429851, 0.00117796977282896, 0.0011779716907581, 0.00117797258593203
flux1:, 0.647198996655519, 0.00126073106006997, 0.00126073017942848, 0.00126072821855136, 0.00126072590888971, 0.00126072410151703, 0.00126072345337411, 0.00126072417080404, 0.00126072591181291, 0.0012607279013023, 0.00126072923928082, 0.00126072930188656, 0.00126072807620608, 0.00126072625915192, 0.00126072500694505, 0.00126072534884998, 0.00126072745872177, 0.00126073016354794, 0.0012607311735876, 0.00126072840465161, 0.00126072222074809, 0.00126071722727171, 0.00126072056364597, 0.00126073347186718, 0.00126074062057863, 0.00126072339954745, 0.0012607157486499, 0.00126075048960401, 0.00126070192885515, 0.00126075886319246, 0.00126071906989149, 0.00126069707434939, 0.00126071906989149, 0.00126075886319246, 0.00126070192885515, 0.00126075048960401, 0.00126071574864991, 0.00126072339954745, 0.00126074062057863, 0.00126073347186718, 0.00126072056364597, 0.00126071722727171, 0.00126072222074809, 0.00126072840465161, 0.0012607311735876, 0.00126073016354794, 0.00126072745872177, 0.00126072534884998, 0.00126072500694505, 0.00126072625915192, 0.00126072807620608, 0.00126072930188656, 0.00126072923928082, 0.0012607279013023, 0.00126072591181291, 0.00126072417080404, 0.00126072345337411, 0.00126072410151703, 0.00126072590888971, 0.00126072821855136, 0.00126073017942848, 0.00126073106006997
flux1:, 0.647461445559273, 0.00134811208989992, 0.001348111216659, 0.00134810922049474, 0.00134810685148208, 0.00134810498519632, 0.00134810429859512, 0.00134810500550307, 0.00134810675664739, 0.00134810875985202, 0.00134811009876304, 0.00134811014546374, 0.00134810890193378, 0.0013481070952468, 0.00134810591103056, 0.00134810638259379, 0.0013481086401126, 0.00134811141602176, 0.0013481123095891, 0.00134810919012381, 0.00134810254586097, 0.00134809732642385, 0.0013481010667468, 0.00134811492894388, 0.0013481224873995, 0.00134810407221962, 0.00134809606153625, 0.00134813311341154, 0.00134808108696859, 0.00134814194305733, 0.00134809933222482, 0.00134807576812767, 0.00134809933222482, 0.00134814194305733, 0.00134808108696859, 0.00134813311341154, 0.00134809606153625, 0.00134810407221962, 0.0013481224873995, 0.00134811492894388, 0.0013481010667468, 0.00134809732642385, 0.00134810254586097, 0.00134810919012381, 0.0013481123095891, 0.00134811141602176, 0.0013481086401126, 0.00134810638259379, 0.00134810591103056, 0.0013481070952468, 0.00134810890193378, 0.00134811014546374, 0.00134811009876304, 0.00134810875985202, 0.00134810675664739, 0.00134810500550307, 0.00134810429859512, 0.00134810498519632, 0.00134810685148208, 0.00134810922049474, 0.001348111216659, 0.00134811208989992
flux1:, 0.647723894463026, 0.00144027637403678, 0.00144027550114492, 0.00144027348185589, 0.00144027108160221, 0.00144026919237832, 0.00144026850054259, 0.00144026921736117, 0.00144027097986117, 0.00144027297805289, 0.00144027428460102, 0.00144027427761828, 0.00144027298582238, 0.00144027117636516, 0.0014402700688978, 0.00144027069811353, 0.00144027314082331, 0.00144027602102372, 0.00144027681401128, 0.00144027333676749, 0.00144026620814058, 0.00144026074031865, 0.00144026488265648, 0.00144027971193706, 0.00144028766055417, 0.00144026796966557, 0.001440259598555, 0.00144029910564285, 0.00144024345598762, 0.0014403084880904, 0.00144026293192277, 0.00144023772132401, 0.00144026293192277, 0.0014403084880904, 0.00144024345598762, 0.00144029910564285, 0.001440259598555, 0.00144026796966557, 0.00144028766055417, 0.00144027971193706, 0.00144026488265648, 0.00144026074031865, 0.00144026620814058, 0.00144027333676749, 0.00144027681401128, 0.00144027602102371, 0.00144027314082331, 0.00144027069811353, 0.0014402700688978, 0.00144027117636516, 0.00144027298582238, 0.00144027427761828, 0.00144027428460102, 0.00144027297805289, 0.00144027097986117, 0.00144026921736117, 0.00144026850054259, 0.00144026919237832, 0.00144027108160221, 0.00144027348185589, 0.00144027550114492, 0.00144027637403678
flux1:, 0.647986343366779, 0.00153738256841943, 0.00153738169004147, 0.00153737966533031, 0.00153737727024851, 0.00153737540280698, 0.00153737474571935, 0.00153737549579232, 0.00153737726915412, 0.00153737923778181, 0.00153738047039647, 0.00153738036354879, 0.0015373789868725, 0.00153737715919915, 0.00153737613938694, 0.00153737696015874, 0.00153737963354046, 0.0015373826589602, 0.00153738337268288, 0.00153737953223195, 0.00153737189326236, 0.00153736614969213, 0.00153737068552673, 0.00153738648785697, 0.00153739480005075, 0.00153737374704193, 0.00153736501764552, 0.00153740713363738, 0.00153734770496661, 0.001537417183197, 0.00153736855487629, 0.00153734161901123, 0.00153736855487629, 0.001537417183197, 0.00153734770496661, 0.00153740713363738, 0.00153736501764552, 0.00153737374704193, 0.00153739480005075, 0.00153738648785697, 0.00153737068552673, 0.00153736614969213, 0.00153737189326236, 0.00153737953223195, 0.00153738337268288, 0.00153738265896021, 0.00153737963354046, 0.00153737696015874, 0.00153737613938694, 0.00153737715919914, 0.0015373789868725, 0.00153738036354879, 0.00153738047039647, 0.00153737923778181, 0.00153737726915412, 0.00153737549579232, 0.00153737474571935, 0.00153737540280698, 0.00153737727024851, 0.0015373796653303, 0.00153738169004147, 0.00153738256841943
flux1:, 0.648248792270532, 0.00163958656809553, 0.0016395856808156, 0.00163958367481502, 0.00163958132996436, 0.00163957953750452, 0.00163957896114475, 0.00163957976972035, 0.00163958155078954, 0.00163958345886074, 0.00163958456756072, 0.00163958430661361, 0.00163958280293964, 0.00163958094010295, 0.00163958002166991, 0.00163958107415472, 0.00163958403157165, 0.00163958725046422, 0.00163958791108834, 0.00163958370327986, 0.00163957552567103, 0.00163956947397417, 0.00163957438835074, 0.00163959116282042, 0.00163959980532691, 0.0016395772993131, 0.00163956821679738, 0.00163961310460568, 0.00163954974269882, 0.00163962395261539, 0.00163957212615036, 0.00163954338537944, 0.00163957212615036, 0.00163962395261539, 0.00163954974269883, 0.00163961310460568, 0.00163956821679738, 0.0016395772993131, 0.00163959980532691, 0.00163959116282043, 0.00163957438835074, 0.00163956947397417, 0.00163957552567103, 0.00163958370327986, 0.00163958791108833, 0.00163958725046422, 0.00163958403157165, 0.00163958107415472, 0.00163958002166991, 0.00163958094010295, 0.00163958280293964, 0.00163958430661361, 0.00163958456756072, 0.00163958345886074, 0.00163958155078954, 0.00163957976972035, 0.00163957896114475, 0.00163957953750452, 0.00163958132996436, 0.00163958367481502, 0.0016395856808156, 0.00163958656809553
flux1:, 0.648511241174286, 0.00174704075292006, 0.00174703985692469, 0.00174703790084786, 0.00174703565989069, 0.00174703400340131, 0.00174703355864316, 0.00174703445169919, 0.00174703623376078, 0.00174703804346601, 0.00174703897009086, 0.00174703849349426, 0.00174703681619856, 0.00174703490069125, 0.00174703410078351, 0.00174703543149295, 0.00174703873378677, 0.00174704220097882, 0.00174704283868284, 0.00174703825999471, 0.00174702951286624, 0.0017470231158116, 0.00174702838781422, 0.00174704612723172, 0.00174705506068162, 0.0017470310067936, 0.00174702157951388, 0.00174706941083551, 0.00174700196262495, 0.00174708120446136, 0.00174702605431097, 0.00174699542798806, 0.00174702605431097, 0.00174708120446135, 0.00174700196262495, 0.00174706941083551, 0.00174702157951387, 0.0017470310067936, 0.00174705506068162, 0.00174704612723172, 0.00174702838781422, 0.00174702311581161, 0.00174702951286624, 0.00174703825999471, 0.00174704283868284, 0.00174704220097882, 0.00174703873378677, 0.00174703543149295, 0.00174703410078351, 0.00174703490069125, 0.00174703681619856, 0.00174703849349426, 0.00174703897009086, 0.00174703804346601, 0.00174703623376078, 0.00174703445169919, 0.00174703355864316, 0.00174703400340131, 0.00174703565989069, 0.00174703790084786, 0.00174703985692469, 0.00174704075292006
flux1:, 0.648773690078039, 0.00185989319882465, 0.00185989229896921, 0.00185989043143299, 0.0018598883561494, 0.00185988690328498, 0.00185988664448388, 0.00185988764744858, 0.00185988941944984, 0.00185989108609732, 0.00185989176494823, 0.00185989100496974, 0.00185988910419401, 0.00185988711897624, 0.00185988645864393, 0.00185988812025274, 0.00185989183495833, 0.00185989561073159, 0.00185989625861347, 0.00185989130542541, 0.00185988195516331, 0.00185987517110108, 0.00185988077468002, 0.00185989946650725, 0.00185990864624717, 0.00185988294621696, 0.00185987318578155, 0.00185992414038236, 0.00185985245320929, 0.00185993704072499, 0.00185987844119738, 0.00185984584746124, 0.00185987844119738, 0.00185993704072499, 0.00185985245320929, 0.00185992414038235, 0.00185987318578156, 0.00185988294621696, 0.00185990864624717, 0.00185989946650725, 0.00185988077468002, 0.00185987517110108, 0.00185988195516331, 0.00185989130542541, 0.00185989625861347, 0.00185989561073159, 0.00185989183495833, 0.00185988812025274, 0.00185988645864393, 0.00185988711897623, 0.00185988910419401, 0.00185989100496974, 0.00185989176494823, 0.00185989108609732, 0.00185988941944984, 0.00185988764744858, 0.00185988664448388, 0.00185988690328497, 0.0018598883561494, 0.00185989043143299, 0.00185989229896921, 0.00185989319882465
flux1:, 0.649036138981792, 0.00197828685663616, 0.00197828596329306, 0.00197828423023654, 0.00197828238956132, 0.00197828121309724, 0.00197828119642314, 0.00197828233286934, 0.00197828407884405, 0.00197828555116376, 0.00197828591007936, 0.001978284794322, 0.00197828261848111, 0.00197828054803617, 0.00197828005253569, 0.00197828210335498, 0.00197828630351625, 0.00197829045213175, 0.00197829114489141, 0.00197828581272086, 0.00197827582298089, 0.00197826860657523, 0.00197827451173751, 0.001978294139361, 0.00197830351650781, 0.00197827606933228, 0.00197826599054894, 0.00197832025525592, 0.00197824417580703, 0.00197833443475603, 0.00197827225918503, 0.00197823761467505, 0.00197827225918503, 0.00197833443475603, 0.00197824417580703, 0.00197832025525592, 0.00197826599054894, 0.00197827606933228, 0.00197830351650781, 0.001978294139361, 0.00197827451173751, 0.00197826860657523, 0.00197827582298089, 0.00197828581272086, 0.00197829114489141, 0.00197829045213175, 0.00197828630351625, 0.00197828210335498, 0.00197828005253569, 0.00197828054803617, 0.00197828261848111, 0.001978284794322, 0.00197828591007936, 0.00197828555116376, 0.00197828407884405, 0.00197828233286934, 0.00197828119642314, 0.00197828121309724, 0.00197828238956132, 0.00197828423023654, 0.00197828596329306, 0.00197828685663616
flux1:, 0.649298587885546, 0.00210235870075695, 0.00210235783034704, 0.00210235628448388, 0.00210235475305553, 0.00210235392896156, 0.00210235421055144, 0.00210235550095152, 0.00210235719972136, 0.00210235842058333, 0.00210235838245535, 0.00210235683572711, 0.00210235433319343, 0.00210235216454654, 0.00210235186340871, 0.00210235436649418, 0.00210235912908038, 0.00210236371697084, 0.00210236448940945, 0.00210235877215357, 0.00210234810405181, 0.00210234040732794, 0.00210234658168702, 0.00210236712600659, 0.00210237664870959, 0.00210234735136867, 0.00210233697205793, 0.00210239473945589, 0.00210231411238975, 0.00210241037861839, 0.00210234449832974, 0.00210230771783118, 0.00210234449832973, 0.00210241037861839, 0.00210231411238975, 0.00210239473945589, 0.00210233697205793, 0.00210234735136867, 0.00210237664870959, 0.00210236712600659, 0.00210234658168702, 0.00210234040732794, 0.00210234810405181, 0.00210235877215357, 0.00210236448940945, 0.00210236371697083, 0.00210235912908038, 0.00210235436649418, 0.00210235186340871, 0.00210235216454655, 0.00210235433319343, 0.00210235683572711, 0.00210235838245535, 0.00210235842058333, 0.00210235719972136, 0.00210235550095152, 0.00210235421055144, 0.00210235392896155, 0.00210235475305553, 0.00210235628448388, 0.00210235783034704, 0.00210235870075695
flux1:, 0.649561036789299, 0.00223223885035832, 0.00223223802547654, 0.00223223672524284, 0.00223223558148318, 0.00223223518668116, 0.002232235820704, 0.0022322372813376, 0.0022322389065578, 0.00223223981413072, 0.00223223929884119, 0.00223223724532213, 0.00223223436621457, 0.00223223208984567, 0.00223223201666245, 0.00223223503854274, 0.00223224044248423, 0.00223224553615827, 0.00223224642154816, 0.00223224031077963, 0.00223222892329845, 0.0022322206970071, 0.00223222710767181, 0.00223224854897227, 0.00223225816384708, 0.00223222691204961, 0.00223221625271445, 0.00223227771955513, 0.00223219238584184, 0.00223229500304163, 0.00223222528613162, 0.00223218628215906, 0.00223222528613162, 0.00223229500304163, 0.00223219238584184, 0.00223227771955513, 0.00223221625271445, 0.00223222691204961, 0.00223225816384708, 0.00223224854897228, 0.00223222710767181, 0.0022322206970071, 0.00223222892329845, 0.00223224031077963, 0.00223224642154816, 0.00223224553615827, 0.00223224044248424, 0.00223223503854274, 0.00223223201666245, 0.00223223208984567, 0.00223223436621458, 0.00223223724532213, 0.00223223929884119, 0.00223223981413073, 0.0022322389065578, 0.0022322372813376, 0.00223223582070401, 0.00223223518668116, 0.00223223558148318, 0.00223223672524284, 0.00223223802547654, 0.00223223885035832
flux1:, 0.649823485693052, 0.00236804966608746, 0.00236804891515253, 0.00236804792314015, 0.00236804724691347, 0.00236804735681069, 0.00236804839355045, 0.00236805003565613, 0.00236805155625819, 0.00236805208561186, 0.00236805101234812, 0.00236804837798019, 0.00236804507597416, 0.00236804268655572, 0.00236804287844926, 0.00236804648747821, 0.00236805261136113, 0.00236805827508072, 0.00236805930347006, 0.00236805278783509, 0.00236804063846442, 0.00236803183375177, 0.00236803844951664, 0.0023680607695727, 0.00236807042326022, 0.00236803711218829, 0.00236802619553525, 0.00236809156087956, 0.00236800135589317, 0.00236811067304985, 0.00236803698300976, 0.00236799566534149, 0.00236803698300976, 0.00236811067304985, 0.00236800135589317, 0.00236809156087956, 0.00236802619553525, 0.00236803711218829, 0.00236807042326022, 0.0023680607695727, 0.00236803844951664, 0.00236803183375177, 0.00236804063846442, 0.00236805278783509, 0.00236805930347006, 0.00236805827508072, 0.00236805261136114, 0.00236804648747821, 0.00236804287844926, 0.00236804268655572, 0.00236804507597416, 0.00236804837798019, 0.00236805101234812, 0.00236805208561186, 0.00236805155625819, 0.00236805003565613, 0.00236804839355045, 0.00236804735681069, 0.00236804724691347, 0.00236804792314015, 0.00236804891515253, 0.00236804966608746
flux1:, 0.650085934596805, 0.00250990482563773, 0.00250990418202019, 0.00250990356291836, 0.00250990343285066, 0.00250990411876148, 0.00250990560283152, 0.00250990743208574, 0.00250990881315067, 0.00250990889827938, 0.00250990718815847, 0.00250990390316444, 0.00250990013723175, 0.00250989763412758, 0.00250989813087993, 0.00250990239523696, 0.00250990931471716, 0.00250991560802583, 0.00250991680455008, 0.00250990986931509, 0.00250989691493864, 0.00250988748529348, 0.00250989427907501, 0.00250991746342413, 0.00250992710421969, 0.00250989162924117, 0.00250988047955493, 0.00250994994268194, 0.0025098546941004, 0.00250997106269556, 0.00250989325692583, 0.00250984953210573, 0.00250989325692583, 0.00250997106269556, 0.0025098546941004, 0.00250994994268194, 0.00250988047955493, 0.00250989162924117, 0.00250992710421969, 0.00250991746342413, 0.00250989427907501, 0.00250988748529348, 0.00250989691493864, 0.00250990986931509, 0.00250991680455008, 0.00250991560802583, 0.00250990931471716, 0.00250990239523696, 0.00250989813087993, 0.00250989763412758, 0.00250990013723175, 0.00250990390316444, 0.00250990718815847, 0.00250990889827939, 0.00250990881315068, 0.00250990743208574, 0.00250990560283152, 0.00250990411876148, 0.00250990343285066, 0.00250990356291836, 0.00250990418202019, 0.00250990482563774
flux1:, 0.650348383500559, 0.00265790838188602, 0.00265790788250145, 0.00265790770060419, 0.00265790819117182, 0.00265790951775723, 0.00265791148656022, 0.00265791350295293, 0.00265791470702368, 0.0026579142832403, 0.00265791186214947, 0.00265790786357304, 0.00265790359955806, 0.00265790098702808, 0.00265790182986831, 0.00265790681525306, 0.00265791460026992, 0.00265792157546327, 0.00265792295874003, 0.00265791558552855, 0.00265790178355143, 0.00265789168698427, 0.00265789863843055, 0.00265792267873541, 0.00265793225822547, 0.00265789451554511, 0.0026578831579268, 0.00265795691605634, 0.00265785644163913, 0.00265798021267466, 0.00265789814094247, 0.0026578519117692, 0.00265789814094246, 0.00265798021267466, 0.00265785644163913, 0.00265795691605634, 0.0026578831579268, 0.00265789451554511, 0.00265793225822547, 0.00265792267873541, 0.00265789863843055, 0.00265789168698427, 0.00265790178355143, 0.00265791558552855, 0.00265792295874003, 0.00265792157546327, 0.00265791460026993, 0.00265790681525306, 0.00265790182986831, 0.00265790098702808, 0.00265790359955806, 0.00265790786357304, 0.00265791186214947, 0.0026579142832403, 0.00265791470702368, 0.00265791350295293, 0.00265791148656022, 0.00265790951775723, 0.00265790819117182, 0.00265790770060419, 0.00265790788250145, 0.00265790838188602
flux1:, 0.650610832404312, 0.00281215380765083, 0.00281215349104112, 0.00281215380741353, 0.00281215498593622, 0.00281215700880033, 0.00281215949134053, 0.00281216168949622, 0.00281216267831006, 0.00281216168493204, 0.00281215848647137, 0.00281215372062001, 0.00281214893256118, 0.00281214621963144, 0.00281214744969732, 0.00281215321678705, 0.0028121619286764, 0.00281216962831658, 0.00281217120900148, 0.00281216337575503, 0.00281214868545502, 0.00281213788684688, 0.00281214498503191, 0.00281216988144245, 0.00281217935608224, 0.00281213924330396, 0.00281212770279141, 0.00281220594867991, 0.00281210005400709, 0.00281223157493588, 0.0028121450778381, 0.00281209624286445, 0.00281214507783811, 0.00281223157493588, 0.00281210005400709, 0.00281220594867991, 0.00281212770279141, 0.00281213924330396, 0.00281217935608224, 0.00281216988144245, 0.00281214498503191, 0.00281213788684688, 0.00281214868545502, 0.00281216337575503, 0.00281217120900148, 0.00281216962831658, 0.0028121619286764, 0.00281215321678705, 0.00281214744969733, 0.00281214621963144, 0.00281214893256118, 0.00281215372062001, 0.00281215848647137, 0.00281216168493204, 0.00281216267831006, 0.00281216168949622, 0.00281215949134054, 0.00281215700880033, 0.00281215498593622, 0.00281215380741353, 0.00281215349104112, 0.00281215380765083
flux1:, 0.650873281308065, 0.00297272303147383, 0.00297272293543899, 0.00297272380486817, 0.00297272572855998, 0.00297272849214445, 0.00297273150828475, 0.00297273387825129, 0.00297273461484257, 0.00297273299806462, 0.00297272896645998, 0.0029727233911284, 0.0029727180622429, 0.00297271526221785, 0.00297271691873224, 0.00297272352049149, 0.00297273320911147, 0.00297274166369424, 0.00297274344327261, 0.00297273512445819, 0.00297271950852775, 0.00297270798206989, 0.00297271522817062, 0.00297274099158774, 0.00297275032415032, 0.00297270774072747, 0.00297269604132469, 0.00297277896080533, 0.00297266743707378, 0.00297280704872989, 0.00297271595623023, 0.002972664409298, 0.00297271595623023, 0.00297280704872989, 0.00297266743707378, 0.00297277896080533, 0.00297269604132469, 0.00297270774072747, 0.00297275032415032, 0.00297274099158774, 0.00297271522817062, 0.00297270798206989, 0.00297271950852775, 0.00297273512445819, 0.00297274344327261, 0.00297274166369424, 0.00297273320911147, 0.00297272352049149, 0.00297271691873224, 0.00297271526221785, 0.00297271806224291, 0.0029727233911284, 0.00297272896645998, 0.00297273299806462, 0.00297273461484257, 0.00297273387825129, 0.00297273150828475, 0.00297272849214445, 0.00297272572855998, 0.00297272380486817, 0.00297272293543899, 0.00297272303147383
flux1:, 0.651135730211818, 0.00313968546916329, 0.0031396856280454, 0.0031396870959302, 0.00313968980917341, 0.00313969334508276, 0.00313969690531634, 0.00313969943381348, 0.00313969988490646, 0.00313969760073093, 0.00313969269357512, 0.00313968627992928, 0.00313968040319276, 0.00313967753280844, 0.00313967965103304, 0.0031396871299842, 0.00313969783097962, 0.00313970705686371, 0.00313970902674533, 0.00313970019381922, 0.00313968362004928, 0.00313967135168109, 0.00313967876152488, 0.00313970541566256, 0.00313971457649164, 0.00313966942404697, 0.00313965758769881, 0.00313974535724709, 0.00313962797922824, 0.00313977601285784, 0.00313968014297134, 0.00313962577280832, 0.00313968014297134, 0.00313977601285784, 0.00313962797922824, 0.00313974535724709, 0.0031396575876988, 0.00313966942404697, 0.00313971457649164, 0.00313970541566257, 0.00313967876152488, 0.00313967135168109, 0.00313968362004928, 0.00313970019381922, 0.00313970902674533, 0.00313970705686371, 0.00313969783097962, 0.0031396871299842, 0.00313967965103304, 0.00313967753280844, 0.00313968040319276, 0.00313968627992928, 0.00313969269357513, 0.00313969760073093, 0.00313969988490646, 0.00313969943381348, 0.00313969690531634, 0.00313969334508276, 0.00313968980917341, 0.0031396870959302, 0.0031396856280454, 0.00313968546916329
flux1:, 0.651398179115572, 0.00331309705616226, 0.00331309749792013, 0.00331309959727453, 0.00331310312928248, 0.00331310745515737, 0.00331311156093434, 0.00331311423302007, 0.00331311437160208, 0.00331311138867982, 0.00331310557935479, 0.0033130983133662, 0.00331309189163929, 0.00331308896988016, 0.0033130915789316, 0.00331309996451034, 0.00331311169684655, 0.00331312169455138, 0.00331312383552457, 0.00331311445764685, 0.00331309690068854, 0.00331308389042884, 0.00331309149679255, 0.00331311907993536, 0.00331312804793731, 0.00331308023044211, 0.00331306827599757, 0.00331316106041067, 0.00331303758467982, 0.00331319435917791, 0.00331309351687809, 0.00331303620678466, 0.00331309351687809, 0.00331319435917791, 0.00331303758467982, 0.00331316106041067, 0.00331306827599757, 0.00331308023044211, 0.00331312804793731, 0.00331311907993536, 0.00331309149679255, 0.00331308389042884, 0.00331309690068854, 0.00331311445764685, 0.00331312383552456, 0.00331312169455138, 0.00331311169684655, 0.00331309996451034, 0.0033130915789316, 0.00331308896988016, 0.00331309189163929, 0.0033130983133662, 0.00331310557935479, 0.00331311138867982, 0.00331311437160208, 0.00331311423302007, 0.00331311156093434, 0.00331310745515737, 0.00331310312928248, 0.00331309959727453, 0.00331309749792012, 0.00331309705616226
flux1:, 0.651660628019325, 0.00349299928611343, 0.00349300002935738, 0.00349300277811416, 0.00349300714114001, 0.00349301226016858, 0.00349301690478362, 0.00349301970586253, 0.0034930195138021, 0.00349301581602504, 0.00349300909566213, 0.00349300097899902, 0.00349299402467626, 0.00349299107130319, 0.00349299419193637, 0.00349300349806637, 0.00349301626196356, 0.00349302701493211, 0.00349302929701827, 0.00349301934199592, 0.00349300078512293, 0.0034929870491819, 0.00349299490372246, 0.00349302347007847, 0.00349303223339715, 0.00349298165720623, 0.00349296959942121, 0.00349306754970414, 0.00349293771325291, 0.00349310353271088, 0.00349299750913374, 0.00349293713678549, 0.00349299750913374, 0.00349310353271088, 0.00349293771325291, 0.00349306754970414, 0.00349296959942121, 0.00349298165720623, 0.00349303223339715, 0.00349302347007847, 0.00349299490372246, 0.0034929870491819, 0.00349300078512293, 0.00349301934199592, 0.00349302929701827, 0.00349302701493211, 0.00349301626196356, 0.00349300349806637, 0.00349299419193637, 0.00349299107130319, 0.00349299402467626, 0.00349300097899902, 0.00349300909566213, 0.00349301581602504, 0.0034930195138021, 0.00349301970586253, 0.00349301690478362, 0.00349301226016858, 0.00349300714114001, 0.00349300277811416, 0.00349300002935738, 0.00349299928611343
flux1:, 0.651923076923078, 0.00367941826127312, 0.00367941931245222, 0.00367942271125338, 0.00367942789948136, 0.00367943380060581, 0.00367943897061414, 0.00367944188867857, 0.00367944135923347, 0.00367943694791633, 0.00367942932676398, 0.00367942037706877, 0.00367941291125356, 0.00367940994511544, 0.00367941358759487, 0.00367942381062093, 0.00367943758601325, 0.00367944905992186, 0.00367945144265303, 0.00367944087807313, 0.00367942131485576, 0.00367940688741138, 0.00367941506211116, 0.00367944468266966, 0.00367945323899729, 0.00367939981274587, 0.00367938766138089, 0.0036794909129332, 0.00367935443227339, 0.00367952958393847, 0.00367941815595346, 0.00367935459334551, 0.00367941815595346, 0.00367952958393847, 0.00367935443227339, 0.0036794909129332, 0.00367938766138089, 0.00367939981274587, 0.00367945323899729, 0.00367944468266966, 0.00367941506211116, 0.00367940688741138, 0.00367942131485576, 0.00367944087807313, 0.00367945144265303, 0.00367944905992186, 0.00367943758601325, 0.00367942381062093, 0.00367941358759487, 0.00367940994511544, 0.00367941291125356, 0.00367942037706877, 0.00367942932676398, 0.00367943694791633, 0.00367944135923348, 0.00367944188867857, 0.00367943897061414, 0.00367943380060581, 0.00367942789948136, 0.00367942271125338, 0.00367941931245222, 0.00367941826127312
flux1:, 0.652185525826831, 0.00387236376068475, 0.00387236511163032, 0.00387236914227907, 0.00387237513150415, 0.00387238179033814, 0.00387238746742796, 0.00387239049539428, 0.00387238963544161, 0.00387238453093631, 0.00387237603902493, 0.00387236628953709, 0.00387235834077562, 0.00387235537799974, 0.003872359540191, 0.00387237065730724, 0.00387238540293744, 0.0038723975456143, 0.00387239997873604, 0.00387238877323409, 0.00387236820902892, 0.00387235314355279, 0.00387236173157222, 0.00387239249438839, 0.00387240085087925, 0.00387234448525662, 0.00387233224432863, 0.00387244091552244, 0.00387229748638198, 0.00387248223912075, 0.00387236516933143, 0.00387229828288649, 0.00387236516933143, 0.00387248223912075, 0.00387229748638198, 0.00387244091552244, 0.00387233224432863, 0.00387234448525662, 0.00387240085087925, 0.00387239249438839, 0.00387236173157222, 0.00387235314355279, 0.00387236820902892, 0.0038723887732341, 0.00387239997873604, 0.0038723975456143, 0.00387238540293744, 0.00387237065730724, 0.003872359540191, 0.00387235537799974, 0.00387235834077562, 0.00387236628953709, 0.00387237603902493, 0.00387238453093631, 0.00387238963544161, 0.00387239049539427, 0.00387238746742796, 0.00387238179033813, 0.00387237513150415, 0.00387236914227907, 0.00387236511163032, 0.00387236376068475
flux1:, 0.652447974730585, 0.00407182833224189, 0.00407182995826997, 0.00407183458299413, 0.00407184133115527, 0.00407184871158355, 0.00407185487479458, 0.00407185801277368, 0.00407185684459124, 0.00407185108719288, 0.00407184177421574, 0.00407183127273287, 0.00407182287537013, 0.00407181992754554, 0.00407182459336321, 0.00407183656166347, 0.00407185221490383, 0.00407186495689333, 0.00407186738147254, 0.00407185550606685, 0.00407183395922173, 0.00407181832924673, 0.00407182744509144, 0.00407185945493826, 0.00407186762770708, 0.00407180823513098, 0.0040717959023784, 0.00407191009361168, 0.00407175939131036, 0.00407195399465505, 0.00407183103188203, 0.00407176068274078, 0.00407183103188203, 0.00407195399465505, 0.00407175939131036, 0.00407191009361168, 0.0040717959023784, 0.00407180823513098, 0.00407186762770708, 0.00407185945493826, 0.00407182744509144, 0.00407181832924673, 0.00407183395922173, 0.00407185550606685, 0.00407186738147254, 0.00407186495689333, 0.00407185221490382, 0.00407183656166347, 0.00407182459336321, 0.00407181992754554, 0.00407182287537013, 0.00407183127273287, 0.00407184177421575, 0.00407185108719288, 0.00407185684459124, 0.00407185801277368, 0.00407185487479458, 0.00407184871158355, 0.00407184133115527, 0.00407183458299414, 0.00407182995826997, 0.00407182833224188
flux1:, 0.652710423634338, 0.00427778641495808, 0.00427778827371851, 0.00427779343535839, 0.00427780088394311, 0.00427780894032775, 0.00427781556847134, 0.00427781882579835, 0.00427781738823383, 0.00427781103826242, 0.00427780097262674, 0.00427778977983272, 0.00427778097208205, 0.0042777780445644, 0.0042777831829103, 0.00427779593917066, 0.00427781241663429, 0.00427782567241686, 0.00427782802231169, 0.00427781545172289, 0.00427779295439853, 0.00427777685363324, 0.00427778663256337, 0.00427782000991224, 0.00427782802311668, 0.00427776551734035, 0.00427775308395882, 0.00427787287725593, 0.00427771455783112, 0.00427791924167015, 0.00427779012195493, 0.00427771616646219, 0.00427779012195493, 0.00427791924167015, 0.00427771455783112, 0.00427787287725593, 0.00427775308395882, 0.00427776551734035, 0.00427782802311668, 0.00427782000991224, 0.00427778663256337, 0.00427777685363324, 0.00427779295439853, 0.00427781545172289, 0.00427782802231168, 0.00427782567241686, 0.0042778124166343, 0.00427779593917066, 0.0042777831829103, 0.0042777780445644, 0.00427778097208205, 0.00427778977983272, 0.00427780097262674, 0.00427781103826242, 0.00427781738823383, 0.00427781882579835, 0.00427781556847134, 0.00427780894032775, 0.00427780088394311, 0.00427779343535839, 0.00427778827371851, 0.00427778641495808
flux1:, 0.652972872538091, 0.0044901934978988, 0.00449019552912878, 0.00449020115231503, 0.00449020922859945, 0.00449021790847216, 0.00449022498258177, 0.00449022837942557, 0.00449022672830791, 0.0044902198652842, 0.00449020913232827, 0.00449019731955535, 0.00449018814139778, 0.00449018523187089, 0.00449019079618596, 0.00449020425746428, 0.00449022145643981, 0.00449023512628553, 0.0044902373299135, 0.00449022404378021, 0.00449020064229626, 0.00449018418400982, 0.00449019478064417, 0.00449022965996113, 0.00449023754448539, 0.00449017184017669, 0.00449015929087727, 0.00449028475009317, 0.0044901184522238, 0.00449033342717622, 0.0044901978753287, 0.00449012016572286, 0.0044901978753287, 0.00449033342717622, 0.00449011845222379, 0.00449028475009318, 0.00449015929087727, 0.00449017184017669, 0.00449023754448539, 0.00449022965996113, 0.00449019478064417, 0.00449018418400982, 0.00449020064229626, 0.00449022404378021, 0.0044902373299135, 0.00449023512628553, 0.00449022145643981, 0.00449020425746428, 0.00449019079618596, 0.00449018523187089, 0.00449018814139778, 0.00449019731955535, 0.00449020913232827, 0.0044902198652842, 0.00449022672830791, 0.00449022837942557, 0.00449022498258177, 0.00449021790847216, 0.00449020922859945, 0.00449020115231503, 0.00449019552912878, 0.0044901934978988
flux1:, 0.653235321441844, 0.00470898532232788, 0.00470898744862481, 0.00470899344195557, 0.00470900206199035, 0.00470901130906938, 0.0047090188146916, 0.00470902238307238, 0.00470902059074889, 0.00470901331162536, 0.00470900201104082, 0.00470898965756805, 0.00470898014861738, 0.00470897724604727, 0.00470898317458122, 0.00470899723968763, 0.0047090150403937, 0.00470902901279804, 0.00470903099511854, 0.00470901697901699, 0.00470899273364241, 0.00470897604926776, 0.00470898763536462, 0.00470902416273603, 0.00470903195451138, 0.00470896296684823, 0.00470895028028154, 0.00470908145194693, 0.00470890679969748, 0.00470913225818612, 0.00470898998988012, 0.00470890837518682, 0.00470898998988012, 0.00470913225818612, 0.00470890679969748, 0.00470908145194693, 0.00470895028028154, 0.00470896296684823, 0.00470903195451138, 0.00470902416273603, 0.00470898763536462, 0.00470897604926776, 0.00470899273364241, 0.00470901697901699, 0.00470903099511854, 0.00470902901279804, 0.0047090150403937, 0.00470899723968763, 0.00470898317458121, 0.00470897724604727, 0.00470898014861738, 0.00470898965756805, 0.00470900201104082, 0.00470901331162536, 0.00470902059074889, 0.00470902238307238, 0.0047090188146916, 0.00470901130906938, 0.00470900206199035, 0.00470899344195557, 0.00470898744862482, 0.00470898532232788
flux1:, 0.653497770345598, 0.00493407713366216, 0.00493407926233569, 0.00493408552150142, 0.00493409459369996, 0.00493410435103824, 0.00493411228016855, 0.00493411606423088, 0.00493411421815273, 0.00493410663460824, 0.00493409487715336, 0.0049340820671758, 0.00493407226465758, 0.00493406934876471, 0.0049340755656414, 0.004934090117496, 0.00493410838611486, 0.00493412254073379, 0.0049341242253457, 0.00493410947152224, 0.00493408445564807, 0.00493406769257995, 0.0049340804540099, 0.00493411878413994, 0.00493412652215563, 0.00493405416648489, 0.00493404131606321, 0.00493417823088416, 0.00493399483726164, 0.00493423095527247, 0.00493408167967351, 0.0049339960067968, 0.00493408167967351, 0.00493423095527247, 0.00493399483726164, 0.00493417823088416, 0.00493404131606321, 0.00493405416648489, 0.00493412652215563, 0.00493411878413994, 0.00493408045400991, 0.00493406769257995, 0.00493408445564806, 0.00493410947152224, 0.0049341242253457, 0.00493412254073379, 0.00493410838611486, 0.004934090117496, 0.0049340755656414, 0.00493406934876471, 0.00493407226465758, 0.0049340820671758, 0.00493409487715336, 0.00493410663460824, 0.00493411421815273, 0.00493411606423088, 0.00493411228016855, 0.00493410435103824, 0.00493409459369996, 0.00493408552150142, 0.00493407926233569, 0.00493407713366216
flux1:, 0.653760219249351, 0.00516536298982464, 0.00516536501582331, 0.00516537142756431, 0.00516538085670364, 0.00516539106975176, 0.00516539942222593, 0.00516540347764652, 0.00516540167797267, 0.00516539391283111, 0.00516538181646339, 0.00516536863589311, 0.00516535857288983, 0.00516535561424876, 0.00516536203137082, 0.00516537694022397, 0.00516539553263338, 0.00516540974360769, 0.0051654110548518, 0.0051653955625852, 0.0051653698612401, 0.00516535317983756, 0.00516536731279721, 0.00516540760544784, 0.00516541532952161, 0.00516533952113014, 0.00516532647626439, 0.00516546915126473, 0.00516527662254991, 0.00516552356203629, 0.00516536698492492, 0.00516527709992197, 0.00516536698492492, 0.00516552356203629, 0.00516527662254991, 0.00516546915126473, 0.00516532647626439, 0.00516533952113014, 0.00516541532952161, 0.00516540760544784, 0.00516536731279721, 0.00516535317983756, 0.00516536986124011, 0.0051653955625852, 0.0051654110548518, 0.00516540974360769, 0.00516539553263338, 0.00516537694022397, 0.00516536203137082, 0.00516535561424876, 0.00516535857288984, 0.00516536863589311, 0.00516538181646339, 0.00516539391283111, 0.00516540167797267, 0.00516540347764651, 0.00516539942222593, 0.00516539106975176, 0.00516538085670364, 0.00516537142756431, 0.00516536501582331, 0.00516536298982464
flux1:, 0.654022668153104, 0.00540271513251929, 0.00540271694235841, 0.00540272338908041, 0.00540273308048579, 0.00540274369984518, 0.00540275248401691, 0.0054027568764691, 0.00540275523271274, 0.00540274741559868, 0.0054027351011946, 0.00540272163447226, 0.00540271133858134, 0.00540270829942982, 0.00540271481922655, 0.00540272994667321, 0.00540274871275922, 0.00540276285229369, 0.00540276371724425, 0.00540274749276693, 0.00540272120046433, 0.00540270477030222, 0.00540272047685361, 0.00540276289282551, 0.00540277064121695, 0.00540269129525982, 0.00540267802301231, 0.00540282646427923, 0.00540262440506079, 0.00540288231692118, 0.0054027181442544, 0.00540262389377229, 0.0054027181442544, 0.00540288231692118, 0.00540262440506079, 0.00540282646427923, 0.00540267802301231, 0.00540269129525982, 0.00540277064121695, 0.00540276289282551, 0.00540272047685361, 0.00540270477030222, 0.00540272120046433, 0.00540274749276692, 0.00540276371724425, 0.00540276285229369, 0.00540274871275922, 0.00540272994667321, 0.00540271481922656, 0.00540270829942982, 0.00540271133858134, 0.00540272163447226, 0.0054027351011946, 0.00540274741559868, 0.00540275523271274, 0.0054027568764691, 0.00540275248401691, 0.00540274369984518, 0.00540273308048579, 0.00540272338908041, 0.00540271694235841, 0.00540271513251929
flux1:, 0.654285117056858, 0.00564598342783786, 0.0056459849043839, 0.00564599126920315, 0.00564600113286298, 0.00564601211651083, 0.00564602134908023, 0.00564602615172861, 0.00564602477852769, 0.00564601704092141, 0.00564600462778316, 0.00564599095488733, 0.005645980447423, 0.00564597728322894, 0.00564598380220771, 0.00564599900588337, 0.00564601779428146, 0.00564603173632702, 0.00564603208655736, 0.00564601514248402, 0.00564598836042018, 0.00564597235587146, 0.0056459898389254, 0.00564603453570208, 0.0056460423426626, 0.00564595937428946, 0.00564594584142346, 0.00564610004738839, 0.00564588806619645, 0.00564615709372655, 0.0056459850355591, 0.00564588626840442, 0.0056459850355591, 0.00564615709372655, 0.00564588806619645, 0.0056461000473884, 0.00564594584142347, 0.00564595937428946, 0.0056460423426626, 0.00564603453570208, 0.0056459898389254, 0.00564597235587146, 0.00564598836042018, 0.00564601514248402, 0.00564603208655736, 0.00564603173632702, 0.00564601779428146, 0.00564599900588337, 0.00564598380220771, 0.00564597728322894, 0.00564598044742301, 0.00564599095488733, 0.00564600462778316, 0.00564601704092141, 0.00564602477852768, 0.00564602615172861, 0.00564602134908023, 0.00564601211651083, 0.00564600113286298, 0.00564599126920315, 0.0056459849043839, 0.00564598342783786
flux1:, 0.654547565960611, 0.00589499488243387, 0.00589499591033477, 0.00589500208228226, 0.00589501203662902, 0.0058950233514167, 0.00589503305632061, 0.00589503834637839, 0.00589503735852929, 0.005895029828428, 0.00589501742979912, 0.00589500362363764, 0.00589499291948346, 0.00589498958127761, 0.00589499599429196, 0.00589501113309626, 0.0058950297961801, 0.00589504342005575, 0.00589504319307077, 0.00589502554730575, 0.00589499837996187, 0.00589498297522778, 0.00589500243312158, 0.00589504956032048, 0.00589505745367975, 0.00589497077839165, 0.00589495695377911, 0.00589511691893792, 0.00589489463434239, 0.00589517491703503, 0.00589499469170411, 0.00589489126050993, 0.00589499469170412, 0.00589517491703502, 0.00589489463434239, 0.00589511691893792, 0.00589495695377911, 0.00589497077839166, 0.00589505745367975, 0.00589504956032048, 0.00589500243312158, 0.00589498297522778, 0.00589499837996188, 0.00589502554730574, 0.00589504319307077, 0.00589504342005575, 0.0058950297961801, 0.00589501113309626, 0.00589499599429196, 0.00589498958127761, 0.00589499291948347, 0.00589500362363764, 0.00589501742979912, 0.00589502982842801, 0.00589503735852929, 0.00589503834637839, 0.00589503305632061, 0.0058950233514167, 0.00589501203662902, 0.00589500208228226, 0.00589499591033477, 0.00589499488243387
flux1:, 0.654810014864364, 0.00614955324127858, 0.00614955371277096, 0.00614955959185819, 0.00614956956695785, 0.00614958118922281, 0.00614959139555314, 0.00614959724999723, 0.00614959675694513, 0.00614958955337266, 0.00614957727219532, 0.00614956339654951, 0.00614955250473295, 0.00614954894216993, 0.00614955514727269, 0.00614957008692937, 0.00614958848584384, 0.00614960167963172, 0.00614960081987473, 0.00614958249399752, 0.0061495550452336, 0.0061495404089734, 0.00614956202981967, 0.006149611724609, 0.00614961972350058, 0.00614952925775908, 0.00614951511508682, 0.00614968083403702, 0.00614944788104905, 0.00614973955859204, 0.00614955089705264, 0.00614944266000168, 0.00614955089705265, 0.00614973955859204, 0.00614944788104905, 0.00614968083403702, 0.00614951511508682, 0.00614952925775908, 0.00614961972350058, 0.006149611724609, 0.00614956202981967, 0.0061495404089734, 0.0061495550452336, 0.00614958249399752, 0.00614960081987473, 0.00614960167963172, 0.00614958848584384, 0.00614957008692937, 0.00614955514727269, 0.00614954894216993, 0.00614955250473295, 0.00614956339654951, 0.00614957727219532, 0.00614958955337265, 0.00614959675694513, 0.00614959724999723, 0.00614959139555314, 0.00614958118922281, 0.00614956956695786, 0.0061495595918582, 0.00614955371277096, 0.00614955324127858
flux1:, 0.655072463768117, 0.00640943867273535, 0.00640943849351478, 0.0064094439953532, 0.00640945393527061, 0.00640946585045139, 0.00640947658943268, 0.00640948308003288, 0.00640948318005966, 0.00640947640769098, 0.00640946433283567, 0.00640945044100136, 0.00640943936602125, 0.00640943553108407, 0.00640944143479002, 0.00640945605352156, 0.006409474063045, 0.00640948672659777, 0.00640948518595937, 0.00640946620311793, 0.00640943857187898, 0.00640942486162089, 0.00640944881762581, 0.00640950120027606, 0.00640950931310179, 0.00640941497519916, 0.00640940049589418, 0.00640957196754316, 0.00640932800413358, 0.00640963122043742, 0.00640943387062277, 0.00640932069318077, 0.00640943387062277, 0.00640963122043742, 0.00640932800413358, 0.00640957196754316, 0.00640940049589418, 0.00640941497519917, 0.00640950931310179, 0.00640950120027607, 0.00640944881762581, 0.00640942486162089, 0.00640943857187898, 0.00640946620311793, 0.00640948518595937, 0.00640948672659777, 0.006409474063045, 0.00640945605352157, 0.00640944143479002, 0.00640943553108407, 0.00640943936602125, 0.00640945044100136, 0.00640946433283567, 0.00640947640769098, 0.00640948318005966, 0.00640948308003288, 0.00640947658943269, 0.00640946585045139, 0.00640945393527061, 0.0064094439953532, 0.00640943849351478, 0.00640943867273536
flux1:, 0.655334912671871, 0.00667440754636255, 0.00667440664117667, 0.0066744117008537, 0.00667442156500294, 0.00667443376620931, 0.00667444506733336, 0.00667445225521033, 0.00667445302959798, 0.00667444677377524, 0.00667443497695703, 0.00667442111119104, 0.00667440985508139, 0.00667440570629756, 0.0066744112290429, 0.00667442542311672, 0.00667444293613329, 0.00667445498354703, 0.0066744527213305, 0.00667443310370435, 0.00667440537949115, 0.00667439273602969, 0.00667441917799301, 0.00667447434773455, 0.00667448257046055, 0.00667438428164509, 0.00667436945792049, 0.00667454668969959, 0.00667429140323175, 0.00667460631030493, 0.00667440004137776, 0.00667428179798825, 0.00667440004137776, 0.00667460631030493, 0.00667429140323175, 0.00667454668969959, 0.00667436945792049, 0.00667438428164509, 0.00667448257046054, 0.00667447434773455, 0.00667441917799301, 0.00667439273602969, 0.00667440537949115, 0.00667443310370435, 0.0066744527213305, 0.00667445498354703, 0.00667444293613329, 0.00667442542311672, 0.0066744112290429, 0.00667440570629756, 0.00667440985508139, 0.00667442111119104, 0.00667443497695702, 0.00667444677377524, 0.00667445302959798, 0.00667445225521032, 0.00667444506733337, 0.00667443376620931, 0.00667442156500294, 0.0066744117008537, 0.00667440664117667, 0.00667440754636256
flux1:, 0.655597361575624, 0.00694419230849007, 0.00694419062610678, 0.00694419520105155, 0.0069442049643981, 0.00694421744995902, 0.00694422933644114, 0.00694423726641753, 0.00694423877388808, 0.00694423309629984, 0.0069442216298663, 0.00694420782170146, 0.00694419638676422, 0.00694419189375776, 0.00694419697531414, 0.00694421066420643, 0.00694422759557864, 0.00694423895700672, 0.00694423593933517, 0.00694421570526144, 0.00694418796354407, 0.00694417650554652, 0.00694420555776154, 0.00694426358911516, 0.00694427190397958, 0.00694416958981443, 0.00694415442772177, 0.0069443374396274, 0.00694407055298979, 0.00694439731447323, 0.00694418192082981, 0.00694405849652002, 0.00694418192082981, 0.00694439731447323, 0.00694407055298979, 0.0069443374396274, 0.00694415442772177, 0.00694416958981443, 0.00694427190397958, 0.00694426358911516, 0.00694420555776154, 0.00694417650554652, 0.00694418796354407, 0.00694421570526144, 0.00694423593933517, 0.00694423895700672, 0.00694422759557863, 0.00694421066420643, 0.00694419697531414, 0.00694419189375776, 0.00694419638676422, 0.00694420782170146, 0.0069442216298663, 0.00694423309629984, 0.00694423877388808, 0.00694423726641753, 0.00694422933644115, 0.00694421744995902, 0.0069442049643981, 0.00694419520105155, 0.00694419062610678, 0.00694419230849007
flux1:, 0.655859810479377, 0.00721850146019515, 0.00721849897741496, 0.00721850304903687, 0.00721851270108948, 0.00721852547117499, 0.00721853795495877, 0.00721854665000489, 0.0072185489217461, 0.00721854385702008, 0.00721853275275438, 0.00721851902419294, 0.00721850741628376, 0.00721850256444872, 0.00721850716903025, 0.00721852029995527, 0.00721853658960398, 0.00721854721231832, 0.00721854341100206, 0.00721852257188817, 0.00721849486966056, 0.00721848468871285, 0.00721851644448093, 0.00721857738421668, 0.00721858575891405, 0.00721847935083155, 0.00721846387319283, 0.00721865270146755, 0.00721837397868962, 0.00721871277286214, 0.00721848807775149, 0.00721835936960021, 0.00721848807775149, 0.00721871277286214, 0.00721837397868962, 0.00721865270146755, 0.00721846387319282, 0.00721847935083155, 0.00721858575891404, 0.00721857738421668, 0.00721851644448092, 0.00721848468871285, 0.00721849486966056, 0.00721852257188817, 0.00721854341100206, 0.00721854721231832, 0.00721853658960398, 0.00721852029995526, 0.00721850716903026, 0.00721850256444873, 0.00721850741628376, 0.00721851902419294, 0.00721853275275438, 0.00721854385702007, 0.0072185489217461, 0.00721854665000489, 0.00721853795495877, 0.00721852547117499, 0.00721851270108948, 0.00721850304903687, 0.00721849897741496, 0.00721850146019515
flux1:, 0.65612225938313, 0.00749701964185528, 0.00749701636627573, 0.00749701994022654, 0.00749702948283518, 0.00749704253532271, 0.0074970556119118, 0.00749706506800914, 0.0074970681035847, 0.007497063657009, 0.00749705292603703, 0.00749703929157834, 0.00749702752377998, 0.00749702231883291, 0.00749702643962767, 0.00749703899119338, 0.00749705460622396, 0.00749706445486557, 0.0074970598457834, 0.00749703840295499, 0.00749701077464155, 0.00749700193096334, 0.00749703644892462, 0.00749710031378463, 0.00749710870117097, 0.00749699813816934, 0.0074969823872537, 0.0074971770875208, 0.00749688633865949, 0.00749723736073439, 0.0074970032193628, 0.00749686913778242, 0.0074970032193628, 0.00749723736073439, 0.00749688633865949, 0.0074971770875208, 0.00749698238725371, 0.00749699813816934, 0.00749710870117097, 0.00749710031378463, 0.00749703644892462, 0.00749700193096334, 0.00749701077464156, 0.00749703840295499, 0.0074970598457834, 0.00749706445486557, 0.00749705460622397, 0.00749703899119338, 0.00749702643962767, 0.00749702231883291, 0.00749702752377999, 0.00749703929157834, 0.00749705292603702, 0.00749706365700899, 0.0074970681035847, 0.00749706506800914, 0.0074970556119118, 0.00749704253532271, 0.00749702948283519, 0.00749701994022654, 0.00749701636627573, 0.00749701964185527
flux1:, 0.656384708286884, 0.0077794078279623, 0.00777940379926262, 0.00777940690425496, 0.00777941634831536, 0.00777942967413697, 0.00777944331757113, 0.0077794534993219, 0.00777945726373696, 0.00777945341027184, 0.00777944304410372, 0.00777942951350248, 0.00777941760998177, 0.00777941208213171, 0.00777941574499569, 0.00777942772977421, 0.00777944266552476, 0.00777945172152744, 0.00777944628260959, 0.00777942422426262, 0.00777939667819149, 0.00777938919723663, 0.00777942649869731, 0.00777949327399275, 0.00777950161233325, 0.00777938684274847, 0.00777937088255603, 0.00777957153222791, 0.00777926861732773, 0.00777963208087614, 0.00777938838287765, 0.00777924885266839, 0.00777938838287764, 0.00777963208087614, 0.00777926861732774, 0.00777957153222791, 0.00777937088255603, 0.00777938684274847, 0.00777950161233325, 0.00777949327399275, 0.00777942649869731, 0.00777938919723663, 0.00777939667819149, 0.00777942422426262, 0.0077794462826096, 0.00777945172152744, 0.00777944266552476, 0.00777942772977421, 0.00777941574499569, 0.00777941208213172, 0.00777941760998178, 0.00777942951350249, 0.00777944304410372, 0.00777945341027184, 0.00777945726373696, 0.00777945349932189, 0.00777944331757113, 0.00777942967413696, 0.00777941634831536, 0.00777940690425496, 0.00777940379926262, 0.0077794078279623
flux1:, 0.656647157190637, 0.00806530363536312, 0.00806529892495789, 0.00806530161016313, 0.00806531097141002, 0.00806532454967443, 0.00806533870798785, 0.00806534954528208, 0.0080653539674297, 0.00806535065211033, 0.00806534062477889, 0.0080653272063788, 0.00806531520618926, 0.0080653094136598, 0.00806531267973152, 0.00806532414557164, 0.00806533842550668, 0.00806534668572111, 0.00806534039465193, 0.00806531769309114, 0.00806529020874122, 0.00806528407887973, 0.00806532414628338, 0.00806539378544383, 0.00806540199920127, 0.00806528298247498, 0.00806526690049326, 0.00806547360028983, 0.00806515843224051, 0.00806553456960156, 0.00806528124077341, 0.0080651362019124, 0.00806528124077341, 0.00806553456960156, 0.00806515843224051, 0.00806547360028983, 0.00806526690049326, 0.00806528298247498, 0.00806540199920127, 0.00806539378544383, 0.00806532414628338, 0.00806528407887973, 0.00806529020874122, 0.00806531769309114, 0.00806534039465193, 0.00806534668572111, 0.00806533842550668, 0.00806532414557164, 0.00806531267973153, 0.0080653094136598, 0.00806531520618926, 0.00806532720637881, 0.00806534062477889, 0.00806535065211033, 0.00806535396742971, 0.00806534954528208, 0.00806533870798785, 0.00806532454967443, 0.00806531097141002, 0.00806530161016313, 0.00806529892495789, 0.00806530363536312
flux1:, 0.65690960609439, 0.00835432174753226, 0.00835431645653727, 0.00835431878768102, 0.00835432808182654, 0.00835434187504986, 0.00835435646655115, 0.0083543678525678, 0.00835437282521992, 0.00835436996497743, 0.0083543602361705, 0.00835434694060868, 0.00835433490118266, 0.00835432893282933, 0.00835433189985842, 0.00835434292981649, 0.00835435660424302, 0.00835436407883204, 0.00835435691061753, 0.00835433351996654, 0.00835430604617965, 0.00835430121762283, 0.00835434399427595, 0.00835441641939323, 0.00835442442052884, 0.00835430112888569, 0.00835428503719341, 0.00835449791162972, 0.00835417045777819, 0.00835455951934599, 0.00835429652256939, 0.00835414593070704, 0.00835429652256939, 0.00835455951934599, 0.00835417045777819, 0.00835449791162972, 0.00835428503719342, 0.00835430112888569, 0.00835442442052884, 0.00835441641939323, 0.00835434399427595, 0.00835430121762283, 0.00835430604617965, 0.00835433351996653, 0.00835435691061753, 0.00835436407883204, 0.00835435660424302, 0.00835434292981648, 0.00835433189985842, 0.00835432893282932, 0.00835433490118265, 0.00835434694060868, 0.0083543602361705, 0.00835436996497743, 0.00835437282521992, 0.0083543678525678, 0.00835435646655115, 0.00835434187504987, 0.00835432808182654, 0.00835431878768101, 0.00835431645653727, 0.00835432174753226
flux1:, 0.657172054998143, 0.00864605445689987, 0.00864604871245712, 0.00864605076682169, 0.00864606000435762, 0.00864607395415805, 0.00864608886485038, 0.0086461006556145, 0.00864610603704641, 0.00864610352389749, 0.00864609404291673, 0.00864608088695767, 0.00864606888702515, 0.00864606286381702, 0.0086460656660467, 0.00864607637687159, 0.0086460895205087, 0.00864609623022713, 0.00864608815479103, 0.00864606400935465, 0.00864603646367578, 0.00864603284876585, 0.00864607823988072, 0.00864615334325002, 0.00864616103298614, 0.00864603345292816, 0.00864601748853682, 0.00864623668527102, 0.00864589696768114, 0.00864629921999561, 0.00864602655528868, 0.00864587038193254, 0.00864602655528868, 0.00864629921999561, 0.00864589696768114, 0.00864623668527102, 0.00864601748853682, 0.00864603345292816, 0.00864616103298614, 0.00864615334325002, 0.00864607823988072, 0.00864603284876585, 0.00864603646367579, 0.00864606400935465, 0.00864608815479103, 0.00864609623022713, 0.0086460895205087, 0.00864607637687159, 0.0086460656660467, 0.00864606286381702, 0.00864606888702515, 0.00864608088695767, 0.00864609404291673, 0.00864610352389749, 0.00864610603704641, 0.0086461006556145, 0.00864608886485038, 0.00864607395415805, 0.00864606000435762, 0.00864605076682169, 0.00864604871245712, 0.00864605445689987
flux1:, 0.657434503901897, 0.00894007232663913, 0.00894006627675403, 0.00894006813738091, 0.00894007731840679, 0.00894009134201741, 0.00894010642443502, 0.00894011844008112, 0.00894012405733497, 0.00894012176281186, 0.00894011247313451, 0.00894009948336688, 0.00894008762504741, 0.00894008170022062, 0.00894008450672418, 0.00894009504589582, 0.00894010775438723, 0.00894011372739527, 0.00894010470737887, 0.00894007972082254, 0.00894005199009472, 0.00894004946502951, 0.00894009734009726, 0.00894017498671784, 0.00894018225768706, 0.0089400503912147, 0.00894003471556023, 0.0089402604035293, 0.00893990849782914, 0.0089403242204399, 0.0089400419241188, 0.00893988015649676, 0.0089400419241188, 0.0089403242204399, 0.00893990849782914, 0.0089402604035293, 0.00894003471556023, 0.0089400503912147, 0.00894018225768706, 0.00894017498671784, 0.00894009734009726, 0.00894004946502951, 0.00894005199009472, 0.00894007972082253, 0.00894010470737886, 0.00894011372739527, 0.00894010775438723, 0.00894009504589582, 0.00894008450672418, 0.00894008170022062, 0.0089400876250474, 0.00894009948336688, 0.00894011247313452, 0.00894012176281186, 0.00894012405733497, 0.00894011844008112, 0.00894010642443503, 0.00894009134201741, 0.00894007731840679, 0.00894006813738091, 0.00894006627675403, 0.00894007232663913
flux1:, 0.65769695280565, 0.00923592497267874, 0.00923591877982557, 0.00923592052927686, 0.00923592963873809, 0.00923594362666757, 0.00923595870034262, 0.00923597072814893, 0.00923597638185223, 0.00923597416247113, 0.00923596500664544, 0.00923595222276563, 0.00923594063260612, 0.00923593499034989, 0.0092359380017878, 0.00923594854317717, 0.00923596092868891, 0.00923596619707935, 0.0092359561860215, 0.00923593025150649, 0.00923590219379975, 0.00923590060180893, 0.00923595079826223, 0.00923603082921901, 0.0092360375679077, 0.00923590143338028, 0.00923588623090414, 0.00923611859721913, 0.00923575463002405, 0.00923618411114207, 0.00923589225409841, 0.0092357248947038, 0.00923589225409841, 0.00923618411114207, 0.00923575463002406, 0.00923611859721914, 0.00923588623090414, 0.00923590143338028, 0.0092360375679077, 0.00923603082921901, 0.00923595079826222, 0.00923590060180893, 0.00923590219379975, 0.0092359302515065, 0.00923595618602151, 0.00923596619707936, 0.00923596092868891, 0.00923594854317717, 0.00923593800178781, 0.00923593499034989, 0.00923594063260612, 0.00923595222276563, 0.00923596500664544, 0.00923597416247113, 0.00923597638185222, 0.00923597072814893, 0.00923595870034262, 0.00923594362666757, 0.00923592963873809, 0.00923592052927686, 0.00923591877982557, 0.00923592497267874
flux1:, 0.657959401709403, 0.0095331419660304, 0.00953313579987026, 0.00953313751395625, 0.00953314651767319, 0.00953316033279541, 0.00953317518648787, 0.00953318698565202, 0.00953319245621936, 0.00953319015971976, 0.00953318108429387, 0.00953316856170687, 0.00953315739047824, 0.0095331522430791, 0.00953315568691723, 0.00953316642520288, 0.00953317861129712, 0.00953318320753685, 0.00953317214860192, 0.00953314513998018, 0.00953311658788262, 0.00953311574381048, 0.00953316807188134, 0.00953325030849133, 0.00953325639786829, 0.00953311603042802, 0.00953310150621996, 0.009533340751839, 0.00953296489679225, 0.00953340842779091, 0.00953310711292596, 0.00953293417875943, 0.00953310711292596, 0.00953340842779091, 0.00953296489679225, 0.009533340751839, 0.00953310150621996, 0.00953311603042802, 0.00953325639786829, 0.00953325030849133, 0.00953316807188133, 0.00953311574381048, 0.00953311658788262, 0.00953314513998018, 0.00953317214860191, 0.00953318320753685, 0.00953317861129711, 0.00953316642520288, 0.00953315568691723, 0.0095331522430791, 0.00953315739047825, 0.00953316856170687, 0.00953318108429388, 0.00953319015971976, 0.00953319245621935, 0.00953318698565202, 0.00953317518648787, 0.00953316033279542, 0.00953314651767319, 0.00953313751395625, 0.00953313579987027, 0.0095331419660304
flux1:, 0.658221850613157, 0.00983123385482362, 0.00983122788445238, 0.00983122962635211, 0.00983123846819211, 0.00983125194647586, 0.00983126634220563, 0.00983127765023456, 0.00983128270519727, 0.00983128017723243, 0.00983127113740275, 0.00983125894889581, 0.0098312483700169, 0.00983124395345894, 0.0098312480777646, 0.00983125922180408, 0.00983127133781994, 0.00983127529131721, 0.00983126311671863, 0.00983123489084796, 0.00983120565608719, 0.00983120535227754, 0.00983125960090364, 0.00983134384947742, 0.00983134917168938, 0.00983120462318744, 0.00983119099969766, 0.00983143733394485, 0.00983104980647029, 0.0098315076753458, 0.00983119703423492, 0.00983101855576833, 0.00983119703423493, 0.0098315076753458, 0.0098310498064703, 0.00983143733394486, 0.00983119099969766, 0.00983120462318744, 0.00983134917168939, 0.00983134384947742, 0.00983125960090363, 0.00983120535227754, 0.00983120565608719, 0.00983123489084796, 0.00983126311671863, 0.00983127529131721, 0.00983127133781994, 0.00983125922180408, 0.0098312480777646, 0.00983124395345894, 0.0098312483700169, 0.00983125894889581, 0.00983127113740275, 0.00983128017723242, 0.00983128270519726, 0.00983127765023456, 0.00983126634220562, 0.00983125194647586, 0.00983123846819211, 0.00983122962635211, 0.00983122788445238, 0.00983123385482362
flux1:, 0.65848429951691, 0.0101296933047124, 0.0101296876909014, 0.0101296895060977, 0.0101296981065873, 0.0101297110595886, 0.0101297247384054, 0.0101297352788949, 0.0101297396810327, 0.0101297367719561, 0.0101297277356258, 0.0101297159719109, 0.0101297061784353, 0.0101297027465333, 0.0101297078125393, 0.0101297195779503, 0.0101297317531522, 0.0101297350871588, 0.0101297217183983, 0.0101296921185872, 0.0101296619978909, 0.0101296620112096, 0.0101297179547947, 0.0101298040118345, 0.0101298084508461, 0.0101296597892283, 0.0101296473020958, 0.0101299009361435, 0.0101295019870585, 0.0101299744710042, 0.0101296546598956, 0.0101294706797959, 0.0101296546598956, 0.0101299744710042, 0.0101295019870585, 0.0101299009361435, 0.0101296473020958, 0.0101296597892283, 0.0101298084508461, 0.0101298040118345, 0.0101297179547947, 0.0101296620112096, 0.0101296619978909, 0.0101296921185872, 0.0101297217183983, 0.0101297350871588, 0.0101297317531522, 0.0101297195779503, 0.0101297078125393, 0.0101297027465333, 0.0101297061784353, 0.0101297159719109, 0.0101297277356258, 0.0101297367719561, 0.0101297396810327, 0.0101297352788949, 0.0101297247384054, 0.0101297110595886, 0.0101296981065873, 0.0101296895060977, 0.0101296876909014, 0.0101296933047124
flux1:, 0.658746748420663, 0.0104279963555693, 0.0104279912434812, 0.0104279931558952, 0.0104280014124908, 0.0104280136316281, 0.0104280263209501, 0.0104280358124421, 0.0104280393283335, 0.0104280358997109, 0.0104280268506739, 0.0104280156196529, 0.0104280068198292, 0.0104280046370506, 0.0104280109107453, 0.0104280235119969, 0.0104280358697665, 0.0104280385988122, 0.0104280239478141, 0.0104279928083523, 0.0104279615903955, 0.0104279616901709, 0.0104280190959643, 0.0104281067536003, 0.0104281101976574, 0.0104279575057912, 0.0104279463988733, 0.0104282075383544, 0.0104277974465389, 0.010428284803831, 0.0104279559991109, 0.0104277665707699, 0.0104279559991109, 0.010428284803831, 0.0104277974465389, 0.0104282075383544, 0.0104279463988733, 0.0104279575057912, 0.0104281101976574, 0.0104281067536003, 0.0104280190959643, 0.0104279616901709, 0.0104279615903955, 0.0104279928083523, 0.010428023947814, 0.0104280385988122, 0.0104280358697665, 0.0104280235119969, 0.0104280109107453, 0.0104280046370506, 0.0104280068198292, 0.0104280156196529, 0.0104280268506739, 0.0104280358997109, 0.0104280393283335, 0.0104280358124421, 0.0104280263209501, 0.0104280136316281, 0.0104280014124908, 0.0104279931558952, 0.0104279912434812, 0.0104279963555693
flux1:, 0.659009197324416, 0.0107256037916051, 0.0107255993044512, 0.0107256013140985, 0.0107256091032382, 0.0107256203657593, 0.0107256317880087, 0.0107256399535398, 0.0107256423621141, 0.0107256382925959, 0.0107256292326052, 0.0107256186572784, 0.0107256110687766, 0.0107256104019838, 0.0107256181450445, 0.0107256317873906, 0.0107256444397417, 0.0107256465677725, 0.0107256305389483, 0.0107255976906213, 0.0107255651638509, 0.0107255651204643, 0.0107256237562915, 0.0107257128077449, 0.0107257151515491, 0.0107255585254986, 0.010725549045227, 0.0107258178821861, 0.010725396946549, 0.0107258994079751, 0.0107255618012566, 0.0107253669871824, 0.0107255618012566, 0.0107258994079751, 0.010725396946549, 0.0107258178821861, 0.010725549045227, 0.0107255585254986, 0.0107257151515491, 0.0107257128077449, 0.0107256237562915, 0.0107255651204643, 0.0107255651638508, 0.0107255976906213, 0.0107256305389483, 0.0107256465677725, 0.0107256444397417, 0.0107256317873906, 0.0107256181450445, 0.0107256104019838, 0.0107256110687766, 0.0107256186572784, 0.0107256292326052, 0.0107256382925959, 0.0107256423621141, 0.0107256399535398, 0.0107256317880087, 0.0107256203657593, 0.0107256091032382, 0.0107256013140985, 0.0107255993044512, 0.0107256037916051
flux1:, 0.65927164622817, 0.0110219626212524, 0.011021958855316, 0.0110219609377172, 0.0110219681186624, 0.0110219781951022, 0.0110219880772763, 0.0110219946541749, 0.0110219957548336, 0.0110219909450522, 0.0110219818945903, 0.0110219721096109, 0.0110219659525859, 0.0110219670619999, 0.0110219765224319, 0.0110219913940358, 0.0110220044367189, 0.0110220059560738, 0.0110219884493017, 0.0110219537257304, 0.0110219196868067, 0.0110219192806258, 0.011021978922681, 0.0110220691675406, 0.0110220703140362, 0.0110219098608196, 0.0110219022500423, 0.0110221789544753, 0.0110217474854936, 0.011022265245588, 0.0110219190385973, 0.0110217189087287, 0.0110219190385973, 0.011022265245588, 0.0110217474854936, 0.0110221789544753, 0.0110219022500423, 0.0110219098608196, 0.0110220703140362, 0.0110220691675406, 0.011021978922681, 0.0110219192806258, 0.0110219196868067, 0.0110219537257304, 0.0110219884493017, 0.0110220059560738, 0.0110220044367189, 0.0110219913940358, 0.0110219765224319, 0.0110219670619999, 0.0110219659525859, 0.0110219721096109, 0.0110219818945903, 0.0110219909450522, 0.0110219957548336, 0.0110219946541749, 0.0110219880772763, 0.0110219781951022, 0.0110219681186624, 0.0110219609377172, 0.0110219588553161, 0.0110219626212524
flux1:, 0.659534095131923, 0.0113165076623499, 0.0113165046837199, 0.0113165067911901, 0.0113165132115491, 0.01131652187437, 0.0113165299581115, 0.0113165347075697, 0.0113165343274583, 0.0113165287036624, 0.0113165197013085, 0.0113165108482659, 0.0113165063375081, 0.0113165094672506, 0.0113165208701224, 0.0113165371347209, 0.011316550643157, 0.0113165515344745, 0.0113165324489216, 0.0113164956935196, 0.011316459956071, 0.0113164589863918, 0.011316519426794, 0.0113166106758969, 0.0113166105375923, 0.0113164463724857, 0.0113164408639871, 0.011316725575248, 0.0113162838863812, 0.0113168170947456, 0.0113164624941943, 0.0113162571242044, 0.0113164624941943, 0.0113168170947456, 0.0113162838863812, 0.011316725575248, 0.0113164408639871, 0.0113164463724857, 0.0113166105375923, 0.0113166106758969, 0.011316519426794, 0.0113164589863918, 0.011316459956071, 0.0113164956935196, 0.0113165324489216, 0.0113165515344745, 0.011316550643157, 0.0113165371347209, 0.0113165208701224, 0.0113165094672506, 0.0113165063375081, 0.0113165108482659, 0.0113165197013085, 0.0113165287036624, 0.0113165343274583, 0.0113165347075697, 0.0113165299581115, 0.01131652187437, 0.0113165132115491, 0.0113165067911901, 0.0113165046837199, 0.0113165076623498
flux1:, 0.659796544035676, 0.011608663227329, 0.011608661070589, 0.0116086631354095, 0.0116086686381166, 0.0116086756711323, 0.011608681722811, 0.0116086844387512, 0.0116086824387993, 0.0116086759550066, 0.0116086670553758, 0.0116086592769761, 0.011608656613465, 0.0116086619820774, 0.0116086755207551, 0.0116086933111915, 0.0116087073374356, 0.0116087075705273, 0.0116086868091935, 0.0116086478824844, 0.0116086102858406, 0.011608608579491, 0.0116086696333052, 0.0116087617130321, 0.0116087602127997, 0.0116085924562766, 0.0116085892661937, 0.0116088820845666, 0.0116084304838666, 0.0116089792368685, 0.0116086164495046, 0.0116084059191608, 0.0116086164495046, 0.0116089792368685, 0.0116084304838666, 0.0116088820845666, 0.0116085892661937, 0.0116085924562766, 0.0116087602127997, 0.0116087617130321, 0.0116086696333052, 0.011608608579491, 0.0116086102858406, 0.0116086478824844, 0.0116086868091935, 0.0116087075705273, 0.0116087073374356, 0.0116086933111915, 0.0116086755207551, 0.0116086619820774, 0.011608656613465, 0.0116086592769761, 0.0116086670553758, 0.0116086759550066, 0.0116086824387992, 0.0116086844387512, 0.011608681722811, 0.0116086756711323, 0.0116086686381166, 0.0116086631354094, 0.011608661070589, 0.011608663227329
flux1:, 0.660058992939429, 0.0118978449022929, 0.0118978435712867, 0.0118978455106312, 0.0118978499420468, 0.0118978551501583, 0.01189785897045, 0.0118978594872273, 0.0118978557666333, 0.0118978484051671, 0.0118978396754912, 0.0118978331088795, 0.0118978324711107, 0.0118978402624714, 0.0118978560907447, 0.0118978755036666, 0.0118978900745485, 0.011897889610222, 0.0118978670850295, 0.0118978258720326, 0.011897786289585, 0.0118977837088408, 0.0118978452202859, 0.0118979379761022, 0.0118979350474309, 0.0118977638218526, 0.0118977631432218, 0.0118980641219704, 0.0118976029042064, 0.0118981672373451, 0.0118977964653741, 0.0118975808570222, 0.0118977964653741, 0.0118981672373451, 0.0118976029042064, 0.0118980641219704, 0.0118977631432218, 0.0118977638218526, 0.0118979350474309, 0.0118979379761022, 0.0118978452202859, 0.0118977837088408, 0.011897786289585, 0.0118978258720326, 0.0118978670850295, 0.0118978896102221, 0.0118978900745485, 0.0118978755036666, 0.0118978560907447, 0.0118978402624714, 0.0118978324711107, 0.0118978331088795, 0.0118978396754912, 0.0118978484051671, 0.0118978557666333, 0.0118978594872273, 0.01189785897045, 0.0118978551501583, 0.0118978499420468, 0.0118978455106312, 0.0118978435712867, 0.0118978449022929
flux1:, 0.660321441843183, 0.0121834614130503, 0.0121834608837094, 0.0121834626060753, 0.012183465824776, 0.0121834690435008, 0.0121834704759551, 0.0121834686744869, 0.0121834631734076, 0.0121834549437758, 0.0121834464592801, 0.0121834412288201, 0.012183442764314, 0.0121834531193775, 0.0121834713448415, 0.0121834924368072, 0.0121835075533367, 0.0121835063460918, 0.0121834819833015, 0.0121834384006712, 0.0121833967475043, 0.0121833931969875, 0.0121834550445757, 0.0121835483436839, 0.0121835439303855, 0.0121833693565786, 0.0121833713532589, 0.0121836804914587, 0.0121832099310734, 0.0121837898122911, 0.0121834112493489, 0.0121831906465835, 0.0121834112493489, 0.0121837898122911, 0.0121832099310734, 0.0121836804914587, 0.0121833713532589, 0.0121833693565786, 0.0121835439303855, 0.0121835483436839, 0.0121834550445757, 0.0121833931969875, 0.0121833967475043, 0.0121834384006712, 0.0121834819833015, 0.0121835063460919, 0.0121835075533367, 0.0121834924368072, 0.0121834713448415, 0.0121834531193774, 0.012183442764314, 0.0121834412288201, 0.0121834464592801, 0.0121834549437758, 0.0121834631734076, 0.0121834686744869, 0.0121834704759551, 0.0121834690435008, 0.012183465824776, 0.0121834626060753, 0.0121834608837094, 0.0121834614130503
flux1:, 0.660583890746936, 0.0124649165703733, 0.0124649167954531, 0.0124649182082314, 0.0124649200939942, 0.0124649211982534, 0.0124649201363754, 0.0124649159483631, 0.0124649086486618, 0.0124648995848395, 0.012464891423156, 0.0124648876330347, 0.0124648914504496, 0.012464904460211, 0.0124649251392207, 0.0124649479243929, 0.0124649635624526, 0.0124649615639172, 0.0124649353096201, 0.0124648893122091, 0.0124648455516604, 0.0124648409839182, 0.0124649030843138, 0.0124649968173225, 0.0124649908727247, 0.0124648130665967, 0.0124648178678133, 0.0124651351042627, 0.0124646554494484, 0.0124652507736411, 0.0124648646014839, 0.0124646390880636, 0.0124648646014839, 0.0124652507736411, 0.0124646554494484, 0.0124651351042627, 0.0124648178678133, 0.0124648130665967, 0.0124649908727247, 0.0124649968173225, 0.0124649030843138, 0.0124648409839182, 0.0124648455516604, 0.0124648893122091, 0.0124649353096201, 0.0124649615639172, 0.0124649635624526, 0.0124649479243929, 0.0124649251392207, 0.012464904460211, 0.0124648914504496, 0.0124648876330347, 0.012464891423156, 0.0124648995848395, 0.0124649086486618, 0.0124649159483631, 0.0124649201363754, 0.0124649211982534, 0.0124649200939942, 0.0124649182082314, 0.0124649167954531, 0.0124649165703733
flux1:, 0.660846339650689, 0.0127416112859728, 0.0127416122014091, 0.0127416132191337, 0.0127416136815721, 0.0127416125932172, 0.0127416089856513, 0.0127416023956565, 0.0127415933196749, 0.0127415834759474, 0.0127415757108777, 0.0127415734379364, 0.012741579600206, 0.0127415953002559, 0.0127416184347028, 0.0127416428842364, 0.0127416589965114, 0.0127416561594372, 0.0127416279848402, 0.0127415795713667, 0.0127415337202025, 0.0127415281397089, 0.0127415904501421, 0.0127416845316976, 0.0127416770173849, 0.0127414960867384, 0.0127415037824825, 0.0127418289909573, 0.0127413404591125, 0.0127419510440607, 0.0127415574301143, 0.0127413270891691, 0.0127415574301143, 0.0127419510440607, 0.0127413404591125, 0.0127418289909573, 0.0127415037824825, 0.0127414960867384, 0.0127416770173849, 0.0127416845316976, 0.0127415904501421, 0.0127415281397089, 0.0127415337202025, 0.0127415795713667, 0.0127416279848402, 0.0127416561594372, 0.0127416589965114, 0.0127416428842364, 0.0127416184347028, 0.0127415953002559, 0.012741579600206, 0.0127415734379364, 0.0127415757108777, 0.0127415834759474, 0.0127415933196749, 0.0127416023956565, 0.0127416089856513, 0.0127416125932172, 0.0127416136815721, 0.0127416132191337, 0.0127416122014091, 0.0127416112859728
flux1:, 0.661108788554442, 0.0130129456499553, 0.0130129471824343, 0.0130129477351844, 0.0130129467214909, 0.0130129434150951, 0.0130129372685912, 0.0130129283138403, 0.0130129175212709, 0.0130129069668885, 0.0130128996618848, 0.0130128989490944, 0.0130129074679795, 0.0130129258349485, 0.0130129513710328, 0.0130129774141795, 0.0130129939332114, 0.013012990215804, 0.013012960122023, 0.0130129093395357, 0.0130128614714709, 0.0130128549368536, 0.0130129174559822, 0.0130130118243582, 0.0130130027085464, 0.013012818750257, 0.0130128293877518, 0.0130131623738355, 0.0130126651486127, 0.0130132907325113, 0.0130128898283901, 0.0130126547419597, 0.0130128898283901, 0.0130132907325113, 0.0130126651486127, 0.0130131623738355, 0.0130128293877518, 0.013012818750257, 0.0130130027085464, 0.0130130118243582, 0.0130129174559822, 0.0130128549368536, 0.0130128614714709, 0.0130129093395357, 0.013012960122023, 0.013012990215804, 0.0130129939332114, 0.0130129774141795, 0.0130129513710328, 0.0130129258349485, 0.0130129074679795, 0.0130128989490944, 0.0130128996618848, 0.0130129069668885, 0.0130129175212709, 0.0130129283138403, 0.0130129372685912, 0.0130129434150951, 0.0130129467214909, 0.0130129477351844, 0.0130129471824343, 0.0130129456499553
flux1:, 0.661371237458196, 0.0132783210598443, 0.0132783231350855, 0.0132783231764768, 0.0132783206777493, 0.0132783151842728, 0.0132783065642257, 0.0132782953321408, 0.0132782829151868, 0.0132782717281608, 0.0132782649299297, 0.0132782657809153, 0.0132782766133091, 0.013278297563428, 0.0132783253925067, 0.0132783529193784, 0.0132783697615648, 0.0132783651318934, 0.0132783331539684, 0.0132782801008446, 0.013278230348195, 0.0132782229725525, 0.013278285739728, 0.0132783803554109, 0.0132783696110671, 0.0132781827087801, 0.0132781962901994, 0.0132785367898677, 0.0132780310199711, 0.0132786712606841, 0.0132782632017566, 0.0132780234506859, 0.0132782632017566, 0.0132786712606841, 0.0132780310199711, 0.0132785367898677, 0.0132781962901994, 0.0132781827087801, 0.0132783696110671, 0.0132783803554109, 0.013278285739728, 0.0132782229725525, 0.013278230348195, 0.0132782801008446, 0.0132783331539684, 0.0132783651318934, 0.0132783697615648, 0.0132783529193784, 0.0132783253925067, 0.013278297563428, 0.0132782766133091, 0.0132782657809153, 0.0132782649299297, 0.0132782717281608, 0.0132782829151868, 0.0132782953321408, 0.0132783065642257, 0.0132783151842728, 0.0132783206777493, 0.0132783231764768, 0.0132783231350855, 0.0132783210598443
flux1:, 0.661633686361949, 0.0135371423906409, 0.0135371449418248, 0.013537144456031, 0.013537140511724, 0.0135371329197638, 0.0135371219482457, 0.0135371085718251, 0.0135370946489362, 0.0135370829093679, 0.0135370766420149, 0.0135370790170016, 0.0135370920632573, 0.0135371154531627, 0.0135371454146607, 0.0135371742805087, 0.0135371913508194, 0.0135371857910345, 0.0135371520009022, 0.0135370968281588, 0.0135370453814822, 0.0135370373307329, 0.0135371004236921, 0.0135371952670493, 0.0135371828698794, 0.0135369930923722, 0.0135370095739518, 0.0135373572540352, 0.0135368430538629, 0.0135374975299727, 0.0135370824360132, 0.013536838100215, 0.0135370824360132, 0.0135374975299727, 0.0135368430538629, 0.0135373572540352, 0.0135370095739518, 0.0135369930923722, 0.0135371828698794, 0.0135371952670493, 0.0135371004236921, 0.0135370373307329, 0.0135370453814822, 0.0135370968281588, 0.0135371520009022, 0.0135371857910345, 0.0135371913508195, 0.0135371742805087, 0.0135371454146607, 0.0135371154531627, 0.0135370920632573, 0.0135370790170016, 0.0135370766420149, 0.0135370829093679, 0.0135370946489362, 0.0135371085718251, 0.0135371219482457, 0.0135371329197638, 0.013537140511724, 0.013537144456031, 0.0135371449418248, 0.0135371423906409
flux1:, 0.661896135265702, 0.0137888201948581, 0.0137888231706066, 0.0137888221778866, 0.0137888168780198, 0.0137888073324836, 0.0137887941838251, 0.013788778835118, 0.0137887635436777, 0.0137887513270481, 0.0137887455871683, 0.0137887494006633, 0.0137887645051243, 0.0137887901349378, 0.0137888220212107, 0.0137888520520079, 0.0137888692491449, 0.0137888627592289, 0.0137888272674207, 0.0137887701781838, 0.0137887172838445, 0.0137887087731289, 0.0137887723041968, 0.0137888673723506, 0.0137888532987932, 0.0137886606991246, 0.0137886799917636, 0.0137890344523469, 0.0137885119045039, 0.0137891801181641, 0.0137887580950848, 0.0137885092541694, 0.0137887580950848, 0.0137891801181641, 0.0137885119045039, 0.0137890344523469, 0.0137886799917636, 0.0137886606991246, 0.0137888532987932, 0.0137888673723506, 0.0137887723041968, 0.0137887087731289, 0.0137887172838445, 0.0137887701781838, 0.0137888272674207, 0.0137888627592289, 0.0137888692491449, 0.0137888520520079, 0.0137888220212107, 0.0137887901349378, 0.0137887645051243, 0.0137887494006633, 0.0137887455871683, 0.0137887513270481, 0.0137887635436777, 0.013788778835118, 0.0137887941838251, 0.0137888073324836, 0.0137888168780198, 0.0137888221778866, 0.0137888231706065, 0.0137888201948581
flux1:, 0.662158584169456, 0.0140327729210122, 0.0140327762923392, 0.0140327748526237, 0.0140327683375015, 0.0140327570356854, 0.0140327419297977, 0.0140327248118253, 0.0140327083002285, 0.0140326956710917, 0.0140326904241745, 0.0140326955446222, 0.0140327124984325, 0.0140327401170376, 0.0140327736799821, 0.014032804679026, 0.0140328219007306, 0.0140328145015214, 0.014032777457404, 0.0140327187044546, 0.0140326646601284, 0.0140326559483626, 0.0140327200593151, 0.0140328153623837, 0.0140327995877467, 0.0140326042032898, 0.014032626174682, 0.0140329869534294, 0.0140324561130669, 0.014033137494604, 0.0140327086372242, 0.0140324553714768, 0.0140327086372242, 0.014033137494604, 0.0140324561130669, 0.0140329869534294, 0.014032626174682, 0.0140326042032898, 0.0140327995877467, 0.0140328153623837, 0.0140327200593151, 0.0140326559483626, 0.0140326646601284, 0.0140327187044546, 0.014032777457404, 0.0140328145015214, 0.0140328219007306, 0.014032804679026, 0.0140327736799821, 0.0140327401170376, 0.0140327124984325, 0.0140326955446222, 0.0140326904241745, 0.0140326956710917, 0.0140327083002285, 0.0140327248118253, 0.0140327419297977, 0.0140327570356854, 0.0140327683375015, 0.0140327748526237, 0.0140327762923392, 0.0140327729210122
flux1:, 0.662421033073209, 0.0142684291387068, 0.0142684329044094, 0.0142684311186046, 0.0142684235759374, 0.0142684107611345, 0.0142683939548924, 0.0142683752924598, 0.0142683577120586, 0.0142683447185661, 0.0142683398970196, 0.0142683461485737, 0.0142683646947382, 0.0142683940070697, 0.014268428966196, 0.0142684607214047, 0.0142684778696028, 0.0142684696048556, 0.0142684311952921, 0.0142683710766844, 0.014268316224909, 0.0142683076076649, 0.0142683724634555, 0.0142684680203461, 0.0142684505172202, 0.014268252370638, 0.014268276848919, 0.0142686434272451, 0.0142681043281081, 0.0142687982422557, 0.0142683626380221, 0.0142681050296972, 0.0142683626380221, 0.0142687982422557, 0.0142681043281081, 0.0142686434272451, 0.014268276848919, 0.014268252370638, 0.0142684505172202, 0.0142684680203461, 0.0142683724634555, 0.0142683076076649, 0.014268316224909, 0.0142683710766844, 0.0142684311952921, 0.0142684696048556, 0.0142684778696028, 0.0142684607214047, 0.014268428966196, 0.0142683940070698, 0.0142683646947382, 0.0142683461485737, 0.0142683398970196, 0.0142683447185661, 0.0142683577120586, 0.0142683752924598, 0.0142683939548924, 0.0142684107611345, 0.0142684235759374, 0.0142684311186046, 0.0142684329044094, 0.0142684291387068
flux1:, 0.662683481976962, 0.0144952297581836, 0.014495233948233, 0.0144952319570345, 0.0144952236165076, 0.0144952095694162, 0.0144951913465333, 0.0144951713764375, 0.0144951528738443, 0.0144951395434861, 0.0144951350465075, 0.0144951422129546, 0.0144951620535061, 0.0144951927295733, 0.0144952287811801, 0.0144952610727174, 0.0144952780582033, 0.0144952689955025, 0.0144952294418799, 0.0144951682947138, 0.0144951130146687, 0.0144951048156282, 0.0144951705972284, 0.0144952664311879, 0.0144952471682578, 0.0144950462694447, 0.0144950730482779, 0.0144954448592106, 0.0144948975212112, 0.0144956032748023, 0.0144951610083352, 0.0144948991432228, 0.0144951610083352, 0.0144956032748023, 0.0144948975212112, 0.0144954448592106, 0.0144950730482779, 0.0144950462694447, 0.0144952471682578, 0.0144952664311879, 0.0144951705972284, 0.0144951048156282, 0.0144951130146687, 0.0144951682947138, 0.0144952294418799, 0.0144952689955025, 0.0144952780582033, 0.0144952610727173, 0.0144952287811801, 0.0144951927295733, 0.0144951620535061, 0.0144951422129546, 0.0144951350465075, 0.0144951395434861, 0.0144951528738443, 0.0144951713764375, 0.0144951913465333, 0.0144952095694162, 0.0144952236165076, 0.0144952319570345, 0.014495233948233, 0.0144952297581836
flux1:, 0.662945930880715, 0.0147126302320722, 0.0147126349086867, 0.0147126328888467, 0.0147126240143316, 0.0147126090426627, 0.0147125897025798, 0.0147125686637568, 0.0147125493739733, 0.0147125357108556, 0.0147125314062709, 0.0147125392370307, 0.0147125600420535, 0.0147125917273276, 0.0147126285543719, 0.0147126611622272, 0.0147126779086071, 0.0147126681389944, 0.0147126276926408, 0.0147125658851509, 0.0147125105829331, 0.0147125031442213, 0.0147125700408614, 0.0147126661749969, 0.0147126451163529, 0.0147124414653181, 0.0147124703102865, 0.0147128467478073, 0.0147122911858737, 0.0147130080367617, 0.0147125591950687, 0.0147122931642768, 0.0147125591950687, 0.0147130080367617, 0.0147122911858737, 0.0147128467478073, 0.0147124703102865, 0.0147124414653181, 0.0147126451163529, 0.0147126661749969, 0.0147125700408614, 0.0147125031442213, 0.0147125105829331, 0.0147125658851509, 0.0147126276926408, 0.0147126681389944, 0.0147126779086071, 0.0147126611622272, 0.0147126285543719, 0.0147125917273276, 0.0147125600420535, 0.0147125392370307, 0.0147125314062709, 0.0147125357108556, 0.0147125493739733, 0.0147125686637568, 0.0147125897025798, 0.0147126090426627, 0.0147126240143316, 0.0147126328888467, 0.0147126349086867, 0.0147126302320722
flux1:, 0.663208379784469, 0.0149201027270258, 0.0149201079832537, 0.0149201061414037, 0.0149200970211567, 0.0149200814479508, 0.0149200612943145, 0.0149200394184694, 0.0149200194592613, 0.0149200054431525, 0.014920001171242, 0.0149200093892533, 0.0149200308074156, 0.0149200631341478, 0.0149201004163659, 0.0149201331275174, 0.0149201495741788, 0.0149201392104271, 0.0149200981465188, 0.0149200360687237, 0.0149199811664491, 0.0149199748382015, 0.0149200430393234, 0.0149201394923015, 0.0149201165973267, 0.0149199101879579, 0.0149199408440714, 0.0149203212736537, 0.0149197575075527, 0.0149204846744896, 0.0149200293526609, 0.0149197592545451, 0.0149200293526609, 0.0149204846744896, 0.0149197575075527, 0.0149203212736537, 0.0149199408440715, 0.0149199101879579, 0.0149201165973267, 0.0149201394923015, 0.0149200430393234, 0.0149199748382015, 0.0149199811664491, 0.0149200360687237, 0.0149200981465188, 0.0149201392104271, 0.0149201495741788, 0.0149201331275174, 0.0149201004163659, 0.0149200631341478, 0.0149200308074156, 0.0149200093892533, 0.014920001171242, 0.0149200054431525, 0.0149200194592613, 0.0149200394184694, 0.0149200612943145, 0.0149200814479508, 0.0149200970211567, 0.0149201061414037, 0.0149201079832537, 0.0149201027270258
flux1:, 0.663470828688222, 0.0151171382529982, 0.0151171442088022, 0.0151171427730937, 0.0151171337084112, 0.0151171178596531, 0.0151170971889884, 0.015117074692224, 0.0151170541600859, 0.015117039747357, 0.0151170353265671, 0.0151170436377648, 0.0151170653079287, 0.0151170979069131, 0.0151171353307419, 0.015117167945562, 0.0151171840494859, 0.015117173223023, 0.0151171318331601, 0.0151170698863841, 0.0151170158105009, 0.0151170109400529, 0.015117080627293, 0.0151171774094175, 0.0151171526332961, 0.0151169434578925, 0.0151169756579715, 0.0151173594279926, 0.0151167874927784, 0.0151175241659402, 0.015117062473116, 0.015116788415285, 0.015117062473116, 0.0151175241659402, 0.0151167874927784, 0.0151173594279926, 0.0151169756579715, 0.0151169434578925, 0.0151171526332961, 0.0151171774094175, 0.015117080627293, 0.0151170109400529, 0.0151170158105009, 0.0151170698863841, 0.0151171318331601, 0.015117173223023, 0.0151171840494859, 0.015117167945562, 0.0151171353307419, 0.0151170979069131, 0.0151170653079287, 0.0151170436377648, 0.0151170353265671, 0.015117039747357, 0.0151170541600859, 0.015117074692224, 0.0151170971889885, 0.0151171178596531, 0.0151171337084112, 0.0151171427730937, 0.0151171442088022, 0.0151171382529982
flux1:, 0.663733277591975, 0.0153032487380817, 0.0153032555340828, 0.0153032547440507, 0.0153032460369561, 0.0153032302291264, 0.0153032093202964, 0.0153031863961915, 0.0153031653641491, 0.0153031504906205, 0.0153031457249484, 0.0153031538289412, 0.0153031753923582, 0.0153032079046328, 0.0153032451724938, 0.0153032775100959, 0.0153032932463956, 0.0153032821029555, 0.0153032406866541, 0.0153031792722932, 0.015303126441534, 0.0153031233626365, 0.0153031947021559, 0.015303291811998, 0.0153032651068565, 0.0153030531612842, 0.015303086634938, 0.0153034730885975, 0.0153028930453099, 0.0153036383971371, 0.0153031704625239, 0.015302892563842, 0.0153031704625239, 0.0153036383971371, 0.0153028930453099, 0.0153034730885975, 0.015303086634938, 0.0153030531612842, 0.0153032651068565, 0.015303291811998, 0.0153031947021559, 0.0153031233626365, 0.015303126441534, 0.0153031792722932, 0.0153032406866541, 0.0153032821029555, 0.0153032932463956, 0.0153032775100959, 0.0153032451724938, 0.0153032079046328, 0.0153031753923582, 0.0153031538289412, 0.0153031457249484, 0.0153031504906205, 0.0153031653641491, 0.0153031863961915, 0.0153032093202964, 0.0153032302291264, 0.0153032460369561, 0.0153032547440507, 0.0153032555340828, 0.0153032487380817
flux1:, 0.663995726495728, 0.0154779690370882, 0.0154779768262884, 0.0154779769214687, 0.0154779688620736, 0.0154779533902832, 0.0154779324952808, 0.015477909309784, 0.0154778878271662, 0.0154778724127528, 0.015477867100487, 0.0154778747019708, 0.0154778958145331, 0.0154779279025117, 0.0154779647410552, 0.015477996643345, 0.0154780120044897, 0.0154780006986417, 0.0154779595540549, 0.015477899062001, 0.0154778478754193, 0.0154778468978864, 0.0154779200333444, 0.0154780174550716, 0.0154779887717295, 0.0154777740610135, 0.0154778085439008, 0.0154781970312562, 0.0154776089774718, 0.0154783621734807, 0.0154778881521888, 0.0154776065446933, 0.0154778881521887, 0.0154783621734807, 0.0154776089774718, 0.0154781970312562, 0.0154778085439008, 0.0154777740610135, 0.0154779887717295, 0.0154780174550716, 0.0154779200333444, 0.0154778468978864, 0.0154778478754193, 0.015477899062001, 0.0154779595540549, 0.0154780006986417, 0.0154780120044897, 0.015477996643345, 0.0154779647410552, 0.0154779279025117, 0.0154778958145331, 0.0154778747019708, 0.015477867100487, 0.0154778724127528, 0.0154778878271662, 0.015477909309784, 0.0154779324952808, 0.0154779533902832, 0.0154779688620736, 0.0154779769214687, 0.0154779768262884, 0.0154779690370882
flux1:, 0.664258175399482, 0.015640858862411, 0.0156408678003581, 0.0156408690082809, 0.0156408618624955, 0.0156408469898213, 0.0156408263263626, 0.015640803014752, 0.0156407811089398, 0.0156407650638721, 0.0156407590072812, 0.0156407658276713, 0.0156407861716769, 0.0156408175292329, 0.0156408536961959, 0.0156408850304638, 0.0156409000242208, 0.0156408887129939, 0.0156408481272227, 0.0156407889243882, 0.0156407397499295, 0.0156407411501041, 0.015640816196543, 0.0156409138980552, 0.0156408831883225, 0.015640665732463, 0.0156407009755022, 0.0156410908652199, 0.0156404949450584, 0.0156412551542798, 0.0156407752327578, 0.0156404900634154, 0.0156407752327578, 0.0156412551542798, 0.0156404949450584, 0.0156410908652199, 0.0156407009755022, 0.015640665732463, 0.0156408831883225, 0.0156409138980552, 0.015640816196543, 0.0156407411501041, 0.0156407397499295, 0.0156407889243882, 0.0156408481272227, 0.0156408887129939, 0.0156409000242208, 0.0156408850304638, 0.0156408536961959, 0.0156408175292329, 0.0156407861716769, 0.0156407658276713, 0.0156407590072812, 0.0156407650638721, 0.0156407811089398, 0.015640803014752, 0.0156408263263626, 0.0156408469898213, 0.0156408618624955, 0.0156408690082808, 0.0156408678003581, 0.015640858862411
flux1:, 0.664520624303235, 0.0157915046261367, 0.0157915148601098, 0.0157915173843455, 0.0157915113826045, 0.0157914973311778, 0.0157914770774557, 0.0157914537434888, 0.0157914314235265, 0.0157914146558196, 0.0157914076713145, 0.0157914134600517, 0.0157914327549588, 0.0157914631160333, 0.0157914984054415, 0.0157915290654118, 0.0157915437116171, 0.0157915325474994, 0.0157914927868866, 0.0157914352062773, 0.0157913883703162, 0.0157913923827067, 0.0157914694215705, 0.0157915673535095, 0.0157915345729397, 0.0157913144127173, 0.0157913501909055, 0.0157917408813312, 0.0157911372945342, 0.0157919036992512, 0.0157914181001025, 0.0157911295323289, 0.0157914181001025, 0.0157919036992512, 0.0157911372945342, 0.0157917408813312, 0.0157913501909055, 0.0157913144127173, 0.0157915345729397, 0.0157915673535095, 0.0157914694215705, 0.0157913923827067, 0.0157913883703162, 0.0157914352062773, 0.0157914927868866, 0.0157915325474994, 0.0157915437116171, 0.0157915290654118, 0.0157914984054415, 0.0157914631160333, 0.0157914327549588, 0.0157914134600517, 0.0157914076713145, 0.0157914146558196, 0.0157914314235265, 0.0157914537434888, 0.0157914770774557, 0.0157914973311778, 0.0157915113826045, 0.0157915173843455, 0.0157915148601098, 0.0157915046261367
flux1:, 0.664783073206988, 0.015929521182883, 0.015929532840758, 0.0159295368497077, 0.0159295321773257, 0.0159295191216273, 0.0159294994134572, 0.0159294761307001, 0.0159294533925284, 0.015929435816285, 0.015929427744535, 0.0159294322895268, 0.0159294503012158, 0.0159294794465937, 0.0159295136921216, 0.015929543597465, 0.015929557923805, 0.0159295470474376, 0.0159295083482578, 0.0159294526790284, 0.0159294084572694, 0.0159294152676618, 0.015929494343121, 0.0159295924387758, 0.015929557549749, 0.0159293347522734, 0.0159293708727808, 0.0159297618019534, 0.0159291508116782, 0.0159299226161597, 0.0159294316021495, 0.0159291398170258, 0.0159294316021495, 0.0159299226161597, 0.0159291508116782, 0.0159297618019534, 0.0159293708727808, 0.0159293347522734, 0.015929557549749, 0.0159295924387758, 0.015929494343121, 0.0159294152676618, 0.0159294084572694, 0.0159294526790284, 0.0159295083482577, 0.0159295470474376, 0.015929557923805, 0.015929543597465, 0.0159295136921216, 0.0159294794465937, 0.0159294503012158, 0.0159294322895268, 0.015929427744535, 0.015929435816285, 0.0159294533925284, 0.0159294761307001, 0.0159294994134572, 0.0159295191216273, 0.0159295321773257, 0.0159295368497077, 0.015929532840758, 0.015929521182883
flux1:, 0.665045522110741, 0.0160545534634067, 0.0160545666428992, 0.0160545722599883, 0.0160545690496745, 0.0160545571123604, 0.0160545380428056, 0.0160545148579954, 0.016054491690964, 0.016054473235033, 0.0160544639505018, 0.0160544670871879, 0.0160544836353177, 0.0160545113973095, 0.0160545444737133, 0.0160545735681115, 0.0160545876051573, 0.0160545771380788, 0.0160545396980288, 0.0160544861769252, 0.0160544447870109, 0.016054454527297, 0.0160545356439923, 0.0160546338200765, 0.0160545967950654, 0.0160543714588203, 0.0160544077680464, 0.016054798422314, 0.0160541803613296, 0.0160549567992969, 0.0160544606763828, 0.0160541658735123, 0.0160544606763828, 0.0160549567992969, 0.0160541803613296, 0.016054798422314, 0.0160544077680464, 0.0160543714588203, 0.0160545967950654, 0.0160546338200765, 0.0160545356439923, 0.016054454527297, 0.0160544447870109, 0.0160544861769252, 0.0160545396980288, 0.0160545771380788, 0.0160545876051573, 0.0160545735681115, 0.0160545444737133, 0.0160545113973095, 0.0160544836353177, 0.0160544670871879, 0.0160544639505018, 0.016054473235033, 0.016054491690964, 0.0160545148579954, 0.0160545380428056, 0.0160545571123604, 0.0160545690496745, 0.0160545722599883, 0.0160545666428992, 0.0160545534634067
flux1:, 0.665307971014495, 0.0161662779896483, 0.0161662927486234, 0.0161663000444891, 0.0161662983714261, 0.0161662876218626, 0.0161662692432807, 0.0161662461814474, 0.0161662225756776, 0.0161662031921541, 0.0161661926115357, 0.0161661942301289, 0.0161662091932664, 0.0161662354581347, 0.0161662672807685, 0.016166295528701, 0.0161663093044889, 0.0161662993422937, 0.0161662633131708, 0.0161662121177095, 0.0161661737138108, 0.0161661864587035, 0.0161662695809595, 0.0161663677391943, 0.0161663285640474, 0.016166100823195, 0.0161661372125063, 0.0161665271334518, 0.0161659024084762, 0.016166682749086, 0.0161661818683414, 0.016165884266301, 0.0161661818683414, 0.016166682749086, 0.0161659024084762, 0.0161665271334518, 0.0161661372125063, 0.016166100823195, 0.0161663285640474, 0.0161663677391943, 0.0161662695809595, 0.0161661864587035, 0.0161661737138108, 0.0161662121177095, 0.0161662633131708, 0.0161662993422937, 0.0161663093044889, 0.016166295528701, 0.0161662672807685, 0.0161662354581347, 0.0161662091932664, 0.0161661942301289, 0.0161661926115357, 0.0161662031921541, 0.0161662225756776, 0.0161662461814474, 0.0161662692432807, 0.0161662876218626, 0.0161662983714261, 0.0161663000444891, 0.0161662927486234, 0.0161662779896483
flux1:, 0.665570419918248, 0.0162644042625491, 0.0162644206110383, 0.0162644295981862, 0.0162644294779353, 0.0162644199334646, 0.0162644022617704, 0.0162643793327393, 0.0162643552868447, 0.01626433495889, 0.0162643230479714, 0.0162643230985062, 0.0162643364168115, 0.0162643611248944, 0.0162643916474221, 0.0162644190299149, 0.0162644325643973, 0.0162644231706685, 0.0162643886525779, 0.0162643398962488, 0.0162643045658345, 0.0162643203315602, 0.0162644053840548, 0.0162645034134532, 0.0162644620905205, 0.0162642321182482, 0.0162642685281598, 0.0162646573176044, 0.0162640264115906, 0.0162648099637752, 0.016264304722112, 0.0162640045584689, 0.016264304722112, 0.0162648099637752, 0.0162640264115906, 0.0162646573176044, 0.0162642685281598, 0.0162642321182482, 0.0162644620905205, 0.0162645034134532, 0.0162644053840548, 0.0162643203315602, 0.0162643045658345, 0.0162643398962488, 0.0162643886525779, 0.0162644231706685, 0.0162644325643973, 0.0162644190299149, 0.0162643916474221, 0.0162643611248944, 0.0162643364168115, 0.0162643230985062, 0.0162643230479714, 0.01626433495889, 0.0162643552868447, 0.0162643793327393, 0.0162644022617704, 0.0162644199334646, 0.0162644294779353, 0.0162644295981862, 0.0162644206110383, 0.0162644042625491
flux1:, 0.665832868822001, 0.0163486760146844, 0.0163486939091527, 0.0163487045394234, 0.0163487059287517, 0.016348697558551, 0.0163486805793627, 0.0163486577851696, 0.0163486333138158, 0.0163486120623028, 0.0163485988408479, 0.0163485973357769, 0.0163486090111479, 0.0163486321547428, 0.0163486613652449, 0.0163486878748779, 0.0163487011745855, 0.0163486923759347, 0.016348659413312, 0.0163486131430068, 0.0163485809058986, 0.0163485996508786, 0.016348686520693, 0.016348784300405, 0.0163487408513315, 0.0163485088620562, 0.0163485452846787, 0.0163489326075991, 0.0163482960798466, 0.0163490821949136, 0.0163485730345547, 0.0163482705654309, 0.0163485730345547, 0.0163490821949136, 0.0163482960798466, 0.0163489326075991, 0.0163485452846787, 0.0163485088620562, 0.0163487408513315, 0.0163487843004049, 0.016348686520693, 0.0163485996508786, 0.0163485809058986, 0.0163486131430068, 0.016348659413312, 0.0163486923759347, 0.0163487011745855, 0.0163486878748779, 0.0163486613652449, 0.0163486321547428, 0.0163486090111479, 0.0163485973357769, 0.0163485988408479, 0.0163486120623028, 0.0163486333138158, 0.0163486577851697, 0.0163486805793627, 0.016348697558551, 0.0163487059287517, 0.0163487045394234, 0.0163486939091527, 0.0163486760146844
flux1:, 0.666095317725754, 0.0164188723205004, 0.0164188916607768, 0.0164189038257941, 0.0164189066263552, 0.0164188993576014, 0.0164188830338271, 0.0164188603765245, 0.0164188355173092, 0.016418813405851, 0.0164187989502005, 0.016418795964394, 0.0164188060580943, 0.0164188276772759, 0.016418855593032, 0.0164188812285378, 0.0164188942817886, 0.0164188860642963, 0.016418854643955, 0.0164188108397363, 0.016418781649465, 0.0164188032769128, 0.0164188918168305, 0.0164189892193862, 0.0164189436874069, 0.0164187099376886, 0.0164187464173212, 0.0164191320025961, 0.0164184904866457, 0.0164192785591042, 0.016418765965799, 0.0164184614649847, 0.016418765965799, 0.0164192785591042, 0.0164184904866457, 0.0164191320025961, 0.0164187464173212, 0.0164187099376886, 0.0164189436874069, 0.0164189892193862, 0.0164188918168305, 0.0164188032769128, 0.016418781649465, 0.0164188108397364, 0.016418854643955, 0.0164188860642963, 0.0164188942817886, 0.0164188812285378, 0.016418855593032, 0.0164188276772759, 0.0164188060580943, 0.016418795964394, 0.0164187989502005, 0.016418813405851, 0.0164188355173092, 0.0164188603765245, 0.0164188830338271, 0.0164188993576014, 0.0164189066263552, 0.0164189038257941, 0.0164188916607768, 0.0164188723205004
flux1:, 0.666357766629508, 0.0164748085577128, 0.0164748291868403, 0.016474842721443, 0.0164748467860726, 0.0164748405119966, 0.016474824792337, 0.0164748022816489, 0.0164747771008175, 0.0164747542388201, 0.0164747386820121, 0.0164747343501451, 0.0164747429780644, 0.0164747631547057, 0.0164747898159922, 0.0164748145768023, 0.0164748273497717, 0.0164748196570575, 0.0164747897083894, 0.0164747482856163, 0.0164747220329996, 0.0164747463952898, 0.0164748364281623, 0.0164749333229322, 0.0164748857745179, 0.0164746505625868, 0.0164746871944089, 0.016475070833387, 0.0164744250327317, 0.0164752144993804, 0.016474698999403, 0.0164743927570337, 0.016474698999403, 0.0164752144993804, 0.0164744250327317, 0.016475070833387, 0.0164746871944089, 0.0164746505625868, 0.0164748857745179, 0.0164749333229322, 0.0164748364281622, 0.0164747463952898, 0.0164747220329996, 0.0164747482856163, 0.0164747897083894, 0.0164748196570575, 0.0164748273497717, 0.0164748145768023, 0.0164747898159922, 0.0164747631547057, 0.0164747429780644, 0.0164747343501451, 0.0164747386820121, 0.0164747542388201, 0.0164747771008175, 0.0164748022816489, 0.016474824792337, 0.0164748405119966, 0.0164748467860726, 0.016474842721443, 0.0164748291868403, 0.0164748085577128
flux1:, 0.666620215533261, 0.0165163372142333, 0.0165163589213154, 0.0165163736097944, 0.0165163787510387, 0.0165163733403467, 0.0165163581681444, 0.0165163358284337, 0.0165163104250108, 0.0165162869684955, 0.0165162704978402, 0.0165162650092805, 0.0165162723350825, 0.0165162911854325, 0.0165163166487209, 0.0165163405298103, 0.0165163529637336, 0.0165163456968165, 0.0165163170941788, 0.0165162779079112, 0.0165162544266879, 0.0165162813312778, 0.0165163726552361, 0.0165164689119212, 0.0165164194376544, 0.0165161831015012, 0.0165162200283855, 0.0165166015713503, 0.0165159522530785, 0.0165167425904526, 0.0165162247464624, 0.0165159170672905, 0.0165162247464624, 0.0165167425904526, 0.0165159522530785, 0.0165166015713503, 0.0165162200283855, 0.0165161831015012, 0.0165164194376544, 0.0165164689119212, 0.0165163726552361, 0.0165162813312778, 0.0165162544266879, 0.0165162779079112, 0.0165163170941788, 0.0165163456968165, 0.0165163529637336, 0.0165163405298103, 0.0165163166487209, 0.0165162911854325, 0.0165162723350825, 0.0165162650092805, 0.0165162704978402, 0.0165162869684955, 0.0165163104250108, 0.0165163358284337, 0.0165163581681444, 0.0165163733403467, 0.0165163787510387, 0.0165163736097944, 0.0165163589213154, 0.0165163372142333
flux1:, 0.666882664437014, 0.0165433485358133, 0.0165433710617541, 0.0165433866465565, 0.0165433926469212, 0.0165433879539911, 0.0165433732758425, 0.0165433511519061, 0.0165433256599133, 0.0165433018099734, 0.0165432846621453, 0.0165432782535771, 0.0165432844800959, 0.0165433021463268, 0.0165433264772835, 0.0165433494646475, 0.0165433614743715, 0.0165433544933975, 0.0165433270606278, 0.0165432899121332, 0.0165432689864033, 0.0165432982030375, 0.0165433905972993, 0.0165434860892658, 0.016543434803853, 0.0165431977178962, 0.0165432351254385, 0.0165436144761209, 0.0165429624626774, 0.0165437531830122, 0.0165432335888993, 0.0165429247902031, 0.0165432335888993, 0.0165437531830122, 0.0165429624626774, 0.0165436144761209, 0.0165432351254385, 0.0165431977178962, 0.016543434803853, 0.0165434860892658, 0.0165433905972993, 0.0165432982030375, 0.0165432689864033, 0.0165432899121333, 0.0165433270606278, 0.0165433544933975, 0.0165433614743715, 0.0165433494646476, 0.0165433264772835, 0.0165433021463268, 0.0165432844800959, 0.0165432782535771, 0.0165432846621453, 0.0165433018099734, 0.0165433256599133, 0.0165433511519061, 0.0165433732758425, 0.0165433879539911, 0.0165433926469212, 0.0165433866465565, 0.0165433710617541, 0.0165433485358133
flux1:, 0.667145113340768, 0.0165557710104589, 0.0165557940563144, 0.0165558102487296, 0.0165558168720482, 0.0165558127472743, 0.0165557985208478, 0.0165557766821249, 0.0165557512706685, 0.0165557272695561, 0.0165557097233954, 0.016555702669525, 0.0165557080288439, 0.0165557246700231, 0.0165557479367132, 0.0165557700037664, 0.0165557814777956, 0.0165557746056217, 0.0165557481225251, 0.0165557127676304, 0.0165556941407866, 0.0165557254096631, 0.0165558186406709, 0.0165559132479589, 0.0165558602893263, 0.0165556228597223, 0.0165556609696513, 0.0165560380780131, 0.0165553842373324, 0.0165561748832559, 0.0165556541581249, 0.0165553445673131, 0.0165556541581249, 0.0165561748832559, 0.0165553842373324, 0.0165560380780131, 0.0165556609696513, 0.0165556228597223, 0.0165558602893263, 0.0165559132479589, 0.0165558186406708, 0.0165557254096631, 0.0165556941407866, 0.0165557127676304, 0.0165557481225251, 0.0165557746056217, 0.0165557814777956, 0.0165557700037664, 0.0165557479367132, 0.0165557246700231, 0.0165557080288439, 0.016555702669525, 0.0165557097233954, 0.0165557272695561, 0.0165557512706685, 0.0165557766821249, 0.0165557985208478, 0.0165558127472743, 0.0165558168720482, 0.0165558102487296, 0.0165557940563144, 0.0165557710104589
flux1:, 0.667407562244521, 0.016553571686552, 0.0165535949240546, 0.016553611416286, 0.0165536184195482, 0.0165536147192128, 0.0165536009197751, 0.0165535794626602, 0.0165535543337976, 0.0165535304587655, 0.0165535128261012, 0.0165535054288825, 0.0165535101715865, 0.0165535259545396, 0.016553548221212, 0.0165535693263448, 0.0165535801284492, 0.0165535731559834, 0.0165535473665553, 0.016553513525505, 0.0165534969102827, 0.0165535299508362, 0.0165536237784558, 0.0165537173903109, 0.0165536629177735, 0.0165534255764918, 0.0165534646386856, 0.0165538394922608, 0.016553184726583, 0.01655397486479, 0.0165534536462676, 0.0165531435982434, 0.0165534536462676, 0.01655397486479, 0.016553184726583, 0.0165538394922608, 0.0165534646386856, 0.0165534255764918, 0.0165536629177735, 0.0165537173903109, 0.0165536237784558, 0.0165535299508362, 0.0165534969102827, 0.016553513525505, 0.0165535473665553, 0.0165535731559834, 0.0165535801284492, 0.0165535693263448, 0.016553548221212, 0.0165535259545396, 0.0165535101715865, 0.0165535054288825, 0.0165535128261012, 0.0165535304587655, 0.0165535543337976, 0.0165535794626602, 0.0165536009197751, 0.0165536147192128, 0.0165536184195482, 0.016553611416286, 0.0165535949240546, 0.016553571686552
flux1:, 0.667670011148274, 0.0165367563225327, 0.0165367794062161, 0.0165367958841664, 0.0165368030291352, 0.0165367996242299, 0.0165367862494736, 0.0165367652975429, 0.0165367406819683, 0.0165367172371225, 0.0165366998520292, 0.0165366924289147, 0.0165366968130365, 0.01653671190356, 0.0165367332253432, 0.0165367533108015, 0.0165367632831702, 0.0165367559762837, 0.0165367305983469, 0.0165366979667766, 0.0165366830560129, 0.0165367175759525, 0.0165368117594741, 0.0165369042762806, 0.0165368484678149, 0.0165366116656547, 0.0165366519490433, 0.016537024563174, 0.0165363697968977, 0.0165371590110969, 0.0165366379481671, 0.0165363277825265, 0.0165366379481671, 0.0165371590110969, 0.0165363697968977, 0.016537024563174, 0.0165366519490433, 0.0165366116656547, 0.0165368484678149, 0.0165369042762806, 0.0165368117594741, 0.0165367175759525, 0.0165366830560129, 0.0165366979667766, 0.0165367305983469, 0.0165367559762837, 0.0165367632831702, 0.0165367533108015, 0.0165367332253432, 0.01653671190356, 0.0165366968130365, 0.0165366924289147, 0.0165366998520292, 0.0165367172371225, 0.0165367406819683, 0.0165367652975429, 0.0165367862494736, 0.0165367996242299, 0.0165368030291352, 0.0165367958841664, 0.0165367794062161, 0.0165367563225327
flux1:, 0.667932460052027, 0.0165053693669382, 0.0165053919471976, 0.0165054081032628, 0.0165054151672345, 0.0165054119507331, 0.0165053990236132, 0.0165053787257083, 0.0165053548764303, 0.0165053321829537, 0.0165053153899382, 0.0165053082617024, 0.0165053125418833, 0.0165053270967271, 0.0165053475155073, 0.0165053665076801, 0.0165053754755199, 0.0165053675832682, 0.0165053423191471, 0.016505310579733, 0.0165052970574072, 0.0165053327616509, 0.0165054270653536, 0.0165055183998832, 0.0165054614485793, 0.016505225647346, 0.0165052674300247, 0.0165056378373682, 0.0165049840043253, 0.0165057718877683, 0.0165052516333542, 0.0165049416914953, 0.0165052516333542, 0.0165057718877683, 0.0165049840043253, 0.0165056378373682, 0.0165052674300247, 0.016505225647346, 0.0165054614485793, 0.0165055183998832, 0.0165054270653536, 0.0165053327616509, 0.0165052970574072, 0.016505310579733, 0.0165053423191471, 0.0165053675832682, 0.0165053754755199, 0.0165053665076801, 0.0165053475155073, 0.0165053270967271, 0.0165053125418832, 0.0165053082617024, 0.0165053153899382, 0.0165053321829537, 0.0165053548764303, 0.0165053787257083, 0.0165053990236132, 0.0165054119507331, 0.0165054151672345, 0.0165054081032628, 0.0165053919471976, 0.0165053693669382
flux1:, 0.668194908955781, 0.0164594937685686, 0.0164595155049377, 0.0164595310501137, 0.0164595378352445, 0.016459534727435, 0.016459522296854, 0.0164595028231011, 0.0164594800074056, 0.0164594583926106, 0.0164594425342745, 0.0164594360129714, 0.01645944043033, 0.016459454590318, 0.0164594741319899, 0.0164594919431082, 0.0164594997205074, 0.0164594909843316, 0.0164594655321381, 0.0164594343664633, 0.0164594219185898, 0.0164594585177565, 0.0164595527158308, 0.0164596427937592, 0.016459584903566, 0.0164593505676651, 0.0164593941265721, 0.0164597623662768, 0.0164591103968318, 0.0164598965447458, 0.0164593777482618, 0.0164590683704847, 0.0164593777482618, 0.0164598965447459, 0.0164591103968318, 0.0164597623662768, 0.0164593941265721, 0.0164593505676651, 0.016459584903566, 0.0164596427937592, 0.0164595527158308, 0.0164594585177565, 0.0164594219185898, 0.0164594343664633, 0.0164594655321381, 0.0164594909843316, 0.0164594997205074, 0.0164594919431082, 0.0164594741319899, 0.016459454590318, 0.01645944043033, 0.0164594360129714, 0.0164594425342745, 0.0164594583926106, 0.0164594800074056, 0.0164595028231011, 0.016459522296854, 0.016459534727435, 0.0164595378352445, 0.0164595310501137, 0.0164595155049377, 0.0164594937685686
flux1:, 0.668457357859534, 0.0163992506175446, 0.0163992711914633, 0.016399285866126, 0.0163992922068448, 0.0163992891584635, 0.0163992772977857, 0.0163992588337588, 0.0163992373238541, 0.0163992171095863, 0.0163992025143373, 0.0163991968919322, 0.0163992016650877, 0.0163992155496645, 0.0163992342228641, 0.0163992507540283, 0.0163992571508365, 0.016399247314366, 0.0163992213794441, 0.0163991904796217, 0.0163991788045842, 0.0163992160227354, 0.0163993099033963, 0.0163993986630815, 0.0163993400439974, 0.01639910763173, 0.0163991532322587, 0.0163995193392164, 0.0163988701475907, 0.0163996541498329, 0.0163991374499257, 0.0163988289726015, 0.0163991374499257, 0.0163996541498329, 0.0163988701475907, 0.0163995193392164, 0.0163991532322587, 0.01639910763173, 0.0163993400439974, 0.0163993986630815, 0.0163993099033963, 0.0163992160227354, 0.0163991788045842, 0.0163991904796217, 0.0163992213794441, 0.016399247314366, 0.0163992571508365, 0.0163992507540283, 0.0163992342228641, 0.0163992155496644, 0.0163992016650877, 0.0163991968919322, 0.0163992025143373, 0.0163992171095863, 0.0163992373238541, 0.0163992588337588, 0.0163992772977857, 0.0163992891584635, 0.0163992922068448, 0.016399285866126, 0.0163992711914633, 0.0163992506175446
flux1:, 0.668719806763287, 0.0163247986190415, 0.0163248177454276, 0.0163248313282347, 0.0163248370963958, 0.0163248340894463, 0.0163248228929601, 0.0163248056323149, 0.0163247856951363, 0.0163247671860898, 0.0163247541564667, 0.016324749694643, 0.0163247550122608, 0.0163247687156689, 0.016324786512005, 0.0163248016573823, 0.0163248064867957, 0.0163247953058419, 0.0163247686119149, 0.0163247376915216, 0.0163247265094744, 0.0163247640908441, 0.0163248574595172, 0.0163249448510727, 0.0163248857139608, 0.0163246556688184, 0.0163247035547382, 0.0163250675493114, 0.0163244220215211, 0.0163252034557558, 0.0163246894734467, 0.016324382226329, 0.0163246894734467, 0.0163252034557558, 0.0163244220215211, 0.0163250675493114, 0.0163247035547382, 0.0163246556688185, 0.0163248857139608, 0.0163249448510727, 0.0163248574595172, 0.0163247640908441, 0.0163247265094744, 0.0163247376915216, 0.0163247686119149, 0.0163247953058419, 0.0163248064867957, 0.0163248016573823, 0.016324786512005, 0.0163247687156689, 0.0163247550122608, 0.016324749694643, 0.0163247541564667, 0.0163247671860898, 0.0163247856951363, 0.0163248056323149, 0.0163248228929601, 0.0163248340894463, 0.0163248370963958, 0.0163248313282347, 0.0163248177454276, 0.0163247986190415
flux1:, 0.66898225566704, 0.0162363334025144, 0.0162363508395332, 0.0162363631540229, 0.0162363682615947, 0.0162363653078864, 0.0162363548854661, 0.0162363390214652, 0.0162363209081717, 0.01623630438068, 0.0162362931828205, 0.0162362901043886, 0.01623629611953, 0.0162363097087245, 0.0162363266044392, 0.0162363402564002, 0.0162363433429027, 0.0162363305952177, 0.0162363028947954, 0.0162362716987101, 0.0162362607597213, 0.0162362984742274, 0.0162363911557369, 0.016236477139473, 0.0162364176907022, 0.0162361904329654, 0.0162362408170102, 0.0162366026956086, 0.0162359616783739, 0.0162367401040518, 0.0162362294364665, 0.0162359237402121, 0.0162362294364665, 0.0162367401040518, 0.0162359616783739, 0.0162366026956086, 0.0162362408170102, 0.0162361904329654, 0.0162364176907022, 0.016236477139473, 0.0162363911557369, 0.0162362984742274, 0.0162362607597213, 0.0162362716987101, 0.0162363028947954, 0.0162363305952177, 0.0162363433429027, 0.0162363402564002, 0.0162363266044392, 0.0162363097087245, 0.01623629611953, 0.0162362901043886, 0.0162362931828205, 0.01623630438068, 0.0162363209081717, 0.0162363390214652, 0.0162363548854661, 0.0162363653078864, 0.0162363682615947, 0.0162363631540229, 0.0162363508395332, 0.0162363334025144
flux1:, 0.669244704570794, 0.0161340866702686, 0.0161341022268096, 0.0161341131454184, 0.0161341175446631, 0.0161341146822448, 0.0161341051525731, 0.0161340908689966, 0.0161340748047082, 0.0161340604965557, 0.0161340513512719, 0.0161340498335167, 0.0161340566599711, 0.0161340701742783, 0.0161340861331822, 0.0161340981880937, 0.0161340993753769, 0.0161340848697618, 0.0161340559533991, 0.016134024266194, 0.0161340133568699, 0.0161340510042619, 0.0161341428440032, 0.0161342273883424, 0.0161341678244689, 0.0161339437434007, 0.0161339967988599, 0.0161343565257043, 0.016133720816649, 0.0161344957700259, 0.0161339889848787, 0.0161336851488369, 0.0161339889848787, 0.0161344957700259, 0.016133720816649, 0.0161343565257043, 0.0161339967988599, 0.0161339437434007, 0.0161341678244689, 0.0161342273883424, 0.0161341428440032, 0.0161340510042619, 0.0161340133568699, 0.016134024266194, 0.0161340559533991, 0.0161340848697618, 0.0161340993753769, 0.0161340981880937, 0.0161340861331822, 0.0161340701742783, 0.0161340566599711, 0.0161340498335167, 0.0161340513512719, 0.0161340604965557, 0.0161340748047082, 0.0161340908689966, 0.0161341051525731, 0.0161341146822448, 0.0161341175446631, 0.0161341131454184, 0.0161341022268096, 0.0161340866702686
flux1:, 0.669507153474547, 0.0160183251902576, 0.0160183387307776, 0.01601834817616, 0.0160183518574131, 0.0160183491452076, 0.0160183406280103, 0.0160183280899796, 0.0160183142643017, 0.0160183023660375, 0.0160182954418764, 0.0160182956120777, 0.0160183033227457, 0.0160183167751775, 0.0160183317526371, 0.0160183421169844, 0.0160183412754667, 0.0160183248598394, 0.0160182945638909, 0.0160182622164891, 0.0160182511648912, 0.0160182885774548, 0.0160183794415849, 0.0160184625205834, 0.0160184030232884, 0.0160181824701965, 0.016018238323802, 0.0160185958241629, 0.0160179661635684, 0.0160187371539597, 0.0160182347849265, 0.0160179331052438, 0.0160182347849265, 0.0160187371539597, 0.0160179661635684, 0.0160185958241629, 0.016018238323802, 0.0160181824701965, 0.0160184030232884, 0.0160184625205834, 0.0160183794415849, 0.0160182885774548, 0.0160182511648912, 0.0160182622164891, 0.0160182945638909, 0.0160183248598394, 0.0160183412754667, 0.0160183421169844, 0.0160183317526372, 0.0160183167751775, 0.0160183033227457, 0.0160182956120777, 0.0160182954418764, 0.0160183023660375, 0.0160183142643017, 0.0160183280899796, 0.0160183406280104, 0.0160183491452076, 0.0160183518574131, 0.01601834817616, 0.0160183387307776, 0.0160183251902576
flux1:, 0.6697696023783, 0.0158893496390144, 0.0158893610855629, 0.0158893690292611, 0.0158893720165623, 0.0158893695276136, 0.0158893621354157, 0.0158893514806713, 0.0158893400395012, 0.0158893306876647, 0.0158893260962258, 0.0158893280294661, 0.015889336656756, 0.0158893500368042, 0.0158893639844984, 0.0158893725809923, 0.0158893696145713, 0.0158893511826481, 0.0158893193952317, 0.015889286269626, 0.0158892749483699, 0.0158893119921773, 0.0158894017668981, 0.0158894833575292, 0.0158894240890227, 0.0158892073714309, 0.0158892660977831, 0.0158896212529208, 0.0158889983172384, 0.0158897648246537, 0.015889267367732, 0.0158889681258068, 0.015889267367732, 0.0158897648246537, 0.0158889983172384, 0.0158896212529208, 0.0158892660977831, 0.0158892073714309, 0.0158894240890227, 0.0158894833575292, 0.0158894017668981, 0.0158893119921773, 0.0158892749483699, 0.015889286269626, 0.0158893193952317, 0.0158893511826481, 0.0158893696145713, 0.0158893725809923, 0.0158893639844984, 0.0158893500368042, 0.015889336656756, 0.0158893280294661, 0.0158893260962258, 0.0158893306876647, 0.0158893400395012, 0.0158893514806713, 0.0158893621354158, 0.0158893695276136, 0.0158893720165623, 0.0158893690292611, 0.0158893610855629, 0.0158893496390144
flux1:, 0.670032051282053, 0.0157474933015959, 0.0157475026330185, 0.0157475090916863, 0.0157475114366394, 0.0157475092504619, 0.0157475030803978, 0.0157474944115407, 0.0157474854505892, 0.0157474787231498, 0.0157474765168125, 0.0157474802360716, 0.0157474897741686, 0.0157475030518282, 0.015747515922953, 0.0157475226962741, 0.0157475175479783, 0.0157474970442883, 0.0157474637092497, 0.0157474297411628, 0.0157474180686687, 0.015747454643424, 0.015747543233479, 0.0157476233128417, 0.0157475644119242, 0.0157473517890497, 0.0157474134067681, 0.0157477660507348, 0.0157471504479932, 0.0157479119222377, 0.0157474198331562, 0.015747123294467, 0.0157474198331562, 0.0157479119222377, 0.0157471504479932, 0.0157477660507348, 0.0157474134067681, 0.0157473517890497, 0.0157475644119242, 0.0157476233128417, 0.015747543233479, 0.0157474546434239, 0.0157474180686687, 0.0157474297411628, 0.0157474637092497, 0.0157474970442883, 0.0157475175479783, 0.0157475226962741, 0.015747515922953, 0.0157475030518282, 0.0157474897741686, 0.0157474802360716, 0.0157474765168125, 0.0157474787231498, 0.0157474854505892, 0.0157474944115407, 0.0157475030803978, 0.0157475092504619, 0.0157475114366394, 0.0157475090916863, 0.0157475026330185, 0.0157474933015959
flux1:, 0.670294500185807, 0.0155931206363711, 0.0155931278848452, 0.0155931329143698, 0.0155931346887042, 0.0155931328832661, 0.0155931280094718, 0.0155931213876238, 0.0155931149479861, 0.0155931108621849, 0.0155931110342769, 0.0155931165127007, 0.0155931269214759, 0.0155931400521881, 0.0155931518067699, 0.0155931567286185, 0.0155931493848774, 0.0155931268079, 0.015593091926657, 0.0155930571061111, 0.015593045046054, 0.0155930810836442, 0.015593168410177, 0.015593246952799, 0.015593188531747, 0.0155929802114342, 0.0155930446811492, 0.0155933945995386, 0.015592786866713, 0.0155935427279884, 0.0155930564206907, 0.0155927628340053, 0.0155930564206907, 0.0155935427279884, 0.015592786866713, 0.0155933945995386, 0.0155930446811492, 0.0155929802114342, 0.015593188531747, 0.015593246952799, 0.015593168410177, 0.0155930810836442, 0.015593045046054, 0.0155930571061111, 0.0155930919266571, 0.0155931268079, 0.0155931493848774, 0.0155931567286185, 0.0155931518067699, 0.0155931400521881, 0.0155931269214759, 0.0155931165127007, 0.0155931110342769, 0.0155931108621849, 0.0155931149479861, 0.0155931213876238, 0.0155931280094718, 0.0155931328832661, 0.0155931346887042, 0.0155931329143698, 0.0155931278848452, 0.0155931206363711
flux1:, 0.67055694908956, 0.0154266257133553, 0.015426630958572, 0.0154266346465506, 0.0154266359339187, 0.0154266345778071, 0.0154266310448769, 0.0154266264851313, 0.0154266225511312, 0.0154266210637862, 0.0154266235511024, 0.0154266307162243, 0.0154266419264799, 0.0154266548566504, 0.0154266654666237, 0.0154266685397821, 0.0154266590330958, 0.0154266344363975, 0.0154265980676357, 0.0154265624374881, 0.0154265499965671, 0.0154265854584791, 0.0154266714564252, 0.015426748431821, 0.0154266905742316, 0.0154264867114335, 0.0154265539356678, 0.0154269008663258, 0.015426301468664, 0.0154270511096406, 0.015426570955827, 0.0154262805527892, 0.015426570955827, 0.0154270511096406, 0.015426301468664, 0.0154269008663258, 0.0154265539356678, 0.0154264867114335, 0.0154266905742316, 0.015426748431821, 0.0154266714564252, 0.0154265854584791, 0.0154265499965671, 0.0154265624374881, 0.0154265980676357, 0.0154266344363975, 0.0154266590330958, 0.0154266685397821, 0.0154266654666237, 0.0154266548566505, 0.0154266419264799, 0.0154266307162243, 0.0154266235511024, 0.0154266210637862, 0.0154266225511312, 0.0154266264851313, 0.0154266310448769, 0.0154266345778071, 0.0154266359339187, 0.0154266346465506, 0.015426630958572, 0.0154266257133553
flux1:, 0.670819397993313, 0.0152484305356075, 0.0152484338970373, 0.0152484363541463, 0.0152484372417229, 0.0152484363870034, 0.0152484342049256, 0.015248431673856, 0.0152484301732646, 0.0152484311834778, 0.0152484358709439, 0.015248444610556, 0.0152484565302442, 0.0152484692029695, 0.0152484786567012, 0.0152484799178652, 0.0152484683277308, 0.0152484418190646, 0.0152484040763451, 0.0152483677289266, 0.0152483549531407, 0.015248389826942, 0.0152484744421413, 0.0152485498127732, 0.0152484925724571, 0.0152482932693, 0.0152483630942184, 0.0152487067298532, 0.0152481160620854, 0.015248858851366, 0.0152483851810454, 0.0152480981761218, 0.0152483851810454, 0.015248858851366, 0.0152481160620854, 0.0152487067298532, 0.0152483630942184, 0.0152482932693, 0.0152484925724571, 0.0152485498127731, 0.0152484744421413, 0.015248389826942, 0.0152483549531407, 0.0152483677289266, 0.0152484040763451, 0.0152484418190646, 0.0152484683277308, 0.0152484799178652, 0.0152484786567012, 0.0152484692029695, 0.0152484565302442, 0.015248444610556, 0.0152484358709439, 0.0152484311834778, 0.0152484301732646, 0.0152484316738561, 0.0152484342049256, 0.0152484363870034, 0.0152484372417229, 0.0152484363541463, 0.0152484338970373, 0.0152484305356075
flux1:, 0.671081846897066, 0.0150589832539276, 0.0150589848817056, 0.0150589862325445, 0.0150589868029794, 0.0150589864792161, 0.0150589856201051, 0.0150589850354801, 0.0150589858420825, 0.0150589891961654, 0.0150589959233454, 0.0150590060926424, 0.015059018613667, 0.0150590309743111, 0.015059039280285, 0.0150590388014852, 0.0150590252535194, 0.0150589969919395, 0.015058958039366, 0.0150589211114334, 0.0150589080810991, 0.0150589423762139, 0.01505902556243, 0.0150590992821941, 0.0150590426831716, 0.0150588479905759, 0.0150589202095124, 0.0150592602020747, 0.0150586785913701, 0.0150594138782153, 0.0150589469811832, 0.015058663571942, 0.0150589469811832, 0.0150594138782153, 0.0150586785913701, 0.0150592602020747, 0.0150589202095124, 0.0150588479905759, 0.0150590426831716, 0.0150590992821941, 0.01505902556243, 0.0150589423762139, 0.0150589080810991, 0.0150589211114334, 0.015058958039366, 0.0150589969919395, 0.0150590252535194, 0.0150590388014852, 0.015059039280285, 0.0150590309743111, 0.015059018613667, 0.0150590060926424, 0.0150589959233454, 0.0150589891961654, 0.0150589858420825, 0.0150589850354801, 0.0150589856201051, 0.0150589864792161, 0.0150589868029794, 0.0150589862325445, 0.0150589848817056, 0.0150589832539276
flux1:, 0.67134429580082, 0.0148587562857147, 0.0148587563507411, 0.0148587567247384, 0.0148587570489732, 0.0148587572587802, 0.0148587576556123, 0.0148587588883388, 0.0148587618267009, 0.0148587673250297, 0.0148587758940946, 0.0148587873236711, 0.0148588003288679, 0.0148588123301541, 0.0148588195195867, 0.0148588174080953, 0.0148588020713775, 0.014858772262507, 0.014858732308676, 0.0148586949749502, 0.0148586817987407, 0.0148587155417645, 0.0148587972577915, 0.014858869271128, 0.0148588133087265, 0.0148586232295004, 0.0148586975881081, 0.01485903355475, 0.0148584612652287, 0.0148591883853688, 0.0148587285135001, 0.0148584488811842, 0.0148587285135001, 0.0148591883853688, 0.0148584612652287, 0.01485903355475, 0.0148586975881081, 0.0148586232295004, 0.0148588133087265, 0.014858869271128, 0.0148587972577915, 0.0148587155417645, 0.0148586817987407, 0.0148586949749502, 0.014858732308676, 0.014858772262507, 0.0148588020713775, 0.0148588174080953, 0.0148588195195867, 0.0148588123301541, 0.0148588003288679, 0.0148587873236711, 0.0148587758940946, 0.0148587673250297, 0.0148587618267009, 0.0148587588883388, 0.0148587576556123, 0.0148587572587802, 0.0148587570489732, 0.0148587567247384, 0.0148587563507411, 0.0148587562857147
flux1:, 0.671606744704573, 0.014648244349373, 0.0146482430332429, 0.0146482425561793, 0.0146482426875622, 0.0146482434039582, 0.0146482449513908, 0.0146482478295849, 0.0146482526817592, 0.0146482600871843, 0.014648270271903, 0.0146482827761639, 0.0146482961460713, 0.0146483077523964, 0.0146483138806173, 0.0146483102773149, 0.0146482933600547, 0.0146482622497224, 0.0146482215402444, 0.0146481840058524, 0.0146481708141613, 0.0146482040439642, 0.0146482842509861, 0.0146483544926724, 0.0146482991356853, 0.0146481136289533, 0.0146481898317691, 0.0146485213621352, 0.0146479586006944, 0.01464867688302, 0.0146482242532442, 0.0146479485635925, 0.0146482242532442, 0.01464867688302, 0.0146479586006944, 0.0146485213621352, 0.0146481898317691, 0.0146481136289533, 0.0146482991356853, 0.0146483544926724, 0.0146482842509861, 0.0146482040439642, 0.0146481708141613, 0.0146481840058523, 0.0146482215402444, 0.0146482622497224, 0.0146482933600547, 0.0146483102773149, 0.0146483138806173, 0.0146483077523964, 0.0146482961460713, 0.0146482827761639, 0.014648270271903, 0.0146482600871843, 0.0146482526817592, 0.0146482478295849, 0.0146482449513908, 0.0146482434039582, 0.0146482426875622, 0.0146482425561793, 0.0146482430332429, 0.014648244349373
flux1:, 0.671869193608326, 0.0144279624260562, 0.0144279599114141, 0.0144279586980539, 0.0144279586680866, 0.0144279598337987, 0.01442796239103, 0.0144279667059972, 0.014427973219812, 0.0144279822671794, 0.0144279938224652, 0.0144280072080096, 0.0144280208270748, 0.0144280320178121, 0.0144280371643187, 0.0144280322405716, 0.014428013984286, 0.0144279818508113, 0.0144279406597419, 0.0144279031519116, 0.0144278900898567, 0.0144279228527153, 0.0144280015120581, 0.0144280699077126, 0.0144280151015314, 0.014427834088312, 0.0144279118064766, 0.0144282384710426, 0.0144276853942216, 0.014428394168118, 0.0144279489659249, 0.0144276773701896, 0.0144279489659249, 0.014428394168118, 0.0144276853942216, 0.0144282384710426, 0.0144279118064766, 0.014427834088312, 0.0144280151015315, 0.0144280699077126, 0.0144280015120581, 0.0144279228527153, 0.0144278900898567, 0.0144279031519116, 0.0144279406597419, 0.0144279818508113, 0.014428013984286, 0.0144280322405716, 0.0144280371643187, 0.0144280320178121, 0.0144280208270748, 0.0144280072080096, 0.0144279938224651, 0.0144279822671794, 0.014427973219812, 0.0144279667059972, 0.01442796239103, 0.0144279598337987, 0.0144279586680866, 0.0144279586980539, 0.0144279599114141, 0.0144279624260562
flux1:, 0.67213164251208, 0.0141984436608429, 0.0141984401227004, 0.0141984382709256, 0.0141984380868565, 0.0141984396155953, 0.014198443011102, 0.0141984485249069, 0.0141984564234119, 0.0141984668297167, 0.0141984795012542, 0.014198493574825, 0.0141985073367423, 0.0141985181083678, 0.014198522375538, 0.0141985163287166, 0.0141984970011628, 0.0141984641466239, 0.0141984227671756, 0.0141983855265475, 0.0141983727469228, 0.0141984050919043, 0.0141984821632893, 0.0141985486305748, 0.0141984943011672, 0.0141983176708735, 0.0141983965507167, 0.0141987179098555, 0.0141981746314411, 0.0141988732345142, 0.0141984356178289, 0.0141981682539351, 0.0141984356178289, 0.0141988732345142, 0.0141981746314412, 0.0141987179098555, 0.0141983965507167, 0.0141983176708735, 0.0141984943011672, 0.0141985486305748, 0.0141984821632893, 0.0141984050919043, 0.0141983727469228, 0.0141983855265475, 0.0141984227671756, 0.0141984641466239, 0.0141984970011628, 0.0141985163287166, 0.014198522375538, 0.0141985181083679, 0.0141985073367423, 0.014198493574825, 0.0141984795012542, 0.0141984668297167, 0.0141984564234119, 0.0141984485249069, 0.014198443011102, 0.0141984396155953, 0.0141984380868565, 0.0141984382709256, 0.0141984401227004, 0.0141984436608429
flux1:, 0.672394091415833, 0.01396023721561, 0.0139602328140759, 0.0139602304008033, 0.0139602300451568, 0.0139602318247598, 0.0139602358626393, 0.0139602423168662, 0.0139602513084586, 0.0139602627831387, 0.0139602763166408, 0.0139602908922752, 0.0139603047042213, 0.0139603150711749, 0.0139603185816986, 0.0139603116295327, 0.0139602915166999, 0.0139602582575501, 0.0139602169924735, 0.0139601802643879, 0.0139601679208592, 0.0139601998956492, 0.0139602753360247, 0.013960339786502, 0.0139602858450738, 0.0139601134626839, 0.0139601931348573, 0.0139605087483017, 0.0139599753473605, 0.0139606631332974, 0.0139602332365606, 0.0139599702303496, 0.0139602332365606, 0.0139606631332974, 0.0139599753473605, 0.0139605087483017, 0.0139601931348573, 0.0139601134626839, 0.0139602858450738, 0.013960339786502, 0.0139602753360247, 0.0139601998956492, 0.0139601679208592, 0.0139601802643879, 0.0139602169924735, 0.0139602582575501, 0.0139602915166999, 0.0139603116295327, 0.0139603185816986, 0.0139603150711749, 0.0139603047042213, 0.0139602908922751, 0.0139602763166408, 0.0139602627831387, 0.0139602513084586, 0.0139602423168662, 0.0139602358626393, 0.0139602318247598, 0.0139602300451568, 0.0139602304008033, 0.0139602328140759, 0.01396023721561
flux1:, 0.672656540319586, 0.0137139060859421, 0.0137139009607027, 0.0137138980397358, 0.0137138974717362, 0.0137138993689629, 0.0137139038365214, 0.0137139109617705, 0.0137139207505082, 0.0137139330054005, 0.0137139471550865, 0.0137139620601716, 0.0137139758457779, 0.0137139858400483, 0.0137139887332112, 0.0137139811072335, 0.0137139605047332, 0.0137139271621533, 0.0137138863141704, 0.0137138503402747, 0.0137138385810797, 0.0137138702284127, 0.0137139439914005, 0.0137140063329525, 0.0137139526811054, 0.0137137843947261, 0.0137138644835591, 0.0137141739199208, 0.0137136504489477, 0.013714326795258, 0.0137139047335481, 0.0137136462000508, 0.0137139047335481, 0.013714326795258, 0.0137136504489477, 0.0137141739199208, 0.0137138644835591, 0.0137137843947261, 0.0137139526811054, 0.0137140063329525, 0.0137139439914005, 0.0137138702284126, 0.0137138385810797, 0.0137138503402747, 0.0137138863141704, 0.0137139271621533, 0.0137139605047332, 0.0137139811072335, 0.0137139887332112, 0.0137139858400483, 0.0137139758457779, 0.0137139620601716, 0.0137139471550865, 0.0137139330054005, 0.0137139207505082, 0.0137139109617705, 0.0137139038365214, 0.0137138993689629, 0.0137138974717362, 0.0137138980397358, 0.0137139009607027, 0.0137139060859421
flux1:, 0.672918989223339, 0.0134600248943788, 0.013460019161136, 0.0134600157629699, 0.0134600149216989, 0.0134600167883634, 0.0134600214645267, 0.0134600289901645, 0.0134600392857796, 0.013460052044302, 0.0134600665802524, 0.0134600816602666, 0.0134600953612513, 0.0134601050307503, 0.0134601074577613, 0.013460099396136, 0.0134600786003522, 0.0134600454907199, 0.0134600053533782, 0.0134599703638617, 0.0134599593262392, 0.0134599906810462, 0.0134600627170054, 0.0134601228567216, 0.0134600693918975, 0.0134599050404419, 0.0134599851731934, 0.013460288019214, 0.0134597745120982, 0.0134604388274949, 0.0134600247005383, 0.0134597707452246, 0.0134600247005383, 0.0134604388274949, 0.0134597745120982, 0.013460288019214, 0.0134599851731934, 0.0134599050404419, 0.0134600693918975, 0.0134601228567216, 0.0134600627170054, 0.0134599906810462, 0.0134599593262392, 0.0134599703638617, 0.0134600053533782, 0.0134600454907199, 0.0134600786003522, 0.013460099396136, 0.0134601074577613, 0.0134601050307503, 0.0134600953612513, 0.0134600816602666, 0.0134600665802524, 0.013460052044302, 0.0134600392857796, 0.0134600289901645, 0.0134600214645267, 0.0134600167883634, 0.0134600149216989, 0.0134600157629699, 0.013460019161136, 0.0134600248943788
flux1:, 0.673181438127093, 0.0131991776721552, 0.0131991714210933, 0.0131991675545645, 0.0131991663635863, 0.0131991680436395, 0.0131991727077248, 0.0131991803714052, 0.0131991908985669, 0.0131992039037505, 0.0131992186178741, 0.0131992337396787, 0.0131992473161427, 0.0131992567220034, 0.0131992588406112, 0.0131992505806698, 0.0131992298800311, 0.0131991973058771, 0.0131991581551545, 0.0131991243618784, 0.0131991141673997, 0.0131991452547465, 0.0131992155114192, 0.0131992733588054, 0.0131992199798038, 0.0131990594005031, 0.0131991392162027, 0.0131994350854267, 0.0131989315649586, 0.0131995832961585, 0.013199177192088, 0.0131989279120447, 0.013199177192088, 0.0131995832961585, 0.0131989315649586, 0.0131994350854267, 0.0131991392162027, 0.0131990594005031, 0.0131992199798038, 0.0131992733588054, 0.0131992155114192, 0.0131991452547464, 0.0131991141673997, 0.0131991243618784, 0.0131991581551545, 0.0131991973058771, 0.0131992298800311, 0.0131992505806698, 0.0131992588406112, 0.0131992567220034, 0.0131992473161427, 0.0131992337396787, 0.0131992186178741, 0.0131992039037505, 0.0131991908985669, 0.0131991803714052, 0.0131991727077248, 0.0131991680436395, 0.0131991663635863, 0.0131991675545645, 0.0131991714210933, 0.0131991776721552
flux1:, 0.673443887030846, 0.0129319556413645, 0.0129319489375845, 0.0129319445931422, 0.0129319429662438, 0.0129319443033716, 0.0129319487437496, 0.0129319563002535, 0.0129319668066869, 0.0129319798277606, 0.0129319945381965, 0.0129320095918338, 0.012932023021302, 0.0129320322342924, 0.012932034202969, 0.0129320259737843, 0.0129320056405098, 0.0129319738822914, 0.0129319359692375, 0.0129319035599697, 0.0129318943108974, 0.012931925144739, 0.0129319935684123, 0.0129320490387782, 0.0129319956511256, 0.0129318386866124, 0.0129319178442065, 0.0129322063848048, 0.0129317128694801, 0.0129323515072333, 0.0129319535059736, 0.0129317089909696, 0.0129319535059736, 0.0129323515072333, 0.0129317128694801, 0.0129322063848048, 0.0129319178442065, 0.0129318386866124, 0.0129319956511256, 0.0129320490387782, 0.0129319935684123, 0.012931925144739, 0.0129318943108974, 0.0129319035599697, 0.0129319359692375, 0.0129319738822914, 0.0129320056405098, 0.0129320259737843, 0.012932034202969, 0.0129320322342924, 0.012932023021302, 0.0129320095918338, 0.0129319945381965, 0.0129319798277606, 0.0129319668066869, 0.0129319563002535, 0.0129319487437496, 0.0129319443033716, 0.0129319429662438, 0.0129319445931422, 0.0129319489375845, 0.0129319556413645
flux1:, 0.673706335934599, 0.0126589550091565, 0.012658947894892, 0.0126589430491734, 0.012658940896811, 0.0126589417420921, 0.0126589457642916, 0.0126589529932811, 0.0126589632564247, 0.0126589760937469, 0.0126589906476179, 0.0126590055466543, 0.0126590188220116, 0.0126590279183032, 0.012659029890292, 0.0126590219056162, 0.0126590021882537, 0.0126589714972317, 0.0126589350418713, 0.0126589041757796, 0.0126588959525201, 0.0126589265352569, 0.0126589930723475, 0.0126590460902126, 0.0126589926111798, 0.0126588391159047, 0.0126589173014584, 0.0126591982029696, 0.0126587147128865, 0.0126593397970776, 0.0126589499732578, 0.0126587103066629, 0.0126589499732578, 0.0126593397970776, 0.0126587147128865, 0.0126591982029696, 0.0126589173014584, 0.0126588391159047, 0.0126589926111798, 0.0126590460902126, 0.0126589930723475, 0.012658926535257, 0.0126588959525201, 0.0126589041757796, 0.0126589350418713, 0.0126589714972317, 0.0126590021882537, 0.0126590219056162, 0.012659029890292, 0.0126590279183032, 0.0126590188220116, 0.0126590055466543, 0.0126589906476179, 0.0126589760937469, 0.0126589632564247, 0.0126589529932811, 0.0126589457642916, 0.0126589417420921, 0.012658940896811, 0.0126589430491734, 0.012658947894892, 0.0126589550091565
flux1:, 0.673968784838352, 0.0123807747852019, 0.0123807672835278, 0.0123807619048494, 0.0123807591408615, 0.012380759360041, 0.0123807627938885, 0.0123807695062481, 0.0123807793382239, 0.012380791826451, 0.0123808061009786, 0.0123808207815089, 0.0123808339080375, 0.0123808429645965, 0.0123808450821254, 0.0123808375339927, 0.0123808186510247, 0.0123807892434705, 0.0123807544301326, 0.0123807252346228, 0.0123807180942884, 0.0123807484170683, 0.0123808130160165, 0.0123808635183757, 0.0123808098814521, 0.0123806597272268, 0.012380736659981, 0.0123810096587854, 0.0123805362204776, 0.0123811473441812, 0.0123807657694995, 0.0123805310290305, 0.0123807657694995, 0.0123811473441812, 0.0123805362204776, 0.0123810096587854, 0.012380736659981, 0.0123806597272268, 0.0123808098814521, 0.0123808635183757, 0.0123808130160165, 0.0123807484170683, 0.0123807180942884, 0.0123807252346228, 0.0123807544301326, 0.0123807892434705, 0.0123808186510247, 0.0123808375339927, 0.0123808450821254, 0.0123808429645965, 0.0123808339080375, 0.0123808207815089, 0.0123808061009786, 0.012380791826451, 0.0123807793382239, 0.0123807695062481, 0.0123807627938885, 0.012380759360041, 0.0123807591408615, 0.0123807619048494, 0.0123807672835278, 0.0123807747852019
flux1:, 0.674231233742106, 0.0120980146332017, 0.0120980067528658, 0.0120980008072036, 0.0120979973553504, 0.0120979968353221, 0.0120979995407786, 0.0120980055833021, 0.0120980148340702, 0.0120980268435498, 0.0120980407456239, 0.0120980551641226, 0.0120980681558868, 0.0120980772457684, 0.0120980796347127, 0.0120980726879717, 0.01209805482271, 0.0120980268756031, 0.0120979938497678, 0.0120979664186955, 0.0120979603947378, 0.0120979904384156, 0.0120980530517617, 0.012098100991059, 0.0120980471497191, 0.0120979002302235, 0.0120979756673514, 0.0120982405507483, 0.012097777200844, 0.012098374013257, 0.0120980007582488, 0.0120977710165271, 0.0120980007582488, 0.012098374013257, 0.012097777200844, 0.0120982405507483, 0.0120979756673514, 0.0120979002302235, 0.0120980471497191, 0.012098100991059, 0.0120980530517617, 0.0120979904384156, 0.0120979603947378, 0.0120979664186955, 0.0120979938497678, 0.0120980268756031, 0.01209805482271, 0.0120980726879717, 0.0120980796347127, 0.0120980772457684, 0.0120980681558868, 0.0120980551641226, 0.0120980407456239, 0.0120980268435498, 0.0120980148340702, 0.0120980055833021, 0.0120979995407786, 0.0120979968353221, 0.0120979973553504, 0.0120980008072036, 0.0120980067528658, 0.0120980146332017
flux1:, 0.674493682645859, 0.0118112727667274, 0.0118112645076855, 0.0118112579647043, 0.0118112537646207, 0.0118112524187689, 0.0118112542902113, 0.0118112595484912, 0.0118112681071608, 0.0118112795436302, 0.0118112930080052, 0.0118113071382576, 0.0118113200141081, 0.0118113292019319, 0.0118113319671857, 0.0118113257551745, 0.0118113090520983, 0.0118112827004054, 0.0118112515670943, 0.0118112259603136, 0.0118112210631477, 0.0118112507997877, 0.0118113113862965, 0.0118113567329693, 0.0118113026636016, 0.011811158897733, 0.0118112326376985, 0.0118114892465109, 0.0118110360341613, 0.0118116182423754, 0.011811253377563, 0.0118110287024758, 0.011811253377563, 0.0118116182423754, 0.0118110360341613, 0.0118114892465109, 0.0118112326376985, 0.011811158897733, 0.0118113026636016, 0.0118113567329693, 0.0118113113862965, 0.0118112507997877, 0.0118112210631477, 0.0118112259603136, 0.0118112515670943, 0.0118112827004054, 0.0118113090520983, 0.0118113257551745, 0.0118113319671857, 0.0118113292019319, 0.0118113200141081, 0.0118113071382576, 0.0118112930080052, 0.0118112795436302, 0.0118112681071608, 0.0118112595484912, 0.0118112542902113, 0.0118112524187689, 0.0118112537646207, 0.0118112579647043, 0.0118112645076855, 0.0118112727667274
flux1:, 0.674756131549612, 0.0115211438991337, 0.0115211352583464, 0.0115211280970584, 0.0115211231092604, 0.0115211208813933, 0.0115211218501794, 0.011521126249657, 0.0115211340440234, 0.0115211448467741, 0.0115211578331218, 0.0115211716625076, 0.0115211844419829, 0.0115211937798486, 0.0115211970016179, 0.0115211916231378, 0.0115211761857642, 0.0115211515213192, 0.0115211223449884, 0.0115210985891496, 0.0115210948076487, 0.0115211242024355, 0.0115211827291393, 0.0115212254736153, 0.0115211711775161, 0.0115210305115124, 0.0115211023959846, 0.0115213506256728, 0.0115209076137412, 0.0115214749833623, 0.0115211185797881, 0.0115208990346551, 0.0115211185797881, 0.0115214749833623, 0.0115209076137412, 0.0115213506256728, 0.0115211023959846, 0.0115210305115124, 0.0115211711775161, 0.0115212254736153, 0.0115211827291393, 0.0115211242024355, 0.0115210948076487, 0.0115210985891496, 0.0115211223449884, 0.0115211515213192, 0.0115211761857642, 0.0115211916231378, 0.0115211970016179, 0.0115211937798486, 0.0115211844419829, 0.0115211716625076, 0.0115211578331218, 0.0115211448467741, 0.0115211340440234, 0.011521126249657, 0.0115211218501794, 0.0115211208813933, 0.0115211231092604, 0.0115211280970584, 0.0115211352583464, 0.0115211438991337
flux1:, 0.675018580453365, 0.0112282172567111, 0.0112282082337721, 0.0112282004474483, 0.0112281946571055, 0.0112281915238027, 0.0112281915590642, 0.0112281950642962, 0.0112282020587575, 0.0112282121974986, 0.0112282246865921, 0.0112282382120065, 0.0112282509114015, 0.0112282604354694, 0.0112282641666517, 0.0112282596843311, 0.0112282455746342, 0.0112282226465709, 0.0112281954524058, 0.011228173542867, 0.0112281708465775, 0.0112281998599919, 0.0112282563040264, 0.0112282964580832, 0.0112282419624615, 0.0112281043707757, 0.0112281742851116, 0.01122841408543, 0.0112279813504823, 0.0112285337051387, 0.0112281858343101, 0.0112279714778636, 0.0112281858343101, 0.0112285337051387, 0.0112279813504823, 0.01122841408543, 0.0112281742851116, 0.0112281043707757, 0.0112282419624615, 0.0112282964580832, 0.0112282563040264, 0.0112281998599919, 0.0112281708465775, 0.011228173542867, 0.0112281954524058, 0.0112282226465709, 0.0112282455746342, 0.0112282596843311, 0.0112282641666517, 0.0112282604354694, 0.0112282509114015, 0.0112282382120065, 0.0112282246865921, 0.0112282121974986, 0.0112282020587575, 0.0112281950642962, 0.0112281915590642, 0.0112281915238027, 0.0112281946571055, 0.0112282004474483, 0.0112282082337721, 0.0112282172567111
flux1:, 0.675281029357119, 0.0109330746636392, 0.01093306526584, 0.0109330568658658, 0.0109330502851404, 0.0109330462564357, 0.0109330453641377, 0.010933047976427, 0.0109330541685117, 0.0109330636392099, 0.0109330756285399, 0.0109330888522396, 0.0109331014810859, 0.0109331112090045, 0.0109331154737585, 0.0109331119138303, 0.0109330991531611, 0.0109330779697872, 0.0109330527462449, 0.0109330326499262, 0.0109330309918343, 0.0109330595819462, 0.0109331139320739, 0.0109331515294984, 0.0109330968874766, 0.0109329623724305, 0.0109330302447861, 0.0109332616180682, 0.0109328392492475, 0.0109333764690657, 0.0109330372023595, 0.0109328280885558, 0.0109330372023595, 0.0109333764690657, 0.0109328392492475, 0.0109332616180682, 0.0109330302447861, 0.0109329623724305, 0.0109330968874766, 0.0109331515294984, 0.0109331139320739, 0.0109330595819462, 0.0109330309918343, 0.0109330326499261, 0.0109330527462449, 0.0109330779697872, 0.0109330991531611, 0.0109331119138303, 0.0109331154737585, 0.0109331112090045, 0.0109331014810859, 0.0109330888522396, 0.0109330756285399, 0.0109330636392099, 0.0109330541685117, 0.010933047976427, 0.0109330453641377, 0.0109330462564357, 0.0109330502851404, 0.0109330568658658, 0.01093306526584, 0.0109330746636392
flux1:, 0.675543478260872, 0.0106362887066756, 0.0106362789531744, 0.0106362699716243, 0.0106362626404736, 0.0106362577588931, 0.0106362559792942, 0.0106362577329075, 0.0106362631486955, 0.0106362719687077, 0.0106362834678358, 0.0106362963934798, 0.0106363089516442, 0.0106363188809509, 0.0106363236744999, 0.0106363210279531, 0.0106363095993461, 0.0106362901312946, 0.0106362668337022, 0.0106362484926808, 0.010636247812351, 0.0106362759370905, 0.0106363281948204, 0.0106363632913394, 0.0106363085809759, 0.0106361771712655, 0.0106362429704451, 0.0106364659686445, 0.0106360540655512, 0.0106365760847057, 0.0106362454922982, 0.0106360416699822, 0.0106362454922982, 0.0106365760847057, 0.0106360540655512, 0.0106364659686445, 0.0106362429704451, 0.0106361771712655, 0.0106363085809759, 0.0106363632913394, 0.0106363281948204, 0.0106362759370905, 0.010636247812351, 0.0106362484926808, 0.0106362668337022, 0.0106362901312946, 0.0106363095993461, 0.0106363210279531, 0.0106363236744999, 0.0106363188809509, 0.0106363089516442, 0.0106362963934798, 0.0106362834678358, 0.0106362719687077, 0.0106362631486955, 0.0106362577329075, 0.0106362559792942, 0.0106362577588931, 0.0106362626404736, 0.0106362699716243, 0.0106362789531744, 0.0106362887066756
flux1:, 0.675805927164625, 0.0103384209868617, 0.0103384109117056, 0.0103384014025045, 0.0103383933879406, 0.0103383877260101, 0.0103383851297342, 0.01033838608699, 0.0103383907757513, 0.0103383989785721, 0.0103384100045186, 0.0103384226336397, 0.0103384351092003, 0.0103384452167683, 0.0103384505064154, 0.0103384487314191, 0.0103384385831209, 0.0103384207675708, 0.0103383993225531, 0.0103383826581882, 0.0103383828850923, 0.010338410504369, 0.0103384606846105, 0.0103384933570937, 0.0103384386794912, 0.0103383104276576, 0.0103383741598485, 0.0103385888805007, 0.0103381875502295, 0.0103386943536978, 0.0103383725031015, 0.0103381740155523, 0.0103383725031015, 0.0103386943536978, 0.0103381875502295, 0.0103385888805007, 0.0103383741598485, 0.0103383104276576, 0.0103384386794912, 0.0103384933570937, 0.0103384606846105, 0.010338410504369, 0.0103383828850923, 0.0103383826581882, 0.0103383993225531, 0.0103384207675708, 0.0103384385831209, 0.0103384487314191, 0.0103384505064154, 0.0103384452167683, 0.0103384351092002, 0.0103384226336397, 0.0103384100045186, 0.0103383989785721, 0.0103383907757513, 0.01033838608699, 0.0103383851297342, 0.0103383877260101, 0.0103383933879406, 0.0103384014025045, 0.0103384109117056, 0.0103384209868617
flux1:, 0.676068376068379, 0.0100400204648696, 0.0100400101187062, 0.0100400001573452, 0.0100399915512416, 0.0100399852076555, 0.0100399818906513, 0.0100399821362029, 0.01003998616459, 0.0100399937945347, 0.0100400043674664, 0.0100400166965684, 0.0100400290645728, 0.0100400393071123, 0.0100400450343912, 0.0100400440598366, 0.0100400351098474, 0.0100400188555731, 0.0100399991660692, 0.0100399840834364, 0.0100399851403016, 0.010040012217863, 0.0100400603490749, 0.0100400906940454, 0.0100400361706437, 0.0100399111496546, 0.0100399728542286, 0.0100401794355278, 0.0100397887890345, 0.0100402804087058, 0.0100399673630044, 0.0100397742473921, 0.0100399673630044, 0.0100402804087058, 0.0100397887890345, 0.0100401794355278, 0.0100399728542286, 0.0100399111496546, 0.0100400361706437, 0.0100400906940454, 0.0100400603490749, 0.010040012217863, 0.0100399851403016, 0.0100399840834364, 0.0100399991660692, 0.0100400188555731, 0.0100400351098474, 0.0100400440598366, 0.0100400450343912, 0.0100400393071123, 0.0100400290645728, 0.0100400166965684, 0.0100400043674664, 0.0100399937945347, 0.01003998616459, 0.0100399821362029, 0.0100399818906513, 0.0100399852076555, 0.0100399915512416, 0.0100400001573452, 0.0100400101187062, 0.0100400204648696
flux1:, 0.676330824972132, 0.00974162190591827, 0.00974161135633628, 0.00974160103820125, 0.00974159195381588, 0.00974158504853074, 0.00974158112623748, 0.00974158076089483, 0.00974158420702527, 0.00974159131414024, 0.00974160145358653, 0.00974161347200734, 0.0097416256941614, 0.00974163600972982, 0.0097416420935584, 0.00974164182352144, 0.00974163396490699, 0.00974161915790057, 0.00974160110852019, 0.0097415875009432, 0.00974158930696184, 0.00974161581190442, 0.00974166193572929, 0.00974169006724477, 0.00974163583642276, 0.00974151413554104, 0.00974157388012613, 0.00974177249532799, 0.00974139264331685, 0.00974186915361278, 0.00974156496949002, 0.00974137725627759, 0.00974156496949002, 0.00974186915361278, 0.00974139264331686, 0.00974177249532799, 0.00974157388012613, 0.00974151413554104, 0.00974163583642276, 0.00974169006724477, 0.00974166193572928, 0.00974161581190443, 0.00974158930696184, 0.0097415875009432, 0.00974160110852019, 0.00974161915790057, 0.009741633964907, 0.00974164182352144, 0.0097416420935584, 0.00974163600972983, 0.00974162569416141, 0.00974161347200735, 0.00974160145358654, 0.00974159131414024, 0.00974158420702527, 0.00974158076089483, 0.00974158112623748, 0.00974158504853074, 0.00974159195381588, 0.00974160103820125, 0.00974161135633628, 0.00974162190591827
flux1:, 0.676593273875885, 0.00944374442950143, 0.00944373376002981, 0.0094437231974898, 0.00944371376494688, 0.00944370643350366, 0.0094437020345654, 0.00944370116899908, 0.00944370411674035, 0.00944371075219674, 0.00944372047396951, 0.00944373216259618, 0.00944374418787077, 0.00944375449829245, 0.0094437608389563, 0.0094437611578513, 0.0094437542645668, 0.00944374077396774, 0.00944372423644736, 0.00944371198992971, 0.0094437144636963, 0.00944374037156841, 0.00944378454196747, 0.0094438105889605, 0.00944375680209811, 0.00944363852222796, 0.00944369639726878, 0.00944388724864277, 0.00944351829716774, 0.00944397981033952, 0.00944368453600167, 0.00944350224832333, 0.00944368453600167, 0.00944397981033952, 0.00944351829716775, 0.00944388724864277, 0.00944369639726877, 0.00944363852222796, 0.0094437568020981, 0.0094438105889605, 0.00944378454196748, 0.00944374037156841, 0.00944371446369631, 0.00944371198992971, 0.00944372423644736, 0.00944374077396774, 0.0094437542645668, 0.0094437611578513, 0.0094437608389563, 0.00944375449829245, 0.00944374418787078, 0.00944373216259618, 0.00944372047396951, 0.00944371075219673, 0.00944370411674035, 0.00944370116899908, 0.00944370203456539, 0.00944370643350366, 0.00944371376494688, 0.0094437231974898, 0.00944373376002981, 0.00944374442950144
flux1:, 0.676855722779638, 0.00914689016845072, 0.00914687947633699, 0.00914686879480926, 0.00914685915582794, 0.00914685154323844, 0.00914684680311099, 0.00914684555176273, 0.00914684808549462, 0.00914685429766961, 0.0091468636116052, 0.00914687494246628, 0.00914688670856061, 0.00914689692261227, 0.00914690340636987, 0.0091469041845459, 0.00914689811750594, 0.00914688580158152, 0.00914687064011288, 0.00914685963749681, 0.0091468626995647, 0.00914688799302687, 0.00914693027495819, 0.00914695437814578, 0.0091469011953095, 0.00914678644402242, 0.00914684255705273, 0.0091470258696076, 0.00914666791558219, 0.00914711457684422, 0.00914682824993253, 0.00914665140298304, 0.00914682824993253, 0.00914711457684422, 0.00914666791558219, 0.0091470258696076, 0.00914684255705273, 0.00914678644402242, 0.0091469011953095, 0.00914695437814578, 0.00914693027495819, 0.00914688799302687, 0.0091468626995647, 0.00914685963749682, 0.00914687064011288, 0.00914688580158152, 0.00914689811750593, 0.0091469041845459, 0.00914690340636987, 0.00914689692261227, 0.00914688670856061, 0.00914687494246629, 0.00914686361160521, 0.00914685429766961, 0.00914684808549462, 0.00914684555176273, 0.00914684680311099, 0.00914685154323844, 0.00914685915582794, 0.00914686879480926, 0.00914687947633699, 0.00914689016845072
flux1:, 0.677118171683392, 0.00885154304113199, 0.00885153243409329, 0.00885152176735528, 0.00885151206954585, 0.00885150432408037, 0.00885149937885757, 0.00885149785434371, 0.00885150005442382, 0.0088515058858155, 0.00885151479439834, 0.00885152573110455, 0.00885153716665419, 0.00885154718383756, 0.00885155368791972, 0.00885155478744458, 0.00885154940058005, 0.00885153811251732, 0.00885152418874942, 0.00885151431345609, 0.00885151788843607, 0.00885154255747322, 0.0088515830251751, 0.00885160533366154, 0.00885155291908636, 0.00885144180553132, 0.00885149627537818, 0.00885167229057665, 0.00885132541737669, 0.00885175740003036, 0.00885148004561411, 0.00885130864607796, 0.0088514800456141, 0.00885175740003036, 0.00885132541737669, 0.00885167229057665, 0.00885149627537818, 0.00885144180553132, 0.00885155291908637, 0.00885160533366154, 0.00885158302517509, 0.00885154255747322, 0.00885151788843607, 0.00885151431345609, 0.00885152418874941, 0.00885153811251732, 0.00885154940058005, 0.00885155478744458, 0.00885155368791973, 0.00885154718383756, 0.00885153716665419, 0.00885152573110455, 0.00885151479439834, 0.0088515058858155, 0.00885150005442381, 0.00885149785434372, 0.00885149937885757, 0.00885150432408037, 0.00885151206954585, 0.00885152176735529, 0.00885153243409329, 0.00885154304113199
flux1:, 0.677380620587145, 0.00855816763983802, 0.00855815723203606, 0.00855814671708841, 0.00855813710814372, 0.00855812937534337, 0.00855812435609408, 0.0085581226643398, 0.00855812460343728, 0.00855813008849781, 0.00855813858636561, 0.00855814908531948, 0.0085581601127007, 0.00855816982739982, 0.00855817622516762, 0.00855817750555007, 0.00855817265161206, 0.00855816224490827, 0.00855814942245472, 0.0085581405616958, 0.00855814457984929, 0.00855816862155323, 0.00855820735651459, 0.00855822802422201, 0.00855817654176234, 0.0085580691716564, 0.0085581221227833, 0.00855829109244779, 0.00855795536577597, 0.00855837286646428, 0.00855810449519675, 0.00855793854074479, 0.00855810449519675, 0.00855837286646428, 0.00855795536577597, 0.00855829109244779, 0.0085581221227833, 0.0085580691716564, 0.00855817654176234, 0.00855822802422201, 0.00855820735651459, 0.00855816862155323, 0.00855814457984929, 0.00855814056169579, 0.00855814942245472, 0.00855816224490828, 0.00855817265161206, 0.00855817750555007, 0.00855817622516763, 0.00855816982739983, 0.0085581601127007, 0.00855814908531948, 0.00855813858636561, 0.00855813008849781, 0.00855812460343728, 0.0085581226643398, 0.00855812435609408, 0.00855812937534337, 0.00855813710814371, 0.00855814671708841, 0.00855815723203606, 0.00855816763983802
flux1:, 0.677643069490898, 0.00826720823769026, 0.00826719814521839, 0.00826718791701435, 0.00826717853911224, 0.00826717095631656, 0.00826716598417482, 0.0082671642204566, 0.00826716596085689, 0.00826717112476695, 0.00826717919904385, 0.00826718921129626, 0.0082671997498503, 0.00826720905566039, 0.00826721522168835, 0.00826721654530787, 0.00826721208120566, 0.00826720241448011, 0.00826719056280083, 0.00826718261018562, 0.00826718700849648, 0.00826721042646047, 0.008267247515172, 0.00826726669723499, 0.00826721630595125, 0.00826711277683393, 0.00826716433401156, 0.00826732651460005, 0.00826700197876104, 0.00826740521297704, 0.00826714581948449, 0.00826698529836161, 0.00826714581948449, 0.00826740521297704, 0.00826700197876104, 0.00826732651460005, 0.00826716433401156, 0.00826711277683393, 0.00826721630595124, 0.008267266697235, 0.008267247515172, 0.00826721042646047, 0.00826718700849648, 0.00826718261018562, 0.00826719056280083, 0.0082672024144801, 0.00826721208120566, 0.00826721654530787, 0.00826721522168835, 0.00826720905566039, 0.0082671997498503, 0.00826718921129626, 0.00826717919904386, 0.00826717112476695, 0.00826716596085689, 0.0082671642204566, 0.00826716598417482, 0.00826717095631656, 0.00826717853911224, 0.00826718791701435, 0.00826719814521839, 0.00826720823769026
flux1:, 0.677905518394651, 0.00797908791561209, 0.00797907825179861, 0.00797906843814781, 0.00797905942285029, 0.00797905211448205, 0.00797904729667375, 0.00797904554268255, 0.00797904713460097, 0.0079790519929506, 0.00797905962430811, 0.00797906909790837, 0.00797907906739369, 0.00797908786140754, 0.00797909367627614, 0.00797909491331517, 0.00797909070481189, 0.00797908164590061, 0.00797907064346793, 0.00797906350096679, 0.00797906822370359, 0.00797909102708911, 0.00797912655867677, 0.00797914440793462, 0.00797909525796953, 0.00797899565488267, 0.00797904593835003, 0.00797920158575584, 0.0079788882604644, 0.00797927745841678, 0.00797902701997826, 0.00797887191069996, 0.00797902701997826, 0.00797927745841679, 0.0079788882604644, 0.00797920158575584, 0.00797904593835003, 0.00797899565488267, 0.00797909525796953, 0.00797914440793462, 0.00797912655867677, 0.00797909102708911, 0.00797906822370359, 0.00797906350096679, 0.00797907064346793, 0.00797908164590061, 0.00797909070481189, 0.00797909491331517, 0.00797909367627614, 0.00797908786140754, 0.00797907906739369, 0.00797906909790837, 0.00797905962430812, 0.0079790519929506, 0.00797904713460097, 0.00797904554268255, 0.00797904729667375, 0.00797905211448205, 0.00797905942285029, 0.00797906843814781, 0.00797907825179861, 0.00797908791561208
flux1:, 0.678167967298405, 0.00769420781017646, 0.00769419868100333, 0.00769418939792919, 0.00769418086181848, 0.00769417393561024, 0.0076941693625332, 0.00769416768450528, 0.00769416916538693, 0.00769417372467748, 0.00769418088898622, 0.00769418977165084, 0.00769419909572707, 0.00769420728257786, 0.00769421263718251, 0.00769421366989295, 0.00769420959552324, 0.00769420102476268, 0.007694190761461, 0.0076941843407198, 0.00769418933952595, 0.00769421154187635, 0.0076942456057215, 0.00769426226943294, 0.00769421449831147, 0.00769411889004152, 0.00769416801129118, 0.00769431737628836, 0.0076940152541061, 0.0076943906570227, 0.00769414913258266, 0.00769399940375484, 0.00769414913258266, 0.0076943906570227, 0.00769401525410611, 0.00769431737628836, 0.00769416801129118, 0.00769411889004152, 0.00769421449831147, 0.00769426226943293, 0.0076942456057215, 0.00769421154187635, 0.00769418933952595, 0.0076941843407198, 0.007694190761461, 0.00769420102476268, 0.00769420959552324, 0.00769421366989295, 0.0076942126371825, 0.00769420728257786, 0.00769419909572707, 0.00769418977165084, 0.00769418088898622, 0.00769417372467748, 0.00769416916538693, 0.00769416768450528, 0.00769416936253319, 0.00769417393561024, 0.00769418086181848, 0.00769418939792919, 0.00769419868100333, 0.00769420781017646
flux1:, 0.678430416202158, 0.00741294648238075, 0.00741293798229321, 0.00741292933008166, 0.00741292137131592, 0.00741291491559689, 0.00741291065900528, 0.00741290910690421, 0.00741291050163283, 0.00741291476047341, 0.0074129214308827, 0.00741292967279956, 0.00741293828235406, 0.00741294577783432, 0.00741295057705246, 0.00741295130322791, 0.00741294725734669, 0.00741293906999497, 0.00741292944874331, 0.00741292367177517, 0.00741292890534486, 0.00741295052322909, 0.00741298320667637, 0.00741299882356678, 0.00741295255303296, 0.00741286098902263, 0.00741290904731031, 0.00741305237173447, 0.00741276141619968, 0.00741312327312609, 0.00741289060266809, 0.0074127462129379, 0.00741289060266809, 0.00741312327312609, 0.00741276141619968, 0.00741305237173447, 0.00741290904731031, 0.00741286098902262, 0.00741295255303295, 0.00741299882356678, 0.00741298320667637, 0.00741295052322909, 0.00741292890534486, 0.00741292367177518, 0.00741292944874331, 0.00741293906999496, 0.00741294725734669, 0.00741295130322791, 0.00741295057705246, 0.00741294577783433, 0.00741293828235407, 0.00741292967279956, 0.0074129214308827, 0.00741291476047341, 0.00741291050163282, 0.00741290910690421, 0.00741291065900528, 0.00741291491559689, 0.00741292137131592, 0.00741292933008166, 0.00741293798229321, 0.00741294648238074
flux1:, 0.678692865105911, 0.0071356594066571, 0.00713565161499915, 0.00713564367512043, 0.00713563637102861, 0.00713563045312385, 0.00713562656540268, 0.00713562517307872, 0.00713562649497308, 0.00713563044581432, 0.00713563659508341, 0.00713564415166988, 0.00713565198781584, 0.00713565872192224, 0.00713566288751857, 0.00713566322308875, 0.00713565911800518, 0.00713565122579226, 0.00713564216341456, 0.00713563696272113, 0.00713564239613511, 0.00713566344770897, 0.00713569483395554, 0.00713570953169028, 0.00713566486516505, 0.00713557737316959, 0.00713562445281423, 0.00713576196653414, 0.00713548211102091, 0.00713583067614797, 0.00713560678044145, 0.00713546767858263, 0.00713560678044145, 0.00713583067614797, 0.00713548211102091, 0.00713576196653414, 0.00713562445281422, 0.00713557737316959, 0.00713566486516505, 0.00713570953169028, 0.00713569483395554, 0.00713566344770897, 0.00713564239613511, 0.00713563696272113, 0.00713564216341456, 0.00713565122579226, 0.00713565911800519, 0.00713566322308874, 0.00713566288751857, 0.00713565872192223, 0.00713565198781585, 0.00713564415166988, 0.00713563659508341, 0.00713563044581432, 0.00713562649497308, 0.00713562517307872, 0.00713562656540268, 0.00713563045312386, 0.00713563637102861, 0.00713564367512043, 0.00713565161499915, 0.0071356594066571
flux1:, 0.678955314009665, 0.0068626785787019, 0.00686267155696015, 0.00686266438998341, 0.00686265779575136, 0.00686265246147988, 0.00686264897593707, 0.00686264776214331, 0.00686264901458524, 0.00686265264581607, 0.00686265824871812, 0.00686266508316536, 0.00686267209976494, 0.00686267801905484, 0.00686268149174737, 0.00686268137245531, 0.00686267713964989, 0.00686266947148713, 0.00686266089888603, 0.00686265621708314, 0.00686266182088797, 0.00686268232445949, 0.00686271249070743, 0.00686272638386138, 0.00686268340457977, 0.00686259998910991, 0.00686264615761592, 0.00686277807631856, 0.00686250922363058, 0.00686284475416216, 0.00686262953488045, 0.00686249566001157, 0.00686262953488045, 0.00686284475416216, 0.00686250922363058, 0.00686277807631856, 0.00686264615761592, 0.00686259998910992, 0.00686268340457977, 0.00686272638386138, 0.00686271249070743, 0.00686268232445949, 0.00686266182088797, 0.00686265621708314, 0.00686266089888603, 0.00686266947148712, 0.0068626771396499, 0.00686268137245531, 0.00686268149174737, 0.00686267801905483, 0.00686267209976494, 0.00686266508316536, 0.00686265824871812, 0.00686265264581607, 0.00686264901458524, 0.00686264776214331, 0.00686264897593706, 0.00686265246147988, 0.00686265779575136, 0.00686266438998341, 0.00686267155696015, 0.0068626785787019
flux1:, 0.679217762913418, 0.00659431223999928, 0.00659430602997699, 0.00659429967453223, 0.00659429382296813, 0.00659428909716723, 0.00659428602922126, 0.00659428499932945, 0.00659428617784655, 0.00659428947607288, 0.0065942945117019, 0.00659430059715913, 0.00659430676275933, 0.00659431183194465, 0.00659431457259702, 0.00659431395476378, 0.00659430954522647, 0.00659430204713926, 0.00659429390885523, 0.00659428969789195, 0.00659429544701231, 0.00659431541969139, 0.00659434443562911, 0.00659435762420171, 0.00659431639405684, 0.00659423703561883, 0.0065942823426193, 0.00659440886639909, 0.00659415088907753, 0.00659447364362799, 0.00659426698382319, 0.00659413826575227, 0.00659426698382319, 0.00659447364362799, 0.00659415088907753, 0.00659440886639909, 0.0065942823426193, 0.00659423703561883, 0.00659431639405684, 0.00659435762420171, 0.00659434443562911, 0.00659431541969139, 0.00659429544701231, 0.00659428969789194, 0.00659429390885523, 0.00659430204713927, 0.00659430954522647, 0.00659431395476378, 0.00659431457259703, 0.00659431183194465, 0.00659430676275933, 0.00659430059715914, 0.0065942945117019, 0.00659428947607288, 0.00659428617784656, 0.00659428499932945, 0.00659428602922126, 0.00659428909716723, 0.00659429382296812, 0.00659429967453223, 0.00659430602997699, 0.00659431223999928
flux1:, 0.679480211817171, 0.006330844716248, 0.0063308393392269, 0.00633083381200383, 0.00633082871431099, 0.00633082460226462, 0.00633082195136842, 0.00633082109960279, 0.00633082219422016, 0.00633082514655026, 0.00633082960038038, 0.00633083492166188, 0.00633084022076636, 0.00633084442351108, 0.00633084641345971, 0.00633084527388069, 0.00633084065764297, 0.00633083329201878, 0.00633082554527493, 0.00633082176534521, 0.00633082763791723, 0.00633084709442113, 0.00633087502108321, 0.00633088758958207, 0.00633084814867584, 0.00633077280378787, 0.00633081728077639, 0.00633093859349133, 0.0063306913347918, 0.00633100157228518, 0.00633080333719256, 0.00633067969687834, 0.00633080333719256, 0.00633100157228518, 0.0063306913347918, 0.00633093859349133, 0.00633081728077639, 0.00633077280378787, 0.00633084814867584, 0.00633088758958207, 0.00633087502108322, 0.00633084709442113, 0.00633082763791723, 0.00633082176534521, 0.00633082554527493, 0.00633083329201878, 0.00633084065764297, 0.00633084527388069, 0.00633084641345971, 0.00633084442351108, 0.00633084022076635, 0.00633083492166188, 0.00633082960038038, 0.00633082514655027, 0.00633082219422016, 0.0063308210996028, 0.00633082195136841, 0.00633082460226462, 0.00633082871431099, 0.00633083381200383, 0.0063308393392269, 0.006330844716248
flux1:, 0.679742660720924, 0.00607253636626252, 0.00607253182314659, 0.00607252711986183, 0.00607252276729722, 0.00607251925690673, 0.00607251700902208, 0.00607251632102011, 0.00607251731869803, 0.00607251991487547, 0.0060725237804467, 0.00607252833517907, 0.00607253276881832, 0.00607253610774679, 0.00607253734830931, 0.00607253568336173, 0.0060725308483241, 0.00607252359258822, 0.00607251620593334, 0.00607251282418267, 0.00607251880039177, 0.00607253775206402, 0.00607256464109842, 0.0060725766581926, 0.0060725390250662, 0.00607246762700288, 0.00607251128779587, 0.00607262755712844, 0.00607239083260132, 0.00607268881162759, 0.00607249884976368, 0.00607238019987974, 0.00607249884976368, 0.0060726888116276, 0.00607239083260132, 0.00607262755712845, 0.00607251128779587, 0.00607246762700288, 0.0060725390250662, 0.0060725766581926, 0.00607256464109842, 0.00607253775206402, 0.00607251880039177, 0.00607251282418267, 0.00607251620593333, 0.00607252359258822, 0.0060725308483241, 0.00607253568336173, 0.00607253734830931, 0.00607253610774679, 0.00607253276881832, 0.00607252833517907, 0.0060725237804467, 0.00607251991487547, 0.00607251731869803, 0.00607251632102011, 0.00607251700902208, 0.00607251925690673, 0.00607252276729722, 0.00607252711986183, 0.00607253182314659, 0.00607253636626252
flux1:, 0.680005109624678, 0.00581962363733625, 0.00581961990971328, 0.00581961600692689, 0.00581961237318436, 0.00581960943769424, 0.00581960756812038, 0.00581960702362912, 0.00581960791061804, 0.00581961014486627, 0.00581961342500444, 0.00581961722416704, 0.00581962080976748, 0.00581962330572763, 0.00581962381697338, 0.00581962164104169, 0.00581961659121931, 0.00581960943606483, 0.00581960238773283, 0.0058195993768595, 0.00581960543785703, 0.0058196238919433, 0.00581964978529632, 0.00581966130401609, 0.00581962547650958, 0.00581955793670333, 0.00581960077855083, 0.00581971215669145, 0.00581948575628347, 0.00581977173485511, 0.00581958987936589, 0.00581947612495218, 0.00581958987936589, 0.00581977173485511, 0.00581948575628347, 0.00581971215669145, 0.00581960077855083, 0.00581955793670333, 0.00581962547650958, 0.00581966130401609, 0.00581964978529632, 0.00581962389194329, 0.00581960543785703, 0.0058195993768595, 0.00581960238773283, 0.00581960943606483, 0.00581961659121931, 0.00581962164104169, 0.00581962381697338, 0.00581962330572763, 0.00581962080976748, 0.00581961722416704, 0.00581961342500444, 0.00581961014486626, 0.00581960791061804, 0.00581960702362912, 0.00581960756812038, 0.00581960943769425, 0.00581961237318435, 0.00581961600692688, 0.00581961990971328, 0.00581962363733625
flux1:, 0.680267558528431, 0.00557231922251442, 0.00557231627452163, 0.00557231313214458, 0.00557231017627535, 0.00557230777735366, 0.00557230625371277, 0.00557230582924366, 0.00557230659320961, 0.00557230846568346, 0.00557231117319529, 0.00557231424104471, 0.00557231701163351, 0.00557231870229127, 0.0055723185211818, 0.00557231586452966, 0.00557231061785243, 0.00557230356515629, 0.00557229684125932, 0.00557229417810355, 0.00557230030506349, 0.00557231826427101, 0.0055723431942808, 0.00557235425272211, 0.00557232020939177, 0.00557225641939931, 0.00557229842464607, 0.00557240504950197, 0.0055721887400855, 0.00557246297572849, 0.00557228904593853, 0.00557218008512228, 0.00557228904593853, 0.00557246297572849, 0.0055721887400855, 0.00557240504950197, 0.00557229842464607, 0.00557225641939931, 0.00557232020939177, 0.00557235425272211, 0.0055723431942808, 0.00557231826427102, 0.00557230030506349, 0.00557229417810355, 0.00557229684125931, 0.00557230356515629, 0.00557231061785243, 0.00557231586452966, 0.0055723185211818, 0.00557231870229127, 0.00557231701163351, 0.00557231424104471, 0.00557231117319529, 0.00557230846568346, 0.00557230659320961, 0.00557230582924366, 0.00557230625371277, 0.00557230777735366, 0.00557231017627535, 0.00557231313214457, 0.00557231627452163, 0.00557231922251442
flux1:, 0.680530007432184, 0.00533081231474972, 0.00533081009559023, 0.00533080765989867, 0.00533080532956881, 0.00533080342054244, 0.00533080220573764, 0.00533080187702301, 0.00533080250882701, 0.00533080402659967, 0.00533080618442103, 0.0053308085578242, 0.0053308105606372, 0.00533081149850599, 0.00533081067653324, 0.00533080758276293, 0.0053308021685721, 0.00533079522912923, 0.00533078882179485, 0.00533078648599701, 0.00533079265936029, 0.00533081012171089, 0.00533083411158316, 0.00533084473405653, 0.00533081243606313, 0.00533075226999221, 0.00533079340817822, 0.0053308954050001, 0.00533068893322856, 0.00533095168333659, 0.00533078548644734, 0.0053306812112148, 0.00533078548644734, 0.00533095168333659, 0.00533068893322856, 0.0053308954050001, 0.00533079340817822, 0.00533075226999221, 0.00533081243606313, 0.00533084473405653, 0.00533083411158316, 0.00533081012171088, 0.00533079265936029, 0.00533078648599701, 0.00533078882179485, 0.00533079522912923, 0.0053308021685721, 0.00533080758276293, 0.00533081067653324, 0.00533081149850599, 0.0053308105606372, 0.00533080855782421, 0.00533080618442103, 0.00533080402659967, 0.005330802508827, 0.00533080187702301, 0.00533080220573764, 0.00533080342054245, 0.00533080532956881, 0.00533080765989867, 0.00533081009559022, 0.00533081231474972
flux1:, 0.680792456335937, 0.00509526895249731, 0.00509526739942818, 0.00509526560638658, 0.00509526384127095, 0.0050952623703273, 0.00509526142531017, 0.00509526116943526, 0.00509526166448304, 0.00509526284203267, 0.00509526448284146, 0.00509526621007391, 0.00509526750466117, 0.00509526775468787, 0.00509526635515069, 0.00509526287839625, 0.0050952573347785, 0.0050952505259782, 0.00509524443153024, 0.00509524240432581, 0.00509524860326319, 0.00509526556223407, 0.00509528862685824, 0.00509529882540878, 0.00509526821877785, 0.00509521153605998, 0.00509525176634248, 0.00509534924965684, 0.00509515234504219, 0.00509540386742036, 0.00509524520030503, 0.00509514549730563, 0.00509524520030503, 0.00509540386742036, 0.00509515234504219, 0.00509534924965684, 0.00509525176634248, 0.00509521153605998, 0.00509526821877785, 0.00509529882540878, 0.00509528862685824, 0.00509526556223407, 0.00509524860326319, 0.00509524240432581, 0.00509524443153024, 0.0050952505259782, 0.0050952573347785, 0.00509526287839625, 0.00509526635515068, 0.00509526775468787, 0.00509526750466117, 0.00509526621007391, 0.00509526448284146, 0.00509526284203267, 0.00509526166448305, 0.00509526116943526, 0.00509526142531017, 0.0050952623703273, 0.00509526384127095, 0.00509526560638658, 0.00509526739942818, 0.00509526895249731
flux1:, 0.681054905239691, 0.0048658324509484, 0.00486583149254777, 0.00486583027124342, 0.00486582900636785, 0.0048658279195563, 0.00486582720577038, 0.00486582700288728, 0.00486582736200178, 0.00486582822119643, 0.00486582938653307, 0.00486583052562362, 0.00486583118156482, 0.00486583081840724, 0.00486582891347046, 0.00486582511546906, 0.0048658194865609, 0.00486581283011831, 0.00486580704738578, 0.00486580531058799, 0.00486581151269716, 0.00486582795762845, 0.00486585010467978, 0.00486585988089521, 0.00486583089904445, 0.0048657775474354, 0.00486581682121302, 0.0048659098969475, 0.00486572227505707, 0.0048659628285828, 0.00486581147962633, 0.00486571623099022, 0.00486581147962633, 0.0048659628285828, 0.00486572227505707, 0.0048659098969475, 0.00486581682121302, 0.0048657775474354, 0.00486583089904444, 0.00486585988089521, 0.00486585010467978, 0.00486582795762845, 0.00486581151269716, 0.00486580531058799, 0.00486580704738578, 0.00486581283011831, 0.0048658194865609, 0.00486582511546906, 0.00486582891347047, 0.00486583081840724, 0.00486583118156482, 0.00486583052562362, 0.00486582938653307, 0.00486582822119643, 0.00486582736200178, 0.00486582700288728, 0.00486582720577038, 0.00486582791955629, 0.00486582900636785, 0.00486583027124342, 0.00486583149254778, 0.0048658324509484
flux1:, 0.681317354143444, 0.0046426239128192, 0.00464262347233999, 0.00464262274834295, 0.00464262191720751, 0.00464262116110388, 0.00464262064250425, 0.00464262047707111, 0.0046426207068747, 0.0046426212764858, 0.00464262201545021, 0.00464262263217344, 0.00464262272652795, 0.00464262183166163, 0.00464261949934015, 0.00464261544651662, 0.00464260977989901, 0.00464260329973779, 0.00464259782855864, 0.00464259636376319, 0.00464260254499948, 0.00464261846173554, 0.004642639693, 0.00464264904001784, 0.00464262160644407, 0.00464257142513516, 0.00464260968875828, 0.00464269845645186, 0.00464251982212619, 0.00464274966745863, 0.00464260541839416, 0.00464251450254642, 0.00464260541839416, 0.00464274966745863, 0.00464251982212619, 0.00464269845645186, 0.00464260968875828, 0.00464257142513516, 0.00464262160644407, 0.00464264904001784, 0.004642639693, 0.00464261846173554, 0.00464260254499948, 0.00464259636376319, 0.00464259782855864, 0.00464260329973779, 0.00464260977989901, 0.00464261544651661, 0.00464261949934015, 0.00464262183166163, 0.00464262272652795, 0.00464262263217344, 0.00464262201545021, 0.0046426212764858, 0.0046426207068747, 0.00464262047707112, 0.00464262064250425, 0.00464262116110388, 0.00464262191720751, 0.00464262274834295, 0.00464262347233999, 0.0046426239128192
flux1:, 0.681579803047197, 0.00442574281238528, 0.00442574281101447, 0.00442574250949901, 0.00442574204684565, 0.00442574157077686, 0.00442574121536306, 0.00442574107688699, 0.00442574118971316, 0.00442574150451445, 0.00442574187212836, 0.004425742037758, 0.00442574165237859, 0.00442574031116874, 0.0044257376323686, 0.00442573339305461, 0.00442572773733978, 0.00442572145770302, 0.00442571629767143, 0.00442571508570014, 0.00442572122052724, 0.0044257365922481, 0.00442575690510047, 0.00442576580972425, 0.00442573984074522, 0.00442569266347392, 0.00442572986093224, 0.00442581441592983, 0.00442564446643223, 0.00442586386670767, 0.00442572649440581, 0.00442563978686141, 0.00442572649440581, 0.00442586386670767, 0.00442564446643223, 0.00442581441592983, 0.00442572986093224, 0.00442569266347392, 0.00442573984074522, 0.00442576580972425, 0.00442575690510046, 0.0044257365922481, 0.00442572122052724, 0.00442571508570013, 0.00442571629767143, 0.00442572145770302, 0.00442572773733978, 0.00442573339305461, 0.0044257376323686, 0.00442574031116874, 0.00442574165237859, 0.004425742037758, 0.00442574187212836, 0.00442574150451444, 0.00442574118971316, 0.00442574107688699, 0.00442574121536305, 0.00442574157077686, 0.00442574204684565, 0.00442574250949901, 0.00442574281101447, 0.00442574281238528
flux1:, 0.68184225195095, 0.00421526764629583, 0.00421526800616015, 0.00421526805465342, 0.00421526789877554, 0.00421526765653915, 0.00421526743737491, 0.00421526732067053, 0.00421526733405252, 0.00421526743358261, 0.00421526748891944, 0.0042152672778612, 0.00421526649669768, 0.00421526479556185, 0.00421526185129647, 0.00421525749318657, 0.00421525189587857, 0.00421524583972501, 0.00421524098921085, 0.00421524000979564, 0.00421524607153027, 0.00421526087972267, 0.00421528026868653, 0.00421528871352309, 0.00421526412097566, 0.00421521977903339, 0.00421525585452297, 0.00421533629006567, 0.00421517471808392, 0.00421538393954291, 0.00421525321771542, 0.00421517059184115, 0.00421525321771542, 0.00421538393954291, 0.00421517471808392, 0.00421533629006567, 0.00421525585452297, 0.00421521977903339, 0.00421526412097566, 0.00421528871352309, 0.00421528026868653, 0.00421526087972267, 0.00421524607153027, 0.00421524000979564, 0.00421524098921085, 0.004215245839725, 0.00421525189587857, 0.00421525749318656, 0.00421526185129648, 0.00421526479556184, 0.00421526649669768, 0.0042152672778612, 0.00421526748891944, 0.00421526743358261, 0.00421526733405252, 0.00421526732067052, 0.00421526743737491, 0.00421526765653915, 0.00421526789877554, 0.00421526805465341, 0.00421526800616015, 0.00421526764629582
flux1:, 0.682104700854704, 0.00401125664460008, 0.00401125729138865, 0.00401125762204689, 0.00401125771657603, 0.00401125766762621, 0.00401125756335361, 0.0040112574683583, 0.0040112574041645, 0.00401125733124586, 0.00401125713543656, 0.00401125662285681, 0.00401125552936717, 0.00401125355313989, 0.00401125042201971, 0.00401124600994507, 0.00401124051563361, 0.00401123470335429, 0.00401123015880632, 0.00401122939050039, 0.00401123535181571, 0.00401124957732939, 0.00401126803564825, 0.00401127600118416, 0.00401125269499008, 0.004011211020038, 0.00401124592032372, 0.00401132232945888, 0.00401116882589319, 0.00401136813839425, 0.00401124383918003, 0.00401116516691222, 0.00401124383918003, 0.00401136813839425, 0.00401116882589319, 0.00401132232945888, 0.00401124592032372, 0.00401121102003801, 0.00401125269499008, 0.00401127600118416, 0.00401126803564825, 0.00401124957732939, 0.00401123535181571, 0.00401122939050039, 0.00401123015880632, 0.00401123470335429, 0.00401124051563361, 0.00401124600994507, 0.00401125042201971, 0.00401125355313989, 0.00401125552936717, 0.00401125662285681, 0.00401125713543656, 0.00401125733124586, 0.00401125740416449, 0.0040112574683583, 0.00401125756335361, 0.00401125766762621, 0.00401125771657603, 0.00401125762204689, 0.00401125729138864, 0.00401125664460008
flux1:, 0.682367149758457, 0.00381374853538193, 0.00381374940049052, 0.00381374995184116, 0.00381375024698297, 0.00381375035708937, 0.00381375035197483, 0.00381375028318513, 0.00381375016648688, 0.00381374996560135, 0.00381374957982413, 0.00381374883938361, 0.00381374751415567, 0.00381374534374724, 0.00381374209981924, 0.0038137376938968, 0.00381373234282086, 0.00381372679129184, 0.00381372254681892, 0.00381372196711047, 0.00381372780065657, 0.00381374142478971, 0.00381375894594357, 0.00381376641248749, 0.00381374430301091, 0.00381370512962864, 0.00381373880613376, 0.00381381128338466, 0.00381366553986892, 0.00381385521725434, 0.00381373711266335, 0.00381366226517191, 0.00381373711266335, 0.00381385521725434, 0.00381366553986892, 0.00381381128338466, 0.00381373880613376, 0.00381370512962864, 0.00381374430301091, 0.00381376641248749, 0.00381375894594357, 0.00381374142478971, 0.00381372780065657, 0.00381372196711047, 0.00381372254681892, 0.00381372679129184, 0.00381373234282086, 0.00381373769389679, 0.00381374209981924, 0.00381374534374724, 0.00381374751415567, 0.00381374883938361, 0.00381374957982413, 0.00381374996560135, 0.00381375016648688, 0.00381375028318513, 0.00381375035197483, 0.00381375035708937, 0.00381375024698297, 0.00381374995184115, 0.00381374940049052, 0.00381374853538193
flux1:, 0.68262959866221, 0.00362276335640813, 0.00362276437854738, 0.00362276509667155, 0.00362276554989897, 0.00362276579131499, 0.00362276587488928, 0.00362276584049993, 0.00362276569826624, 0.0036227654138882, 0.00362276489744343, 0.00362276399923136, 0.00362276251789998, 0.00362276022831949, 0.0036227569393095, 0.00362275259350051, 0.00362274742049719, 0.00362274214246512, 0.00362273818967553, 0.00362273777527009, 0.00362274345436636, 0.00362275645992688, 0.00362277303903429, 0.00362277998846324, 0.00362275898859791, 0.00362272215650764, 0.00362275456707942, 0.00362282320983002, 0.0036226849209484, 0.00362286524123767, 0.00362275310443462, 0.00362268195272733, 0.00362275310443462, 0.00362286524123767, 0.0036226849209484, 0.00362282320983002, 0.00362275456707942, 0.00362272215650764, 0.00362275898859791, 0.00362277998846324, 0.00362277303903429, 0.00362275645992688, 0.00362274345436636, 0.00362273777527009, 0.00362273818967553, 0.00362274214246513, 0.00362274742049719, 0.00362275259350051, 0.00362275693930951, 0.00362276022831949, 0.00362276251789999, 0.00362276399923136, 0.00362276489744343, 0.0036227654138882, 0.00362276569826624, 0.00362276584049993, 0.00362276587488928, 0.00362276579131499, 0.00362276554989897, 0.00362276509667154, 0.00362276437854738, 0.00362276335640813
flux1:, 0.682892047565963, 0.00343830330726045, 0.00343830443350668, 0.00343830527267254, 0.00343830584891362, 0.00343830620011617, 0.00343830636648798, 0.00343830637732472, 0.00343830623704076, 0.00343830591202389, 0.00343830532058384, 0.00343830432933074, 0.00343830276085437, 0.00343830041964409, 0.00343829714563124, 0.00343829290672076, 0.00343828794055406, 0.00343828294433524, 0.00343827927240352, 0.00343827899963484, 0.0034382844989879, 0.00343829687128093, 0.00343831250633676, 0.00343831892359721, 0.00343829895053767, 0.00343826430646267, 0.00343829541677954, 0.00343836032634591, 0.00343822919152071, 0.00343840043691816, 0.00343829404333552, 0.00343822645879824, 0.00343829404333552, 0.00343840043691816, 0.00343822919152071, 0.00343836032634591, 0.00343829541677954, 0.00343826430646267, 0.00343829895053767, 0.00343831892359721, 0.00343831250633676, 0.00343829687128093, 0.0034382844989879, 0.00343827899963484, 0.00343827927240352, 0.00343828294433524, 0.00343828794055406, 0.00343829290672076, 0.00343829714563124, 0.00343830041964409, 0.00343830276085437, 0.00343830432933073, 0.00343830532058384, 0.00343830591202389, 0.00343830623704076, 0.00343830637732472, 0.00343830636648798, 0.00343830620011617, 0.00343830584891362, 0.00343830527267254, 0.00343830443350668, 0.00343830330726045
flux1:, 0.683154496469717, 0.0032603536355226, 0.00326035482182457, 0.00326035574461169, 0.00326035641599536, 0.00326035686107557, 0.00326035710800895, 0.00326035717635008, 0.00326035706465205, 0.00326035673875523, 0.00326035612286185, 0.00326035509648975, 0.00326035350182778, 0.00326035116793248, 0.00326034796046206, 0.00326034386745039, 0.00326033913049808, 0.00326033441995876, 0.00326033101588016, 0.00326033086120647, 0.00326033615760997, 0.00326034788530882, 0.00326036257821772, 0.00326036845254609, 0.00326034942921275, 0.00326031682834666, 0.00326034661295022, 0.00326040789532578, 0.00326028362036652, 0.00326044607707908, 0.00326034520535524, 0.0032602810602261, 0.00326034520535524, 0.00326044607707908, 0.00326028362036652, 0.00326040789532578, 0.00326034661295022, 0.00326031682834666, 0.00326034942921275, 0.00326036845254609, 0.00326036257821772, 0.00326034788530882, 0.00326033615760997, 0.00326033086120647, 0.00326033101588016, 0.00326033441995876, 0.00326033913049808, 0.00326034386745039, 0.00326034796046206, 0.00326035116793249, 0.00326035350182778, 0.00326035509648976, 0.00326035612286185, 0.00326035673875523, 0.00326035706465205, 0.00326035717635008, 0.00326035710800895, 0.00326035686107557, 0.00326035641599535, 0.00326035574461169, 0.00326035482182457, 0.0032603536355226
flux1:, 0.68341694537347, 0.00308888355074052, 0.00308888476192503, 0.00308888573890479, 0.00308888648414557, 0.00308888701194169, 0.00308888733979194, 0.00308888747817003, 0.00308888741957988, 0.00308888712820264, 0.00308888653206853, 0.00308888552061569, 0.00308888395182527, 0.0030888816748981, 0.00308887857651885, 0.00308887466039813, 0.00308887016866019, 0.0030888657434358, 0.00308886259242438, 0.00308886253296662, 0.00308886760594224, 0.00308887868180834, 0.00308889243918597, 0.00308889776502753, 0.00308887962113172, 0.00308884892821155, 0.00308887737116193, 0.00308893513743794, 0.00308881743575368, 0.00308897139362406, 0.00308887582636855, 0.00308881499414675, 0.00308887582636855, 0.00308897139362406, 0.00308881743575368, 0.00308893513743793, 0.00308887737116193, 0.00308884892821155, 0.00308887962113172, 0.00308889776502753, 0.00308889243918597, 0.00308887868180834, 0.00308886760594224, 0.00308886253296662, 0.00308886259242438, 0.0030888657434358, 0.00308887016866019, 0.00308887466039813, 0.00308887857651885, 0.0030888816748981, 0.00308888395182528, 0.00308888552061569, 0.00308888653206852, 0.00308888712820264, 0.00308888741957988, 0.00308888747817003, 0.00308888733979194, 0.00308888701194169, 0.00308888648414557, 0.00308888573890479, 0.00308888476192503, 0.00308888355074052
flux1:, 0.683679394277223, 0.00292384716004826, 0.00292384836939173, 0.00292384937844648, 0.00292385018196058, 0.00292385078502803, 0.00292385119562779, 0.0029238514156947, 0.00292385143152455, 0.00292385120470542, 0.00292385066535262, 0.00292384971028824, 0.00292384821003857, 0.00292384603016473, 0.00292384307435897, 0.00292383935823347, 0.00292383512161526, 0.00292383097752038, 0.00292382806350381, 0.00292382807758428, 0.00292383290993064, 0.0029238433313569, 0.00292385616508276, 0.00292386094270154, 0.00292384361545128, 0.00292381470544206, 0.00292384180060968, 0.00292389616708514, 0.00292378476057365, 0.00292393051254175, 0.00292384003693472, 0.00292378239272584, 0.00292384003693472, 0.00292393051254175, 0.00292378476057365, 0.00292389616708515, 0.00292384180060968, 0.00292381470544206, 0.00292384361545127, 0.00292386094270154, 0.00292385616508276, 0.0029238433313569, 0.00292383290993064, 0.00292382807758428, 0.0029238280635038, 0.00292383097752038, 0.00292383512161526, 0.00292383935823347, 0.00292384307435897, 0.00292384603016473, 0.00292384821003857, 0.00292384971028824, 0.00292385066535262, 0.00292385120470542, 0.00292385143152455, 0.0029238514156947, 0.00292385119562779, 0.00292385078502803, 0.00292385018196058, 0.00292384937844648, 0.00292384836939173, 0.00292384716004826
flux1:, 0.683941843180977, 0.00276518441956056, 0.00276518560801081, 0.00276518663338531, 0.00276518748423404, 0.00276518815774571, 0.0027651886533253, 0.00276518896485083, 0.00276518907233003, 0.00276518893404206, 0.002765188480793, 0.00276518761471757, 0.00276518621619967, 0.00276518416400253, 0.00276518137546306, 0.00276517787496142, 0.00276517389777803, 0.00276517002735512, 0.00276516733352102, 0.00276516740116547, 0.00276517197938775, 0.00276518174875019, 0.00276519367626749, 0.00276519791205285, 0.00276518134651362, 0.00276515410492611, 0.00276517985594529, 0.00276523094395131, 0.00276512556358756, 0.00276526340499938, 0.00276517781323691, 0.00276512323403837, 0.00276517781323691, 0.00276526340499938, 0.00276512556358756, 0.00276523094395131, 0.00276517985594529, 0.00276515410492611, 0.00276518134651363, 0.00276519791205285, 0.00276519367626749, 0.00276518174875019, 0.00276517197938775, 0.00276516740116547, 0.00276516733352102, 0.00276517002735512, 0.00276517389777803, 0.00276517787496142, 0.00276518137546306, 0.00276518416400253, 0.00276518621619967, 0.00276518761471757, 0.002765188480793, 0.00276518893404206, 0.00276518907233003, 0.00276518896485083, 0.0027651886533253, 0.00276518815774571, 0.00276518748423403, 0.00276518663338531, 0.0027651856080108, 0.00276518441956056
flux1:, 0.68420429208473, 0.00261282209586067, 0.00261282325100282, 0.00261282428218511, 0.00261282517293983, 0.00261282591360151, 0.00261282649581489, 0.00261282690587332, 0.00261282711753367, 0.00261282708529167, 0.00261282673960753, 0.00261282598631602, 0.00261282471351042, 0.00261282281059078, 0.0026128202057885, 0.00261281692970903, 0.00261281321135348, 0.0026128096045096, 0.0026128071138606, 0.00261280721723263, 0.00261281153183468, 0.00261282065664651, 0.00261283170101569, 0.00261283540750267, 0.00261281955663923, 0.00261279387951294, 0.00261281829943271, 0.00261286623490479, 0.00261276662105874, 0.00261289684884727, 0.00261281593844731, 0.00261276430337908, 0.00261281593844731, 0.00261289684884727, 0.00261276662105874, 0.00261286623490479, 0.00261281829943271, 0.00261279387951294, 0.00261281955663923, 0.00261283540750267, 0.00261283170101569, 0.00261282065664651, 0.00261281153183468, 0.00261280721723263, 0.0026128071138606, 0.0026128096045096, 0.00261281321135348, 0.00261281692970903, 0.0026128202057885, 0.00261282281059078, 0.00261282471351042, 0.00261282598631602, 0.00261282673960753, 0.00261282708529166, 0.00261282711753367, 0.00261282690587332, 0.00261282649581489, 0.00261282591360151, 0.00261282517293983, 0.00261282428218511, 0.00261282325100282, 0.00261282209586067
flux1:, 0.684466740988483, 0.00246667473216605, 0.00246667584702993, 0.00246667687755577, 0.00246667780317004, 0.00246667860822387, 0.00246667927733619, 0.00246667978971776, 0.00246668011305293, 0.00246668019782916, 0.00246667997347345, 0.00246667934834329, 0.00246667821659517, 0.00246667647624502, 0.0024666740642248, 0.00246667101535195, 0.00246666755107044, 0.00246666419575294, 0.00246666189163348, 0.00246666201537726, 0.00246666606100621, 0.00246667455387819, 0.00246668474360029, 0.00246668793923063, 0.00246667276366503, 0.00246664855725776, 0.00246667166793283, 0.00246671658077105, 0.0024666224832902, 0.00246674539505564, 0.00246666896904219, 0.00246662015952815, 0.00246666896904219, 0.00246674539505564, 0.0024666224832902, 0.00246671658077105, 0.00246667166793283, 0.00246664855725776, 0.00246667276366503, 0.00246668793923063, 0.00246668474360029, 0.00246667455387819, 0.00246666606100621, 0.00246666201537727, 0.00246666189163348, 0.00246666419575294, 0.00246666755107044, 0.00246667101535195, 0.0024666740642248, 0.00246667647624502, 0.00246667821659517, 0.00246667934834329, 0.00246667997347345, 0.00246668019782916, 0.00246668011305292, 0.00246667978971776, 0.00246667927733618, 0.00246667860822387, 0.00246667780317004, 0.00246667687755577, 0.00246667584702993, 0.00246667473216605
flux1:, 0.684729189892236, 0.00232664561402371, 0.00232664668582624, 0.00232664771209315, 0.00232664866885574, 0.00232664953522894, 0.00232665028950458, 0.00232665090437043, 0.00232665134176864, 0.0023266515481968, 0.00232665145168776, 0.00232665096234186, 0.00232664997918436, 0.00232664840731085, 0.00232664619065032, 0.00232664336668086, 0.00232664014840084, 0.00232663703126872, 0.00232663489783297, 0.00232663502930811, 0.00232663880474968, 0.00232664668316901, 0.00232665605180355, 0.00232665876046191, 0.00232664422799015, 0.00232662140822125, 0.00232664323949108, 0.00232668526275216, 0.00232659644084719, 0.0023267123338666, 0.00232664020085045, 0.00232659410075701, 0.00232664020085044, 0.0023267123338666, 0.00232659644084719, 0.00232668526275216, 0.00232664323949108, 0.00232662140822125, 0.00232664422799015, 0.00232665876046191, 0.00232665605180355, 0.00232664668316901, 0.00232663880474968, 0.00232663502930811, 0.00232663489783298, 0.00232663703126872, 0.00232664014840084, 0.00232664336668086, 0.00232664619065032, 0.00232664840731086, 0.00232664997918436, 0.00232665096234186, 0.00232665145168776, 0.00232665154819679, 0.00232665134176864, 0.00232665090437043, 0.00232665028950458, 0.00232664953522894, 0.00232664866885574, 0.00232664771209315, 0.00232664668582624, 0.00232664561402371
flux1:, 0.68499163879599, 0.00219262772966908, 0.00219262875857664, 0.00219262977874072, 0.00219263076336722, 0.00219263168700645, 0.00219263252231843, 0.00219263323610054, 0.00219263378503338, 0.00219263411186713, 0.00219263414317131, 0.00219263379035817, 0.00219263295651982, 0.0021926315527131, 0.0021926295285805, 0.00219262692310119, 0.00219262394026342, 0.00219262104731758, 0.00219261906991535, 0.00219261919931525, 0.00219262270734608, 0.00219262999329323, 0.00219263857890135, 0.00219264082926726, 0.00219262691418141, 0.00219260540587966, 0.00219262599458628, 0.00219266526355309, 0.00219258148552705, 0.00219269065572305, 0.002192622629899, 0.00219257912563718, 0.002192622629899, 0.00219269065572305, 0.00219258148552705, 0.00219266526355309, 0.00219262599458628, 0.00219260540587966, 0.00219262691418141, 0.00219264082926726, 0.00219263857890135, 0.00219262999329323, 0.00219262270734608, 0.00219261919931525, 0.00219261906991535, 0.00219262104731759, 0.00219262394026342, 0.00219262692310119, 0.0021926295285805, 0.0021926315527131, 0.00219263295651982, 0.00219263379035818, 0.00219263414317131, 0.00219263411186713, 0.00219263378503338, 0.00219263323610054, 0.00219263252231843, 0.00219263168700645, 0.00219263076336722, 0.00219262977874072, 0.00219262875857664, 0.00219262772966907
flux1:, 0.685254087699743, 0.00206450472048148, 0.0020645057084639, 0.00206450672147686, 0.00206450773038099, 0.00206450870579475, 0.00206450961545934, 0.00206451042099168, 0.00206451107442858, 0.00206451151521052, 0.00206451166862258, 0.00206451144725153, 0.00206451075778229, 0.00206450951646269, 0.0020645076777135, 0.00206450528117796, 0.00206450252153088, 0.00206449983867402, 0.00206449800413962, 0.00206449812449275, 0.00206450137160224, 0.002064508091031, 0.00206451593547961, 0.0020645177602383, 0.00206450444250341, 0.00206448417851156, 0.00206450356740708, 0.00206454021858122, 0.00206446126144179, 0.00206456400234013, 0.00206449990341934, 0.00206445888401695, 0.00206449990341934, 0.00206456400234012, 0.00206446126144179, 0.00206454021858122, 0.00206450356740708, 0.00206448417851156, 0.00206450444250341, 0.0020645177602383, 0.00206451593547961, 0.002064508091031, 0.00206450137160224, 0.00206449812449275, 0.00206449800413962, 0.00206449983867402, 0.00206450252153088, 0.00206450528117796, 0.0020645076777135, 0.00206450951646269, 0.00206451075778229, 0.00206451144725153, 0.00206451166862258, 0.00206451151521052, 0.00206451107442857, 0.00206451042099168, 0.00206450961545934, 0.00206450870579475, 0.00206450773038099, 0.00206450672147686, 0.0020645057084639, 0.00206450472048148
flux1:, 0.685516536603496, 0.00194215181727396, 0.00194215276710604, 0.00194215377193278, 0.0019421548007003, 0.00194215582071517, 0.00194215679554065, 0.00194215768239428, 0.00194215842940233, 0.00194215897329203, 0.00194215923844204, 0.00194215913871072, 0.00194215858416389, 0.00194215749574833, 0.00194215583200699, 0.00194215363266706, 0.00194215108299, 0.00194214859649553, 0.00194214689333212, 0.00194214700039178, 0.00194214999639213, 0.00194215617860192, 0.00194216332676694, 0.0019421647617241, 0.00194215202605902, 0.0019421329462462, 0.00194215118283928, 0.00194218535290009, 0.00194211100189319, 0.00194220760359645, 0.00194214725669227, 0.00194210861384238, 0.00194214725669227, 0.00194220760359645, 0.00194211100189319, 0.00194218535290009, 0.00194215118283928, 0.0019421329462462, 0.00194215202605902, 0.0019421647617241, 0.00194216332676694, 0.00194215617860192, 0.00194214999639213, 0.00194214700039178, 0.00194214689333212, 0.00194214859649553, 0.00194215108299, 0.00194215363266706, 0.00194215583200699, 0.00194215749574833, 0.00194215858416389, 0.00194215913871072, 0.00194215923844204, 0.00194215897329203, 0.00194215842940233, 0.00194215768239428, 0.00194215679554065, 0.00194215582071517, 0.0019421548007003, 0.00194215377193278, 0.00194215276710604, 0.00194215181727396
flux1:, 0.685778985507249, 0.00182543675847295, 0.00182543767292186, 0.00182543866796109, 0.00182543971103278, 0.00182544076675398, 0.00182544179527925, 0.00182544275026473, 0.00182544357674661, 0.00182544420945318, 0.00182544457238256, 0.00182544458093681, 0.00182544414854838, 0.00182544320058324, 0.00182544169926453, 0.00182543968402038, 0.001825437330751, 0.00182543502762835, 0.0018254334460876, 0.0018254335381221, 0.00182543629566868, 0.00182544197260102, 0.00182544847150849, 0.00182544955465294, 0.00182543738956233, 0.00182541943979256, 0.00182543657517959, 0.00182546839994962, 0.00182539844804914, 0.00182548919625169, 0.00182543243173551, 0.0018253960598268, 0.00182543243173551, 0.00182548919625169, 0.00182539844804914, 0.00182546839994962, 0.00182543657517959, 0.00182541943979256, 0.00182543738956232, 0.00182544955465294, 0.00182544847150849, 0.00182544197260102, 0.00182543629566868, 0.0018254335381221, 0.0018254334460876, 0.00182543502762835, 0.001825437330751, 0.00182543968402038, 0.00182544169926453, 0.00182544320058324, 0.00182544414854839, 0.00182544458093681, 0.00182544457238256, 0.00182544420945317, 0.00182544357674661, 0.00182544275026473, 0.00182544179527925, 0.00182544076675398, 0.00182543971103278, 0.0018254386679611, 0.00182543767292186, 0.00182543675847295
flux1:, 0.686041434411003, 0.00171422068656226, 0.00171422156778176, 0.00171422255049559, 0.00171422360105064, 0.00171422468200482, 0.00171422575089405, 0.00171422675868774, 0.00171422764820738, 0.00171422835297202, 0.00171422879722203, 0.00171422889829353, 0.00171422857310878, 0.0017142277513247, 0.00171422639855872, 0.00171422455370148, 0.00171422238345169, 0.00171422025170344, 0.00171421878376655, 0.00171421886126584, 0.00171422139531327, 0.00171422660080464, 0.00171423249874768, 0.00171423326930334, 0.0017142216661044, 0.00171420479720516, 0.00171422088492712, 0.00171425049837925, 0.00171418474576414, 0.00171426992082961, 0.00171421657417147, 0.00171418237030559, 0.00171421657417147, 0.00171426992082961, 0.00171418474576415, 0.00171425049837925, 0.00171422088492712, 0.00171420479720516, 0.0017142216661044, 0.00171423326930334, 0.00171423249874768, 0.00171422660080464, 0.00171422139531327, 0.00171421886126584, 0.00171421878376655, 0.00171422025170344, 0.00171422238345169, 0.00171422455370148, 0.00171422639855872, 0.0017142277513247, 0.00171422857310878, 0.00171422889829353, 0.00171422879722202, 0.00171422835297202, 0.00171422764820738, 0.00171422675868774, 0.00171422575089405, 0.00171422468200482, 0.00171422360105064, 0.00171422255049559, 0.00171422156778176, 0.00171422068656226
flux1:, 0.686303883314756, 0.00160835901949621, 0.00160835986863188, 0.00160836083537539, 0.00160836188539408, 0.00160836297982266, 0.00160836407437587, 0.00160836511822358, 0.00160836605286932, 0.00160836681144625, 0.00160836731910866, 0.00160836749558331, 0.00160836726148887, 0.00160836655074328, 0.00160836533217815, 0.00160836364400791, 0.00160836164396123, 0.00160835967273416, 0.00160835831200563, 0.00160835837732388, 0.00160836070454383, 0.00160836547356648, 0.00160837081923329, 0.00160837131673819, 0.00160836026862077, 0.00160834443538965, 0.00160835953034979, 0.0016083870636858, 0.0016083253172308, 0.00160840519334965, 0.00160835510495596, 0.00160832296895636, 0.00160835510495596, 0.00160840519334965, 0.0016083253172308, 0.0016083870636858, 0.00160835953034979, 0.00160834443538965, 0.00160836026862077, 0.00160837131673819, 0.00160837081923329, 0.00160836547356648, 0.00160836070454383, 0.00160835837732388, 0.00160835831200563, 0.00160835967273416, 0.00160836164396123, 0.00160836364400791, 0.00160836533217815, 0.00160836655074328, 0.00160836726148887, 0.00160836749558331, 0.00160836731910866, 0.00160836681144625, 0.00160836605286931, 0.00160836511822358, 0.00160836407437587, 0.00160836297982266, 0.00160836188539408, 0.00160836083537539, 0.00160835986863188, 0.00160835901949621
flux1:, 0.686566332218509, 0.00150770229411498, 0.00150770311111044, 0.00150770405714008, 0.00150770509761508, 0.00150770619288014, 0.00150770729761625, 0.00150770836006785, 0.00150770932130573, 0.00150771011489545, 0.00150771066758269, 0.00150771090196182, 0.00150771074259186, 0.00150771012767493, 0.00150770902914078, 0.0015077074844525, 0.00150770564264284, 0.0015077038222812, 0.00150770256381039, 0.00150770262076562, 0.00150770475895245, 0.00150770912687268, 0.00150771396851712, 0.00150771423196168, 0.00150770373311438, 0.00150768889339574, 0.00150770305086652, 0.00150772863169075, 0.00150767070449197, 0.00150774554893291, 0.00150769856399133, 0.00150766839840696, 0.00150769856399133, 0.00150774554893291, 0.00150767070449197, 0.00150772863169075, 0.00150770305086652, 0.00150768889339574, 0.00150770373311438, 0.00150771423196168, 0.00150771396851712, 0.00150770912687268, 0.00150770475895245, 0.00150770262076562, 0.00150770256381039, 0.0015077038222812, 0.00150770564264284, 0.0015077074844525, 0.00150770902914077, 0.00150771012767493, 0.00150771074259186, 0.00150771090196182, 0.00150771066758269, 0.00150771011489545, 0.00150770932130573, 0.00150770836006785, 0.00150770729761625, 0.00150770619288014, 0.00150770509761508, 0.00150770405714008, 0.00150770311111044, 0.00150770229411498
flux1:, 0.686828781122262, 0.00141209697892991, 0.0014120977625117, 0.00141209868214218, 0.00141209970340196, 0.00141210078646363, 0.00141210188573268, 0.00141210294936407, 0.00141210391883945, 0.00141210472893574, 0.00141210530863653, 0.00141210558386324, 0.00141210548335835, 0.00141210494964821, 0.00141210395767578, 0.00141210254411296, 0.00141210084959195, 0.00141209917160547, 0.00141209801165381, 0.00141209806510625, 0.00141210003259493, 0.00141210403447481, 0.00141210841915619, 0.00141210848620757, 0.00141209853103565, 0.00141208464489192, 0.00141209791963313, 0.00141212167123867, 0.00141206738219023, 0.0014121374546546, 0.00141209342299364, 0.00141206513310041, 0.00141209342299364, 0.0014121374546546, 0.00141206738219023, 0.00141212167123867, 0.00141209791963313, 0.00141208464489192, 0.00141209853103565, 0.00141210848620757, 0.00141210841915619, 0.00141210403447481, 0.00141210003259493, 0.00141209806510625, 0.00141209801165381, 0.00141209917160547, 0.00141210084959195, 0.00141210254411296, 0.00141210395767578, 0.00141210494964821, 0.00141210548335835, 0.00141210558386324, 0.00141210530863653, 0.00141210472893574, 0.00141210391883945, 0.00141210294936407, 0.00141210188573269, 0.00141210078646363, 0.00141209970340196, 0.00141209868214218, 0.0014120977625117, 0.00141209697892991
flux1:, 0.687091230026016, 0.00132138625397611, 0.00132138700178656, 0.00132138788866003, 0.0013213888807647, 0.00132138993868899, 0.00132139101727305, 0.0013213920653572, 0.00132139302560985, 0.00132139383473078, 0.00132139442452742, 0.00132139472466001, 0.0013213946682676, 0.00132139420223025, 0.0013213933044254, 0.00132139201070867, 0.00132139045361325, 0.00132138891057593, 0.00132138784634844, 0.00132138790177858, 0.00132138971689663, 0.00132139338686121, 0.00132139735977479, 0.00132139726610732, 0.00132138784856171, 0.00132137487755715, 0.00132138732305975, 0.00132140936383847, 0.00132135853727117, 0.00132142408935583, 0.00132138286532436, 0.00132135635912633, 0.00132138286532436, 0.00132142408935583, 0.00132135853727118, 0.00132140936383847, 0.00132138732305975, 0.00132137487755715, 0.00132138784856171, 0.00132139726610732, 0.00132139735977478, 0.00132139338686121, 0.00132138971689663, 0.00132138790177858, 0.00132138784634844, 0.00132138891057593, 0.00132139045361325, 0.00132139201070867, 0.00132139330442541, 0.00132139420223025, 0.0013213946682676, 0.00132139472466001, 0.00132139442452742, 0.00132139383473078, 0.00132139302560985, 0.0013213920653572, 0.00132139101727305, 0.00132138993868899, 0.0013213888807647, 0.00132138788866003, 0.00132138700178656, 0.00132138625397611
flux1:, 0.687353678929769, 0.0012354107557625, 0.00123541146460431, 0.00123541231203306, 0.00123541326520316, 0.00123541428566209, 0.0012354153293293, 0.00123541634642487, 0.00123541728149142, 0.00123541807377379, 0.00123541865840655, 0.00123541896913123, 0.00123541894364557, 0.00123541853318282, 0.00123541771846553, 0.00123541653450863, 0.00123541510604444, 0.00123541369144165, 0.00123541272080182, 0.00123541278390713, 0.00123541446447936, 0.00123541783516659, 0.00123542143908005, 0.0012354212178256, 0.00123541233085512, 0.00123540023746288, 0.0012354119053272, 0.00123543234830906, 0.00123538481369722, 0.0012354460884674, 0.00123540753083709, 0.0012353827190686, 0.00123540753083709, 0.0012354460884674, 0.00123538481369721, 0.00123543234830906, 0.0012354119053272, 0.00123540023746288, 0.00123541233085512, 0.0012354212178256, 0.00123542143908005, 0.00123541783516658, 0.00123541446447936, 0.00123541278390713, 0.00123541272080182, 0.00123541369144165, 0.00123541510604444, 0.00123541653450863, 0.00123541771846553, 0.00123541853318282, 0.00123541894364557, 0.00123541896913123, 0.00123541865840655, 0.00123541807377379, 0.00123541728149142, 0.00123541634642487, 0.0012354153293293, 0.00123541428566209, 0.00123541326520316, 0.00123541231203306, 0.00123541146460431, 0.0012354107557625
flux1:, 0.687616127833522, 0.00115400928567384, 0.00115400995182778, 0.00115401075317196, 0.00115401165821369, 0.00115401262994431, 0.0011540136259272, 0.00115401459836144, 0.00115401549424766, 0.00115401625589387, 0.00115401682216782, 0.00115401713115142, 0.00115401712519932, 0.00115401675985545, 0.00115401601857698, 0.0011540149355065, 0.00115401362786495, 0.00115401233590716, 0.00115401145709286, 0.0011540115334197, 0.00115401309634004, 0.00115401619844557, 0.0011540194732514, 0.00115401915457707, 0.00115401078970976, 0.00115399953684666, 0.00115401047629693, 0.00115402942881873, 0.00115398502055703, 0.00115404225222766, 0.00115400622411918, 0.00115398302024866, 0.00115400622411918, 0.00115404225222766, 0.00115398502055703, 0.00115402942881873, 0.00115401047629693, 0.00115399953684666, 0.00115401078970976, 0.00115401915457707, 0.0011540194732514, 0.00115401619844557, 0.00115401309634004, 0.0011540115334197, 0.00115401145709286, 0.00115401233590716, 0.00115401362786495, 0.0011540149355065, 0.00115401601857698, 0.00115401675985545, 0.00115401712519932, 0.00115401713115142, 0.00115401682216782, 0.00115401625589387, 0.00115401549424766, 0.00115401459836144, 0.0011540136259272, 0.00115401262994431, 0.00115401165821369, 0.00115401075317196, 0.00115400995182778, 0.00115400928567384
flux1:, 0.687878576737275, 0.00107701948050052, 0.00107702010007854, 0.00107702084912347, 0.00107702169781846, 0.0010770226110138, 0.00107702354839092, 0.00107702446462183, 0.00107702530963643, 0.00107702602921138, 0.00107702656624897, 0.00107702686334041, 0.00107702686752519, 0.00107702653856802, 0.00107702586252443, 0.00107702487262202, 0.00107702367884974, 0.00107702250427048, 0.00107702171562657, 0.00107702181025051, 0.00107702327113136, 0.00107702613305544, 0.00107702911544316, 0.00107702872625798, 0.00107702087331126, 0.00107701042399899, 0.00107702068153128, 0.00107703824503036, 0.0010769968022789, 0.00107705021599952, 0.00107701658483193, 0.00107699490506731, 0.00107701658483193, 0.00107705021599952, 0.0010769968022789, 0.00107703824503036, 0.00107702068153128, 0.00107701042399899, 0.00107702087331126, 0.00107702872625798, 0.00107702911544316, 0.00107702613305544, 0.00107702327113136, 0.00107702181025051, 0.00107702171562657, 0.00107702250427048, 0.00107702367884974, 0.00107702487262202, 0.00107702586252443, 0.00107702653856802, 0.00107702686752519, 0.00107702686334041, 0.00107702656624897, 0.00107702602921138, 0.00107702530963643, 0.00107702446462183, 0.00107702354839092, 0.0010770226110138, 0.00107702169781846, 0.00107702084912347, 0.00107702010007854, 0.00107701948050052
flux1:, 0.688141025641029, 0.00100427844408182, 0.00100427901338087, 0.0010042797046833, 0.00100428049011761, 0.0010042813367303, 0.00100428220669793, 0.00100428305754935, 0.00100428384249884, 0.00100428451108267, 0.00100428501043281, 0.00100428528772788, 0.00100428529464953, 0.00100428499504561, 0.00100428437740762, 0.00100428347399463, 0.00100428238783348, 0.00100428132568747, 0.00100428062542829, 0.00100428074269248, 0.00100428211559748, 0.0010042847631962, 0.00100428748644353, 0.00100428705023032, 0.00100427969714474, 0.00100427001429129, 0.00100427963344722, 0.00100429590337187, 0.00100425726996415, 0.00100430708170065, 0.00100427571916185, 0.0010042554824572, 0.00100427571916185, 0.00100430708170065, 0.00100425726996415, 0.00100429590337187, 0.00100427963344722, 0.00100427001429129, 0.00100427969714474, 0.00100428705023032, 0.00100428748644353, 0.0010042847631962, 0.00100428211559748, 0.00100428074269248, 0.00100428062542829, 0.00100428132568747, 0.00100428238783348, 0.00100428347399463, 0.00100428437740762, 0.00100428499504561, 0.00100428529464953, 0.00100428528772788, 0.00100428501043281, 0.00100428451108267, 0.00100428384249884, 0.00100428305754935, 0.00100428220669793, 0.0010042813367303, 0.00100428049011761, 0.0010042797046833, 0.00100427901338087, 0.00100427844408182
flux1:, 0.688403474544782, 9.35623339350591e-4, 9.35623855177659e-4, 9.35624484356864e-4, 9.35625201170984e-4, 9.35625975117763e-4, 9.35626771146722e-4, 9.35627549917477e-4, 9.3562826816958e-4, 9.356288793782e-4, 9.35629334998167e-4, 9.35629586787032e-4, 9.35629590959554e-4, 9.35629315265019e-4, 9.35628750445499e-4, 9.35627927729376e-4, 9.35626943444182e-4, 9.35625988919563e-4, 9.35625374931142e-4, 9.35625518248632e-4, 9.35626815510699e-4, 9.35629271949379e-4, 9.35631765826735e-4, 9.35631302591085e-4, 9.35624435378039e-4, 9.35615481669103e-4, 9.35624502924169e-4, 9.35639568749216e-4, 9.35603593155876e-4, 9.35650009660136e-4, 9.35620791695048e-4, 9.35601919757795e-4, 9.35620791695048e-4, 9.35650009660135e-4, 9.35603593155875e-4, 9.35639568749216e-4, 9.35624502924168e-4, 9.35615481669103e-4, 9.35624435378038e-4, 9.35631302591085e-4, 9.35631765826736e-4, 9.35629271949379e-4, 9.356268155107e-4, 9.35625518248632e-4, 9.35625374931143e-4, 9.35625988919562e-4, 9.35626943444182e-4, 9.35627927729377e-4, 9.35628750445499e-4, 9.35629315265018e-4, 9.35629590959554e-4, 9.35629586787032e-4, 9.35629334998168e-4, 9.356288793782e-4, 9.35628268169581e-4, 9.35627549917478e-4, 9.35626771146722e-4, 9.35625975117762e-4, 9.35625201170984e-4, 9.35624484356864e-4, 9.35623855177659e-4, 9.3562333935059e-4
flux1:, 0.688665923448535, 8.70891940355187e-4, 8.70892400300539e-4, 8.70892964257006e-4, 8.70893608806361e-4, 8.70894306069378e-4, 8.7089502394926e-4, 8.70895726404558e-4, 8.70896373832975e-4, 8.70896923723883e-4, 8.70897331854285e-4, 8.70897554473865e-4, 8.70897552162664e-4, 8.70897296352253e-4, 8.70896779831991e-4, 8.70896032732823e-4, 8.70895144941627e-4, 8.70894293197032e-4, 8.70893762885861e-4, 8.70893934608112e-4, 8.70895166730577e-4, 8.70897452433452e-4, 8.70899743212317e-4, 8.70899269536915e-4, 8.70892872327324e-4, 8.7088461021441e-4, 8.70893070967046e-4, 8.70907016301322e-4, 8.70873551640265e-4, 8.70916770497715e-4, 8.7088957731045e-4, 8.70871994607994e-4, 8.7088957731045e-4, 8.70916770497715e-4, 8.70873551640264e-4, 8.70907016301323e-4, 8.70893070967047e-4, 8.70884610214411e-4, 8.70892872327324e-4, 8.70899269536915e-4, 8.70899743212317e-4, 8.70897452433452e-4, 8.70895166730577e-4, 8.70893934608112e-4, 8.70893762885861e-4, 8.70894293197032e-4, 8.70895144941627e-4, 8.70896032732823e-4, 8.70896779831992e-4, 8.70897296352254e-4, 8.70897552162664e-4, 8.70897554473864e-4, 8.70897331854285e-4, 8.70896923723882e-4, 8.70896373832974e-4, 8.70895726404558e-4, 8.7089502394926e-4, 8.70894306069378e-4, 8.70893608806361e-4, 8.70892964257006e-4, 8.70892400300539e-4, 8.70891940355187e-4
flux1:, 0.688928372352288, 8.09923144107528e-4, 8.0992354674993e-4, 8.09924043802125e-4, 8.09924614224582e-4, 8.09925232852459e-4, 8.09925870631658e-4, 8.09926494890202e-4, 8.099270697186e-4, 8.09927556602643e-4, 8.0992791555822e-4, 8.09928107172942e-4, 8.0992809617544e-4, 8.09927857431246e-4, 8.09927385562355e-4, 8.0992670953547e-4, 8.09925913054494e-4, 8.09925159089033e-4, 8.09924709280621e-4, 8.0992491063114e-4, 8.09926086266735e-4, 8.0992821895355e-4, 8.09930329506527e-4, 8.09929858696372e-4, 8.09923913875127e-4, 8.09916305645006e-4, 8.09924240290863e-4, 8.09937143061564e-4, 8.0990604714432e-4, 8.09946256888619e-4, 8.09920972954157e-4, 8.09904606718916e-4, 8.09920972954157e-4, 8.09946256888619e-4, 8.0990604714432e-4, 8.09937143061565e-4, 8.09924240290863e-4, 8.09916305645006e-4, 8.09923913875127e-4, 8.09929858696372e-4, 8.09930329506528e-4, 8.0992821895355e-4, 8.09926086266735e-4, 8.0992491063114e-4, 8.09924709280621e-4, 8.09925159089032e-4, 8.09925913054494e-4, 8.09926709535469e-4, 8.09927385562355e-4, 8.09927857431246e-4, 8.0992809617544e-4, 8.09928107172942e-4, 8.09927915558221e-4, 8.09927556602644e-4, 8.099270697186e-4, 8.09926494890202e-4, 8.09925870631658e-4, 8.09925232852459e-4, 8.09924614224582e-4, 8.09924043802125e-4, 8.0992354674993e-4, 8.09923144107528e-4
flux1:, 0.689190821256042, 7.52557442364273e-4, 7.52557787399552e-4, 7.52558217335875e-4, 7.52558713529582e-4, 7.52559253546742e-4, 7.52559811381945e-4, 7.52560357716354e-4, 7.52560860282161e-4, 7.52561284463906e-4, 7.52561594363711e-4, 7.52561754698038e-4, 7.52561734089616e-4, 7.52561510569616e-4, 7.52561080373528e-4, 7.52560471241532e-4, 7.52559760954057e-4, 7.52559099514874e-4, 7.52558726402504e-4, 7.52558957471522e-4, 7.52560083471011e-4, 7.52562078268977e-4, 7.52564028247046e-4, 7.52563570549412e-4, 7.52558058958726e-4, 7.52551066867849e-4, 7.52558506942807e-4, 7.52570439641328e-4, 7.52541575045045e-4, 7.52578955328762e-4, 7.52555469409692e-4, 7.52540249641271e-4, 7.52555469409692e-4, 7.52578955328763e-4, 7.52541575045045e-4, 7.52570439641328e-4, 7.52558506942807e-4, 7.52551066867849e-4, 7.52558058958726e-4, 7.52563570549412e-4, 7.52564028247046e-4, 7.52562078268978e-4, 7.52560083471011e-4, 7.52558957471522e-4, 7.52558726402505e-4, 7.52559099514874e-4, 7.52559760954057e-4, 7.52560471241532e-4, 7.52561080373528e-4, 7.52561510569615e-4, 7.52561734089616e-4, 7.52561754698038e-4, 7.5256159436371e-4, 7.52561284463906e-4, 7.5256086028216e-4, 7.52560357716355e-4, 7.52559811381946e-4, 7.52559253546742e-4, 7.52558713529581e-4, 7.52558217335875e-4, 7.52557787399551e-4, 7.52557442364273e-4
flux1:, 0.689453270159795, 6.98637353687168e-4, 6.98637641977928e-4, 6.98638006027451e-4, 6.98638429547589e-4, 6.98638892785259e-4, 6.98639372717461e-4, 6.98639843288113e-4, 6.98640275748175e-4, 6.98640639217929e-4, 6.98640901677941e-4, 6.98641031722682e-4, 6.98641001588113e-4, 6.98640792191914e-4, 6.98640401166025e-4, 6.98639854970548e-4, 6.98639225725783e-4, 6.98638651255103e-4, 6.9863835039629e-4, 6.98638610189943e-4, 6.98639691710278e-4, 6.98641561328092e-4, 6.9864336739944e-4, 6.98642930281582e-4, 6.98637831476084e-4, 6.98631417933098e-4, 6.98638392308495e-4, 6.98649422282373e-4, 6.98622656436841e-4, 6.9865737824729e-4, 6.98635583411219e-4, 6.98621442874622e-4, 6.98635583411218e-4, 6.9865737824729e-4, 6.98622656436841e-4, 6.98649422282373e-4, 6.98638392308496e-4, 6.98631417933098e-4, 6.98637831476084e-4, 6.98642930281582e-4, 6.9864336739944e-4, 6.98641561328092e-4, 6.98639691710278e-4, 6.98638610189943e-4, 6.9863835039629e-4, 6.98638651255103e-4, 6.98639225725783e-4, 6.98639854970548e-4, 6.98640401166025e-4, 6.98640792191914e-4, 6.98641001588114e-4, 6.98641031722682e-4, 6.98640901677941e-4, 6.98640639217929e-4, 6.98640275748174e-4, 6.98639843288113e-4, 6.98639372717461e-4, 6.9863889278526e-4, 6.98638429547589e-4, 6.98638006027451e-4, 6.98637641977928e-4, 6.98637353687168e-4
flux1:, 0.689715719063548, 6.48007816349633e-4, 6.48008049900106e-4, 6.48008350630728e-4, 6.48008704518135e-4, 6.48009094383409e-4, 6.48009500059661e-4, 6.48009898602995e-4, 6.4801026460323e-4, 6.48010570702901e-4, 6.48010788512394e-4, 6.48010890224542e-4, 6.48010851392302e-4, 6.48010655538442e-4, 6.48010301482394e-4, 6.48009814362615e-4, 6.48009260907749e-4, 6.48008767528431e-4, 6.48008533884326e-4, 6.48008820420062e-4, 6.4800986108048e-4, 6.48011616030225e-4, 6.48013292164594e-4, 6.48012880632151e-4, 6.48008173168654e-4, 6.48002300948752e-4, 6.48008836062906e-4, 6.48019025839184e-4, 6.47994231119014e-4, 6.48026457028785e-4, 6.48006250662272e-4, 6.47993124881046e-4, 6.48006250662272e-4, 6.48026457028785e-4, 6.47994231119015e-4, 6.48019025839185e-4, 6.48008836062906e-4, 6.48002300948752e-4, 6.48008173168654e-4, 6.48012880632151e-4, 6.48013292164595e-4, 6.48011616030226e-4, 6.4800986108048e-4, 6.48008820420062e-4, 6.48008533884327e-4, 6.48008767528431e-4, 6.48009260907749e-4, 6.48009814362615e-4, 6.48010301482394e-4, 6.48010655538442e-4, 6.48010851392302e-4, 6.48010890224542e-4, 6.48010788512394e-4, 6.48010570702901e-4, 6.4801026460323e-4, 6.48009898602995e-4, 6.48009500059661e-4, 6.48009094383409e-4, 6.48008704518135e-4, 6.48008350630728e-4, 6.48008049900106e-4, 6.48007816349633e-4
flux1:, 0.689978167967302, 6.00516542856534e-4, 6.00516724721251e-4, 6.00516965877808e-4, 6.00517254435185e-4, 6.00517575636365e-4, 6.00517911997175e-4, 6.00518243489287e-4, 6.00518547819174e-4, 6.00518800902185e-4, 6.00518977702671e-4, 6.00519053715471e-4, 6.00519007508943e-4, 6.00518824934833e-4, 6.00518505804004e-4, 6.00518073906077e-4, 6.00517590851886e-4, 6.00517172388421e-4, 6.00517000399687e-4, 6.00517310838255e-4, 6.00518312912115e-4, 6.00519961764718e-4, 6.00521519547466e-4, 6.00521136487138e-4, 6.00516798233071e-4, 6.00511430708941e-4, 6.00517550820105e-4, 6.00526958446573e-4, 6.00504012259499e-4, 6.00533896702077e-4, 6.00515180517518e-4, 6.00503007760956e-4, 6.00515180517517e-4, 6.00533896702077e-4, 6.00504012259499e-4, 6.00526958446573e-4, 6.00517550820105e-4, 6.00511430708941e-4, 6.00516798233071e-4, 6.00521136487138e-4, 6.00521519547466e-4, 6.00519961764717e-4, 6.00518312912115e-4, 6.00517310838256e-4, 6.00517000399687e-4, 6.00517172388422e-4, 6.00517590851886e-4, 6.00518073906077e-4, 6.00518505804004e-4, 6.00518824934833e-4, 6.00519007508943e-4, 6.00519053715472e-4, 6.00518977702671e-4, 6.00518800902185e-4, 6.00518547819173e-4, 6.00518243489287e-4, 6.00517911997175e-4, 6.00517575636365e-4, 6.00517254435185e-4, 6.00516965877808e-4, 6.00516724721251e-4, 6.00516542856534e-4
flux1:, 0.690240616871055, 5.56014337025288e-4, 5.56014471163876e-4, 5.56014657461271e-4, 5.56014885994112e-4, 5.56015144240901e-4, 5.56015417192592e-4, 5.56015687507484e-4, 5.56015935758115e-4, 5.56016140860761e-4, 5.56016280843076e-4, 5.56016334199624e-4, 5.56016282215879e-4, 5.56016112807941e-4, 5.56015826598664e-4, 5.56015446017261e-4, 5.56015027835388e-4, 5.56014677865415e-4, 5.56014561556817e-4, 5.56014892360671e-4, 5.56015856990764e-4, 5.56017406651115e-4, 5.56018855612134e-4, 5.56018502143575e-4, 5.56014510589419e-4, 5.56009611965096e-4, 5.56015339412652e-4, 5.56024018804885e-4, 5.56002803668464e-4, 5.56030493230312e-4, 5.56013173262672e-4, 5.56001894526375e-4, 5.56013173262672e-4, 5.56030493230312e-4, 5.56002803668463e-4, 5.56024018804885e-4, 5.56015339412652e-4, 5.56009611965096e-4, 5.56014510589419e-4, 5.56018502143575e-4, 5.56018855612134e-4, 5.56017406651115e-4, 5.56015856990764e-4, 5.56014892360671e-4, 5.56014561556817e-4, 5.56014677865415e-4, 5.56015027835388e-4, 5.56015446017261e-4, 5.56015826598664e-4, 5.56016112807941e-4, 5.56016282215879e-4, 5.56016334199624e-4, 5.56016280843076e-4, 5.56016140860762e-4, 5.56015935758114e-4, 5.56015687507485e-4, 5.56015417192593e-4, 5.56015144240901e-4, 5.56014885994112e-4, 5.5601465746127e-4, 5.56014471163877e-4, 5.56014337025288e-4
flux1:, 0.690503065774808, 5.14355374735453e-4, 5.14355465828003e-4, 5.14355602715513e-4, 5.14355777255082e-4, 5.14355978951443e-4, 5.14356195041141e-4, 5.14356410620588e-4, 5.14356608862073e-4, 5.14356771400464e-4, 5.14356879032066e-4, 5.14356912952112e-4, 5.1435685687529e-4, 5.14356700533734e-4, 5.14356445201832e-4, 5.14356111952707e-4, 5.14355753000891e-4, 5.14355464931007e-4, 5.14355398036373e-4, 5.14355745144256e-4, 5.14356672569801e-4, 5.14358128558709e-4, 5.14359476502769e-4, 5.1435915232622e-4, 5.14355484889256e-4, 5.14351020425114e-4, 5.14356375887617e-4, 5.14364377171526e-4, 5.14344780771801e-4, 5.14370414493406e-4, 5.14354401084442e-4, 5.14343960063693e-4, 5.14354401084442e-4, 5.14370414493406e-4, 5.14344780771801e-4, 5.14364377171526e-4, 5.14356375887617e-4, 5.14351020425114e-4, 5.14355484889256e-4, 5.1435915232622e-4, 5.14359476502769e-4, 5.1435812855871e-4, 5.14356672569801e-4, 5.14355745144256e-4, 5.14355398036373e-4, 5.14355464931007e-4, 5.14355753000891e-4, 5.14356111952707e-4, 5.14356445201832e-4, 5.14356700533734e-4, 5.1435685687529e-4, 5.14356912952112e-4, 5.14356879032066e-4, 5.14356771400464e-4, 5.14356608862073e-4, 5.14356410620588e-4, 5.14356195041141e-4, 5.14355978951443e-4, 5.14355777255082e-4, 5.14355602715513e-4, 5.14355465828003e-4, 5.14355374735453e-4
flux1:, 0.690765514678561, 4.75397449593619e-4, 4.7539750283202e-4, 4.75397596244933e-4, 4.75397723269579e-4, 4.75397875215258e-4, 4.75398041323741e-4, 4.75398208872791e-4, 4.75398363363422e-4, 4.75398488866534e-4, 4.75398568657433e-4, 4.75398586343545e-4, 4.75398527796703e-4, 4.75398384336327e-4, 4.75398157748116e-4, 4.75397867768629e-4, 4.75397562338775e-4, 4.75397329497785e-4, 4.75397305596873e-4, 4.75397664604785e-4, 4.75398554389351e-4, 4.75399921120881e-4, 4.75401174447715e-4, 4.75400878176054e-4, 4.75397512484837e-4, 4.75393448704057e-4, 4.75398451444778e-4, 4.75405821286195e-4, 4.75387736513498e-4, 4.75411446193078e-4, 4.75396653961312e-4, 4.75386997017032e-4, 4.75396653961312e-4, 4.75411446193077e-4, 4.75387736513498e-4, 4.75405821286195e-4, 4.75398451444778e-4, 4.75393448704057e-4, 4.75397512484838e-4, 4.75400878176054e-4, 4.75401174447715e-4, 4.75399921120881e-4, 4.75398554389351e-4, 4.75397664604785e-4, 4.75397305596873e-4, 4.75397329497784e-4, 4.75397562338775e-4, 4.75397867768629e-4, 4.75398157748116e-4, 4.75398384336327e-4, 4.75398527796703e-4, 4.75398586343545e-4, 4.75398568657432e-4, 4.75398488866534e-4, 4.75398363363423e-4, 4.75398208872791e-4, 4.75398041323741e-4, 4.75397875215257e-4, 4.75397723269579e-4, 4.75397596244933e-4, 4.7539750283202e-4, 4.75397449593619e-4
flux1:, 0.691027963582315, 4.39002184878755e-4, 4.39002205749005e-4, 4.39002261862499e-4, 4.39002348031783e-4, 4.39002457145989e-4, 4.39002580210624e-4, 4.3900270642938e-4, 4.39002823365429e-4, 4.39002917251192e-4, 4.39002973563427e-4, 4.39002978049406e-4, 4.3900291848565e-4, 4.39002787571667e-4, 4.3900258748457e-4, 4.39002336657706e-4, 4.39002079040905e-4, 4.3900189478335e-4, 4.3900190744246e-4, 4.39002273782112e-4, 4.3900312503304e-4, 4.39004406077557e-4, 4.39005570082104e-4, 4.39005299548113e-4, 4.39002213699354e-4, 4.38998518568454e-4, 4.39003186661205e-4, 4.39009968575965e-4, 4.38993293534458e-4, 4.39015204029253e-4, 4.39001551824673e-4, 4.38992627941853e-4, 4.39001551824673e-4, 4.39015204029253e-4, 4.38993293534458e-4, 4.39009968575966e-4, 4.39003186661204e-4, 4.38998518568454e-4, 4.39002213699354e-4, 4.39005299548113e-4, 4.39005570082105e-4, 4.39004406077557e-4, 4.39003125033041e-4, 4.39002273782112e-4, 4.39001907442459e-4, 4.3900189478335e-4, 4.39002079040905e-4, 4.39002336657706e-4, 4.3900258748457e-4, 4.39002787571667e-4, 4.3900291848565e-4, 4.39002978049406e-4, 4.39002973563427e-4, 4.39002917251193e-4, 4.39002823365429e-4, 4.3900270642938e-4, 4.39002580210623e-4, 4.39002457145989e-4, 4.39002348031784e-4, 4.39002261862499e-4, 4.39002205749005e-4, 4.39002184878755e-4
flux1:, 0.691290412486068, 4.05035213233302e-4, 4.05035207302601e-4, 4.05035232300915e-4, 4.05035284214403e-4, 4.05035357292164e-4, 4.05035444068816e-4, 4.05035535427693e-4, 4.05035620739178e-4, 4.05035688137145e-4, 4.05035725039514e-4, 4.05035719081036e-4, 4.05035659712376e-4, 4.05035540828187e-4, 4.05035364896676e-4, 4.05035149093176e-4, 4.05034933655439e-4, 4.05034791468514e-4, 4.0503483437746e-4, 4.05035203484517e-4, 4.05036015055998e-4, 4.05037213381157e-4, 4.05038292526474e-4, 4.05038045058473e-4, 4.05035217840337e-4, 4.05031860918547e-4, 4.05036211448596e-4, 4.05042446088412e-4, 4.05027084077402e-4, 4.05047313598652e-4, 4.05034724441766e-4, 4.05026485180564e-4, 4.05034724441766e-4, 4.05047313598652e-4, 4.05027084077402e-4, 4.05042446088412e-4, 4.05036211448596e-4, 4.05031860918547e-4, 4.05035217840337e-4, 4.05038045058473e-4, 4.05038292526474e-4, 4.05037213381157e-4, 4.05036015055998e-4, 4.05035203484517e-4, 4.0503483437746e-4, 4.05034791468514e-4, 4.05034933655439e-4, 4.05035149093176e-4, 4.05035364896677e-4, 4.05035540828188e-4, 4.05035659712376e-4, 4.05035719081036e-4, 4.05035725039514e-4, 4.05035688137145e-4, 4.05035620739178e-4, 4.05035535427693e-4, 4.05035444068816e-4, 4.05035357292163e-4, 4.05035284214404e-4, 4.05035232300915e-4, 4.050352073026e-4, 4.05035213233302e-4
flux1:, 0.691552861389821, 3.73366325645554e-4, 3.73366298365886e-4, 3.73366298237221e-4, 3.7336632222692e-4, 3.73366365735421e-4, 3.73366422604939e-4, 3.73366485167165e-4, 3.73366544361716e-4, 3.73366589982723e-4, 3.73366611149735e-4, 3.73366597154833e-4, 3.73366538915203e-4, 3.73366431357653e-4, 3.73366277159275e-4, 3.73366092292122e-4, 3.73365913554674e-4, 3.73365807162189e-4, 3.73365874261264e-4, 3.73366241727087e-4, 3.73367012400826e-4, 3.7336813058477e-4, 3.73369128742332e-4, 3.73368901403556e-4, 3.73366312481557e-4, 3.7336326503589e-4, 3.73367314272757e-4, 3.73373039683911e-4, 3.73358899150369e-4, 3.73377559549136e-4, 3.73365960554565e-4, 3.7335835999438e-4, 3.73365960554565e-4, 3.73377559549136e-4, 3.73358899150369e-4, 3.73373039683911e-4, 3.73367314272757e-4, 3.7336326503589e-4, 3.73366312481557e-4, 3.73368901403556e-4, 3.73369128742332e-4, 3.7336813058477e-4, 3.73367012400826e-4, 3.73366241727087e-4, 3.73365874261264e-4, 3.73365807162189e-4, 3.73365913554673e-4, 3.73366092292122e-4, 3.73366277159275e-4, 3.73366431357653e-4, 3.73366538915203e-4, 3.73366597154833e-4, 3.73366611149735e-4, 3.73366589982723e-4, 3.73366544361716e-4, 3.73366485167165e-4, 3.73366422604939e-4, 3.73366365735421e-4, 3.7336632222692e-4, 3.73366298237221e-4, 3.73366298365886e-4, 3.73366325645554e-4
flux1:, 0.691815310293574, 3.43869591332479e-4, 3.43869547869892e-4, 3.43869528234612e-4, 3.43869530196916e-4, 3.43869550115919e-4, 3.43869582937555e-4, 3.43869622229706e-4, 3.43869660283702e-4, 3.43869688334433e-4, 3.43869696986174e-4, 3.43869676981364e-4, 3.43869620518889e-4, 3.4386952341559e-4, 3.43869388491404e-4, 3.43869230576893e-4, 3.43869083295377e-4, 3.43869006753313e-4, 3.43869092345125e-4, 3.43869454047287e-4, 3.43870182686478e-4, 3.4387122309943e-4, 3.43872143753625e-4, 3.43871933542801e-4, 3.43869563606555e-4, 3.43866798691339e-4, 3.43870562231982e-4, 3.43875814085442e-4, 3.43862808548263e-4, 3.43880005590287e-4, 3.43869327875632e-4, 3.43862322552652e-4, 3.43869327875631e-4, 3.43880005590287e-4, 3.43862808548263e-4, 3.43875814085443e-4, 3.43870562231982e-4, 3.4386679869134e-4, 3.43869563606555e-4, 3.43871933542801e-4, 3.43872143753625e-4, 3.4387122309943e-4, 3.43870182686478e-4, 3.43869454047287e-4, 3.43869092345125e-4, 3.43869006753313e-4, 3.43869083295377e-4, 3.43869230576893e-4, 3.43869388491404e-4, 3.4386952341559e-4, 3.43869620518889e-4, 3.43869676981364e-4, 3.43869696986174e-4, 3.43869688334432e-4, 3.43869660283702e-4, 3.43869622229706e-4, 3.43869582937555e-4, 3.4386955011592e-4, 3.43869530196916e-4, 3.43869528234612e-4, 3.43869547869892e-4, 3.43869591332479e-4
flux1:, 0.692077759197328, 3.16423450177935e-4, 3.16423395273891e-4, 3.16423361250679e-4, 3.16423346520683e-4, 3.16423348228204e-4, 3.16423362239523e-4, 3.16423383168141e-4, 3.16423404462009e-4, 3.16423418600261e-4, 3.16423417478257e-4, 3.16423393104818e-4, 3.1642333879758e-4, 3.16423251140484e-4, 3.16423133044236e-4, 3.16422998264266e-4, 3.16422877501921e-4, 3.16422825281212e-4, 3.16422924123587e-4, 3.16423276332005e-4, 3.16423962006075e-4, 3.1642492695842e-4, 3.16425773373916e-4, 3.16425577386438e-4, 3.164234082573e-4, 3.16420900758658e-4, 3.16424393641099e-4, 3.16429205433962e-4, 3.16417253381531e-4, 3.1643308701012e-4, 3.16423265591243e-4, 3.16416814430109e-4, 3.16423265591243e-4, 3.1643308701012e-4, 3.16417253381531e-4, 3.16429205433962e-4, 3.16424393641099e-4, 3.16420900758658e-4, 3.164234082573e-4, 3.16425577386438e-4, 3.16425773373916e-4, 3.16424926958421e-4, 3.16423962006075e-4, 3.16423276332005e-4, 3.16422924123587e-4, 3.16422825281213e-4, 3.16422877501921e-4, 3.16422998264266e-4, 3.16423133044236e-4, 3.16423251140484e-4, 3.1642333879758e-4, 3.16423393104818e-4, 3.16423417478257e-4, 3.16423418600261e-4, 3.16423404462009e-4, 3.16423383168141e-4, 3.16423362239523e-4, 3.16423348228204e-4, 3.16423346520683e-4, 3.16423361250679e-4, 3.16423395273891e-4, 3.16423450177934e-4
flux1:, 0.692340208101081, 2.90910779413011e-4, 2.909107172814e-4, 2.90910673393133e-4, 2.90910646661412e-4, 2.90910634863156e-4, 2.90910634623581e-4, 2.90910641433889e-4, 2.9091064972659e-4, 2.90910653051646e-4, 2.90910644424685e-4, 2.90910616958918e-4, 2.90910564948105e-4, 2.90910485637545e-4, 2.90910381988249e-4, 2.90910266749142e-4, 2.90910167939981e-4, 2.90910134993307e-4, 2.90910242370874e-4, 2.90910581827893e-4, 2.90911223907096e-4, 2.90912115763723e-4, 2.90912891116122e-4, 2.90912706666796e-4, 2.90910721367987e-4, 2.90908448015032e-4, 2.90911684803751e-4, 2.90916088033096e-4, 2.909051127965e-4, 2.90919677383175e-4, 2.90910651057358e-4, 2.90904715297668e-4, 2.90910651057358e-4, 2.90919677383176e-4, 2.909051127965e-4, 2.90916088033096e-4, 2.90911684803751e-4, 2.90908448015033e-4, 2.90910721367987e-4, 2.90912706666797e-4, 2.90912891116121e-4, 2.90912115763722e-4, 2.90911223907096e-4, 2.90910581827893e-4, 2.90910242370874e-4, 2.90910134993307e-4, 2.90910167939981e-4, 2.90910266749142e-4, 2.90910381988249e-4, 2.90910485637545e-4, 2.90910564948106e-4, 2.90910616958918e-4, 2.90910644424685e-4, 2.90910653051646e-4, 2.9091064972659e-4, 2.90910641433889e-4, 2.90910634623581e-4, 2.90910634863156e-4, 2.90910646661412e-4, 2.90910673393133e-4, 2.909107172814e-4, 2.90910779413011e-4
flux1:, 0.692602657004834, 2.67218936241973e-4, 2.67218870502686e-4, 2.67218820621325e-4, 2.67218785890926e-4, 2.6721876458991e-4, 2.67218753963197e-4, 2.67218750234314e-4, 2.6721874867084e-4, 2.67218743742436e-4, 2.6721872943576e-4, 2.67218699826841e-4, 2.67218650061303e-4, 2.67218577955052e-4, 2.67218486488322e-4, 2.67218387472329e-4, 2.67218306471396e-4, 2.67218288281999e-4, 2.67218400055334e-4, 2.67218724029568e-4, 2.67219322249951e-4, 2.6722014351201e-4, 2.6722085098357e-4, 2.6722067569332e-4, 2.67218858485333e-4, 2.67216797831039e-4, 2.67219792676439e-4, 2.67223816987455e-4, 2.672137465923e-4, 2.67227131175465e-4, 2.67218842394179e-4, 2.67213385512618e-4, 2.67218842394179e-4, 2.67227131175465e-4, 2.672137465923e-4, 2.67223816987455e-4, 2.67219792676439e-4, 2.67216797831039e-4, 2.67218858485333e-4, 2.6722067569332e-4, 2.6722085098357e-4, 2.6722014351201e-4, 2.6721932224995e-4, 2.67218724029567e-4, 2.67218400055334e-4, 2.67218288281999e-4, 2.67218306471396e-4, 2.67218387472329e-4, 2.67218486488322e-4, 2.67218577955052e-4, 2.67218650061304e-4, 2.67218699826841e-4, 2.6721872943576e-4, 2.67218743742436e-4, 2.6721874867084e-4, 2.67218750234314e-4, 2.67218753963197e-4, 2.6721876458991e-4, 2.67218785890925e-4, 2.67218820621325e-4, 2.67218870502686e-4, 2.67218936241973e-4
flux1:, 0.692865105908588, 2.45239778121084e-4, 2.45239711768777e-4, 2.45239659096382e-4, 2.45239619675882e-4, 2.45239592177033e-4, 2.45239574346666e-4, 2.45239563016785e-4, 2.45239554161859e-4, 2.45239543040872e-4, 2.45239524482125e-4, 2.45239493401323e-4, 2.45239445687959e-4, 2.45239379650598e-4, 2.45239298264865e-4, 2.45239212471513e-4, 2.45239145590384e-4, 2.45239138202061e-4, 2.45239250834549e-4, 2.45239557149385e-4, 2.45240111649853e-4, 2.45240865006353e-4, 2.45241507849704e-4, 2.45241339699581e-4, 2.452396760846e-4, 2.45237808460076e-4, 2.45240575135014e-4, 2.4524424844598e-4, 2.45235015446119e-4, 2.45247303958447e-4, 2.45239698691568e-4, 2.45234686320506e-4, 2.45239698691567e-4, 2.45247303958447e-4, 2.45235015446118e-4, 2.4524424844598e-4, 2.45240575135014e-4, 2.45237808460076e-4, 2.452396760846e-4, 2.45241339699581e-4, 2.45241507849704e-4, 2.45240865006353e-4, 2.45240111649853e-4, 2.45239557149385e-4, 2.45239250834549e-4, 2.45239138202061e-4, 2.45239145590384e-4, 2.45239212471513e-4, 2.45239298264865e-4, 2.45239379650599e-4, 2.45239445687959e-4, 2.45239493401324e-4, 2.45239524482125e-4, 2.45239543040872e-4, 2.45239554161858e-4, 2.45239563016785e-4, 2.45239574346667e-4, 2.45239592177033e-4, 2.45239619675882e-4, 2.45239659096382e-4, 2.45239711768777e-4, 2.45239778121084e-4
flux1:, 0.693127554812341, 2.24869662390377e-4, 2.24869597795098e-4, 2.248695448765e-4, 2.24869503403651e-4, 2.24869472347163e-4, 2.24869449857927e-4, 2.24869433272447e-4, 2.24869419163399e-4, 2.24869403467506e-4, 2.24869381743112e-4, 2.24869349638756e-4, 2.24869303693903e-4, 2.2486924264255e-4, 2.24869169437288e-4, 2.24869094212732e-4, 2.24869038239458e-4, 2.24869038267971e-4, 2.2486914883148e-4, 2.24869435870294e-4, 2.24869947204465e-4, 2.24870635556927e-4, 2.24871217130513e-4, 2.24871054487144e-4, 2.24869531186825e-4, 2.2486783863319e-4, 2.248703905501e-4, 2.24873739157123e-4, 2.24865280453873e-4, 2.24876551939357e-4, 2.24869579532768e-4, 2.24864979376175e-4, 2.24869579532768e-4, 2.24876551939357e-4, 2.24865280453873e-4, 2.24873739157123e-4, 2.248703905501e-4, 2.2486783863319e-4, 2.24869531186825e-4, 2.24871054487144e-4, 2.24871217130513e-4, 2.24870635556927e-4, 2.24869947204465e-4, 2.24869435870294e-4, 2.2486914883148e-4, 2.24869038267971e-4, 2.24869038239458e-4, 2.24869094212732e-4, 2.24869169437289e-4, 2.24869242642551e-4, 2.24869303693903e-4, 2.24869349638756e-4, 2.24869381743112e-4, 2.24869403467506e-4, 2.24869419163398e-4, 2.24869433272447e-4, 2.24869449857927e-4, 2.24869472347163e-4, 2.24869503403651e-4, 2.248695448765e-4, 2.24869597795098e-4, 2.24869662390377e-4
flux1:, 0.693390003716094, 2.06009426939891e-4, 2.06009365874913e-4, 2.06009314636413e-4, 2.0600927312609e-4, 2.06009240542781e-4, 2.06009215361544e-4, 2.06009195337214e-4, 2.06009177549302e-4, 2.06009158517325e-4, 2.06009134433656e-4, 2.06009101586958e-4, 2.06009057084814e-4, 2.06009000028265e-4, 2.0600893333231e-4, 2.06008866385807e-4, 2.06008818589486e-4, 2.06008823216497e-4, 2.06008929377921e-4, 2.06009196068705e-4, 2.06009665194929e-4, 2.06010291659018e-4, 2.06010815438527e-4, 2.06010657055541e-4, 2.06009261966828e-4, 2.06007728149211e-4, 2.06010078361491e-4, 2.06013127026163e-4, 2.0600538367657e-4, 2.0601571249838e-4, 2.06009325526857e-4, 2.06005107274335e-4, 2.06009325526857e-4, 2.0601571249838e-4, 2.06005383676571e-4, 2.06013127026163e-4, 2.06010078361491e-4, 2.06007728149211e-4, 2.06009261966828e-4, 2.06010657055541e-4, 2.06010815438527e-4, 2.06010291659018e-4, 2.06009665194929e-4, 2.06009196068705e-4, 2.06008929377921e-4, 2.06008823216498e-4, 2.06008818589486e-4, 2.06008866385807e-4, 2.0600893333231e-4, 2.06009000028265e-4, 2.06009057084814e-4, 2.06009101586958e-4, 2.06009134433656e-4, 2.06009158517325e-4, 2.06009177549302e-4, 2.06009195337214e-4, 2.06009215361544e-4, 2.06009240542781e-4, 2.0600927312609e-4, 2.06009314636413e-4, 2.06009365874913e-4, 2.06009426939891e-4
flux1:, 0.693652452619847, 1.88564353564651e-4, 1.88564297255899e-4, 1.88564249063841e-4, 1.88564208973697e-4, 1.88564176355567e-4, 1.88564149944515e-4, 1.88564127843016e-4, 1.88564107561113e-4, 1.88564086120522e-4, 1.88564060265042e-4, 1.88564026842854e-4, 1.88563983457952e-4, 1.88563929527246e-4, 1.88563867916208e-4, 1.88563807323779e-4, 1.88563765444719e-4, 1.88563772396134e-4, 1.88563872387396e-4, 1.8856411817013e-4, 1.88564546423502e-4, 1.88565114311831e-4, 1.88565583882142e-4, 1.88565428882274e-4, 1.88564151016041e-4, 1.88562761124193e-4, 1.88564922315604e-4, 1.8856769433874e-4, 1.88560611356403e-4, 1.885700673967e-4, 1.88564221513923e-4, 1.88560356753679e-4, 1.88564221513923e-4, 1.885700673967e-4, 1.88560611356403e-4, 1.8856769433874e-4, 1.88564922315604e-4, 1.88562761124193e-4, 1.88564151016041e-4, 1.88565428882274e-4, 1.88565583882142e-4, 1.88565114311831e-4, 1.88564546423502e-4, 1.8856411817013e-4, 1.88563872387396e-4, 1.88563772396134e-4, 1.88563765444719e-4, 1.88563807323779e-4, 1.88563867916208e-4, 1.88563929527246e-4, 1.88563983457952e-4, 1.88564026842854e-4, 1.88564060265042e-4, 1.88564086120522e-4, 1.88564107561113e-4, 1.88564127843016e-4, 1.88564149944515e-4, 1.88564176355567e-4, 1.88564208973697e-4, 1.88564249063841e-4, 1.88564297255899e-4, 1.88564353564651e-4
flux1:, 0.693914901523601, 1.72444115626344e-4, 1.72444064817473e-4, 1.72444020550349e-4, 1.7244398285771e-4, 1.72443951237314e-4, 1.72443924633416e-4, 1.72443901438614e-4, 1.72443879529946e-4, 1.72443856362918e-4, 1.72443829161538e-4, 1.72443795263105e-4, 1.72443752704826e-4, 1.72443701174172e-4, 1.72443643476858e-4, 1.72443587672891e-4, 1.72443549900024e-4, 1.72443557411122e-4, 1.72443649985731e-4, 1.7244387476607e-4, 1.72444263816448e-4, 1.72444776606915e-4, 1.72445195639094e-4, 1.72445043481656e-4, 1.72443872888791e-4, 1.72442613528663e-4, 1.72444597994308e-4, 1.72447115278812e-4, 1.7244064143055e-4, 1.72449290283431e-4, 1.72443944070831e-4, 1.72440406202296e-4, 1.72443944070831e-4, 1.72449290283431e-4, 1.7244064143055e-4, 1.72447115278813e-4, 1.72444597994309e-4, 1.72442613528663e-4, 1.72443872888791e-4, 1.72445043481656e-4, 1.72445195639094e-4, 1.72444776606915e-4, 1.72444263816448e-4, 1.7244387476607e-4, 1.72443649985731e-4, 1.72443557411122e-4, 1.72443549900024e-4, 1.72443587672891e-4, 1.72443643476858e-4, 1.72443701174172e-4, 1.72443752704826e-4, 1.72443795263105e-4, 1.72443829161539e-4, 1.72443856362918e-4, 1.72443879529946e-4, 1.72443901438614e-4, 1.72443924633417e-4, 1.72443951237314e-4, 1.7244398285771e-4, 1.72444020550349e-4, 1.72444064817473e-4, 1.72444115626344e-4
flux1:, 0.694177350427354, 1.57562711596697e-4, 1.57562666623867e-4, 1.57562626751942e-4, 1.5756259203599e-4, 1.57562562068844e-4, 1.57562535964199e-4, 1.57562512358168e-4, 1.57562489441871e-4, 1.57562465046387e-4, 1.57562436814232e-4, 1.57562402510006e-4, 1.57562360548054e-4, 1.57562310845902e-4, 1.57562256140347e-4, 1.57562203898559e-4, 1.57562168836206e-4, 1.5756217560631e-4, 1.57562259985723e-4, 1.57562464078709e-4, 1.57562815878765e-4, 1.5756327717262e-4, 1.57563649390342e-4, 1.57563499828453e-4, 1.57562427517768e-4, 1.57561286598062e-4, 1.57563106220257e-4, 1.57565389325919e-4, 1.57559476927289e-4, 1.57567380085891e-4, 1.57562494901881e-4, 1.57559259048664e-4, 1.57562494901881e-4, 1.57567380085891e-4, 1.57559476927289e-4, 1.57565389325919e-4, 1.57563106220257e-4, 1.57561286598062e-4, 1.57562427517768e-4, 1.57563499828453e-4, 1.57563649390342e-4, 1.5756327717262e-4, 1.57562815878765e-4, 1.57562464078709e-4, 1.57562259985723e-4, 1.5756217560631e-4, 1.57562168836206e-4, 1.57562203898559e-4, 1.57562256140347e-4, 1.57562310845902e-4, 1.57562360548054e-4, 1.57562402510006e-4, 1.57562436814232e-4, 1.57562465046387e-4, 1.57562489441871e-4, 1.57562512358168e-4, 1.57562535964199e-4, 1.57562562068844e-4, 1.57562592035991e-4, 1.57562626751942e-4, 1.57562666623867e-4, 1.57562711596697e-4
flux1:, 0.694439799331107, 1.43838386007583e-4, 1.43838346878417e-4, 1.43838311545439e-4, 1.43838280069479e-4, 1.43838252114689e-4, 1.4383822693335e-4, 1.43838203367342e-4, 1.43838179877647e-4, 1.43838154621087e-4, 1.43838125604925e-4, 1.43838090966443e-4, 1.43838049447032e-4, 1.43838001157774e-4, 1.4383794875806e-4, 1.43837899163661e-4, 1.43837865790054e-4, 1.4383787092965e-4, 1.43837946742734e-4, 1.4383813081014e-4, 1.43838447537247e-4, 1.43838861010886e-4, 1.43839190150292e-4, 1.4383904318191e-4, 1.43838061033776e-4, 1.43837027651054e-4, 1.43838693872994e-4, 1.43840762065735e-4, 1.43835366778027e-4, 1.43842581816723e-4, 1.43838121647686e-4, 1.43835164571442e-4, 1.43838121647686e-4, 1.43842581816723e-4, 1.43835366778027e-4, 1.43840762065735e-4, 1.43838693872994e-4, 1.43837027651054e-4, 1.43838061033776e-4, 1.4383904318191e-4, 1.43839190150292e-4, 1.43838861010886e-4, 1.43838447537247e-4, 1.4383813081014e-4, 1.43837946742734e-4, 1.4383787092965e-4, 1.43837865790054e-4, 1.43837899163661e-4, 1.4383794875806e-4, 1.43838001157774e-4, 1.43838049447033e-4, 1.43838090966443e-4, 1.43838125604925e-4, 1.43838154621087e-4, 1.43838179877647e-4, 1.43838203367342e-4, 1.4383822693335e-4, 1.43838252114689e-4, 1.43838280069479e-4, 1.43838311545439e-4, 1.43838346878417e-4, 1.43838386007583e-4
flux1:, 0.69470224823486, 1.31193539277811e-4, 1.31193505749673e-4, 1.31193474852083e-4, 1.31193446641647e-4, 1.31193420836921e-4, 1.31193396804899e-4, 1.31193373562513e-4, 1.31193349803393e-4, 1.31193323967151e-4, 1.3119329437863e-4, 1.31193259499241e-4, 1.31193218352449e-4, 1.31193171209789e-4, 1.31193120645281e-4, 1.31193073060421e-4, 1.31193040680529e-4, 1.31193043653705e-4, 1.31193110872481e-4, 1.31193275857137e-4, 1.31193559852586e-4, 1.31193929206581e-4, 1.31194218973162e-4, 1.31194074789448e-4, 1.31193175468556e-4, 1.3119223979399e-4, 1.31193763593704e-4, 1.31195634891388e-4, 1.3119071552236e-4, 1.31197296274768e-4, 1.31193227588962e-4, 1.31190527604699e-4, 1.31193227588962e-4, 1.31197296274768e-4, 1.3119071552236e-4, 1.31195634891388e-4, 1.31193763593703e-4, 1.3119223979399e-4, 1.31193175468556e-4, 1.31194074789448e-4, 1.31194218973162e-4, 1.31193929206581e-4, 1.31193559852586e-4, 1.31193275857137e-4, 1.31193110872481e-4, 1.31193043653705e-4, 1.31193040680529e-4, 1.31193073060421e-4, 1.31193120645281e-4, 1.31193171209789e-4, 1.31193218352449e-4, 1.31193259499241e-4, 1.3119329437863e-4, 1.31193323967151e-4, 1.31193349803393e-4, 1.31193373562513e-4, 1.31193396804899e-4, 1.31193420836921e-4, 1.31193446641647e-4, 1.31193474852083e-4, 1.31193505749673e-4, 1.31193539277811e-4
flux1:, 0.694964697138614, 1.19554627826157e-4, 1.19554599479811e-4, 1.19554572739815e-4, 1.19554547653392e-4, 1.19554523981684e-4, 1.1955450118786e-4, 1.19554478438681e-4, 1.19554454628809e-4, 1.19554428443307e-4, 1.19554398482939e-4, 1.19554363489865e-4, 1.19554322729095e-4, 1.19554276602546e-4, 1.19554227591376e-4, 1.19554181616101e-4, 1.19554149811255e-4, 1.19554150376203e-4, 1.19554209250763e-4, 1.19554356310862e-4, 1.19554610019458e-4, 1.19554938927916e-4, 1.19555192953428e-4, 1.19555051887411e-4, 1.19554228757515e-4, 1.19553381927774e-4, 1.19554773794363e-4, 1.19556465010923e-4, 1.19551983321121e-4, 1.19557980054515e-4, 1.19554271659851e-4, 1.19551808553108e-4, 1.19554271659851e-4, 1.19557980054515e-4, 1.19551983321121e-4, 1.19556465010924e-4, 1.19554773794362e-4, 1.19553381927774e-4, 1.19554228757515e-4, 1.19555051887411e-4, 1.19555192953428e-4, 1.19554938927916e-4, 1.19554610019458e-4, 1.19554356310862e-4, 1.19554209250763e-4, 1.19554150376203e-4, 1.19554149811255e-4, 1.19554181616101e-4, 1.19554227591376e-4, 1.19554276602546e-4, 1.19554322729094e-4, 1.19554363489865e-4, 1.19554398482939e-4, 1.19554428443307e-4, 1.19554454628809e-4, 1.19554478438681e-4, 1.1955450118786e-4, 1.19554523981684e-4, 1.19554547653392e-4, 1.19554572739815e-4, 1.19554599479811e-4, 1.19554627826157e-4
flux1:, 0.695227146042367, 1.08852055816504e-4, 1.08852032122125e-4, 1.08852009152038e-4, 1.08851986942238e-4, 1.08851965288303e-4, 1.08851943734994e-4, 1.08851921577922e-4, 1.0885189788561e-4, 1.08851871555847e-4, 1.08851841428308e-4, 1.08851806487015e-4, 1.0885176620194e-4, 1.08851721078101e-4, 1.08851673496852e-4, 1.08851628927741e-4, 1.08851597504412e-4, 1.08851595654457e-4, 1.08851646649569e-4, 1.08851777095523e-4, 1.08852003008096e-4, 1.08852295070823e-4, 1.0885251687271e-4, 1.08852379350648e-4, 1.08851626393513e-4, 1.08850860407773e-4, 1.0885213032146e-4, 1.08853657110688e-4, 1.0884957762679e-4, 1.08855037213263e-4, 1.08851660119721e-4, 1.08849415065969e-4, 1.08851660119721e-4, 1.08855037213263e-4, 1.0884957762679e-4, 1.08853657110688e-4, 1.0885213032146e-4, 1.08850860407773e-4, 1.08851626393513e-4, 1.08852379350648e-4, 1.0885251687271e-4, 1.08852295070823e-4, 1.08852003008096e-4, 1.08851777095523e-4, 1.08851646649569e-4, 1.08851595654457e-4, 1.08851597504412e-4, 1.08851628927741e-4, 1.08851673496852e-4, 1.08851721078101e-4, 1.0885176620194e-4, 1.08851806487015e-4, 1.08851841428308e-4, 1.08851871555847e-4, 1.0885189788561e-4, 1.08851921577922e-4, 1.08851943734994e-4, 1.08851965288303e-4, 1.08851986942238e-4, 1.08852009152038e-4, 1.08852032122125e-4, 1.08852055816504e-4
flux1:, 0.69548959494612, 9.90200598133713e-5, 9.9020040186921e-5, 9.90200205431655e-5, 9.90200009071334e-5, 9.90199811031898e-5, 9.90199607460007e-5, 9.90199392422684e-5, 9.90199158107746e-5, 9.90198895331351e-5, 9.90198594549275e-5, 9.90198247671165e-5, 9.90197851116624e-5, 9.90197410720316e-5, 9.90196949235443e-5, 9.90196517120476e-5, 9.90196206518532e-5, 9.90196165591164e-5, 9.90196602946341e-5, 9.90197755305132e-5, 9.90199761313414e-5, 9.90202348307648e-5, 9.90204277759576e-5, 9.9020294273182e-5, 9.90196060134221e-5, 9.90189136379048e-5, 9.90200710549616e-5, 9.90214479549181e-5, 9.90177377911803e-5, 9.90227038757712e-5, 9.90196311630214e-5, 9.9017586649576e-5, 9.90196311630214e-5, 9.90227038757712e-5, 9.90177377911804e-5, 9.90214479549181e-5, 9.90200710549614e-5, 9.90189136379047e-5, 9.90196060134222e-5, 9.90202942731819e-5, 9.90204277759576e-5, 9.90202348307647e-5, 9.90199761313413e-5, 9.90197755305133e-5, 9.90196602946341e-5, 9.90196165591165e-5, 9.90196206518532e-5, 9.90196517120475e-5, 9.90196949235443e-5, 9.90197410720315e-5, 9.90197851116624e-5, 9.90198247671165e-5, 9.90198594549274e-5, 9.9019889533135e-5, 9.90199158107746e-5, 9.90199392422684e-5, 9.90199607460007e-5, 9.90199811031898e-5, 9.90200009071334e-5, 9.90200205431655e-5, 9.90200401869209e-5, 9.90200598133714e-5
flux1:, 0.695752043849873, 8.999658755644e-5, 8.99965714053311e-5, 8.99965546313923e-5, 8.99965372501317e-5, 8.99965191106773e-5, 8.99964998879531e-5, 8.99964790844895e-5, 8.9996456048601e-5, 8.99964300200746e-5, 8.99964002208877e-5, 8.9996366017621e-5, 8.99963271946041e-5, 8.99962843916649e-5, 8.99962397727202e-5, 8.99961979849676e-5, 8.99961673976671e-5, 8.99961613610689e-5, 8.99961985577604e-5, 8.99963000288684e-5, 8.99964777494731e-5, 8.99967064136899e-5, 8.99968736880851e-5, 8.99967446905807e-5, 8.99961161275148e-5, 8.99954908084613e-5, 8.9996544651658e-5, 8.99977851303335e-5, 8.99944138188485e-5, 8.99989269846732e-5, 8.99961336752959e-5, 8.99942734259422e-5, 8.99961336752958e-5, 8.99989269846732e-5, 8.99944138188484e-5, 8.99977851303335e-5, 8.9996544651658e-5, 8.99954908084613e-5, 8.99961161275148e-5, 8.99967446905807e-5, 8.99968736880851e-5, 8.999670641369e-5, 8.99964777494732e-5, 8.99963000288684e-5, 8.99961985577603e-5, 8.99961613610689e-5, 8.99961673976672e-5, 8.99961979849677e-5, 8.99962397727201e-5, 8.99962843916648e-5, 8.99963271946041e-5, 8.99963660176211e-5, 8.99964002208878e-5, 8.99964300200746e-5, 8.99964560486009e-5, 8.99964790844895e-5, 8.99964998879532e-5, 8.99965191106775e-5, 8.99965372501318e-5, 8.99965546313924e-5, 8.9996571405331e-5, 8.999658755644e-5
flux1:, 0.696014492753627, 8.17231719905867e-5, 8.17231587484023e-5, 8.17231444068471e-5, 8.17231289738558e-5, 8.17231123202656e-5, 8.17230941730791e-5, 8.17230741173091e-5, 8.17230516124763e-5, 8.17230260336911e-5, 8.17229967529675e-5, 8.17229632844885e-5, 8.17229255285027e-5, 8.17228841616276e-5, 8.17228412320387e-5, 8.17228010115917e-5, 8.17227710924444e-5, 8.17227634913046e-5, 8.17227949232623e-5, 8.17228840708859e-5, 8.17230412511253e-5, 8.17232430239222e-5, 8.17233876083365e-5, 8.17232635807862e-5, 8.17226901279454e-5, 8.17221259135021e-5, 8.17230845683362e-5, 8.17242010708652e-5, 8.17211404010313e-5, 8.17252383313313e-5, 8.17227012698728e-5, 8.17210101723555e-5, 8.17227012698727e-5, 8.17252383313313e-5, 8.17211404010313e-5, 8.17242010708652e-5, 8.17230845683362e-5, 8.17221259135022e-5, 8.17226901279454e-5, 8.17232635807861e-5, 8.17233876083366e-5, 8.17232430239222e-5, 8.17230412511254e-5, 8.1722884070886e-5, 8.17227949232624e-5, 8.17227634913045e-5, 8.17227710924443e-5, 8.17228010115918e-5, 8.17228412320387e-5, 8.17228841616276e-5, 8.17229255285026e-5, 8.17229632844885e-5, 8.17229967529675e-5, 8.17230260336912e-5, 8.17230516124763e-5, 8.17230741173091e-5, 8.17230941730791e-5, 8.17231123202657e-5, 8.17231289738558e-5, 8.17231444068471e-5, 8.17231587484021e-5, 8.17231719905866e-5
flux1:, 0.69627694165738, 7.41448016153082e-5, 7.4144790766039e-5, 7.41447784603079e-5, 7.41447647004639e-5, 7.41447493765423e-5, 7.41447322604787e-5, 7.414471300798e-5, 7.41446911734778e-5, 7.41446662470595e-5, 7.41446377272884e-5, 7.41446052510201e-5, 7.41445688109972e-5, 7.41445291035385e-5, 7.41444880578962e-5, 7.41444495925544e-5, 7.41444205850184e-5, 7.41444118391041e-5, 7.41444382934268e-5, 7.41445165173232e-5, 7.41446553742393e-5, 7.41448331924694e-5, 7.41449578453917e-5, 7.41448392059743e-5, 7.41443166384795e-5, 7.41438081095516e-5, 7.41446794262042e-5, 7.41456834236881e-5, 7.41429072910379e-5, 7.41466249279414e-5, 7.41443226659148e-5, 7.4142786702387e-5, 7.41443226659148e-5, 7.41466249279414e-5, 7.41429072910379e-5, 7.41456834236881e-5, 7.41446794262042e-5, 7.41438081095516e-5, 7.41443166384795e-5, 7.41448392059743e-5, 7.41449578453917e-5, 7.41448331924695e-5, 7.41446553742392e-5, 7.41445165173232e-5, 7.41444382934269e-5, 7.41444118391041e-5, 7.41444205850182e-5, 7.41444495925544e-5, 7.41444880578963e-5, 7.41445291035384e-5, 7.41445688109972e-5, 7.414460525102e-5, 7.41446377272884e-5, 7.41446662470594e-5, 7.41446911734777e-5, 7.414471300798e-5, 7.41447322604788e-5, 7.41447493765423e-5, 7.4144764700464e-5, 7.4144778460308e-5, 7.41447907660391e-5, 7.41448016153082e-5
flux1:, 0.696539390561133, 6.72097881430536e-5, 6.72097792358515e-5, 6.7209768623015e-5, 6.72097563030587e-5, 6.7209742182966e-5, 6.72097260732408e-5, 6.72097076897818e-5, 6.72096866674446e-5, 6.72096625932119e-5, 6.72096350713724e-5, 6.72096038394361e-5, 6.72095689621069e-5, 6.72095311407397e-5, 6.72094921837339e-5, 6.72094556771611e-5, 6.72094278415329e-5, 6.72094183779847e-5, 6.72094406220095e-5, 6.72095092507726e-5, 6.72096318552377e-5, 6.72097884335155e-5, 6.72098956805887e-5, 6.72097827824431e-5, 6.72093071921094e-5, 6.72088494019452e-5, 6.7209640702651e-5, 6.72105427424283e-5, 6.72080270067242e-5, 6.72113967064478e-5, 6.72093093932734e-5, 6.72079155737497e-5, 6.72093093932734e-5, 6.72113967064479e-5, 6.72080270067243e-5, 6.72105427424283e-5, 6.7209640702651e-5, 6.72088494019451e-5, 6.72093071921094e-5, 6.72097827824432e-5, 6.72098956805888e-5, 6.72097884335156e-5, 6.72096318552377e-5, 6.72095092507726e-5, 6.72094406220095e-5, 6.72094183779847e-5, 6.72094278415329e-5, 6.72094556771612e-5, 6.72094921837339e-5, 6.72095311407397e-5, 6.7209568962107e-5, 6.72096038394361e-5, 6.72096350713723e-5, 6.72096625932119e-5, 6.72096866674446e-5, 6.72097076897819e-5, 6.72097260732408e-5, 6.72097421829661e-5, 6.72097563030587e-5, 6.7209768623015e-5, 6.72097792358515e-5, 6.72097881430535e-5
flux1:, 0.696801839464887, 6.08696323826719e-5, 6.08696250384895e-5, 6.08696158344507e-5, 6.08696047666124e-5, 6.0869591756773e-5, 6.08695766482609e-5, 6.08695592078012e-5, 6.08695391378116e-5, 6.08695161061914e-5, 6.08694898046196e-5, 6.08694600519929e-5, 6.08694269671953e-5, 6.08693912443049e-5, 6.08693545702286e-5, 6.08693202188228e-5, 6.08692938070536e-5, 6.0869284034247e-5, 6.08693027902511e-5, 6.08693630593452e-5, 6.08694713201866e-5, 6.08696091425378e-5, 6.08697012723932e-5, 6.08695943913615e-5, 6.08691621491155e-5, 6.0868750571114e-5, 6.0869468662434e-5, 6.08702784194818e-5, 6.08680007718324e-5, 6.08710524559902e-5, 6.08691617357773e-5, 6.08678980345956e-5, 6.08691617357773e-5, 6.08710524559902e-5, 6.08680007718324e-5, 6.08702784194818e-5, 6.0869468662434e-5, 6.0868750571114e-5, 6.08691621491155e-5, 6.08695943913616e-5, 6.08697012723932e-5, 6.08696091425378e-5, 6.08694713201867e-5, 6.08693630593451e-5, 6.08693027902511e-5, 6.0869284034247e-5, 6.08692938070535e-5, 6.08693202188228e-5, 6.08693545702286e-5, 6.0869391244305e-5, 6.08694269671953e-5, 6.08694600519929e-5, 6.08694898046196e-5, 6.08695161061913e-5, 6.08695391378114e-5, 6.08695592078012e-5, 6.08695766482609e-5, 6.0869591756773e-5, 6.08696047666124e-5, 6.08696158344506e-5, 6.08696250384894e-5, 6.0869632382672e-5
flux1:, 0.69706428836864, 5.50788891903657e-5, 5.50788831020482e-5, 5.5078875080816e-5, 5.50788651212288e-5, 5.50788531578272e-5, 5.50788390615644e-5, 5.50788226416569e-5, 5.50788036567392e-5, 5.50787818416053e-5, 5.50787569593303e-5, 5.50787288935089e-5, 5.50786978020316e-5, 5.50786643616311e-5, 5.50786301383607e-5, 5.5078598113463e-5, 5.50785733500781e-5, 5.50785636381938e-5, 5.50785795651692e-5, 5.50786326021216e-5, 5.50787282571503e-5, 5.50788495749932e-5, 5.50789286408142e-5, 5.50788279688573e-5, 5.50784356938363e-5, 5.5078066176904e-5, 5.50787173662496e-5, 5.50794436952914e-5, 5.50773835339002e-5, 5.50801448365671e-5, 5.50784337505782e-5, 5.50772890458486e-5, 5.50784337505781e-5, 5.50801448365671e-5, 5.50773835339002e-5, 5.50794436952914e-5, 5.50787173662496e-5, 5.50780661769041e-5, 5.50784356938363e-5, 5.50788279688573e-5, 5.50789286408142e-5, 5.50788495749932e-5, 5.50787282571503e-5, 5.50786326021216e-5, 5.50785795651693e-5, 5.50785636381938e-5, 5.5078573350078e-5, 5.5078598113463e-5, 5.50786301383608e-5, 5.50786643616311e-5, 5.50786978020316e-5, 5.50787288935089e-5, 5.50787569593303e-5, 5.50787818416054e-5, 5.50788036567392e-5, 5.5078822641657e-5, 5.50788390615644e-5, 5.50788531578272e-5, 5.50788651212287e-5, 5.50788750808159e-5, 5.50788831020482e-5, 5.50788891903657e-5
flux1:, 0.697326737272393, 4.9795032258142e-5, 4.97950271856206e-5, 4.97950201742829e-5, 4.97950112177703e-5, 4.97950002613511e-5, 4.97949871989186e-5, 4.9794971874819e-5, 4.97949540939732e-5, 4.97949336458844e-5, 4.97949103512139e-5, 4.97948841439857e-5, 4.97948552083562e-5, 4.97948241957469e-5, 4.97947925532171e-5, 4.97947629885055e-5, 4.97947400572871e-5, 4.97947307250836e-5, 4.97947444069671e-5, 4.97947912229999e-5, 4.97948758361506e-5, 4.9794982671814e-5, 4.97950504978424e-5, 4.97949561413677e-5, 4.97946006759445e-5, 4.97942694066014e-5, 4.97948595222788e-5, 4.97955105101111e-5, 4.97936488241843e-5, 4.97961452343583e-5, 4.97945981289449e-5, 4.97935621449329e-5, 4.9794598128945e-5, 4.97961452343582e-5, 4.97936488241843e-5, 4.97955105101111e-5, 4.97948595222788e-5, 4.97942694066014e-5, 4.97946006759446e-5, 4.97949561413676e-5, 4.97950504978424e-5, 4.9794982671814e-5, 4.97948758361506e-5, 4.9794791223e-5, 4.9794744406967e-5, 4.97947307250836e-5, 4.97947400572871e-5, 4.97947629885055e-5, 4.9794792553217e-5, 4.97948241957469e-5, 4.97948552083561e-5, 4.97948841439858e-5, 4.97949103512139e-5, 4.97949336458843e-5, 4.97949540939732e-5, 4.9794971874819e-5, 4.97949871989186e-5, 4.97950002613511e-5, 4.97950112177703e-5, 4.97950201742829e-5, 4.97950271856206e-5, 4.97950322581421e-5
flux1:, 0.697589186176146, 4.4978319438694e-5, 4.49783152008562e-5, 4.49783090717867e-5, 4.49783010444735e-5, 4.4978291072991e-5, 4.49782790699976e-5, 4.49782649085327e-5, 4.49782484312095e-5, 4.49782294717663e-5, 4.49782078966728e-5, 4.49781836783469e-5, 4.49781570167152e-5, 4.49781285318581e-5, 4.49780995548202e-5, 4.49780725384957e-5, 4.49780515743929e-5, 4.49780428815108e-5, 4.49780548210803e-5, 4.49780963083122e-5, 4.49781712719906e-5, 4.49782654268458e-5, 4.49783236189498e-5, 4.49782356012127e-5, 4.49779139911051e-5, 4.49776174614825e-5, 4.4978151875492e-5, 4.49787348930106e-5, 4.49770541543054e-5, 4.49793091534295e-5, 4.49779115931956e-5, 4.49769748455728e-5, 4.49779115931956e-5, 4.49793091534295e-5, 4.49770541543054e-5, 4.49787348930105e-5, 4.4978151875492e-5, 4.49776174614824e-5, 4.49779139911051e-5, 4.49782356012127e-5, 4.49783236189497e-5, 4.49782654268458e-5, 4.49781712719906e-5, 4.49780963083122e-5, 4.49780548210804e-5, 4.49780428815108e-5, 4.49780515743929e-5, 4.49780725384957e-5, 4.49780995548202e-5, 4.49781285318581e-5, 4.49781570167152e-5, 4.49781836783469e-5, 4.49782078966728e-5, 4.49782294717663e-5, 4.49782484312094e-5, 4.49782649085328e-5, 4.49782790699976e-5, 4.4978291072991e-5, 4.49783010444735e-5, 4.49783090717866e-5, 4.49783152008562e-5, 4.4978319438694e-5
flux1:, 0.6978516350799, 4.05916592362404e-5, 4.05916557009173e-5, 4.0591650362564e-5, 4.05916432135538e-5, 4.0591634214987e-5, 4.05916232946214e-5, 4.05916103486398e-5, 4.05915952500038e-5, 4.05915778677989e-5, 4.05915581043897e-5, 4.05915359605933e-5, 4.05915116436512e-5, 4.05914857380157e-5, 4.05914594626812e-5, 4.0591435033903e-5, 4.05914161194797e-5, 4.05914082634831e-5, 4.05914188810299e-5, 4.05914558142981e-5, 4.05915223559604e-5, 4.0591605422215e-5, 4.0591655381605e-5, 4.0591573648307e-5, 4.05912831269147e-5, 4.05910181077755e-5, 4.05915017606047e-5, 4.05920235140295e-5, 4.05905075754927e-5, 4.05925427697327e-5, 4.0591281455669e-5, 4.05904351995525e-5, 4.0591281455669e-5, 4.05925427697327e-5, 4.05905075754927e-5, 4.05920235140294e-5, 4.05915017606047e-5, 4.05910181077755e-5, 4.05912831269147e-5, 4.0591573648307e-5, 4.0591655381605e-5, 4.0591605422215e-5, 4.05915223559604e-5, 4.05914558142981e-5, 4.05914188810299e-5, 4.05914082634831e-5, 4.05914161194797e-5, 4.0591435033903e-5, 4.05914594626813e-5, 4.05914857380158e-5, 4.05915116436513e-5, 4.05915359605932e-5, 4.05915581043897e-5, 4.0591577867799e-5, 4.05915952500037e-5, 4.05916103486398e-5, 4.05916232946214e-5, 4.05916342149871e-5, 4.05916432135538e-5, 4.0591650362564e-5, 4.05916557009173e-5, 4.05916592362403e-5
flux1:, 0.698114083983653, 3.66004790258893e-5, 3.66004760991814e-5, 3.66004714865573e-5, 3.66004651796782e-5, 3.66004571450718e-5, 3.66004473224438e-5, 3.66004356264107e-5, 3.66004219540955e-5, 3.66004062024956e-5, 3.66003883016467e-5, 3.66003682726102e-5, 3.66003463233051e-5, 3.66003229998012e-5, 3.66002994138416e-5, 3.66002775627548e-5, 3.66002607284131e-5, 3.66002538457014e-5, 3.66002634815531e-5, 3.66002965238885e-5, 3.66003557158742e-5, 3.66004290910734e-5, 3.66004720302614e-5, 3.66003964575004e-5, 3.66001344336337e-5, 3.65998979515691e-5, 3.66003353782584e-5, 3.66008019590833e-5, 3.65994359600396e-5, 3.66012712070645e-5, 3.66001338993861e-5, 3.65993700800723e-5, 3.66001338993861e-5, 3.66012712070645e-5, 3.65994359600396e-5, 3.66008019590833e-5, 3.66003353782584e-5, 3.65998979515692e-5, 3.66001344336337e-5, 3.66003964575003e-5, 3.66004720302614e-5, 3.66004290910734e-5, 3.66003557158742e-5, 3.66002965238885e-5, 3.66002634815531e-5, 3.66002538457014e-5, 3.66002607284131e-5, 3.66002775627548e-5, 3.66002994138417e-5, 3.66003229998011e-5, 3.66003463233052e-5, 3.66003682726103e-5, 3.66003883016467e-5, 3.66004062024956e-5, 3.66004219540955e-5, 3.66004356264107e-5, 3.66004473224438e-5, 3.66004571450718e-5, 3.66004651796783e-5, 3.66004714865572e-5, 3.66004760991814e-5, 3.66004790258893e-5
flux1:, 0.698376532887406, 3.29725954994831e-5, 3.29725931153979e-5, 3.29725891811355e-5, 3.29725836874892e-5, 3.29725766050348e-5, 3.29725678827763e-5, 3.29725574498382e-5, 3.29725452223778e-5, 3.2972531119176e-5, 3.29725150912299e-5, 3.29724971733139e-5, 3.29724775689807e-5, 3.29724567844841e-5, 3.29724358297769e-5, 3.29724165004185e-5, 3.29724017275997e-5, 3.29723958973243e-5, 3.29724048172958e-5, 3.29724345281045e-5, 3.29724872997877e-5, 3.29725522031207e-5, 3.29725891632811e-5, 3.29725195670591e-5, 3.2972283615277e-5, 3.29720729332978e-5, 3.29724682901231e-5, 3.29728852233709e-5, 3.29716555007413e-5, 3.29733090308018e-5, 3.2972284476231e-5, 3.29715956825361e-5, 3.2972284476231e-5, 3.29733090308018e-5, 3.29716555007413e-5, 3.29728852233709e-5, 3.29724682901231e-5, 3.29720729332978e-5, 3.2972283615277e-5, 3.2972519567059e-5, 3.29725891632811e-5, 3.29725522031207e-5, 3.29724872997877e-5, 3.29724345281045e-5, 3.29724048172957e-5, 3.29723958973242e-5, 3.29724017275996e-5, 3.29724165004185e-5, 3.29724358297769e-5, 3.29724567844841e-5, 3.29724775689807e-5, 3.2972497173314e-5, 3.29725150912299e-5, 3.2972531119176e-5, 3.29725452223778e-5, 3.29725574498382e-5, 3.29725678827763e-5, 3.29725766050348e-5, 3.29725836874892e-5, 3.29725891811355e-5, 3.29725931153979e-5, 3.29725954994831e-5
flux1:, 0.698638981791159, 2.96780877742053e-5, 2.96780858853208e-5, 2.96780825918954e-5, 2.9678077883701e-5, 2.96780717342226e-5, 2.96780640995908e-5, 2.96780549202337e-5, 2.9678044127166e-5, 2.96780316559847e-5, 2.96780174732649e-5, 2.96780016223793e-5, 2.96779842988388e-5, 2.96779659687477e-5, 2.96779475462225e-5, 2.96779306415883e-5, 2.96779178681588e-5, 2.96779131183083e-5, 2.96779215212145e-5, 2.96779483662935e-5, 2.96779955176893e-5, 2.96780530072849e-5, 2.9678084876259e-5, 2.96780210228372e-5, 2.96778088756951e-5, 2.9677621476508e-5, 2.96779785677023e-5, 2.96783508581362e-5, 2.96772448632009e-5, 2.96787333943663e-5, 2.96778112576094e-5, 2.96771906777153e-5, 2.96778112576094e-5, 2.96787333943663e-5, 2.9677244863201e-5, 2.96783508581362e-5, 2.96779785677023e-5, 2.9677621476508e-5, 2.96778088756952e-5, 2.96780210228372e-5, 2.96780848762589e-5, 2.96780530072849e-5, 2.96779955176893e-5, 2.96779483662934e-5, 2.96779215212145e-5, 2.96779131183083e-5, 2.96779178681588e-5, 2.96779306415883e-5, 2.96779475462225e-5, 2.96779659687477e-5, 2.96779842988388e-5, 2.96780016223793e-5, 2.9678017473265e-5, 2.96780316559847e-5, 2.9678044127166e-5, 2.96780549202337e-5, 2.96780640995908e-5, 2.96780717342226e-5, 2.96780778837011e-5, 2.96780825918954e-5, 2.96780858853208e-5, 2.96780877742053e-5
flux1:, 0.698901430694913, 2.66891735414989e-5, 2.6689172111115e-5, 2.66891694245965e-5, 2.66891654705879e-5, 2.66891602245874e-5, 2.66891536481278e-5, 2.66891456903785e-5, 2.66891362938733e-5, 2.66891254070697e-5, 2.6689113007882e-5, 2.66890991443739e-5, 2.66890840014894e-5, 2.66890680057432e-5, 2.66890519816953e-5, 2.6689037370269e-5, 2.66890264973596e-5, 2.66890228122423e-5, 2.66890308386875e-5, 2.6689055201287e-5, 2.66890974173572e-5, 2.66891484078573e-5, 2.6689175938145e-5, 2.66891175546424e-5, 2.66889270962481e-5, 2.66887606676033e-5, 2.66890829716298e-5, 2.66894151476394e-5, 2.66884213679044e-5, 2.66897602153777e-5, 2.66889310145602e-5, 2.66883723942739e-5, 2.66889310145602e-5, 2.66897602153776e-5, 2.66884213679044e-5, 2.66894151476394e-5, 2.66890829716298e-5, 2.66887606676033e-5, 2.66889270962481e-5, 2.66891175546424e-5, 2.6689175938145e-5, 2.66891484078573e-5, 2.66890974173572e-5, 2.6689055201287e-5, 2.66890308386875e-5, 2.66890228122423e-5, 2.66890264973595e-5, 2.66890373702689e-5, 2.66890519816953e-5, 2.66890680057432e-5, 2.66890840014894e-5, 2.66890991443739e-5, 2.6689113007882e-5, 2.66891254070697e-5, 2.66891362938733e-5, 2.66891456903785e-5, 2.66891536481279e-5, 2.66891602245874e-5, 2.66891654705879e-5, 2.66891694245965e-5, 2.6689172111115e-5, 2.66891735414989e-5
flux1:, 0.699163879598666, 2.39800885784613e-5, 2.39800875744727e-5, 2.39800854599568e-5, 2.39800822223986e-5, 2.39800778386479e-5, 2.39800722743119e-5, 2.39800654853057e-5, 2.39800574230661e-5, 2.39800480458178e-5, 2.39800373395455e-5, 2.39800253541084e-5, 2.39800122623008e-5, 2.39799984523038e-5, 2.39799846655703e-5, 2.3979972188688e-5, 2.39799630883226e-5, 2.39799604167706e-5, 2.39799681585307e-5, 2.39799903507953e-5, 2.39800282158128e-5, 2.39800734956294e-5, 2.39800973218369e-5, 2.39800441065713e-5, 2.39798733669451e-5, 2.39797257885391e-5, 2.39800164835249e-5, 2.39803126384855e-5, 2.39794205242592e-5, 2.39806237037479e-5, 2.39798787495908e-5, 2.39793763529217e-5, 2.39798787495908e-5, 2.39806237037479e-5, 2.39794205242592e-5, 2.39803126384855e-5, 2.39800164835248e-5, 2.39797257885391e-5, 2.39798733669452e-5, 2.39800441065714e-5, 2.39800973218369e-5, 2.39800734956294e-5, 2.39800282158128e-5, 2.39799903507952e-5, 2.39799681585307e-5, 2.39799604167707e-5, 2.39799630883226e-5, 2.3979972188688e-5, 2.39799846655703e-5, 2.39799984523039e-5, 2.39800122623008e-5, 2.39800253541084e-5, 2.39800373395455e-5, 2.39800480458178e-5, 2.3980057423066e-5, 2.39800654853057e-5, 2.39800722743119e-5, 2.39800778386479e-5, 2.39800822223986e-5, 2.39800854599568e-5, 2.39800875744728e-5, 2.39800885784613e-5
flux1:, 0.699426328502419, 2.15269698917123e-5, 2.15269692822456e-5, 2.15269677009425e-5, 2.1526965134177e-5, 2.15269615597009e-5, 2.15269569462164e-5, 2.15269512548678e-5, 2.15269444439874e-5, 2.15269364791978e-5, 2.15269273520881e-5, 2.15269171122449e-5, 2.1526905919484e-5, 2.15268941254267e-5, 2.15268823948992e-5, 2.15268718743912e-5, 2.15268643973399e-5, 2.15268626610624e-5, 2.15268701704957e-5, 2.15268904447344e-5, 2.15269244561888e-5, 2.15269647039769e-5, 2.15269853592982e-5, 2.1526936991488e-5, 2.15267841413317e-5, 2.15266534728453e-5, 2.15269154608718e-5, 2.15271792918467e-5, 2.15263791871818e-5, 2.15274595123624e-5, 2.1526790850898e-5, 2.15263394228612e-5, 2.1526790850898e-5, 2.15274595123624e-5, 2.15263791871818e-5, 2.15271792918467e-5, 2.15269154608718e-5, 2.15266534728452e-5, 2.15267841413317e-5, 2.1526936991488e-5, 2.15269853592982e-5, 2.15269647039769e-5, 2.15269244561888e-5, 2.15268904447344e-5, 2.15268701704956e-5, 2.15268626610624e-5, 2.15268643973399e-5, 2.15268718743912e-5, 2.15268823948992e-5, 2.15268941254267e-5, 2.15269059194841e-5, 2.15269171122449e-5, 2.15269273520881e-5, 2.15269364791978e-5, 2.15269444439874e-5, 2.15269512548679e-5, 2.15269569462164e-5, 2.15269615597009e-5, 2.1526965134177e-5, 2.15269677009425e-5, 2.15269692822456e-5, 2.15269698917123e-5
flux1:, 0.699688777406172, 1.93077427151388e-5, 1.93077424658488e-5, 1.93077413736728e-5, 1.93077394239996e-5, 1.93077365952161e-5, 1.9307732858429e-5, 1.93077281788948e-5, 1.93077225203344e-5, 1.93077158539884e-5, 1.93077081752374e-5, 1.93076995319897e-5, 1.93076900708366e-5, 1.93076801089735e-5, 1.93076702409907e-5, 1.93076614866455e-5, 1.93076554700426e-5, 1.93076545716703e-5, 1.93076618707075e-5, 1.93076804300658e-5, 1.93077110117173e-5, 1.93077468117143e-5, 1.9307764743145e-5, 1.93077208916921e-5, 1.93075842372681e-5, 1.9307468707215e-5, 1.93077046372518e-5, 1.93079394809726e-5, 1.93072225586777e-5, 1.93081917328358e-5, 1.93075920914823e-5, 1.93071868230402e-5, 1.93075920914823e-5, 1.93081917328357e-5, 1.93072225586777e-5, 1.93079394809726e-5, 1.93077046372518e-5, 1.9307468707215e-5, 1.93075842372682e-5, 1.93077208916921e-5, 1.9307764743145e-5, 1.93077468117143e-5, 1.93077110117173e-5, 1.93076804300658e-5, 1.93076618707075e-5, 1.93076545716703e-5, 1.93076554700426e-5, 1.93076614866455e-5, 1.93076702409907e-5, 1.93076801089736e-5, 1.93076900708365e-5, 1.93076995319897e-5, 1.93077081752374e-5, 1.93077158539884e-5, 1.93077225203343e-5, 1.93077281788948e-5, 1.9307732858429e-5, 1.93077365952162e-5, 1.93077394239997e-5, 1.93077413736727e-5, 1.93077424658488e-5, 1.93077427151388e-5
flux1:, 0.699951226309926, 1.73020115376346e-5, 1.7302011610447e-5, 1.73020109578659e-5, 1.73020095644869e-5, 1.73020074092119e-5, 1.7302004465095e-5, 1.7302000700706e-5, 1.73019960840503e-5, 1.73019905906776e-5, 1.73019842184638e-5, 1.73019770127486e-5, 1.73019691070889e-5, 1.73019607866126e-5, 1.73019525818757e-5, 1.73019453983669e-5, 1.73019406727377e-5, 1.73019405032147e-5, 1.73019475915985e-5, 1.73019645998241e-5, 1.73019921136291e-5, 1.73020239696227e-5, 1.73020395517089e-5, 1.73019998828832e-5, 1.73018778607963e-5, 1.73017758559408e-5, 1.7301988145285e-5, 1.73021970114094e-5, 1.73015552118726e-5, 1.73024239138501e-5, 1.73018866506788e-5, 1.73015231457351e-5, 1.73018866506788e-5, 1.73024239138501e-5, 1.73015552118726e-5, 1.73021970114094e-5, 1.7301988145285e-5, 1.73017758559408e-5, 1.73018778607963e-5, 1.73019998828832e-5, 1.73020395517089e-5, 1.73020239696227e-5, 1.73019921136291e-5, 1.73019645998241e-5, 1.73019475915985e-5, 1.73019405032147e-5, 1.73019406727377e-5, 1.73019453983669e-5, 1.73019525818758e-5, 1.73019607866126e-5, 1.73019691070889e-5, 1.73019770127486e-5, 1.73019842184638e-5, 1.73019905906775e-5, 1.73019960840503e-5, 1.7302000700706e-5, 1.7302004465095e-5, 1.73020074092119e-5, 1.73020095644869e-5, 1.73020109578659e-5, 1.73020116104469e-5, 1.73020115376346e-5
flux1:, 0.700213675213679, 1.54909552953e-5, 1.54909556483212e-5, 1.54909553811768e-5, 1.54909544779061e-5, 1.54909529179181e-5, 1.54909506759368e-5, 1.54909477232936e-5, 1.54909440314852e-5, 1.54909395794293e-5, 1.54909343665993e-5, 1.54909284352661e-5, 1.54909219064514e-5, 1.54909150356864e-5, 1.54909082954278e-5, 1.54909024884451e-5, 1.54908988838946e-5, 1.54908993289774e-5, 1.54909061915276e-5, 1.54909217816293e-5, 1.54909465383649e-5, 1.54909748861554e-5, 1.54909884331754e-5, 1.54909526171046e-5, 1.54908437888588e-5, 1.54907538440362e-5, 1.54909446981875e-5, 1.54911302998823e-5, 1.5490556273491e-5, 1.54913342381075e-5, 1.54908532941505e-5, 1.54905275385124e-5, 1.54908532941505e-5, 1.54913342381075e-5, 1.5490556273491e-5, 1.54911302998823e-5, 1.54909446981875e-5, 1.54907538440362e-5, 1.54908437888589e-5, 1.54909526171046e-5, 1.54909884331754e-5, 1.54909748861554e-5, 1.54909465383649e-5, 1.54909217816293e-5, 1.54909061915276e-5, 1.54908993289774e-5, 1.54908988838946e-5, 1.54909024884451e-5, 1.54909082954278e-5, 1.54909150356865e-5, 1.54909219064514e-5, 1.5490928435266e-5, 1.54909343665993e-5, 1.54909395794293e-5, 1.54909440314852e-5, 1.54909477232936e-5, 1.54909506759368e-5, 1.54909529179181e-5, 1.54909544779061e-5, 1.54909553811768e-5, 1.54909556483212e-5, 1.54909552953001e-5
[truncated: 30,116 more chars]
