# Supplementary material for: Spatial Resolution and Refractive Index Contrast of Resonant Photonic Crystal Surfaces for Biosensing
Source: IEEE Photonics J. Author manuscript; Available in PMC 2015 Sep 7. (PMC4561521; doi:10.1109/JPHOT.2015.2435699)
Supplement: fig6_data [file NIHMS64775-supplement-fig6_data.gz › Volumes/graham/MacBook_backup/PhD_folder_2015_06_02/paper_improvements/IEEE_J_Photonics/final_files/data_files/fig6/meep_data/12/t.dat]

flux1:	0.627777777777778	6.52307375604712e-7	6.48146103030647e-7	6.43854892311368e-7	6.3968004545195e-7	6.35998583222649e-7	6.33142509663571e-7	6.31246285463835e-7	6.30196895133695e-7	6.29709969540787e-7	6.2948893118748e-7	6.29383470781998e-7	6.29465865982784e-7	6.29982600954129e-7	6.31197922310177e-7	6.33206439476343e-7	6.35826684632222e-7	6.38666086937925e-7	6.4135926760941e-7	6.43854138630601e-7	6.46512868580822e-7	6.49800129234564e-7	6.53609616614176e-7	6.56955047676327e-7	6.59270159093844e-7	6.62662269642588e-7	6.68758187700465e-7	6.70169908443215e-7	6.72681534027908e-7	6.76252089191196e-7	6.86623952345424e-7	6.81026295387766e-7	6.75567073652493e-7	6.84876045238118e-7	6.87765995734268e-7	6.89080006517783e-7	6.88835758058204e-7	6.89585717054916e-7	6.88972144540847e-7	6.87733408698307e-7	6.86171867677166e-7	6.84214427943245e-7	6.81861221177821e-7	6.7907674922244e-7	6.75749190935351e-7	6.71835189828022e-7	6.67481429223646e-7	6.62992556650341e-7	6.58678138122812e-7
flux1:	0.628040226681531	7.46150575146391e-7	7.39960434486453e-7	7.33554763048827e-7	7.27217400604411e-7	7.21368109032703e-7	7.16384293816989e-7	7.12447740069848e-7	7.09496429563537e-7	7.0730209554496e-7	7.0562678225258e-7	7.0437329328612e-7	7.03650151217987e-7	7.03714020828312e-7	7.04813888180301e-7	7.07019588374229e-7	7.1014270040878e-7	7.13823281162806e-7	7.17761234174745e-7	7.21954459476087e-7	7.26728194068373e-7	7.32385306097259e-7	7.38607864444673e-7	7.44355882902941e-7	7.49318677149191e-7	7.5583885808712e-7	7.64975510275945e-7	7.68645637497469e-7	7.74375065410924e-7	7.8015153854308e-7	7.94299415211457e-7	7.89975369813021e-7	7.85512377372786e-7	7.97801140735794e-7	8.02745414557771e-7	8.04597840262371e-7	8.05078923170541e-7	8.05882382197234e-7	8.04415927558078e-7	8.02185852553259e-7	7.99280820236736e-7	7.95326537813697e-7	7.90446423570574e-7	7.84894857203553e-7	7.78739717795116e-7	7.71972233459717e-7	7.64724924717708e-7	7.57325296226598e-7	7.50163014541855e-7
flux1:	0.628302675585284	8.53446452423885e-7	8.45317374245029e-7	8.36893148069082e-7	8.28478618774957e-7	8.20521000016931e-7	8.13436375583925e-7	8.07459467005966e-7	8.02594759391342e-7	7.98687174546289e-7	7.95565671447389e-7	7.93178782966752e-7	7.91649248761053e-7	7.91217131135228e-7	7.92099712780566e-7	7.94348361957239e-7	7.97797233371816e-7	8.02155471828814e-7	8.07204422579971e-7	8.12967622630132e-7	8.19678244775696e-7	8.27441195429414e-7	8.35770438163513e-7	8.43684600082288e-7	8.51157018662802e-7	8.60573989575191e-7	8.7235070309265e-7	8.78143867389521e-7	8.86921326294526e-7	8.94721468987815e-7	9.12443649150431e-7	9.09137869343781e-7	9.05424146703255e-7	9.20728059875332e-7	9.27713278657497e-7	9.29945440995267e-7	9.31129363006315e-7	9.32199434147388e-7	9.29879164488499e-7	9.26693777574455e-7	9.22645094001935e-7	9.16932758581977e-7	9.09702201179489e-7	9.01512697794458e-7	8.9267477654107e-7	8.83249160515627e-7	8.73340041519133e-7	8.63256091077107e-7	8.53429555115938e-7
flux1:	0.628565124489038	9.7690413645584e-7	9.67219797295092e-7	9.57157776649445e-7	9.4701760261932e-7	9.37253584071353e-7	9.28313632798931e-7	9.20493457426126e-7	9.13880628056888e-7	9.08406640697287e-7	9.03966351167823e-7	9.00534328532273e-7	8.98215291750686e-7	8.9720283791937e-7	8.9767197582081e-7	8.99673277132223e-7	9.03101944897554e-7	9.07771421204053e-7	9.13548253875577e-7	9.20443929243003e-7	9.28547818362185e-7	9.3776092580851e-7	9.47511424397169e-7	9.56987148072491e-7	9.66407474546686e-7	9.77981995215452e-7	9.91557779779842e-7	9.98994607929075e-7	1.01013318722773e-6	1.01949185763357e-6	1.04015248173198e-6	1.03721088616959e-6	1.03363069610331e-6	1.05163975923135e-6	1.06027355491573e-6	1.06257731069516e-6	1.06421411105389e-6	1.0657248304081e-6	1.06260939972918e-6	1.05856308552482e-6	1.05369577645273e-6	1.04669924799216e-6	1.03760997606888e-6	1.02726373225358e-6	1.01625931655085e-6	1.00476723461364e-6	9.92856929066503e-7	9.80772722202113e-7	9.68935663354269e-7
flux1:	0.628827573392791	1.11936474472605e-6	1.10880498222727e-6	1.09776923535239e-6	1.08651687769544e-6	1.07548568419467e-6	1.06514984592287e-6	1.0558768190224e-6	1.04785386022462e-6	1.04110704169193e-6	1.03558577548916e-6	1.03125951347698e-6	1.02817548810133e-6	1.02645190048666e-6	1.02621962692435e-6	1.02755699571977e-6	1.03046343677504e-6	1.03488508827739e-6	1.04076289631222e-6	1.04805044106272e-6	1.05665598955157e-6	1.06630813173682e-6	1.07646072177078e-6	1.08655409145277e-6	1.09694056089779e-6	1.10944775339837e-6	1.12360855929682e-6	1.13187312675687e-6	1.14418605065236e-6	1.15438661865068e-6	1.17697137011559e-6	1.1733512967781e-6	1.1689280860307e-6	1.18899124847254e-6	1.19849680371192e-6	1.20043667823512e-6	1.20204678014164e-6	1.20409516029451e-6	1.20030589333413e-6	1.19554952688121e-6	1.19028169103615e-6	1.18266954962329e-6	1.1725002306401e-6	1.16081388907949e-6	1.14851594045171e-6	1.13592622589087e-6	1.12308263601831e-6	1.11012218341371e-6	1.09739024523114e-6
flux1:	0.629090022296544	1.28347898581694e-6	1.27297304943145e-6	1.26186354713281e-6	1.25032931132413e-6	1.23876717006721e-6	1.22767447520036e-6	1.21750338086159e-6	1.20855589933655e-6	1.20095407361683e-6	1.19468076164823e-6	1.18966067530106e-6	1.18584155750919e-6	1.1832425219189e-6	1.18195855919146e-6	1.18213224391785e-6	1.18390898406705e-6	1.18738387009808e-6	1.19254724481027e-6	1.19924870414912e-6	1.20720300329485e-6	1.21603639723813e-6	1.22535156915676e-6	1.23487222660566e-6	1.24490088142795e-6	1.25674407548897e-6	1.27004799212223e-6	1.27805187148269e-6	1.28996410294307e-6	1.30011644934425e-6	1.32337027337978e-6	1.3177206380267e-6	1.31119126181449e-6	1.33239131241385e-6	1.34168147544699e-6	1.3427495541225e-6	1.34367504283082e-6	1.34626175379233e-6	1.34198486770073e-6	1.3367261043069e-6	1.33152824354367e-6	1.3240937704122e-6	1.31383585840754e-6	1.3018916457969e-6	1.28945789893745e-6	1.27703509121318e-6	1.26464187284688e-6	1.25227372275685e-6	1.24013322544689e-6
flux1:	0.629352471200297	1.47138246245005e-6	1.46201382986619e-6	1.45187467303157e-6	1.44102178325309e-6	1.42978870633706e-6	1.41869582510698e-6	1.40829374390668e-6	1.39901086672938e-6	1.39105948760306e-6	1.3844272791631e-6	1.37895104410115e-6	1.37444030279169e-6	1.37080047781932e-6	1.36810848525526e-6	1.36661033681704e-6	1.3666306060114e-6	1.36841342607494e-6	1.37196255429913e-6	1.37698681894375e-6	1.38302750809629e-6	1.38971098995392e-6	1.39690055597583e-6	1.40456258952458e-6	1.4127185671057e-6	1.42212957584671e-6	1.43311550680591e-6	1.43961687175351e-6	1.44936655029088e-6	1.45852495871942e-6	1.48115950446653e-6	1.47196738872147e-6	1.4619195386147e-6	1.48321749485924e-6	1.49104839617629e-6	1.49074700778376e-6	1.49025547043813e-6	1.49329205767002e-6	1.48877922586398e-6	1.48328475578062e-6	1.47863710740833e-6	1.47220760660994e-6	1.46295225014605e-6	1.4519792964491e-6	1.44072725378689e-6	1.42989270192719e-6	1.4194933202477e-6	1.40936224770497e-6	1.39949885280224e-6
flux1:	0.629614920104051	1.68444987096293e-6	1.67732261836946e-6	1.66921576267286e-6	1.66002679898732e-6	1.65000855004047e-6	1.63970712445326e-6	1.62978400803365e-6	1.62080023791902e-6	1.61304591419342e-6	1.6064811376247e-6	1.60081430967422e-6	1.59568728138205e-6	1.59088889822147e-6	1.58650276659503e-6	1.58291342428194e-6	1.58064237408223e-6	1.58006500201007e-6	1.58115733709335e-6	1.58346926942856e-6	1.58642364231623e-6	1.58976812583668e-6	1.59370230264498e-6	1.59831489244619e-6	1.60310191082316e-6	1.60840467567412e-6	1.61583535405534e-6	1.61960110090843e-6	1.62550763241882e-6	1.63281353946878e-6	1.65375615210764e-6	1.63954226550938e-6	1.62459857036627e-6	1.64503189711381e-6	1.65021881287938e-6	1.6481589692366e-6	1.64558681202952e-6	1.64893200697505e-6	1.64449740031567e-6	1.63909489194432e-6	1.63544896844561e-6	1.63078733340348e-6	1.62358757605119e-6	1.61480783449893e-6	1.6060503948488e-6	1.59820164371958e-6	1.59129703283296e-6	1.58500204742909e-6	1.57906812980577e-6
flux1:	0.629877369007804	1.92320801469204e-6	1.91929330009932e-6	1.91415522932868e-6	1.90750445741746e-6	1.89950286486017e-6	1.89072693468781e-6	1.88195764441172e-6	1.87388787618657e-6	1.8668677074732e-6	1.86079830208692e-6	1.8552283732656e-6	1.84961707617938e-6	1.84364630371672e-6	1.83743368941328e-6	1.83152610717961e-6	1.82663920244656e-6	1.82324522976199e-6	1.82125377382349e-6	1.82006330783262e-6	1.81906427802006e-6	1.81824609332707e-6	1.81816268727108e-6	1.81883182165096e-6	1.8190108383407e-6	1.8189091442526e-6	1.82200832523923e-6	1.82199728326737e-6	1.82275589812372e-6	1.82758382634325e-6	1.84622735962527e-6	1.82576019509571e-6	1.80478023116564e-6	1.82368545407792e-6	1.82534729017452e-6	1.82134515697682e-6	1.81625592149245e-6	1.81977677610823e-6	1.81578792245356e-6	1.81086354797088e-6	1.80861242194224e-6	1.80632565089885e-6	1.80205368010257e-6	1.79651346775905e-6	1.79137738490464e-6	1.78769085168834e-6	1.78551944581851e-6	1.78436999999761e-6	1.78372399128281e-6
flux1:	0.630139817911557	2.1874674954776e-6	2.18745476486101e-6	2.18595874857635e-6	2.18249003986584e-6	2.17711802123671e-6	2.17045477653853e-6	2.16340322533712e-6	2.15677939817049e-6	2.15097233247288e-6	2.14579892098684e-6	2.14063172245031e-6	2.134749753826e-6	2.12774871033744e-6	2.11980472771519e-6	2.11163347525488e-6	2.10411936001275e-6	2.09778500886413e-6	2.0924452939944e-6	2.08738342048354e-6	2.08206375515378e-6	2.07681478800006e-6	2.07249190101737e-6	2.06879816078804e-6	2.06361599224304e-6	2.05745514275953e-6	2.05609427137683e-6	2.05163238044658e-6	2.04658352672123e-6	2.04866514216796e-6	2.06507178094157e-6	2.03756191072388e-6	2.00982518365532e-6	2.02704563739099e-6	2.02483262157313e-6	2.01898348731662e-6	2.01130887405772e-6	2.01495556600057e-6	2.01181522776921e-6	2.00780173965342e-6	2.00726103903942e-6	2.00772965027467e-6	2.00695132680622e-6	2.00536413548331e-6	2.0046188915413e-6	2.00586659224576e-6	2.00920211083825e-6	2.01399252179666e-6	2.01945335886774e-6
flux1:	0.63040226681531	2.47669551740823e-6	2.48087502794094e-6	2.48332305150721e-6	2.48335402712279e-6	2.48095223307461e-6	2.47676963788708e-6	2.47182584440929e-6	2.46704368636072e-6	2.46282974711656e-6	2.45890165417956e-6	2.45445764692555e-6	2.44861707238644e-6	2.44091780095433e-6	2.43161063697189e-6	2.42156566887023e-6	2.41179006447719e-6	2.40280547708814e-6	2.39432109056435e-6	2.38556708578708e-6	2.37619182326107e-6	2.36691599666826e-6	2.35877144434333e-6	2.35088857059192e-6	2.34025335412906e-6	2.32820341115696e-6	2.32299688330726e-6	2.31391258400923e-6	2.30323189040076e-6	2.30273411898599e-6	2.3177490232759e-6	2.28298327574659e-6	2.24831449160934e-6	2.26435080270164e-6	2.25860610619947e-6	2.25131648837871e-6	2.24144592738769e-6	2.24532377611058e-6	2.24344083334192e-6	2.24079166166435e-6	2.24219041200802e-6	2.2455294290586e-6	2.24841701226869e-6	2.2510437006798e-6	2.25496932931113e-6	2.26138111571171e-6	2.27038417203099e-6	2.28122766724639e-6	2.29289014024578e-6
flux1:	0.630664715719064	2.7906031008842e-6	2.79880338445835e-6	2.80506883767113e-6	2.80853903831772e-6	2.80912854598201e-6	2.80753134222668e-6	2.80487057463384e-6	2.80215353033711e-6	2.79978553219355e-6	2.79738298016457e-6	2.79399029764083e-6	2.78860258516754e-6	2.78073068350815e-6	2.77070363077799e-6	2.75951098574136e-6	2.74822230713186e-6	2.73731109594998e-6	2.72639125512118e-6	2.71471991393136e-6	2.70222338763446e-6	2.69000798563353e-6	2.67909805104491e-6	2.66782368143745e-6	2.6523881876788e-6	2.63550435592078e-6	2.62778502488644e-6	2.61447622959531e-6	2.59923880353607e-6	2.59677767752114e-6	2.61202025288333e-6	2.57040179438674e-6	2.52920573579709e-6	2.54527187984892e-6	2.53708401403521e-6	2.52904807454961e-6	2.51783813043084e-6	2.52225814778929e-6	2.522007267918e-6	2.52115426588952e-6	2.52463237730224e-6	2.53068928234529e-6	2.53698808892638e-6	2.54357635435078e-6	2.55189461509107e-6	2.56309235573101e-6	2.57724591721601e-6	2.59350329238183e-6	2.61065409158071e-6
flux1:	0.630927164622817	3.12986844507946e-6	3.14146444575182e-6	3.15099931151927e-6	3.15747376723481e-6	3.16075394797047e-6	3.16157535748386e-6	3.16114528380147e-6	3.16053016977454e-6	3.160120641266e-6	3.15944330884528e-6	3.15742470656255e-6	3.15297995453739e-6	3.14562001162075e-6	3.13574103046477e-6	3.12440106572776e-6	3.11266727872801e-6	3.10093127463302e-6	3.0887436060071e-6	3.07547266971667e-6	3.06138082598144e-6	3.04788772020095e-6	3.03579402602786e-6	3.02247718177835e-6	3.0036034445174e-6	2.98373720068443e-6	2.97540357974848e-6	2.95881665216869e-6	2.94090798726482e-6	2.93748981805016e-6	2.95521052464315e-6	2.90768493192427e-6	2.86087182082387e-6	2.87883332440978e-6	2.86995242073938e-6	2.86206822410728e-6	2.85075579326097e-6	2.85624696931051e-6	2.85791945652693e-6	2.85921555547185e-6	2.86482355825223e-6	2.87321231348804e-6	2.88226869865671e-6	2.89206520562545e-6	2.90394958419208e-6	2.9189693656455e-6	2.93711580069397e-6	2.95743984092659e-6	2.97859963404114e-6
flux1:	0.63118961352657	3.4968754749287e-6	3.51087135094565e-6	3.52278096619915e-6	3.53151143412873e-6	3.53690477060654e-6	3.53973549497179e-6	3.54127286057855e-6	3.54261845525467e-6	3.54414222101036e-6	3.54530354466414e-6	3.54495571920548e-6	3.54197846790685e-6	3.5359004657908e-6	3.52715999910184e-6	3.51682515317187e-6	3.50590372367377e-6	3.49469289733675e-6	3.48272900928729e-6	3.46956399205438e-6	3.4558027587434e-6	3.4430462960492e-6	3.43165997348663e-6	3.41802774992347e-6	3.39762584946473e-6	3.37718609117788e-6	3.3704365866011e-6	3.35195172843424e-6	3.33382402003833e-6	3.33071811928129e-6	3.35353378853176e-6	3.3014011198824e-6	3.25020263781463e-6	3.27239399315398e-6	3.2650093920341e-6	3.25824227318082e-6	3.24826367806327e-6	3.25553635758797e-6	3.25928754432899e-6	3.26294006910298e-6	3.27063704126488e-6	3.28080116683581e-6	3.29164906729548e-6	3.30348603116595e-6	3.31765358750413e-6	3.33505782416363e-6	3.35553851839099e-6	3.37803605128222e-6	3.40113195152967e-6
flux1:	0.631452062430323	3.89632373126742e-6	3.91150069797652e-6	3.92467697649871e-6	3.93471288842057e-6	3.9414503834925e-6	3.94570023636127e-6	3.94877380162545e-6	3.95179000487165e-6	3.95510062466851e-6	3.95812679322873e-6	3.95969264342055e-6	3.95867776231708e-6	3.95463194550037e-6	3.94800063977317e-6	3.93980734410539e-6	3.93096379665871e-6	3.92168613037683e-6	3.91155438861926e-6	3.90034776299459e-6	3.88896063773713e-6	3.87900189042855e-6	3.8702351485259e-6	3.85814053137599e-6	3.83839757066386e-6	3.81999004958452e-6	3.81698308501108e-6	3.79821723578912e-6	3.78251993737287e-6	3.78108021630479e-6	3.81162621862388e-6	3.75626144777058e-6	3.70195927234296e-6	3.73090146608215e-6	3.72730625717683e-6	3.72251848181721e-6	3.7152569549739e-6	3.72511629552897e-6	3.73091749633742e-6	3.73692225686052e-6	3.74656975125694e-6	3.75786273814703e-6	3.7693558923056e-6	3.7818012390499e-6	3.79667542307263e-6	3.81474115003761e-6	3.83562134014928e-6	3.858113360792e-6	3.88076220944253e-6
flux1:	0.631714511334077	4.33557078704194e-6	4.35067746661226e-6	4.36397008296228e-6	4.3743018314306e-6	4.38153526776803e-6	4.38651712799368e-6	4.3905892909866e-6	4.39488131006187e-6	4.39973770346287e-6	4.40457027521736e-6	4.40820714095505e-6	4.4095445977208e-6	4.40814031470636e-6	4.404408340042e-6	4.39928901855601e-6	4.39359189844063e-6	4.38749165810714e-6	4.38066754771007e-6	4.37312794905279e-6	4.3659463209444e-6	4.3605529453349e-6	4.35602532376253e-6	4.34715533014351e-6	4.33019339613813e-6	4.31619340580517e-6	4.31869057076922e-6	4.3012453520765e-6	4.29038651607664e-6	4.29185031019777e-6	4.33240834338314e-6	4.27493292671826e-6	4.21854146051098e-6	4.25660307888608e-6	4.25879777874746e-6	4.25657324698132e-6	4.25307573497583e-6	4.2662956232771e-6	4.27390026434669e-6	4.28198961969394e-6	4.29334234585109e-6	4.30511132581248e-6	4.31608012956244e-6	4.32762891726956e-6	4.34154966271964e-6	4.35850514649134e-6	4.37785016384395e-6	4.39819096375772e-6	4.41805147458204e-6
flux1:	0.63197696023783	4.82460422529639e-6	4.83855744278204e-6	4.85095423794665e-6	4.86066477173285e-6	4.86758695290452e-6	4.87260882680309e-6	4.87710536009497e-6	4.88222518210921e-6	4.8883235956916e-6	4.89482497863785e-6	4.90057410501801e-6	4.90447562258209e-6	4.90606547689908e-6	4.9056919882149e-6	4.90420050103201e-6	4.90232864423956e-6	4.90027102677484e-6	4.89784715970715e-6	4.89524786357295e-6	4.89357135427548e-6	4.89390397327329e-6	4.89466001465249e-6	4.89025466412273e-6	4.87777414949063e-6	4.86990606349683e-6	4.87896408656001e-6	4.86415913680616e-6	4.85987342303009e-6	4.86517239212509e-6	4.91734330956222e-6	4.85830461762983e-6	4.80026314080497e-6	4.84932488253314e-6	4.85863137911613e-6	4.85912898412212e-6	4.85984536646524e-6	4.87702392224775e-6	4.88595732552114e-6	4.89557613833095e-6	4.90827337964877e-6	4.91993244314917e-6	4.92933987200481e-6	4.93861673077256e-6	4.95006494533203e-6	4.9643369217125e-6	4.98049484234168e-6	4.99689753922111e-6	5.01203318836025e-6
flux1:	0.632239409141583	5.37560329580781e-6	5.3876633404909e-6	5.39844804092578e-6	5.40684637479673e-6	5.41279876758736e-6	5.41724844814138e-6	5.42162471739181e-6	5.42712133755449e-6	5.43412752092999e-6	5.44208903693656e-6	5.44985284930696e-6	5.45629541399305e-6	5.46088814572747e-6	5.46389119906512e-6	5.46607654039993e-6	5.4681762858412e-6	5.470479306224e-6	5.47296156206755e-6	5.47590254413216e-6	5.48025022733198e-6	5.4866367417095e-6	5.49295076030508e-6	5.49358576671043e-6	5.48655864959205e-6	5.48556169173577e-6	5.50133530979546e-6	5.48997359223479e-6	5.49297882529267e-6	5.50259702019853e-6	5.567085707538e-6	5.50620492515086e-6	5.44613812973514e-6	5.50732654939423e-6	5.52408978777395e-6	5.52695755842317e-6	5.53155778080141e-6	5.55298312593285e-6	5.5625631734884e-6	5.57288422559996e-6	5.58644848373279e-6	5.59753119940672e-6	5.60460235156518e-6	5.61054200095723e-6	5.61834198601831e-6	5.6287725144107e-6	5.64061486592331e-6	5.65192635244209e-6	5.66111474824429e-6
flux1:	0.632501858045337	6.00213049714187e-6	6.01201779694184e-6	6.02087606328268e-6	6.02758900457276e-6	6.0321384514633e-6	6.03554693850348e-6	6.03934011192215e-6	6.04480077035721e-6	6.05237783651252e-6	6.06153052961487e-6	6.07106427524097e-6	6.07976440934531e-6	6.08698732285589e-6	6.09290025194862e-6	6.09825778901658e-6	6.10388201953618e-6	6.11023140016375e-6	6.11742313716901e-6	6.12569554728213e-6	6.13568043286992e-6	6.14752769678534e-6	6.15883889870819e-6	6.16431704583732e-6	6.16279089917917e-6	6.16824091121402e-6	6.18994212130619e-6	6.18215151179569e-6	6.19196564891597e-6	6.20587319026236e-6	6.28243618374726e-6	6.21847718190547e-6	6.15507508531237e-6	6.22862456142226e-6	6.2520703479154e-6	6.25644421121306e-6	6.2637597162354e-6	6.28931685271946e-6	6.29870841432694e-6	6.30869333794237e-6	6.32254355902368e-6	6.33272937748114e-6	6.3370340959636e-6	6.33901032056398e-6	6.34247668283188e-6	6.34847282682589e-6	6.35555069149821e-6	6.36142536227237e-6	6.36435575890204e-6
flux1:	0.63276430694909	6.71807520834233e-6	6.72600505234718e-6	6.73305872230841e-6	6.73806464796249e-6	6.74103678250485e-6	6.74311106415591e-6	6.74597099708709e-6	6.75104789478228e-6	6.75887669510714e-6	6.76890524227123e-6	6.77982792853866e-6	6.79025640996568e-6	6.79938085531874e-6	6.80729093444383e-6	6.81480835815104e-6	6.82295642189291e-6	6.83242636685342e-6	6.84342911354242e-6	6.85601503270326e-6	6.87037422451609e-6	6.88624335157646e-6	6.90124226173334e-6	6.91062082313914e-6	6.91367801450628e-6	6.92401040690257e-6	6.95004236963355e-6	6.94522667071055e-6	6.96019146183206e-6	6.97786948577566e-6	7.06544784994512e-6	6.99623993201756e-6	6.92728896987984e-6	7.01257128479849e-6	7.04086424949887e-6	7.04546109813455e-6	7.05357688037897e-6	7.08272207474585e-6	7.0910221708575e-6	7.09952589947524e-6	7.11301123827385e-6	7.12212638402009e-6	7.12360325805599e-6	7.12148568550302e-6	7.12049068792123e-6	7.12208157389954e-6	7.12466857650658e-6	7.12560672789339e-6	7.12292508252735e-6
flux1:	0.633026755852843	7.53653751288408e-6	7.54316437970314e-6	7.54892711042671e-6	7.55252672838226e-6	7.5539923595092e-6	7.55461454078099e-6	7.55631062685145e-6	7.56073080473184e-6	7.56852144651478e-6	7.57908134782334e-6	7.59090780994075e-6	7.60234763265771e-6	7.61238006010515e-6	7.62105074242286e-6	7.62934904234288e-6	7.63860864055435e-6	7.64979262216502e-6	7.66313108635288e-6	7.67834729546954e-6	7.69513182048652e-6	7.71297280934785e-6	7.72983152405804e-6	7.74158855593235e-6	7.74747846428016e-6	7.76022166004694e-6	7.78847237725616e-6	7.78538630383455e-6	7.8029066249939e-6	7.82346231066343e-6	7.92048705229672e-6	7.84310636768993e-6	7.76567594527636e-6	7.86140727372514e-6	7.89191700411629e-6	7.89521407253967e-6	7.90170975664403e-6	7.933527899035e-6	7.93987207545847e-6	7.94577958249281e-6	7.95823592086671e-6	7.96623472240477e-6	7.96515586502115e-6	7.9592869604314e-6	7.95423844987713e-6	7.95203082880682e-6	7.95104475961169e-6	7.94828561706064e-6	7.94147338467483e-6
flux1:	0.633289204756596	8.46887429895261e-6	8.475154760299e-6	8.48041762008348e-6	8.48314920588657e-6	8.48336955713024e-6	8.48256638164977e-6	8.48297276466554e-6	8.48653237553689e-6	8.49402735622022e-6	8.50476498690812e-6	8.51695684027026e-6	8.52859884322905e-6	8.53842722628569e-6	8.54648897338975e-6	8.55404021621114e-6	8.56281250832285e-6	8.57404692232065e-6	8.58790217600148e-6	8.6036686502228e-6	8.62056530888085e-6	8.63807445133712e-6	8.65478407683498e-6	8.66709942766297e-6	8.67352910739724e-6	8.68571705718822e-6	8.71396527650509e-6	8.71090505351055e-6	8.72787060542913e-6	8.75022333759564e-6	8.85504510284994e-6	8.76612801947308e-6	8.6768859562136e-6	8.7814867198897e-6	8.81122883951978e-6	8.81170352374127e-6	8.81401122112179e-6	8.84735584358445e-6	8.85103044839658e-6	8.85340597474535e-6	8.86423188529681e-6	8.8711680238116e-6	8.86805516633292e-6	8.85915458603894e-6	8.85089102318682e-6	8.84593320450036e-6	8.84275065206779e-6	8.83803715134214e-6	8.82914102240448e-6
flux1:	0.63355165366035	9.52412057158327e-6	9.53112016841628e-6	9.5367899850864e-6	9.53930803080042e-6	9.53865332377242e-6	9.53654637407749e-6	9.53561242271565e-6	9.53815974538642e-6	9.54513067051725e-6	9.55570485963686e-6	9.56773381788989e-6	9.57879621082648e-6	9.58736970448358e-6	9.59354967707336e-6	9.59893689208819e-6	9.60570834601738e-6	9.61535233340293e-6	9.62786437883622e-6	9.64205188799694e-6	9.65678098593856e-6	9.67181730609502e-6	9.68657212996965e-6	9.69767497562576e-6	9.70221175769696e-6	9.71090659879031e-6	9.73726708269288e-6	9.73234541793588e-6	9.74566265282349e-6	9.76876728431296e-6	9.88013373732949e-6	9.77626690456548e-6	9.67186923833903e-6	9.78391997419303e-6	9.81010077119644e-6	9.80649071268269e-6	9.80231037585165e-6	9.83600831250209e-6	9.83654965526292e-6	9.83477274122843e-6	9.84351541686991e-6	9.84951347255989e-6	9.84502482542109e-6	9.83404176801498e-6	9.82366629066839e-6	9.81724756805893e-6	9.81344646950452e-6	9.80870385841082e-6	9.79996281261376e-6
flux1:	0.633814102564103	1.07089439394513e-5	1.07176253721222e-5	1.07245487482245e-5	1.07274927990946e-5	1.07263543498194e-5	1.07231052289292e-5	1.07208210756167e-5	1.07222346218115e-5	1.07284752891821e-5	1.07385780536472e-5	1.07499915545368e-5	1.07598433232026e-5	1.07663545021515e-5	1.0769705413451e-5	1.07718791130034e-5	1.07754919185931e-5	1.07822130623286e-5	1.07917975463067e-5	1.08025898054567e-5	1.08133036036648e-5	1.08242845592313e-5	1.08358394894911e-5	1.08443583631179e-5	1.08448730793278e-5	1.08477028517563e-5	1.08710260824336e-5	1.08624821395448e-5	1.08696173905957e-5	1.08926814810358e-5	1.10101711877049e-5	1.08882836881895e-5	1.07657653737464e-5	1.08844784726296e-5	1.09050450122623e-5	1.08965808599506e-5	1.08842766202868e-5	1.09173633974574e-5	1.09146242709116e-5	1.09084854268378e-5	1.09149218007116e-5	1.09201575659513e-5	1.09149697026929e-5	1.09029134026459e-5	1.08916001591731e-5	1.08850250780367e-5	1.08821042802095e-5	1.08790921201921e-5	1.0872529422425e-5
flux1:	0.634076551467856	1.20281965197466e-5	1.20392311891385e-5	1.20480406731003e-5	1.20519234864738e-5	1.20506408560951e-5	1.20464064607441e-5	1.20427739939232e-5	1.20429424769355e-5	1.2048261082928e-5	1.20576342735505e-5	1.20681114329476e-5	1.20763768569809e-5	1.20804128868672e-5	1.20804986453714e-5	1.20789821736809e-5	1.20788522945453e-5	1.20818636303195e-5	1.20874812390716e-5	1.20936801426354e-5	1.20992821252235e-5	1.21054782841968e-5	1.21134074678222e-5	1.21186550395996e-5	1.21137226220387e-5	1.21093305260345e-5	1.21294766323781e-5	1.21159623380716e-5	1.21153888314675e-5	1.21380399775166e-5	1.2262365005215e-5	1.21200427343925e-5	1.19771306318508e-5	1.21027492169556e-5	1.21168384201105e-5	1.2103403381384e-5	1.20823015986212e-5	1.21142433065271e-5	1.21084106768892e-5	1.20981434495503e-5	1.21023388696302e-5	1.21070327093179e-5	1.21017414085935e-5	1.20895234138432e-5	1.2078334211454e-5	1.20727155973571e-5	1.20718452220367e-5	1.20718485264257e-5	1.20689048512615e-5
flux1:	0.634339000371609	1.34860123955561e-5	1.34996534085602e-5	1.35106682654103e-5	1.35158085194599e-5	1.35146298179545e-5	1.35095400921855e-5	1.35045578585161e-5	1.35033675137162e-5	1.35075799116919e-5	1.35160241201239e-5	1.35254103582088e-5	1.35320335533259e-5	1.35336663010813e-5	1.35306678454015e-5	1.35256710101547e-5	1.35219104472221e-5	1.35211109085265e-5	1.35224340725711e-5	1.35236440839837e-5	1.35239608221894e-5	1.35256255106454e-5	1.35304265765389e-5	1.35325614868263e-5	1.35217400735225e-5	1.35100541449796e-5	1.35279825272023e-5	1.35087686696947e-5	1.35002235960878e-5	1.35225912679978e-5	1.36557027090103e-5	1.34913561510632e-5	1.33266365372086e-5	1.34606808748491e-5	1.34688741642315e-5	1.34510556940437e-5	1.34215791110079e-5	1.34524346487539e-5	1.34439893528047e-5	1.34302248149982e-5	1.34325524272961e-5	1.34369746315792e-5	1.34320332252443e-5	1.34203517569817e-5	1.34100982482454e-5	1.34062086812886e-5	1.34080590121799e-5	1.34116773229088e-5	1.34129546911148e-5
flux1:	0.634601449275363	1.50872831960736e-5	1.51033258269486e-5	1.51165286823807e-5	1.51230438394964e-5	1.51221295634632e-5	1.51162943409464e-5	1.51099607318212e-5	1.51072927922475e-5	1.51102173612274e-5	1.51175897418729e-5	1.5125901200746e-5	1.5131155757484e-5	1.51309509138406e-5	1.51256692940535e-5	1.51180857660608e-5	1.51115025100765e-5	1.51074899549973e-5	1.51049295528271e-5	1.51015787918639e-5	1.50973430116703e-5	1.50956437577374e-5	1.50986613496184e-5	1.50986920011072e-5	1.50826225733543e-5	1.50648867027201e-5	1.50825380252913e-5	1.50575974668647e-5	1.50420893129905e-5	1.50647818269246e-5	1.5209749722338e-5	1.50225924721568e-5	1.48354910143329e-5	1.49807991083834e-5	1.49851228459668e-5	1.49641410224459e-5	1.49277420268054e-5	1.49582275570365e-5	1.49478466505041e-5	1.49314897187403e-5	1.49325986581297e-5	1.49370807266555e-5	1.49327852293776e-5	1.49220723349174e-5	1.49132489454281e-5	1.49114579936574e-5	1.49161386890269e-5	1.49232128216384e-5	1.49283781688648e-5
flux1:	0.634863898179116	1.68392543848301e-5	1.68570919016843e-5	1.68721863364518e-5	1.68800477839363e-5	1.6879518121578e-5	1.68730620380944e-5	1.68653958119139e-5	1.68611335019836e-5	1.68625866869564e-5	1.68687854947991e-5	1.687617928976e-5	1.68806178086713e-5	1.68795579340523e-5	1.68733108914885e-5	1.68645968693964e-5	1.68565693944883e-5	1.68505198422248e-5	1.68451016167066e-5	1.68382889945726e-5	1.68309297571988e-5	1.68276881234589e-5	1.683086687031e-5	1.68304932175708e-5	1.68107958477591e-5	1.67893492525325e-5	1.68093385174953e-5	1.67792872913424e-5	1.67588423558945e-5	1.6782820812657e-5	1.6943505578508e-5	1.67333377688823e-5	1.65239060503962e-5	1.6684454125802e-5	1.66881145403375e-5	1.66656353982032e-5	1.66245300437578e-5	1.66559645032898e-5	1.66443778355944e-5	1.66264200054155e-5	1.66271491599171e-5	1.66320917357109e-5	1.66286109356759e-5	1.66190492586184e-5	1.66118468047163e-5	1.66121532352483e-5	1.66192719858101e-5	1.66289605519608e-5	1.6636826330757e-5
flux1:	0.635126347082869	1.875294216054e-5	1.87717045549288e-5	1.87882408321305e-5	1.87973789124601e-5	1.87973935363544e-5	1.87905102478015e-5	1.87815821495758e-5	1.8775623257744e-5	1.87754137142422e-5	1.87803493077241e-5	1.87870619269263e-5	1.87914117778009e-5	1.87907449822631e-5	1.87851743123268e-5	1.87771296477955e-5	1.87693780879936e-5	1.87628119988727e-5	1.87559232115729e-5	1.87471169787521e-5	1.87383933289768e-5	1.87356804372183e-5	1.87411938342829e-5	1.8742516700507e-5	1.87215002413861e-5	1.86993438197448e-5	1.87245234926219e-5	1.86904291994324e-5	1.86676201700289e-5	1.86939931699605e-5	1.88745703578308e-5	1.86414014044885e-5	1.84099436366936e-5	1.85904766057454e-5	1.85973718748128e-5	1.85752375144261e-5	1.85319831104545e-5	1.85661168471661e-5	1.85539393934894e-5	1.85352364982338e-5	1.85364815975628e-5	1.8542349388125e-5	1.85397876643084e-5	1.85313883896938e-5	1.85257809837948e-5	1.85279290646519e-5	1.85367539940854e-5	1.85477412180154e-5	1.85565047131407e-5
flux1:	0.635388795986622	2.08440887309715e-5	2.08628336000599e-5	2.08803740058777e-5	2.08908082384198e-5	2.08916587458587e-5	2.08846696986147e-5	2.08746350443763e-5	2.08669038993275e-5	2.08648228591592e-5	2.0868377437129e-5	2.08746400605142e-5	2.08796627193178e-5	2.0880703999996e-5	2.08775294724086e-5	2.08720228723252e-5	2.08663209345933e-5	2.08608016383795e-5	2.08538567002762e-5	2.08445024890788e-5	2.08360519556197e-5	2.08357198794262e-5	2.08455498083511e-5	2.08507059933159e-5	2.08309471168712e-5	2.08111808014198e-5	2.08441626123383e-5	2.08072575637513e-5	2.07846049145272e-5	2.08143859521976e-5	2.10188202996907e-5	2.07624006121175e-5	2.05090088053621e-5	2.0714551352927e-5	2.07286516667526e-5	2.07085772913015e-5	2.06655713103888e-5	2.0704324825877e-5	2.06918931424228e-5	2.06729465206702e-5	2.06754994335475e-5	2.06827962679278e-5	2.06812695535074e-5	2.06739897248278e-5	2.06698717841096e-5	2.0673522923006e-5	2.06832113197231e-5	2.06940005412834e-5	2.07015910187707e-5
flux1:	0.635651244890376	2.3133453103192e-5	2.31513658569551e-5	2.31696512301139e-5	2.31816138281404e-5	2.31838043798991e-5	2.31772047420961e-5	2.31663254651088e-5	2.31567777044635e-5	2.31525839465182e-5	2.31545649788431e-5	2.31605098116063e-5	2.31668492802545e-5	2.31707719934327e-5	2.31715394275333e-5	2.31702319123037e-5	2.31681172036434e-5	2.31649425134656e-5	2.3159035685403e-5	2.31501542371442e-5	2.31430492087501e-5	2.31462957691086e-5	2.31618508955049e-5	2.31726497726531e-5	2.31565261023895e-5	2.31417711506596e-5	2.31845071571062e-5	2.31458650668079e-5	2.31252330976859e-5	2.31591126248646e-5	2.3390692819259e-5	2.31100463885571e-5	2.28341341665254e-5	2.30694807945212e-5	2.30941987366275e-5	2.30774956071433e-5	2.30364943415766e-5	2.30816553748729e-5	2.30688985246638e-5	2.30496810332407e-5	2.30540689229222e-5	2.30632915984561e-5	2.30629943450172e-5	2.30568632299426e-5	2.30542026039507e-5	2.30591218176931e-5	2.30689639311392e-5	2.30781934602106e-5	2.30826539656836e-5
flux1:	0.635913693794129	2.56463628858905e-5	2.56629205226535e-5	2.56819979187989e-5	2.5696018525162e-5	2.57003112233079e-5	2.56947872024593e-5	2.56834336054545e-5	2.56720488250217e-5	2.56654484809257e-5	2.56655431376567e-5	2.56711178487592e-5	2.56791670101705e-5	2.56868250058177e-5	2.56926983211326e-5	2.56968206706051e-5	2.56993630482905e-5	2.56993147674175e-5	2.56949337920128e-5	2.56867945928173e-5	2.56812022893307e-5	2.56882638828329e-5	2.57101200845656e-5	2.57277590561632e-5	2.57170328722641e-5	2.57089595664499e-5	2.57624737241127e-5	2.57227184338365e-5	2.57048342515773e-5	2.57430178385133e-5	2.60040557620737e-5	2.5697109196507e-5	2.53970380833835e-5	2.56663285333344e-5	2.57040090239795e-5	2.56913891335484e-5	2.56531454321057e-5	2.57060852117577e-5	2.56924567398002e-5	2.56723200733999e-5	2.56786761464788e-5	2.56902526347191e-5	2.56914964679327e-5	2.568671888874e-5	2.56856886983652e-5	2.56919023985029e-5	2.57015261886546e-5	2.57082399208713e-5	2.57080636256984e-5
flux1:	0.636176142697882	2.84116054761083e-5	2.84266653944695e-5	2.84469441974171e-5	2.84638709910518e-5	2.84712792394877e-5	2.84676868263497e-5	2.84563140112593e-5	2.84430750191214e-5	2.8433699047798e-5	2.84314383896345e-5	2.84363455970283e-5	2.84461568709779e-5	2.84579723730741e-5	2.84696110497165e-5	2.84798405921893e-5	2.84875173503414e-5	2.84907233238676e-5	2.8487588006135e-5	2.84795327581627e-5	2.84745565590103e-5	2.84845999250905e-5	2.85124222754109e-5	2.85373431342873e-5	2.85328832788055e-5	2.85319450576805e-5	2.85962767980445e-5	2.85553868197602e-5	2.85395896388219e-5	2.85817420058893e-5	2.88735098184424e-5	2.85368965711945e-5	2.82097720949237e-5	2.85162441166143e-5	2.85678824507673e-5	2.85593854313193e-5	2.85234844299681e-5	2.85849543390344e-5	2.85694425800579e-5	2.85471296561984e-5	2.85551251159109e-5	2.85693492292212e-5	2.85725615736718e-5	2.85695715563471e-5	2.85706281052534e-5	2.85785161802318e-5	2.85880078843647e-5	2.8591823543043e-5	2.85861749465283e-5
flux1:	0.636438591601635	3.14598825893086e-5	3.14736740200796e-5	3.14958928607005e-5	3.15168385138938e-5	3.1528562787673e-5	3.15278668901901e-5	3.15169676355112e-5	3.15018298675151e-5	3.14892147914865e-5	3.14839565941448e-5	3.14876318145362e-5	3.14988903169046e-5	3.15148293944457e-5	3.15323750578085e-5	3.15488365218519e-5	3.15615414302771e-5	3.15674825084462e-5	3.15645481238914e-5	3.15550090350182e-5	3.15487531128856e-5	3.15599964772855e-5	3.15926643468654e-5	3.16245827894789e-5	3.16262838603597e-5	3.1631716405056e-5	3.17060930761844e-5	3.16633469383422e-5	3.16476298557826e-5	3.16929437608963e-5	3.20158744474292e-5	3.16449582230007e-5	3.12866390537933e-5	3.16326154126697e-5	3.16978665107183e-5	3.16929244777302e-5	3.16578575841589e-5	3.17279146468375e-5	3.17091352342873e-5	3.16829029653453e-5	3.16917611533207e-5	3.17087400436483e-5	3.17144215304007e-5	3.1713871083032e-5	3.17177571681417e-5	3.17280569954337e-5	3.17379713643423e-5	3.17391123993081e-5	3.17278895943073e-5
flux1:	0.636701040505389	3.48221577911124e-5	3.48351750733237e-5	3.48602814929795e-5	3.48864990728624e-5	3.49038127964927e-5	3.4906995818123e-5	3.4897039012034e-5	3.48798985321742e-5	3.48634781666298e-5	3.48544157423703e-5	3.48560507703462e-5	3.48681157319549e-5	3.4887754630566e-5	3.49109268386992e-5	3.49333151410882e-5	3.49504998309011e-5	3.49581639051439e-5	3.49537954717987e-5	3.49405132702612e-5	3.49303657786765e-5	3.49404106853742e-5	3.49763229434661e-5	3.50144251227323e-5	3.50213402040356e-5	3.50314267306112e-5	3.51146314103381e-5	3.5068709383972e-5	3.50500549717226e-5	3.5097438139876e-5	3.54515597379008e-5	3.50406750871523e-5	3.46459932541869e-5	3.50331107848452e-5	3.5110591299936e-5	3.51082178630941e-5	3.50716857269359e-5	3.51497710470343e-5	3.51261303625676e-5	3.50939673659136e-5	3.51025671011671e-5	3.5122198497412e-5	3.51308488972832e-5	3.51335316299065e-5	3.51412011101761e-5	3.51549207368092e-5	3.51661796843543e-5	3.51653678188684e-5	3.51490980494443e-5
flux1:	0.636963489409142	3.85282664340263e-5	3.85410857221189e-5	3.85700502529225e-5	3.86027603123967e-5	3.86268658596076e-5	3.86348236342335e-5	3.86261934102674e-5	3.86068654849474e-5	3.85859821371591e-5	3.8572183392606e-5	3.85707937700554e-5	3.85827996441263e-5	3.86054651151017e-5	3.86337418062438e-5	3.86615372576791e-5	3.8682454225438e-5	3.86906077010367e-5	3.8682894639417e-5	3.86632983539533e-5	3.8646380679701e-5	3.86526885807996e-5	3.86901843483366e-5	3.87334456753673e-5	3.87441006396188e-5	3.87566447163724e-5	3.88475008710709e-5	3.87967246737754e-5	3.87716720544905e-5	3.88200199968578e-5	3.92055425270904e-5	3.87484030752818e-5	3.83115465376947e-5	3.87411821009083e-5	3.88290022770172e-5	3.88280639965111e-5	3.87874490767703e-5	3.88726121650789e-5	3.88425165948926e-5	3.88024214721264e-5	3.88094797719775e-5	3.88314720199592e-5	3.88435030558072e-5	3.8850227290494e-5	3.88627041635601e-5	3.88809620555046e-5	3.88946657048676e-5	3.88929030438039e-5	3.8872502089008e-5
flux1:	0.637225938312895	4.26061180661639e-5	4.26191769474138e-5	4.26527785540421e-5	4.26929804968637e-5	4.27248636406003e-5	4.27383119534767e-5	4.27312656969162e-5	4.27094870061306e-5	4.26834294145449e-5	4.26639059690242e-5	4.26584325818246e-5	4.26694280124463e-5	4.26943774233945e-5	4.2727215302099e-5	4.2759939874893e-5	4.27839329615365e-5	4.27914536763261e-5	4.2778603227695e-5	4.27502775695087e-5	4.27239690402964e-5	4.27243820909554e-5	4.27621835968852e-5	4.28097347926916e-5	4.28225492983131e-5	4.2835447304768e-5	4.29333124879179e-5	4.2875973443186e-5	4.28413020599347e-5	4.28898054262288e-5	4.330774420374e-5	4.27979303460792e-5	4.23129012130917e-5	4.27867042073348e-5	4.28831126596191e-5	4.28826210577209e-5	4.28355307654585e-5	4.29267610176979e-5	4.28888372100761e-5	4.28391100664629e-5	4.28434181671781e-5	4.28673583555647e-5	4.28830158272927e-5	4.28944533454766e-5	4.29126528652913e-5	4.293647773751e-5	4.29536716565899e-5	4.29519668872346e-5	4.29284247631262e-5
flux1:	0.637488387216649	4.70817067239204e-5	4.70950952610631e-5	4.71337221030797e-5	4.71820273961838e-5	4.7222340579434e-5	4.72417556380571e-5	4.72364178806877e-5	4.7211883292233e-5	4.71799552405867e-5	4.71537563532473e-5	4.71431839454412e-5	4.71522774720533e-5	4.71788738755395e-5	4.72159130067716e-5	4.72533652002031e-5	4.72801413340679e-5	4.72863421963346e-5	4.72670714234743e-5	4.72282165268386e-5	4.71906445362492e-5	4.71838365275289e-5	4.72214115978771e-5	4.7272862631064e-5	4.72865753859433e-5	4.72983539728492e-5	4.74035086834795e-5	4.73382137282528e-5	4.72916001043417e-5	4.73400267407362e-5	4.77927349148327e-5	4.72241522746318e-5	4.66851937600926e-5	4.72056079016139e-5	4.73096024548027e-5	4.73089572014826e-5	4.72537188645714e-5	4.7350320309857e-5	4.73036084323457e-5	4.72431044257232e-5	4.7243778928587e-5	4.72692441794402e-5	4.72885602396247e-5	4.73051021507638e-5	4.73296493889467e-5	4.73597819284443e-5	4.73812340513039e-5	4.73803405371512e-5	4.73544141324262e-5
flux1:	0.637750836120402	5.19799755701651e-5	5.19932849708316e-5	5.20367911856859e-5	5.20933116857911e-5	5.21423113397048e-5	5.21679219985126e-5	5.21643256561436e-5	5.21367651383992e-5	5.20983835564845e-5	5.20647047305809e-5	5.20481757826317e-5	5.20546540110789e-5	5.20824901685052e-5	5.21236881306462e-5	5.21660966092312e-5	5.21959151332508e-5	5.22007884828071e-5	5.2174633492773e-5	5.2124421282284e-5	5.20748113635563e-5	5.20605664612736e-5	5.20983221467729e-5	5.21539603269281e-5	5.21679510957924e-5	5.21781379128108e-5	5.22919754170418e-5	5.22179345677608e-5	5.21584406027071e-5	5.22073371485138e-5	5.26988375701014e-5	5.20660405565095e-5	5.14679287717875e-5	5.20385841692542e-5	5.21503435608142e-5	5.21494650020482e-5	5.20854595693241e-5	5.21873924383657e-5	5.21314787679239e-5	5.20597790291266e-5	5.20564850923296e-5	5.20831817714122e-5	5.21059711605629e-5	5.21276202457495e-5	5.21587010962131e-5	5.21954378705656e-5	5.22214757564803e-5	5.22217068613224e-5	5.21936998326873e-5
flux1:	0.638013285024155	5.73263938059206e-5	5.73386553551832e-5	5.73863013850849e-5	5.74506135530338e-5	5.75081651408307e-5	5.75400042771626e-5	5.75381815411528e-5	5.75074750360176e-5	5.74622903323571e-5	5.74205827285904e-5	5.73974847382757e-5	5.74008727012105e-5	5.74298070422061e-5	5.74754615132843e-5	5.75235141324096e-5	5.75572472438919e-5	5.75615766369498e-5	5.75290548550162e-5	5.7467807434288e-5	5.74066164619035e-5	5.73858689726311e-5	5.7425122796853e-5	5.74859266986414e-5	5.75003472040484e-5	5.75095765292497e-5	5.76345416599904e-5	5.75517320852161e-5	5.74800177354432e-5	5.75307928997505e-5	5.80668420786963e-5	5.73651439287293e-5	5.67032673271752e-5	5.73291490616812e-5	5.74501749522429e-5	5.74494858703814e-5	5.73772384238813e-5	5.74853546878336e-5	5.74204212417034e-5	5.73378926561037e-5	5.73310000852625e-5	5.7358907826981e-5	5.73848110422086e-5	5.74111307891353e-5	5.74484018065462e-5	5.74915105772264e-5	5.7521954697355e-5	5.75231236487338e-5	5.74928147056749e-5
flux1:	0.638275733927908	6.31489370698598e-5	6.31586619564765e-5	6.32091456289731e-5	6.32803333701047e-5	6.33459822976737e-5	6.33839916046413e-5	6.33841058902092e-5	6.33504253354115e-5	6.32984509310038e-5	6.32485159886215e-5	6.32185240219168e-5	6.32185680791536e-5	6.32486532390285e-5	6.3299295418925e-5	6.33540273993745e-5	6.33930738285899e-5	6.33983894491018e-5	6.3360983155035e-5	6.32901374362963e-5	6.32189403817794e-5	6.31935611265726e-5	6.32362854447753e-5	6.33037366855803e-5	6.33194036822329e-5	6.33292162196659e-5	6.3468497302201e-5	6.33776661133583e-5	6.32958792207886e-5	6.33507574009707e-5	6.39386337552087e-5	6.31639704388463e-5	6.24341651908484e-5	6.31215122521418e-5	6.32544323887348e-5	6.32546806736423e-5	6.31756767539524e-5	6.329179672166e-5	6.32185820035302e-5	6.31263200768098e-5	6.31169657188049e-5	6.31464599881843e-5	6.31750243765057e-5	6.32051509462977e-5	6.32477196249239e-5	6.32964372104673e-5	6.33306421877851e-5	6.333214400986e-5	6.32988904817967e-5
flux1:	0.638538182831662	6.9480056693916e-5	6.94853619211428e-5	6.95369247265112e-5	6.96136841945738e-5	6.96867747790439e-5	6.97309443676983e-5	6.97334444966529e-5	6.96974046236357e-5	6.96391385454222e-5	6.95811930645708e-5	6.95442569794492e-5	6.95408259246046e-5	6.95721333658253e-5	6.96283033544328e-5	6.96908605268414e-5	6.97369284846693e-5	6.97453183982966e-5	6.9705288431278e-5	6.96271595121904e-5	6.95483159401881e-5	6.95206886901893e-5	6.95690760735887e-5	6.96447976733939e-5	6.96628555808718e-5	6.96752214376079e-5	6.98322572384702e-5	6.97347619014915e-5	6.96461307644774e-5	6.97079946366383e-5	7.03560665007515e-5	6.95046371168706e-5	6.87028014116158e-5	6.94587501485765e-5	6.96068090371637e-5	6.96087582096408e-5	6.95250151676091e-5	6.965182494757e-5	6.95715079772961e-5	6.94711816708026e-5	6.94612304823824e-5	6.94931601755061e-5	6.9523939877448e-5	6.95566478294872e-5	6.96031175356612e-5	6.96562205983304e-5	6.96932092736544e-5	6.96942274989642e-5	6.96572293054636e-5
flux1:	0.638800631735415	7.63582057514864e-5	7.63569885713015e-5	7.6407561921865e-5	7.64883356422055e-5	7.65681479141218e-5	7.66186626845526e-5	7.66244334756118e-5	7.65872284498189e-5	7.65237485970078e-5	7.64584491284355e-5	7.64147248210782e-5	7.64076418294799e-5	7.6440009329212e-5	7.65019522681285e-5	7.65732753545752e-5	7.66280823683471e-5	7.66419062237068e-5	7.66019845931629e-5	7.65193872615905e-5	7.64355654182297e-5	7.6408047048075e-5	7.64639884484196e-5	7.65492810114479e-5	7.65706966016022e-5	7.65873567024576e-5	7.67652663199289e-5	7.6662790004563e-5	7.65710136890094e-5	7.66431809245558e-5	7.73603623853876e-5	7.64281208432806e-5	7.55496829461186e-5	7.63817289641805e-5	7.65480654638201e-5	7.65521109984091e-5	7.64655898714524e-5	7.66063783042569e-5	7.65204140713206e-5	7.64140527105763e-5	7.64059714027777e-5	7.64416766046946e-5	7.6474326834106e-5	7.65081264222571e-5	7.65566844787589e-5	7.66126052234879e-5	7.66512565669395e-5	7.66510457131397e-5	7.66097150859903e-5
flux1:	0.639063080639168	8.3828569754147e-5	8.38186788204299e-5	8.38660236633104e-5	8.39491230220257e-5	8.40349916168801e-5	8.40923529683784e-5	8.4102834623855e-5	8.40663374716447e-5	8.39993544874282e-5	8.39277758276788e-5	8.38775103725249e-5	8.38663435399926e-5	8.38990909321488e-5	8.39664331066914e-5	8.40469299542699e-5	8.41118890153943e-5	8.41334653838306e-5	8.40965050400504e-5	8.40123271420201e-5	8.39259987520403e-5	8.39003872017716e-5	8.39649792572507e-5	8.40603543772481e-5	8.40853492889616e-5	8.41071176283959e-5	8.4308184211685e-5	8.42023944037285e-5	8.4110975394056e-5	8.41969712674089e-5	8.49922030839417e-5	8.39743126937833e-5	8.30136644435113e-5	8.3929062383558e-5	8.41159273917085e-5	8.41217163703941e-5	8.40336991566642e-5	8.41919891993366e-5	8.41019339129072e-5	8.39917091214238e-5	8.39883856289555e-5	8.40296535088657e-5	8.40639954842451e-5	8.40972320765095e-5	8.41457494523641e-5	8.42026968940782e-5	8.4241934077753e-5	8.42401079526109e-5	8.41944619035998e-5
flux1:	0.639325529542921	9.19428141844319e-5	9.19221639736605e-5	9.19639573782973e-5	9.20476345162312e-5	9.21390171761994e-5	9.22041125972439e-5	9.22213656127488e-5	9.21881722040537e-5	9.21200297222967e-5	9.20435997223144e-5	9.19869893463805e-5	9.197083859646e-5	9.20025068490021e-5	9.20739791520525e-5	9.21632584614239e-5	9.2239226362404e-5	9.2270573394319e-5	9.22392451068288e-5	9.21560796171143e-5	9.20691082802433e-5	9.20462449926113e-5	9.21194414993241e-5	9.22242582755458e-5	9.22518058449769e-5	9.22779910805626e-5	9.2503323655742e-5	9.23955582026385e-5	9.23072392327161e-5	9.24106290862858e-5	9.32925198124243e-5	9.21828945939464e-5	9.11329146742255e-5	9.21381554202191e-5	9.23462440551947e-5	9.23523789229153e-5	9.226294883075e-5	9.24421038770987e-5	9.23494703150024e-5	9.223752706835e-5	9.22420816528545e-5	9.22910527628884e-5	9.23270928039009e-5	9.23580194790254e-5	9.24041288734552e-5	9.24601751503203e-5	9.24990985119855e-5	9.24958497148703e-5	9.24468323871923e-5
flux1:	0.639587978446675	1.0075787659844e-4	1.0072446384692e-4	1.00758298845272e-4	1.00840741516368e-4	1.00937216593184e-4	1.01011320581685e-4	1.01038022828295e-4	1.01011431305502e-4	1.00945051805347e-4	1.00865452260464e-4	1.00802497890722e-4	1.00779818727555e-4	1.00807985800289e-4	1.00881255661134e-4	1.00977985904045e-4	1.01065138487361e-4	1.01107837120503e-4	1.01084453605953e-4	1.01004383945916e-4	1.00917810771818e-4	1.00897417045601e-4	1.00977911388963e-4	1.01090204150858e-4	1.01117709251237e-4	1.01145793977705e-4	1.01395255555972e-4	1.01286316434671e-4	1.01202762641261e-4	1.01327094628188e-4	1.02303822618383e-4	1.01094862674766e-4	9.99466383905969e-5	1.01047132215965e-4	1.01275187295242e-4	1.01279079953033e-4	1.01186824144396e-4	1.01389717973299e-4	1.01295893992422e-4	1.01184273435822e-4	1.01199909618146e-4	1.01258959127208e-4	1.0129685744211e-4	1.01323660201958e-4	1.01364786740973e-4	1.01417887648796e-4	1.01455809760623e-4	1.01451999053578e-4	1.01401652728407e-4
flux1:	0.639850427350428	1.10334050793873e-4	1.10285855678174e-4	1.1030914339746e-4	1.10388386985223e-4	1.10489577429834e-4	1.10574282825847e-4	1.10613658969536e-4	1.1059758714488e-4	1.10536371101275e-4	1.10455420711122e-4	1.10385807133253e-4	1.10354306362829e-4	1.10375520363475e-4	1.1044717333963e-4	1.10549105789453e-4	1.10646977818371e-4	1.10702198901708e-4	1.10688716280392e-4	1.10613313414984e-4	1.10527398435963e-4	1.10508193124914e-4	1.10593568713221e-4	1.10710115020205e-4	1.10733359814937e-4	1.10759022492317e-4	1.11031454089014e-4	1.10921565489075e-4	1.10843377500603e-4	1.10992259070563e-4	1.1207177588828e-4	1.10754361608953e-4	1.09497176404897e-4	1.10697229602084e-4	1.10942019180729e-4	1.10939931922866e-4	1.10841940283316e-4	1.11070767472109e-4	1.10977015472458e-4	1.10867690013961e-4	1.10897624465819e-4	1.10969249833749e-4	1.11009248442664e-4	1.11030017870233e-4	1.11063351621615e-4	1.11111289186121e-4	1.11147653380487e-4	1.11144736456859e-4	1.11096171145232e-4
flux1:	0.640112876254181	1.20732783826424e-4	1.2066756926909e-4	1.20677360271264e-4	1.20751135244742e-4	1.20856576716774e-4	1.20953672260125e-4	1.21009369696567e-4	1.210082244803e-4	1.20955918869213e-4	1.20875457761575e-4	1.20798478866387e-4	1.20755104999875e-4	1.2076495350644e-4	1.2083063626656e-4	1.2093479645872e-4	1.21042486509375e-4	1.21111183619574e-4	1.21109386109812e-4	1.21039923666601e-4	1.2095444012969e-4	1.20934520503835e-4	1.21021645751721e-4	1.21138271725046e-4	1.21151653662112e-4	1.21169142702282e-4	1.21462844639056e-4	1.21351793119168e-4	1.21278857854417e-4	1.2145615476978e-4	1.22646657620137e-4	1.21210407590524e-4	1.19832002720423e-4	1.21135112639109e-4	1.21391804949375e-4	1.21379076028708e-4	1.21271245050431e-4	1.21527518531436e-4	1.21435053383155e-4	1.21330066220361e-4	1.2137755752273e-4	1.21464303545047e-4	1.21506635020142e-4	1.21519295116669e-4	1.21541713670141e-4	1.21581971929535e-4	1.21616166081987e-4	1.21615963409397e-4	1.21573119000013e-4
flux1:	0.640375325157934	1.32014690716634e-4	1.31929743451425e-4	1.31922511536486e-4	1.31988066248827e-4	1.32097054110231e-4	1.32208377617705e-4	1.32284314085916e-4	1.32302835602238e-4	1.32263393044131e-4	1.32185188200344e-4	1.32099732984444e-4	1.32040767131396e-4	1.32034075786438e-4	1.32088779560473e-4	1.32191794642039e-4	1.32308296058105e-4	1.32391523287501e-4	1.32403348634825e-4	1.32341185473429e-4	1.32255900271935e-4	1.32233303672765e-4	1.32318890772587e-4	1.32430957648187e-4	1.32427981210462e-4	1.32430770062867e-4	1.32744139674708e-4	1.32631568773301e-4	1.32563670234448e-4	1.32773782395144e-4	1.34084354222426e-4	1.32518087892911e-4	1.31005143551703e-4	1.32414566435939e-4	1.32677438253847e-4	1.32648850711691e-4	1.32526432897795e-4	1.32811173015768e-4	1.32721294999718e-4	1.32622967798353e-4	1.3269143834993e-4	1.32795881792949e-4	1.3284068765801e-4	1.32842907703766e-4	1.3285087546702e-4	1.32880483111123e-4	1.32911590131914e-4	1.32915944269433e-4	1.32883186202621e-4
flux1:	0.640637774061688	1.44238262197645e-4	1.4413014161261e-4	1.44101591380659e-4	1.44155543468498e-4	1.44267002775512e-4	1.44394305916536e-4	1.44494518809844e-4	1.44537625100394e-4	1.44515075472315e-4	1.44440762319436e-4	1.44345365755669e-4	1.44266601008115e-4	1.44237730281503e-4	1.44276165355432e-4	1.44374664100263e-4	1.44499250776935e-4	1.44598529329773e-4	1.44626451244721e-4	1.44573483053154e-4	1.44488705579721e-4	1.44462022239905e-4	1.44543228751761e-4	1.4464620294827e-4	1.44620128779606e-4	1.44601713987018e-4	1.44933897724365e-4	1.44819688159193e-4	1.44757230272072e-4	1.45005372638545e-4	1.46446640043338e-4	1.44738933421294e-4	1.43077661983207e-4	1.44597145771317e-4	1.44860485172339e-4	1.44810707048477e-4	1.4466898922501e-4	1.44983063512536e-4	1.44897305948828e-4	1.4480845638425e-4	1.4490167524788e-4	1.45026475831186e-4	1.45073763244533e-4	1.45062887773892e-4	1.4505237163036e-4	1.45067761076589e-4	1.45094309186325e-4	1.45104704078275e-4	1.45086332510489e-4
flux1:	0.640900222965441	1.5745959873114e-4	1.57323967966788e-4	1.57268931924164e-4	1.57307202432546e-4	1.57419623378496e-4	1.57564481183319e-4	1.5769300546306e-4	1.57765660276073e-4	1.57764011941242e-4	1.57695079972068e-4	1.57588031698018e-4	1.57485014163604e-4	1.57428205981015e-4	1.57445200082153e-4	1.57536205160274e-4	1.57668783627294e-4	1.57786421495443e-4	1.57833781687649e-4	1.57792836377823e-4	1.57709892976644e-4	1.57678782307455e-4	1.57753722053831e-4	1.5784371164668e-4	1.57788229940725e-4	1.57742897679119e-4	1.58094306449875e-4	1.57978946217346e-4	1.57923601328126e-4	1.58216007603328e-4	1.59800651296247e-4	1.57940345287412e-4	1.56117060003021e-4	1.57751595326269e-4	1.58010615126256e-4	1.57934624711236e-4	1.57769587157387e-4	1.58114122601767e-4	1.58034365174186e-4	1.57958465904257e-4	1.5808073915304e-4	1.58228744609954e-4	1.58278401802163e-4	1.58251434360446e-4	1.58217879244896e-4	1.58214816781827e-4	1.58234600628607e-4	1.58251831372603e-4	1.58251605352748e-4
flux1:	0.641162671869194	1.71733276691365e-4	1.7156488191771e-4	1.71477361546548e-4	1.71495232821609e-4	1.71606700674916e-4	1.71770486388463e-4	1.71931276962906e-4	1.72038393364478e-4	1.72061571955309e-4	1.7199939289753e-4	1.71878887216057e-4	1.71747183256036e-4	1.71656902980063e-4	1.71647753752499e-4	1.71728986590891e-4	1.71870328270202e-4	1.72009599078892e-4	1.72080782047742e-4	1.72055835660815e-4	1.7197733511975e-4	1.71942814800362e-4	1.72010864128113e-4	1.72085013209213e-4	1.71994802500161e-4	1.71918193194312e-4	1.72290756411902e-4	1.72175600078022e-4	1.72130700884813e-4	1.7247467594336e-4	1.74217651394971e-4	1.72194175955594e-4	1.70195700546271e-4	1.71952137659638e-4	1.72203713303762e-4	1.72097128704178e-4	1.71905939585475e-4	1.72282708685275e-4	1.72211209532381e-4	1.7215242493479e-4	1.72308729465665e-4	1.72483104189155e-4	1.7253498050036e-4	1.72488647991832e-4	1.72427049143797e-4	1.72400683027677e-4	1.72410718464053e-4	1.72434694021785e-4	1.7245547073236e-4
flux1:	0.641425120772948	1.87114189094882e-4	1.86907028141351e-4	1.86780407532495e-4	1.86772720786676e-4	1.86881046393283e-4	1.87064972320575e-4	1.87261869894811e-4	1.87408248293229e-4	1.8746006916828e-4	1.87405956939302e-4	1.87270261935094e-4	1.8710571573565e-4	1.86976941294312e-4	1.86937666419417e-4	1.87007704063009e-4	1.87159493967447e-4	1.87324604992941e-4	1.87424974847144e-4	1.87421096565602e-4	1.87350893579537e-4	1.87315320664571e-4	1.87377154755344e-4	1.8743382301977e-4	1.8730488351721e-4	1.87194229566164e-4	1.87591321149561e-4	1.87478656915053e-4	1.87449197568611e-4	1.87852971187354e-4	1.89771354922626e-4	1.87574768634166e-4	1.85388587583947e-4	1.87275997492264e-4	1.87519084964699e-4	1.87378342350944e-4	1.87159579397343e-4	1.87571263549023e-4	1.87510576225413e-4	1.87473632729447e-4	1.87669632830624e-4	1.87873966765238e-4	1.87928005263533e-4	1.87858912977018e-4	1.87764005060453e-4	1.8770905900012e-4	1.87705711081643e-4	1.87735447076101e-4	1.87779011431428e-4
flux1:	0.641687569676701	2.03659963778869e-4	2.03407649103135e-4	2.03235074513118e-4	2.0319655083029e-4	2.03299480030305e-4	2.03504682005923e-4	2.03741402625194e-4	2.03931686633037e-4	2.04015845540942e-4	2.03971130193607e-4	2.03818753166803e-4	2.03617706633077e-4	2.03446134056093e-4	2.03373589099872e-4	2.03431845944626e-4	2.03596522021802e-4	2.03792342875314e-4	2.03927908340889e-4	2.03950899101584e-4	2.03893729187261e-4	2.03860464860783e-4	2.03917826112393e-4	2.03956536692591e-4	2.03786243694152e-4	2.03640232989399e-4	2.04066279146607e-4	2.03959162592188e-4	2.03951357178392e-4	2.04423731303422e-4	2.06536188914223e-4	2.04156895860896e-4	2.01771005053219e-4	2.03800723752368e-4	2.04036390924942e-4	2.03858755181716e-4	2.03612311469286e-4	2.04062570842018e-4	2.04015334025473e-4	2.04005210572007e-4	2.04247114054111e-4	2.04485464700195e-4	2.04541858576327e-4	2.04446725021268e-4	2.04313285324042e-4	2.04224397593789e-4	2.042036879308e-4	2.04237507424775e-4	2.04304624574721e-4
flux1:	0.641950018580454	2.21433404343138e-4	2.21129685476337e-4	2.20904567194336e-4	2.20830203827281e-4	2.20925658179705e-4	2.21153280921502e-4	2.21433393588155e-4	2.2167201501269e-4	2.21792073266056e-4	2.21758168267158e-4	2.21587999437012e-4	2.2134746075353e-4	2.21129619966794e-4	2.21021487682325e-4	2.21068035310143e-4	2.21248437803996e-4	2.21480011438666e-4	2.21656842891172e-4	2.21712599964432e-4	2.21673436243557e-4	2.2164626442984e-4	2.21701535511791e-4	2.21722736795824e-4	2.2150963185729e-4	2.21327942170732e-4	2.21787798641639e-4	2.21689664813941e-4	2.2171011042626e-4	2.22259936436741e-4	2.24585893809352e-4	2.2201407408363e-4	2.19416563520959e-4	2.21601935636068e-4	2.21833037007355e-4	2.2161647320575e-4	2.2134318195304e-4	2.21836505122517e-4	2.21805119116938e-4	2.21826579949151e-4	2.22120819420825e-4	2.22397646883803e-4	2.22456979475325e-4	2.22332919872705e-4	2.22156158518228e-4	2.22028337978613e-4	2.21986401421868e-4	2.22022317287332e-4	2.2211298965219e-4
flux1:	0.642212467484207	2.40504365021702e-4	2.40143741199569e-4	2.39860304034402e-4	2.39745773935761e-4	2.39832057680654e-4	2.40083286233112e-4	2.40410134794932e-4	2.40701213729671e-4	2.40860551986703e-4	2.40838996612846e-4	2.40650422237209e-4	2.40368186923554e-4	2.40101487511282e-4	2.39956175130927e-4	2.39991451308579e-4	2.40190343530411e-4	2.40462248673381e-4	2.40685726422191e-4	2.40779430608508e-4	2.40762682220278e-4	2.4074511823798e-4	2.40800829049683e-4	2.40805570673981e-4	2.4054897890108e-4	2.40331613400787e-4	2.40829860152106e-4	2.40743978702563e-4	2.40798562975893e-4	2.4143412401761e-4	2.43992793453235e-4	2.41217652992163e-4	2.3839612082811e-4	2.40752034921618e-4	2.40982652258678e-4	2.40725625771277e-4	2.40426712096092e-4	2.40968071750686e-4	2.40954300834764e-4	2.4101132579499e-4	2.41364084960272e-4	2.41684057258451e-4	2.41747382979633e-4	2.4159219562869e-4	2.41368185789272e-4	2.41197332004095e-4	2.4113096212478e-4	2.41167175670506e-4	2.41281039120095e-4
flux1:	0.642474916387961	2.60950574386905e-4	2.60528907318085e-4	2.60182700375485e-4	2.60024673464164e-4	2.60100577976204e-4	2.60376560950419e-4	2.60753089288284e-4	2.61100259288226e-4	2.61301979322522e-4	2.61294445688501e-4	2.61087433397945e-4	2.60762178078862e-4	2.60444925483269e-4	2.60261430456913e-4	2.602859145028e-4	2.60505465233841e-4	2.60821132833191e-4	2.61095145833041e-4	2.61230413133355e-4	2.61239129678698e-4	2.6123379172076e-4	2.61292217326513e-4	2.61281872508371e-4	2.60981485735412e-4	2.60728096511274e-4	2.61268425120864e-4	2.61197303665943e-4	2.61290060564133e-4	2.62018457640543e-4	2.64827908162438e-4	2.61836901054924e-4	2.58777844494504e-4	2.61320208332554e-4	2.6155504553999e-4	2.61256342788672e-4	2.60932860551578e-4	2.61527251333662e-4	2.61531809222273e-4	2.61626999621256e-4	2.62043636982484e-4	2.6241130719075e-4	2.62480138202014e-4	2.62292542848122e-4	2.62018633175097e-4	2.61802054277738e-4	2.61709259466844e-4	2.61744685796174e-4	2.61881448006111e-4
flux1:	0.642737365291714	2.82857146767176e-4	2.82372181764381e-4	2.81960461508228e-4	2.81756774672504e-4	2.81821524201796e-4	2.82123149170617e-4	2.8255160353684e-4	2.82957745632232e-4	2.8320451196358e-4	2.83212777888305e-4	2.82987948447414e-4	2.82619328689756e-4	2.822507615815e-4	2.82028575045601e-4	2.82042514525525e-4	2.82283840651661e-4	2.82644938090473e-4	2.82971166696476e-4	2.83149320762507e-4	2.83184575081441e-4	2.83192787931768e-4	2.83255784907971e-4	2.8323195120563e-4	2.82887534876376e-4	2.82596933947898e-4	2.83181788738536e-4	2.83126646949351e-4	2.83258783261588e-4	2.8408542609862e-4	2.87161881994391e-4	2.83940071489316e-4	2.80628412997216e-4	2.8337373844076e-4	2.83617680642182e-4	2.83276344578844e-4	2.82928770528508e-4	2.83580739429559e-4	2.83602922190782e-4	2.83736967729714e-4	2.84221413504234e-4	2.84640796722923e-4	2.84716976814507e-4	2.84496760284982e-4	2.84171912957556e-4	2.83908775261158e-4	2.8378926686715e-4	2.83823994089596e-4	2.83983810089606e-4
flux1:	0.642999814195467	3.06314817152189e-4	3.05766539174744e-4	3.052884622765e-4	3.05038090945546e-4	3.05091100909046e-4	3.05418609399761e-4	3.05900116664487e-4	3.06367007491369e-4	3.06660838268929e-4	3.06686740330031e-4	3.06445448323216e-4	3.06034234617671e-4	3.05614630819794e-4	3.05353739011307e-4	3.05356999599757e-4	3.05619852907232e-4	3.06025835247293e-4	3.06403236202052e-4	3.06622836762448e-4	3.06683425737655e-4	3.06705181321016e-4	3.06774362730086e-4	3.0673903890692e-4	3.06350398554461e-4	3.06020418887037e-4	3.06650998546072e-4	3.06611424290545e-4	3.06780706383763e-4	3.07708989648802e-4	3.11066492755737e-4	3.0759619123386e-4	3.04015073137129e-4	3.06980320087963e-4	3.07238336848631e-4	3.06853789409076e-4	3.06481919597418e-4	3.07195209219493e-4	3.07232633883836e-4	3.07403915982173e-4	3.0795812682719e-4	3.08432227573422e-4	3.08517697106994e-4	3.08265737889412e-4	3.07890748819482e-4	3.07582406432385e-4	3.07437957446366e-4	3.07473565548898e-4	3.07657263645379e-4
flux1:	0.64326226309922	3.31417237811614e-4	3.30808023538619e-4	3.30264623326007e-4	3.29967445779832e-4	3.30007902249668e-4	3.30360366359191e-4	3.30894417259904e-4	3.31422321607358e-4	3.31764356886749e-4	3.31809749380077e-4	3.31554198007612e-4	3.31102476911491e-4	3.30633358291685e-4	3.30334376566685e-4	3.30326455393208e-4	3.30609102642849e-4	3.31056992784268e-4	3.31481562015366e-4	3.3173827138666e-4	3.31820807219162e-4	3.31855128822857e-4	3.31932402267318e-4	3.31888476222361e-4	3.31455760463757e-4	3.31083549406405e-4	3.31760192484989e-4	3.3173405298404e-4	3.31934664814436e-4	3.32965871052414e-4	3.36616360472026e-4	3.32877128145895e-4	3.29008049356554e-4	3.32210819121596e-4	3.32488314551601e-4	3.32060696211289e-4	3.31663925459035e-4	3.3244133219226e-4	3.32489820868943e-4	3.32694201973372e-4	3.33317749838774e-4	3.3384810395868e-4	3.33944582851489e-4	3.33662749434011e-4	3.33240329323956e-4	3.32890506871457e-4	3.32725150228878e-4	3.32764851916101e-4	3.32973963785324e-4
flux1:	0.643524712002974	3.58257910516771e-4	3.57592480467491e-4	3.56986444693042e-4	3.56642832981338e-4	3.56669141508929e-4	3.57043859002292e-4	3.57627754722586e-4	3.5821501561432e-4	3.58605306486413e-4	3.5867205829659e-4	3.58405469088886e-4	3.57916920485301e-4	3.57401359890262e-4	3.57065797454787e-4	3.57045997445397e-4	3.57345295860946e-4	3.57829703717069e-4	3.58294532157764e-4	3.58581328418215e-4	3.58680705515854e-4	3.58726368778893e-4	3.58814774206643e-4	3.58766779301564e-4	3.58291112494905e-4	3.57873834099157e-4	3.58596718240972e-4	3.5858034183457e-4	3.58803218383038e-4	3.5993663982911e-4	3.63890406200619e-4	3.59859406405503e-4	3.55682694313428e-4	3.59141777207112e-4	3.59445381579474e-4	3.58976084539612e-4	3.58554062051676e-4	3.59397567650899e-4	3.59451189949506e-4	3.59682002548348e-4	3.60371850089663e-4	3.6095814625246e-4	3.6106678049426e-4	3.60757722851003e-4	3.60292443767092e-4	3.59907274685051e-4	3.5972734679667e-4	3.59775958157941e-4	3.60012560528073e-4
flux1:	0.643787160906727	3.86927436880997e-4	3.86212652542144e-4	3.85547960516356e-4	3.85158269231793e-4	3.85167453839053e-4	3.85559345684167e-4	3.86187687197124e-4	3.86830381335892e-4	3.87267750762221e-4	3.87357810801744e-4	3.8708465755839e-4	3.86564896813198e-4	3.86007898281192e-4	3.85638512613316e-4	3.85606231434389e-4	3.85917853906675e-4	3.86431190880633e-4	3.86926764596628e-4	3.8723443308488e-4	3.87344568530055e-4	3.87401044312831e-4	3.87505748846469e-4	3.87460771318734e-4	3.86945119638109e-4	3.86480935157573e-4	3.87250938510376e-4	3.87239519633497e-4	3.87473049868136e-4	3.88706273847439e-4	3.92972657004044e-4	3.88625281615006e-4	3.84120808720976e-4	3.87856998109239e-4	3.88195681097282e-4	3.87687999525249e-4	3.87241562282975e-4	3.8815273751695e-4	3.88203994314172e-4	3.88452205569665e-4	3.89202686221634e-4	3.89842519868777e-4	3.89963546405308e-4	3.89630420139946e-4	3.89128555738003e-4	3.88716505155589e-4	3.88530573586117e-4	3.88594365683544e-4	3.88860794594396e-4
flux1:	0.64404960981048	4.17511717950077e-4	4.16756297664138e-4	4.16037801770758e-4	4.15601849029326e-4	4.15589000173097e-4	4.15990106950845e-4	4.16654413728733e-4	4.1734614206834e-4	4.17828164589283e-4	4.17943716361639e-4	4.17670015504855e-4	4.17126965465021e-4	4.16535859872846e-4	4.1613702758737e-4	4.16092080772509e-4	4.164108084521e-4	4.16943611099244e-4	4.1745825520747e-4	4.17776028382523e-4	4.17890708047921e-4	4.17959131558108e-4	4.18088387149757e-4	4.18056953970335e-4	4.17507055355213e-4	4.16996169145437e-4	4.17815693778669e-4	4.17803820674924e-4	4.18034727892094e-4	4.19363996793947e-4	4.2395213761193e-4	4.19262749860868e-4	4.14410738556949e-4	4.18447745948444e-4	4.18834037868408e-4	4.18293818524023e-4	4.17826030340944e-4	4.18806646739913e-4	4.18846752555923e-4	4.19101249539594e-4	4.19904233419043e-4	4.20593023227541e-4	4.2072550576123e-4	4.20371679182047e-4	4.19840981868218e-4	4.19412699998527e-4	4.19231435548794e-4	4.19317947701432e-4	4.19616486223081e-4
flux1:	0.644312058714234	4.50091526553859e-4	4.49305763028315e-4	4.48538806376711e-4	4.48055444257517e-4	4.48013312917774e-4	4.48412480465824e-4	4.49101015290072e-4	4.49832885513753e-4	4.50356017320491e-4	4.50499725111903e-4	4.50233354819172e-4	4.49677592208857e-4	4.49062371198044e-4	4.48640385095367e-4	4.48583267893081e-4	4.48903252290273e-4	4.49444509282183e-4	4.49964848883521e-4	4.50281034021102e-4	4.50394668746301e-4	4.50478621768244e-4	4.50644481802648e-4	4.50641240566062e-4	4.50066390848305e-4	4.49511913457502e-4	4.50385468501778e-4	4.5036764403174e-4	4.50581811432821e-4	4.52002357505539e-4	4.56921802701819e-4	4.51864413556407e-4	4.46646140544452e-4	4.5101140330295e-4	4.51462461363645e-4	4.50898620956263e-4	4.50415707334943e-4	4.51468442316801e-4	4.51487647838145e-4	4.51735571827828e-4	4.52580767872662e-4	4.53311836567287e-4	4.53453511241608e-4	4.53082304294363e-4	4.52531765539217e-4	4.52099920152436e-4	4.51935976934478e-4	4.52053880264876e-4	4.52386535891858e-4
flux1:	0.644574507617987	4.84743553745119e-4	4.83939102620996e-4	4.83129248980577e-4	4.8259610209115e-4	4.82514915352645e-4	4.82897735490479e-4	4.83595585837489e-4	4.84356416778239e-4	4.84916281842393e-4	4.85091607842165e-4	4.84842609621039e-4	4.84287618153404e-4	4.83661124780327e-4	4.83224330153601e-4	4.83156331522754e-4	4.83471238898161e-4	4.84008624381235e-4	4.84519942657821e-4	4.84822386184285e-4	4.84930501410066e-4	4.85036426410293e-4	4.85255053983031e-4	4.85299080653962e-4	4.84712576682521e-4	4.84120979442174e-4	4.85055369228354e-4	4.85026398663992e-4	4.85209426385158e-4	4.86715697911086e-4	4.91976695590905e-4	4.86525403215981e-4	4.80923626839015e-4	4.85648803759982e-4	4.86187069218084e-4	4.856118561068e-4	4.85123833735864e-4	4.86252928127268e-4	4.86240822675488e-4	4.86467883184646e-4	4.87343210969355e-4	4.88108005455063e-4	4.88255253675908e-4	4.87869744457859e-4	4.87309374344959e-4	4.86888498220822e-4	4.86756448939301e-4	4.869155314131e-4	4.87284004785116e-4
flux1:	0.64483695652174	5.21542665542623e-4	5.20732441363544e-4	5.19885359031986e-4	5.19298773775407e-4	5.19166309703258e-4	5.19515343454032e-4	5.20204771828806e-4	5.209815138974e-4	5.21573320434669e-4	5.21784868118994e-4	5.21565670944612e-4	5.21027932633687e-4	5.20405839722096e-4	5.19964547246485e-4	5.19887661628103e-4	5.20190648241188e-4	5.20710601613156e-4	5.21197015071752e-4	5.21473300875772e-4	5.21572646075909e-4	5.2170978682474e-4	5.22001263814202e-4	5.22115896998204e-4	5.21534993488032e-4	5.20916007071798e-4	5.21920057956417e-4	5.21875214988365e-4	5.22012569745992e-4	5.23598306061975e-4	5.29211712787341e-4	5.23340791318666e-4	5.17339779871286e-4	5.22460781656404e-4	5.2311404151689e-4	5.22542957624669e-4	5.22063812306358e-4	5.23275544763807e-4	5.23221291541212e-4	5.23412011679945e-4	5.24303977746196e-4	5.2509238475587e-4	5.25240325916644e-4	5.2484323874002e-4	5.24283880135039e-4	5.2389024424254e-4	5.238065850732e-4	5.24017889704274e-4	5.24423793579372e-4
flux1:	0.645099405425493	5.60564784145106e-4	5.59762955445197e-4	5.58884451813601e-4	5.58239653896888e-4	5.58041568552238e-4	5.58336835012422e-4	5.58997868317989e-4	5.59776195926676e-4	5.60395226780566e-4	5.60649046338803e-4	5.60474548506869e-4	5.59973416294461e-4	5.59373951264724e-4	5.58940104652065e-4	5.58856736348403e-4	5.59140256625685e-4	5.59627905751515e-4	5.60072340723532e-4	5.60309697030557e-4	5.60397954511515e-4	5.60577821145331e-4	5.60965466895085e-4	5.61177655775691e-4	5.60622985036091e-4	5.59988912192715e-4	5.6107278171615e-4	5.61007727659229e-4	5.61084461785135e-4	5.62742631287854e-4	5.68719459961003e-4	5.62403072060653e-4	5.55988197770918e-4	5.61544689209646e-4	5.623454691492e-4	5.61796825542353e-4	5.61344182267173e-4	5.62647062285415e-4	5.62539544299959e-4	5.62677424124312e-4	5.63571457660337e-4	5.64372165415357e-4	5.64514841309518e-4	5.6410850562432e-4	5.63561672507658e-4	5.63213164334365e-4	5.63196362190576e-4	5.6347245692634e-4	5.63917782168452e-4
flux1:	0.645361854329247	6.01889609150759e-4	6.01111639927304e-4	6.00207799868194e-4	5.99499214847374e-4	5.99219572571202e-4	5.99439246400462e-4	6.00050437122439e-4	6.00815437124134e-4	6.01457534557913e-4	6.01761315835538e-4	6.01648765315968e-4	6.01206082782522e-4	6.00649495678187e-4	6.0023612137101e-4	6.00148631802832e-4	6.00404140442211e-4	6.00843128967741e-4	6.01227156665004e-4	6.01412133754933e-4	6.01487308059465e-4	6.01722771168679e-4	6.02232079644783e-4	6.02571326940081e-4	6.02065839186076e-4	6.01430382580055e-4	6.02604600487152e-4	6.02515107308332e-4	6.02515253348602e-4	6.04237927639656e-4	6.10588673940149e-4	6.03800281200593e-4	5.96957243598747e-4	6.02991662266452e-4	6.03976010815702e-4	6.03470154771033e-4	6.03064488459914e-4	6.04469130805764e-4	6.04297016707583e-4	6.04364642117313e-4	6.05245379002402e-4	6.06046244654314e-4	6.06176855510838e-4	6.05763204086488e-4	6.05240909668184e-4	6.04956866939596e-4	6.05027381943724e-4	6.05382685491656e-4	6.05870443121489e-4
flux1:	0.645624303233	6.45602374096611e-4	6.44865027125939e-4	6.43942377959811e-4	6.43164040384912e-4	6.42785970296863e-4	6.42907204112845e-4	6.43446472279064e-4	6.44183333999873e-4	6.44845289669122e-4	6.45208370410286e-4	6.4517700081321e-4	6.44816464701277e-4	6.44324276730764e-4	6.4394478958826e-4	6.43854986532578e-4	6.44072645609782e-4	6.44444979336499e-4	6.44748630553292e-4	6.44866687865725e-4	6.44926342069305e-4	6.4523054441568e-4	6.45887924973419e-4	6.46384983922689e-4	6.45952565142785e-4	6.45329383848935e-4	6.46603850276334e-4	6.4648544706365e-4	6.46391305526655e-4	6.48169589188722e-4	6.54903555670761e-4	6.4761518788978e-4	6.40329018338942e-4	6.46885255845773e-4	6.48091102720374e-4	6.47649410659995e-4	6.473129413466e-4	6.48831656000946e-4	6.48583425043277e-4	6.48562586356645e-4	6.49414130710912e-4	6.50202535679965e-4	6.50313688532703e-4	6.49894252122437e-4	6.49408777358286e-4	6.49209708715985e-4	6.49389897050371e-4	6.49840943078509e-4	6.5037585410197e-4
flux1:	0.645886752136753	6.91794006761166e-4	6.91115215162843e-4	6.90180833162006e-4	6.89326802473193e-4	6.88833196820226e-4	6.88832978083292e-4	6.89278438353524e-4	6.89973050629381e-4	6.90652818404833e-4	6.91085951453845e-4	6.91156355728387e-4	6.90902648997318e-4	6.90496753895431e-4	6.90164226586839e-4	6.90072924765119e-4	6.90241454949783e-4	6.90527512487555e-4	6.9072923016555e-4	6.90764415910137e-4	6.9080496734236e-4	6.91190281518784e-4	6.92021821494194e-4	6.92707347690367e-4	6.9237133767771e-4	6.91772612185559e-4	6.93155803895783e-4	6.93003510616936e-4	6.92795112788485e-4	6.94619268934116e-4	7.01744138358392e-4	6.9392573488337e-4	6.86179789383584e-4	6.9330175128151e-4	6.94767105694338e-4	6.94410871861461e-4	6.94166350770473e-4	6.95812546872587e-4	6.95476533118475e-4	6.95348439942492e-4	6.96154668085286e-4	6.9691787338444e-4	6.97001817197428e-4	6.96577675206236e-4	6.96141227407668e-4	6.96048349773732e-4	6.96362145173097e-4	6.96927649217714e-4	6.97516721204854e-4
flux1:	0.646149201040506	7.40559397211388e-4	7.39957929345857e-4	7.39019421505374e-4	7.3808414028116e-4	7.37458326106918e-4	7.37314293117593e-4	7.37644987286749e-4	7.38284366740504e-4	7.38981039237598e-4	7.3949588989721e-4	7.39689143719537e-4	7.3956689510823e-4	7.3926860781718e-4	7.389951245762e-4	7.38901910489411e-4	7.3900872291174e-4	7.39187572250477e-4	7.39264458863631e-4	7.39199364632683e-4	7.39215646309984e-4	7.39692890332152e-4	7.40723337921383e-4	7.41626691403655e-4	7.41408539350275e-4	7.40843826779376e-4	7.4234242878874e-4	7.42150747499788e-4	7.41805773402483e-4	7.4366567245297e-4	7.51187554442862e-4	7.42806593437122e-4	7.34581748666934e-4	7.42312030280221e-4	7.44073307335813e-4	7.4382266387632e-4	7.43692271015065e-4	7.45479814900779e-4	7.45044336647738e-4	7.44790017120415e-4	7.45535010271219e-4	7.46260553618886e-4	7.46309399087536e-4	7.45881061926351e-4	7.45505288175934e-4	7.45539828101634e-4	7.46012117980355e-4	7.467127232809e-4	7.47365553552586e-4
flux1:	0.64641164994426	7.91993903693817e-4	7.91488791084363e-4	7.90554128473353e-4	7.89532697534424e-4	7.88759048397662e-4	7.88450223031588e-4	7.88646710970918e-4	7.89219219802812e-4	7.89932744862556e-4	7.90541124223667e-4	7.90877700679252e-4	7.90910346234782e-4	7.90739498340774e-4	7.90535702453608e-4	7.9043901084364e-4	7.90470721184504e-4	7.90520844263948e-4	7.90449318390201e-4	7.90265442453349e-4	7.90250676473342e-4	7.90828728589035e-4	7.92080824930904e-4	7.93229165200011e-4	7.93147418817375e-4	7.92623014281461e-4	7.94242106630283e-4	7.94005404106237e-4	7.93499763787688e-4	7.95385736878226e-4	8.0330982751523e-4	7.9433140877362e-4	7.85605632889636e-4	7.93984514062134e-4	7.96075232244674e-4	7.95948210723349e-4	7.95952745538849e-4	7.97895420680496e-4	7.97349049157396e-4	7.96949999709584e-4	7.97618691665809e-4	7.98294889142053e-4	7.98300838349414e-4	7.97868063929695e-4	7.97563412900282e-4	7.97745654167464e-4	7.98401307010842e-4	7.99258926859244e-4	7.99987608150969e-4
flux1:	0.646674098848013	8.46188645612916e-4	8.45798405447908e-4	8.44875641516233e-4	8.43764037262817e-4	8.42828537194043e-4	8.42335974247252e-4	8.42380777697629e-4	8.42876130850806e-4	8.43606784656597e-4	8.4431965998782e-4	8.44818201427882e-4	8.45026830908972e-4	8.45000999241227e-4	8.44875910172046e-4	8.44773469275079e-4	8.44716834058857e-4	8.44617292283863e-4	8.44374191879515e-4	8.44052756660603e-4	8.43998984056693e-4	8.44684828309942e-4	8.46179014000256e-4	8.47596742243819e-4	8.4766647710042e-4	8.47185377188778e-4	8.48929183432831e-4	8.48642526178681e-4	8.4795168363706e-4	8.49855790685664e-4	8.58187660140142e-4	8.4857511339949e-4	8.39323496962017e-4	8.48388375835786e-4	8.50838365753441e-4	8.50850158986727e-4	8.51008621513669e-4	8.53119808809639e-4	8.52451801928274e-4	8.51890911447099e-4	8.5247001333963e-4	8.53086633489957e-4	8.53042268073777e-4	8.5260384598028e-4	8.52378808755774e-4	8.52726914496884e-4	8.53589471436663e-4	8.54626209056594e-4	8.5544477803511e-4
flux1:	0.646936547751766	9.03225443963092e-4	9.02967192974675e-4	9.02064157670844e-4	9.00859466284722e-4	8.99750281091744e-4	8.99057673832371e-4	8.98935606671073e-4	8.99344707491616e-4	9.000923778103e-4	9.00918730124609e-4	9.01594757722731e-4	9.0199702345914e-4	9.0213095051729e-4	9.0209207802998e-4	9.01981716077342e-4	9.01824955237664e-4	9.01556944076664e-4	9.01121018772689e-4	9.0064417962047e-4	9.00543070892356e-4	9.01342182135969e-4	9.0309659065255e-4	9.04805090802707e-4	9.05037770259051e-4	9.04600187876028e-4	9.06473261247762e-4	9.06133669166756e-4	9.05234630011118e-4	9.07152270585559e-4	9.15899656795067e-4	9.05615630875033e-4	8.95810853870094e-4	9.05596127383845e-4	9.08431255517789e-4	9.08593674409941e-4	9.08923224737061e-4	9.11215861010362e-4	9.10416748784958e-4	9.09679466482917e-4	9.10158685628438e-4	9.10707849557152e-4	9.10606538501823e-4	9.10160102849719e-4	9.10020400240456e-4	9.10549085442758e-4	9.11639189616605e-4	9.12875889262813e-4	9.13799337836346e-4
flux1:	0.647198996655519	9.63172392419614e-4	9.63061001500242e-4	9.62185104356509e-4	9.60885880593423e-4	9.59594018775301e-4	9.58688325507548e-4	9.58386770243078e-4	9.58701440923813e-4	9.59464798933635e-4	9.60410414844093e-4	9.61275059045653e-4	9.61884208663564e-4	9.62189437589251e-4	9.62243167233878e-4	9.62123907279839e-4	9.61858303024529e-4	9.61406961730912e-4	9.60760604277346e-4	9.60112883351495e-4	9.59956744221385e-4	9.60873616027245e-4	9.62904173513009e-4	9.64921712943347e-4	9.65325354355258e-4	9.64929596051829e-4	9.66938212473048e-4	9.6654620255803e-4	9.65419935107905e-4	9.67351656019359e-4	9.76526524592783e-4	9.65534400302548e-4	9.55147504653831e-4	9.6568478861102e-4	9.68927063264489e-4	9.69248122355926e-4	9.69764297881717e-4	9.72251092526407e-4	9.71313359157403e-4	9.70389019930867e-4	9.70762532049759e-4	9.71239859951934e-4	9.71076344499085e-4	9.706182926756e-4	9.70566104503947e-4	9.7128527360061e-4	9.72618963193258e-4	9.74073512736532e-4	9.75116459503692e-4
flux1:	0.647461445559273	0.00102608093790141	0.00102612840228715	0.00102528669141988	0.00102389355483484	0.00102241370142978	0.0010212858594952	0.0010207950546881	0.00102100773574664	0.00102178338243804	0.00102284966915547	0.00102390849506956	0.00102473256669378	0.00102521727761734	0.0010253694562283	0.00102524277462626	0.00102486438078931	0.00102422066256166	0.00102335166220857	0.00102252136866541	0.00102230408477406	0.00102334264412453	0.00102566304718735	0.00102800464354973	0.00102858408299775	0.00102822750535058	0.00103038097658682	0.001029942195619	0.00102857614676068	0.00103052945129649	0.00104015001183726	0.00102841540080285	0.00101741666057793	0.00102873515374705	0.00103240297849958	0.00103288650243154	0.00103360349286934	0.0010362973062486	0.00103521607942286	0.00103409925624307	0.00103436733170332	0.00103477330986163	0.00103454450187818	0.00103407009583213	0.00103410343945528	0.00103501692490505	0.00103660394838269	0.00103828949981625	0.00103946467725619
flux1:	0.647723894463026	0.00109198503174213	0.00109220022081006	0.00109139982253791	0.00108991637529488	0.0010882479525418	0.00108689372069757	0.00108620710478248	0.00108631058413199	0.00108709224588482	0.00108827514499256	0.00108952712859434	0.00109056832328206	0.00109123733018624	0.00109149395162702	0.00109136504868702	0.00109087631971995	0.00109003870271533	0.00108894177788299	0.00108792215307839	0.00108763980557026	0.00108880346267285	0.00109142481903498	0.00109410187882521	0.00109485889783603	0.00109453863410557	0.00109685026517875	0.00109637697905367	0.00109476730813162	0.0010967582604385	0.001106850625615	0.00109434268898379	0.00108270234324357	0.00109482910155046	0.0010989374019274	0.00109958253524173	0.00110051328643784	0.00110342751841347	0.00110220115768896	0.00110089288787486	0.00110106352590075	0.0011014050174446	0.00110111101165847	0.00110061471936301	0.00110072707638595	0.00110183161247949	0.00110367393033617	0.00110559722055798	0.00110691395999354
flux1:	0.647986343366779	0.00116090244780829	0.00116129135020373	0.00116054035631363	0.00115897444641605	0.00115712289831613	0.0011555438193423	0.00115465843634027	0.00115464563640662	0.00115542345743287	0.00115671250885864	0.00115814919750153	0.00115940342442622	0.00116025827824416	0.00116062616447531	0.00116050509964737	0.00115991625988193	0.00115889209698456	0.00115756998889233	0.0011563598513868	0.00115601078947591	0.00115730194305271	0.00116023193544269	0.00116325152675389	0.00116418464102433	0.00116389784292822	0.00116638533566175	0.00116589756198218	0.00116405075969897	0.00116610520807918	0.0011767044470573	0.00116339680148421	0.00115108544657993	0.00116404535716804	0.00116860534225024	0.00116940587188451	0.00117056182156752	0.00117371063977487	0.00117234111846642	0.00117084985538546	0.00117094025606494	0.00117123203445824	0.00117087729084031	0.00117035339057127	0.00117053365282565	0.0011718181942141	0.00117390880939303	0.00117606874633637	0.00117753163205842
flux1:	0.648248792270532	0.00123283785696373	0.00123340435826305	0.00123271314409681	0.00123107841631234	0.00122905664072551	0.00122726105372545	0.00122617797507031	0.00122604178443787	0.00122680172901526	0.00122817930827439	0.001229784178337	0.00123124075808749	0.00123227990512833	0.0012327672961193	0.00123266987288106	0.00123199989192895	0.00123080625384607	0.00122927023315365	0.00122787398749941	0.00122745825518751	0.00122887720015822	0.00123211875770955	0.00123548248428593	0.00123658629098587	0.00123632975335973	0.00123901498636826	0.00123854112374929	0.00123647480041447	0.00123862910939856	0.00124977956809237	0.0012356506358892	0.00122263915998259	0.00123645448795462	0.001241472915342	0.00124241637498618	0.00124380671242138	0.00124720497477142	0.00124569797443307	0.001244040148155	0.00124407785669721	0.00124434401291428	0.00124393862215185	0.00124338204777588	0.00124361481124506	0.00124506026284403	0.0012473824770787	0.00124976911055321	0.00125137693037355
flux1:	0.648511241174286	0.00130778681841578	0.00130853395464381	0.0013079168174127	0.00130623440807049	0.00130406418611731	0.00130206815741587	0.00130079282524544	0.00130052592154361	0.00130124926666361	0.0013026899941813	0.00130443800521595	0.00130607951766402	0.00130729848097072	0.00130791548358863	0.00130786382250612	0.00130714093083826	0.00130580488038025	0.00130407462051571	0.00130250161759827	0.00130201977634769	0.00130356311473649	0.00130711272132647	0.00131081529468115	0.00131207941057399	0.0013118486115047	0.00131475687652416	0.00131433378408129	0.0013120765762412	0.00131437784450801	0.00132613275390416	0.00131116554014743	0.00129742460420289	0.00131211410948432	0.00131759207659227	0.00131865868245537	0.00132028915134585	0.00132395194255829	0.00132231662183864	0.00132051674528001	0.00132054033617542	0.0013208154055863	0.00132037631744435	0.00131978367801217	0.00132004986496103	0.00132162923804477	0.00132415637410202	0.00132675030803099	0.00132849536164443
flux1:	0.648773690078039	0.00138573960467353	0.00138667114485206	0.00138614806779657	0.00138444822850574	0.0013821614450323	0.00137998944442006	0.00137853180991428	0.00137812639581349	0.00137878927545348	0.00138025958409171	0.00138211692634693	0.00138391920110965	0.0013853107804436	0.00138606967122643	0.00138609246978089	0.00138535422320075	0.00138391254931323	0.00138201543020059	0.00138027879757912	0.00137973033213517	0.0013813891337741	0.00138523503515835	0.00138926276546902	0.00139067053067378	0.00139045828700934	0.00139361719599941	0.0013932897862066	0.00139088050382043	0.00139338633283286	0.00140580686799512	0.00138998828036115	0.00137548747854294	0.00139106523753119	0.00139699668878228	0.00139815823907974	0.00140002964031544	0.00140397143478445	0.0014022198866738	0.00140031020668646	0.00140036943062632	0.00140069910557226	0.00140025118449735	0.00139962185556278	0.00139989960069145	0.00140157856028392	0.0014042741336707	0.00140704637221749	0.0014089141281962
flux1:	0.649036138981792	0.0014666837851165	0.00146780592874953	0.00146740422191958	0.00146572761886421	0.00146336704552857	0.00146105218482518	0.00145942651255108	0.00145887388690138	0.00145944685037304	0.00146090470092911	0.00146282874244727	0.00146476100838654	0.00146631552399737	0.00146723094142901	0.00146736347072001	0.00146665643541101	0.00146515495233536	0.00146312495115732	0.00146124011887065	0.00146062172498076	0.00146237978662308	0.00146650044477856	0.001470829958057	0.00147235719379534	0.00147215225967753	0.00147559062237068	0.00147541112282914	0.00147289739843476	0.00147567534354438	0.00148882939498033	0.00147214932974495	0.00145685626658024	0.00147333044943961	0.00147970072681167	0.00148091966239273	0.00148302632793137	0.00148725989027164	0.00148540635258305	0.00148342610470607	0.0014835814866507	0.00148402282183304	0.00148359960020939	0.00148293676512272	0.00148320247026174	0.00148494020184344	0.00148775848273093	0.00149067065278985	0.00149263968815112
flux1:	0.649298587885546	0.00155060476225086	0.00155192770787566	0.00155168326391766	0.00155008170537993	0.00154770113908908	0.00154528482023016	0.00154350906198203	0.00154279897780621	0.00154324654928571	0.00154464130412363	0.00154658076223263	0.0015486059918669	0.00155031161910453	0.00155140070618207	0.00155168462405527	0.00155106378965637	0.0015495563512261	0.00154743273059702	0.00154541593532318	0.00154472003779565	0.00154655262072806	0.00155091578048421	0.001555513294639	0.00155712745676155	0.00155691344654167	0.00156066043032215	0.00156068752103721	0.00155812429243828	0.00156125115700579	0.00157521210724458	0.00155766257975477	0.00154154215454767	0.00155891407398188	0.0015656989117903	0.00156692776564249	0.00156925633827973	0.00157379155519527	0.00157185147747433	0.00156984584583401	0.00157016778433833	0.00157078885593216	0.00157043288197207	0.00156974440290893	0.00156997385269275	0.00157172415905801	0.00157461104516997	0.00157761591387772	0.00157965804199613
flux1:	0.649561036789299	0.0016374839300642	0.00163902308521791	0.0016389810231829	0.00163751742068215	0.0016351810349682	0.0016327119238488	0.00163080663095905	0.00162992644834907	0.00163020671922517	0.00163147921687502	0.00163337460116316	0.00163545009955683	0.0016372933481953	0.00163857590787266	0.00163905896732623	0.00163858699526184	0.00163713437623272	0.00163496038170289	0.00163282742517988	0.00163204124830417	0.00163391462425336	0.00163847729548267	0.0016432987403069	0.0016449587857933	0.00164471376451907	0.00164879858086817	0.00164909660880579	0.00164654474845367	0.00165010586393157	0.00166495161571252	0.00164652620009715	0.00162954037512138	0.00164780411701033	0.00165496946879884	0.00165615091770121	0.00165867976602323	0.00166352264826597	0.00166151173567619	0.001659530636712	0.0016600980992434	0.00166097713364332	0.00166073985236246	0.00166003887230468	0.00166020831188039	0.00166192085593545	0.00166481498318263	0.00166785719672797	0.00166993769775256
flux1:	0.649823485693052	0.00172729469786849	0.00172907135564768	0.00172928590163239	0.00172803336147799	0.00172581422725763	0.00172334656684379	0.00172133339770966	0.00172026711238657	0.0017203314528565	0.0017214143626131	0.00172319875474934	0.00172527704425529	0.00172724342392828	0.00172874212633606	0.00172947782682135	0.00172922420521841	0.00172789296075479	0.00172571468855336	0.00172348015525874	0.00172258556866132	0.00172445757963608	0.00172916710773182	0.00173415925942534	0.00173581644065737	0.00173551339926909	0.00173996562614909	0.00174060403714247	0.00173812933692267	0.00174221791102002	0.00175803029874695	0.00173872406035657	0.00172083230819622	0.00173997517562888	0.00174747815945027	0.00174854583169617	0.00175124535296872	0.00175639744165838	0.00175433078886129	0.00175242758615789	0.00175332651351028	0.00175455054621428	0.00175449169932509	0.00175379691224797	0.00175388401385918	0.00175550564679452	0.00175833969285856	0.0017613566988709	0.00176343461018718
flux1:	0.650085934596805	0.00181999715871138	0.00182203854882935	0.00182257210396933	0.00182161215899393	0.00181959000592411	0.0018171813895449	0.0018150813618159	0.0018138086632834	0.00181360169079246	0.0018144202548045	0.0018160204968981	0.00181805053507701	0.00182012541680294	0.00182186605240531	0.00182291322753066	0.00182295334226481	0.00182181468438616	0.0018196801896008	0.00181735721008508	0.00181633142293162	0.00181815308856628	0.0018229493132271	0.00182805195509841	0.00182965159593897	0.0018292598403556	0.00183411031780916	0.0018351633409494	0.00183283589483537	0.00183755242036951	0.0018544169803275	0.00183422695290688	0.00181538744623018	0.00183539131084329	0.00184318238794107	0.00184406248707519	0.00184689641775152	0.00185235477409019	0.00185024617159969	0.00184847639306806	0.00184979791541011	0.00185146106584526	0.00185164763952909	0.00185098320796892	0.00185096788846463	0.0018524440367032	0.00185514621377385	0.00185806938308671	0.00186009787477081
flux1:	0.650348383500559	0.00191553254473378	0.00191787125848368	0.00191879271111123	0.00191821281435046	0.00191647121197348	0.00191418003327834	0.00191201174736221	0.00191050731606019	0.00190996729061703	0.00191044057053811	0.00191177892187203	0.00191370765933234	0.00191587729778856	0.00191788901504213	0.0019193112874261	0.00191972534831064	0.00191885399406209	0.0019168126024591	0.00191441311103534	0.0019132301206072	0.00191494814495576	0.00191976647013535	0.00192491542172305	0.00192639954508521	0.00192588682106974	0.00193116888880352	0.00193271538595586	0.00193060922619268	0.00193606084797114	0.00195406676382021	0.00193299287253564	0.00191316432596772	0.00193400781354466	0.00194203411068361	0.00194264780522748	0.00194557549744645	0.00195133335980414	0.00194919480913976	0.00194761488729174	0.00194945341956867	0.00195165486977694	0.00195215964935096	0.00195155478643568	0.00195141987236848	0.00195269598974039	0.00195519176254226	0.00195794778093112	0.00195987471456859
flux1:	0.650610832404312	0.00201381870454214	0.00201649157239809	0.00201787399964683	0.00201776448997066	0.00201638770683668	0.00201427056581826	0.00201204866927427	0.00201028194378308	0.002009341761255	0.0020093844890773	0.00201038077824556	0.00201215501920056	0.00201440765009501	0.00201672306350938	0.00201858804365403	0.00201945974609104	0.00201893262033763	0.00201703431224125	0.00201456962527946	0.0020132021820373	0.00201476206253196	0.00201953711892303	0.00202466783407069	0.00202597834504583	0.00202531334355426	0.00203106406651252	0.00203318735147864	0.00203138003521304	0.00203767969738305	0.00205691961691256	0.0020349658151542	0.00201410974963453	0.00203577102826443	0.00204398052099405	0.00204424694707212	0.00204722641563979	0.00205327449386933	0.0020511159174105	0.00204978192264839	0.0020522331591196	0.00205507490542291	0.00205597470772006	0.00205546296607108	0.00205519472730337	0.00205621783973775	0.00205843192972557	0.00206094456861142	0.00206271339639929
flux1:	0.650873281308065	0.00211474762338688	0.00211779417354539	0.00211971213027188	0.00212016292684642	0.00211923275939998	0.002117342119443	0.00211507627785451	0.00211301190101526	0.00211160081846719	0.00211112590394826	0.00211170015158542	0.00211326862928923	0.00211559551182493	0.00211825053085492	0.00212062860861445	0.00212204338313782	0.0021219380212955	0.00212023269997295	0.00211771416552143	0.00211613593105611	0.00211748529078031	0.00212215479922157	0.00212720615264247	0.00212828817411121	0.00212744295915628	0.00213370394326818	0.00213649131182073	0.00213506306858569	0.00214232823324476	0.00216289760417423	0.00214007291097943	0.00211815601987453	0.00214061584558146	0.00214896198226481	0.00214880163176438	0.00215179306433386	0.00215812133387248	0.00215595042332192	0.00215491672377856	0.00215807550545	0.00216165992055263	0.00216303356825128	0.00216265188590117	0.00216224046558581	0.00216296083586428	0.00216481957104057	0.00216701195335304	0.00216856313931763
flux1:	0.651135730211818	0.00221818552324994	0.00222164615957201	0.00222417276003826	0.00222527003999532	0.0022248628847378	0.00222324523910686	0.00222093982523944	0.00221853891113122	0.00221658506452617	0.00221550673868439	0.00221558216183831	0.00221689769283017	0.00221929393952438	0.0022223271618268	0.00222528974803403	0.00222733246560281	0.00222772497290714	0.00222626143061745	0.00222370089244096	0.00222188846104091	0.00222298023127117	0.00222748868817861	0.00223240656928772	0.00223321150545376	0.0022321634065319	0.0022389808575813	0.00224252257231256	0.00224155463701545	0.00224990539023694	0.00227190100475981	0.00224822012393304	0.00222521640062599	0.00224846103449672	0.00225690733046511	0.00225624556745933	0.00225921494618037	0.00226581472884151	0.00226363685362559	0.00226295462490172	0.0022669126247925	0.0022713398352031	0.00227326591746312	0.00227305346103802	0.00227249321729166	0.00227286613394847	0.00227430017132446	0.00227609761673774	0.00227737074127034
flux1:	0.651398179115572	0.00232397543287519	0.00232788944239058	0.00233109340499241	0.0023329164706079	0.0023331008482563	0.0023317955725781	0.00232945019009251	0.00232667245128019	0.00232410612543664	0.00232234361154189	0.0023218498549232	0.00232287139994783	0.00232533643296084	0.00232878797290978	0.00233240509857271	0.00233515716077748	0.00233611964782704	0.00233494410424948	0.00233235398812207	0.00233028851950617	0.00233108369126701	0.002335385592272	0.00234012600518243	0.00234061397999285	0.00233934659810339	0.00234677041543088	0.00235115796406337	0.00235072984009075	0.00236028628441416	0.0023838038507316	0.00235928712793852	0.00233517947344852	0.00235920312643957	0.00236772730535354	0.00236649777334731	0.00236942028855462	0.00237628638055096	0.00237410448079392	0.00237382001064243	0.00237866318186259	0.00238402824490612	0.00238658268458944	0.00238657950755446	0.00238586925345014	0.00238585690398239	0.00238680429116593	0.00238813775491548	0.00238907439580956
flux1:	0.651660628019325	0.00243194145924916	0.00243634490427542	0.00244028766510708	0.00244290612809514	0.00244374077340599	0.00244277973074877	0.00244039056919619	0.00243719722328385	0.00243395472393262	0.00243143623963309	0.00243031262399482	0.00243100706800935	0.00243354456613607	0.00243745424951971	0.00244179151487037	0.00244532735676883	0.00244692487598133	0.00244607907481269	0.00244347202813992	0.00244114037985888	0.00244161019807471	0.00244567266968402	0.0024502041800539	0.00245034564680043	0.00244884881531441	0.00245693071054866	0.00246225429137873	0.00246243989316852	0.00247331885232866	0.00249844960176328	0.00247312221801172	0.00244790337230792	0.00247270994976781	0.00248130734283378	0.00247945508848823	0.00248231812487675	0.00248945076140183	0.00248726517944454	0.00248741796393227	0.00249322372927265	0.00249961359573506	0.00250286702602512	0.00250311253380655	0.00250225562577896	0.00250182895915175	0.00250223842332628	0.00250304844533848	0.0025035958222605
flux1:	0.651923076923078	0.00254189348488599	0.00254681697254765	0.00255154990111046	0.00255502122494078	0.00255655375401931	0.00255596160499309	0.0025535235029853	0.00254988076202559	0.00254590864075197	0.00254257546447825	0.00254077401003643	0.00254111748408806	0.00254373473568484	0.00254813967538402	0.00255325464657721	0.00255763779731201	0.00255992493018408	0.00255944391546736	0.00255683208339304	0.00255422750106106	0.00255435515316311	0.00255816003523439	0.00256246557298422	0.00256224208360232	0.00256051085928428	0.00256930170447265	0.00257564706046465	0.0025765099314679	0.00258882113818651	0.00261564768746243	0.00258953816529766	0.00256321096858655	0.00258881504854337	0.00259750114816113	0.00259498537643136	0.00259779099362946	0.00260519751548978	0.00260300576869387	0.00260362646777629	0.00261046069324945	0.00261795097088483	0.00262196592291493	0.00262249711791342	0.00262150130965208	0.00262064173987474	0.00262047601240856	0.00262071698648396	0.00262083222982952
flux1:	0.652185525826831	0.00265363079378818	0.00265909706905125	0.0026646587628742	0.00266902613397172	0.00267129221724003	0.00267108729407408	0.00266859629168181	0.00266447915007874	0.00265973846453348	0.00265554876099716	0.00265303674249521	0.00265301534715848	0.00265572199428575	0.0026606536551196	0.00266659191257766	0.00267187087101499	0.00267488823355477	0.00267479805494121	0.00267219221832118	0.00266931479586255	0.00266909680137284	0.00267264237011014	0.00267672054899128	0.00267612485994171	0.00267415783999385	0.0026837046295891	0.00269114951589827	0.00269273755085716	0.00270657962009069	0.00273517149189745	0.00270830976297225	0.00268088691435888	0.00270731406224666	0.00271612631799948	0.00271292278526585	0.00271568976085447	0.00272338595226265	0.00272118250599101	0.00272229090210156	0.00273020477878431	0.00273885636639374	0.00274368429030582	0.0027445337678015	0.00274341072885592	0.00274211149440621	0.00274135041535853	0.00274099489316589	0.00274064967649738
flux1:	0.652447974730585	0.00276694326445549	0.00277296456158563	0.00277937817613391	0.00278466864172511	0.0027876915654961	0.00278788711618649	0.00278534322483355	0.00278073921831599	0.00277520948640573	0.002770141589063	0.00276690341166385	0.002766513260908	0.00276931949774542	0.00277480044470385	0.00278159157280056	0.0027877958375081	0.00279156685255638	0.00279188253510181	0.00278929142962805	0.00278614864763494	0.00278559624334962	0.0027888988448934	0.00279276505520939	0.00279180088398921	0.00278959829811277	0.00279994121166285	0.00280855190141475	0.00281089216647248	0.00282634874386391	0.00285675806116614	0.00282917346877166	0.00280067706932737	0.00282796372490476	0.00283696281742983	0.00283306593835008	0.00283583155318032	0.00284384272338846	0.00284161887172074	0.00284322203685708	0.00285224907781039	0.00286210481006845	0.00286778299473573	0.00286897668129486	0.00286774108589711	0.00286600807081926	0.00286465118544874	0.00286369386740628	0.00286287904926765
flux1:	0.652710423634338	0.00288160924844258	0.00288818437142251	0.0028954549682074	0.00290167779278075	0.00290546829561628	0.00290607390169347	0.00290348381913435	0.00289839643675521	0.00289207896953412	0.00288613386338137	0.00288217211133374	0.00288141868853579	0.00288433304987813	0.00289037363690509	0.00289802749224527	0.00290516411789755	0.00290969242652879	0.00291041656058631	0.00290784671334374	0.00290445437162386	0.00290359518071571	0.00290669103413524	0.00291037857629255	0.00290906037249518	0.00290662244544783	0.00291779249596553	0.00292762077559098	0.00293071507501735	0.00294785157128516	0.00298010945344043	0.00295182910905654	0.00292229032333446	0.00295048355871528	0.00295975445179367	0.00295517922252612	0.00295800101420297	0.0029663629707386	0.00296410695950191	0.00296619786811774	0.00297635129051715	0.0029874328054381	0.00299398132062145	0.00299553599006636	0.00299420411591595	0.00299205596397673	0.00299012433293208	0.00298858538210228	0.00298731525684139
flux1:	0.652972872538091	0.0029973899804761	0.0030045011644794	0.00301261313152648	0.00301975838244144	0.00302431470097939	0.00302533771698164	0.00302271726290591	0.00301716875162109	0.00301008911961571	0.00300329194789829	0.00299862754101069	0.00299752443393385	0.00300055136544266	0.00300714665059011	0.00301565024555822	0.0030237012720595	0.00302896911227112	0.00303009136190038	0.00302754771071988	0.00302393148214603	0.00302281164982854	0.00302575897279982	0.00302932041998969	0.00302767346219182	0.00302499946801087	0.00303701711250793	0.00304809817661457	0.00305191994440191	0.00307078121325661	0.0031048953089243	0.00307594317387213	0.0030454023040613	0.00307455972728158	0.00308421276146871	0.00307899657721955	0.00308195425206332	0.00309071433772951	0.00308841185987792	0.00309096867610204	0.00310223946606319	0.00311454456302074	0.00312196341051736	0.00312388407292814	0.00312247190925119	0.00311993932187064	0.00311747631965759	0.00311540367073836	0.0031137194383859
flux1:	0.653235321441844	0.00311402117850363	0.00312163089796871	0.00313054559708508	0.00313858305652238	0.00314389119304185	0.00314533813159059	0.0031427142605455	0.00313674765243861	0.00312895713883171	0.00312135765707158	0.00311602913929808	0.00311459628625042	0.00311773371861432	0.00312486088152857	0.00313417617102232	0.00314309719051497	0.00314906496535729	0.00315056266663989	0.00314805007896925	0.00314424774093179	0.00314293453458691	0.00314581596693049	0.00314932479159585	0.00314738577658678	0.00314447402592298	0.00315734892282342	0.00316970045568315	0.00317419336674018	0.00319480256585378	0.00323075597781719	0.0032011529078619	0.00316966005492654	0.0031998500252242	0.00321002218408365	0.00320422655642066	0.00320742413755878	0.00321664246701245	0.0032142776213023	0.00321726383752695	0.00322961977631674	0.00324312055765726	0.00325138727083028	0.00325366459639757	0.00325218553660997	0.0032493097302787	0.00324638069553878	0.00324385111352964	0.00324182324347093
flux1:	0.653497770345598	0.00323120319796631	0.00323925120736224	0.00324890510587782	0.00325778369487617	0.00326381799994789	0.00326569586869752	0.00326310820754461	0.00325678850031884	0.00324836450027358	0.00324003650123592	0.00323409856566765	0.00323236019066282	0.00323559734146184	0.00324321383437544	0.00325327660673569	0.00326299661250816	0.00326960372133436	0.00327144356925885	0.00326896918088618	0.00326503336470189	0.00326361801439526	0.00326654310577774	0.0032700954134145	0.00326791350194492	0.00326476226100476	0.00327849412839166	0.00329211668062619	0.00329719511965614	0.00331955383592168	0.00335730546624622	0.00332707026771503	0.00329468658112359	0.00332598873550939	0.0033368450194765	0.00333055709527948	0.00333412521922796	0.00334387615906449	0.00334143289451286	0.00334479841149878	0.00335818427626371	0.00337282635006071	0.00338189431031745	0.00338450230835721	0.00338296458172585	0.00337979497734524	0.00337648568866057	0.0033736044460393	0.00337133371477817
flux1:	0.653760219249351	0.00334859152941673	0.00335699252021621	0.0033672961404561	0.00337694410133268	0.00338366832077739	0.00338598597901944	0.00338348790979986	0.00337690241692575	0.00336794783273898	0.00335898764764327	0.00335250905954886	0.00335049149402935	0.00335380709611606	0.00336184969025952	0.00337256965613987	0.00338299218026495	0.00339015902564181	0.00339229966587591	0.00338987575907204	0.00338587684693487	0.00338447719707702	0.00338758453814902	0.00339130057238076	0.00338893864675199	0.0033855477396935	0.00340012805370108	0.00341500662881934	0.00342055788322948	0.00344464743985485	0.00348413356218538	0.00345328490666223	0.00342008424010093	0.00345259014725503	0.00346432477978442	0.00345765845530589	0.00346175655077941	0.00347213035955028	0.00346959434291373	0.00347327747460925	0.00348761652389264	0.00350331948762553	0.0035131172220781	0.00351601143265622	0.00351441549640372	0.00351100680463116	0.00350742086793269	0.00350432003433042	0.00350193714275843
flux1:	0.654022668153104	0.0034657894577545	0.00347443176078721	0.00348526980083936	0.00349559589087565	0.00350296483265203	0.00350573445307978	0.0035033937971574	0.00349665173460881	0.00348729347326174	0.00347781770363155	0.00347087880972323	0.00346860839149822	0.00347196950231302	0.0034803543127242	0.00349161637941295	0.0035026217999497	0.00351025274205601	0.00351264793170527	0.00351029491399026	0.00350632355966644	0.00350508596776184	0.00350854442968486	0.00351256939385512	0.0035101051227192	0.00350647778161305	0.00352189190850304	0.00353799850949469	0.0035438863282517	0.00356967005895418	0.00361080675979235	0.00357936563891036	0.00354543627978281	0.00357924988453002	0.00359208690630584	0.00358518324634465	0.00359000118223251	0.00360110559410815	0.00359846635303374	0.00360239663251268	0.00361759336440801	0.00363425269647138	0.00364468437963778	0.00364780084100349	0.00364613699597084	0.00364254593321924	0.00363880126232669	0.00363563671453192	0.00363330051054215
flux1:	0.654285117056858	0.00358234431108391	0.00359109004738715	0.00360232297439724	0.003613218861426	0.00362118078202346	0.00362441946525613	0.00362231880968853	0.00361555019101115	0.00360593688519845	0.00359607953054391	0.00358876953734895	0.00358627074849538	0.00358963224136787	0.00359825574007632	0.00360992237356025	0.00362137118140125	0.00362935812011322	0.0036319600334806	0.00362970900124974	0.00362587769612329	0.0036249775899087	0.00362898613207293	0.0036334898523174	0.00363101609297493	0.00362716054082642	0.00364338985663325	0.00366068664647081	0.00366675568121142	0.00369418188572531	0.00373686794682092	0.00370486025991628	0.0036703063249811	0.00370554376698948	0.0037197364952317	0.0037127631350103	0.00371852184970129	0.00373048328140849	0.00372773641046142	0.00373183798733873	0.00374778203830098	0.00376527241089268	0.00377621971875892	0.00377947494400613	0.00377772144462889	0.00377400335219653	0.00377022798765854	0.00376717533181637	0.00376506975835918
flux1:	0.654547565960611	0.00369774799443219	0.00370643497414535	0.00371790226453828	0.00372924618510965	0.00373774587935032	0.00374147737857125	0.00373971402382746	0.00373306789702455	0.00372336694584024	0.00371327606913605	0.00370569024267337	0.00370298420622466	0.00370628899355836	0.00371502996677114	0.00372694449344386	0.00373868126856283	0.00374690750821178	0.00374966975954031	0.00374756415664443	0.00374400732694667	0.00374364793248676	0.00374843355455798	0.00375360860298172	0.00375123272566467	0.00374716303318813	0.00376418666321314	0.00378262938722229	0.00378871003271685	0.00381771533311704	0.0038618351684024	0.00382929404693041	0.0037942361580687	0.00383102456834174	0.00384685343876208	0.00384000268066122	0.00384695332754457	0.00385991734186351	0.00385706652752335	0.00386126189816647	0.00387783285485576	0.00389601276686063	0.00390733813451779	0.00391063026839424	0.00390875216940548	0.00390495780852711	0.00390128534432228	0.00389853498579135	0.00389686492882324
flux1:	0.654810014864364	0.00381144159148686	0.00381988708997226	0.00383141210508088	0.00384307366653083	0.0038520560887521	0.00385631247811009	0.00385499789497384	0.00384863988914743	0.00383903386464572	0.00382886789360931	0.00382110478888551	0.00381820820032052	0.00382138819886268	0.00383011057491253	0.00384210126369591	0.00385395912330242	0.00386230321796206	0.00386518325383057	0.00386327926197435	0.00386015155902395	0.00386056052622439	0.00386637416242289	0.00387243225509671	0.00387027414284606	0.00386601008067055	0.00388380607020908	0.00390334747263405	0.00390926074695918	0.00393977364199393	0.00398520004312308	0.00395216762583081	0.00391674259870248	0.00395521760003918	0.00397298607049676	0.00396647149059553	0.00397489275839152	0.00398902344589623	0.00398608207804175	0.00399029588595857	0.00400736872699683	0.0040260862578648	0.00403763748724422	0.00404084872801824	0.00403879765111776	0.00403497041258511	0.0040315352868879	0.00402928688584464	0.00402827310816813
flux1:	0.655072463768117	0.00392282293921015	0.00393082926824378	0.00394222553919854	0.00395407135071374	0.00396348543161712	0.00396830842577034	0.00396756701688395	0.00396167609915684	0.00395235851234136	0.0039422822288857	0.00393444101624012	0.0039313655506222	0.00393434337589662	0.0039428998467178	0.00395478463452334	0.0039665899709435	0.00397492934449313	0.00397789000474168	0.00397625550469225	0.00397372820426417	0.00397515214248696	0.00398226258131071	0.00398942932714047	0.00398761805544893	0.00398318393013137	0.00400172989414547	0.0040223230122248	0.00402788532741452	0.00405982986930545	0.00410642651680816	0.00407295507309765	0.0040373145435649	0.00407761638465205	0.00409764483484032	0.00409169637073464	0.00410188984282432	0.00411736788692854	0.0041143600773019	0.00411852276019022	0.00413597363597281	0.00415507305575132	0.00416668912366766	0.00416968939895128	0.00416740432368166	0.00416357803203939	0.004160510896927	0.00415896741883559	0.00415884074293063
flux1:	0.655334912671871	0.00403125544848981	0.00403861702390787	0.0040496955155883	0.00406159516031261	0.00407139735103258	0.00407683889036118	0.00407680579092979	0.00407157009366411	0.00406274048272288	0.0040529207254882	0.00404509865558413	0.00404185087192042	0.00404454224207737	0.00405277861405233	0.00406437037820538	0.00407594778111089	0.00408416203881359	0.00408717226179477	0.00408588443820253	0.00408414014505379	0.00408683738144678	0.00409552358417501	0.004104031932262	0.0041027014089887	0.00409812416015715	0.00411739769328033	0.00413899908770237	0.00414402700043638	0.00417732665868185	0.00422495056701601	0.00419110307790851	0.0041554112139014	0.00419767970872687	0.00422029756873498	0.00421515524274657	0.00422743890797651	0.00424445825943578	0.00424141917179323	0.00424547030202454	0.00426318239436099	0.00428251133766499	0.00429402917970136	0.00429668097381755	0.00429409007227705	0.00429028749577625	0.00428771082684326	0.00428707235297489	0.00428806721586324
flux1:	0.655597361575624	0.00413607621906077	0.00414258764296607	0.00415316441302415	0.00416499616202254	0.00417515317110292	0.00418127486001063	0.00418209251117229	0.00417770410040717	0.00416956241539836	0.00416016352607543	0.00415245357534605	0.00414903533826164	0.00415135217148172	0.00415911239873508	0.00417022471949244	0.00418140204906019	0.00418937601240524	0.00419241082579679	0.00419155270225542	0.00419077880158656	0.00419501092487025	0.00420555334901185	0.00421563630362741	0.004214920386766	0.00421022746191179	0.0042302067590993	0.00425277988930908	0.00425709512023552	0.00429167700783467	0.00434018123414977	0.00430603172719175	0.0042704623753542	0.00431483104683882	0.0043403676666563	0.0043362742724804	0.00435097454134929	0.00436973781593725	0.0043667133105881	0.00437060455843486	0.00438847382350209	0.00440789074368287	0.00441915274396863	0.004421316900346	0.00441834035919896	0.00441457247276379	0.00441259653010626	0.00441305395386626	0.00441540142145259
flux1:	0.655859810479377	0.00423660174470957	0.00424206630255632	0.00425196989910808	0.00426362554671233	0.00427411576088476	0.0042809868054457	0.00428280010924811	0.00427944864077039	0.00427218896222737	0.00426336805127507	0.00425585681600046	0.00425226626699337	0.00425412046162947	0.00426125232158163	0.0042717056966449	0.00428231931649283	0.00428994588919114	0.00429298594226946	0.00429264227982074	0.00429302373641206	0.0042990466359299	0.00431171829462092	0.00432360158725711	0.00432362933723324	0.00431884698713671	0.00433951218047738	0.00436303121056672	0.00436646631960005	0.00440226600200817	0.00445150301240892	0.00441713705938235	0.00438187080776166	0.00442846079514477	0.00445723576725837	0.00445442897917625	0.00447187174490792	0.00449258463389884	0.00448963032041828	0.00449332804261268	0.00451126870980674	0.00453065036285404	0.00454151226377275	0.00454305453648493	0.00453960825259019	0.00453587425413418	0.00453459347523443	0.00453632219228707	0.00454024250972549
flux1:	0.65612225938313	0.00433213017692892	0.00433636811663526	0.00434544608241412	0.00435683436165049	0.00436764756348269	0.00437534100147254	0.00437829101742389	0.004376156364112	0.00436996010375229	0.00436186228910288	0.00435462824131046	0.00435086136819552	0.00435216924998744	0.00435853060476044	0.00436815906160553	0.00437805923608642	0.00438524222523717	0.00438827315583859	0.00438852619625385	0.00439023834158916	0.00439829346543777	0.00441335144389859	0.00442724684187887	0.00442813856857195	0.00442329118208952	0.0044446268176191	0.00446908111335466	0.00447148617945504	0.00450845324361484	0.00455827927192005	0.00452379506359917	0.00448901673041622	0.00453793107641233	0.00457024480172939	0.00456894922822365	0.00458945060531127	0.00461231571660521	0.00460949557363401	0.00461298307503237	0.00463093282895735	0.00465018157822703	0.0046605205308595	0.00466131863584678	0.00465731863846239	0.00465360669514711	0.00465309659547681	0.0046562503097342	0.00466194509155593
flux1:	0.656384708286884	0.00442194005662162	0.00442479606997972	0.00443292003712273	0.00444396824331807	0.00445510344294041	0.00446369067583976	0.00446790702591658	0.00446715113914585	0.00446218001013949	0.00445493387626786	0.00444804614311616	0.00444409900417934	0.00444478640049401	0.00445025194185768	0.00445890993813079	0.00446796634368913	0.00447462331106213	0.00447763519354394	0.0044785606712157	0.00448176253482155	0.00449206897286415	0.00450974698268641	0.00452584677420954	0.00452771140048604	0.0045228223198255	0.00454482118914309	0.00457022063392628	0.00457147110785759	0.00460957553734327	0.00465985609432785	0.00462536639739993	0.00459126337198829	0.00464258224413021	0.00467870747223771	0.00467912715951567	0.00470298451732944	0.00472819512026914	0.00472557986771864	0.00472885938953958	0.00474678418522407	0.00476583495043991	0.00477555744456168	0.00477550835803938	0.00477087579901461	0.00476716449824065	0.00476747917592223	0.00477218398964887	0.00477982822127248
flux1:	0.656647157190637	0.0045052864067751	0.00450663585687357	0.00451370490172225	0.00452435858258974	0.00453582003324975	0.00454536392056341	0.00455095629692636	0.00455171475243096	0.00454810393455392	0.0045418175437064	0.0045353354046746	0.00453120705103543	0.00453121490276073	0.00453568320398223	0.00454325261781958	0.00455135982293786	0.00455742493963888	0.0045604119439261	0.00456207564613774	0.00456690420518771	0.00457965198505517	0.00460015430130221	0.00461862725886938	0.00462156126973485	0.00461665523113214	0.00463932347750442	0.00466570451727466	0.00466571012715617	0.0047049493321869	0.00475556576251712	0.00472120086092976	0.00468796254357115	0.00474173977812971	0.0047819146726205	0.00478422647510184	0.0048117102705658	0.0048394443914645	0.00483710978489841	0.00484020423830475	0.00485810268263466	0.0048769293661662	0.00488597879493278	0.00488500605430026	0.00487967261012104	0.00487593310198685	0.00487710347908178	0.00488345250346233	0.00489318662480794
flux1:	0.65690960609439	0.00458139585857999	0.00458114946112448	0.0045870916054567	0.00459731242461079	0.00460910414744691	0.0046196511628747	0.004626700536397	0.00462907437091863	0.00462692639790691	0.00462168423315432	0.00461565752771719	0.0046113536245175	0.00461064397276201	0.00461404457766064	0.00462044148560578	0.00462752414116743	0.00463295089245666	0.00463591113222444	0.00463836609789969	0.00464493158837086	0.00466027631138988	0.0046837731640842	0.00470476200723081	0.00470884994280834	0.00470395693758319	0.00472732003930938	0.00475475210978152	0.00475346636400659	0.00479387249286603	0.00484472918947174	0.00481064066067696	0.00477845901400762	0.00483472013893279	0.00487914316141848	0.00488349125881877	0.0049148379923683	0.00494525321145208	0.00494327837821371	0.00494623277711586	0.00496413995599919	0.00498276116042249	0.00499112477898453	0.00498918554904549	0.00498309908380268	0.00497929791455338	0.00498133088365135	0.0049893796775914	0.00500130212983549
flux1:	0.657172054998143	0.00464946285638557	0.00464756969175589	0.00465234164361723	0.00466210374567585	0.00467422310071457	0.00468579523132889	0.00469434549660382	0.00469839402825271	0.00469777395997504	0.00469363516871437	0.00468810575856384	0.00468364283050124	0.0046822049252684	0.00468450510948939	0.00468968595355553	0.00469570333532948	0.00470046680746235	0.0047034022116398	0.00470668647632511	0.00471506869108029	0.00473312739697128	0.00475975164436479	0.00478337176467339	0.00478868791765831	0.00478384794511988	0.00480795691279009	0.00483654866649856	0.0048339781944408	0.0048756251563242	0.00492665679446375	0.00489302172890591	0.00486209271957388	0.00492083436945051	0.00496966100355858	0.00497615269175355	0.0050115591122941	0.0050447882737483	0.0050432541417715	0.00504613661278305	0.00506412716866925	0.00508261097623388	0.00509032600062887	0.00508741766592268	0.0050805480008561	0.00507665063637805	0.00507952929895268	0.00508929249588789	0.00510345320762846
flux1:	0.657434503901897	0.00470864884613671	0.00470509771928773	0.00470868310571492	0.00471796846596808	0.00473039943559999	0.00474298659345043	0.0047530374255905	0.00475877274203893	0.00475970513348216	0.0047567033587256	0.00475170769025589	0.00474711781547223	0.0047449740005682	0.00474618476259784	0.004750151445227	0.00475510093282864	0.00475919934651095	0.00476211529604348	0.00476624996742492	0.0047764953195366	0.00479734331403465	0.00482718806956871	0.00485352710714926	0.00486013787104714	0.00485540583389711	0.00488034280636375	0.00491024740056036	0.00490646017318603	0.00494946968000911	0.00500064768618267	0.00496767278435053	0.00493819831531177	0.00499938875359111	0.00505272986670857	0.00506143261866311	0.00510105113702025	0.00513719903951148	0.00513618684392482	0.00513908902801853	0.00515727921912569	0.00517574674953134	0.00518290531499371	0.00517907134319912	0.00517141595837042	0.00516739097173625	0.00517107613833433	0.00518252563194211	0.0051989209744695
flux1:	0.65769695280565	0.00475808571772612	0.00475290497180807	0.00475531140338927	0.00476410471035006	0.00477681158768757	0.00479036528100345	0.00480186690857978	0.00480925059539658	0.00481171863584036	0.00480986357475779	0.00480543624858138	0.00480077191077978	0.00479798286053875	0.00479816365954265	0.00480096709645234	0.0048048861812781	0.00480834134301633	0.00481124580577678	0.00481623322635152	0.00482835231943193	0.00485202066642788	0.00488513752144455	0.00491425533303654	0.00492222156717609	0.00491767149547688	0.00494355392073522	0.00497497259368858	0.00497010402728428	0.00501464994758558	0.00506598741104739	0.00503391233031358	0.00500610218435265	0.00506968254203026	0.00512760405827104	0.00513854377204383	0.00518247895004964	0.00522161997319254	0.00522120978366418	0.00522424641556148	0.00524279484213902	0.00526142225986893	0.00526817492614275	0.00526350972004035	0.00525509917478179	0.00525092301702448	0.00525535607951297	0.00526842109458982	0.0052869908266251
flux1:	0.657959401709403	0.00479688379219329	0.00479013971233457	0.00479139503078928	0.00479967862370123	0.00481260072283538	0.00482702960689677	0.00483988003358014	0.00484882251382598	0.00485276949984993	0.00485205013376197	0.00484822822867535	0.00484356693016517	0.00484023576651175	0.00483949753481875	0.00484123925198252	0.00484420574941243	0.00484706218207383	0.00484996416396092	0.00485578599762886	0.00486975152942855	0.00489622500547482	0.00493262259006813	0.00496455123401432	0.00497393008362768	0.00496965798220183	0.00499664072795107	0.00502982399727189	0.00502408008259515	0.00507039050511104	0.00512194488008975	0.00509104427133523	0.00506511762402209	0.00513100347245315	0.00519352702938059	0.00520668736841038	0.00525499335383392	0.00529716992481006	0.0052974391330388	0.00530074660595554	0.00531985329186552	0.00533887191956905	0.00534542938986063	0.00534008181481098	0.00533098462082692	0.00532664681244545	0.00533175399550752	0.00534632326563844	0.0053669499057052
flux1:	0.658221850613157	0.00482414356449947	0.0048159374912657	0.00481608550067649	0.00482383478514093	0.00483688263666872	0.00485205035977057	0.00486609532520771	0.00487645792349898	0.0048817909817265	0.00488218021063707	0.00487900795741147	0.00487445611721796	0.00487073093407141	0.00486923695970601	0.0048700684401499	0.00487219873134577	0.00487452140766778	0.00487742870377327	0.00488404395417384	0.00489978896298246	0.00492900446899003	0.00496864729389215	0.00500339085132968	0.00501423666675756	0.00501036153865969	0.00503863656029171	0.00507388260716893	0.0050675395015978	0.00511589611317964	0.00516776932202565	0.00513835318050839	0.00511453938556203	0.00518262237801533	0.00524972675325712	0.00526504953694157	0.00531772840834164	0.00536295023330301	0.00536397197987766	0.00536770577879958	0.00538760936065203	0.00540730358788854	0.00541393631393919	0.005408111567335	0.00539843819303508	0.00539394667627821	0.00539964453960779	0.00541557065664355	0.00543808156968606
flux1:	0.65848429951691	0.00483896951514403	0.00482943374759894	0.0048285296474154	0.00483570927539426	0.00484876257772418	0.00486448809800132	0.00487952380083841	0.00489112337531048	0.00489771910765766	0.00489917933297739	0.00489671261815921	0.00489240824852576	0.00488848262192899	0.00488644701657613	0.00488656667045133	0.00488801199318449	0.00488988280105795	0.00489279924145959	0.00490014242899486	0.00491755912378803	0.00494940478966977	0.00499221255477057	0.00502974685517487	0.00504211114038947	0.00503877408496879	0.00506856762351177	0.00510621773627281	0.00509961764991231	0.0051503523018004	0.00520268817845436	0.0051751003925126	0.00515363895663355	0.00522378846400203	0.00529541174599305	0.00531279844452062	0.00536979958440437	0.00541804365177471	0.00541988524736495	0.00542421625428185	0.0054451891538637	0.00546589191903595	0.00547292731045964	0.00546688680350435	0.00545679244566657	0.00545217874164178	0.00545838065492068	0.00547548646594145	0.00549965874681742
flux1:	0.658746748420663	0.00484048384118007	0.00482977637904349	0.0048278820391757	0.00483444300587242	0.00484735041566439	0.00486341073743042	0.00487918909866786	0.00489180484970747	0.00489951637816965	0.0049020054448537	0.0049003155713002	0.00489642925512938	0.00489254042058186	0.00489022404677596	0.00488987186922764	0.00489081288112203	0.00489232615493822	0.00489524874479893	0.00490322867738817	0.00492216830506761	0.00495648373593897	0.00500233150382115	0.00504260405592945	0.00505653466853289	0.0050538963034939	0.00508546391474202	0.0051258951894606	0.00511943880661269	0.00517292741899898	0.00522590675757845	0.00520052201123786	0.00518166190224558	0.00525372677832772	0.00532976945619781	0.00534908394741929	0.00541030472751655	0.00546151620624215	0.00546423769521481	0.00546934751369371	0.00549168913695842	0.00551377490065556	0.00552159194821246	0.00551565091054546	0.0055053366555696	0.00550066039554734	0.00550728356929072	0.00552537030155355	0.00555093830879737
flux1:	0.659009197324416	0.00482783808390567	0.00481613626659943	0.00481331544501092	0.0048191931611386	0.00483177386418613	0.00484790896892811	0.00486414503295207	0.0048775269368146	0.00488619170981671	0.00488966856883185	0.00488884472239512	0.00488557850569245	0.00488200302908116	0.004879706936371	0.00487915710199964	0.00487979711552198	0.00488105472847864	0.00488397122860138	0.00489247093724437	0.00491274526650851	0.00494932349443614	0.00499804324185901	0.00504097381864164	0.00505651386360005	0.00505475059123895	0.00508837054543354	0.00513198631155022	0.00512612233160719	0.00518277651092418	0.00523661023564734	0.00521382964102043	0.00519782825072227	0.00527163903005278	0.00535196832286065	0.00537304114014113	0.00543832932270793	0.00549242358703827	0.00549607668642035	0.00550215227207701	0.00552618046269828	0.00555005576710059	0.00555907702372758	0.00555359962390848	0.0055433116482105	0.005538664013323	0.00554563656407604	0.00556449318658225	0.00559115835743455
flux1:	0.65927164622817	0.0048002213594132	0.00478771452510101	0.00478402814637651	0.00478914151216193	0.00480118844284794	0.00481710809469743	0.00483348907232244	0.00484736732203889	0.00485681502630378	0.00486124451913672	0.00486139449002017	0.00485897844843709	0.00485602538667732	0.00485408197640614	0.00485363376795285	0.00485419117148939	0.00485529776195085	0.00485818530091286	0.00486706372735603	0.00488844871858201	0.00492704039286074	0.00497842442261826	0.00502390676111704	0.00504109370761171	0.0050403934700737	0.00507635915628405	0.00512357775495799	0.00511879034344615	0.00517904721370951	0.00523396831123717	0.00521421425927697	0.0052013364192305	0.00527670832255059	0.0053611641002577	0.00538379840316949	0.00545295668749583	0.00550982275801972	0.00551445045442686	0.00552167844262024	0.0055477195875951	0.00557381148411325	0.00558449251170525	0.00557988440954371	0.00556991094300421	0.0055654165633085	0.00557268404053267	0.00559209724791283	0.00561953964061243
flux1:	0.659534095131923	0.00475686508926198	0.00474374649994848	0.0047392481899024	0.00474349972807995	0.00475478430326207	0.00477017639393467	0.00478637184806908	0.00480046671255459	0.00481052670871164	0.00481588299813882	0.00481713186660865	0.00481581828522315	0.00481382000626187	0.00481258228678252	0.00481254984798314	0.00481325026094549	0.00481430914105859	0.00481713437190743	0.00482623027028176	0.00484847233474768	0.00488879249126151	0.00494259899891396	0.00499050393505445	0.00500936941156333	0.00500992752862646	0.00504853943175788	0.00509978199416547	0.00509657697057129	0.00516088772658502	0.00521714255825756	0.00520085325284591	0.00519137064892193	0.00526810771743164	0.00535651025388721	0.00538048966725615	0.00545328271122662	0.00551278837575352	0.00551842545619456	0.00552698662467158	0.0055553649328226	0.00558410772991411	0.00559692429430394	0.00559362269450755	0.00558428858994988	0.0055801055263544	0.00558763634080628	0.00560740048815943	0.00563529137298166
flux1:	0.659796544035676	0.00469704551644754	0.00468350395675742	0.00467823614290834	0.0046815133214635	0.004691791603112	0.00470633174686631	0.00472200448624761	0.00473603609908363	0.00474654394178861	0.00475281229164804	0.00475529898482987	0.00475535428068778	0.004754655268956	0.00475448466219213	0.00475518609144601	0.00475625475030646	0.00475736491862388	0.00476008603759749	0.00476922429556333	0.00479204924281558	0.00483378666351488	0.00488974743506436	0.00493992752140823	0.00496049802115674	0.00496251349115984	0.00500407110479081	0.00505974886163264	0.00505863932314089	0.00512745690627155	0.00518529636016041	0.00517292034484465	0.00516711149859157	0.00524501199854092	0.0053371715442087	0.00536226983530647	0.00543843385646906	0.00550043260849314	0.0055071073278398	0.00551717160762436	0.00554819813691889	0.00558001904569451	0.00559545250415108	0.00559391394834825	0.0055855728531674	0.00558189040819991	0.00558967967690088	0.0056096060082139	0.00563762077610304
flux1:	0.660058992939429	0.00462008654655427	0.00460629816839328	0.00460028917203108	0.00460246712638475	0.00461148738965984	0.0046248495480917	0.0046396668909817	0.00465336461555063	0.00466416739233281	0.00467134419761934	0.0046752160248024	0.00467691071666781	0.00467785481253008	0.00467910802246241	0.00468085428958829	0.00468250904075954	0.00468376351651288	0.00468633418109683	0.00469533442091568	0.00471845880191734	0.00476128756828948	0.00481911739728741	0.00487141270472713	0.00489371111390024	0.00489738344011691	0.00494217719290176	0.00500267863373589	0.00500417047088509	0.00507793658283835	0.00513760728180299	0.00512959801803894	0.00512774873441811	0.00520661170096113	0.00530233950996095	0.00532833183089181	0.00540758656866589	0.00547192628377384	0.00547966323666519	0.00549138559149183	0.00552534757959616	0.00556065189845151	0.00557917335217345	0.00557985964839137	0.0055728839447384	0.00556991820619865	0.00557798965586243	0.00559791424653364	0.00562574492156484
flux1:	0.660321441843183	0.0045253662609817	0.00451148736954773	0.00450474998745173	0.00450569589204979	0.00451320760845113	0.00452507557500471	0.00453872072993564	0.0045518318748407	0.0045627922610334	0.00457088341066659	0.00457628885776588	0.00457988602539457	0.00458280262592736	0.00458581808325131	0.00458890217274803	0.00459134728639944	0.00459283274230176	0.0045952076139589	0.00460389456459486	0.00462703871553111	0.00467063115671409	0.00473003819468132	0.00478428265632795	0.00480833018018107	0.00481385644565351	0.00486215943198419	0.00492783738706525	0.00493241486487623	0.00501154632717089	0.00507328184874824	0.00507009212122187	0.00507249600264619	0.00515212848407401	0.00525124854386029	0.00527792369726693	0.00535998615101802	0.00542651914395452	0.00543534323088913	0.00544886058081379	0.00548601154285088	0.00552516801836248	0.00554722188193881	0.00555058470810081	0.00554535355544943	0.00554334075063553	0.00555174648034437	0.00557153643883026	0.00559890315446752
flux1:	0.660583890746936	0.00441233058945658	0.00439849210554527	0.00439102416744676	0.00439060346954879	0.00439636768093103	0.00440644724910182	0.00441863059702117	0.00443092833870913	0.00444192738416323	0.00445094517203402	0.00445802535863851	0.00446376812170451	0.00446895790415847	0.0044740422706496	0.00447872885578382	0.00448214970852053	0.00448394715019349	0.00448608850412436	0.00449430331427813	0.00451720507256659	0.00456124499413154	0.00462194097008302	0.00467796836960743	0.00470378616409167	0.0047113578095673	0.00476341690746406	0.00483457541759581	0.00484268675935916	0.00492756105824218	0.00499157291926443	0.00499364859949351	0.00500060696490017	0.00508083125513198	0.00518319162779104	0.00521036456955243	0.00529496358277536	0.00536355739795526	0.005373498583921	0.00538892778026202	0.0054294787000324	0.0054728056375395	0.0054987933023325	0.00550525811863748	0.00550214407792419	0.00550133198370438	0.00551015005565905	0.00552970767716037	0.00555636858482503
flux1:	0.660846339650689	0.00428051703845371	0.00426682129804375	0.00425860856436633	0.004256693156305	0.00426049409494118	0.0042685256527593	0.00427899568435916	0.00429028607251353	0.00430122479040965	0.00431118366017944	0.00432006292509704	0.00432816150764792	0.00433588223322564	0.00434329740066456	0.00434981325909502	0.00435437179800003	0.00435655786612673	0.00435844251108292	0.00436605396306555	0.00438848183103271	0.00443267675191864	0.00449438587978891	0.00455203448273108	0.00457964417457143	0.00458944281265005	0.00464546870540476	0.00472234943890135	0.00473439223187609	0.00482533201311918	0.00489180008628067	0.00489957264401441	0.00491139303204415	0.00499205300544237	0.00509753547097061	0.00512505909255245	0.00521194959595005	0.0052824976360241	0.00529359602910034	0.00531103272806388	0.00535514451450168	0.00540289710699003	0.00543316134975288	0.00544311130610863	0.00544246613303826	0.00544310392947964	0.00545243391187087	0.00547169862457991	0.005497457822596
flux1:	0.661108788554442	0.00412959016280841	0.00411611051929782	0.00410713205099237	0.00410361022412834	0.00410526783140965	0.00411103897261797	0.0041195925396296	0.0041297204171764	0.0041405202375855	0.0041514316556556	0.00416220774407853	0.00417282668273351	0.0041832796095573	0.00419323057814346	0.00420175589243244	0.00420758671354141	0.00421023510003538	0.00421186077104284	0.00421877529544541	0.00424053980652292	0.00428463096285497	0.00434709642902272	0.00440621133546773	0.00443563367149575	0.00444782533531955	0.00450798105476075	0.0045907490601111	0.00460705534286394	0.00470431166758918	0.00477337375866312	0.00478725091119536	0.00480424332932797	0.00488520896145906	0.00499373560555776	0.00502151077686745	0.00511048638052451	0.00518291731873769	0.00519522797609368	0.00521474613683803	0.00526252337800186	0.00531488260091315	0.00534969332447521	0.00536345385324502	0.00536559411151101	0.0053679211709347	0.00537787788293372	0.00539682595569912	0.00542153913694524
flux1:	0.661371237458196	0.00395938890445417	0.00394617229880383	0.00393640811229036	0.00393119583585739	0.00393057857845109	0.00393393612743035	0.00394042753416917	0.00394928112154244	0.00395988322369479	0.00397174994206491	0.00398448423724467	0.00399773025670499	0.00401104765177369	0.00402367163449008	0.00403433229053708	0.00404153915089132	0.00404472163168514	0.00404611206567225	0.00405228155223479	0.0040732437487807	0.00411701283573832	0.00418000000873169	0.00424043255756012	0.00427168365939219	0.00428641112868947	0.00435079899017036	0.00443952773639876	0.00446034882249018	0.0045640831611723	0.00463582367565505	0.00465617771295167	0.00467864792785393	0.00475981721056495	0.00487135273680162	0.00489933565164819	0.00499023830882449	0.00506452319130675	0.00507812001080693	0.00509977167988462	0.00515125762757719	0.00520832093419408	0.00524786273967268	0.00526568748708456	0.00527088064916944	0.00527511481303116	0.00528582061040889	0.00530446268930818	0.00532804029481049
flux1:	0.661633686361949	0.00376998435617154	0.00375705665629718	0.00374649711983238	0.00373954987236239	0.00373658700098836	0.0037374476624678	0.0037417959983233	0.00374930981073042	0.0037596732933046	0.00377248322003048	0.00378719141987142	0.00380310245701588	0.0038193366602018	0.00383469373805923	0.00384755473963954	0.00385620736558795	0.00385999404594553	0.00386120210397058	0.00386662872587241	0.00388670494765928	0.00392997691521423	0.0039932727916897	0.00405487671725992	0.00408796177995858	0.00410533499645539	0.00417398214135529	0.00426863805530487	0.00429412944924265	0.00440439464100057	0.0044788325616215	0.00450598614847258	0.00453422556989305	0.00461552328529633	0.00473007212927041	0.00475827816821935	0.00485100380844756	0.00492715983773361	0.00494213791973191	0.00496595296288795	0.0050211256345838	0.00508289959900162	0.00512726159415891	0.00514932027590094	0.00515777195504409	0.00516409787031279	0.00517567386213684	0.00519405047209852	0.00521645820398026
flux1:	0.661896135265702	0.00356174528395539	0.00354911882380271	0.00353777491904956	0.00352909903203082	0.00352379123500242	0.00352214995700274	0.0035243440025093	0.00353049973418178	0.00354059856124053	0.00355431843336759	0.00357096204278042	0.00358949786734718	0.00360861233323402	0.00362667797883396	0.00364173812407841	0.00365186925664904	0.003656327767372	0.00365743618378005	0.00366217374520694	0.00368133628569248	0.00372397790383482	0.00378738671745394	0.00385001116705408	0.00388491584646171	0.00390500083562537	0.00397784395184173	0.00407827094383253	0.0041084780311399	0.0042251987094771	0.00430227541837932	0.00433648499291105	0.00437075702862146	0.00445213018048164	0.00456972790463218	0.00459823147979256	0.00469273078646868	0.0047708209677551	0.00478729692254331	0.00481328241642091	0.00487205170448876	0.00493844670297102	0.00498761485973034	0.00501398353818895	0.00502582643915638	0.00503438451215426	0.00504694112280819	0.00506511631798348	0.00508637291771294
flux1:	0.662158584169456	0.00333540809886936	0.00332309053123648	0.00331100385826609	0.00330066617154119	0.00329309349839164	0.00328902862719585	0.00328912869910363	0.00329395375721827	0.00330377246003048	0.00331834153716359	0.00333682054798567	0.00335785541279859	0.00337971813827341	0.00340037792166924	0.00341756591730381	0.00342916861750928	0.00343436214996087	0.00343548171390747	0.00343963332704047	0.00345790686251473	0.0034998211411876	0.0035631564258871	0.00362663630016875	0.00366331638656012	0.00368612344191304	0.00376299350610501	0.00386889820254141	0.00390374365185297	0.00402669686672656	0.0041062645963406	0.00414770178280146	0.00418822486527856	0.00426963490725815	0.00439033378407915	0.00441926390856716	0.00451553773809339	0.0045956658260313	0.00461377563429402	0.00464191471214326	0.00470412042606069	0.00477494741657376	0.00482879970575902	0.00485945388638321	0.00487473898489788	0.00488561547499022	0.00489924277418353	0.00491729616204749	0.00493746841534438
flux1:	0.662421033073209	0.00309214796719403	0.00308015133600041	0.00306740263136118	0.00305553725142741	0.00304586325806251	0.00303953769702284	0.00303767395497976	0.00304123747651127	0.00305076571232315	0.00306608978783107	0.00308623695415167	0.00310955471001625	0.00313393443985626	0.00315698121748462	0.00317615341790546	0.00318917871139123	0.00319516289672751	0.00319642805504395	0.00320014019209946	0.00321759415870771	0.00325871097602272	0.00332178462077498	0.00338592892441307	0.00342429911560875	0.00344977118777987	0.00353037919233017	0.00364131769613492	0.0036805916143524	0.00380938850338489	0.00389120031814817	0.00393993198251768	0.00398685972319474	0.0040682720019141	0.00419212107719305	0.00422165265836745	0.00431974190440871	0.0044020423634498	0.0044219365409693	0.00445218656978341	0.00451759737896764	0.00459256681694832	0.00465087126607642	0.00468568210272025	0.00470437247211549	0.00471759120076251	0.00473234943022602	0.00475036684539924	0.00476956185257262
flux1:	0.662683481976962	0.00283364823357803	0.00282199710523797	0.00280871209708728	0.00279552320974158	0.00278399451376126	0.0027756523744218	0.00277201938935629	0.00277442581926165	0.00278365207804271	0.00279959822929364	0.0028211754065346	0.00284646752520239	0.00287303310267502	0.00289816695429181	0.00291910689006467	0.00293346184273816	0.0029402805416463	0.00294184252285173	0.0029452956347466	0.00296203288130825	0.00300229630348509	0.00306490522667378	0.00312948417343262	0.00316940678952764	0.00319740900469385	0.00328133356281453	0.00339670050097488	0.00344005428382085	0.00357412362838282	0.00365782578623961	0.00371379344238643	0.00376719251239558	0.0038485635090065	0.00397558372289131	0.0040059247743153	0.00410589472682318	0.00419051767054957	0.00421235361855088	0.00424464364480034	0.00431295691089838	0.00439167980685574	0.00445409553853302	0.00449282932252083	0.00451479692627102	0.00453031302590638	0.00454622376427742	0.00456428694098814	0.00458264180678822
flux1:	0.662945930880715	0.00256216596794382	0.002550903546166	0.00253725518415244	0.00252301518710583	0.00250995599650189	0.00249991462096434	0.00249476236999435	0.00249614298540292	0.00250504796308548	0.00252144060392429	0.00254413768152431	0.00257100462640068	0.00259932780867124	0.00262615892150118	0.00264857872225962	0.00266412500494701	0.00267180507697205	0.00267382267196856	0.00267721861572882	0.00269336069799019	0.00273271347369524	0.00279462449367363	0.0028593560079613	0.00290063033370826	0.00293094134782773	0.00301761882681665	0.00313663922384673	0.00318358374404525	0.00332215809226118	0.00340728541349244	0.00347028462996361	0.00353011098846898	0.00361137397803854	0.00374152909299476	0.00377290417933043	0.00387482359634139	0.00396191487686297	0.00398584640155026	0.00402007382446368	0.00409091629364969	0.00417290735839669	0.00423898856341627	0.00428130954634013	0.00430633520792061	0.00432403128200427	0.00434106971150385	0.00435924540265252	0.00437691466040518
flux1:	0.663208379784469	0.00228059179436055	0.00226978315968756	0.00225598959816583	0.00224103224396128	0.00222683388309002	0.0022154715654228	0.00220909341429164	0.00220959649373301	0.00221814686792245	0.002234765785973	0.00225820277558725	0.00228615912434382	0.00231572110451797	0.00234377571000529	0.00236731944085298	0.00238387237960747	0.00239241746926234	0.00239504559344236	0.0023985921005809	0.00241426154848255	0.00245262718125542	0.00251356052360889	0.00257809657698072	0.00262044923090392	0.0026527547649344	0.00274147224402026	0.00286319643242621	0.00291310475899135	0.00305520955071293	0.00314118407915984	0.00321084437874513	0.00327691840166899	0.00335796807607505	0.00349113223981021	0.0035237625231395	0.00362767774016579	0.00371735451904464	0.00374351858068425	0.00377954499802465	0.0038524742624689	0.00393715699229256	0.00400635966854904	0.00405183613291294	0.00407961277891383	0.00409929778641665	0.00411738655107628	0.00413571566098003	0.00415285694737581
flux1:	0.663470828688222	0.00199250180505505	0.0019822337299532	0.00196855185825134	0.00195326057060648	0.00193836650636378	0.00192610667914721	0.00191882527431894	0.00191860587272615	0.00192674937200722	0.0019433304887662	0.00196706330349113	0.00199554694406327	0.00202574871154381	0.00205447807002461	0.0020787269121767	0.0020960549657096	0.00210543831948087	0.00210881447657728	0.00211270688769913	0.0021280067458019	0.00216526947520887	0.00222488122705114	0.00228879423595785	0.00233187064328032	0.00236575914128767	0.00245565012588038	0.002578951558256	0.00263106589796738	0.00277551176104624	0.0028616446204283	0.0029374101774854	0.00300939114400899	0.00309006761592202	0.00322599043060365	0.00326007071323305	0.00336597520666677	0.00345829748120692	0.00348679830471155	0.00352444444622672	0.00359895099436626	0.00368566442976807	0.00375735558021115	0.00380546892721374	0.00383560807462521	0.00385701918282591	0.00387602434626439	0.0038945117672113	0.00391127048928263
flux1:	0.663733277591975	0.00170219805505223	0.00169257519615305	0.00167928993749361	0.00166408191745303	0.00164896921653096	0.00163626222901356	0.00162841448566651	0.00162762493093705	0.0016352876378179	0.0016515271887296	0.00167505754474902	0.00170344313056915	0.00173361966656024	0.00176241198874838	0.00178689113543452	0.00180471573387004	0.0018148720999459	0.00181910093293483	0.00182350149419937	0.00183849249161793	0.00187447553977395	0.00193233933575594	0.00199510873089243	0.00203846553436336	0.00207342556104468	0.00216346812031292	0.00228704368721135	0.00234048579890413	0.0024858639899355	0.00257136001204992	0.00265247132443603	0.00272983167632854	0.00280990417348298	0.00294817422404806	0.00298384743486481	0.00309164739619735	0.00318658612469186	0.00321747690290613	0.00325651655502	0.0033320261441317	0.00342003291562574	0.00349350176101883	0.00354365823925941	0.00357569956450097	0.00359850712622963	0.00361823673137622	0.00363684267745102	0.00365333663358832
flux1:	0.663995726495728	0.00141473190290002	0.00140586951373085	0.00139327949877507	0.00137858661275535	0.00136374508177446	0.00135104892786426	0.00134297142392028	0.00134175366509247	0.00134884041119335	0.0013644030922582	0.00138719277914891	0.00141480944736088	0.0014442476080957	0.00147244272248158	0.00149662986004452	0.00151462561680973	0.00152544242280087	0.0015305787254621	0.00153559395321717	0.00155026987342249	0.00158471251312735	0.00164030089521866	0.00170130004054591	0.00174439822141982	0.00177981707654706	0.00186883399991106	0.00199120637709675	0.00204499043896564	0.00218967135368045	0.00227363587315714	0.00235911259822881	0.00244111247256211	0.00252026301635016	0.00266027099908423	0.00269760070182837	0.00280707743122835	0.00290448014686471	0.00293774273052414	0.00297789560161401	0.0030537716445551	0.00314226683204727	0.00321673748178133	0.00326828204909993	0.00330170573988312	0.00332552144029007	0.00334572712798823	0.00336436081648337	0.00338066591365833
flux1:	0.664258175399482	0.00113590168175343	0.00112791528372221	0.001116315806238	0.00110256350941037	0.00108847395242682	0.00107623538637999	0.00106825144166443	0.00106673224638999	0.00107313074902581	0.0010876621252944	0.00110915163958751	0.00113530478525737	0.00116326459108692	0.00119017113242712	0.00121350645299698	0.00123130194365611	0.001242610218601	0.00124864111860962	0.00125429811884342	0.00126856034241209	0.00130109474671141	0.00135376101224547	0.00141224494566656	0.00145444360702621	0.00148960674860201	0.00157626748912663	0.0016957891934805	0.0017488360757435	0.00189097090007704	0.00197241812707375	0.00206104347543903	0.00214670627046565	0.00222451376156367	0.00236541668898512	0.00240435843841446	0.00251512876913328	0.00261468392930046	0.00265020715035222	0.00269113076207313	0.00276667646253307	0.00285479677815228	0.00292944174341187	0.00298167345542937	0.00301591491656026	0.00304030299968418	0.00306068504573151	0.0030792015622863	0.00309533987600789
flux1:	0.664520624303235	8.72213544628829e-4	8.65206222298336e-4	8.54870587350136e-4	8.42456272971148e-4	8.29569343533573e-4	8.18206755932703e-4	8.10616305576209e-4	8.08906048992065e-4	8.14495129416595e-4	8.27638279693193e-4	8.4726952761495e-4	8.71266212373339e-4	8.97005153525629e-4	9.21920067760967e-4	9.43817913007853e-4	9.60997492843656e-4	9.72563384769555e-4	9.79390878347789e-4	9.85614037082794e-4	9.99246796488271e-4	0.00102937620617294	0.00107833811455525	0.00113343308114752	0.00117398426488231	0.00120807550405383	0.00129090008130471	0.00140575930508705	0.00145691143126278	0.00159443733918349	0.00167229994287915	0.00176260742040207	0.00185069758584025	0.00192662300206627	0.00206731143320889	0.00210768417397799	0.00221916069193152	0.00232036248079046	0.00235792010304524	0.00239920103437408	0.00247366115731447	0.00256049404406247	0.00263444799744834	0.00268663626986329	0.00272110264337988	0.00274559397539167	0.00276580995143495	0.00278401103262827	0.00279994245412379
flux1:	0.664783073206988	6.30792732183067e-4	6.24840882968477e-4	6.16001369747792e-4	6.05273563161272e-4	5.93990614841829e-4	5.83879864403869e-4	5.76952967560633e-4	5.75148421985813e-4	5.7981028490693e-4	5.91226310821425e-4	6.08468797343656e-4	6.2964617709229e-4	6.52446075617696e-4	6.7467630228108e-4	6.94538741782208e-4	7.10646206693603e-4	7.22164391713699e-4	7.295899456097e-4	7.36180009246096e-4	7.48828537823375e-4	7.75908937930748e-4	8.20236287809882e-4	8.70932650973603e-4	9.08978144611802e-4	9.41081136404003e-4	0.00101844673054248	0.00112667558229609	0.00117471200374771	0.00130536177075444	0.00137850168401184	0.0014687655048336	0.00155777029422828	0.00163114410251835	0.00177021489462075	0.00181167405157563	0.00192302752472105	0.00202514337251533	0.00206437307949849	0.00210551822390606	0.00217808065116646	0.00226267308143135	0.00233504637918029	0.00238644749047416	0.00242053537218345	0.00244464393649187	0.00246432099340938	0.00248196026378809	0.00249757885120329
flux1:	0.665045522110741	4.19232894193473e-4	4.1437138053113e-4	4.07201086230887e-4	3.98440852574734e-4	3.89098042241758e-4	3.80562197461605e-4	3.74536709556856e-4	3.72727890579427e-4	3.76364086241889e-4	3.8575578955888e-4	4.00135456316608e-4	4.17891456307161e-4	4.37087383903423e-4	4.55973660808113e-4	4.73206513149627e-4	4.87751724431741e-4	4.98842417266526e-4	5.06555848580166e-4	5.13173966373931e-4	5.24328306732758e-4	5.47556388316777e-4	5.86165053086422e-4	6.31315753356049e-4	6.65887458901551e-4	6.94989634928461e-4	7.65141185686089e-4	8.64627569130368e-4	9.08279424050877e-4	0.00102959680472954	0.00109681769813727	0.0011850487493705	0.00127316622518822	0.00134317953443508	0.00147891711782844	0.00152093148845739	0.00163105856565295	0.00173310218435033	0.00177348743988221	0.00181391631877351	0.0018837138845294	0.00196508092726447	0.00203497260936662	0.00208484589966714	0.00211795959804949	0.00214120086102705	0.00215995138694577	0.0021767443033119	0.00219188019602651
flux1:	0.665307971014495	2.45374193680972e-4	2.41581941663296e-4	2.36178777955588e-4	2.29584619131814e-4	2.22441331473083e-4	2.15745016071581e-4	2.10828644805555e-4	2.09109444398498e-4	2.11659824606825e-4	2.18797590911533e-4	2.29927267164254e-4	2.43752616502266e-4	2.58763339515322e-4	2.7370613202617e-4	2.8773807353509e-4	3.00207874930611e-4	3.10419420969215e-4	3.17994586592734e-4	3.24154241166912e-4	3.33141838167198e-4	3.51552365341042e-4	3.8320771017756e-4	4.21534821521966e-4	4.51560735183794e-4	4.76561342801136e-4	5.37627910903914e-4	6.26132763109818e-4	6.64099802196364e-4	7.73462375922674e-4	8.33524624800279e-4	9.17474303709323e-4	0.00100261030393577	0.00106831162144288	0.00119868111766577	0.00124051604094483	0.001348015781189	0.00144872892398877	0.00148958589051152	0.00152862542691636	0.00159473889440388	0.0016718724535804	0.00173838269644412	0.00178600606612591	0.00181757575895462	0.00183948620790168	0.00185692634676961	0.00187256475044584	0.00188699212994914
flux1:	0.665570419918248	1.17007054318045e-4	1.14194235241532e-4	1.10568334797652e-4	1.06245736905368e-4	1.01478203461275e-4	9.68269909305308e-5	9.32036846632632e-5	9.16857563595672e-5	9.3149499794552e-5	9.78982358963537e-5	1.0550852751545e-4	1.15019175072026e-4	1.2537854788179e-4	1.35866082902153e-4	1.46171483872232e-4	1.56046244746644e-4	1.64865286680337e-4	1.71765130333085e-4	1.76834890050706e-4	1.82825073806497e-4	1.95300717669975e-4	2.18633253657826e-4	2.48745197742271e-4	2.7306321813923e-4	2.92787380093839e-4	3.42806180526179e-4	4.17988009656522e-4	4.48957202488788e-4	5.43608483434684e-4	5.95247642533367e-4	6.72422062001739e-4	7.52198974182458e-4	8.12498552710399e-4	9.35154038567671e-4	9.75863462859551e-4	0.00107902646327727	0.00117687276243983	0.00121734463624948	0.0012542280444662	0.00131569139338783	0.00138756983630424	0.00144981210524343	0.0014944965979411	0.00152399579142947	0.00154415284017768	0.00155992309474853	0.00157409388205361	0.00158754499653846
flux1:	0.665832868822001	4.15073142446875e-5	3.95053365278532e-5	3.7571094623153e-5	3.55277534699541e-5	3.3228537726712e-5	3.07736071539834e-5	2.86139933813827e-5	2.74431508362554e-5	2.79007694259207e-5	3.0246617872451e-5	3.42159623756083e-5	3.91848046971808e-5	4.45734218836974e-5	5.02116537943705e-5	5.63375718298842e-5	6.31144172558301e-5	6.99852958456071e-5	7.55784109784843e-5	7.87979908121106e-5	8.08209436239165e-5	8.61170733269118e-5	9.9652623779482e-5	1.20074127893519e-4	1.37455644041718e-4	1.50676207766497e-4	1.87625972923514e-4	2.47074463136814e-4	2.69741739380894e-4	3.46834069546175e-4	3.88783786436828e-4	4.56470636613503e-4	5.28250563943435e-4	5.81934139327707e-4	6.94244891671022e-4	7.32674796754661e-4	8.29488471601141e-4	9.22662475696651e-4	9.61723504480241e-4	9.95595007255157e-4	0.00105140436350047	0.00111700397756939	0.00117411735266669	0.00121522078486517	0.00124218255582755	0.0012602239452388	0.00127401085479816	0.00128641788283743	0.00129860263511111
flux1:	0.666095317725754	2.54193145916116e-5	2.39749227176349e-5	2.35488261490135e-5	2.36964031432405e-5	2.38801926895704e-5	2.37282180587545e-5	2.32035963825242e-5	2.25778203711422e-5	2.2212940762936e-5	2.22884088133981e-5	2.26709385202448e-5	2.30576646737452e-5	2.33338768393863e-5	2.38778943357435e-5	2.54752032910266e-5	2.8698402517193e-5	3.30527305899312e-5	3.66427588082457e-5	3.71539315340212e-5	3.41356918760395e-5	3.09214995754496e-5	3.31270352411309e-5	4.23429259342282e-5	5.15273847445734e-5	5.69957376408096e-5	7.88403760076062e-5	1.20120211402116e-4	1.33216088024562e-4	1.89865142377079e-4	2.20885047299631e-4	2.76194753098609e-4	3.37118938851659e-4	3.82872111182108e-4	4.81968698172746e-4	5.16773783206153e-4	6.04946628093354e-4	6.91400470036998e-4	7.27871492601384e-4	7.57798370833755e-4	8.06925852173185e-4	8.65235119867276e-4	9.16397388125614e-4	9.53337119972478e-4	9.77368703659575e-4	9.93010496167107e-4	0.00100456819606416	0.00101495618260787	0.00102558625880572
flux1:	0.666357766629508	7.40145929476344e-5	7.27893756474558e-5	7.35946164393093e-5	7.57576194126266e-5	7.83734665577596e-5	8.06014245075512e-5	8.19005818188995e-5	8.20885603741889e-5	8.12081616770313e-5	7.9314215200404e-5	7.63639617722186e-5	7.23416339291535e-5	6.75707156364618e-5	6.29566098741678e-5	5.98145572176679e-5	5.91126528950171e-5	6.04089193082567e-5	6.12768499458419e-5	5.81693508059632e-5	4.89828943570069e-5	3.58986455686145e-5	2.52433657760874e-5	2.17558453091053e-5	2.14963082220493e-5	1.79823328390912e-5	2.27247666882746e-5	4.34298048493263e-5	4.57490309811097e-5	7.90997004516224e-5	9.80081428310844e-5	1.37929891537843e-4	1.84975114368467e-4	2.21418738971105e-4	3.04259389118339e-4	3.33934020906009e-4	4.10940474051754e-4	4.88429447088235e-4	5.21006022327956e-4	5.45999004876765e-4	5.87412435207112e-4	6.37449948578786e-4	6.81892020164252e-4	7.14157012984726e-4	7.34952367163083e-4	7.48004644152024e-4	7.57174998178734e-4	7.65353885751405e-4	7.74169924521261e-4
flux1:	0.666620215533261	1.90863506319042e-4	1.89440003376488e-4	1.91118588824451e-4	1.95050587250456e-4	2.00000328473325e-4	2.04674533492052e-4	2.08022347436885e-4	2.09381258274801e-4	2.08432900621284e-4	2.05056453280021e-4	1.99246273614156e-4	1.91223009395953e-4	1.81702853502583e-4	1.72078443894278e-4	1.64161065909368e-4	1.59289215281714e-4	1.57060928491653e-4	1.54518811047144e-4	1.4688966032558e-4	1.30420265054336e-4	1.06148577741469e-4	8.11779499374502e-5	6.3575273778219e-5	5.26934882138767e-5	3.90335492958699e-5	2.47782812589194e-5	2.25949074413351e-5	1.30294262057982e-5	2.03315286682149e-5	2.60421918023222e-5	4.7514030475343e-5	7.75652012259113e-5	1.0330102291751e-4	1.66756930503684e-4	1.89680126864223e-4	2.52825997950347e-4	3.1897277187689e-4	3.46265888906933e-4	3.65308124331023e-4	3.97996987981254e-4	4.38833423966681e-4	4.7585541938306e-4	5.03017672415295e-4	5.20367685986614e-4	5.30747100018103e-4	5.37477059328369e-4	5.43345123707433e-4	5.50145038011305e-4
flux1:	0.666882664437014	3.77463338043732e-4	3.75358650802217e-4	3.77491264457232e-4	3.82898105935767e-4	3.90060143626443e-4	3.97258332819519e-4	4.02934741490955e-4	4.05925704470397e-4	4.05510085461724e-4	4.0133515121786e-4	3.93368561850575e-4	3.82002389841267e-4	3.68283640139154e-4	3.54035772002866e-4	3.41517661571151e-4	3.32402462696764e-4	3.26311893863873e-4	3.19764808498069e-4	3.0678764814104e-4	2.82008828408793e-4	2.45355939414417e-4	2.04774512690679e-4	1.71807217973876e-4	1.49255173602356e-4	1.24405669480829e-4	8.94272466294082e-5	6.22043604898459e-5	3.97780047334929e-5	1.84688942852173e-5	1.00294637237575e-5	1.0020161939771e-5	1.9956723771117e-5	3.3621264902124e-5	7.45775853955983e-5	8.90704245945894e-5	1.35576970689612e-4	1.87952399534438e-4	2.0854049059128e-4	2.20624385384113e-4	2.43631607421076e-4	2.74415586750518e-4	3.03404568801385e-4	3.25129870998693e-4	3.38929887448614e-4	3.46668294926281e-4	3.51023184769906e-4	3.54587098032809e-4	3.5925340356508e-4
flux1:	0.667145113340768	6.32967601162771e-4	6.29654922127631e-4	6.3178815021684e-4	6.38357148266046e-4	6.47614107763135e-4	6.57448815786573e-4	6.65806273827622e-4	6.71005571051539e-4	6.71882518585068e-4	6.67793118266095e-4	6.58607033911042e-4	6.44811717969229e-4	6.27709827371874e-4	6.09485330312215e-4	5.92783391938816e-4	5.79566359929255e-4	5.69459600214329e-4	5.58471186713559e-4	5.39470546610241e-4	5.05525105099994e-4	4.55506367149832e-4	3.98263535290919e-4	3.48922843990548e-4	3.13846417658982e-4	2.7693922855279e-4	2.19752576854049e-4	1.65574439297824e-4	1.29477034232747e-4	7.72669578393614e-5	5.38973199290069e-5	2.94962812300845e-5	1.62884661260077e-5	1.66120577398682e-5	3.20795638647187e-5	3.64720479707199e-5	6.35748657807871e-5	9.9791538232446e-5	1.12281208400737e-4	1.16451391211743e-4	1.28909643424891e-4	1.48896579048332e-4	1.69345419793378e-4	1.85403118097501e-4	1.95657418711416e-4	2.00905923053191e-4	2.03077493282515e-4	2.04467613766664e-4	2.06991518463179e-4
flux1:	0.667407562244521	9.54056328183869e-4	9.48994111255295e-4	9.5067385578288e-4	9.58107117697282e-4	9.69375159571502e-4	9.82016013245479e-4	9.93493092085841e-4	0.00100159693772105	0.00100468275146456	0.00100175553938236	9.92511798179463e-4	9.77451261925711e-4	9.58047689880101e-4	9.36764655401632e-4	9.16561862084773e-4	8.9963689614298e-4	8.85594923302394e-4	8.69950591366385e-4	8.44474731994327e-4	8.00754202392871e-4	7.36676846461129e-4	6.62048628255634e-4	5.95640633045157e-4	5.47440000973235e-4	4.97835352696553e-4	4.17263161945902e-4	3.34520484636343e-4	2.84138598337073e-4	1.99093801918125e-4	1.60220864576288e-4	1.08731272951062e-4	6.95410320891442e-5	5.54080503674165e-5	4.26390193139518e-5	3.53422787935833e-5	4.03995108740528e-5	5.82126240070703e-5	6.13043531558843e-5	5.67040844024176e-5	5.78744671176441e-5	6.64567877114654e-5	7.79831493860101e-5	8.82543724094015e-5	9.50772341067422e-5	9.81051102083339e-5	9.84134064886368e-5	9.78927662716496e-5	9.83928521566182e-5
flux1:	0.667670011148274	0.00133497602982426	0.00132764367102858	0.00132845270247843	0.00133650195910728	0.00134975884060108	0.00136545087451292	0.00138057930728054	0.00139239975357515	0.00139875374474596	0.00139823834933899	0.00139030197608181	0.00137537101729341	0.00135500078103209	0.00133184672203093	0.00130910366726832	0.00128914348842316	0.00127152344362623	0.00125128479321593	0.00121917013981902	0.00116538530413736	0.00108692102074873	9.94580561650072e-4	9.10789501393716e-4	8.49170705155695e-4	7.86502708270848e-4	6.81734816531894e-4	5.69189179739845e-4	5.04130761055342e-4	3.84749039905941e-4	3.30035303503522e-4	2.49065091369277e-4	1.81345790582417e-4	1.51851781744659e-4	1.08452887034928e-4	8.8031878392635e-5	6.8635039362906e-5	6.60440720390416e-5	5.85983178609e-5	4.45159652186111e-5	3.38262501260342e-5	3.05627917949716e-5	3.2926763074385e-5	3.74103142428328e-5	4.10232553009035e-5	4.22114125383098e-5	4.10998291295688e-5	3.90656193493558e-5	3.77992062818928e-5
flux1:	0.667932460052027	0.00176776163527609	0.00175769961659066	0.00175729639632722	0.00176579602054332	0.0017811045053854	0.00180017929794824	0.00181958165520059	0.0018360312745481	0.00184682954505244	0.00185011491147576	0.00184501742931141	0.00183180680242814	0.00181202998169316	0.00178844379004894	0.00176439412879728	0.00174236090372558	0.00172182195337465	0.00169736607186979	0.00165878640886299	0.00159502180911795	0.00150226207061418	0.00139233205820023	0.00129126650356406	0.00121627899072079	0.00114048948992134	0.00101112961390519	8.67966626267404e-4	7.88077234067715e-4	6.33350935278782e-4	5.62714424811336e-4	4.50259650439584e-4	3.51848525863385e-4	3.06350054923867e-4	2.30384981432581e-4	1.95626627140384e-4	1.49706827126993e-4	1.25051035953028e-4	1.06149819745363e-4	8.20616930122424e-5	5.91409624472076e-5	4.37829800901429e-5	3.6901645402433e-5	3.57166609674248e-5	3.64415515061105e-5	3.62704352058135e-5	3.42936906239181e-5	3.12704935791221e-5	2.8636206804599e-5
flux1:	0.668194908955781	0.00224263298332231	0.0022294845772327	0.00222763984795558	0.00223653435841503	0.00225405742328415	0.00227693392297647	0.00230130936909501	0.00232337277730817	0.00233986783486395	0.00234843351524298	0.00234782035277537	0.00233806509337736	0.00232062072677236	0.00229825621234218	0.00227438296809632	0.00225151922574794	0.00222902828260064	0.00220106650828908	0.00215656108265415	0.0020833075304316	0.00197679579487449	0.00184987730239306	0.00173209437343744	0.00164415046765535	0.00155550781195311	0.00140160395522917	0.00122747148744127	0.0011328406847149	9.42303077249677e-4	8.55927116120591e-4	7.1044294534091e-4	5.79640869048542e-4	5.17794603265782e-4	4.07869819809926e-4	3.5784191673932e-4	2.83764483226319e-4	2.35805536158189e-4	2.04804806296577e-4	1.70410768949257e-4	1.35117339446021e-4	1.07628587641942e-4	9.15857956587172e-5	8.49703070544587e-5	8.32181805198513e-5	8.22503173297742e-5	8.00555398192197e-5	7.66801036082896e-5	7.32107530183187e-5
flux1:	0.668457357859534	0.00274853793209525	0.00273208891562094	0.00272871626142316	0.00273807864007043	0.00275808324456394	0.00278525571028344	0.00281535202894864	0.00284404319358063	0.00286750898525993	0.00288286139471102	0.0028884235845335	0.00288393467279818	0.00287067678167077	0.00285134694872996	0.00282933810994578	0.00280713557334074	0.0027839497331956	0.00275352212489083	0.00270399853830232	0.00262215945852917	0.0025028963403093	0.00236007062292573	0.00222657529761801	0.00212644924168845	0.00202555002510796	0.00184760632784517	0.00164263552015699	0.00153359313410157	0.00130734543691996	0.00120567785529291	0.00102613345576843	8.61767681212458e-4	7.83556316252809e-4	6.38884837697006e-4	5.7298196954593e-4	4.6962342439165e-4	3.97609509740951e-4	3.54178348016916e-4	3.09427205992252e-4	2.61867201592854e-4	2.2243590819381e-4	1.97485783683241e-4	1.85790560188463e-4	1.82046231867078e-4	1.80903989912891e-4	1.79205591870596e-4	1.76203558960887e-4	1.72549144415277e-4
flux1:	0.668719806763287	0.00327379584290569	0.00325400836028513	0.0032491850871878	0.00325922278010434	0.00328206981902513	0.00331408137908888	0.0033506526932459	0.00338695830965457	0.00341862166371675	0.00344221678339337	0.00345560867025781	0.00345818972486336	0.00345100688410957	0.00343660988859081	0.00341829361773039	0.00339843958698225	0.00337606425731963	0.00334450822430458	0.00329121829123154	0.00320208811086594	0.003071508042504	0.00291431026085461	0.0027665291532563	0.00265533537332576	0.00254308888055122	0.00234205833587594	0.00210686667442702	0.00198396980366126	0.0017226877937452	0.00160643032345604	0.00139234541590955	0.00119381248119053	0.00109955645878734	9.19996314507217e-4	8.37970309491699e-4	7.04773214036249e-4	6.08480588360688e-4	5.52624558409962e-4	4.97727201300981e-4	4.38261995582684e-4	3.87303268766091e-4	3.53866564621209e-4	3.37544033700554e-4	3.32347003477537e-4	3.31686546409942e-4	3.31236077529887e-4	3.29391724535911e-4	3.2629316278348e-4
flux1:	0.66898225566704	0.00380678187188202	0.00378381871039853	0.00377779404385631	0.00378884057462482	0.00381495999124101	0.00385236187957225	0.00389611315285937	0.00394092408010949	0.00398188527264937	0.0040150410208507	0.00403778746651651	0.00404913998608793	0.00404986177493195	0.00404229153510758	0.00402955347677548	0.00401385670109446	0.00399398082687055	0.00396287490324497	0.00390736424931585	0.00381257967323471	0.00367250021689482	0.00350286664027724	0.00334259801898876	0.00322175029099639	0.00309934705643431	0.0028766061588796	0.00261228347877106	0.00247629613896555	0.00218121689709785	0.00205130649759382	0.00180276883330745	0.00157005646075562	0.00146041178897718	0.00124647802061503	0.00114845199613068	9.85455114339511e-4	8.65205060649683e-4	7.97272525194881e-4	7.32702024748309e-4	6.61943882506736e-4	6.00092058555007e-4	5.5874520233712e-4	5.38333803113233e-4	5.32256356002948e-4	5.32739187067595e-4	5.34291846185452e-4	5.34412520670183e-4	5.32667488108123e-4
flux1:	0.669244704570794	0.00433658634720845	0.00431082248579071	0.00430401119370601	0.00431650281214414	0.004346354592082	0.00438965299036612	0.00444117430582661	0.00449520894485568	0.0045463559565363	0.00459015926267646	0.00462355764162447	0.00464518015190789	0.00465547573607799	0.00465652220277345	0.0046512095511879	0.00464150984854455	0.00462592209273804	0.00459700838608965	0.00454104314707187	0.00444251073433351	0.00429505820765668	0.00411525083065924	0.00394459479656814	0.00381574976983458	0.00368461707555869	0.0034419248497859	0.00315000440765052	0.00300187235535286	0.00267476310231567	0.00253234760305209	0.00225001201285579	0.00198370040611642	0.00185964405419805	0.00161249510154487	0.00149896160087888	0.00130680487746319	0.00116345615746814	0.00108412799162204	0.00101060716391004	9.294036169466e-4	8.57495125600105e-4	8.08952662068203e-4	7.85057597894112e-4	7.78681456057684e-4	7.80945324491745e-4	7.85225231380274e-4	7.88102727519729e-4	7.88525762779713e-4
flux1:	0.669507153474547	0.00485358567477124	0.0048256049919927	0.00481856600589807	0.00483300454774666	0.00486702821597408	0.00491662256870024	0.00497631807230132	0.00504004336907718	0.00510196609657284	0.00515718133131284	0.00520220519010299	0.00523529324543953	0.00525656899694245	0.00526781485328121	0.00527163374163709	0.00526970167274546	0.00526019358342088	0.0052352846813695	0.00518076092926988	0.00508056658926227	0.00492808375300641	0.00474059815995132	0.00456187254003269	0.00442686235443176	0.00428861046185245	0.00402805526628018	0.00371047284910318	0.00355129629021873	0.00319440822834192	0.00304081884513041	0.00272588953660652	0.00242713372478359	0.00228993884371127	0.00201133987801436	0.00188314481178105	0.00166305054410339	0.0014979693574232	0.00140823392615924	0.00132671203851443	0.00123612063718414	0.0011551689623854	0.0011002608883484	0.00107353280026435	0.00106742604627755	0.00107205726353202	0.0010797238897888	0.001086095428993	0.00108947506834968
flux1:	0.6697696023783	0.00534987160594599	0.00532044798263405	0.00531384921967887	0.00533075412108343	0.00536931114666823	0.00542542951735154	0.00549344747491094	0.00556700462905031	0.00563991656030037	0.00570690310273603	0.00576411542015868	0.00580947047001775	0.00584277464957271	0.00586549643394939	0.00587991056699306	0.00588734497032101	0.00588560878523827	0.0058664865909759	0.00581532979603123	0.00571563741882347	0.0055605804078857	0.00536804393612302	0.00518369239954908	0.00504445177989429	0.00490081510997561	0.00462475303121891	0.00428379734682232	0.00411480389972448	0.00373081440444581	0.00356753736727717	0.00322173571927788	0.00289223138929518	0.00274343490584626	0.00243570184186058	0.00229401673408004	0.00204774980150305	0.00186276076363513	0.00176387710909121	0.00167549828273582	0.00157675420109994	0.00148791928107671	0.00142756536885702	0.00139867884197186	0.00139337504356232	0.00140088436949093	0.00141250264832321	0.00142301436559868	0.00143007052124935
flux1:	0.670032051282053	0.00581950295236563	0.00578956650669508	0.0057841386611627	0.00580399258254658	0.00584730745888478	0.0059099456511331	0.00598611698949041	0.00606925964488022	0.00615293501154341	0.00623158210132757	0.00630106638207288	0.00635902180579699	0.0064049646841662	0.00644004678837826	0.00646618583339351	0.00648431776184492	0.00649184735303838	0.00648016223999275	0.00643422499126502	0.00633717225119754	0.00618200458822662	0.00598707227840187	0.00579957137864361	0.00565806457269004	0.00551084192124873	0.00522183048447639	0.00486008784106417	0.00468260736821089	0.00427455378107547	0.00410320257769358	0.00372872278148121	0.00337065833183313	0.0032120232759577	0.00287795174867826	0.00272423707500875	0.00245404802736083	0.00225137058193155	0.00214482334276998	0.00205088964246604	0.00194536905121773	0.0018499238639567	0.00178510735904661	0.00175474130592203	0.00175072275843991	0.0017615269161565	0.00177754344967543	0.00179271928275978	0.00180406425612804
flux1:	0.670294500185807	0.00625856550696256	0.00622915615855088	0.00622563949990487	0.00624883301346704	0.00629693946595926	0.00636581098777061	0.00644960373215831	0.00654165619502219	0.0066353901726901	0.00672507661267481	0.00680639340177587	0.00687676537863379	0.00693546260832706	0.00698333215483453	0.00702191810031432	0.00705172953919677	0.00706973296347891	0.00706691168398207	0.00702787795289065	0.00693547732436697	0.0067825687166623	0.00658782421267512	0.00639959555573567	0.006257747879245	0.00610874517390205	0.00580947559756533	0.00542977125726637	0.0052452131757813	0.00481642094844646	0.00463870970850353	0.00423816432135436	0.0038541617243965	0.00368763607574941	0.00333041963148543	0.00316638184546639	0.00287493699856822	0.00265711193247924	0.00254456154640722	0.00244649371216775	0.00233567581191928	0.00223497286371734	0.00216671585602514	0.00213553764073593	0.0021332243648496	0.00214763489787658	0.00216836233145435	0.00218858093594426	0.00220468733926546
flux1:	0.67055694908956	0.00666504890767067	0.00663726068666766	0.00663634967620247	0.00666313077476549	0.00671582938625385	0.00679033274484968	0.00688082880280425	0.00698067057558909	0.00708326863408486	0.0071828533164538	0.0072750280876585	0.00735709736688275	0.00742814290347986	0.00748873212422162	0.00754003058588826	0.00758209525666417	0.00761142644259241	0.00761859639788844	0.00758789985958701	0.00750195210671783	0.00735348887249132	0.00716135646139108	0.00697468914225079	0.00683432686959894	0.00668530510879071	0.00637853560097206	0.00598387338955727	0.00579370604597077	0.00534771326648021	0.00516543080830959	0.00474178778645555	0.00433483441136077	0.00416250746785839	0.00378564872301054	0.00361319300998076	0.00330349551318158	0.00307330590521631	0.00295653717939817	0.00285583548195468	0.00274126563471058	0.00263670562135444	0.00256604792916737	0.0025347026013367	0.0025344481899661	0.00255266878887342	0.0025782798261912	0.00260376158966845	0.00262494000875193
flux1:	0.670819397993313	0.00703857016360117	0.00701349050263219	0.00701578120333642	0.00704621491847198	0.00710304741969374	0.00718225570016144	0.00727815451368005	0.00738423521212668	0.00749403530604685	0.00760188202623607	0.00770342787587068	0.00779595604574451	0.00787842856022056	0.00795116908324772	0.00801497048015546	0.00806942214108439	0.00811053750701551	0.00812847339112946	0.00810723583443581	0.00802926181482624	0.00788717437074045	0.00769984691726371	0.00751683396032608	0.00737963506199626	0.0072322651191693	0.00692075694289441	0.00651425794390251	0.00631998882235371	0.00586046844671467	0.0056754517160694	0.00523196398839431	0.00480533701424227	0.00462939351320298	0.00423661128185974	0.00405779134387611	0.00373309662401687	0.00349348678687895	0.00337435809993849	0.00327256501070328	0.00315582062312053	0.00304882475303497	0.00297680739511682	0.00294591265100709	0.00294800729752119	0.00297013993515175	0.00300067165827003	0.00303147708466385	0.00305786556608168
flux1:	0.671081846897066	0.00737998961975546	0.0073586381963356	0.00736458298140086	0.00739852520685792	0.00745876886760831	0.0075414442352458	0.00764109512955153	0.00775148089444142	0.0078664090727734	0.00798044592161414	0.00808942133957092	0.00819070210760143	0.00828320585859306	0.00836705647724801	0.00844268932492273	0.00850922046790567	0.00856216392317498	0.00859126058121352	0.00858025442781475	0.00851144917730618	0.00837736024643626	0.00819674609291459	0.00801923710083905	0.00788669409096685	0.00774251920040717	0.00742897660300064	0.00701381726159657	0.00681697237589853	0.00634765299977975	0.00616175824268737	0.00570188657666069	0.00525907122246574	0.00508174289822127	0.00467687751398377	0.0044938429875882	0.0041575712417423	0.00391156623720638	0.00379196066149884	0.00369062609583392	0.00357328595782522	0.00346527246386602	0.00339292585751972	0.00336307244299009	0.00336775259174211	0.00339381189277671	0.00342918009585402	0.00346521983641652	0.00349678627219763
flux1:	0.67134429580082	0.00769097416742928	0.00767424568667187	0.00768411873757344	0.00772120661587225	0.00778388984228324	0.00786852282251478	0.0079699847683799	0.00808243396345629	0.00820009054758113	0.00831790071272423	0.00843199927354235	0.00853994191486101	0.00864067979711651	0.00873418616406909	0.00882056173271239	0.00889845272412511	0.00896286981905158	0.00900314265894135	0.0090027793092375	0.0089439902682172	0.00881918554748469	0.00864687572491148	0.00847644648253048	0.00834984157192903	0.00821024766791124	0.00789726239380881	0.00747661223364665	0.00727871313509067	0.00680329901822446	0.00661836916359557	0.00614569910885901	0.00569030179121956	0.00551381589622153	0.00510073436605535	0.00491567600795929	0.00457132372929693	0.00432195108684179	0.00420372981147233	0.00410437883089882	0.00398799568983914	0.00388036009543621	0.00380869617318148	0.00378045253408482	0.00378791569606594	0.0038178500339785	0.00385787227306715	0.00389892798208054	0.00393548527907493
flux1:	0.671606744704573	0.00797356357356299	0.00796217825923196	0.00797605396118828	0.00801571317911023	0.00807965092137943	0.00816452145569615	0.00826564587204399	0.00837770863349988	0.00849547882733379	0.00861441634484072	0.00873108190319373	0.00884332082888495	0.00895019417443684	0.00905157579825651	0.00914726040677883	0.00923543625041443	0.00931061550861928	0.00936172724645776	0.00937207061751011	0.00932379973766598	0.0092092208886261	0.0090464763888633	0.00888441492855341	0.00876480688470505	0.00863100060035707	0.00832100162573257	0.00789796106929718	0.00770049847979822	0.0072225898277658	0.00704041721784279	0.00655857134978708	0.0060942291360821	0.00592075376213259	0.00550325613723551	0.00531834882239881	0.00496940087942581	0.00471961544007241	0.00460457323063966	0.00450867545892584	0.00439475089770789	0.0042888488278731	0.00421885548558461	0.00419277470923297	0.00420319721544216	0.00423691419965425	0.00428133931920021	0.00432709342428081	0.00436832609869493
flux1:	0.671869193608326	0.00822978923910225	0.00822425386278229	0.00824199868762521	0.00828346606085211	0.00834731135032911	0.00843056613388499	0.00852909574753786	0.00863822928890555	0.0087534094127275	0.00887073074717377	0.00898728907422409	0.00910131083447695	0.0092120379121394	0.00931929520920104	0.0094226038182804	0.00951971315387805	0.00960465013814001	0.00966596030585638	0.00968676275578452	0.00964919028036105	0.00954544843029481	0.00939320593791036	0.00924051362317024	0.00912873524315161	0.00900172926848274	0.00869693856232126	0.00827447796237401	0.00807888200412402	0.00760189715684229	0.00742418185080977	0.00693672932954338	0.00646701767059863	0.00629860445288106	0.00588033293563167	0.0056976768492654	0.00534752050566356	0.00510013298196523	0.00498995516580756	0.00489889491700893	0.00478885524416744	0.00468598613142465	0.00461862195376565	0.0045952485684015	0.00460880351845462	0.00464619692674331	0.0046947380654265	0.00474480958884605	0.00479030925320653
flux1:	0.67213164251208	0.00846138200997449	0.00846196319783063	0.00848324025849712	0.00852559837699022	0.00858790459718688	0.00866764345758655	0.00876131850623223	0.00886500838743236	0.00897493726484447	0.00908793794720935	0.00920173407875716	0.00931501140315628	0.00942725477892359	0.00953828707064585	0.00964738990454627	0.00975189887962573	0.00984537656915655	0.00991600829753369	0.00994676433254263	0.00991979042414904	0.00982719699149466	0.00968609042372293	0.00954349595411566	0.00944016081348266	0.00932076637717514	0.0090231617897582	0.00860406355753092	0.00841167169697252	0.00793877370999934	0.00776707889864486	0.00727744536101616	0.00680578694581424	0.00664431278067677	0.00622866555538029	0.0060502266730905	0.00570206914674666	0.00545967907579101	0.00535589973505335	0.00527094602104158	0.00516611794248859	0.00506750795715349	0.00500369510564071	0.00498356920936107	0.0050004417091352	0.00504141663414326	0.00509378424557133	0.00514776711490352	0.00519707336287787
flux1:	0.672394091415833	0.0086695892280318	0.00867629971083683	0.00870058409008809	0.0087428037857122	0.00880209139732702	0.00887645474053773	0.00896311721872713	0.00905899432003405	0.00916117894898875	0.00926732411204517	0.00937585423570713	0.00948597615906184	0.00959746837526387	0.00971019284615606	0.00982322573364321	0.0099335182091945	0.010034195995512	0.0101131132768233	0.0101531251531267	0.0101364243553991	0.0100550350047985	0.00992542946840063	0.00979341330588062	0.00969893036374416	0.00958775671739681	0.00929904336749878	0.00888584980142599	0.00869787471213478	0.00823190562025617	0.0080676129694851	0.00757899476382916	0.00710857324439962	0.00695568378796534	0.00654573622159174	0.00637328811257477	0.00603007974630467	0.00579501395021751	0.00569897558379631	0.00562125172707845	0.00552283703583789	0.00542961997385517	0.00537023349036886	0.00535389000170933	0.00537428701872145	0.00541878009364371	0.00547471141912236	0.00553221136204003	0.00558485393015498
flux1:	0.672656540319586	0.00885510382380295	0.00886770137922716	0.00889430371599267	0.00893528983055136	0.00899011132949054	0.00905736105486443	0.00913504834300072	0.009220992113589	0.00931321768014033	0.00941025626214554	0.00951128381421933	0.00961607161513055	0.00972472910541064	0.00983719094858104	0.00995236003470223	0.0100668353179578	0.0101733384679038	0.0102594265010753	0.0103078751485608	0.0103009579706655	0.0102306248820161	0.0101126592046127	0.00999148569852184	0.0099060803100503	0.00980354113206693	0.00952513275336152	0.0091201026080281	0.00893760294284905	0.00848102952279892	0.00832529824378167	0.00784058575075487	0.00737426880195173	0.00723132748700492	0.00682976398837384	0.00666483392995512	0.00632919962461548	0.00610345792963443	0.00601627366549401	0.00594672706914758	0.00585577636355306	0.00576897197604413	0.00571482449407441	0.00570278601927559	0.00572693880585084	0.00577493086357944	0.00583421259990222	0.0058948787915841	0.00595041667817425
flux1:	0.672918989223339	0.00901809265240125	0.00903609081726352	0.00906418651707157	0.00910282288381307	0.00915182072031089	0.00921040840156788	0.00927742936514293	0.00935164990489753	0.00943206630946746	0.00951812081105582	0.00960976846171508	0.00970736895272367	0.00981138566026459	0.00992185088917597	0.0100375233128744	0.0101546832548813	0.0102656850598463	0.0103578264129179	0.0104138410476613	0.0104161167730154	0.0103565441752227	0.0102501779737214	0.0101399323528901	0.0100636721780952	0.00996999868575945	0.00970301018596496	0.00930808700144949	0.0091319443610891	0.00868681925546742	0.00854055315465441	0.00806226818757888	0.00760254466712681	0.00747059153753638	0.0070796517659634	0.00692347488350746	0.00659765692661603	0.0063828675205733	0.00630538781941263	0.00624476135828333	0.00616214771838519	0.0060826379204705	0.00603445976371043	0.00602722256119447	0.00605538053101559	0.00610689988883721	0.00616938148795629	0.00623292962438047	0.00629098312051729
flux1:	0.673181438127093	0.00915829967098899	0.00918098889939259	0.00920965065856991	0.00924484122213785	0.00928679503928818	0.00933541331903299	0.00939040251903881	0.00945149687959697	0.00951867691370879	0.00959230357432122	0.00967311566026236	0.00976206605405403	0.00985998064212628	0.00996700516141899	0.0100817790792542	0.0102002978274107	0.0103145877849618	0.0104117279285845	0.0104744482614821	0.010485283389927	0.0104360814489283	0.0103411427325801	0.0102417700974313	0.0101745942564896	0.0100898544852546	0.00983510642328089	0.00945190107706655	0.00928280617442903	0.00885074767888484	0.00871457423479268	0.00824482612520711	0.00779376181518036	0.00767348644742959	0.00729492953162843	0.00714841495963303	0.00683423057115534	0.00663161778411757	0.00656440425302476	0.00651321154233254	0.0064396059641697	0.00636811033157042	0.00632652604432807	0.00632453968642779	0.00635695575709037	0.00641207141014902	0.00647766746199164	0.00654389182860824	0.00660416415230922
flux1:	0.673443887030846	0.00927519330492688	0.009301671078673	0.00932990302881303	0.00936060737406511	0.00939446891115594	0.00943208457675203	0.00947403316355233	0.00952101446889374	0.00957398215064636	0.00963419981795561	0.00970317312018406	0.00978243487921645	0.00987316838348514	0.00997563960206923	0.0100883893272254	0.0102071610903603	0.0103236941985647	0.0104248913613457	0.0104935173777996	0.0105122848710485	0.0104730175102617	0.0103892470684963	0.0103005905503454	0.0102423401738125	0.0101664633864334	0.00992449822178128	0.0095542870974579	0.00939273726065235	0.00897492990200419	0.00884919452596738	0.0083896584272431	0.00794887389666423	0.00784060597242015	0.00747569581698351	0.00733940856840575	0.00703822522752264	0.00684859252239835	0.00679190175876589	0.00675040903673695	0.0066862600550467	0.00662331281504835	0.00658881612550112	0.00659245853786555	0.00662936711594253	0.00668817233326422	0.00675685370509352	0.00682562700640385	0.00688791336039582
flux1:	0.673706335934599	0.00936812678267753	0.00939733516063744	0.00942410765406108	0.00944937059811916	0.00947428657209184	0.00950015623300855	0.00952842092603398	0.0095607220132993	0.00959895285719155	0.00964524216234485	0.00970182625462589	0.00977078857720669	0.0098536524546611	0.00995080264195422	0.0100606973576888	0.0101788599686289	0.010296784347593	0.0104012404607393	0.0104750662298402	0.0105011818747652	0.0104714049130669	0.0103984942091797	0.0103203295993324	0.0102707777203152	0.0102035823394926	0.00997469127139605	0.00961842999872334	0.0094647388570921	0.00906195521391597	0.00894673237971613	0.00849865163872523	0.0080693242131519	0.00797304395976275	0.00762255756032633	0.00749671884813318	0.00720944968869224	0.00703318014472492	0.00698696032880062	0.0069551777210717	0.00690069789482383	0.00684662908313165	0.00681955898059735	0.00682910941257638	0.00687069923589336	0.00693328722918156	0.00700506192094325	0.007076322998738	0.00714050627101307
flux1:	0.673968784838352	0.0094364846777988	0.00946725379894856	0.00949153846635654	0.00951051450462755	0.00952583937688377	0.00953951064101895	0.00955380448292718	0.00957126028796465	0.00959465798041985	0.0096269352408603	0.00967100650453294	0.00972946298517278	0.00980414037033701	0.0098955337401038	0.010002030913525	0.0101189654778575	0.0102376278281335	0.0103446993711691	0.0104231290993602	0.0104560727389884	0.0104353598116295	0.0103729797959531	0.0103050442350419	0.0102639228652348	0.0102051458140916	0.00998940397780198	0.00964775510995372	0.00950207377878708	0.00911471603605512	0.00900983711543251	0.0085740494591238	0.00815693927744463	0.00807230815664056	0.00773656720634397	0.00762107445696454	0.00734819475296085	0.00718527031147365	0.00714917252686403	0.00712685698569818	0.00708201869947397	0.0070369421857164	0.00701746307625715	0.00703307608560864	0.00707946090502602	0.00714589523148774	0.00722078110071077	0.00729451203778239	0.00736054587190529
flux1:	0.674231233742106	0.00947979693560001	0.00951089297318728	0.00953169802999079	0.00954367209653974	0.00954897358643803	0.00955027583395123	0.00955064582328886	0.00955346033888558	0.00956231606195633	0.00958088825607811	0.00961270371541681	0.00966080789342113	0.00972731314119364	0.00981281097422627	0.00991562793705202	0.0100309371601015	0.010149867778805	0.0102590574029185	0.0103416038119091	0.0103809248020301	0.0103688798176526	0.0103166989790086	0.0102587117861126	0.0102257341069868	0.0101750591297922	0.00997236604612791	0.00964573756587409	0.0095080851441279	0.00913624291513834	0.00904133860987684	0.00861832364502959	0.00821382157846332	0.00814023152294701	0.00781915566049357	0.00771362157482535	0.00745520570828014	0.00730524502634115	0.00727865008086832	0.00726532134898463	0.00722986370372567	0.00719367436293916	0.00718176310121353	0.00720344674349983	0.00725463721862178	0.00732492025800813	0.00740291272353513	0.00747910804121734	0.00754698943997782
flux1:	0.674493682645859	0.00949781138417882	0.00952798732726485	0.00954439309870202	0.00954879919522637	0.00954385958864672	0.00953288872407585	0.00951968581932035	0.00950838996900339	0.0095033312804197	0.00950883928017413	0.00952897745120526	0.0095671842073157	0.00962580725003951	0.00970551699578643	0.0098045859305101	0.0099180555797448	0.0100369365579302	0.0101478682449064	0.0102341351510137	0.0102794430420459	0.0102756993317844	0.0102333903875761	0.0101850648213393	0.0101599407762824	0.0101170233065895	0.00992714495976094	0.00961573540005883	0.00948603537542389	0.0091295546688597	0.00904410818433504	0.00863405162860477	0.00824224473454824	0.0081788822059768	0.0078720602852884	0.00777586830020511	0.00753164481969652	0.00739395792981795	0.00737601793581078	0.00737098759860475	0.00734443511869108	0.0073168166019943	0.00731225860469985	0.00733985968881392	0.00739573983941212	0.00746978296808413	0.00755082140227094	0.00762945296690011	0.00769918778372117
flux1:	0.674756131549612	0.00949052516986329	0.00951857257463191	0.00952976685836352	0.00952620564499388	0.00951102139831564	0.00948812236341373	0.00946196875157936	0.00943737497870978	0.00941931073178409	0.00941266773307131	0.00942196366162656	0.00945096366979852	0.00950220624294953	0.00957642134005069	0.00967183395708598	0.00978338317152886	0.00990200480902705	0.010014386839842	0.0101040393689895	0.0101549823353809	0.0101591900487868	0.0101264258591367	0.0100874715165149	0.0100699157272654	0.0100344022243838	0.00985701108609762	0.00956085650466118	0.00943897492533423	0.00909753204508496	0.00902093787355694	0.0086238063236936	0.00824455480893913	0.0081904742795366	0.00789724831261073	0.00780961999069914	0.00757904068146995	0.00745269702391219	0.00744238940246335	0.0074448016556699	0.00742649428389961	0.00740693774575731	0.00740933346645987	0.00744253202728182	0.0075028431372284	0.00758044207822392	0.00766437877097922	0.00774536051627203	0.00781692598791902
flux1:	0.675018580453365	0.00945818304941514	0.00948298260055964	0.00948829488609942	0.00947655045456197	0.00945133149116172	0.00941708104676508	0.00937883819803824	0.00934199618296723	0.00931206265321283	0.00929439357926848	0.00929387430215456	0.00931452807770224	0.00935903851072515	0.00942817562640117	0.00952012408597937	0.00962975079623918	0.00974796207155524	0.0098615430868175	0.00995427012153624	0.0100105049104456	0.0100223094689931	0.00999874993909995	0.00996886653580724	0.00995859833969918	0.00993013870686318	0.00976484846350316	0.00948386662015111	0.00936964775948008	0.00904282157536823	0.00897444414267084	0.00859006327560689	0.00822308189834923	0.0081772822938016	0.0078968374880434	0.00781690599555286	0.0075992235437586	0.00748312857266701	0.00747931871909072	0.00748820011551479	0.00747733269969754	0.00746516564360242	0.00747394757488579	0.00751226173246979	0.00757659581556982	0.00765741410013149	0.0077439894089726	0.00782714600065672	0.00790045478546552
flux1:	0.675281029357119	0.0094012549245239	0.00942182336353796	0.00942075624549829	0.00940081124338797	0.00936597996801422	0.00932117062832778	0.00927190986048357	0.00922406589718213	0.00918357740946827	0.00915616328593703	0.00914698834702555	0.00916026506712012	0.00919877725135737	0.00926331686071131	0.00935203702858647	0.00945976459598409	0.0095774236686066	0.00969194751388692	0.00978742161648044	0.00984857962574338	0.00986759501480262	0.00985286778621011	0.00983173210373881	0.00982846850737375	0.00980672114348161	0.00965311375925305	0.00938714158846389	0.00928043730862054	0.00896777378496799	0.00890700034737141	0.00853512937143694	0.0081800659736001	0.00814156331801176	0.00787301708582524	0.00779990022374112	0.00759424827589756	0.00748722295697529	0.00748873077188388	0.00750304513649876	0.00749871352995613	0.00749313682424852	0.00750759606026264	0.00755039732792818	0.00761820124952072	0.00770176386032112	0.00779059048848997	0.0078756336066306	0.00795050358049812
flux1:	0.675543478260872	0.00932040604361327	0.0093359368636533	0.00932819241534919	0.00930023973005825	0.00925642847803665	0.00920205288142422	0.00914302833733217	0.0090855889372619	0.00903599426165882	0.00900022355349391	0.00898363328738739	0.00899055779196299	0.0090238383703738	0.00908427326716519	0.0091699953273112	0.0092758257245496	0.00939275594840629	0.0095079207854148	0.00960576090647845	0.00967141532624665	0.00969719656377011	0.00969087504754929	0.00967812372422829	0.00968156704063757	0.00966619711361605	0.00952384103764889	0.00927266275590492	0.00917335277728969	0.00887441682393648	0.00882069985010164	0.00846109578185029	0.00811760024697557	0.00808549026622359	0.00782797331787486	0.00776083966204465	0.00756630898311804	0.00746716624188518	0.00747283125978871	0.0074915353467728	0.00749278551637018	0.00749291577301626	0.00751223617775096	0.00755877420469614	0.00762936444823751	0.00771506264356682	0.00780562100264097	0.00789213605748931	0.00796826941828028
flux1:	0.675805927164625	0.00921647125516084	0.00922636663244804	0.00921186522863093	0.00917631382118686	0.00912435852198624	0.00906159229975345	0.00899421477787846	0.00892871341659741	0.00887155741613371	0.00882888445616381	0.00880615687216855	0.00880776640622302	0.00883657246386543	0.00889336715421253	0.00897627712706144	0.0090801547085111	0.0091961105900622	0.00931153696126797	0.00941127871921065	0.00948091743301208	0.00951293660989566	0.00951451926075069	0.0095097306985697	0.00951955341109909	0.00951022589947895	0.00937868550739573	0.00914205023117205	0.00905005185967103	0.00876446329447167	0.00871734898892704	0.00836981580766584	0.00803759409535373	0.00801109978633726	0.00776382340379714	0.00770194598006595	0.0075176510241461	0.00742526361637032	0.00743400362754861	0.00745609902989377	0.00746197529484598	0.00746688931474982	0.00749018663031304	0.0075396214579829	0.00761220847339194	0.00769931565063684	0.00779096109023459	0.00787840603052674	0.00795538016559141
flux1:	0.676068376068379	0.00909044047222762	0.00909433226925222	0.00907322148675347	0.00903069386606538	0.00897162135503385	0.00890180197025901	0.00882761122507647	0.00875567610752424	0.00869256488763495	0.00864447412678456	0.00861688969165974	0.00861420031793293	0.00863924816386292	0.00869281039532866	0.00877302444859069	0.00887481278242228	0.00898945887268573	0.00910467013797342	0.00920574740507222	0.00927875556151065	0.00931638537533191	0.00932527996906613	0.00932795880566088	0.00934378863575943	0.00934015839879228	0.00921899594085094	0.00899662526044455	0.00891189259112436	0.00863934501329772	0.00859848640996877	0.00826290611799254	0.00794175593713717	0.00792025691420744	0.00768256211257154	0.00762535555688955	0.00745048700081638	0.00736384230363408	0.00737470114001568	0.00739927845635564	0.00740886719749168	0.00741764511958135	0.00744400799373004	0.00749544727266817	0.00756916746567129	0.00765686484714786	0.00774884631510133	0.00783656287880111	0.00791383410348574
flux1:	0.676330824972132	0.00894345731943902	0.00894121566917193	0.00891386749208995	0.00886518680462375	0.00880019355312836	0.00872479273928236	0.00864542582202493	0.00856874627229581	0.0085013135754507	0.00844928763794413	0.00841810027467644	0.00841208168733078	0.00843402593279055	0.00848469007910254	0.00856224188907827	0.00866171445170367	0.00877461850335744	0.00888903548111222	0.00899077556105008	0.00906643048421591	0.00910893822586736	0.00912445427295331	0.0091340215702022	0.00915542972359484	0.00915713120379658	0.00904590342664918	0.0088374907340376	0.00876000470726829	0.00850026808457382	0.00846542299795133	0.00814176780820278	0.00783159468877146	0.00781463721839419	0.00758602351611281	0.00753306262734956	0.00736692310635311	0.00728516182200915	0.0072973432442597	0.00732361547452957	0.0073360813068281	0.00734784543766531	0.00737637536874354	0.00742891367789793	0.00750286648471541	0.00759027651635454	0.00768176508875393	0.0077690015438392	0.00784592139234873
flux1:	0.676593273875885	0.00877682804445939	0.00876855695837022	0.00873555251391708	0.00868171823398989	0.00861213923133217	0.00853272751904457	0.00844988142840057	0.00837017099963325	0.00830004382667744	0.00824553330803993	0.00821194558080726	0.00820350240029734	0.00822292359960067	0.00827094442590012	0.00834578443861229	0.00844262840231431	0.00855326845064035	0.00866621838518815	0.00876785139304809	0.00884533094833689	0.00889188456171906	0.00891323593109724	0.00892902747536636	0.00895552258164221	0.00896216165833616	0.00886041374630886	0.00866561805395794	0.00859536979214411	0.00834827928726375	0.00831929509503237	0.0080076220824172	0.00770843679224024	0.00769572553543667	0.00747585920923921	0.00742687891684059	0.00726890110719149	0.00719133861942821	0.00720422480959175	0.00723154823631296	0.00724616061095346	0.00726010757738413	0.00728995512673435	0.00734271256109356	0.0074159997443052	0.00750222447213062	0.00759234928409699	0.00767829256145763	0.00775413497980882
flux1:	0.676855722779638	0.00859203423279828	0.00857805476204809	0.00854015707104671	0.00848230964229481	0.00840957756592998	0.00832778075475926	0.00824316892886455	0.00816212441525302	0.00809088670463407	0.0080352802129574	0.00800042090870856	0.00799037843806163	0.00800777711895707	0.00805333169080984	0.00812533608027439	0.00821916712503279	0.00832695065531214	0.00843768900187099	0.0085383703665412	0.00861677423443575	0.00866646052314368	0.00869277899692517	0.0087140529866916	0.00874508239235272	0.00875623240993758	0.00866349190332313	0.00848192930167114	0.00841889977075448	0.00818433456133809	0.00816112309082089	0.00786155441278525	0.00757345456386693	0.00756482889106973	0.00735353261332551	0.00730841136519401	0.00715815942515045	0.00708429031235298	0.00709744511693317	0.00712532733609333	0.00714147667299583	0.00715690140875411	0.0071872966285849	0.00723945412767344	0.00731121842573923	0.0073953798001624	0.00748326830064754	0.00756708255513825	0.00764107926341723
flux1:	0.677118171683392	0.00839074130803722	0.00837156388020863	0.00832968041989638	0.00826905667228525	0.00819465304905952	0.00811210206747982	0.00802740578136932	0.007946662721743	0.00787581713360361	0.0078204110419594	0.00778531403432763	0.0077744068118375	0.00779020174403058	0.00783339693508378	0.00790238343304084	0.00799276860270497	0.00809706080551002	0.00820480296187988	0.00830364647104221	0.00838202821837836	0.00843388172547372	0.0084642407424417	0.00849019481743039	0.00852515377486734	0.00854035695798936	0.0084561298830738	0.00828736565277867	0.00823150482360059	0.00800936128653689	0.0079918678485022	0.0077045608682873	0.00742770094881624	0.00742310005676459	0.00722032746321268	0.00717905763863316	0.00703621460815436	0.00696570237113304	0.00697886092891291	0.00700695702083937	0.00702416059673489	0.00704047160220273	0.00707074735759809	0.00712157675761797	0.00719103728240559	0.00727231633797358	0.00735713552813396	0.00743800365778607	0.00750938422930314
flux1:	0.677380620587145	0.00817479537544965	0.00815108386919002	0.00810622189355743	0.00804410437008194	0.00796950585132949	0.00788778292191213	0.00780460012256625	0.00772568678758912	0.00765661592025308	0.00760258440587925	0.00756816857980485	0.00755703070851307	0.00757155963544267	0.00761244278454709	0.00767819036954481	0.00776467553150595	0.00786483293017296	0.00796879210124431	0.00806490978182037	0.00814231635920406	0.00819535610597405	0.00822880258746665	0.00825859882848127	0.00829684692382391	0.00831562141076312	0.00823939210583514	0.00808293590655832	0.00803414427100606	0.00782430788917178	0.00781247869715429	0.00753759092646112	0.00727214575070973	0.00727156756311657	0.00707736740550922	0.00704001739330052	0.00690436228290369	0.00683701750951536	0.00685006505120126	0.00687816395232637	0.0068960627279012	0.00691278889481565	0.00694239650508969	0.00699128391671348	0.0070577661537637	0.00713543828744761	0.00721643368082056	0.0072935982188944	0.00736163112736332
flux1:	0.677643069490898	0.00794620334952448	0.00791873411475008	0.00787195246190514	0.00780961669159848	0.00773624056071851	0.00765682564762453	0.00757662085086877	0.00750091379546119	0.00743484321366178	0.00738321013943029	0.00735026103073475	0.00733941800761409	0.00735293964956835	0.00739151031898396	0.00745377995337036	0.00753591841004064	0.0076313239194174	0.00773075086757468	0.00782329536811319	0.00789880986148092	0.00795208017881245	0.00798767126048524	0.00802046666328478	0.00806134973948301	0.00808320148767477	0.00801443668756946	0.00786974233984902	0.00782785696794626	0.00763017675823581	0.0076239286293495	0.00736158234335293	0.00710770900283242	0.00711116793962434	0.00692564295601021	0.00689231592415637	0.00676369479144268	0.00669944564724083	0.00671238895074777	0.00674039278103402	0.00675874103037738	0.0067755309942297	0.00680404828111049	0.00685051003107027	0.00691346887706519	0.00698693294004962	0.00706346236318558	0.00713626241407506	0.00720029342871029
flux1:	0.677905518394651	0.00770709481426174	0.00767671409955466	0.0076290755026993	0.00756773958543949	0.00749689299522032	0.00742111494510492	0.00734517430995156	0.00727385911913336	0.00721182516881728	0.00716343999597778	0.00713259445587774	0.00712245688077507	0.0071351536502845	0.00717137501599633	0.00722992911530769	0.00730730830046244	0.0073974040267024	0.00749162456002715	0.00757982963348437	0.00765261284821769	0.00770522409230655	0.00774206496020248	0.00777704413028057	0.00781991916120494	0.00784435717012386	0.007782513993315	0.00764898434356979	0.00761377079612213	0.00742803910523907	0.00742723457226344	0.00717748532652549	0.00693528821754993	0.00694277642808098	0.0067660419202252	0.00673683605513998	0.00661513136054688	0.00655399043790909	0.00656692562388374	0.00659482499103332	0.00661347494106536	0.00663009035179736	0.00665722269179818	0.00670091364501998	0.00675994853855813	0.00682874808892252	0.00690030805307734	0.0069682095092124	0.00702769431970268
flux1:	0.678167967298405	0.00745966784266992	0.00742725092173093	0.00737977858528332	0.00732055915102896	0.00725339627783418	0.00718239278791728	0.00711178827626905	0.00704582902598379	0.00698865442872443	0.00694417450731435	0.00691591000169409	0.00690676997951312	0.00691875139640449	0.00695256043080905	0.00700717942564333	0.00707944330184269	0.00716375804496733	0.00725220467682371	0.00733541983175954	0.00740474659987169	0.00745591165780185	0.00749319058771086	0.00752959712381744	0.00757385710089239	0.00760040988501854	0.00754494661093522	0.00742194301097358	0.00739309350691585	0.00721903286941564	0.00722346280293439	0.00698627505279321	0.00675577758791872	0.00676723329274109	0.00659937972450114	0.00657435393943721	0.00645945596041658	0.00640148718884305	0.00641456728405557	0.00644241544515722	0.00646129914587639	0.00647760342032663	0.00650317872691412	0.00654389327946797	0.00659875508027649	0.00666259083897341	0.00672883396983807	0.0067914510304239	0.00684597976491177
flux1:	0.678430416202158	0.00720612421421119	0.0071725389476081	0.00712618040410783	0.00707005813330627	0.00700754849581401	0.00694223810795837	0.00687780377271586	0.00681792399162902	0.00676620365498352	0.00672608489711148	0.00670071494587729	0.00669274613202407	0.00670405329107292	0.0067353694668164	0.00678586455236266	0.00685273018408119	0.00693089953847752	0.00701313470638697	0.00709085100785927	0.00715613791280465	0.00720520103526217	0.0072422181583697	0.00727938141925524	0.00732447737139764	0.00735270846806243	0.00730309651395907	0.00718995170952385	0.00716708913061606	0.00700434672708715	0.00701372144525675	0.00678895322255452	0.00657007859071436	0.00658536394166313	0.00642642681320734	0.00640557478299252	0.00629735798161824	0.0062426466102086	0.00625605169324087	0.0062839399884081	0.00630305037330474	0.00631899444350859	0.0063429531596061	0.0063806195431034	0.00643120934630709	0.00648994258668135	0.00655068540919542	0.00660779231565775	0.00665710455567824
flux1:	0.678692865105911	0.0069486014772888	0.00691467820504648	0.00687027836759653	0.00681807497134003	0.00676098476712871	0.00670205267037583	0.00664437475927457	0.00659105145907655	0.0065451499242195	0.00650964710588552	0.0064873238985131	0.00648058597509447	0.00649119756165393	0.00651993023524396	0.0065661520904702	0.00662741977063673	0.0066991977876347	0.00677492719323698	0.00684679240109013	0.00690761477374468	0.00695407030896482	0.0069902574915816	0.00702761211822231	0.00707306986734183	0.00710259038134111	0.00705832574269804	0.00695435854497664	0.00693704524734884	0.00678519450348427	0.00679914329597636	0.00658654062592231	0.00637910264417302	0.006397992185309	0.00624793117664203	0.00623116524688144	0.00612947139935808	0.0060780991553459	0.00609201107012228	0.00612004737192387	0.00613942002457813	0.00615502638934876	0.00617740758950643	0.00621207636237235	0.00625843687464964	0.00631208410177792	0.00636730525817082	0.00641883805912185	0.00646282793032939
flux1:	0.678955314009665	0.00668910978064176	0.00665561845958973	0.00661390252117141	0.00656626960768711	0.00651515632224764	0.00646305410674504	0.00641247507436519	0.00636594594628457	0.00632600662057152	0.00629518353814385	0.00627590803833804	0.00627035600697695	0.00628019628449633	0.00630625117050033	0.00634809498500308	0.0064036521202152	0.0064689145509779	0.00653799040464522	0.00660381295437617	0.00665991032744452	0.00670341020532632	0.00673834058927465	0.00677543715904273	0.00682086721668187	0.00685134392272306	0.00681195651853321	0.00671648655268225	0.00670423659842947	0.00656278473821519	0.00658086287309391	0.00638006347860164	0.00618376735326597	0.00620594692119912	0.00606463501668945	0.00605178025260082	0.00595640903488734	0.00590843559365785	0.00592301832313259	0.00595130950530064	0.00597100613066969	0.00598635223352232	0.00600727687056371	0.00603910461561683	0.00608140506349969	0.00613012486730513	0.00617995453264486	0.00622600350108553	0.00626471531384949
flux1:	0.679217762913418	0.00642948036459981	0.00639711490189841	0.00635868051800088	0.00631609936628735	0.00627131838144911	0.00622627631054945	0.0061829112800622	0.00614319370035549	0.00610915872738968	0.00608290735381068	0.00606654638156081	0.0060620445202064	0.00607099347840826	0.00609427869837693	0.00613168621986488	0.00618150583660807	0.00624024587906892	0.00630266093820064	0.00636240351373565	0.00641367403687017	0.00645402417284533	0.00648741119207281	0.00652391754188521	0.00656901753021219	0.0066001757655572	0.00656523556277618	0.00647759660730787	0.00646988993125134	0.00633828988587314	0.00635999157617105	0.00617053653353669	0.00598498835329935	0.00601006323062591	0.00587728539115836	0.00586808293357463	0.00577878966705398	0.00573424067565478	0.00574962664580731	0.00577826538874115	0.00579835949682648	0.00581356116770632	0.00583321340473318	0.00586244273697085	0.00590095853092901	0.00594503190714258	0.00598973371317509	0.00603052769269456	0.00606414333470497
flux1:	0.679480211817171	0.00617133039294861	0.00614069933023836	0.0061060165445274	0.00606880668985602	0.00603052740869569	0.00599257652136293	0.00595633948879728	0.00592325878284032	0.0058948973118309	0.00587296415106909	0.00585927316401259	0.0058556129384554	0.00586351846675668	0.00588395058062231	0.00591691007368689	0.00596104523460704	0.00601336336558454	0.00606923751174394	0.00612300197172184	0.00616948741040354	0.00620663437996182	0.00623832125977008	0.00627401514858117	0.00631856511561287	0.00635018646554101	0.00631930583977301	0.00623885670025046	0.00623515384504978	0.00611281880914579	0.00613759430926542	0.00595894574623207	0.00578366884193029	0.00581117925485729	0.00568663930889471	0.00568075739868399	0.00559725690172963	0.00555611807942683	0.00557240001182269	0.00560145572334739	0.00562202064524661	0.00563721611502098	0.00565582360268092	0.00568276064362509	0.00571784919675106	0.00575765491712958	0.00579760207940296	0.0058334864953871	0.0058623062862868
flux1:	0.679742660720924	0.00591604596076977	0.00588766813878386	0.005857084907279	0.00582541877339694	0.00579364705923616	0.00576264766422407	0.00573328397666787	0.00570650764132848	0.00568344954220677	0.00566546672371615	0.00565411644609116	0.00565103720138265	0.00565772881936761	0.0056752390693928	0.0057037840708688	0.00574235966594642	0.00578844949472788	0.00583801111714645	0.00588601720640724	0.00592788094254838	0.00596189117029929	0.00599183286657593	0.00602658758890209	0.00607043943106869	0.00610235490889974	0.00607518731084734	0.00600131969629178	0.00600107601337577	0.00588739507122355	0.00591467002584795	0.00574623269478901	0.00558068864069861	0.00561013029831615	0.00549346413744589	0.00549051469958165	0.00541248971940907	0.00537470606927016	0.00539193357092572	0.00542144685805611	0.00544254597109767	0.00545788082737778	0.00547569474088978	0.00550068525265371	0.0055327594603128	0.00556874624210513	0.00560439380405711	0.00563580433001771	0.0056602233193286
flux1:	0.680005109624678	0.00566478225007585	0.00563908588153468	0.00561283687647288	0.00558675753031305	0.00556136109984526	0.0055370340539691	0.00551415550176524	0.00549322986527695	0.00547500168445211	0.00546052006059533	0.00545112481260823	0.00544833577467298	0.00545363917962792	0.0054681799535699	0.0054923875590823	0.00552559087839376	0.00556572300586682	0.0056092876201368	0.0056518481770759	0.00568934902786429	0.00572038324782738	0.00574862338460084	0.00578238857683501	0.00582545136792938	0.00585753131537238	0.0058337668441244	0.00576591022182031	0.00576858876660729	0.00566294229607526	0.00569213761809783	0.00553328219306886	0.0053768941640943	0.00540774144991056	0.00529853434584128	0.00529809287829249	0.00522520539371439	0.00519068430649001	0.00520886418303185	0.00523884416843535	0.00526052311183297	0.00527613651384515	0.00529341215484573	0.00531681755019075	0.00534631848211127	0.00537897576522836	0.0054108309375317	0.00543826486940399	0.00545874660976629
flux1:	0.680267558528431	0.00541847747830432	0.00539580116569575	0.00537401777136679	0.00535345719519609	0.00533419097432948	0.00531614851564959	0.00529926772989115	0.00528365382034697	0.00526971398012421	0.00525823559926897	0.00525038118751688	0.0052475832186892	0.00525133474642041	0.00526288604927649	0.00528287522141535	0.00531094647164672	0.00534545211915127	0.00538340047877361	0.00542089575130118	0.00545436042114121	0.00548264627259725	0.00550929184196608	0.00554207198467819	0.00558429527985468	0.00561643750044956	0.00559579635396117	0.00553342015851043	0.00553850283404549	0.00544027674495125	0.00547082758135511	0.00532091375006808	0.00517309012622471	0.00520481971465101	0.00510262558714934	0.00510425222127068	0.00503615596835664	0.00500477295427499	0.00502387222150722	0.00505429602304835	0.00507657670981074	0.00509258919505203	0.00510956797126351	0.0051317424141433	0.00515911275182051	0.00518894185028746	0.00521753435495342	0.00524152164834835	0.0052585713465236
flux1:	0.680530007432184	0.0051778758782145	0.00515847046576604	0.00514119041945531	0.00512598637654672	0.00511251559476694	0.00510028929821402	0.00508885091617309	0.00507795700635079	0.00506772783247257	0.00505873559798696	0.00505200490558689	0.00504891057393994	0.00505097063262385	0.00505954618545412	0.00507547629295103	0.00509869985666871	0.00512795561492142	0.00516071314414166	0.00519356642092711	0.00522336305595976	0.00524916842080025	0.00527436484091092	0.00530619786125571	0.00534755499836634	0.00537967267298463	0.00536189761253861	0.00530451142636444	0.00531150819760662	0.00522010639731171	0.00525147908168802	0.00510987685376731	0.00497003329931913	0.00500214630423325	0.00490650699807514	0.00490976690441791	0.00484611971328107	0.00481772560463568	0.00483767629492355	0.00486849011945099	0.00489136644477627	0.00490786970166775	0.00492476329262219	0.00494603305778737	0.00497169272184331	0.0049991799831517	0.00502503413446673	0.00504610984100719	0.00506024853255504
flux1:	0.680792456335937	0.00494355461191477	0.00492758525276171	0.0049147610918157	0.00490467153453886	0.00489659131268645	0.00488965575898336	0.0048830628263642	0.00487627205531013	0.00486916702826428	0.00486215000654272	0.00485614489224536	0.00485249569166564	0.00485276031225671	0.00485841279686585	0.00487048232867652	0.0048891791590312	0.00491359369251727	0.00494161248491963	0.00497026864054402	0.00499678336713117	0.00502039251997853	0.00504430118081022	0.00507523916452631	0.0051157122751928	0.00514772302457544	0.00513257195591913	0.00507972435124873	0.00508818053643618	0.00500303528931042	0.00503474151933075	0.0049008495774235	0.00476842823905413	0.00480046942954856	0.00471093242533818	0.00471541414408453	0.00465588900606968	0.00463031767053766	0.00465102271622369	0.00468214419262174	0.0047055794475723	0.00472262845297786	0.00473960592075385	0.00476025207076519	0.00478457731848234	0.00481017070933722	0.00483378070280814	0.00485246024273387	0.00486420130829319
flux1:	0.681054905239691	0.00471595016909095	0.00470349849966304	0.00469500469224958	0.00468971953880609	0.0046865707112882	0.00468436249892436	0.00468199761304127	0.00467869006305541	0.00467413556311214	0.00466860913605891	0.00466296781375171	0.00465854774559833	0.00465695756930979	0.00465978251772523	0.00466822770788438	0.00468274887302741	0.00470275189428654	0.00472649589532192	0.0047514037597224	0.00477502138096978	0.00479671533185423	0.00481949510763891	0.00484958854349225	0.00488915650141149	0.00492097361980932	0.00490821319760529	0.00485948986121748	0.00486899160591776	0.00478957164522424	0.00482117942589918	0.00469443974916726	0.0045689246506614	0.0046004977225447	0.00451663113553004	0.00452196183724301	0.00446625597443085	0.00444333180757475	0.00446467147372015	0.00449599300548391	0.00451991907817425	0.00453752697073125	0.00455470545684029	0.00457495070677193	0.00459825773698675	0.00462234798678965	0.00464415754638238	0.00466091591215884	0.0046707449024833
flux1:	0.681317354143444	0.00449538115090184	0.00448644788491905	0.00448208710528308	0.00448123792694903	0.00448251965090208	0.00448445224756275	0.00448569382485539	0.00448526328283376	0.0044827148815467	0.00447823562041028	0.00447264524244112	0.00446729036996906	0.00446383662581218	0.00446397450862803	0.00446906748414878	0.00447978858175885	0.00449582196515108	0.0045157553902185	0.00453735419982022	0.00455844352033811	0.00457848520673074	0.00460027870256795	0.00462956502241493	0.00466819499999687	0.00469972146556011	0.00468912233160398	0.0046441439345241	0.00465432200630054	0.0045801383741154	0.00461127951741549	0.00449118787124044	0.0043721159863366	0.00440289430745994	0.00432429845795662	0.00433015553299739	0.00427799706155873	0.004257541743256	0.00427938023449	0.00431077324800228	0.00433509170097268	0.00435322766099599	0.00437066711499669	0.0043906674880406	0.0044132012749199	0.00443610836259647	0.00445649553705273	0.00447175116586795	0.00448010956514247
flux1:	0.681579803047197	0.00428206600821434	0.00427657451278551	0.00427608387214969	0.00427925247171448	0.00428443268687568	0.00428990818040384	0.00429414282484482	0.00429600905476622	0.00429496298270936	0.00429113865100474	0.00428534327859919	0.00427894723050775	0.00427367450496167	0.0042713106882777	0.00427335672393591	0.00428067271215946	0.00429318330557651	0.00430976191471042	0.00432847157557344	0.00434737522559003	0.00436599956533638	0.00438692420765101	0.00441542076362491	0.00445306353758632	0.00448418898754358	0.00447552292617009	0.00443394301065842	0.0044444750460959	0.00437508470349873	0.00440545887343469	0.00429157106849364	0.00417853890486662	0.00420827152929761	0.00413458675524454	0.00414070545983996	0.00409185749505526	0.0040736956741742	0.00409588763677852	0.00412720762220185	0.00415179266485228	0.00417038289956552	0.00418808502050079	0.00420792656560609	0.00422985527128634	0.00425182065525659	0.00427108817611701	0.00428519187891364	0.00429246513267981
flux1:	0.68184225195095	0.00407613588523049	0.00407393734511486	0.00407699546513821	0.00408372244251722	0.00409224740542818	0.0041006664205538	0.0041072986197152	0.00411091626085451	0.00411091699590539	0.00410741241520683	0.00410121687744723	0.00409373256469104	0.00408673839901611	0.00408210079634469	0.00408143432222923	0.00408575427024325	0.00409518781268279	0.00410885240955754	0.00412506695587324	0.00414209515757195	0.00415950348366884	0.00417964704419488	0.00420734816533767	0.00424393688171066	0.00427453738635897	0.00426757638429569	0.00422907937276884	0.00423969069281319	0.00417469798904706	0.00420407344029439	0.00409600751738633	0.0039886733365405	0.0040171863966558	0.00394809710081756	0.00395427424858004	0.00390853648559871	0.00389250019411309	0.00391489687816251	0.00394598907381611	0.00397069231573105	0.00398962402441195	0.0040075352883717	0.00402723576222968	0.00404865067826292	0.00406983526760119	0.00408820650437289	0.00410143550971019	0.0041079453830154
flux1:	0.682104700854704	0.00387764389220755	0.00387852451565746	0.00388476015115408	0.00389455436747327	0.00390585831721544	0.00391662923624752	0.00392508953779113	0.00392995473290243	0.00393059970913127	0.0039271393379418	0.00392040964478933	0.00391184764688698	0.00390327919424888	0.00389663361663113	0.00389361275952379	0.00389535409729132	0.00390214965603538	0.00391332110714985	0.00392740458544537	0.00394283207200962	0.00395919017074407	0.00397860997697679	0.00400548741788631	0.00404093923852526	0.00407087945583118	0.00406539643150983	0.00402969575134188	0.00404015885717995	0.00397921499823329	0.00400742628990762	0.00390486099117296	0.0038029430256678	0.003830136864543	0.00376537204071013	0.00377146593095527	0.00372867386282568	0.00371460556248617	0.00373706041928142	0.0037677659042405	0.0037924226088023	0.00381155055976178	0.0038295688931384	0.00384908394153985	0.00387000451578404	0.0038904919916927	0.00390811218344226	0.00392066905597395	0.00392667016791554
flux1:	0.682367149758457	0.00368657270604585	0.00369026312734749	0.00369926567780572	0.0037116151260556	0.00372513073338063	0.00373767898371863	0.00374743148738673	0.00375308710584519	0.00375402939432551	0.00375039741439101	0.00374305841920155	0.00373348259692802	0.00372353072224544	0.00371517410767306	0.00371017372966322	0.00370975574268529	0.00371434021579348	0.00372341536749728	0.0037356993957867	0.00374976464369953	0.00376520350614031	0.0037839284423656	0.00380993438348209	0.00384415429643565	0.00387329144976394	0.00386906228774578	0.00383589856395837	0.00384603144396314	0.0037888321713079	0.00381577525557566	0.00371844530666193	0.00362171652561115	0.00364755913247106	0.00358688980269289	0.00359281673878014	0.00355283876245962	0.00354059300864253	0.00356296650216048	0.00359312837116656	0.00361756476713859	0.00363671989691771	0.00365470427680048	0.00367393732633522	0.00369432048352186	0.00371412523495083	0.00373106736295095	0.0037430832968005	0.0037487634939852
flux1:	0.68262959866221	0.00350284234793335	0.00350902901460228	0.00352036081021092	0.00353474489523859	0.0035499146272687	0.00356369230070913	0.00357424185706091	0.00358028181378886	0.00358123135909773	0.00357726989986025	0.00356930084488025	0.00355882176588342	0.00354771307687373	0.00353796494269415	0.00353136833981165	0.00352920487018543	0.00353198731074503	0.00353933536723959	0.00355011776099529	0.00356302378624155	0.00357764222435414	0.00359567663725612	0.00362074839424661	0.00365363445722132	0.00368182353999985	0.00367863002534535	0.00364776930989263	0.00365743272618256	0.0036037145035721	0.00362933969376223	0.00353702855011762	0.00344530867234627	0.00346982613876451	0.00341306026786344	0.00341878815595223	0.00338152088872334	0.00337096467136857	0.00339312810321051	0.0034225973370173	0.00344663842548118	0.00346563770701741	0.00348341976514	0.00350223459302597	0.00352198728888865	0.00354106595354824	0.0035573403662302	0.00356888214117422	0.00357436621967731
flux1:	0.682892047565963	0.00332631943187013	0.00333465741340235	0.00334786722864483	0.00336376997544804	0.0033800580058154	0.00339455358624615	0.00340545264847236	0.00341152544223886	0.00341224914588507	0.00340785507898256	0.00339928355364683	0.00338805030398483	0.0033760376687842	0.00336523026520993	0.00335741987547827	0.003353911411653	0.00335527716591242	0.0033612363210417	0.0033707803837207	0.00338269652468264	0.00339656494338675	0.00341389368411329	0.00343795938491756	0.00346940874423852	0.00349650838932042	0.00349414166248869	0.00346537371871574	0.00347446768793667	0.00342400278378391	0.00344830619284721	0.00336083699603332	0.00327398255847051	0.00329724738573915	0.00324422292995818	0.00324976256914027	0.00321512476608502	0.00320613666519276	0.00322797486542594	0.0032566155025761	0.00328009274462265	0.00329874949166567	0.00331614609261095	0.00333438090702666	0.00335337469394506	0.00337164011926397	0.00338720684570625	0.00339828657743924	0.00340364273912361
flux1:	0.683154496469717	0.00315682833572155	0.0031669547307986	0.00318159165974888	0.00319851501138969	0.00321541893152407	0.00323016653953365	0.00324102127384543	0.0032468325727869	0.00324715327746797	0.00324227384252345	0.00323316858394546	0.00322135950804892	0.00320871165089166	0.00319717939041146	0.00318852700895509	0.00318405253391696	0.00318435739626318	0.00318923172940647	0.0031977660151897	0.00320883031991107	0.00322199511664451	0.00323858911935446	0.00326157375722023	0.0032914888985212	0.00331736742299253	0.00331563163745404	0.003288768350102	0.00329722807108691	0.00324981899444822	0.00327283309077043	0.00319005863184014	0.00310795198409474	0.00313007014072618	0.00308064694002524	0.00308604171665423	0.00305396724786172	0.00304643562094191	0.00306784844423229	0.0030955417157887	0.00311830001431322	0.00313643380489854	0.00315325957326689	0.00317074142050055	0.00318882776030642	0.00320616413166628	0.00322094673508971	0.0032315334581965	0.00323678179588049
flux1:	0.68341694537347	0.00299416387355316	0.0030057108740671	0.00302133755604404	0.0030388137571103	0.00305587516758562	0.00307046255173673	0.00308093764057737	0.00308625158780834	0.00308604588507834	0.003080673306283	0.00307113620385334	0.00305894908589232	0.00304593986332966	0.00303400865305971	0.00302486574319589	0.00301977483528477	0.00301933957150158	0.0030233963800021	0.0030311149039001	0.00304143690852316	0.0030539251420426	0.00306974710614741	0.0030915785270428	0.00311987332893579	0.00314441454705216	0.00314313047906751	0.00311800448662072	0.00312579598284891	0.0030812697611003	0.00310305370240551	0.0030248461912766	0.00294738429826917	0.00296848194520082	0.00292253318415301	0.00292784795545798	0.00289827836209918	0.0028920988553908	0.00291300153216908	0.00293964873158471	0.00296155222321516	0.00297899772959294	0.00299507660785712	0.0030116350205707	0.00302866015541615	0.00304493808283057	0.003058837915506	0.00306887001519666	0.00307399226886901
flux1:	0.683679394277223	0.00283810437353233	0.0028507110844155	0.00286691531460416	0.00288451742120358	0.00290133052081417	0.00291540505372446	0.00292522664158678	0.00292986555564887	0.00292906032886184	0.00292322556162984	0.0029133832030382	0.00290102538048359	0.00288792332826595	0.00287590043632108	0.00286658915017108	0.00286119487683858	0.00286030053289236	0.00286376835624174	0.0028708313249026	0.00288049512355943	0.00289231922063837	0.00290732909513815	0.00292794359575748	0.00295454884869745	0.00297765731652539	0.00297666572749978	0.00295312935892818	0.00296024508734379	0.00291844784903336	0.00293907821756005	0.00286531960407194	0.0027924034902658	0.00281261425374118	0.00277001819146231	0.00277532817092067	0.00274820535756135	0.00274327808887155	0.00276360059524231	0.00278912460048302	0.00281006093132208	0.00282667511687824	0.00284185022403045	0.00285732921634776	0.00287314758459939	0.00288823808292401	0.00290114790396175	0.00291054546184791	0.00291549528260013
flux1:	0.683941843180977	0.00268842374159394	0.00270174603941756	0.0027181500132988	0.00273549979803236	0.00275171731219769	0.00276498945480594	0.00277394586059079	0.00277778813992605	0.00277635584490114	0.0027701216392956	0.00276011674483546	0.00274779562556914	0.00273485432877123	0.002723019370997	0.00271382485055844	0.0027083979619993	0.002707282356683	0.0027103499477587	0.0027168851076761	0.00272595266314897	0.00273711500299456	0.00275127505197103	0.002770622337633	0.00279549044915705	0.00281709585720336	0.00281626043419938	0.00279418497556368	0.00280063960497273	0.00276143184954513	0.00278099432127823	0.00271156780486994	0.00264309336403668	0.00266254693930507	0.00262317954114479	0.00262855996673394	0.00260381958675832	0.00260004637189398	0.0026197320767352	0.00264407759271078	0.00266396053517466	0.00267962789045576	0.00269376918952324	0.00270803695780549	0.00272252239042268	0.00273630891010667	0.0027481250039949	0.00275680123971037	0.00276151424459352
flux1:	0.68420429208473	0.00254490116549171	0.00255861916306367	0.00257488593082281	0.00259165879801918	0.00260699493075652	0.00261923894462684	0.00262717903632822	0.00263015529080217	0.00262810812526067	0.00262156167557866	0.00261154478972449	0.00259945921564602	0.00258690898842779	0.00257550653139984	0.00256667095924983	0.00256143578752711	0.00256029149736443	0.00256310792764076	0.00256921258887405	0.00257772722772814	0.00258822446571887	0.00260150372901696	0.0026195510152407	0.00264265965719767	0.00266272012639425	0.0026619298291976	0.00264120506076973	0.00264703155087125	0.00261028435841256	0.00262886670341132	0.0025636499114224	0.00249950064063427	0.00251831335682279	0.0024820423492193	0.00248755961854778	0.00246512565783051	0.00246240763514239	0.00248141153863901	0.00250454425647299	0.00252331470257013	0.00253795040926181	0.00255095994374306	0.00256391590999217	0.00257697012865402	0.00258935806406019	0.00259999022878729	0.00260786139150934	0.00261226439106065
flux1:	0.684466740988483	0.00240732753179691	0.00242115054140396	0.00243698761651274	0.00245291452853318	0.00246714499983703	0.00247819703325926	0.00248502645491447	0.00248711411524174	0.0024844973816813	0.00247774291008908	0.00246786472813032	0.00245619757750309	0.00244423884184234	0.0024334729890707	0.0024251917117234	0.0024203240324089	0.00241929804071642	0.00242197401539001	0.00242771773321474	0.00243570773101467	0.00244553471528372	0.00245791268630401	0.00247464774277007	0.00249600222334212	0.00251450629729563	0.00251367693407437	0.0024942107888487	0.00249945681933299	0.0024650490993198	0.00248273574502689	0.00242159586966254	0.00236163787953339	0.00237990565838803	0.00234658637822929	0.00235229117512075	0.00233207213229531	0.00233030807838631	0.0023485949616381	0.0023704999152464	0.00238812542689092	0.00240167653051743	0.00241349122280449	0.00242507032499716	0.0024366285502229	0.00244755193735137	0.00245693096940057	0.00246392424318503	0.00246794316670581
flux1:	0.684729189892236	0.00227550825645803	0.00228917744919718	0.00230433785126808	0.00231920461171017	0.00233216417394482	0.00234191814517156	0.00234759383181385	0.00234881066918082	0.00234569574644781	0.00233884740809609	0.00232925208943478	0.00231816442786343	0.00230696305434145	0.00229699422633639	0.00228941410190722	0.00228504104453308	0.0022842360723365	0.0022868464077388	0.00229227422070434	0.00229975633889736	0.00230890946009399	0.00232037880777219	0.00233581176245047	0.00235544594532156	0.00237241312163106	0.00237148797723734	0.00235320610295228	0.00235793082775999	0.00232574755293489	0.0023426157693688	0.00228540675146691	0.00222948617799767	0.00224728009501771	0.00221675332732928	0.00222267605746806	0.00220456296447334	0.00220364849481394	0.00222119125469944	0.0022418706834635	0.0022583438749499	0.00227078869255801	0.00228138088634876	0.00229155524769414	0.00230158898164468	0.00231101436483372	0.00231909692548923	0.00232515613704622	0.00232872235446182
flux1:	0.68499163879599	0.00214926289642651	0.00216255208752708	0.00217683334517104	0.00219047782814643	0.00220205588032491	0.00221045777368014	0.00221498133726753	0.00221537841906653	0.00221185579407031	0.00220503127075048	0.00219585101854829	0.00218547799317158	0.00217516271864426	0.00216610666852433	0.00215932661443492	0.00215552854021135	0.00215500593199558	0.00215759303862217	0.00216272909466492	0.00216971190398144	0.00217819172230279	0.0021887599085861	0.00220292367318505	0.00222089933294086	0.00223637904879244	0.00223532841589563	0.0022181733963866	0.00222244444603087	0.0021923756924201	0.00220849330037929	0.00215505495774101	0.00210299767987221	0.00212036210888523	0.00209245391854056	0.00209860254134145	0.00208246888298328	0.00208229660799108	0.00209907496559214	0.00211854596613545	0.00213388203174019	0.00214522810953196	0.00215460416898188	0.00216338244752258	0.00217189969900214	0.00217982737077472	0.00218659834746817	0.00219168748024626	0.00219474240374924
flux1:	0.685254087699743	0.0020284224515357	0.00204113756932918	0.00205437933090544	0.00206668735487138	0.00207682236256368	0.00208386361444884	0.0020872742116787	0.00208692881027562	0.00208310157447907	0.00207641664108774	0.00206776771341119	0.00205821624486123	0.00204887812436098	0.00204080706559539	0.00203488062102847	0.00203169474223479	0.00203147866498124	0.00203405680388112	0.00203890817281491	0.00204539500287742	0.0020532080305451	0.00206289773084074	0.00207584698671543	0.00209225158844942	0.00210632067312697	0.00210514019554133	0.00208907021456607	0.00209296084879077	0.00206490138556569	0.00208032576637698	0.00203048460722722	0.00198209798338729	0.00199905109916733	0.00197357448365517	0.001979934602576	0.00196563800342402	0.00196609858247259	0.00198209824565703	0.00200039042860971	0.00201462411515593	0.00202490508404157	0.00203310243249476	0.00204052725679634	0.00204757061306259	0.00205403359556085	0.00205950625264058	0.00206361095449768	0.00206610897614903
flux1:	0.685516536603496	0.00191282556407352	0.00192480337473095	0.00193688426918826	0.00194778478873217	0.00195645817324265	0.00196216876209793	0.0019645359734743	0.00196354484557177	0.00195952294515171	0.00195308716329638	0.00194506733978352	0.00193641551816174	0.00192810921830149	0.00192105479650669	0.00191599438399861	0.00191341979338014	0.00191350243450743	0.00191606248078186	0.00192062295656978	0.00192661435054201	0.0019337739340404	0.00194262225685501	0.00195443105069186	0.00196937406621141	0.00198213278908837	0.00198084061801677	0.0019658274276931	0.00196941375359458	0.00194326290638274	0.00195804101741494	0.00191161237149161	0.00186668856828296	0.00188322481775485	0.00185998285869469	0.00186651974114019	0.00185390511922364	0.00185488904208946	0.00187010129552168	0.00188725457478705	0.00190043684958575	0.00190970851442428	0.00191679151254617	0.00192293545243561	0.00192857847276856	0.00193363970631355	0.00193785403917201	0.00194098144544255	0.00194289140810467
flux1:	0.685778985507249	0.0018023148296947	0.00181342140524339	0.00182425568349277	0.00183371584060128	0.00184094585555225	0.00184538755633052	0.00184680464900652	0.00184527794657654	0.00184117332139063	0.00183508686529387	0.00182777425014985	0.00182007220572143	0.00181281882182224	0.00180677655245596	0.00180255903389169	0.00180056275066066	0.00180091017123122	0.00180342462353113	0.00180767835727728	0.00181317397569197	0.00181970031086075	0.0018277569229838	0.00183851504968088	0.00185212305602774	0.00186369001875288	0.00186232289552099	0.00184834906774905	0.00185170727912897	0.00182736882477398	0.00184153790295301	0.00179832895136468	0.0017566493600301	0.00177274340571865	0.00175153349283893	0.00175819555598788	0.00174709931919726	0.00174849916361737	0.00176292077323386	0.0017789833279169	0.00179117792605557	0.00179951388309645	0.0018055689243366	0.00181052943982352	0.00181487185776712	0.00181862009506571	0.00182163985692267	0.00182381712705773	0.00182512262038147
flux1:	0.686041434411003	0.00169673417318674	0.00170686343814607	0.00171639774761066	0.00172441813114414	0.00173025404659071	0.00173351411556012	0.00173409187767543	0.00173214778112558	0.00172807037420858	0.00172242185815787	0.00171587478146194	0.00170914669861783	0.00170293769284309	0.00169787242087775	0.00169444549960203	0.00169296912025616	0.00169352742801673	0.00169595543669527	0.00169988029761628	0.00170488029134679	0.00171079969859537	0.00171812407421985	0.00172793254831211	0.00174034347423411	0.00175084970163055	0.00174945819685287	0.00173651376626611	0.00173971741678863	0.00171709934288384	0.00173068800357178	0.00169050129223999	0.00165184151568119	0.00166745311133588	0.0016480717633636	0.00165479499608235	0.00164504979465301	0.00164676267054234	0.00166039593916671	0.00167542232120044	0.00168670229172294	0.00169418931595677	0.00169931947332193	0.00170321324630711	0.00170637543570903	0.00170892032012563	0.00171082918771467	0.00171210117140935	0.00171279998495486
flux1:	0.686303883314756	0.00159592780280531	0.00160500031537692	0.0016132107639931	0.00161982102395495	0.00162433774046964	0.0016265231115039	0.00162638428049197	0.00162414430268939	0.00162019880436705	0.0016150638868244	0.00160932159342776	0.0016035684830612	0.00159837030543407	0.00159422222543751	0.00159151124659025	0.00159047780699974	0.00159117934830943	0.00159347158270812	0.00159704220267018	0.00160154814310604	0.00160689180965252	0.00161354991347613	0.00162251592624625	0.00163387289654409	0.00164345555392526	0.00164209879202232	0.00163017751663927	0.00163329489777409	0.00161230895586699	0.00162533845396789	0.00158797552427167	0.00155211046142135	0.00156718973585944	0.00154943754927256	0.00155615034340062	0.00154758989516349	0.00154951979301504	0.00156237259533455	0.0015764219210843	0.0015868662438063	0.00159359963846887	0.00159791914608697	0.00160087614489037	0.00160299324648173	0.00160445999553081	0.00160535729118721	0.00160578370685823	0.00160588676063289
flux1:	0.686566332218509	0.0014997407584342	0.0015077027154115	0.0015145922102344	0.00151984700719535	0.0015231400691917	0.00152437200915026	0.00152364620695837	0.00152123103317562	0.00151751416584139	0.00151295467049183	0.00150803847090038	0.00150324131815416	0.00149900028818301	0.00149569109104951	0.00149360582991976	0.00149292652984714	0.00149369584752602	0.00149579907037391	0.00149898957278523	0.00150300507182288	0.00150780751572151	0.00151386828213351	0.0015221000895431	0.00153254534926496	0.00154134154090358	0.00154008180166341	0.00152917734897804	0.00153226908966973	0.0015128301640881	0.0015253156610429	0.00149058050962618	0.00145728914961745	0.00147178183945803	0.00145546815120425	0.00146209607753331	0.00145455964518494	0.00145661945244474	0.00146870510771017	0.00148183927248543	0.00149152959354122	0.00149760865740768	0.00150123746456453	0.00150339503439374	0.00150461107081794	0.00150513510901851	0.00150513141897932	0.00150478385780549	0.00150431387661106
flux1:	0.686828781122262	0.00140802063490184	0.00141484296666819	0.00142043869769312	0.00142441386706354	0.0014265947625146	0.00142700387314119	0.00142582292479866	0.00142334864066921	0.00141994679894902	0.00141601012016706	0.00141192471980604	0.00140804767724659	0.00140469476460222	0.00140213354200167	0.00140057463507447	0.00140015513637929	0.00140091449071666	0.00140277574417186	0.00140556218037829	0.00140909334445099	0.00141339086108056	0.00141892283274035	0.00142652500902846	0.00143619438236488	0.00144433546119025	0.00144323306428416	0.00143333546064879	0.00143645248871775	0.00141847787379909	0.00143042963062023	0.00139813180044587	0.00136720144688358	0.00138105371535782	0.00136600065583838	0.00137247082255411	0.00136580702795438	0.00136792005047429	0.00137925694888082	0.00139153883353642	0.00140055636795895	0.00140608011532769	0.00140913871509248	0.00141063593703046	0.00141109817739741	0.00141081998157204	0.0014100329212249	0.00140899190129608	0.00140798201924766
flux1:	0.687091230026016	0.00132061978819275	0.001326297148894	0.00133064804458982	0.00133343682994455	0.00133462845769809	0.00133434992526055	0.00133284347011213	0.00133041808003117	0.00132740520640444	0.00132412384390837	0.00132085865307864	0.00131785204040716	0.0013153072754739	0.00131339590225549	0.00131226065606218	0.00131200673134508	0.00131268102635638	0.00131425135499816	0.00131661386849077	0.00131966970856958	0.00132349902341028	0.00132856746215263	0.00133563688650886	0.00134465514327226	0.0013522618892444	0.00135137073010851	0.00134246338568146	0.00134564538633439	0.00132905410082764	0.00134047857892735	0.00131043576918811	0.00128166552534696	0.00129482811426299	0.00128087383488991	0.00128711858678258	0.00128118837442645	0.00128328928470347	0.00129390025265187	0.00130539193894266	0.00131381460570093	0.0013188778661453	0.00132148257526493	0.00132245509534001	0.00132230887285474	0.00132136921954847	0.00131991951124698	0.00131827171632921	0.00131676411022649
flux1:	0.687353678929769	0.00123739726723443	0.00124194672747167	0.00124512073071399	0.00124682998031665	0.00124716222179735	0.00124633128492028	0.00124462267075942	0.00124234289984584	0.00123977857431659	0.00123716974621318	0.00123470008126054	0.00123250306198008	0.0012306794137876	0.0012293172274975	0.00122850462507769	0.0012283269970394	0.00122884799051679	0.00123008563291736	0.00123201034854076	0.00123460321907278	0.00123800049947207	0.00124266519034686	0.00124928802179105	0.00125776540201247	0.00126494431813899	0.00126430834097739	0.00125636588842238	0.00125964036437547	0.00124435262947862	0.00125525351879796	0.00122729367014061	0.00120049711292823	0.00121292868120086	0.00119992964917796	0.001205889483049	0.00120056817049436	0.00120260338449732	0.00121251483826127	0.00122327589895212	0.00123117577690535	0.00123586579990739	0.00123812464700438	0.00123870014381417	0.0012380842838801	0.00123662002932644	0.00123462798816763	0.00123246374884313	0.00123050832111579
flux1:	0.687616127833522	0.00115821985105235	0.00116167915458149	0.00116376023765886	0.00116450653963924	0.00116411196069189	0.00116285966074659	0.00116106220820086	0.00115901068038542	0.00115693850436649	0.001155003891514	0.00115329208326993	0.00115183499459809	0.00115064165656701	0.00114972934791393	0.00114914415225884	0.00114896242132087	0.00114927212638918	0.00115014510490502	0.00115162570711942	0.00115377178443377	0.00115677207308138	0.00116108592629447	0.00116733568527818	0.00117536569094688	0.00118220653934548	0.0011818573197975	0.0011748443986781	0.00117822638612233	0.00116416335856176	0.00117454256415537	0.00114850542170971	0.00112351246544179	0.00113518205770144	0.00112301440475198	0.00112864007343464	0.00112381853114422	0.00112574607836253	0.00113498706150886	0.001145073027977	0.00115251423834263	0.00115690792324389	0.00115891728210443	0.00115921171170542	0.00115825469102537	0.00115639517037791	0.00115397764346492	0.00115138866445009	0.0011490417412686
flux1:	0.687878576737275	0.00108296185616522	0.00108538718723713	0.00108647211579734	0.00108637793945585	0.00108538773737276	0.00108383710053557	0.00108205090513288	0.00108029386667205	0.00107874029693492	0.00107746604869114	0.0010764625545292	0.00107566895017616	0.00107501405791626	0.00107445676525113	0.00107401268702905	0.00107375829442774	0.00107381150604151	0.00107429954277279	0.00107533847640079	0.00107705822688571	0.00107969526947148	0.0010837037066839	0.00108964044493522	0.00109729887052884	0.00110387344592199	0.00110382893145585	0.00109769993320647	0.00110119236845071	0.00108827616452774	0.00109813477229734	0.00107387295226231	0.00105053094924499	0.00106141960504338	0.00104997958715296	0.00105523343200577	0.00105081850613095	0.00105260749554662	0.00106120871484489	0.00107066983884	0.0010777069614879	0.00108186881833429	0.001083710896143	0.00108382562107695	0.00108264254617166	0.00108050664788283	0.00107777442316304	0.0010748517328222	0.00107217471744966
flux1:	0.688141025641029	0.00101150372751445	0.0010129670274244	0.00101316196828085	0.00101235195279243	0.00101089232408635	0.00100915517170702	0.00100746464801462	0.00100605043623226	0.00100502425386003	0.00100438141787627	0.00100402607343502	0.00100381458691112	0.00100360744699261	0.00100331710479204	0.00100293905472307	0.00100255727108716	0.00100232317789923	0.00100241887167704	0.00100302808186746	0.00100434662652101	0.00100665299300375	0.0010103940045073	0.00101606442951496	0.00102340949019787	0.00102977152227457	0.00103003586244536	0.00102473554433165	0.00102833021862567	0.00101648420483445	0.00102582342300964	0.00100320301409107	9.81377160504686e-4	9.91478717607159e-4	9.80682386146301e-4	9.85538974285117e-4	9.814532991881e-4	9.8308309573038e-4	9.91076062142077e-4	9.99956475570279e-4	0.00100663358775158	0.00101061450526436	0.00101235575821513	0.00101237562941459	0.00101106609076952	0.00100876003904683	0.00100581572668878	0.00100264782073337	9.99705746161571e-4
flux1:	0.688403474544782	9.43729746026887e-4	9.44315694381284e-4	9.43732819397529e-4	9.42330386412123e-4	9.40519504370099e-4	9.38694082937171e-4	9.371664361307e-4	9.3612486721011e-4	9.35617440938975e-4	9.35562961345687e-4	9.35786501911581e-4	9.36072646521937e-4	9.36225577419183e-4	9.36122601411366e-4	9.35748085610988e-4	9.35199052704851e-4	9.34661926736157e-4	9.34371147100968e-4	9.34572279916914e-4	9.3551954442702e-4	9.37526900120108e-4	9.41031593202568e-4	9.46469936545551e-4	9.53543278541793e-4	9.59729279938789e-4	9.60293587670918e-4	9.55758385255355e-4	9.59437379630465e-4	9.48586655195705e-4	9.57408700840037e-4	9.36309427658722e-4	9.1588254754959e-4	9.25203715659597e-4	9.1498591893169e-4	9.19432072152154e-4	9.15613418876281e-4	9.17072634644881e-4	9.24488985508444e-4	9.32826325329418e-4	9.39176712808257e-4	9.43013565781302e-4	9.44704066161146e-4	9.44696480461478e-4	9.43343302674429e-4	9.40959160483357e-4	9.37895546382155e-4	9.34566710697485e-4	9.31426662870969e-4
flux1:	0.688665923448535	8.79525400429838e-4	8.79328223673795e-4	8.78082479922303e-4	8.76206935414192e-4	8.74152688942789e-4	8.72322252294457e-4	8.71006990040762e-4	8.70349761891798e-4	8.70336190811815e-4	8.70814555847651e-4	8.71540490911696e-4	8.72238485892418e-4	8.72668365500692e-4	8.72682767960015e-4	8.72262509396792e-4	8.71521396909389e-4	8.70680391873748e-4	8.70021882666398e-4	8.69845895579507e-4	8.70456447107802e-4	8.72195821807961e-4	8.75489255461211e-4	8.80718642083584e-4	8.87546988750452e-4	8.93577827086639e-4	8.94421656158784e-4	8.9058148191491e-4	8.94318946077572e-4	8.84390913423397e-4	8.9269979235419e-4	8.73014762539939e-4	8.53886539040029e-4	8.6244632986564e-4	8.52759164853084e-4	8.56793461790909e-4	8.53193744332699e-4	8.54479124396075e-4	8.61350159758205e-4	8.69175672557334e-4	8.75222210068365e-4	8.78938284004029e-4	8.80612006746824e-4	8.80626910384251e-4	8.79295778152437e-4	8.76910661106405e-4	8.73809531523888e-4	8.70398349975745e-4	8.67127773222448e-4
flux1:	0.688928372352288	8.18775035733311e-4	8.17895316867097e-4	8.16101511787847e-4	8.13865750233219e-4	8.11664316955634e-4	8.09896695203521e-4	8.08826183119579e-4	8.08548277213439e-4	8.08989391860089e-4	8.09934919745926e-4	8.11081771206385e-4	8.12106432782372e-4	8.12736019490089e-4	8.12808043114746e-4	8.1230592722633e-4	8.1136229798061e-4	8.10230430512199e-4	8.09234664724183e-4	8.08720843381801e-4	8.0903335312411e-4	8.1053528141869e-4	8.136373968966e-4	8.18671483059494e-4	8.25268678793472e-4	8.31151647111987e-4	8.32244952454436e-4	8.29025264139369e-4	8.32789395410176e-4	8.23714310867055e-4	8.31516431632309e-4	8.13151488451924e-4	7.95237208187526e-4	8.03065811505832e-4	7.93876637010946e-4	7.97508459452838e-4	7.94092485697651e-4	7.95207739060873e-4	8.01564160616553e-4	8.0890324449304e-4	8.14659384004662e-4	8.18265536842969e-4	8.19941475599845e-4	8.20012229739804e-4	8.18752125974177e-4	8.16428091788217e-4	8.1335952472351e-4	8.09937597692687e-4	8.06602535694974e-4
flux1:	0.689190821256042	7.61360301353394e-4	7.59901943820754e-4	7.57672242998521e-4	7.55181089093975e-4	7.52916316227064e-4	7.51264391516876e-4	7.50455333796828e-4	7.5053727868344e-4	7.5138236616729e-4	7.52722018564147e-4	7.54205852053756e-4	7.55474528567313e-4	7.56233586030391e-4	7.56313931011118e-4	7.55706381873656e-4	7.54562887136311e-4	7.53165319486141e-4	7.51872701515611e-4	7.51067136832516e-4	7.51123462102697e-4	7.52417916857631e-4	7.55344418294369e-4	7.60189109025347e-4	7.66558360626035e-4	7.72289542855195e-4	7.73594904363099e-4	7.70918853673316e-4	7.74673941468284e-4	7.66385358582321e-4	7.73689929046251e-4	7.56562640602028e-4	7.39791520432267e-4	7.46928719834194e-4	7.38217832595456e-4	7.41466020149268e-4	7.38210041504473e-4	7.39164642567228e-4	7.45036448160161e-4	7.51909539896864e-4	7.5738079154851e-4	7.60877219343134e-4	7.62561189598187e-4	7.62706163692983e-4	7.61550513417682e-4	7.59335063130118e-4	7.5635717267456e-4	7.52988083986758e-4	7.49651442308989e-4
flux1:	0.689453270159795	7.0715971110228e-4	7.05227166798372e-4	7.02669037304818e-4	7.0001817784736e-4	6.97761648478862e-4	6.96264553748019e-4	6.95720174070205e-4	6.96130929656894e-4	6.97320952441015e-4	6.98977480272893e-4	7.00714588989803e-4	7.02149065846044e-4	7.02975286602139e-4	7.0302499005915e-4	7.0229988802404e-4	7.00970438070952e-4	6.99342220423114e-4	6.97800782959526e-4	6.96754419826476e-4	6.96598358658052e-4	6.97714459533008e-4	7.00477559846977e-4	7.05132677158343e-4	7.11268844272452e-4	7.16835609730412e-4	7.18310537078923e-4	7.16101054934975e-4	7.19809478101594e-4	7.12244532424869e-4	7.19063709235789e-4	7.03102043266291e-4	6.87415219982253e-4	6.93908449637244e-4	6.85666520253142e-4	6.8855770017407e-4	6.85447792837293e-4	6.8625576332316e-4	6.91672230402182e-4	6.98095912729933e-4	7.03281663643938e-4	7.06660096848043e-4	7.08347043516508e-4	7.08571762493239e-4	7.07540139618249e-4	7.05467238403214e-4	7.0262634286131e-4	6.99364913031179e-4	6.96084845735575e-4
flux1:	0.689715719063548	6.56049354463367e-4	6.53745174406049e-4	6.50959745997954e-4	6.48235137686275e-4	6.46046729954059e-4	6.44731516255185e-4	6.44444145500982e-4	6.45144302641059e-4	6.46615321641478e-4	6.48510495903312e-4	6.50420052027483e-4	6.51948317078144e-4	6.52788015844694e-4	6.52778031127923e-4	6.51933285091091e-4	6.50440856509445e-4	6.48624316016745e-4	6.46887097625164e-4	6.45653512433574e-4	6.45329335112009e-4	6.46294870923816e-4	6.48903880181859e-4	6.53364715080326e-4	6.59256553412388e-4	6.64640055396347e-4	6.66239238459472e-4	6.64420964214814e-4	6.68045056021292e-4	6.61144582803933e-4	6.67493374261575e-4	6.52634130815648e-4	6.37982412331097e-4	6.43884567523979e-4	6.36109935528478e-4	6.38676607060219e-4	6.35706913029367e-4	6.36385591262118e-4	6.41375281504999e-4	6.47363473704678e-4	6.52258970243616e-4	6.55505105529178e-4	6.57181710020226e-4	6.57481357142248e-4	6.56581585711742e-4	6.54673086936661e-4	6.52004252231875e-4	6.48896104458404e-4	6.45724624978642e-4
flux1:	0.689978167967302	6.07904532908838e-4	6.05327252768368e-4	6.02408027141088e-4	5.99685629901159e-4	5.97614347044594e-4	5.96497841913939e-4	5.96451601654308e-4	5.97396578049702e-4	5.99083079500334e-4	6.01140749238525e-4	6.03147227576246e-4	6.0470497736372e-4	6.05513516217361e-4	6.05424034443228e-4	6.04465922217621e-4	6.02840170298806e-4	6.00882147508834e-4	5.99004456849873e-4	5.97637547233488e-4	5.97188442845312e-4	5.98029289038375e-4	6.00491072080808e-4	6.04749803026906e-4	6.10382104852712e-4	6.1555969362782e-4	6.17237108823901e-4	6.15738114653703e-4	6.19241837064716e-4	6.12950351099248e-4	6.18846305565493e-4	6.050334026703e-4	5.9137489871531e-4	5.96742025392381e-4	5.8943796131633e-4	5.91716432857025e-4	5.8888729930249e-4	5.89456111398033e-4	5.94046843715027e-4	5.99611948945548e-4	6.04210270411399e-4	6.07306242042836e-4	6.08953621365028e-4	6.09315693001943e-4	6.08546163800411e-4	6.06813504171899e-4	6.04341394936237e-4	6.01422840124899e-4	5.98404737075688e-4
flux1:	0.690240616871055	5.62601898448567e-4	5.59844239770457e-4	5.56876062743157e-4	5.54221748971917e-4	5.52306613552904e-4	5.51397219810098e-4	5.51570525026084e-4	5.52713476041846e-4	5.54551337778048e-4	5.56700088516939e-4	5.58735290532276e-4	5.60267072941741e-4	5.61008988024812e-4	5.60828545747555e-4	5.59769933723206e-4	5.5804477414577e-4	5.55993903195505e-4	5.54030673385069e-4	5.52582445843029e-4	5.5204903232011e-4	5.5278856547723e-4	5.55107924368778e-4	5.59154914195537e-4	5.64510514289876e-4	5.69457998916602e-4	5.7116881749962e-4	5.69922108320159e-4	5.73272498775272e-4	5.67538090312274e-4	5.73000828224398e-4	5.60183552064416e-4	5.47481317281546e-4	5.52370315017145e-4	5.45542367556633e-4	5.47570663911998e-4	5.44886739933375e-4	5.4536600163922e-4	5.49584766203747e-4	5.54738676474533e-4	5.5903255058758e-4	5.61959264172651e-4	5.63555571576785e-4	5.6396249313061e-4	5.63314522045408e-4	5.61760551276051e-4	5.59500507337635e-4	5.56798730593902e-4	5.53970837834823e-4
flux1:	0.690503065774808	5.20021584840313e-4	5.17168940925789e-4	5.14227164359756e-4	5.11696688916926e-4	5.0996754817828e-4	5.09266800529294e-4	5.09634481283438e-4	5.10928722261431e-4	5.12857628556639e-4	5.15032878191607e-4	5.1703743497096e-4	5.18497359086711e-4	5.19146178525119e-4	5.18870601474475e-4	5.17729148767263e-4	5.15940457282472e-4	5.13844664404764e-4	5.11848076963321e-4	5.10366696850414e-4	5.09785729696996e-4	5.10444338195244e-4	5.12624380409729e-4	5.16449370942554e-4	5.21510992094054e-4	5.26204697595746e-4	5.27906963486007e-4	5.26851744593085e-4	5.30020112745541e-4	5.24794320541745e-4	5.29844982925708e-4	5.17976319114027e-4	5.06196146033585e-4	5.10662620068383e-4	5.04316172928646e-4	5.06132041729187e-4	5.03600413719689e-4	5.04010206481918e-4	5.07883020748327e-4	5.12637918012718e-4	5.16621265297613e-4	5.1936045108605e-4	5.20883220428225e-4	5.21314761607103e-4	5.20774836835019e-4	5.19395653393934e-4	5.17354902579029e-4	5.14888411618816e-4	5.12279245827176e-4
flux1:	0.690765514678561	4.80048856739609e-4	4.77178038454682e-4	4.74327831271824e-4	4.71966803860953e-4	4.70444970239302e-4	4.699487586809e-4	4.70483699878253e-4	4.71884536549639e-4	4.73849744381039e-4	4.75995195214687e-4	4.77919493203939e-4	4.79271483544916e-4	4.79809252795979e-4	4.79440492743438e-4	4.78236934382713e-4	4.76420487612549e-4	4.74324846176288e-4	4.72342362659607e-4	4.70870591155065e-4	4.7027397337534e-4	4.70868740431929e-4	4.72911278791023e-4	4.76504491528377e-4	4.81256397077347e-4	4.85674966449986e-4	4.87331019271187e-4	4.86413721325029e-4	4.89376580587045e-4	4.84614293118366e-4	4.89274980752481e-4	4.78310134523225e-4	4.67418624444082e-4	4.71515012307312e-4	4.65653172518221e-4	4.67292317737478e-4	4.6492078020546e-4	4.65279954958307e-4	4.68831686452432e-4	4.73200617448029e-4	4.76869755544327e-4	4.79405642205858e-4	4.80833761162643e-4	4.81269128853607e-4	4.80820926540642e-4	4.79607610663206e-4	4.77786531649984e-4	4.75565811990701e-4	4.73195557466384e-4
flux1:	0.691027963582315	4.42574941169169e-4	4.39753176385477e-4	4.37048985886432e-4	4.34892850778825e-4	4.33591582770792e-4	4.33291045764296e-4	4.33965344782603e-4	4.35431309134154e-4	4.37384763275054e-4	4.39453211589737e-4	4.41257751440919e-4	4.42475370935604e-4	4.42891927906412e-4	4.42436854394849e-4	4.41193442447592e-4	4.3938318982706e-4	4.37328224469295e-4	4.35401112096899e-4	4.33975203858051e-4	4.33389355165601e-4	4.33933954929893e-4	4.35839957644968e-4	4.39193087908471e-4	4.4362249693468e-4	4.47748386878304e-4	4.49326004815395e-4	4.4850104544477e-4	4.51240767198046e-4	4.46900180390044e-4	4.51193446134228e-4	4.41088637175043e-4	4.31051652749323e-4	4.34825728229184e-4	4.29447652156337e-4	4.30942305670111e-4	4.28737866957097e-4	4.2906323007972e-4	4.32317424650092e-4	4.36314660318872e-4	4.39669142675558e-4	4.41989698891545e-4	4.43304943049169e-4	4.43724475280946e-4	4.43350562553641e-4	4.42290725745261e-4	4.40684086772067e-4	4.38712402055191e-4	4.36593197164361e-4
flux1:	0.691290412486068	4.0749690915677e-4	4.0478111140523e-4	4.02266314303509e-4	4.00340395883708e-4	3.99265291079759e-4	3.99147457789334e-4	3.9993318148611e-4	4.01426752704509e-4	4.03327624879959e-4	4.0528119815289e-4	4.06936452464345e-4	4.08002357320905e-4	4.08294419323586e-4	4.07763627525004e-4	4.06502788998782e-4	4.04729509002377e-4	4.02749992610767e-4	4.00912375958588e-4	3.99561458011173e-4	3.99007054174799e-4	3.99511862272406e-4	4.01281940403293e-4	4.04389010901435e-4	4.08487223095669e-4	4.12307844092379e-4	4.13781077382396e-4	4.13011328619121e-4	4.15516509032666e-4	4.11559140710882e-4	4.15507576470011e-4	4.06219161871693e-4	3.97000728591349e-4	4.004945518781e-4	3.95594286028078e-4	3.96972196067605e-4	3.94939904950101e-4	3.95245631272308e-4	3.98224387052202e-4	4.01865599542046e-4	4.04908699718055e-4	4.07006433841798e-4	4.08194538550863e-4	4.08580967518997e-4	4.08264152555423e-4	4.073432549786e-4	4.05941373202128e-4	4.04215651831097e-4	4.02352117465481e-4
flux1:	0.691552861389821	3.74716692055688e-4	3.72153030510018e-4	3.69859836641988e-4	3.68179540221599e-4	3.67328950527266e-4	3.67377255858975e-4	3.68246927290362e-4	3.69734868035897e-4	3.71549644671705e-4	3.73359581024347e-4	3.74845452839395e-4	3.75750566710809e-4	3.75920700889234e-4	3.75327390096449e-4	3.74070637555086e-4	3.72360994713501e-4	3.70485236189154e-4	3.68763657719577e-4	3.67509562798776e-4	3.67001614296178e-4	3.67473999949672e-4	3.69108894128765e-4	3.71966920375021e-4	3.7573009879238e-4	3.7923855900635e-4	3.80588224666218e-4	3.79845152827053e-4	3.82110686646596e-4	3.78501422133489e-4	3.82127356688751e-4	3.73611298303385e-4	3.65172978114556e-4	3.68422319643005e-4	3.63988193043699e-4	3.65272065461159e-4	3.63414216164077e-4	3.63711514987891e-4	3.66435432406337e-4	3.69737731927728e-4	3.7247661091772e-4	3.74348953906636e-4	3.75400238982148e-4	3.75739529884936e-4	3.75463855558762e-4	3.74666274184605e-4	3.73456062758085e-4	3.71967822299463e-4	3.70357770112867e-4
flux1:	0.691815310293574	3.44139497299221e-4	3.41763304789312e-4	3.39712978691169e-4	3.38284237970538e-4	3.37649820648415e-4	3.37844623596128e-4	3.38771579384614e-4	3.402250318003e-4	3.41927291326122e-4	3.43573392300021e-4	3.44878389871478e-4	3.45620892250162e-4	3.45676439590854e-4	3.45035404390381e-4	3.43802511711401e-4	3.42178498357855e-4	3.40428081206159e-4	3.38841514699694e-4	3.37699006627385e-4	3.37247215714669e-4	3.37691959613115e-4	3.39192974385715e-4	3.41802394229702e-4	3.45231968217208e-4	3.48427398840653e-4	3.49641215141347e-4	3.48904668989001e-4	3.5093153353591e-4	3.47638659960257e-4	3.50963960111914e-4	3.431756164384e-4	3.3547633183415e-4	3.38510554148428e-4	3.34525112585802e-4	3.35732493757581e-4	3.34048228088923e-4	3.34345263353061e-4	3.3683348374295e-4	3.39815355260964e-4	3.42260963744542e-4	3.43910285191643e-4	3.44819876236839e-4	3.45101678461756e-4	3.44853085312824e-4	3.44162942324219e-4	3.4312883374086e-4	3.41865108819576e-4	3.40500373393311e-4
flux1:	0.692077759197328	3.15671995315799e-4	3.13508040789511e-4	3.11711486343884e-4	3.10531522667748e-4	3.10099012124834e-4	3.10418220231614e-4	3.11376955542091e-4	3.12771422713488e-4	3.14341430198956e-4	3.15811309146588e-4	3.16931545800704e-4	3.17515762175209e-4	3.17467774356197e-4	3.16794534425783e-4	3.15602968557601e-4	3.14081689693471e-4	3.12471594685106e-4	3.11031830568757e-4	3.10009138235529e-4	3.09618457994052e-4	3.10038231454587e-4	3.11407566704186e-4	3.13772400569184e-4	3.16875077375491e-4	3.19762543633515e-4	3.20834900405166e-4	3.20092544937125e-4	3.21887311262502e-4	3.18882493968048e-4	3.21928443820571e-4	3.14822636827455e-4	3.07818884534993e-4	3.10661227319013e-4	3.07101653614442e-4	3.08245200139234e-4	3.06730483287762e-4	3.07032522992302e-4	3.09302847859297e-4	3.11984017481158e-4	3.14150788965616e-4	3.15584110143922e-4	3.16351818637313e-4	3.16569585292807e-4	3.16336289041773e-4	3.15738068764724e-4	3.14862820099502e-4	3.13807073897994e-4	3.12674424381995e-4
flux1:	0.692340208101081	2.89220666217893e-4	2.87283794190156e-4	2.85742509991013e-4	2.84800921607006e-4	2.84551155304258e-4	2.84971006493594e-4	2.85937576861748e-4	2.87252874187323e-4	2.88677087419307e-4	2.89965309322009e-4	2.9090341635166e-4	2.91338680041209e-4	2.91200911840624e-4	2.90510989465091e-4	2.89375571699362e-4	2.87969314529357e-4	2.86508344959072e-4	2.8522065542954e-4	2.84320225376301e-4	2.83991542877407e-4	2.84387388964659e-4	2.8562833232987e-4	2.87756066708226e-4	2.90543474271436e-4	2.93133507743698e-4	2.940648941646e-4	2.93311317901331e-4	2.94885423169119e-4	2.92143586437109e-4	2.94930811084626e-4	2.8846209901056e-4	2.82108464091614e-4	2.84776647558528e-4	2.81615573133464e-4	2.82703620037368e-4	2.81351528709096e-4	2.8166127644763e-4	2.83730341647551e-4	2.86131589521691e-4	2.8803697702465e-4	2.8926544989457e-4	2.8989538302636e-4	2.90046224366829e-4	2.8981886268164e-4	2.89297855082783e-4	2.8856325112216e-4	2.87696261649707e-4	2.86778360444801e-4
flux1:	0.692602657004834	2.64690626739073e-4	2.62986733651316e-4	2.61694100358897e-4	2.60974244073813e-4	2.60884415454003e-4	2.61380407961631e-4	2.62332900569029e-4	2.63553111489822e-4	2.64823650592656e-4	2.65930825109093e-4	2.66694838552448e-4	2.66994372431162e-4	2.66782354649383e-4	2.66090694413427e-4	2.65023453180592e-4	2.63739975036312e-4	2.62431399543827e-4	2.61295392285166e-4	2.60514775081312e-4	2.60245650451452e-4	2.60617423085482e-4	2.6173439055394e-4	2.63635608980446e-4	2.66123627560355e-4	2.68431446468766e-4	2.69227587227801e-4	2.68463144339486e-4	2.69831977266003e-4	2.67331070504435e-4	2.6987947137613e-4	2.64002551181836e-4	2.58252418086502e-4	2.60759462688483e-4	2.57966049422247e-4	2.59003369975437e-4	2.57804604528129e-4	2.58122651396913e-4	2.60006119554939e-4	2.62149044830373e-4	2.6381294671779e-4	2.64851166323229e-4	2.65351138840119e-4	2.6543547654187e-4	2.65207080661979e-4	2.64749690725492e-4	2.64137163908686e-4	2.63437881818002e-4	2.6271426689458e-4
flux1:	0.692865105908588	2.4198512834484e-4	2.40512411464221e-4	2.39455227735731e-4	2.3893580381318e-4	2.3898086050178e-4	2.39528767502435e-4	2.40447803866768e-4	2.41561229387252e-4	2.4267532373121e-4	2.43607181677714e-4	2.44209438443523e-4	2.44389284836564e-4	2.44119487702131e-4	2.43440002689078e-4	2.42450174834417e-4	2.41293143411145e-4	2.40135476534592e-4	2.39146055265177e-4	2.38478853698919e-4	2.38264262945892e-4	2.38611000401827e-4	2.39609438146526e-4	2.41297254020113e-4	2.43505123613439e-4	2.45549632602628e-4	2.46220410476569e-4	2.45449888333201e-4	2.4663175446736e-4	2.44352408919945e-4	2.46681086956365e-4	2.41351254079337e-4	2.36157611374522e-4	2.38512768474699e-4	2.36053929556917e-4	2.37042577638749e-4	2.35986097778835e-4	2.36311428234853e-4	2.38024160921471e-4	2.39930898188937e-4	2.41375011409216e-4	2.42240223726134e-4	2.42621040142546e-4	2.4264212511408e-4	2.42407966682671e-4	2.4200192373349e-4	2.41493106303598e-4	2.40939480769261e-4	2.40387552233314e-4
flux1:	0.693127554812341	2.21005761382152e-4	2.19756147341652e-4	2.18916297669881e-4	2.18573012882808e-4	2.18727081822105e-4	2.19303951881002e-4	2.20173150998591e-4	2.21172212932858e-4	2.22131613414024e-4	2.2289807510464e-4	2.23354135981388e-4	2.23432149072178e-4	2.23121236567951e-4	2.22466460882081e-4	2.21560599348561e-4	2.20530125524201e-4	2.19517977011252e-4	2.18666341086194e-4	2.18103164121279e-4	2.17936211187e-4	2.18256440252345e-4	2.19142622942316e-4	2.206319905244e-4	2.22581298552753e-4	2.24383973628891e-4	2.24942235909759e-4	2.24173457225259e-4	2.25188499846188e-4	2.23113603757509e-4	2.25240760156532e-4	2.20414365948359e-4	2.15730614035291e-4	2.17940311609046e-4	2.15781946122137e-4	2.16722084825292e-4	2.15795772144275e-4	2.16126262648227e-4	2.17682440926004e-4	2.19375327928181e-4	2.20622461449221e-4	2.21333721858142e-4	2.21608390582409e-4	2.21571739557523e-4	2.21329094435418e-4	2.20963586509589e-4	2.20540802532518e-4	2.20110566784259e-4	2.1970655718871e-4
flux1:	0.693390003716094	2.0165325462614e-4	2.00613898008412e-4	1.99970020788095e-4	1.99777191387928e-4	2.00014901133469e-4	2.00599935546764e-4	2.01406257356509e-4	2.02287306500731e-4	2.03097642669781e-4	2.0371187808745e-4	2.04039487359306e-4	2.04034396259809e-4	2.03698568541252e-4	2.03079396842485e-4	2.02261548330535e-4	2.0135476195226e-4	2.00479699219247e-4	1.99754329474847e-4	1.99283711175605e-4	1.99156289757851e-4	1.99448271680783e-4	2.0022904607571e-4	2.01536035213393e-4	2.03249691562166e-4	2.04833456726993e-4	2.05293810378618e-4	2.04536282887855e-4	2.05405436194574e-4	2.03519672916569e-4	2.05462491486049e-4	2.01097356417455e-4	1.96878048675233e-4	1.98946775161448e-4	1.97054911140239e-4	1.97945554911818e-4	1.97136822807951e-4	1.97469685442334e-4	1.98882861125686e-4	2.00384063636933e-4	2.01457442248397e-4	2.02034772869923e-4	2.02217705792055e-4	2.02130503445196e-4	2.01878364982188e-4	2.0154411361106e-4	2.01190809460955e-4	2.0086221038495e-4	2.00582113639785e-4
flux1:	0.693652452619847	1.83828655222288e-4	1.82983396102182e-4	1.82512426033005e-4	1.82444393727625e-4	1.827419787647e-4	1.83317192395646e-4	1.84051095724307e-4	1.84814087571474e-4	1.85484156801816e-4	1.85961641703316e-4	1.86179734694975e-4	1.86110286144231e-4	1.85764709233546e-4	1.85190208812878e-4	1.84462133385989e-4	1.83673763947118e-4	1.82925145381921e-4	1.82312736783391e-4	1.81921991520729e-4	1.81825387314188e-4	1.82087323989689e-4	1.82769849196973e-4	1.83910964313703e-4	1.85412258384787e-4	1.86800448183689e-4	1.87178142362799e-4	1.86441856955362e-4	1.87185900437082e-4	1.85475300719853e-4	1.87249827276122e-4	1.83305586629556e-4	1.79507059307775e-4	1.81438133113157e-4	1.79779903328953e-4	1.80619529853476e-4	1.79915827557968e-4	1.80247968996932e-4	1.81531045663784e-4	1.82862154897979e-4	1.83784743165074e-4	1.84248330891387e-4	1.84354573776446e-4	1.8422507887651e-4	1.83963845000521e-4	1.83653127743522e-4	1.83354232102568e-4	1.83106681763783e-4	1.82927110011115e-4
flux1:	0.693914901523601	1.67434628687343e-4	1.66765311872042e-4	1.6644379546231e-4	1.66476061647279e-4	1.66812169339068e-4	1.67362777026955e-4	1.68018158038449e-4	1.68666184601963e-4	1.69207179537892e-4	1.69564764147815e-4	1.69692541676883e-4	1.6957673643367e-4	1.69235063343441e-4	1.68712350931348e-4	1.68073764619165e-4	1.67396699765835e-4	1.66762448161683e-4	1.66248760361143e-4	1.65924753740601e-4	1.65850182313535e-4	1.6608040060837e-4	1.66671928301705e-4	1.6766353466848e-4	1.68975344681998e-4	1.70190823946536e-4	1.70500799645558e-4	1.69795252413232e-4	1.70434019891797e-4	1.68885575628831e-4	1.70506615862294e-4	1.66944990728401e-4	1.63525860937609e-4	1.65322058253186e-4	1.6386646635603e-4	1.64653482827943e-4	1.64042669474446e-4	1.64370954870897e-4	1.65536113288137e-4	1.66717740750615e-4	1.67511617323374e-4	1.67881088304304e-4	1.67925619254396e-4	1.67762606018169e-4	1.67493758550369e-4	1.67200381827867e-4	1.66942582327151e-4	1.66757205908215e-4	1.66656140331593e-4
flux1:	0.694177350427354	1.52376634862964e-4	1.51864219718436e-4	1.51669340519174e-4	1.51779369237956e-4	1.52135537800225e-4	1.52650054161397e-4	1.53223971303126e-4	1.53762669444989e-4	1.54187372915697e-4	1.54442394774469e-4	1.54498492450371e-4	1.54352935163509e-4	1.5402692766281e-4	1.53561109360108e-4	1.53009938774615e-4	1.52435742801924e-4	1.51903037424212e-4	1.51473642038527e-4	1.51203461702049e-4	1.51142537314693e-4	1.51339662723644e-4	1.51847384673866e-4	1.52705279184081e-4	1.53849472698793e-4	1.54913955597544e-4	1.55170114172502e-4	1.54503593869153e-4	1.55055370170011e-4	1.53656743743635e-4	1.55137800577206e-4	1.51922798256552e-4	1.48844328955557e-4	1.50508364536131e-4	1.49226830896923e-4	1.49959902517128e-4	1.49430493734691e-4	1.49751921732297e-4	1.50810515466159e-4	1.51861916673449e-4	1.52547728550871e-4	1.52841528533476e-4	1.52838653696041e-4	1.52650912970465e-4	1.5237670386359e-4	1.52095927546898e-4	1.51867851881778e-4	1.51727908025338e-4	1.51685310594751e-4
flux1:	0.694439799331107	1.38563801898844e-4	1.38189224910001e-4	1.38099518337071e-4	1.382672069972e-4	1.38628031887167e-4	1.39098117331123e-4	1.39590346426392e-4	1.4002723155085e-4	1.40349227251864e-4	1.4051871091882e-4	1.40520496811745e-4	1.40359881991707e-4	1.40059144790731e-4	1.39653321375642e-4	1.39185964985887e-4	1.38705346366098e-4	1.3826121916075e-4	1.37902128289995e-4	1.37673641507592e-4	1.37618769905843e-4	1.37781890866523e-4	1.3821286162483e-4	1.38951996908752e-4	1.39949029511644e-4	1.40882609825194e-4	1.41097320179266e-4	1.40476466507282e-4	1.40957582355659e-4	1.39696926965938e-4	1.41050192323101e-4	1.38148245902445e-4	1.35374589793897e-4	1.36909461506188e-4	1.35776163636773e-4	1.36454427122457e-4	1.35995736080935e-4	1.36307542687051e-4	1.37269994172446e-4	1.38208753895332e-4	1.38805277086864e-4	1.3904017972091e-4	1.39003047052555e-4	1.38798965845857e-4	1.38522122970783e-4	1.38250540202744e-4	1.38042834646226e-4	1.37933990871853e-4	1.37932250605279e-4
flux1:	0.69470224823486	1.25909415027648e-4	1.25654201428392e-4	1.25649979437692e-4	1.25857838709914e-4	1.26210885047589e-4	1.26631005384974e-4	1.27043495043982e-4	1.2738728661854e-4	1.27620243147196e-4	1.27720232269457e-4	1.27683265366601e-4	1.27520019693551e-4	1.2725185726787e-4	1.26907197636064e-4	1.26518791174986e-4	1.26122012812989e-4	1.25753839742123e-4	1.25452005182654e-4	1.25254292707982e-4	1.25198978696886e-4	1.25327793269338e-4	1.25688917449692e-4	1.26323262865792e-4	1.27191954838671e-4	1.28012833032552e-4	1.28196666783337e-4	1.27626273027609e-4	1.28050888027827e-4	1.26916774451792e-4	1.2815318048754e-4	1.25533237988008e-4	1.23031578343779e-4	1.24440795510306e-4	1.23432834594775e-4	1.24056025403651e-4	1.23658230257316e-4	1.23957944551395e-4	1.2483366940134e-4	1.25675476256627e-4	1.26199302810605e-4	1.26390059489123e-4	1.26330302574559e-4	1.26117534317801e-4	1.25840998045066e-4	1.25576377598964e-4	1.25381683999208e-4	1.25292140759504e-4	1.25316339836918e-4
flux1:	0.694964697138614	1.14331034882217e-4	1.14177685026163e-4	1.142412217228e-4	1.14474335116593e-4	1.14809878210358e-4	1.15176862991207e-4	1.15513170596331e-4	1.15773178600023e-4	1.15930260973677e-4	1.15975320813762e-4	1.15912993737112e-4	1.15757086688138e-4	1.1552648699871e-4	1.1524236961873e-4	1.14927053381612e-4	1.14604282262498e-4	1.1430016552113e-4	1.14043843360282e-4	1.13867502785335e-4	1.13806563186545e-4	1.13901493327664e-4	1.14199553593125e-4	1.14742058880507e-4	1.15499511422976e-4	1.16223885238323e-4	1.16385545109885e-4	1.1586855588021e-4	1.16248603208282e-4	1.15230031633907e-4	1.16359355526486e-4	1.13992926193479e-4	1.11733532939911e-4	1.13021251220656e-4	1.12118683410503e-4	1.12687203444918e-4	1.1234137366674e-4	1.12626847543752e-4	1.13424226627658e-4	1.1418275471963e-4	1.14648116524345e-4	1.14807251703297e-4	1.14734766516776e-4	1.14519998012665e-4	1.14246698220021e-4	1.1398780077336e-4	1.13800642384787e-4	1.13721112416511e-4	1.13759112675677e-4
flux1:	0.695227146042367	1.03750338695762e-4	1.03682535066087e-4	1.03798081446832e-4	1.0404392717367e-4	1.04354609053796e-4	1.04667192843104e-4	1.04931974090228e-4	1.05117603131058e-4	1.05211050355852e-4	1.05213962268965e-4	1.05137336139276e-4	1.04996257953506e-4	1.04805997973423e-4	1.04580214893028e-4	1.04331399240904e-4	1.04072994149337e-4	1.0382203571449e-4	1.03601017105771e-4	1.03438334586525e-4	1.0336801007512e-4	1.03430267147682e-4	1.03671963077501e-4	1.0413458262625e-4	1.04796187673514e-4	1.05438263375802e-4	1.05584655466447e-4	1.0512229933736e-4	1.05467555877471e-4	1.04554020973972e-4	1.05585028001515e-4	1.03446189070358e-4	1.0140240502678e-4	1.02573488384611e-4	1.01759258319253e-4	1.02274203718154e-4	1.01972310855169e-4	1.02241739682545e-4	1.02968146903112e-4	1.03655048836453e-4	1.04073777093018e-4	1.04211523017549e-4	1.04134371578623e-4	1.03923185956113e-4	1.03655866608881e-4	1.03402249171193e-4	1.03218843920029e-4	1.03142406318636e-4	1.03184772651026e-4
flux1:	0.69548959494612	9.40928216459841e-5	9.40955114935876e-5	9.42492100425515e-5	9.44974232532097e-5	9.47779017976842e-5	9.50363154496572e-5	9.52349190241699e-5	9.53553231659604e-5	9.53962064929917e-5	9.53678535688723e-5	9.52856737381924e-5	9.51645646009585e-5	9.50154218365273e-5	9.48444334742041e-5	9.46550567601191e-5	9.44517944761911e-5	9.42442663243773e-5	9.40499821569078e-5	9.3894978685462e-5	9.38129439316542e-5	9.38445326646588e-5	9.40365025855283e-5	9.44302403892404e-5	9.50097406123696e-5	9.55818215391382e-5	9.57182180186503e-5	9.53102157149596e-5	9.56284582954237e-5	9.48100329734315e-5	9.57506368672786e-5	9.38160004395072e-5	9.19641677978093e-5	9.30241932038992e-5	9.22840002828005e-5	9.27471597760025e-5	9.24820869390297e-5	9.2734030311687e-5	9.33959119785174e-5	9.40209136714619e-5	9.4402521250842e-5	9.45268766593802e-5	9.44513035077667e-5	9.42481320543313e-5	9.39892269772809e-5	9.37410504113557e-5	9.35590756849369e-5	9.3480934174885e-5	9.35207252351145e-5
flux1:	0.695752043849873	8.52874996325256e-5	8.53469065223878e-5	8.55266663956519e-5	8.57688023847567e-5	8.60154460957875e-5	8.62210975256932e-5	8.63592871428657e-5	8.64231795465573e-5	8.64213293999621e-5	8.6370749452491e-5	8.6289612150912e-5	8.61915123605725e-5	8.6082556854737e-5	8.59617802539979e-5	8.5824551698151e-5	8.56677939360429e-5	8.5495215164538e-5	8.53207293903649e-5	8.51690957960264e-5	8.50743752606816e-5	8.5078031034363e-5	8.52268372364649e-5	8.55617825429674e-5	8.60713482164271e-5	8.65839639673105e-5	8.6714208028794e-5	8.63590072049395e-5	8.66562185625607e-5	8.59236265205779e-5	8.6781045026157e-5	8.50296829167438e-5	8.33490159680182e-5	8.43042311664898e-5	8.36263495855698e-5	8.40401758052493e-5	8.38057283757958e-5	8.40391323896917e-5	8.46421243171098e-5	8.52132003836264e-5	8.55650643344839e-5	8.56819541673633e-5	8.56124952710202e-5	8.54206453854014e-5	8.51722045621847e-5	8.49300573864534e-5	8.47483921462923e-5	8.46655725753576e-5	8.46980385676102e-5
flux1:	0.696014492753627	7.7266723699503e-5	7.73703310684508e-5	7.75657063700913e-5	7.7795040700763e-5	7.80056933547639e-5	7.81609467449293e-5	7.82447428730177e-5	7.82603370638045e-5	7.82244032793999e-5	7.81589665840929e-5	7.80835922947096e-5	7.80097730788424e-5	7.79387078775208e-5	7.78628177306181e-5	7.77704372488374e-5	7.76522427138374e-5	7.75073782081441e-5	7.73472907508727e-5	7.71962329287077e-5	7.70890379082174e-5	7.70681019293421e-5	7.71801717551553e-5	7.7465509749289e-5	7.79158131306976e-5	7.83778637038161e-5	7.85045804669971e-5	7.81995842045463e-5	7.84801795851935e-5	7.78248367303704e-5	7.86057237799465e-5	7.70190489220986e-5	7.54914570470653e-5	7.63486976851328e-5	7.57237621590241e-5	7.60913134261772e-5	7.58822241741604e-5	7.60964407098077e-5	7.6645503537778e-5	7.71691046928e-5	7.74967195716e-5	7.76102279380408e-5	7.75498877277037e-5	7.73716300910206e-5	7.71352914219793e-5	7.69000392552759e-5	7.67185070958827e-5	7.66295294986142e-5	7.66517601396598e-5
flux1:	0.69627694165738	6.99661625493959e-5	7.01026973185761e-5	7.03047897164462e-5	7.05161658523036e-5	7.0689978173598e-5	7.07980141456641e-5	7.08336239924286e-5	7.08086638447246e-5	7.07462587326626e-5	7.06719172301186e-5	7.06054796988884e-5	7.05558103344145e-5	7.0519326484279e-5	7.04825478906345e-5	7.04278958549845e-5	7.03410839719048e-5	7.0217882523257e-5	7.00681669025291e-5	6.99161879866349e-5	6.97976972707243e-5	6.97559435284023e-5	6.98374713887176e-5	7.00814680011452e-5	7.04817498175818e-5	7.0900650972443e-5	7.10254428718615e-5	7.07672163545709e-5	7.10342710034003e-5	7.04482882259693e-5	7.11588309792262e-5	6.97204369432073e-5	6.83303024301627e-5	6.90968731495011e-5	6.85176357902401e-5	6.88424851178351e-5	6.86544021904703e-5	6.88491977473411e-5	6.93487502256495e-5	6.9830052236909e-5	7.01373226145169e-5	7.02499698012235e-5	7.02004408537626e-5	7.00371367720971e-5	6.98141344649395e-5	6.95867994555979e-5	6.94059309040983e-5	6.93104869152221e-5	6.93210497932551e-5
flux1:	0.696539390561133	6.33249493097182e-5	6.34843775777583e-5	6.36857651902682e-5	6.38754796761732e-5	6.40127855232179e-5	6.40775078606959e-5	6.40712992320667e-5	6.40131262940876e-5	6.39309958453506e-5	6.3852549788368e-5	6.37970111456785e-5	6.3770320774338e-5	6.3764435935173e-5	6.3760810630392e-5	6.37371028681658e-5	6.36752776138755e-5	6.3568768929374e-5	6.34265712204169e-5	6.32732195120147e-5	6.3145329852976e-5	6.30867645583681e-5	6.31435900362546e-5	6.33535617344894e-5	6.37116951192873e-5	6.40935214222656e-5	6.42171407866683e-5	6.40015952600488e-5	6.42570622475808e-5	6.37332137048111e-5	6.43791911348075e-5	6.30746556233444e-5	6.18085735299237e-5	6.24920983051388e-5	6.19531593953866e-5	6.22392704010597e-5	6.20687170358447e-5	6.22442639239554e-5	6.26982975508295e-5	6.31414445322804e-5	6.34309870530218e-5	6.35440231622001e-5	6.35059245791443e-5	6.3358174523315e-5	6.31493728717541e-5	6.29310423624473e-5	6.2751867583605e-5	6.26505258455866e-5	6.2649127335576e-5
flux1:	0.696801839464887	5.72859375341791e-5	5.74594708129397e-5	5.7654151591143e-5	5.78198546759491e-5	5.7922060125598e-5	5.79480095920874e-5	5.79064836388821e-5	5.78220939638051e-5	5.77262692981467e-5	5.7647606045288e-5	5.76040178090774e-5	5.7598418999095e-5	5.76187759308868e-5	5.76423889594736e-5	5.76432954568375e-5	5.76008389040882e-5	5.75070084554785e-5	5.73704326872036e-5	5.7216042728378e-5	5.7081115462345e-5	5.70097725814825e-5	5.70472553891764e-5	5.72295413221214e-5	5.75521041964401e-5	5.79017327255897e-5	5.80242349097345e-5	5.78467973118901e-5	5.80917124275514e-5	5.7623381907364e-5	5.82101896197438e-5	5.70268522066543e-5	5.58733431879292e-5	5.64815926384692e-5	5.59791089113718e-5	5.62306836466146e-5	5.60749831722316e-5	5.62318287631114e-5	5.66439938261481e-5	5.70523158846929e-5	5.7325746840282e-5	5.74394391486801e-5	5.74125534248399e-5	5.72803499338098e-5	5.70862905771815e-5	5.68780501600389e-5	5.67019258897809e-5	5.65958782891939e-5	5.65830679233561e-5
flux1:	0.69706428836864	5.17959807874203e-5	5.1976082402336e-5	5.21594139329928e-5	5.23000008854003e-5	5.23694563284043e-5	5.23616983914235e-5	5.22914266323427e-5	5.21874827994053e-5	5.20833792797527e-5	5.20076546067802e-5	5.19763989805874e-5	5.19895526241202e-5	5.20316635305428e-5	5.20768238743166e-5	5.20965529208333e-5	5.2068598263607e-5	5.19842564483783e-5	5.18521573361774e-5	5.1697606927619e-5	5.15582336165917e-5	5.14779887143263e-5	5.15009016045548e-5	5.16608560291606e-5	5.19532230962155e-5	5.22744829988587e-5	5.2395368988433e-5	5.22511485519345e-5	5.24858233724521e-5	5.20669449970886e-5	5.2599596884549e-5	5.15263245557558e-5	5.04755350372546e-5	5.10162415187277e-5	5.0547618960978e-5	5.07689284681586e-5	5.06260953828625e-5	5.0765109499713e-5	5.11387703168408e-5	5.15149647780539e-5	5.17731569224621e-5	5.18870542673954e-5	5.18705476290794e-5	5.17534194615321e-5	5.15743713643572e-5	5.13772551339994e-5	5.12057235701554e-5	5.10965756832876e-5	5.10735028269006e-5
flux1:	0.697326737272393	4.68061451220906e-5	4.69865231256563e-5	4.71551417216727e-5	4.72706157125092e-5	4.73104513616705e-5	4.72744190523455e-5	4.71819276191877e-5	4.70647110089773e-5	4.69571622105852e-5	4.68869132891178e-5	4.68678758229512e-5	4.68971906602721e-5	4.69566235929103e-5	4.70179987382438e-5	4.70513509114184e-5	4.70337437915831e-5	4.69564018677072e-5	4.68281996968259e-5	4.66746988522919e-5	4.6533502573021e-5	4.64479221055826e-5	4.64603784396963e-5	4.6602396738299e-5	4.68688579536375e-5	4.71646894627267e-5	4.72830471934296e-5	4.71670075285283e-5	4.73912130728134e-5	4.70162214004992e-5	4.74993415155824e-5	4.65262968815244e-5	4.55697029861144e-5	4.60503767712124e-5	4.56139592761087e-5	4.58091721405045e-5	4.56777775658186e-5	4.580008259387e-5	4.6138346677231e-5	4.64846211912211e-5	4.67279218079651e-5	4.68410860510499e-5	4.68337029220342e-5	4.6730841909762e-5	4.65668459321452e-5	4.63817964409801e-5	4.62164699843274e-5	4.61060717210891e-5	4.60742928763997e-5
flux1:	0.697589186176146	4.22717825433426e-5	4.24473572608016e-5	4.25990656074103e-5	4.26903639625796e-5	4.27042840809464e-5	4.26455751501792e-5	4.25371789377674e-5	4.24124875556796e-5	4.2305720766174e-5	4.22429176772357e-5	4.22355975441234e-5	4.22783697397801e-5	4.23508820180795e-5	4.24235916125025e-5	4.2465989531915e-5	4.24552445647671e-5	4.23830049865513e-5	4.22585306417608e-5	4.21074507865456e-5	4.19669320353541e-5	4.18791678221246e-5	4.18845929113733e-5	4.20121765985568e-5	4.22560821308337e-5	4.25287045954562e-5	4.26433544160743e-5	4.25504930286084e-5	4.27636352161191e-5	4.24274347102055e-5	4.2865252164886e-5	4.1983678198583e-5	4.11138096931073e-5	4.15415704967732e-5	4.11363392221432e-5	4.13093651546514e-5	4.11883906903368e-5	4.12952824000712e-5	4.16010128887443e-5	4.19191958267449e-5	4.21476053198628e-5	4.22588060922005e-5	4.22590336131669e-5	4.21694002835713e-5	4.20203037247677e-5	4.18481356870609e-5	4.16906002348236e-5	4.15809083930292e-5	4.15422361636472e-5
flux1:	0.6978516350799	3.81524288416201e-5	3.8319268445031e-5	3.84528902111471e-5	3.85216783462811e-5	3.85137245537714e-5	3.8437868647021e-5	3.83194750297353e-5	3.81924885721037e-5	3.80900635316402e-5	3.80361193062509e-5	3.80396943316545e-5	3.80932009627505e-5	3.81748303793332e-5	3.82545071659011e-5	3.83020071308225e-5	3.82952639899593e-5	3.82267279581616e-5	3.8106099723134e-5	3.79588442669454e-5	3.78212728980532e-5	3.77340034958721e-5	3.77351501426922e-5	3.78510074663576e-5	3.8074932041417e-5	3.83260157418382e-5	3.84356594275278e-5	3.83611888720335e-5	3.85624743651933e-5	3.82604310292385e-5	3.86567873533052e-5	3.78588193965911e-5	3.70690174447252e-5	3.74504544131527e-5	3.70757541288522e-5	3.72301181456738e-5	3.71188146924511e-5	3.72116832950932e-5	3.7487505576496e-5	3.77791331260295e-5	3.79924485182684e-5	3.81003221647802e-5	3.81065248487265e-5	3.802893281969e-5	3.78944129668944e-5	3.77357775455643e-5	3.75875082356859e-5	3.7480471754969e-5	3.74368532696782e-5
flux1:	0.698114083983653	3.44115305040409e-5	3.45667547603143e-5	3.46819635761059e-5	3.47304114802237e-5	3.47047168066382e-5	3.4616939625505e-5	3.44938518941414e-5	3.4368995020373e-5	3.4273735437965e-5	3.42295009818626e-5	3.42428695362313e-5	3.43044334741213e-5	3.43915602618682e-5	3.44743871264659e-5	3.4523677718517e-5	3.45186584762011e-5	3.44528495011332e-5	3.43363783130168e-5	3.41942901974156e-5	3.40616386961704e-5	3.39770524481262e-5	3.39760533928791e-5	3.40822247450039e-5	3.42881388885364e-5	3.45189715279512e-5	3.46223381791408e-5	3.45618566077804e-5	3.47504447614907e-5	3.44783955639145e-5	3.4836768894778e-5	3.41152801613542e-5	3.3399498269387e-5	3.37405683760351e-5	3.33958757631971e-5	3.35346341222149e-5	3.34324011104906e-5	3.35126614674402e-5	3.37609735003327e-5	3.40273634629394e-5	3.42252936429338e-5	3.4328470123512e-5	3.43389973924859e-5	3.42721792972277e-5	3.41517580938565e-5	3.40071078099454e-5	3.38693939281274e-5	3.37668545348627e-5	3.37202678000477e-5
flux1:	0.698376532887406	3.10160420882051e-5	3.11577006610406e-5	3.12548373473254e-5	3.12853995656346e-5	3.12459600198954e-5	3.11509751625317e-5	3.10277280412051e-5	3.09085636344056e-5	3.08225107901937e-5	3.07882802070104e-5	3.08101009825247e-5	3.08771435084288e-5	3.09665348379741e-5	3.10492653692978e-5	3.10976562676446e-5	3.10926233990503e-5	3.10289230209697e-5	3.09170399568479e-5	3.07813385614307e-5	3.06552481398396e-5	3.05750579954006e-5	3.05735028036348e-5	3.06714958217606e-5	3.08609291925905e-5	3.10725661540039e-5	3.11685440622046e-5	3.11181796539733e-5	3.1293314290284e-5	3.10475846520647e-5	3.13711297531101e-5	3.07196115992396e-5	3.00722636693527e-5	3.03782337858557e-5	3.0062978679138e-5	3.01886813896174e-5	3.00949775189482e-5	3.01640150099953e-5	3.03870072408515e-5	3.06293272587352e-5	3.08115867641391e-5	3.09087892467655e-5	3.09220597301311e-5	3.08647187924339e-5	3.0757772733134e-5	3.06273298211508e-5	3.0501208967582e-5	3.04048135422757e-5	3.03571737884984e-5
flux1:	0.698638981791159	2.79359591183033e-5	2.80628950273841e-5	2.81427895816273e-5	2.81580101891533e-5	2.810849885699e-5	2.80103540680433e-5	2.78906079198496e-5	2.77797852391797e-5	2.77041957503484e-5	2.767974071754e-5	2.77084854484969e-5	2.77785781253674e-5	2.78674232036224e-5	2.79473903968964e-5	2.79927925936958e-5	2.79865055470845e-5	2.79245963034591e-5	2.78177953121784e-5	2.76895343075842e-5	2.7571304064755e-5	2.74967824314668e-5	2.74958045288335e-5	2.75867231937881e-5	2.77609063118126e-5	2.79542945146246e-5	2.80420367955385e-5	2.79985512650464e-5	2.81596655323313e-5	2.79370827981675e-5	2.82286814869434e-5	2.76411552944467e-5	2.70570091988498e-5	2.73324418120831e-5	2.70458865218771e-5	2.71605843612394e-5	2.70748746143992e-5	2.713400964512e-5	2.73336957720577e-5	2.75530296772039e-5	2.77194159032819e-5	2.78095372901526e-5	2.78241036416056e-5	2.77749550822099e-5	2.7680725102532e-5	2.75644578346682e-5	2.74506623549572e-5	2.73617874021517e-5	2.73148605280532e-5
flux1:	0.698901430694913	2.51438579828581e-5	2.52555682914242e-5	2.53193816945565e-5	2.53217411874271e-5	2.52653823337608e-5	2.51673769195826e-5	2.50538856768812e-5	2.49531561456324e-5	2.48885542332461e-5	2.48731955911774e-5	2.49072210616707e-5	2.49781416490063e-5	2.50640806646376e-5	2.5139195264352e-5	2.51800921651922e-5	2.51717598944483e-5	2.51115710664655e-5	2.50103610089399e-5	2.48903999580337e-5	2.47809903568231e-5	2.47130131068823e-5	2.47133741021583e-5	2.47980290356706e-5	2.49580037354955e-5	2.51340719816047e-5	2.52130657285121e-5	2.51739065444839e-5	2.53206954085211e-5	2.51185871782837e-5	2.53809011942387e-5	2.48518555848982e-5	2.43259661235253e-5	2.45747437324797e-5	2.43159190285651e-5	2.44212070029988e-5	2.43429439206374e-5	2.43934143173747e-5	2.45716697937289e-5	2.47690813590344e-5	2.49195373178699e-5	2.50016966076922e-5	2.50162936868433e-5	2.4974099229056e-5	2.48917047459388e-5	2.47893165193805e-5	2.46882368296913e-5	2.46079286515667e-5	2.45632537526826e-5
flux1:	0.699163879598666	2.26145038437065e-5	2.27110084083072e-5	2.2760104652709e-5	2.27519176378665e-5	2.26914273126158e-5	2.25961043829804e-5	2.24907580824144e-5	2.24010573607361e-5	2.23473389249616e-5	2.23400524169791e-5	2.23776890936736e-5	2.24474795978992e-5	2.25286252470256e-5	2.25973626510462e-5	2.2632770643101e-5	2.26219979885243e-5	2.25636512107408e-5	2.24685134784341e-5	2.23574984409558e-5	2.22575428645334e-5	2.2196634467492e-5	2.21987967782938e-5	2.22777892367491e-5	2.24244839391934e-5	2.25841971953943e-5	2.26542905010264e-5	2.26175884061991e-5	2.2750046078205e-5	2.25662160163083e-5	2.2801734040055e-5	2.23260797254651e-5	2.18537519286572e-5	2.20791314263605e-5	2.18468217901573e-5	2.19439069839305e-5	2.18725385022053e-5	2.19154959566893e-5	2.20740981066576e-5	2.22506879563972e-5	2.23853500942139e-5	2.24589299897216e-5	2.24725080887101e-5	2.24361054110307e-5	2.2364565103557e-5	2.22754999477523e-5	2.2187169330402e-5	2.21161050340184e-5	2.20749314090891e-5
flux1:	0.699426328502419	2.0324564569425e-5	2.0406290441404e-5	2.04421428036864e-5	2.04255061056038e-5	2.03630942141239e-5	2.02722984920526e-5	2.01762280227171e-5	2.00978103826077e-5	2.00543850021099e-5	2.00539288617522e-5	2.00935764045894e-5	2.01605963913116e-5	2.02355436849255e-5	2.0296916995407e-5	2.03263341709357e-5	2.03130612419202e-5	2.02568151568933e-5	2.01681657073288e-5	2.00665168919012e-5	1.99763381069905e-5	1.99227136445278e-5	1.99268974847608e-5	2.00006757174717e-5	2.01349476318868e-5	2.02793276454851e-5	2.03407148763811e-5	2.03052310817451e-5	2.04236542845615e-5	2.02563334057894e-5	2.0467405669918e-5	2.00404405345114e-5	1.9617213309483e-5	1.98218996764169e-5	1.96146661114802e-5	1.97044464674779e-5	1.96394391665995e-5	1.9675954061954e-5	1.98166166176663e-5	1.99735663058412e-5	2.00927952225944e-5	2.01574613214129e-5	2.01692051669602e-5	2.01375327051089e-5	2.00757925819871e-5	1.99992585431134e-5	1.99233623187088e-5	1.98618362908243e-5	1.98250814602346e-5
flux1:	0.699688777406172	1.82524400289893e-5	1.83201249164482e-5	1.83442541295081e-5	1.83210367320269e-5	1.82584561124217e-5	1.81734381883812e-5	1.80871603435249e-5	1.80197628681098e-5	1.79857128215592e-5	1.79907595633566e-5	1.80309757853552e-5	1.80939418964083e-5	1.8161761053739e-5	1.82152780379915e-5	1.82386208057641e-5	1.82230561978493e-5	1.81692513855846e-5	1.80874082267375e-5	1.79953150393492e-5	1.79149460985134e-5	1.78685495466114e-5	1.78747751868931e-5	1.79436673443692e-5	1.80663186180269e-5	1.81964374989705e-5	1.82496092247005e-5	1.82146434796266e-5	1.83196050925103e-5	1.81673821203208e-5	1.83562391874833e-5	1.79736178398651e-5	1.75952587954546e-5	1.77814873423388e-5	1.75977140144902e-5	1.76808557466548e-5	1.76217216464137e-5	1.76527902745082e-5	1.77771861051943e-5	1.79157837209744e-5	1.80201753629469e-5	1.8075876972743e-5	1.80852108061628e-5	1.80573272280676e-5	1.8004294527166e-5	1.7939303688648e-5	1.7875212846849e-5	1.78231510294666e-5	1.77913850573269e-5
flux1:	0.699951226309926	1.63781891218099e-5	1.64328033271322e-5	1.6446740428434e-5	1.64186012764133e-5	1.6357223896449e-5	1.62787668384054e-5	1.62023436805515e-5	1.61453548702869e-5	1.61195885397585e-5	1.61288426602188e-5	1.61684127282855e-5	1.62264161974048e-5	1.6286624706211e-5	1.6332227977346e-5	1.63497569741488e-5	1.63323073152982e-5	1.62813142271653e-5	1.62064726746402e-5	1.61238977809749e-5	1.60531085872141e-5	1.601364935115e-5	1.6021769102305e-5	1.60860005558029e-5	1.61977782109341e-5	1.63147342952295e-5	1.6360402936055e-5	1.63256781432669e-5	1.64179786920096e-5	1.62797175642748e-5	1.64484735021285e-5	1.61061779086222e-5	1.57686823378401e-5	1.59383002880322e-5	1.57762516542804e-5	1.5853256140547e-5	1.57995730472322e-5	1.58261222912699e-5	1.59358906494956e-5	1.60575345160652e-5	1.61479105338068e-5	1.61948636991494e-5	1.62014429295058e-5	1.61765401233941e-5	1.61311200710777e-5	1.60765414047825e-5	1.6023367513489e-5	1.59803683692764e-5	1.5953826643489e-5
flux1:	0.700213675213679	1.46835177974281e-5	1.47262011355758e-5	1.47314653050163e-5	1.46998832710828e-5	1.46407829430699e-5	1.45693276212134e-5	1.45025157823063e-5	1.44551257626098e-5	1.44365060916451e-5	1.44487930369343e-5	1.44867693457924e-5	1.45392666732735e-5	1.4591779531567e-5	1.46297716795025e-5	1.46420102533884e-5	1.46232098292769e-5	1.45753831033462e-5	1.45076013043402e-5	1.44342953577504e-5	1.43726265040987e-5	1.43396172826899e-5	1.43493432320147e-5	1.44090474006744e-5	1.4510637278317e-5	1.46155233070628e-5	1.46545379494272e-5	1.46200783466763e-5	1.47006844723491e-5	1.45754394887222e-5	1.47260829359298e-5	1.44203931965438e-5	1.41199829640015e-5	1.42745238164272e-5	1.41324012981088e-5	1.42036565163563e-5	1.41550756461815e-5	1.41779622265238e-5	1.427470021311e-5	1.43808806208597e-5	1.44582587268012e-5	1.44969132560599e-5	1.45006038938189e-5	1.44780124618995e-5	1.44391441654202e-5	1.43937635320028e-5	1.43504288216289e-5	1.43158261914719e-5	1.42944487041878e-5
flux1:	0.700476124117432	1.31517835604444e-5	1.31837924250806e-5	1.31818742926406e-5	1.31481764664111e-5	1.30922010342496e-5	1.30279516023152e-5	1.29703233865972e-5	1.29316398192017e-5	1.29190755139835e-5	1.29333938841226e-5	1.29691028583083e-5	1.3015879608307e-5	1.30609404611982e-5	1.30918984679858e-5	1.30995485592538e-5	1.30799933418099e-5	1.30356356029652e-5	1.29748319608633e-5	1.29103596047889e-5	1.2857164289451e-5	1.28299629010616e-5	1.28408959715722e-5	1.28961266039655e-5	1.29881497094482e-5	1.30820221879423e-5	1.311528580155e-5	1.30813039771685e-5	1.31512831880251e-5	1.3038222284051e-5	1.31726010622967e-5	1.29000673197416e-5	1.26331880846101e-5	1.27739352619814e-5	1.26499261632701e-5	1.27157419839856e-5	1.26719810981016e-5	1.26919848698566e-5	1.27772261300364e-5	1.28694886677345e-5	1.29350363712535e-5	1.29660301393631e-5	1.29668782038931e-5	1.29460651147354e-5	1.29127529471995e-5	1.28753337352079e-5	1.28406483235488e-5	1.28135883505504e-5	1.27970795171159e-5
flux1:	0.700738573021185	1.17679759667595e-5	1.17906359693291e-5	1.17829792266254e-5	1.17483581865399e-5	1.16961806019917e-5	1.16391795720549e-5	1.15902066450621e-5	1.15593295850168e-5	1.1551825443406e-5	1.15673621194603e-5	1.16003805903127e-5	1.16414931938314e-5	1.16795925325515e-5	1.17042778899635e-5	1.17081389871701e-5	1.16884291786586e-5	1.16477663846613e-5	1.1593728967619e-5	1.15375050237784e-5	1.14919982356627e-5	1.14698544311527e-5	1.14815182662065e-5	1.15322682050809e-5	1.16152845432578e-5	1.16991405645179e-5	1.17275403173727e-5	1.16943441481785e-5	1.17548039303555e-5	1.16531483541682e-5	1.17729539584264e-5	1.15303714735059e-5	1.12936887118191e-5	1.14217278130249e-5	1.13140431688112e-5	1.13746732152597e-5	1.13354976851845e-5	1.135331062852e-5	1.14284967554534e-5	1.15083937697178e-5	1.15633711279713e-5	1.15874762726221e-5	1.15856703187493e-5	1.15662293012362e-5	1.15375669511236e-5	1.15069051671387e-5	1.14796428398304e-5	1.14591654545138e-5	1.14470655834934e-5
flux1:	0.701001021924939	1.05186459497413e-5	1.05333070380595e-5	1.05212848239533e-5	1.04868012914299e-5	1.04389465205952e-5	1.03891176210571e-5	1.03482173461059e-5	1.03242753583356e-5	1.03209463399571e-5	1.03370611501259e-5	1.03671703467408e-5	1.0402874606474e-5	1.043466352857e-5	1.04539355001936e-5	1.04548322751578e-5	1.04355265512586e-5	1.03986954458552e-5	1.03511016959651e-5	1.03024346478505e-5	1.02637469916644e-5	1.02458531330613e-5	1.02577334035573e-5	1.03039611342223e-5	1.03784823025956e-5	1.04532468569696e-5	1.0477604123013e-5	1.0445529250269e-5	1.04975663532931e-5	1.04065513178154e-5	1.05133088149572e-5	1.02976982933437e-5	1.00880936473517e-5	1.02043546859222e-5	1.01112561959118e-5	1.01669109532302e-5	1.01321081281688e-5	1.0148322112328e-5	1.02147733477061e-5	1.02838116983937e-5	1.03295101240258e-5	1.0347576568567e-5	1.03434071112505e-5	1.0325043294972e-5	1.03002289343825e-5	1.02751978827467e-5	1.02541627334484e-5	1.02392781981833e-5	1.02310365190069e-5
flux1:	0.701263470828692	9.3917750986358e-6	9.39976814862411e-6	9.38465451258552e-6	9.35122725672808e-6	9.30807870574591e-6	9.26524319022105e-6	9.23179523649332e-6	9.21395211133338e-6	9.21401175661658e-6	9.2302029593418e-6	9.25733138211691e-6	9.28800823810812e-6	9.31421693701327e-6	9.32895611187945e-6	9.32767933557751e-6	9.30926254005751e-6	9.27630919529222e-6	9.23475274915728e-6	9.19289124911297e-6	9.16012330761229e-6	9.14566579568309e-6	9.15725266523942e-6	9.19891443804763e-6	9.26542287128878e-6	9.33194649864996e-6	9.35298849853852e-6	9.32235646141539e-6	9.36701941741167e-6	9.28587607301153e-6	9.38094299992339e-6	9.18953746871933e-6	9.00410701043464e-6	9.10939907851998e-6	9.0292176422942e-6	9.08007387336302e-6	9.04942733194896e-6	9.06452421103994e-6	9.12341565966339e-6	9.18300894100403e-6	9.22069331796143e-6	9.23359510727283e-6	9.22741484981617e-6	9.20992582834623e-6	9.18826828287097e-6	9.16784996154444e-6	9.15192826996573e-6	9.14168089976596e-6	9.13672075930281e-6
flux1:	0.701525919732445	8.37659422529464e-6	8.37919011927247e-6	8.36212991922669e-6	8.33051874401989e-6	8.29231246281532e-6	8.25618928112204e-6	8.22953457296596e-6	8.21697971250391e-6	8.21971625365221e-6	8.23557973397009e-6	8.25974671615125e-6	8.28583543840914e-6	8.30720448964581e-6	8.31825222214702e-6	8.315515834227e-6	8.29838024625166e-6	8.26926737179152e-6	8.23328792363392e-6	8.19746546284938e-6	8.16973790620709e-6	8.15794497090594e-6	8.16877439846503e-6	8.20585726843414e-6	8.26482782261054e-6	8.32389204522748e-6	8.34224286515582e-6	8.31334060154957e-6	8.35160584701753e-6	8.27956114462796e-6	8.36413648507169e-6	8.19437473068684e-6	8.03042999592671e-6	8.12547085683202e-6	8.05662020498101e-6	8.10283073206106e-6	8.07610042525286e-6	8.09044754164957e-6	8.1427954779802e-6	8.19422733991287e-6	8.22508768080708e-6	8.23367686075363e-6	8.22586519460695e-6	8.20912095499984e-6	8.19003802297275e-6	8.17334057024656e-6	8.16153507151715e-6	8.15504906589566e-6	8.1528182609345e-6
flux1:	0.701788368636199	7.46337430576495e-6	7.46174790990692e-6	7.44373012353748e-6	7.41451952264229e-6	7.38133613674633e-6	7.35153776087221e-6	7.33097267131333e-6	7.32290833291378e-6	7.3276611705032e-6	7.34285483985485e-6	7.3641245996649e-6	7.38607117579217e-6	7.40330112973543e-6	7.41141799833861e-6	7.40783309585678e-6	7.39227187487406e-6	7.366891793778e-6	7.33600385693671e-6	7.30547708402902e-6	7.28197202555814e-6	7.27215328152644e-6	7.2818420633547e-6	7.31439228580941e-6	7.36631116452853e-6	7.41863785636657e-6	7.43482363715052e-6	7.40789746114888e-6	7.4406572806216e-6	7.37694573556307e-6	7.4520876001445e-6	7.30161281010936e-6	7.15668431380473e-6	7.24212672981988e-6	7.1831153383954e-6	7.22482137626322e-6	7.20173367959036e-6	7.215586634866e-6	7.26224706035858e-6	7.3066496292536e-6	7.33176650932643e-6	7.33683785831283e-6	7.32777218114877e-6	7.31169616496492e-6	7.29470710324262e-6	7.28096962273917e-6	7.27241621378494e-6	7.26892190828467e-6	7.26892451940338e-6
flux1:	0.702050817539952	6.64321937759023e-6	6.63842129642814e-6	6.62026070588917e-6	6.5938512297544e-6	6.56561443159616e-6	6.54164838565098e-6	6.5264247012276e-6	6.52206032985686e-6	6.52820613072857e-6	6.54242730425802e-6	6.56087947096863e-6	6.57910424391774e-6	6.59282564579414e-6	6.59866922143187e-6	6.59473365688078e-6	6.58094393260735e-6	6.55913397623977e-6	6.53285109817988e-6	6.50692845602359e-6	6.48691875140184e-6	6.47849279726804e-6	6.486762853065e-6	6.51490476022891e-6	6.56028155975029e-6	6.60654233865855e-6	6.62100412899744e-6	6.59626072731184e-6	6.62431992478061e-6	6.56820034434727e-6	6.63484912495206e-6	6.50151031303018e-6	6.3733521193235e-6	6.44980763405546e-6	6.39925088277896e-6	6.43659698849606e-6	6.41684593619445e-6	6.43035890808692e-6	6.47203792707403e-6	6.51038623216594e-6	6.5307117042107e-6	6.53297981992853e-6	6.52301499872478e-6	6.50756800622997e-6	6.4922825600841e-6	6.48087009041855e-6	6.47483947889167e-6	6.47368155284009e-6	6.47549130276745e-6
flux1:	0.702313266443705	5.90788949520543e-6	5.90082798298611e-6	5.88315875261067e-6	5.85977077231876e-6	5.8362579903733e-6	5.81754018940907e-6	5.80687687216063e-6	5.80543590599161e-6	5.81238861070205e-6	5.82536726584579e-6	5.84108528720752e-6	5.85596979525272e-6	5.86673229468041e-6	5.87085186794122e-6	5.86695247895587e-6	5.85504495640845e-6	5.83660247071091e-6	5.81445472261522e-6	5.79251380377393e-6	5.7753788097129e-6	5.76788686944043e-6	5.77457600905251e-6	5.79851842410684e-6	5.83788891179431e-6	5.87871157593896e-6	5.89181969434606e-6	5.86942789501751e-6	5.89350570309133e-6	5.84427659239707e-6	5.90327945631537e-6	5.78513276007979e-6	5.67172591215082e-6	5.73978572471656e-6	5.69641863631333e-6	5.72956856174868e-6	5.71282678266029e-6	5.72606912799114e-6	5.76334252406389e-6	5.79646296440564e-6	5.8128161250966e-6	5.81290452954106e-6	5.80236055614112e-6	5.78752842496603e-6	5.77363464335097e-6	5.76402674239882e-6	5.75991517159407e-6	5.76054682845564e-6	5.76380514008214e-6
flux1:	0.702575715347458	5.24967367388332e-6	5.24110784381534e-6	5.22439018732941e-6	5.20408140061514e-6	5.18494806133766e-6	5.17082922164481e-6	5.16393678559092e-6	5.1646760261755e-6	5.1718999305343e-6	5.18340600115082e-6	5.19648061843135e-6	5.20837001728409e-6	5.21664641583806e-6	5.21949038393082e-6	5.21591388180346e-6	5.20592581030628e-6	5.19062082437691e-6	5.1721649015711e-6	5.15365880403987e-6	5.13888713485995e-6	5.1319928677999e-6	5.1370516323082e-6	5.15708144860489e-6	5.1910009895383e-6	5.22697155274536e-6	5.23903693581508e-6	5.2191263807904e-6	5.2398605211959e-6	5.19686976051353e-6	5.24900248033167e-6	5.14430960012729e-6	5.04386203196556e-6	5.10411385140497e-6	5.06680326127479e-6	5.09595397462593e-6	5.08188974814766e-6	5.09486648550819e-6	5.12820451730815e-6	5.1567933118033e-6	5.16986763643539e-6	5.16830801886425e-6	5.15746480106334e-6	5.14324996767663e-6	5.13050252847635e-6	5.12227890303628e-6	5.11959269980809e-6	5.1215611873606e-6	5.12596518677966e-6
flux1:	0.702838164251212	4.66132061651426e-6	4.65186449472004e-6	4.63640310666041e-6	4.61909777173311e-6	4.60391255326035e-6	4.5937145170878e-6	4.58982829528019e-6	4.59206553567716e-6	4.59909656738471e-6	4.60895588091301e-6	4.61949789142375e-6	4.6287130030351e-6	4.63491242620275e-6	4.63684309213421e-6	4.63379141959418e-6	4.62570024946018e-6	4.61328489969421e-6	4.59810759250573e-6	4.58256219172014e-6	4.56974380335255e-6	4.56322144779962e-6	4.56669799494671e-6	4.58316306827777e-6	4.61219274718414e-6	4.64385327881036e-6	4.65513361332727e-6	4.63778923590758e-6	4.65573998652168e-6	4.6183868807006e-6	4.66437000882764e-6	4.57159182927178e-6	4.48253282301259e-6	4.5355723644333e-6	4.50332642888944e-6	4.52871748178253e-6	4.51701330526744e-6	4.52968653563674e-6	4.55947961347174e-6	4.58412618874409e-6	4.59450451385143e-6	4.59174322737614e-6	4.58084070659598e-6	4.56725706574299e-6	4.55546711765904e-6	4.54829309172825e-6	4.54663143110679e-6	4.54956038892059e-6	4.55484680735642e-6
flux1:	0.703100613154965	4.13602226956457e-6	4.1261577218788e-6	4.11212857183395e-6	4.0976539040203e-6	4.08593951496941e-6	4.07899536121624e-6	4.07741107935464e-6	4.08055411743141e-6	4.08702227734679e-6	4.09513406060442e-6	4.10328938159024e-6	4.11014166835952e-6	4.11462574472285e-6	4.115936400351e-6	4.11354287115334e-6	4.10727872493272e-6	4.09749351109269e-6	4.08521035374831e-6	4.07221548682379e-6	4.06102662797707e-6	4.05474115212608e-6	4.05675799825282e-6	4.07004336941291e-6	4.09473231080253e-6	4.12257612115837e-6	4.13327690475733e-6	4.11853053344403e-6	4.13418381001238e-6	4.10191408671993e-6	4.1424220424774e-6	4.0602066283546e-6	3.98117481736158e-6	4.02761092166994e-6	3.99958369032785e-6	4.02149986515164e-6	4.01186809078987e-6	4.02417654193159e-6	4.05075803079458e-6	4.07196846546945e-6	4.0801412065137e-6	4.07654978015413e-6	4.06579125536115e-6	4.0528612916684e-6	4.04188809244316e-6	4.0355017147016e-6	4.03454091219361e-6	4.0381140903449e-6	4.04404441059917e-6
flux1:	0.703363062058718	3.6674349948325e-6	3.65753047584348e-6	3.645011388445e-6	3.63313533478409e-6	3.62440818529236e-6	3.62009900392332e-6	3.62020336204924e-6	3.62377315831365e-6	3.62941908963518e-6	3.6357682929506e-6	3.64172893659189e-6	3.64653250199954e-6	3.64962937885903e-6	3.65055956926062e-6	3.64890312666546e-6	3.64435913527035e-6	3.63693681385584e-6	3.62718822380352e-6	3.6163861521588e-6	3.60657116068224e-6	3.60045479409991e-6	3.60118215953878e-6	3.61168446580574e-6	3.63255235393071e-6	3.65701879480886e-6	3.66729128076548e-6	3.6551132243197e-6	3.66888273870145e-6	3.64117895568918e-6	3.67684228003103e-6	3.60400768266761e-6	3.53383278674571e-6	3.57428589016457e-6	3.54977522999719e-6	3.56854172571161e-6	3.56073400849523e-6	3.57260857640887e-6	3.59627223296162e-6	3.614488985099e-6	3.62087174754548e-6	3.61675844084393e-6	3.60631509714376e-6	3.59406812565112e-6	3.58381218082095e-6	3.57801369973884e-6	3.57749488147318e-6	3.58144413299885e-6	3.58779472295757e-6
flux1:	0.703625510962471	3.24971751138527e-6	3.24004916326582e-6	3.22904951209359e-6	3.21951436054874e-6	3.21331708840821e-6	3.21109925693301e-6	3.21238953315916e-6	3.21603189088595e-6	3.22071238761458e-6	3.22537206050708e-6	3.22937865153497e-6	3.23245533734464e-6	3.23446819234135e-6	3.23521465972809e-6	3.23433086135291e-6	3.23137125862145e-6	3.2260395434659e-6	3.21848669707692e-6	3.20956088879485e-6	3.20091447264703e-6	3.19494380749671e-6	3.19457421451039e-6	3.20267887101189e-6	3.22020219819936e-6	3.24167336838324e-6	3.25161227248589e-6	3.2419061459856e-6	3.25413542754388e-6	3.23050619296081e-6	3.26190864538115e-6	3.19742201207991e-6	3.13510163754033e-6	3.17019626316869e-6	3.14863452252227e-6	3.16460543818524e-6	3.15841454258819e-6	3.1697887337822e-6	3.19079984739251e-6	3.20641566133001e-6	3.21136358783761e-6	3.20698374955601e-6	3.19699884391468e-6	3.18546934030101e-6	3.17586642043774e-6	3.17050994686779e-6	3.1702304825059e-6	3.17432905274054e-6	3.18088792417493e-6
flux1:	0.703887959866225	2.87756454238242e-6	2.86833644144178e-6	2.85882217060921e-6	2.85136991560746e-6	2.84729271639499e-6	2.84671193848386e-6	2.84880137510652e-6	2.85228446341812e-6	2.85596473744207e-6	2.85908664100884e-6	2.86142090026615e-6	2.86309709146908e-6	2.86430600118175e-6	2.86502857141636e-6	2.86491713496208e-6	2.86338361552943e-6	2.85986784258384e-6	2.85418999651607e-6	2.84685641264659e-6	2.83920910204271e-6	2.8333860163258e-6	2.83211378337392e-6	2.83817830099672e-6	2.85278264834774e-6	2.87158369173057e-6	2.8812274841384e-6	2.87383088164719e-6	2.88479623282519e-6	2.86476756602169e-6	2.89244060388225e-6	2.83539573933497e-6	2.78006942435621e-6	2.81042226086436e-6	2.79136037813959e-6	2.80490254450922e-6	2.80015699246018e-6	2.81097227818952e-6	2.82957305968823e-6	2.84293872941699e-6	2.84675638053843e-6	2.8423203538311e-6	2.83291215109979e-6	2.82213749743196e-6	2.81315285805662e-6	2.80813945332124e-6	2.80794737908821e-6	2.81200783885408e-6	2.81857759861097e-6
flux1:	0.704150408769978	2.54621970318089e-6	2.5375808828476e-6	2.52949261583706e-6	2.52388019123843e-6	2.52156962108593e-6	2.5222610899721e-6	2.52487014200795e-6	2.52806855645867e-6	2.53080236957324e-6	2.53259710120587e-6	2.53356553060899e-6	2.53416174411542e-6	2.53481981449886e-6	2.53564302625162e-6	2.53627271510054e-6	2.53598986153751e-6	2.5340164573785e-6	2.5299106086766e-6	2.52391254482979e-6	2.51712071066164e-6	2.5114589576123e-6	2.50946663946296e-6	2.5138116751612e-6	2.525870726472e-6	2.54227441181211e-6	2.55161014265244e-6	2.54630236684046e-6	2.55621767997957e-6	2.53932891178571e-6	2.56374627891059e-6	2.51334196174419e-6	2.46426502743908e-6	2.49047077805951e-6	2.47355772445334e-6	2.48503272129882e-6	2.48158636285981e-6	2.49179339168745e-6	2.50820422673107e-6	2.51963137803811e-6	2.52257831962469e-6	2.51825662437232e-6	2.50951984088857e-6	2.49953724653962e-6	2.49115954915774e-6	2.4864307815676e-6	2.48622078258687e-6	2.490095807534e-6	2.49650078133286e-6
flux1:	0.704412857673731	2.25145893081705e-6	2.24351595478029e-6	2.23677972217638e-6	2.23278452119726e-6	2.23194114912593e-6	2.23361814093368e-6	2.23655467409961e-6	2.23942365289562e-6	2.24132515156946e-6	2.24203552975373e-6	2.24194770748578e-6	2.24176388147463e-6	2.24209000665367e-6	2.24310230283284e-6	2.2444144479685e-6	2.24519502501875e-6	2.24449612691896e-6	2.24167903488593e-6	2.23678544273641e-6	2.23072596028591e-6	2.22524374198443e-6	2.22269579793961e-6	2.22560367069746e-6	2.23544409629201e-6	2.24967926639797e-6	2.2586525148583e-6	2.25516889310724e-6	2.26419279544734e-6	2.24999797174801e-6	2.27157267473836e-6	2.22709370429476e-6	2.1836133355679e-6	2.20623072575162e-6	2.19119094061772e-6	2.20093827869788e-6	2.19865779826888e-6	2.20821499842626e-6	2.22263368180565e-6	2.23239464609268e-6	2.23468793530534e-6	2.23061425150176e-6	2.2226203097273e-6	2.21346307537851e-6	2.20569781982476e-6	2.20122898504791e-6	2.200938395052e-6	2.20452213938155e-6	2.21061682408292e-6
flux1:	0.704675306577484	1.98954447787296e-6	1.98236950917876e-6	1.9769011963213e-6	1.97431917322458e-6	1.9746875139029e-6	1.97712280690127e-6	1.98025633066498e-6	1.98280155746982e-6	1.98401422765415e-6	1.9838870225455e-6	1.98303302442141e-6	1.98233330689039e-6	1.98250456339453e-6	1.98375723000779e-6	1.98566924366528e-6	1.98731990805704e-6	1.98763896684504e-6	1.98585084084909e-6	1.98185717460523e-6	1.97642574909244e-6	1.97114328489851e-6	1.96818572325433e-6	1.96990460451396e-6	1.97781478391282e-6	1.99007734052323e-6	1.99860644079784e-6	1.99665725585102e-6	2.00490244396879e-6	1.99297667216147e-6	2.01206172155699e-6	1.97286398319679e-6	1.93439938211923e-6	1.95393947639666e-6	1.94055114910945e-6	1.94887511601626e-6	1.94762861427827e-6	1.95649987611588e-6	1.96910085325628e-6	1.97742793654283e-6	1.97924320371498e-6	1.97551614977339e-6	1.96831288337119e-6	1.96000646857568e-6	1.95286908811131e-6	1.94866167586497e-6	1.94826530393733e-6	1.9514933324925e-6	1.95716933744208e-6
flux1:	0.704937755481238	1.75715701861883e-6	1.75079227461228e-6	1.74649793412464e-6	1.74513765034174e-6	1.74649280737854e-6	1.74949816616919e-6	1.75273381387396e-6	1.75498262928312e-6	1.75565096798624e-6	1.75491208243297e-6	1.75354345979995e-6	1.75254414385042e-6	1.75269062392798e-6	1.75419839960994e-6	1.75660830953961e-6	1.75893590317642e-6	1.7600336902471e-6	1.75904242068404e-6	1.75577257299445e-6	1.75088411967226e-6	1.74582437727731e-6	1.7425881268843e-6	1.74333922681137e-6	1.74957922820667e-6	1.76004378234218e-6	1.76803634037024e-6	1.76732744290266e-6	1.77487149678423e-6	1.76482044411854e-6	1.78171364462294e-6	1.74721362392e-6	1.71324121434815e-6	1.73015958601237e-6	1.71823625164914e-6	1.72539798551602e-6	1.72504716690112e-6	1.73320005723275e-6	1.74413514166132e-6	1.75122120894133e-6	1.75269400698892e-6	1.74937881617403e-6	1.74299035949649e-6	1.73554884185796e-6	1.72905788619446e-6	1.7251313489713e-6	1.7246345808694e-6	1.72748103973752e-6	1.73267038078496e-6
flux1:	0.705200204384991	1.55131813555253e-6	1.5457781673458e-6	1.54255270541508e-6	1.54222881173956e-6	1.54436411144853e-6	1.5477726248845e-6	1.55102985848191e-6	1.55300873904359e-6	1.55325713319357e-6	1.55209418637069e-6	1.55041181834544e-6	1.549275060139e-6	1.54947907070209e-6	1.55122362328699e-6	1.55401609148172e-6	1.55683429493731e-6	1.55849451808895e-6	1.55809924619986e-6	1.55540709715185e-6	1.55099644631922e-6	1.54618693622682e-6	1.54279237963489e-6	1.5427773143303e-6	1.54758766344212e-6	1.55641791916899e-6	1.56378704834662e-6	1.56403898419028e-6	1.57093556110108e-6	1.56240563974231e-6	1.57735770047564e-6	1.54702604993445e-6	1.51706977251014e-6	1.53176324414278e-6	1.52114032018943e-6	1.52735553528053e-6	1.52775291124273e-6	1.53515834889799e-6	1.54455957084386e-6	1.55056106601997e-6	1.55178970710961e-6	1.54892070148887e-6	1.54334817766055e-6	1.53677165074411e-6	1.53094262354279e-6	1.52732591921835e-6	1.52675625161434e-6	1.52922791656795e-6	1.5339016566651e-6
flux1:	0.705462653288744	1.369316625515e-6	1.36458996144841e-6	1.36231641736464e-6	1.3628453632498e-6	1.36556415134123e-6	1.36921873920994e-6	1.37241799562295e-6	1.37413922256065e-6	1.37406053745843e-6	1.37261488226199e-6	1.37076526291057e-6	1.36959969274547e-6	1.36989999584462e-6	1.37183651456026e-6	1.37489017880293e-6	1.37802600455702e-6	1.38005974183033e-6	1.38009279438098e-6	1.37786223217522e-6	1.37388375144643e-6	1.36935756256005e-6	1.36591800042665e-6	1.36532406605853e-6	1.36893150460581e-6	1.37628782435389e-6	1.38296558930356e-6	1.38392855342316e-6	1.3902177361353e-6	1.38290448915739e-6	1.39612900963451e-6	1.36948714621577e-6	1.3431130680401e-6	1.35592088130946e-6	1.34644769927262e-6	1.35188940983466e-6	1.35288061778065e-6	1.35951429369942e-6	1.36749870294078e-6	1.37254127132723e-6	1.37359167658463e-6	1.37117602954995e-6	1.36639938684979e-6	1.36067267031705e-6	1.35551307449269e-6	1.35223670845772e-6	1.35163446290058e-6	1.35376223390466e-6	1.35792469233256e-6
flux1:	0.705725102192497	1.20864987164109e-6	1.20470127483177e-6	1.20325214657895e-6	1.2044516679051e-6	1.20756477085863e-6	1.21131415540247e-6	1.2143724011856e-6	1.21583049435687e-6	1.21548456461681e-6	1.21385261238226e-6	1.2119322145656e-6	1.21079993161708e-6	1.21120042287949e-6	1.21326666563017e-6	1.21646212128673e-6	1.21976158746343e-6	1.22200994560015e-6	1.22233660200456e-6	1.22047944502511e-6	1.21690478933827e-6	1.2126997144523e-6	1.20932234344664e-6	1.20832442007743e-6	1.21094384805932e-6	1.21698713796264e-6	1.22293333052448e-6	1.22439627232668e-6	1.23011299498923e-6	1.22376576080816e-6	1.23544935379136e-6	1.21206774598247e-6	1.18888166900554e-6	1.20009022232592e-6	1.19162705292355e-6	1.19643184664546e-6	1.19786200596868e-6	1.2037072267464e-6	1.21038282687812e-6	1.21456885885348e-6	1.21548122138734e-6	1.21350402287872e-6	1.20948504970158e-6	1.20457783951307e-6	1.20008383488808e-6	1.19717317056775e-6	1.19658246585565e-6	1.19841155067608e-6	1.20209132478543e-6
flux1:	0.705987551096251	1.06698692427275e-6	1.06376097340885e-6	1.06300205994625e-6	1.06469459492275e-6	1.0680231881989e-6	1.07172460746284e-6	1.07455861198343e-6	1.07573493764197e-6	1.07515508918038e-6	1.07339694161479e-6	1.07146267774427e-6	1.07039079141431e-6	1.0708720097008e-6	1.07299848897545e-6	1.07622592876839e-6	1.07955829243912e-6	1.08189301728993e-6	1.08240909486914e-6	1.08086097961236e-6	1.07767490054239e-6	1.07383034775923e-6	1.07061436343409e-6	1.06937332603825e-6	1.07120616905772e-6	1.07609803500626e-6	1.08130341519183e-6	1.08309688026395e-6	1.08827672238749e-6	1.08269860428363e-6	1.09300955448676e-6	1.07250636788112e-6	1.05215292666936e-6	1.06200276458338e-6	1.05442151923784e-6	1.05869754841002e-6	1.06041978112428e-6	1.06547098391997e-6	1.07094264370608e-6	1.07435950766709e-6	1.07515599609443e-6	1.07358621760108e-6	1.07027247819852e-6	1.06614081456097e-6	1.06229565748575e-6	1.0597661080812e-6	1.05922719389274e-6	1.06080751483613e-6	1.06404716138781e-6
flux1:	0.706250000000004	9.42154319781234e-7	9.39580404485777e-7	9.39376710732119e-7	9.41395691076823e-7	9.44777898050597e-7	9.48304291779763e-7	9.50838853148703e-7	9.5171129981526e-7	9.50915650500652e-7	9.49067838476093e-7	9.47150646702454e-7	9.46144761757172e-7	9.46676097463474e-7	9.48795812297306e-7	9.51961311993698e-7	9.5522143012733e-7	9.57543551480009e-7	9.58171256312042e-7	9.56886092520754e-7	9.5408087409492e-7	9.5063305544009e-7	9.47665461531138e-7	9.46323992887875e-7	9.4755408593197e-7	9.5145395101927e-7	9.55938201358068e-7	9.57931694527518e-7	9.62613819168348e-7	9.57657057977106e-7	9.66751398241251e-7	9.48790457448732e-7	9.30952338980712e-7	9.39645942446923e-7	9.3283280100105e-7	9.36667708929523e-7	9.38551675659446e-7	9.4281767859549e-7	9.47191882349863e-7	9.49919454984638e-7	9.50611883021432e-7	9.49408575303912e-7	9.46737815669428e-7	9.43326549298857e-7	9.40100726110309e-7	9.3795514414601e-7	9.37498946611892e-7	9.38877192348454e-7	9.41723515707654e-7
[truncated: 13 more columns]
