# Supplementary material for: Spatial Resolution and Refractive Index Contrast of Resonant Photonic Crystal Surfaces for Biosensing
Source: IEEE Photonics J. Author manuscript; Available in PMC 2015 Sep 7. (PMC4561521; doi:10.1109/JPHOT.2015.2435699)
Supplement: fig6_data [file NIHMS64775-supplement-fig6_data.gz › Volumes/graham/MacBook_backup/PhD_folder_2015_06_02/paper_improvements/IEEE_J_Photonics/final_files/data_files/fig6/meep_data/12/t.out]

-----------
Initializing structure...
Working in 2D dimensions.
Computational cell is 150 x 10 x 0 with resolution 25
     block, center = (0,-2.56637,0)
          size (150,4.86726,1e+20)
          axes (1,0,0), (0,1,0), (0,0,1)
          dielectric constant epsilon diagonal = (2.0736,2.0736,2.0736)
     block, center = (0,2.43363,0)
          size (150,5.13274,1e+20)
          axes (1,0,0), (0,1,0), (0,0,1)
          dielectric constant epsilon diagonal = (1.9881,1.9881,1.9881)
     block, center = (-37.5,0.309735,0)
          size (75,0.884956,1e+20)
          axes (1,0,0), (0,1,0), (0,0,1)
          dielectric constant epsilon diagonal = (2.0164,2.0164,2.0164)
     block, center = (74.5,0,0)
          size (0.65,0.265487,1e+20)
          axes (1,0,0), (0,1,0), (0,0,1)
          dielectric constant epsilon diagonal = (4,4,4)
     block, center = (73.5,0,0)
          size (0.65,0.265487,1e+20)
          axes (1,0,0), (0,1,0), (0,0,1)
          dielectric constant epsilon diagonal = (4,4,4)
     block, center = (72.5,0,0)
          size (0.65,0.265487,1e+20)
          axes (1,0,0), (0,1,0), (0,0,1)
          dielectric constant epsilon diagonal = (4,4,4)
     block, center = (71.5,0,0)
          size (0.65,0.265487,1e+20)
          axes (1,0,0), (0,1,0), (0,0,1)
          dielectric constant epsilon diagonal = (4,4,4)
     block, center = (70.5,0,0)
          size (0.65,0.265487,1e+20)
          axes (1,0,0), (0,1,0), (0,0,1)
          dielectric constant epsilon diagonal = (4,4,4)
     block, center = (69.5,0,0)
          size (0.65,0.265487,1e+20)
          axes (1,0,0), (0,1,0), (0,0,1)
          dielectric constant epsilon diagonal = (4,4,4)
     block, center = (68.5,0,0)
          size (0.65,0.265487,1e+20)
          axes (1,0,0), (0,1,0), (0,0,1)
          dielectric constant epsilon diagonal = (4,4,4)
     block, center = (67.5,0,0)
          size (0.65,0.265487,1e+20)
          axes (1,0,0), (0,1,0), (0,0,1)
          dielectric constant epsilon diagonal = (4,4,4)
     block, center = (66.5,0,0)
          size (0.65,0.265487,1e+20)
          axes (1,0,0), (0,1,0), (0,0,1)
          dielectric constant epsilon diagonal = (4,4,4)
     block, center = (65.5,0,0)
          size (0.65,0.265487,1e+20)
          axes (1,0,0), (0,1,0), (0,0,1)
          dielectric constant epsilon diagonal = (4,4,4)
     block, center = (64.5,0,0)
          size (0.65,0.265487,1e+20)
          axes (1,0,0), (0,1,0), (0,0,1)
          dielectric constant epsilon diagonal = (4,4,4)
     block, center = (63.5,0,0)
          size (0.65,0.265487,1e+20)
          axes (1,0,0), (0,1,0), (0,0,1)
          dielectric constant epsilon diagonal = (4,4,4)
     block, center = (62.5,0,0)
          size (0.65,0.265487,1e+20)
          axes (1,0,0), (0,1,0), (0,0,1)
          dielectric constant epsilon diagonal = (4,4,4)
     block, center = (61.5,0,0)
          size (0.65,0.265487,1e+20)
          axes (1,0,0), (0,1,0), (0,0,1)
          dielectric constant epsilon diagonal = (4,4,4)
     block, center = (60.5,0,0)
          size (0.65,0.265487,1e+20)
          axes (1,0,0), (0,1,0), (0,0,1)
          dielectric constant epsilon diagonal = (4,4,4)
     block, center = (59.5,0,0)
          size (0.65,0.265487,1e+20)
          axes (1,0,0), (0,1,0), (0,0,1)
          dielectric constant epsilon diagonal = (4,4,4)
     block, center = (58.5,0,0)
          size (0.65,0.265487,1e+20)
          axes (1,0,0), (0,1,0), (0,0,1)
          dielectric constant epsilon diagonal = (4,4,4)
     block, center = (57.5,0,0)
          size (0.65,0.265487,1e+20)
          axes (1,0,0), (0,1,0), (0,0,1)
          dielectric constant epsilon diagonal = (4,4,4)
     block, center = (56.5,0,0)
          size (0.65,0.265487,1e+20)
          axes (1,0,0), (0,1,0), (0,0,1)
          dielectric constant epsilon diagonal = (4,4,4)
     block, center = (55.5,0,0)
          size (0.65,0.265487,1e+20)
          axes (1,0,0), (0,1,0), (0,0,1)
          dielectric constant epsilon diagonal = (4,4,4)
     block, center = (54.5,0,0)
          size (0.65,0.265487,1e+20)
          axes (1,0,0), (0,1,0), (0,0,1)
          dielectric constant epsilon diagonal = (4,4,4)
     block, center = (53.5,0,0)
          size (0.65,0.265487,1e+20)
          axes (1,0,0), (0,1,0), (0,0,1)
          dielectric constant epsilon diagonal = (4,4,4)
     block, center = (52.5,0,0)
          size (0.65,0.265487,1e+20)
          axes (1,0,0), (0,1,0), (0,0,1)
          dielectric constant epsilon diagonal = (4,4,4)
     block, center = (51.5,0,0)
          size (0.65,0.265487,1e+20)
          axes (1,0,0), (0,1,0), (0,0,1)
          dielectric constant epsilon diagonal = (4,4,4)
     block, center = (50.5,0,0)
          size (0.65,0.265487,1e+20)
          axes (1,0,0), (0,1,0), (0,0,1)
          dielectric constant epsilon diagonal = (4,4,4)
     block, center = (49.5,0,0)
          size (0.65,0.265487,1e+20)
          axes (1,0,0), (0,1,0), (0,0,1)
          dielectric constant epsilon diagonal = (4,4,4)
     block, center = (48.5,0,0)
          size (0.65,0.265487,1e+20)
          axes (1,0,0), (0,1,0), (0,0,1)
          dielectric constant epsilon diagonal = (4,4,4)
     block, center = (47.5,0,0)
          size (0.65,0.265487,1e+20)
          axes (1,0,0), (0,1,0), (0,0,1)
          dielectric constant epsilon diagonal = (4,4,4)
     block, center = (46.5,0,0)
          size (0.65,0.265487,1e+20)
          axes (1,0,0), (0,1,0), (0,0,1)
          dielectric constant epsilon diagonal = (4,4,4)
     block, center = (45.5,0,0)
          size (0.65,0.265487,1e+20)
          axes (1,0,0), (0,1,0), (0,0,1)
          dielectric constant epsilon diagonal = (4,4,4)
     block, center = (44.5,0,0)
          size (0.65,0.265487,1e+20)
          axes (1,0,0), (0,1,0), (0,0,1)
          dielectric constant epsilon diagonal = (4,4,4)
     block, center = (43.5,0,0)
          size (0.65,0.265487,1e+20)
          axes (1,0,0), (0,1,0), (0,0,1)
          dielectric constant epsilon diagonal = (4,4,4)
     block, center = (42.5,0,0)
          size (0.65,0.265487,1e+20)
          axes (1,0,0), (0,1,0), (0,0,1)
          dielectric constant epsilon diagonal = (4,4,4)
     block, center = (41.5,0,0)
          size (0.65,0.265487,1e+20)
          axes (1,0,0), (0,1,0), (0,0,1)
          dielectric constant epsilon diagonal = (4,4,4)
     block, center = (40.5,0,0)
          size (0.65,0.265487,1e+20)
          axes (1,0,0), (0,1,0), (0,0,1)
          dielectric constant epsilon diagonal = (4,4,4)
     block, center = (39.5,0,0)
          size (0.65,0.265487,1e+20)
          axes (1,0,0), (0,1,0), (0,0,1)
          dielectric constant epsilon diagonal = (4,4,4)
     block, center = (38.5,0,0)
          size (0.65,0.265487,1e+20)
          axes (1,0,0), (0,1,0), (0,0,1)
          dielectric constant epsilon diagonal = (4,4,4)
     block, center = (37.5,0,0)
          size (0.65,0.265487,1e+20)
          axes (1,0,0), (0,1,0), (0,0,1)
          dielectric constant epsilon diagonal = (4,4,4)
     block, center = (36.5,0,0)
          size (0.65,0.265487,1e+20)
          axes (1,0,0), (0,1,0), (0,0,1)
          dielectric constant epsilon diagonal = (4,4,4)
     block, center = (35.5,0,0)
          size (0.65,0.265487,1e+20)
          axes (1,0,0), (0,1,0), (0,0,1)
          dielectric constant epsilon diagonal = (4,4,4)
     block, center = (34.5,0,0)
          size (0.65,0.265487,1e+20)
          axes (1,0,0), (0,1,0), (0,0,1)
          dielectric constant epsilon diagonal = (4,4,4)
     block, center = (33.5,0,0)
          size (0.65,0.265487,1e+20)
          axes (1,0,0), (0,1,0), (0,0,1)
          dielectric constant epsilon diagonal = (4,4,4)
     block, center = (32.5,0,0)
          size (0.65,0.265487,1e+20)
          axes (1,0,0), (0,1,0), (0,0,1)
          dielectric constant epsilon diagonal = (4,4,4)
     block, center = (31.5,0,0)
          size (0.65,0.265487,1e+20)
          axes (1,0,0), (0,1,0), (0,0,1)
          dielectric constant epsilon diagonal = (4,4,4)
     block, center = (30.5,0,0)
          size (0.65,0.265487,1e+20)
          axes (1,0,0), (0,1,0), (0,0,1)
          dielectric constant epsilon diagonal = (4,4,4)
     block, center = (29.5,0,0)
          size (0.65,0.265487,1e+20)
          axes (1,0,0), (0,1,0), (0,0,1)
          dielectric constant epsilon diagonal = (4,4,4)
     block, center = (28.5,0,0)
          size (0.65,0.265487,1e+20)
          axes (1,0,0), (0,1,0), (0,0,1)
          dielectric constant epsilon diagonal = (4,4,4)
     block, center = (27.5,0,0)
          size (0.65,0.265487,1e+20)
          axes (1,0,0), (0,1,0), (0,0,1)
          dielectric constant epsilon diagonal = (4,4,4)
     block, center = (26.5,0,0)
          size (0.65,0.265487,1e+20)
          axes (1,0,0), (0,1,0), (0,0,1)
          dielectric constant epsilon diagonal = (4,4,4)
     block, center = (25.5,0,0)
          size (0.65,0.265487,1e+20)
          axes (1,0,0), (0,1,0), (0,0,1)
          dielectric constant epsilon diagonal = (4,4,4)
     block, center = (24.5,0,0)
          size (0.65,0.265487,1e+20)
          axes (1,0,0), (0,1,0), (0,0,1)
          dielectric constant epsilon diagonal = (4,4,4)
     block, center = (23.5,0,0)
          size (0.65,0.265487,1e+20)
          axes (1,0,0), (0,1,0), (0,0,1)
          dielectric constant epsilon diagonal = (4,4,4)
     block, center = (22.5,0,0)
          size (0.65,0.265487,1e+20)
          axes (1,0,0), (0,1,0), (0,0,1)
          dielectric constant epsilon diagonal = (4,4,4)
     block, center = (21.5,0,0)
          size (0.65,0.265487,1e+20)
          axes (1,0,0), (0,1,0), (0,0,1)
          dielectric constant epsilon diagonal = (4,4,4)
     block, center = (20.5,0,0)
          size (0.65,0.265487,1e+20)
          axes (1,0,0), (0,1,0), (0,0,1)
          dielectric constant epsilon diagonal = (4,4,4)
     block, center = (19.5,0,0)
          size (0.65,0.265487,1e+20)
          axes (1,0,0), (0,1,0), (0,0,1)
          dielectric constant epsilon diagonal = (4,4,4)
     block, center = (18.5,0,0)
          size (0.65,0.265487,1e+20)
          axes (1,0,0), (0,1,0), (0,0,1)
          dielectric constant epsilon diagonal = (4,4,4)
     block, center = (17.5,0,0)
          size (0.65,0.265487,1e+20)
          axes (1,0,0), (0,1,0), (0,0,1)
          dielectric constant epsilon diagonal = (4,4,4)
     block, center = (16.5,0,0)
          size (0.65,0.265487,1e+20)
          axes (1,0,0), (0,1,0), (0,0,1)
          dielectric constant epsilon diagonal = (4,4,4)
     block, center = (15.5,0,0)
          size (0.65,0.265487,1e+20)
          axes (1,0,0), (0,1,0), (0,0,1)
          dielectric constant epsilon diagonal = (4,4,4)
     block, center = (14.5,0,0)
          size (0.65,0.265487,1e+20)
          axes (1,0,0), (0,1,0), (0,0,1)
          dielectric constant epsilon diagonal = (4,4,4)
     block, center = (13.5,0,0)
          size (0.65,0.265487,1e+20)
          axes (1,0,0), (0,1,0), (0,0,1)
          dielectric constant epsilon diagonal = (4,4,4)
     block, center = (12.5,0,0)
          size (0.65,0.265487,1e+20)
          axes (1,0,0), (0,1,0), (0,0,1)
          dielectric constant epsilon diagonal = (4,4,4)
     block, center = (11.5,0,0)
          size (0.65,0.265487,1e+20)
          axes (1,0,0), (0,1,0), (0,0,1)
          dielectric constant epsilon diagonal = (4,4,4)
     block, center = (10.5,0,0)
          size (0.65,0.265487,1e+20)
          axes (1,0,0), (0,1,0), (0,0,1)
          dielectric constant epsilon diagonal = (4,4,4)
     block, center = (9.5,0,0)
          size (0.65,0.265487,1e+20)
          axes (1,0,0), (0,1,0), (0,0,1)
          dielectric constant epsilon diagonal = (4,4,4)
     block, center = (8.5,0,0)
          size (0.65,0.265487,1e+20)
          axes (1,0,0), (0,1,0), (0,0,1)
          dielectric constant epsilon diagonal = (4,4,4)
     block, center = (7.5,0,0)
          size (0.65,0.265487,1e+20)
          axes (1,0,0), (0,1,0), (0,0,1)
          dielectric constant epsilon diagonal = (4,4,4)
     block, center = (6.5,0,0)
          size (0.65,0.265487,1e+20)
          axes (1,0,0), (0,1,0), (0,0,1)
          dielectric constant epsilon diagonal = (4,4,4)
     block, center = (5.5,0,0)
          size (0.65,0.265487,1e+20)
          axes (1,0,0), (0,1,0), (0,0,1)
          dielectric constant epsilon diagonal = (4,4,4)
     block, center = (4.5,0,0)
          size (0.65,0.265487,1e+20)
          axes (1,0,0), (0,1,0), (0,0,1)
          dielectric constant epsilon diagonal = (4,4,4)
     block, center = (3.5,0,0)
          size (0.65,0.265487,1e+20)
          axes (1,0,0), (0,1,0), (0,0,1)
          dielectric constant epsilon diagonal = (4,4,4)
     block, center = (2.5,0,0)
          size (0.65,0.265487,1e+20)
          axes (1,0,0), (0,1,0), (0,0,1)
          dielectric constant epsilon diagonal = (4,4,4)
     block, center = (1.5,0,0)
          size (0.65,0.265487,1e+20)
          axes (1,0,0), (0,1,0), (0,0,1)
          dielectric constant epsilon diagonal = (4,4,4)
     block, center = (0.5,0,0)
          size (0.65,0.265487,1e+20)
          axes (1,0,0), (0,1,0), (0,0,1)
          dielectric constant epsilon diagonal = (4,4,4)
     block, center = (-0.5,0,0)
          size (0.65,0.265487,1e+20)
          axes (1,0,0), (0,1,0), (0,0,1)
          dielectric constant epsilon diagonal = (4,4,4)
     block, center = (-1.5,0,0)
          size (0.65,0.265487,1e+20)
          axes (1,0,0), (0,1,0), (0,0,1)
          dielectric constant epsilon diagonal = (4,4,4)
     block, center = (-2.5,0,0)
          size (0.65,0.265487,1e+20)
          axes (1,0,0), (0,1,0), (0,0,1)
          dielectric constant epsilon diagonal = (4,4,4)
     block, center = (-3.5,0,0)
          size (0.65,0.265487,1e+20)
          axes (1,0,0), (0,1,0), (0,0,1)
          dielectric constant epsilon diagonal = (4,4,4)
     block, center = (-4.5,0,0)
          size (0.65,0.265487,1e+20)
          axes (1,0,0), (0,1,0), (0,0,1)
          dielectric constant epsilon diagonal = (4,4,4)
     block, center = (-5.5,0,0)
          size (0.65,0.265487,1e+20)
          axes (1,0,0), (0,1,0), (0,0,1)
          dielectric constant epsilon diagonal = (4,4,4)
     block, center = (-6.5,0,0)
          size (0.65,0.265487,1e+20)
          axes (1,0,0), (0,1,0), (0,0,1)
          dielectric constant epsilon diagonal = (4,4,4)
     block, center = (-7.5,0,0)
          size (0.65,0.265487,1e+20)
          axes (1,0,0), (0,1,0), (0,0,1)
          dielectric constant epsilon diagonal = (4,4,4)
     block, center = (-8.5,0,0)
          size (0.65,0.265487,1e+20)
          axes (1,0,0), (0,1,0), (0,0,1)
          dielectric constant epsilon diagonal = (4,4,4)
     block, center = (-9.5,0,0)
          size (0.65,0.265487,1e+20)
          axes (1,0,0), (0,1,0), (0,0,1)
          dielectric constant epsilon diagonal = (4,4,4)
     block, center = (-10.5,0,0)
          size (0.65,0.265487,1e+20)
          axes (1,0,0), (0,1,0), (0,0,1)
          dielectric constant epsilon diagonal = (4,4,4)
     block, center = (-11.5,0,0)
          size (0.65,0.265487,1e+20)
          axes (1,0,0), (0,1,0), (0,0,1)
          dielectric constant epsilon diagonal = (4,4,4)
     block, center = (-12.5,0,0)
          size (0.65,0.265487,1e+20)
          axes (1,0,0), (0,1,0), (0,0,1)
          dielectric constant epsilon diagonal = (4,4,4)
     block, center = (-13.5,0,0)
          size (0.65,0.265487,1e+20)
          axes (1,0,0), (0,1,0), (0,0,1)
          dielectric constant epsilon diagonal = (4,4,4)
     block, center = (-14.5,0,0)
          size (0.65,0.265487,1e+20)
          axes (1,0,0), (0,1,0), (0,0,1)
          dielectric constant epsilon diagonal = (4,4,4)
     block, center = (-15.5,0,0)
          size (0.65,0.265487,1e+20)
          axes (1,0,0), (0,1,0), (0,0,1)
          dielectric constant epsilon diagonal = (4,4,4)
     block, center = (-16.5,0,0)
          size (0.65,0.265487,1e+20)
          axes (1,0,0), (0,1,0), (0,0,1)
          dielectric constant epsilon diagonal = (4,4,4)
     block, center = (-17.5,0,0)
          size (0.65,0.265487,1e+20)
          axes (1,0,0), (0,1,0), (0,0,1)
          dielectric constant epsilon diagonal = (4,4,4)
     block, center = (-18.5,0,0)
          size (0.65,0.265487,1e+20)
          axes (1,0,0), (0,1,0), (0,0,1)
          dielectric constant epsilon diagonal = (4,4,4)
     block, center = (-19.5,0,0)
          size (0.65,0.265487,1e+20)
          axes (1,0,0), (0,1,0), (0,0,1)
          dielectric constant epsilon diagonal = (4,4,4)
     block, center = (-20.5,0,0)
          size (0.65,0.265487,1e+20)
          axes (1,0,0), (0,1,0), (0,0,1)
          dielectric constant epsilon diagonal = (4,4,4)
     block, center = (-21.5,0,0)
          size (0.65,0.265487,1e+20)
          axes (1,0,0), (0,1,0), (0,0,1)
          dielectric constant epsilon diagonal = (4,4,4)
     block, center = (-22.5,0,0)
          size (0.65,0.265487,1e+20)
          axes (1,0,0), (0,1,0), (0,0,1)
          dielectric constant epsilon diagonal = (4,4,4)
     block, center = (-23.5,0,0)
          size (0.65,0.265487,1e+20)
          axes (1,0,0), (0,1,0), (0,0,1)
          dielectric constant epsilon diagonal = (4,4,4)
     block, center = (-24.5,0,0)
          size (0.65,0.265487,1e+20)
          axes (1,0,0), (0,1,0), (0,0,1)
          dielectric constant epsilon diagonal = (4,4,4)
     block, center = (-25.5,0,0)
          size (0.65,0.265487,1e+20)
          axes (1,0,0), (0,1,0), (0,0,1)
          dielectric constant epsilon diagonal = (4,4,4)
     block, center = (-26.5,0,0)
          size (0.65,0.265487,1e+20)
          axes (1,0,0), (0,1,0), (0,0,1)
          dielectric constant epsilon diagonal = (4,4,4)
     block, center = (-27.5,0,0)
          size (0.65,0.265487,1e+20)
          axes (1,0,0), (0,1,0), (0,0,1)
          dielectric constant epsilon diagonal = (4,4,4)
     block, center = (-28.5,0,0)
          size (0.65,0.265487,1e+20)
          axes (1,0,0), (0,1,0), (0,0,1)
          dielectric constant epsilon diagonal = (4,4,4)
     block, center = (-29.5,0,0)
          size (0.65,0.265487,1e+20)
          axes (1,0,0), (0,1,0), (0,0,1)
          dielectric constant epsilon diagonal = (4,4,4)
     block, center = (-30.5,0,0)
          size (0.65,0.265487,1e+20)
          axes (1,0,0), (0,1,0), (0,0,1)
          dielectric constant epsilon diagonal = (4,4,4)
     block, center = (-31.5,0,0)
          size (0.65,0.265487,1e+20)
          axes (1,0,0), (0,1,0), (0,0,1)
          dielectric constant epsilon diagonal = (4,4,4)
     block, center = (-32.5,0,0)
          size (0.65,0.265487,1e+20)
          axes (1,0,0), (0,1,0), (0,0,1)
          dielectric constant epsilon diagonal = (4,4,4)
     block, center = (-33.5,0,0)
          size (0.65,0.265487,1e+20)
          axes (1,0,0), (0,1,0), (0,0,1)
          dielectric constant epsilon diagonal = (4,4,4)
     block, center = (-34.5,0,0)
          size (0.65,0.265487,1e+20)
          axes (1,0,0), (0,1,0), (0,0,1)
          dielectric constant epsilon diagonal = (4,4,4)
     block, center = (-35.5,0,0)
          size (0.65,0.265487,1e+20)
          axes (1,0,0), (0,1,0), (0,0,1)
          dielectric constant epsilon diagonal = (4,4,4)
     block, center = (-36.5,0,0)
          size (0.65,0.265487,1e+20)
          axes (1,0,0), (0,1,0), (0,0,1)
          dielectric constant epsilon diagonal = (4,4,4)
     block, center = (-37.5,0,0)
          size (0.65,0.265487,1e+20)
          axes (1,0,0), (0,1,0), (0,0,1)
          dielectric constant epsilon diagonal = (4,4,4)
     block, center = (-38.5,0,0)
          size (0.65,0.265487,1e+20)
          axes (1,0,0), (0,1,0), (0,0,1)
          dielectric constant epsilon diagonal = (4,4,4)
     block, center = (-39.5,0,0)
          size (0.65,0.265487,1e+20)
          axes (1,0,0), (0,1,0), (0,0,1)
          dielectric constant epsilon diagonal = (4,4,4)
     block, center = (-40.5,0,0)
          size (0.65,0.265487,1e+20)
          axes (1,0,0), (0,1,0), (0,0,1)
          dielectric constant epsilon diagonal = (4,4,4)
     block, center = (-41.5,0,0)
          size (0.65,0.265487,1e+20)
          axes (1,0,0), (0,1,0), (0,0,1)
          dielectric constant epsilon diagonal = (4,4,4)
     block, center = (-42.5,0,0)
          size (0.65,0.265487,1e+20)
          axes (1,0,0), (0,1,0), (0,0,1)
          dielectric constant epsilon diagonal = (4,4,4)
     block, center = (-43.5,0,0)
          size (0.65,0.265487,1e+20)
          axes (1,0,0), (0,1,0), (0,0,1)
          dielectric constant epsilon diagonal = (4,4,4)
     block, center = (-44.5,0,0)
          size (0.65,0.265487,1e+20)
          axes (1,0,0), (0,1,0), (0,0,1)
          dielectric constant epsilon diagonal = (4,4,4)
     block, center = (-45.5,0,0)
          size (0.65,0.265487,1e+20)
          axes (1,0,0), (0,1,0), (0,0,1)
          dielectric constant epsilon diagonal = (4,4,4)
     block, center = (-46.5,0,0)
          size (0.65,0.265487,1e+20)
          axes (1,0,0), (0,1,0), (0,0,1)
          dielectric constant epsilon diagonal = (4,4,4)
     block, center = (-47.5,0,0)
          size (0.65,0.265487,1e+20)
          axes (1,0,0), (0,1,0), (0,0,1)
          dielectric constant epsilon diagonal = (4,4,4)
     block, center = (-48.5,0,0)
          size (0.65,0.265487,1e+20)
          axes (1,0,0), (0,1,0), (0,0,1)
          dielectric constant epsilon diagonal = (4,4,4)
     block, center = (-49.5,0,0)
          size (0.65,0.265487,1e+20)
          axes (1,0,0), (0,1,0), (0,0,1)
          dielectric constant epsilon diagonal = (4,4,4)
     block, center = (-50.5,0,0)
          size (0.65,0.265487,1e+20)
          axes (1,0,0), (0,1,0), (0,0,1)
          dielectric constant epsilon diagonal = (4,4,4)
     block, center = (-51.5,0,0)
          size (0.65,0.265487,1e+20)
          axes (1,0,0), (0,1,0), (0,0,1)
          dielectric constant epsilon diagonal = (4,4,4)
     block, center = (-52.5,0,0)
          size (0.65,0.265487,1e+20)
          axes (1,0,0), (0,1,0), (0,0,1)
          dielectric constant epsilon diagonal = (4,4,4)
     block, center = (-53.5,0,0)
          size (0.65,0.265487,1e+20)
          axes (1,0,0), (0,1,0), (0,0,1)
          dielectric constant epsilon diagonal = (4,4,4)
     block, center = (-54.5,0,0)
          size (0.65,0.265487,1e+20)
          axes (1,0,0), (0,1,0), (0,0,1)
          dielectric constant epsilon diagonal = (4,4,4)
     block, center = (-55.5,0,0)
          size (0.65,0.265487,1e+20)
          axes (1,0,0), (0,1,0), (0,0,1)
          dielectric constant epsilon diagonal = (4,4,4)
     block, center = (-56.5,0,0)
          size (0.65,0.265487,1e+20)
          axes (1,0,0), (0,1,0), (0,0,1)
          dielectric constant epsilon diagonal = (4,4,4)
     block, center = (-57.5,0,0)
          size (0.65,0.265487,1e+20)
          axes (1,0,0), (0,1,0), (0,0,1)
          dielectric constant epsilon diagonal = (4,4,4)
     block, center = (-58.5,0,0)
          size (0.65,0.265487,1e+20)
          axes (1,0,0), (0,1,0), (0,0,1)
          dielectric constant epsilon diagonal = (4,4,4)
     block, center = (-59.5,0,0)
          size (0.65,0.265487,1e+20)
          axes (1,0,0), (0,1,0), (0,0,1)
          dielectric constant epsilon diagonal = (4,4,4)
     block, center = (-60.5,0,0)
          size (0.65,0.265487,1e+20)
          axes (1,0,0), (0,1,0), (0,0,1)
          dielectric constant epsilon diagonal = (4,4,4)
     block, center = (-61.5,0,0)
          size (0.65,0.265487,1e+20)
          axes (1,0,0), (0,1,0), (0,0,1)
          dielectric constant epsilon diagonal = (4,4,4)
     block, center = (-62.5,0,0)
          size (0.65,0.265487,1e+20)
          axes (1,0,0), (0,1,0), (0,0,1)
          dielectric constant epsilon diagonal = (4,4,4)
     block, center = (-63.5,0,0)
          size (0.65,0.265487,1e+20)
          axes (1,0,0), (0,1,0), (0,0,1)
          dielectric constant epsilon diagonal = (4,4,4)
     block, center = (-64.5,0,0)
          size (0.65,0.265487,1e+20)
          axes (1,0,0), (0,1,0), (0,0,1)
          dielectric constant epsilon diagonal = (4,4,4)
     block, center = (-65.5,0,0)
          size (0.65,0.265487,1e+20)
          axes (1,0,0), (0,1,0), (0,0,1)
          dielectric constant epsilon diagonal = (4,4,4)
     block, center = (-66.5,0,0)
          size (0.65,0.265487,1e+20)
          axes (1,0,0), (0,1,0), (0,0,1)
          dielectric constant epsilon diagonal = (4,4,4)
     block, center = (-67.5,0,0)
          size (0.65,0.265487,1e+20)
          axes (1,0,0), (0,1,0), (0,0,1)
          dielectric constant epsilon diagonal = (4,4,4)
     block, center = (-68.5,0,0)
          size (0.65,0.265487,1e+20)
          axes (1,0,0), (0,1,0), (0,0,1)
          dielectric constant epsilon diagonal = (4,4,4)
     block, center = (-69.5,0,0)
          size (0.65,0.265487,1e+20)
          axes (1,0,0), (0,1,0), (0,0,1)
          dielectric constant epsilon diagonal = (4,4,4)
     block, center = (-70.5,0,0)
          size (0.65,0.265487,1e+20)
          axes (1,0,0), (0,1,0), (0,0,1)
          dielectric constant epsilon diagonal = (4,4,4)
     block, center = (-71.5,0,0)
          size (0.65,0.265487,1e+20)
          axes (1,0,0), (0,1,0), (0,0,1)
          dielectric constant epsilon diagonal = (4,4,4)
     block, center = (-72.5,0,0)
          size (0.65,0.265487,1e+20)
          axes (1,0,0), (0,1,0), (0,0,1)
          dielectric constant epsilon diagonal = (4,4,4)
     block, center = (-73.5,0,0)
          size (0.65,0.265487,1e+20)
          axes (1,0,0), (0,1,0), (0,0,1)
          dielectric constant epsilon diagonal = (4,4,4)
     block, center = (-74.5,0,0)
          size (0.65,0.265487,1e+20)
          axes (1,0,0), (0,1,0), (0,0,1)
          dielectric constant epsilon diagonal = (4,4,4)
time for set_epsilon = 8.4054 s
-----------
Meep: using output directory "t-out"
creating output file "t-out/eps-000000.00.h5"...
Meep progress: 2.62/377.433631896973 = 0.7% done in 4.0s, 573.9s to go
on time step 136 (time=2.72), 0.0295633 s/step
Meep progress: 5.6/377.433631896973 = 1.5% done in 8.0s, 533.5s to go
on time step 285 (time=5.7), 0.0270028 s/step
Meep progress: 8.54/377.433631896973 = 2.3% done in 12.1s, 521.0s to go
on time step 432 (time=8.64), 0.0273922 s/step
Meep progress: 11.42/377.433631896973 = 3.0% done in 16.1s, 515.0s to go
on time step 576 (time=11.52), 0.0279653 s/step
Meep progress: 14.3/377.433631896973 = 3.8% done in 20.1s, 510.0s to go
on time step 721 (time=14.42), 0.0277268 s/step
Meep progress: 17.32/377.433631896973 = 4.6% done in 24.1s, 501.1s to go
on time step 872 (time=17.44), 0.0266018 s/step
Meep progress: 20.32/377.433631896973 = 5.4% done in 28.1s, 494.3s to go
on time step 1022 (time=20.44), 0.026831 s/step
Meep progress: 23.28/377.433631896973 = 6.2% done in 32.1s, 488.9s to go
on time step 1170 (time=23.4), 0.0271592 s/step
Meep progress: 26.02/377.433631896973 = 6.9% done in 36.2s, 488.3s to go
on time step 1307 (time=26.14), 0.0293634 s/step
Meep progress: 28.82/377.433631896973 = 7.6% done in 40.2s, 485.9s to go
on time step 1447 (time=28.94), 0.0286792 s/step
Meep progress: 31.56/377.433631896973 = 8.4% done in 44.2s, 484.2s to go
on time step 1584 (time=31.68), 0.0292552 s/step
Meep progress: 34.36/377.433631896973 = 9.1% done in 48.2s, 481.1s to go
on time step 1723 (time=34.46), 0.0288395 s/step
Meep progress: 36.98/377.433631896973 = 9.8% done in 52.2s, 480.7s to go
on time step 1855 (time=37.1), 0.0305325 s/step
Meep progress: 39.64/377.433631896973 = 10.5% done in 56.2s, 479.1s to go
on time step 1988 (time=39.76), 0.0301704 s/step
Meep progress: 42.3/377.433631896973 = 11.2% done in 60.2s, 477.2s to go
on time step 2121 (time=42.42), 0.030127 s/step
Meep progress: 44.9/377.433631896973 = 11.9% done in 64.2s, 475.8s to go
on time step 2251 (time=45.02), 0.0308572 s/step
Meep progress: 47.56/377.433631896973 = 12.6% done in 68.3s, 473.5s to go
on time step 2384 (time=47.68), 0.0302565 s/step
Meep progress: 50.2/377.433631896973 = 13.3% done in 72.3s, 471.2s to go
on time step 2516 (time=50.32), 0.0304628 s/step
Meep progress: 52.74/377.433631896973 = 14.0% done in 76.3s, 469.8s to go
on time step 2643 (time=52.86), 0.0317205 s/step
Meep progress: 55.4/377.433631896973 = 14.7% done in 80.3s, 466.9s to go
on time step 2776 (time=55.52), 0.0302542 s/step
Meep progress: 57.78/377.433631896973 = 15.3% done in 84.3s, 466.6s to go
on time step 2895 (time=57.9), 0.0338215 s/step
Meep progress: 60.16/377.433631896973 = 15.9% done in 88.4s, 466.0s to go
on time step 3015 (time=60.3), 0.0335579 s/step
Meep progress: 62.78/377.433631896973 = 16.6% done in 92.4s, 463.0s to go
on time step 3146 (time=62.92), 0.0306689 s/step
Meep progress: 65.44/377.433631896973 = 17.3% done in 96.4s, 459.5s to go
on time step 3279 (time=65.58), 0.0301144 s/step
Meep progress: 68.06/377.433631896973 = 18.0% done in 100.4s, 456.3s to go
on time step 3410 (time=68.2), 0.0306402 s/step
Meep progress: 70.7/377.433631896973 = 18.7% done in 104.4s, 453.1s to go
on time step 3541 (time=70.82), 0.0306924 s/step
Meep progress: 73.1/377.433631896973 = 19.4% done in 108.4s, 451.5s to go
on time step 3661 (time=73.22), 0.0333367 s/step
Meep progress: 75.58/377.433631896973 = 20.0% done in 112.4s, 449.1s to go
on time step 3785 (time=75.7), 0.0323478 s/step
Meep progress: 78.2/377.433631896973 = 20.7% done in 116.5s, 445.7s to go
on time step 3916 (time=78.32), 0.0307644 s/step
Meep progress: 80.76/377.433631896973 = 21.4% done in 120.5s, 442.7s to go
on time step 4044 (time=80.88), 0.0313801 s/step
Meep progress: 83.3/377.433631896973 = 22.1% done in 124.5s, 439.6s to go
on time step 4171 (time=83.42), 0.0316185 s/step
Meep progress: 85.88/377.433631896973 = 22.8% done in 128.5s, 436.3s to go
on time step 4300 (time=86), 0.0312051 s/step
Meep progress: 88.42/377.433631896973 = 23.4% done in 132.5s, 433.2s to go
on time step 4428 (time=88.56), 0.0313659 s/step
Meep progress: 91.1/377.433631896973 = 24.1% done in 136.6s, 429.2s to go
on time step 4562 (time=91.24), 0.030032 s/step
Meep progress: 93.74/377.433631896973 = 24.8% done in 140.6s, 425.5s to go
on time step 4694 (time=93.88), 0.0305155 s/step
Meep progress: 96.26/377.433631896973 = 25.5% done in 144.6s, 422.4s to go
on time step 4820 (time=96.4), 0.0319779 s/step
Meep progress: 98.72/377.433631896973 = 26.2% done in 148.6s, 419.6s to go
on time step 4943 (time=98.86), 0.0326583 s/step
Meep progress: 101.08/377.433631896973 = 26.8% done in 152.6s, 417.3s to go
on time step 5060 (time=101.2), 0.0341937 s/step
Meep progress: 103.44/377.433631896973 = 27.4% done in 156.7s, 414.9s to go
on time step 5179 (time=103.58), 0.0338438 s/step
Meep progress: 105.94/377.433631896973 = 28.1% done in 160.7s, 411.7s to go
on time step 5304 (time=106.08), 0.032021 s/step
Meep progress: 108.34/377.433631896973 = 28.7% done in 164.7s, 409.0s to go
on time step 5423 (time=108.46), 0.0337302 s/step
Meep progress: 110.64/377.433631896973 = 29.3% done in 168.7s, 406.8s to go
on time step 5538 (time=110.76), 0.0350021 s/step
Meep progress: 113.0/377.433631896973 = 29.9% done in 172.7s, 404.2s to go
on time step 5656 (time=113.12), 0.0339654 s/step
Meep progress: 115.4/377.433631896973 = 30.6% done in 176.7s, 401.3s to go
on time step 5776 (time=115.52), 0.0333693 s/step
Meep progress: 117.76/377.433631896973 = 31.2% done in 180.7s, 398.6s to go
on time step 5894 (time=117.88), 0.0340661 s/step
Meep progress: 120.14/377.433631896973 = 31.8% done in 184.7s, 395.7s to go
on time step 6014 (time=120.28), 0.033595 s/step
Meep progress: 122.48/377.433631896973 = 32.5% done in 188.8s, 392.9s to go
on time step 6131 (time=122.62), 0.0343963 s/step
Meep progress: 124.78/377.433631896973 = 33.1% done in 192.8s, 390.3s to go
on time step 6246 (time=124.92), 0.0348586 s/step
Meep progress: 127.1/377.433631896973 = 33.7% done in 196.8s, 387.6s to go
on time step 6363 (time=127.26), 0.0343582 s/step
Meep progress: 129.52/377.433631896973 = 34.3% done in 200.8s, 384.4s to go
on time step 6483 (time=129.66), 0.0334483 s/step
Meep progress: 131.96/377.433631896973 = 35.0% done in 204.8s, 381.0s to go
on time step 6605 (time=132.1), 0.032821 s/step
Meep progress: 134.4/377.433631896973 = 35.6% done in 208.8s, 377.6s to go
on time step 6728 (time=134.56), 0.0327751 s/step
Meep progress: 136.84/377.433631896973 = 36.3% done in 212.8s, 374.2s to go
on time step 6851 (time=137.02), 0.0327676 s/step
Meep progress: 139.28/377.433631896973 = 36.9% done in 216.8s, 370.8s to go
on time step 6973 (time=139.46), 0.0329201 s/step
Meep progress: 141.74/377.433631896973 = 37.6% done in 220.9s, 367.3s to go
on time step 7096 (time=141.92), 0.0327617 s/step
Meep progress: 144.2/377.433631896973 = 38.2% done in 224.9s, 363.7s to go
on time step 7219 (time=144.38), 0.0327484 s/step
Meep progress: 146.62/377.433631896973 = 38.8% done in 228.9s, 360.3s to go
on time step 7340 (time=146.8), 0.0331168 s/step
Meep progress: 149.1/377.433631896973 = 39.5% done in 232.9s, 356.7s to go
on time step 7465 (time=149.3), 0.0322077 s/step
Meep progress: 151.68/377.433631896973 = 40.2% done in 236.9s, 352.6s to go
on time step 7594 (time=151.88), 0.0310629 s/step
Meep progress: 154.14/377.433631896973 = 40.8% done in 240.9s, 349.0s to go
on time step 7717 (time=154.34), 0.0325807 s/step
Meep progress: 156.5/377.433631896973 = 41.5% done in 244.9s, 345.8s to go
on time step 7834 (time=156.68), 0.0342126 s/step
Meep progress: 158.92/377.433631896973 = 42.1% done in 249.0s, 342.3s to go
on time step 7955 (time=159.1), 0.0330952 s/step
Meep progress: 161.42/377.433631896973 = 42.8% done in 253.0s, 338.5s to go
on time step 8080 (time=161.6), 0.0321375 s/step
Meep progress: 163.82/377.433631896973 = 43.4% done in 257.0s, 335.1s to go
on time step 8199 (time=163.98), 0.0338725 s/step
Meep progress: 166.14/377.433631896973 = 44.0% done in 261.0s, 332.0s to go
on time step 8316 (time=166.32), 0.0344082 s/step
Meep progress: 168.48/377.433631896973 = 44.6% done in 265.0s, 328.7s to go
on time step 8433 (time=168.66), 0.0344161 s/step
Meep progress: 170.8/377.433631896973 = 45.3% done in 269.1s, 325.5s to go
on time step 8549 (time=170.98), 0.0345379 s/step
Meep progress: 173.2/377.433631896973 = 45.9% done in 273.1s, 322.0s to go
on time step 8669 (time=173.38), 0.0335618 s/step
Meep progress: 175.5/377.433631896973 = 46.5% done in 277.1s, 318.8s to go
on time step 8784 (time=175.68), 0.0348084 s/step
Meep progress: 177.84/377.433631896973 = 47.1% done in 281.1s, 315.5s to go
on time step 8902 (time=178.04), 0.0340962 s/step
Meep progress: 180.2/377.433631896973 = 47.7% done in 285.1s, 312.0s to go
on time step 9019 (time=180.38), 0.0342463 s/step
Meep progress: 182.5/377.433631896973 = 48.4% done in 289.1s, 308.8s to go
on time step 9134 (time=182.68), 0.0349119 s/step
Meep progress: 184.82/377.433631896973 = 49.0% done in 293.1s, 305.5s to go
on time step 9250 (time=185), 0.0347128 s/step
Meep progress: 187.12/377.433631896973 = 49.6% done in 297.1s, 302.2s to go
on time step 9365 (time=187.3), 0.0349886 s/step
Meep progress: 189.38/377.433631896973 = 50.2% done in 301.2s, 299.1s to go
on time step 9478 (time=189.56), 0.0355667 s/step
Meep progress: 191.64/377.433631896973 = 50.8% done in 305.2s, 295.9s to go
on time step 9591 (time=191.82), 0.0355352 s/step
Meep progress: 193.98/377.433631896973 = 51.4% done in 309.2s, 292.4s to go
on time step 9709 (time=194.18), 0.0339137 s/step
Meep progress: 196.32/377.433631896973 = 52.0% done in 313.2s, 289.0s to go
on time step 9825 (time=196.5), 0.0346087 s/step
Meep progress: 198.7/377.433631896973 = 52.6% done in 317.2s, 285.4s to go
on time step 9944 (time=198.88), 0.0337821 s/step
Meep progress: 201.08/377.433631896973 = 53.3% done in 321.3s, 281.8s to go
on time step 10063 (time=201.26), 0.0338809 s/step
Meep progress: 203.44/377.433631896973 = 53.9% done in 325.3s, 278.2s to go
on time step 10181 (time=203.62), 0.0341156 s/step
Meep progress: 205.74/377.433631896973 = 54.5% done in 329.3s, 274.8s to go
on time step 10297 (time=205.94), 0.0347607 s/step
Meep progress: 208.08/377.433631896973 = 55.1% done in 333.3s, 271.3s to go
on time step 10414 (time=208.28), 0.0342564 s/step
Meep progress: 210.44/377.433631896973 = 55.8% done in 337.3s, 267.7s to go
on time step 10533 (time=210.66), 0.0337973 s/step
Meep progress: 212.82/377.433631896973 = 56.4% done in 341.3s, 264.0s to go
on time step 10652 (time=213.04), 0.0337816 s/step
Meep progress: 215.22/377.433631896973 = 57.0% done in 345.3s, 260.3s to go
on time step 10772 (time=215.44), 0.0334146 s/step
Meep progress: 217.6/377.433631896973 = 57.7% done in 349.3s, 256.6s to go
on time step 10891 (time=217.82), 0.0337245 s/step
Meep progress: 220.02/377.433631896973 = 58.3% done in 353.4s, 252.8s to go
on time step 11012 (time=220.24), 0.0331827 s/step
Meep progress: 222.36/377.433631896973 = 58.9% done in 357.4s, 249.2s to go
on time step 11129 (time=222.58), 0.0343638 s/step
Meep progress: 224.66/377.433631896973 = 59.5% done in 361.4s, 245.7s to go
on time step 11244 (time=224.88), 0.03485 s/step
Meep progress: 227.0/377.433631896973 = 60.1% done in 365.4s, 242.2s to go
on time step 11361 (time=227.22), 0.0344539 s/step
Meep progress: 229.3/377.433631896973 = 60.8% done in 369.4s, 238.7s to go
on time step 11476 (time=229.52), 0.0348423 s/step
Meep progress: 231.68/377.433631896973 = 61.4% done in 373.4s, 234.9s to go
on time step 11595 (time=231.9), 0.0338549 s/step
Meep progress: 234.14/377.433631896973 = 62.0% done in 377.5s, 231.0s to go
on time step 11717 (time=234.34), 0.0328282 s/step
Meep progress: 236.44/377.433631896973 = 62.6% done in 381.5s, 227.5s to go
on time step 11833 (time=236.66), 0.0347642 s/step
Meep progress: 238.98/377.433631896973 = 63.3% done in 385.5s, 223.3s to go
on time step 11959 (time=239.18), 0.0318223 s/step
Meep progress: 241.26/377.433631896973 = 63.9% done in 389.5s, 219.9s to go
on time step 12074 (time=241.48), 0.0350808 s/step
Meep progress: 243.58/377.433631896973 = 64.5% done in 393.5s, 216.3s to go
on time step 12190 (time=243.8), 0.0347064 s/step
Meep progress: 245.9/377.433631896973 = 65.2% done in 397.6s, 212.7s to go
on time step 12306 (time=246.12), 0.0345054 s/step
Meep progress: 248.24/377.433631896973 = 65.8% done in 401.6s, 209.0s to go
on time step 12421 (time=248.42), 0.0348151 s/step
Meep progress: 250.5/377.433631896973 = 66.4% done in 405.6s, 205.5s to go
on time step 12536 (time=250.72), 0.0348068 s/step
Meep progress: 252.88/377.433631896973 = 67.0% done in 409.6s, 201.7s to go
on time step 12655 (time=253.1), 0.0337397 s/step
Meep progress: 255.28/377.433631896973 = 67.6% done in 413.6s, 197.9s to go
on time step 12776 (time=255.52), 0.0332884 s/step
Meep progress: 257.52/377.433631896973 = 68.2% done in 417.6s, 194.5s to go
on time step 12888 (time=257.76), 0.0360332 s/step
Meep progress: 259.82/377.433631896973 = 68.8% done in 421.6s, 190.9s to go
on time step 13003 (time=260.06), 0.0350285 s/step
Meep progress: 262.08/377.433631896973 = 69.4% done in 425.6s, 187.3s to go
on time step 13116 (time=262.32), 0.0356543 s/step
Meep progress: 264.42/377.433631896973 = 70.1% done in 429.7s, 183.6s to go
on time step 13234 (time=264.68), 0.0340991 s/step
Meep progress: 266.78/377.433631896973 = 70.7% done in 433.7s, 179.9s to go
on time step 13352 (time=267.04), 0.0341494 s/step
Meep progress: 269.14/377.433631896973 = 71.3% done in 437.7s, 176.1s to go
on time step 13470 (time=269.4), 0.0339206 s/step
Meep progress: 271.5/377.433631896973 = 71.9% done in 441.7s, 172.3s to go
on time step 13587 (time=271.74), 0.0342636 s/step
Meep progress: 273.86/377.433631896973 = 72.6% done in 445.7s, 168.6s to go
on time step 13705 (time=274.1), 0.0340275 s/step
Meep progress: 276.22/377.433631896973 = 73.2% done in 449.8s, 164.8s to go
on time step 13823 (time=276.46), 0.0340879 s/step
Meep progress: 278.58/377.433631896973 = 73.8% done in 453.8s, 161.0s to go
on time step 13942 (time=278.84), 0.0338349 s/step
Meep progress: 280.96/377.433631896973 = 74.4% done in 457.8s, 157.2s to go
on time step 14061 (time=281.22), 0.0337369 s/step
Meep progress: 283.32/377.433631896973 = 75.1% done in 461.8s, 153.4s to go
on time step 14179 (time=283.58), 0.0339845 s/step
Meep progress: 285.68/377.433631896973 = 75.7% done in 465.8s, 149.6s to go
on time step 14297 (time=285.94), 0.0339947 s/step
Meep progress: 288.04/377.433631896973 = 76.3% done in 469.8s, 145.8s to go
on time step 14415 (time=288.3), 0.0339148 s/step
Meep progress: 290.44/377.433631896973 = 77.0% done in 473.8s, 141.9s to go
on time step 14536 (time=290.72), 0.0332355 s/step
Meep progress: 292.72/377.433631896973 = 77.6% done in 477.8s, 138.3s to go
on time step 14650 (time=293), 0.0353442 s/step
Meep progress: 295.12/377.433631896973 = 78.2% done in 481.8s, 134.4s to go
on time step 14770 (time=295.4), 0.0335443 s/step
Meep progress: 297.54/377.433631896973 = 78.8% done in 485.9s, 130.5s to go
on time step 14891 (time=297.82), 0.0333085 s/step
Meep progress: 299.9/377.433631896973 = 79.5% done in 489.9s, 126.6s to go
on time step 15009 (time=300.18), 0.0340488 s/step
Meep progress: 302.3/377.433631896973 = 80.1% done in 493.9s, 122.8s to go
on time step 15130 (time=302.6), 0.0332634 s/step
Meep progress: 304.7/377.433631896973 = 80.7% done in 497.9s, 118.9s to go
on time step 15250 (time=305), 0.0335431 s/step
Meep progress: 307.08/377.433631896973 = 81.4% done in 501.9s, 115.0s to go
on time step 15368 (time=307.36), 0.0339751 s/step
Meep progress: 309.42/377.433631896973 = 82.0% done in 506.0s, 111.2s to go
on time step 15485 (time=309.7), 0.0344343 s/step
Meep progress: 311.74/377.433631896973 = 82.6% done in 510.0s, 107.5s to go
on time step 15601 (time=312.02), 0.0347468 s/step
Meep progress: 314.06/377.433631896973 = 83.2% done in 514.0s, 103.7s to go
on time step 15716 (time=314.32), 0.0347981 s/step
Meep progress: 316.42/377.433631896973 = 83.8% done in 518.0s, 99.9s to go
on time step 15835 (time=316.7), 0.0338758 s/step
Meep progress: 318.76/377.433631896973 = 84.5% done in 522.1s, 96.1s to go
on time step 15951 (time=319.02), 0.0345797 s/step
Meep progress: 321.14/377.433631896973 = 85.1% done in 526.1s, 92.2s to go
on time step 16071 (time=321.42), 0.0333897 s/step
Meep progress: 323.56/377.433631896973 = 85.7% done in 530.1s, 88.3s to go
on time step 16192 (time=323.84), 0.0331255 s/step
Meep progress: 325.98/377.433631896973 = 86.4% done in 534.1s, 84.3s to go
on time step 16313 (time=326.26), 0.0331505 s/step
Meep progress: 328.64/377.433631896973 = 87.1% done in 538.1s, 79.9s to go
on time step 16448 (time=328.96), 0.0298248 s/step
Meep progress: 331.66/377.433631896973 = 87.9% done in 542.1s, 74.8s to go
on time step 16601 (time=332.02), 0.0262701 s/step
Meep progress: 334.78/377.433631896973 = 88.7% done in 546.2s, 69.6s to go
on time step 16757 (time=335.14), 0.0256453 s/step
Meep progress: 337.96/377.433631896973 = 89.5% done in 550.2s, 64.3s to go
on time step 16916 (time=338.32), 0.0252034 s/step
Meep progress: 341.14/377.433631896973 = 90.4% done in 554.2s, 59.0s to go
on time step 17075 (time=341.5), 0.0252024 s/step
Meep progress: 344.32/377.433631896973 = 91.2% done in 558.2s, 53.7s to go
on time step 17234 (time=344.68), 0.0251826 s/step
Meep progress: 347.54/377.433631896973 = 92.1% done in 562.2s, 48.4s to go
on time step 17395 (time=347.9), 0.0248817 s/step
Meep progress: 350.78/377.433631896973 = 92.9% done in 566.2s, 43.0s to go
on time step 17557 (time=351.14), 0.0247024 s/step
Meep progress: 354.04/377.433631896973 = 93.8% done in 570.2s, 37.7s to go
on time step 17719 (time=354.38), 0.0247147 s/step
Meep progress: 357.26/377.433631896973 = 94.7% done in 574.2s, 32.4s to go
on time step 17880 (time=357.6), 0.0248913 s/step
Meep progress: 360.48/377.433631896973 = 95.5% done in 578.2s, 27.2s to go
on time step 18041 (time=360.82), 0.0248966 s/step
Meep progress: 363.7/377.433631896973 = 96.4% done in 582.2s, 22.0s to go
on time step 18202 (time=364.04), 0.0249825 s/step
Meep progress: 366.92/377.433631896973 = 97.2% done in 586.3s, 16.8s to go
on time step 18363 (time=367.26), 0.0249418 s/step
Meep progress: 370.14/377.433631896973 = 98.1% done in 590.3s, 11.6s to go
on time step 18524 (time=370.48), 0.0249323 s/step
Meep progress: 373.36/377.433631896973 = 98.9% done in 594.3s, 6.5s to go
on time step 18686 (time=373.72), 0.0248232 s/step
Meep progress: 376.58/377.433631896973 = 99.8% done in 598.3s, 1.4s to go
on time step 18847 (time=376.94), 0.0248663 s/step
run 0 finished at t = 377.44 (18872 timesteps)
flux1:, 0.627777777777778, 6.52307375604712e-7, 6.48146103030647e-7, 6.43854892311368e-7, 6.3968004545195e-7, 6.35998583222649e-7, 6.33142509663571e-7, 6.31246285463835e-7, 6.30196895133695e-7, 6.29709969540787e-7, 6.2948893118748e-7, 6.29383470781998e-7, 6.29465865982784e-7, 6.29982600954129e-7, 6.31197922310177e-7, 6.33206439476343e-7, 6.35826684632222e-7, 6.38666086937925e-7, 6.4135926760941e-7, 6.43854138630601e-7, 6.46512868580822e-7, 6.49800129234564e-7, 6.53609616614176e-7, 6.56955047676327e-7, 6.59270159093844e-7, 6.62662269642588e-7, 6.68758187700465e-7, 6.70169908443215e-7, 6.72681534027908e-7, 6.76252089191196e-7, 6.86623952345424e-7, 6.81026295387766e-7, 6.75567073652493e-7, 6.84876045238118e-7, 6.87765995734268e-7, 6.89080006517783e-7, 6.88835758058204e-7, 6.89585717054916e-7, 6.88972144540847e-7, 6.87733408698307e-7, 6.86171867677166e-7, 6.84214427943245e-7, 6.81861221177821e-7, 6.7907674922244e-7, 6.75749190935351e-7, 6.71835189828022e-7, 6.67481429223646e-7, 6.62992556650341e-7, 6.58678138122812e-7, 6.54696842456965e-7, 6.51002213897183e-7, 6.47418157465651e-7, 6.43791312373589e-7, 6.40129092326154e-7, 6.3664789512488e-7, 6.33706765478524e-7, 6.31659736385862e-7, 6.30701729043062e-7, 6.30789603498298e-7, 6.31684049248804e-7, 6.33093942431337e-7, 6.34847550062818e-7
flux1:, 0.628040226681531, 7.46150575146391e-7, 7.39960434486453e-7, 7.33554763048827e-7, 7.27217400604411e-7, 7.21368109032703e-7, 7.16384293816989e-7, 7.12447740069848e-7, 7.09496429563537e-7, 7.0730209554496e-7, 7.0562678225258e-7, 7.0437329328612e-7, 7.03650151217987e-7, 7.03714020828312e-7, 7.04813888180301e-7, 7.07019588374229e-7, 7.1014270040878e-7, 7.13823281162806e-7, 7.17761234174745e-7, 7.21954459476087e-7, 7.26728194068373e-7, 7.32385306097259e-7, 7.38607864444673e-7, 7.44355882902941e-7, 7.49318677149191e-7, 7.5583885808712e-7, 7.64975510275945e-7, 7.68645637497469e-7, 7.74375065410924e-7, 7.8015153854308e-7, 7.94299415211457e-7, 7.89975369813021e-7, 7.85512377372786e-7, 7.97801140735794e-7, 8.02745414557771e-7, 8.04597840262371e-7, 8.05078923170541e-7, 8.05882382197234e-7, 8.04415927558078e-7, 8.02185852553259e-7, 7.99280820236736e-7, 7.95326537813697e-7, 7.90446423570574e-7, 7.84894857203553e-7, 7.78739717795116e-7, 7.71972233459717e-7, 7.64724924717708e-7, 7.57325296226598e-7, 7.50163014541855e-7, 7.43504785317007e-7, 7.37401343084314e-7, 7.31742769101714e-7, 7.26413106837722e-7, 7.21440911350412e-7, 7.17057087196074e-7, 7.1362966423408e-7, 7.11510648999711e-7, 7.10875636874883e-7, 7.1164363883307e-7, 7.13525247375514e-7, 7.16177907122243e-7, 7.19386112154388e-7
flux1:, 0.628302675585284, 8.53446452423885e-7, 8.45317374245029e-7, 8.36893148069082e-7, 8.28478618774957e-7, 8.20521000016931e-7, 8.13436375583925e-7, 8.07459467005966e-7, 8.02594759391342e-7, 7.98687174546289e-7, 7.95565671447389e-7, 7.93178782966752e-7, 7.91649248761053e-7, 7.91217131135228e-7, 7.92099712780566e-7, 7.94348361957239e-7, 7.97797233371816e-7, 8.02155471828814e-7, 8.07204422579971e-7, 8.12967622630132e-7, 8.19678244775696e-7, 8.27441195429414e-7, 8.35770438163513e-7, 8.43684600082288e-7, 8.51157018662802e-7, 8.60573989575191e-7, 8.7235070309265e-7, 8.78143867389521e-7, 8.86921326294526e-7, 8.94721468987815e-7, 9.12443649150431e-7, 9.09137869343781e-7, 9.05424146703255e-7, 9.20728059875332e-7, 9.27713278657497e-7, 9.29945440995267e-7, 9.31129363006315e-7, 9.32199434147388e-7, 9.29879164488499e-7, 9.26693777574455e-7, 9.22645094001935e-7, 9.16932758581977e-7, 9.09702201179489e-7, 9.01512697794458e-7, 8.9267477654107e-7, 8.83249160515627e-7, 8.73340041519133e-7, 8.63256091077107e-7, 8.53429555115938e-7, 8.44220966620493e-7, 8.35788012210845e-7, 8.28108943353348e-7, 8.21125185875954e-7, 8.14895023822712e-7, 8.09659291501213e-7, 8.05781972752884e-7, 8.0359948724454e-7, 8.03261282601913e-7, 8.04652048791027e-7, 8.07445053307891e-7, 8.1126349639869e-7, 8.15863407633248e-7
flux1:, 0.628565124489038, 9.7690413645584e-7, 9.67219797295092e-7, 9.57157776649445e-7, 9.4701760261932e-7, 9.37253584071353e-7, 9.28313632798931e-7, 9.20493457426126e-7, 9.13880628056888e-7, 9.08406640697287e-7, 9.03966351167823e-7, 9.00534328532273e-7, 8.98215291750686e-7, 8.9720283791937e-7, 8.9767197582081e-7, 8.99673277132223e-7, 9.03101944897554e-7, 9.07771421204053e-7, 9.13548253875577e-7, 9.20443929243003e-7, 9.28547818362185e-7, 9.3776092580851e-7, 9.47511424397169e-7, 9.56987148072491e-7, 9.66407474546686e-7, 9.77981995215452e-7, 9.91557779779842e-7, 9.98994607929075e-7, 1.01013318722773e-6, 1.01949185763357e-6, 1.04015248173198e-6, 1.03721088616959e-6, 1.03363069610331e-6, 1.05163975923135e-6, 1.06027355491573e-6, 1.06257731069516e-6, 1.06421411105389e-6, 1.0657248304081e-6, 1.06260939972918e-6, 1.05856308552482e-6, 1.05369577645273e-6, 1.04669924799216e-6, 1.03760997606888e-6, 1.02726373225358e-6, 1.01625931655085e-6, 1.00476723461364e-6, 9.92856929066503e-7, 9.80772722202113e-7, 9.68935663354269e-7, 9.57764819520912e-7, 9.47517137434082e-7, 9.38271465861441e-7, 9.30044077456133e-7, 9.22932262749905e-7, 9.17182084925329e-7, 9.13137357362299e-7, 9.11099621841395e-7, 9.11179174550929e-7, 9.13225955992025e-7, 9.16888765272845e-7, 9.2177811545085e-7, 9.27644330421965e-7
flux1:, 0.628827573392791, 1.11936474472605e-6, 1.10880498222727e-6, 1.09776923535239e-6, 1.08651687769544e-6, 1.07548568419467e-6, 1.06514984592287e-6, 1.0558768190224e-6, 1.04785386022462e-6, 1.04110704169193e-6, 1.03558577548916e-6, 1.03125951347698e-6, 1.02817548810133e-6, 1.02645190048666e-6, 1.02621962692435e-6, 1.02755699571977e-6, 1.03046343677504e-6, 1.03488508827739e-6, 1.04076289631222e-6, 1.04805044106272e-6, 1.05665598955157e-6, 1.06630813173682e-6, 1.07646072177078e-6, 1.08655409145277e-6, 1.09694056089779e-6, 1.10944775339837e-6, 1.12360855929682e-6, 1.13187312675687e-6, 1.14418605065236e-6, 1.15438661865068e-6, 1.17697137011559e-6, 1.1733512967781e-6, 1.1689280860307e-6, 1.18899124847254e-6, 1.19849680371192e-6, 1.20043667823512e-6, 1.20204678014164e-6, 1.20409516029451e-6, 1.20030589333413e-6, 1.19554952688121e-6, 1.19028169103615e-6, 1.18266954962329e-6, 1.1725002306401e-6, 1.16081388907949e-6, 1.14851594045171e-6, 1.13592622589087e-6, 1.12308263601831e-6, 1.11012218341371e-6, 1.09739024523114e-6, 1.08530968219759e-6, 1.0742094416447e-6, 1.06426817966114e-6, 1.05558915706495e-6, 1.04831788912848e-6, 1.04270189789472e-6, 1.03904721759813e-6, 1.03759623610267e-6, 1.03839994313632e-6, 1.04126651521423e-6, 1.04582975483131e-6, 1.05171021267754e-6, 1.05868065040036e-6
flux1:, 0.629090022296544, 1.28347898581694e-6, 1.27297304943145e-6, 1.26186354713281e-6, 1.25032931132413e-6, 1.23876717006721e-6, 1.22767447520036e-6, 1.21750338086159e-6, 1.20855589933655e-6, 1.20095407361683e-6, 1.19468076164823e-6, 1.18966067530106e-6, 1.18584155750919e-6, 1.1832425219189e-6, 1.18195855919146e-6, 1.18213224391785e-6, 1.18390898406705e-6, 1.18738387009808e-6, 1.19254724481027e-6, 1.19924870414912e-6, 1.20720300329485e-6, 1.21603639723813e-6, 1.22535156915676e-6, 1.23487222660566e-6, 1.24490088142795e-6, 1.25674407548897e-6, 1.27004799212223e-6, 1.27805187148269e-6, 1.28996410294307e-6, 1.30011644934425e-6, 1.32337027337978e-6, 1.3177206380267e-6, 1.31119126181449e-6, 1.33239131241385e-6, 1.34168147544699e-6, 1.3427495541225e-6, 1.34367504283082e-6, 1.34626175379233e-6, 1.34198486770073e-6, 1.3367261043069e-6, 1.33152824354367e-6, 1.3240937704122e-6, 1.31383585840754e-6, 1.3018916457969e-6, 1.28945789893745e-6, 1.27703509121318e-6, 1.26464187284688e-6, 1.25227372275685e-6, 1.24013322544689e-6, 1.22857833018751e-6, 1.21796449998237e-6, 1.20855458904226e-6, 1.20054349241211e-6, 1.19413327276977e-6, 1.18957113739503e-6, 1.18710847957508e-6, 1.18690127703504e-6, 1.18891445998378e-6, 1.19289947708608e-6, 1.19847835862992e-6, 1.20530219884564e-6, 1.21319682353762e-6
flux1:, 0.629352471200297, 1.47138246245005e-6, 1.46201382986619e-6, 1.45187467303157e-6, 1.44102178325309e-6, 1.42978870633706e-6, 1.41869582510698e-6, 1.40829374390668e-6, 1.39901086672938e-6, 1.39105948760306e-6, 1.3844272791631e-6, 1.37895104410115e-6, 1.37444030279169e-6, 1.37080047781932e-6, 1.36810848525526e-6, 1.36661033681704e-6, 1.3666306060114e-6, 1.36841342607494e-6, 1.37196255429913e-6, 1.37698681894375e-6, 1.38302750809629e-6, 1.38971098995392e-6, 1.39690055597583e-6, 1.40456258952458e-6, 1.4127185671057e-6, 1.42212957584671e-6, 1.43311550680591e-6, 1.43961687175351e-6, 1.44936655029088e-6, 1.45852495871942e-6, 1.48115950446653e-6, 1.47196738872147e-6, 1.4619195386147e-6, 1.48321749485924e-6, 1.49104839617629e-6, 1.49074700778376e-6, 1.49025547043813e-6, 1.49329205767002e-6, 1.48877922586398e-6, 1.48328475578062e-6, 1.47863710740833e-6, 1.47220760660994e-6, 1.46295225014605e-6, 1.4519792964491e-6, 1.44072725378689e-6, 1.42989270192719e-6, 1.4194933202477e-6, 1.40936224770497e-6, 1.39949885280224e-6, 1.39012239805381e-6, 1.38155630834206e-6, 1.37411835571999e-6, 1.36809122080858e-6, 1.36374011145305e-6, 1.36131292318928e-6, 1.36099273906643e-6, 1.36282195638716e-6, 1.36664837615796e-6, 1.37214430274206e-6, 1.37891550745414e-6, 1.38665907828936e-6, 1.39528375607523e-6
flux1:, 0.629614920104051, 1.68444987096293e-6, 1.67732261836946e-6, 1.66921576267286e-6, 1.66002679898732e-6, 1.65000855004047e-6, 1.63970712445326e-6, 1.62978400803365e-6, 1.62080023791902e-6, 1.61304591419342e-6, 1.6064811376247e-6, 1.60081430967422e-6, 1.59568728138205e-6, 1.59088889822147e-6, 1.58650276659503e-6, 1.58291342428194e-6, 1.58064237408223e-6, 1.58006500201007e-6, 1.58115733709335e-6, 1.58346926942856e-6, 1.58642364231623e-6, 1.58976812583668e-6, 1.59370230264498e-6, 1.59831489244619e-6, 1.60310191082316e-6, 1.60840467567412e-6, 1.61583535405534e-6, 1.61960110090843e-6, 1.62550763241882e-6, 1.63281353946878e-6, 1.65375615210764e-6, 1.63954226550938e-6, 1.62459857036627e-6, 1.64503189711381e-6, 1.65021881287938e-6, 1.6481589692366e-6, 1.64558681202952e-6, 1.64893200697505e-6, 1.64449740031567e-6, 1.63909489194432e-6, 1.63544896844561e-6, 1.63078733340348e-6, 1.62358757605119e-6, 1.61480783449893e-6, 1.6060503948488e-6, 1.59820164371958e-6, 1.59129703283296e-6, 1.58500204742909e-6, 1.57906812980577e-6, 1.57350813620853e-6, 1.56855043264543e-6, 1.56452889893574e-6, 1.56180221033575e-6, 1.56070288393431e-6, 1.56148349846471e-6, 1.56425048875861e-6, 1.56890924675492e-6, 1.57515891220186e-6, 1.58256538546893e-6, 1.59070648190085e-6, 1.59933405970603e-6, 1.60846579663412e-6
flux1:, 0.629877369007804, 1.92320801469204e-6, 1.91929330009932e-6, 1.91415522932868e-6, 1.90750445741746e-6, 1.89950286486017e-6, 1.89072693468781e-6, 1.88195764441172e-6, 1.87388787618657e-6, 1.8668677074732e-6, 1.86079830208692e-6, 1.8552283732656e-6, 1.84961707617938e-6, 1.84364630371672e-6, 1.83743368941328e-6, 1.83152610717961e-6, 1.82663920244656e-6, 1.82324522976199e-6, 1.82125377382349e-6, 1.82006330783262e-6, 1.81906427802006e-6, 1.81824609332707e-6, 1.81816268727108e-6, 1.81883182165096e-6, 1.8190108383407e-6, 1.8189091442526e-6, 1.82200832523923e-6, 1.82199728326737e-6, 1.82275589812372e-6, 1.82758382634325e-6, 1.84622735962527e-6, 1.82576019509571e-6, 1.80478023116564e-6, 1.82368545407792e-6, 1.82534729017452e-6, 1.82134515697682e-6, 1.81625592149245e-6, 1.81977677610823e-6, 1.81578792245356e-6, 1.81086354797088e-6, 1.80861242194224e-6, 1.80632565089885e-6, 1.80205368010257e-6, 1.79651346775905e-6, 1.79137738490464e-6, 1.78769085168834e-6, 1.78551944581851e-6, 1.78436999999761e-6, 1.78372399128281e-6, 1.78333776352747e-6, 1.78328804477738e-6, 1.78388327177091e-6, 1.78554060494302e-6, 1.78866113590627e-6, 1.79350858142074e-6, 1.80011103130593e-6, 1.8082207780961e-6, 1.81736119723501e-6, 1.82696420175263e-6, 1.83656338206462e-6, 1.84596751016922e-6, 1.8553230785919e-6
flux1:, 0.630139817911557, 2.1874674954776e-6, 2.18745476486101e-6, 2.18595874857635e-6, 2.18249003986584e-6, 2.17711802123671e-6, 2.17045477653853e-6, 2.16340322533712e-6, 2.15677939817049e-6, 2.15097233247288e-6, 2.14579892098684e-6, 2.14063172245031e-6, 2.134749753826e-6, 2.12774871033744e-6, 2.11980472771519e-6, 2.11163347525488e-6, 2.10411936001275e-6, 2.09778500886413e-6, 2.0924452939944e-6, 2.08738342048354e-6, 2.08206375515378e-6, 2.07681478800006e-6, 2.07249190101737e-6, 2.06879816078804e-6, 2.06361599224304e-6, 2.05745514275953e-6, 2.05609427137683e-6, 2.05163238044658e-6, 2.04658352672123e-6, 2.04866514216796e-6, 2.06507178094157e-6, 2.03756191072388e-6, 2.00982518365532e-6, 2.02704563739099e-6, 2.02483262157313e-6, 2.01898348731662e-6, 2.01130887405772e-6, 2.01495556600057e-6, 2.01181522776921e-6, 2.00780173965342e-6, 2.00726103903942e-6, 2.00772965027467e-6, 2.00695132680622e-6, 2.00536413548331e-6, 2.0046188915413e-6, 2.00586659224576e-6, 2.00920211083825e-6, 2.01399252179666e-6, 2.01945335886774e-6, 2.02506181256722e-6, 2.03070425932125e-6, 2.03662788281693e-6, 2.04328879203227e-6, 2.05115491607183e-6, 2.06050873043395e-6, 2.07130501183775e-6, 2.08313696189919e-6, 2.09533459318391e-6, 2.10717367087283e-6, 2.11812717476716e-6, 2.12805808396369e-6, 2.13725425496796e-6
flux1:, 0.63040226681531, 2.47669551740823e-6, 2.48087502794094e-6, 2.48332305150721e-6, 2.48335402712279e-6, 2.48095223307461e-6, 2.47676963788708e-6, 2.47182584440929e-6, 2.46704368636072e-6, 2.46282974711656e-6, 2.45890165417956e-6, 2.45445764692555e-6, 2.44861707238644e-6, 2.44091780095433e-6, 2.43161063697189e-6, 2.42156566887023e-6, 2.41179006447719e-6, 2.40280547708814e-6, 2.39432109056435e-6, 2.38556708578708e-6, 2.37619182326107e-6, 2.36691599666826e-6, 2.35877144434333e-6, 2.35088857059192e-6, 2.34025335412906e-6, 2.32820341115696e-6, 2.32299688330726e-6, 2.31391258400923e-6, 2.30323189040076e-6, 2.30273411898599e-6, 2.3177490232759e-6, 2.28298327574659e-6, 2.24831449160934e-6, 2.26435080270164e-6, 2.25860610619947e-6, 2.25131648837871e-6, 2.24144592738769e-6, 2.24532377611058e-6, 2.24344083334192e-6, 2.24079166166435e-6, 2.24219041200802e-6, 2.2455294290586e-6, 2.24841701226869e-6, 2.2510437006798e-6, 2.25496932931113e-6, 2.26138111571171e-6, 2.27038417203099e-6, 2.28122766724639e-6, 2.29289014024578e-6, 2.30458051159024e-6, 2.3159837261895e-6, 2.32726436264015e-6, 2.33890054233318e-6, 2.35142264374717e-6, 2.36513882370377e-6, 2.37994102238071e-6, 2.39526876405198e-6, 2.41025483606327e-6, 2.42400800718635e-6, 2.43592960498803e-6, 2.44593244846547e-6, 2.45445108791314e-6
flux1:, 0.630664715719064, 2.7906031008842e-6, 2.79880338445835e-6, 2.80506883767113e-6, 2.80853903831772e-6, 2.80912854598201e-6, 2.80753134222668e-6, 2.80487057463384e-6, 2.80215353033711e-6, 2.79978553219355e-6, 2.79738298016457e-6, 2.79399029764083e-6, 2.78860258516754e-6, 2.78073068350815e-6, 2.77070363077799e-6, 2.75951098574136e-6, 2.74822230713186e-6, 2.73731109594998e-6, 2.72639125512118e-6, 2.71471991393136e-6, 2.70222338763446e-6, 2.69000798563353e-6, 2.67909805104491e-6, 2.66782368143745e-6, 2.6523881876788e-6, 2.63550435592078e-6, 2.62778502488644e-6, 2.61447622959531e-6, 2.59923880353607e-6, 2.59677767752114e-6, 2.61202025288333e-6, 2.57040179438674e-6, 2.52920573579709e-6, 2.54527187984892e-6, 2.53708401403521e-6, 2.52904807454961e-6, 2.51783813043084e-6, 2.52225814778929e-6, 2.522007267918e-6, 2.52115426588952e-6, 2.52463237730224e-6, 2.53068928234529e-6, 2.53698808892638e-6, 2.54357635435078e-6, 2.55189461509107e-6, 2.56309235573101e-6, 2.57724591721601e-6, 2.59350329238183e-6, 2.61065409158071e-6, 2.62768403308819e-6, 2.64409914262737e-6, 2.65998172536356e-6, 2.67582234967901e-6, 2.69220765629013e-6, 2.7094756637706e-6, 2.72746890666433e-6, 2.74548947000635e-6, 2.76248517526125e-6, 2.77740298766271e-6, 2.78957216621027e-6, 2.79895321994577e-6, 2.80612680004073e-6
flux1:, 0.630927164622817, 3.12986844507946e-6, 3.14146444575182e-6, 3.15099931151927e-6, 3.15747376723481e-6, 3.16075394797047e-6, 3.16157535748386e-6, 3.16114528380147e-6, 3.16053016977454e-6, 3.160120641266e-6, 3.15944330884528e-6, 3.15742470656255e-6, 3.15297995453739e-6, 3.14562001162075e-6, 3.13574103046477e-6, 3.12440106572776e-6, 3.11266727872801e-6, 3.10093127463302e-6, 3.0887436060071e-6, 3.07547266971667e-6, 3.06138082598144e-6, 3.04788772020095e-6, 3.03579402602786e-6, 3.02247718177835e-6, 3.0036034445174e-6, 2.98373720068443e-6, 2.97540357974848e-6, 2.95881665216869e-6, 2.94090798726482e-6, 2.93748981805016e-6, 2.95521052464315e-6, 2.90768493192427e-6, 2.86087182082387e-6, 2.87883332440978e-6, 2.86995242073938e-6, 2.86206822410728e-6, 2.85075579326097e-6, 2.85624696931051e-6, 2.85791945652693e-6, 2.85921555547185e-6, 2.86482355825223e-6, 2.87321231348804e-6, 2.88226869865671e-6, 2.89206520562545e-6, 2.90394958419208e-6, 2.9189693656455e-6, 2.93711580069397e-6, 2.95743984092659e-6, 2.97859963404114e-6, 2.99943146699166e-6, 3.01931900963283e-6, 3.03828837255731e-6, 3.05684436209015e-6, 3.07562322561119e-6, 3.09499258273973e-6, 3.11475873189782e-6, 3.13411086210867e-6, 3.1518399910595e-6, 3.16675482308613e-6, 3.17812652236999e-6, 3.185966946896e-6, 3.19099845914173e-6
flux1:, 0.63118961352657, 3.4968754749287e-6, 3.51087135094565e-6, 3.52278096619915e-6, 3.53151143412873e-6, 3.53690477060654e-6, 3.53973549497179e-6, 3.54127286057855e-6, 3.54261845525467e-6, 3.54414222101036e-6, 3.54530354466414e-6, 3.54495571920548e-6, 3.54197846790685e-6, 3.5359004657908e-6, 3.52715999910184e-6, 3.51682515317187e-6, 3.50590372367377e-6, 3.49469289733675e-6, 3.48272900928729e-6, 3.46956399205438e-6, 3.4558027587434e-6, 3.4430462960492e-6, 3.43165997348663e-6, 3.41802774992347e-6, 3.39762584946473e-6, 3.37718609117788e-6, 3.3704365866011e-6, 3.35195172843424e-6, 3.33382402003833e-6, 3.33071811928129e-6, 3.35353378853176e-6, 3.3014011198824e-6, 3.25020263781463e-6, 3.27239399315398e-6, 3.2650093920341e-6, 3.25824227318082e-6, 3.24826367806327e-6, 3.25553635758797e-6, 3.25928754432899e-6, 3.26294006910298e-6, 3.27063704126488e-6, 3.28080116683581e-6, 3.29164906729548e-6, 3.30348603116595e-6, 3.31765358750413e-6, 3.33505782416363e-6, 3.35553851839099e-6, 3.37803605128222e-6, 3.40113195152967e-6, 3.42360430288414e-6, 3.44479918027297e-6, 3.46473797186187e-6, 3.48395518486887e-6, 3.50313125192448e-6, 3.52265788685547e-6, 3.54231483616885e-6, 3.56120713212883e-6, 3.57800990899703e-6, 3.59143445562808e-6, 3.60072325503943e-6, 3.60595126396125e-6, 3.60797679328648e-6
flux1:, 0.631452062430323, 3.89632373126742e-6, 3.91150069797652e-6, 3.92467697649871e-6, 3.93471288842057e-6, 3.9414503834925e-6, 3.94570023636127e-6, 3.94877380162545e-6, 3.95179000487165e-6, 3.95510062466851e-6, 3.95812679322873e-6, 3.95969264342055e-6, 3.95867776231708e-6, 3.95463194550037e-6, 3.94800063977317e-6, 3.93980734410539e-6, 3.93096379665871e-6, 3.92168613037683e-6, 3.91155438861926e-6, 3.90034776299459e-6, 3.88896063773713e-6, 3.87900189042855e-6, 3.8702351485259e-6, 3.85814053137599e-6, 3.83839757066386e-6, 3.81999004958452e-6, 3.81698308501108e-6, 3.79821723578912e-6, 3.78251993737287e-6, 3.78108021630479e-6, 3.81162621862388e-6, 3.75626144777058e-6, 3.70195927234296e-6, 3.73090146608215e-6, 3.72730625717683e-6, 3.72251848181721e-6, 3.7152569549739e-6, 3.72511629552897e-6, 3.73091749633742e-6, 3.73692225686052e-6, 3.74656975125694e-6, 3.75786273814703e-6, 3.7693558923056e-6, 3.7818012390499e-6, 3.79667542307263e-6, 3.81474115003761e-6, 3.83562134014928e-6, 3.858113360792e-6, 3.88076220944253e-6, 3.90238098636734e-6, 3.92237931389099e-6, 3.94084543421545e-6, 3.95837268050957e-6, 3.97568336239145e-6, 3.99318305647044e-6, 4.01062872728543e-6, 4.02706919804081e-6, 4.04111156319357e-6, 4.05142308926228e-6, 4.0572600072235e-6, 4.05878036128766e-6, 4.05697341184689e-6
flux1:, 0.631714511334077, 4.33557078704194e-6, 4.35067746661226e-6, 4.36397008296228e-6, 4.3743018314306e-6, 4.38153526776803e-6, 4.38651712799368e-6, 4.3905892909866e-6, 4.39488131006187e-6, 4.39973770346287e-6, 4.40457027521736e-6, 4.40820714095505e-6, 4.4095445977208e-6, 4.40814031470636e-6, 4.404408340042e-6, 4.39928901855601e-6, 4.39359189844063e-6, 4.38749165810714e-6, 4.38066754771007e-6, 4.37312794905279e-6, 4.3659463209444e-6, 4.3605529453349e-6, 4.35602532376253e-6, 4.34715533014351e-6, 4.33019339613813e-6, 4.31619340580517e-6, 4.31869057076922e-6, 4.3012453520765e-6, 4.29038651607664e-6, 4.29185031019777e-6, 4.33240834338314e-6, 4.27493292671826e-6, 4.21854146051098e-6, 4.25660307888608e-6, 4.25879777874746e-6, 4.25657324698132e-6, 4.25307573497583e-6, 4.2662956232771e-6, 4.27390026434669e-6, 4.28198961969394e-6, 4.29334234585109e-6, 4.30511132581248e-6, 4.31608012956244e-6, 4.32762891726956e-6, 4.34154966271964e-6, 4.35850514649134e-6, 4.37785016384395e-6, 4.39819096375772e-6, 4.41805147458204e-6, 4.4363578737951e-6, 4.45268466538594e-6, 4.46726883063443e-6, 4.48080271830958e-6, 4.49405310051469e-6, 4.50742648559539e-6, 4.52065397167399e-6, 4.53275040499862e-6, 4.54230188590321e-6, 4.54798952630929e-6, 4.54913277565513e-6, 4.5459986126306e-6, 4.53970437128494e-6
flux1:, 0.63197696023783, 4.82460422529639e-6, 4.83855744278204e-6, 4.85095423794665e-6, 4.86066477173285e-6, 4.86758695290452e-6, 4.87260882680309e-6, 4.87710536009497e-6, 4.88222518210921e-6, 4.8883235956916e-6, 4.89482497863785e-6, 4.90057410501801e-6, 4.90447562258209e-6, 4.90606547689908e-6, 4.9056919882149e-6, 4.90420050103201e-6, 4.90232864423956e-6, 4.90027102677484e-6, 4.89784715970715e-6, 4.89524786357295e-6, 4.89357135427548e-6, 4.89390397327329e-6, 4.89466001465249e-6, 4.89025466412273e-6, 4.87777414949063e-6, 4.86990606349683e-6, 4.87896408656001e-6, 4.86415913680616e-6, 4.85987342303009e-6, 4.86517239212509e-6, 4.91734330956222e-6, 4.85830461762983e-6, 4.80026314080497e-6, 4.84932488253314e-6, 4.85863137911613e-6, 4.85912898412212e-6, 4.85984536646524e-6, 4.87702392224775e-6, 4.88595732552114e-6, 4.89557613833095e-6, 4.90827337964877e-6, 4.91993244314917e-6, 4.92933987200481e-6, 4.93861673077256e-6, 4.95006494533203e-6, 4.9643369217125e-6, 4.98049484234168e-6, 4.99689753922111e-6, 5.01203318836025e-6, 5.02498823149662e-6, 5.03558567921659e-6, 5.04429055274601e-6, 5.05194051681542e-6, 5.05935564066673e-6, 5.06693107967435e-6, 5.07436306257214e-6, 5.0806450897572e-6, 5.0843801732585e-6, 5.08431537545568e-6, 5.07988108622082e-6, 5.07148021234845e-6, 5.06035771803773e-6
flux1:, 0.632239409141583, 5.37560329580781e-6, 5.3876633404909e-6, 5.39844804092578e-6, 5.40684637479673e-6, 5.41279876758736e-6, 5.41724844814138e-6, 5.42162471739181e-6, 5.42712133755449e-6, 5.43412752092999e-6, 5.44208903693656e-6, 5.44985284930696e-6, 5.45629541399305e-6, 5.46088814572747e-6, 5.46389119906512e-6, 5.46607654039993e-6, 5.4681762858412e-6, 5.470479306224e-6, 5.47296156206755e-6, 5.47590254413216e-6, 5.48025022733198e-6, 5.4866367417095e-6, 5.49295076030508e-6, 5.49358576671043e-6, 5.48655864959205e-6, 5.48556169173577e-6, 5.50133530979546e-6, 5.48997359223479e-6, 5.49297882529267e-6, 5.50259702019853e-6, 5.567085707538e-6, 5.50620492515086e-6, 5.44613812973514e-6, 5.50732654939423e-6, 5.52408978777395e-6, 5.52695755842317e-6, 5.53155778080141e-6, 5.55298312593285e-6, 5.5625631734884e-6, 5.57288422559996e-6, 5.58644848373279e-6, 5.59753119940672e-6, 5.60460235156518e-6, 5.61054200095723e-6, 5.61834198601831e-6, 5.6287725144107e-6, 5.64061486592331e-6, 5.65192635244209e-6, 5.66111474824429e-6, 5.66743194121836e-6, 5.67099907445698e-6, 5.67257216058877e-6, 5.67318001345924e-6, 5.67371167747912e-6, 5.67454340573377e-6, 5.67532437733363e-6, 5.67502771434271e-6, 5.67229465407302e-6, 5.66597392815818e-6, 5.65564273985507e-6, 5.6418618566741e-6, 5.62600515420395e-6
flux1:, 0.632501858045337, 6.00213049714187e-6, 6.01201779694184e-6, 6.02087606328268e-6, 6.02758900457276e-6, 6.0321384514633e-6, 6.03554693850348e-6, 6.03934011192215e-6, 6.04480077035721e-6, 6.05237783651252e-6, 6.06153052961487e-6, 6.07106427524097e-6, 6.07976440934531e-6, 6.08698732285589e-6, 6.09290025194862e-6, 6.09825778901658e-6, 6.10388201953618e-6, 6.11023140016375e-6, 6.11742313716901e-6, 6.12569554728213e-6, 6.13568043286992e-6, 6.14752769678534e-6, 6.15883889870819e-6, 6.16431704583732e-6, 6.16279089917917e-6, 6.16824091121402e-6, 6.18994212130619e-6, 6.18215151179569e-6, 6.19196564891597e-6, 6.20587319026236e-6, 6.28243618374726e-6, 6.21847718190547e-6, 6.15507508531237e-6, 6.22862456142226e-6, 6.2520703479154e-6, 6.25644421121306e-6, 6.2637597162354e-6, 6.28931685271946e-6, 6.29870841432694e-6, 6.30869333794237e-6, 6.32254355902368e-6, 6.33272937748114e-6, 6.3370340959636e-6, 6.33901032056398e-6, 6.34247668283188e-6, 6.34847282682589e-6, 6.35555069149821e-6, 6.36142536227237e-6, 6.36435575890204e-6, 6.36371839935474e-6, 6.35993690214713e-6, 6.35409291735617e-6, 6.34744470845223e-6, 6.34097235837132e-6, 6.33503431455128e-6, 6.32922130630019e-6, 6.32247553495846e-6, 6.31347608854682e-6, 6.30118380270434e-6, 6.28533737021544e-6, 6.26666596212144e-6, 6.24667399955958e-6
flux1:, 0.63276430694909, 6.71807520834233e-6, 6.72600505234718e-6, 6.73305872230841e-6, 6.73806464796249e-6, 6.74103678250485e-6, 6.74311106415591e-6, 6.74597099708709e-6, 6.75104789478228e-6, 6.75887669510714e-6, 6.76890524227123e-6, 6.77982792853866e-6, 6.79025640996568e-6, 6.79938085531874e-6, 6.80729093444383e-6, 6.81480835815104e-6, 6.82295642189291e-6, 6.83242636685342e-6, 6.84342911354242e-6, 6.85601503270326e-6, 6.87037422451609e-6, 6.88624335157646e-6, 6.90124226173334e-6, 6.91062082313914e-6, 6.91367801450628e-6, 6.92401040690257e-6, 6.95004236963355e-6, 6.94522667071055e-6, 6.96019146183206e-6, 6.97786948577566e-6, 7.06544784994512e-6, 6.99623993201756e-6, 6.92728896987984e-6, 7.01257128479849e-6, 7.04086424949887e-6, 7.04546109813455e-6, 7.05357688037897e-6, 7.08272207474585e-6, 7.0910221708575e-6, 7.09952589947524e-6, 7.11301123827385e-6, 7.12212638402009e-6, 7.12360325805599e-6, 7.12148568550302e-6, 7.12049068792123e-6, 7.12208157389954e-6, 7.12466857650658e-6, 7.12560672789339e-6, 7.12292508252735e-6, 7.11604253353148e-6, 7.10564075313285e-6, 7.09312586744606e-6, 7.08001015309924e-6, 7.0673914804225e-6, 7.0556228430707e-6, 7.04423002299949e-6, 7.03210449532795e-6, 7.01793951645645e-6, 7.00078805770314e-6, 6.98053744355566e-6, 6.95807963158533e-6, 6.93505014825018e-6
flux1:, 0.633026755852843, 7.53653751288408e-6, 7.54316437970314e-6, 7.54892711042671e-6, 7.55252672838226e-6, 7.5539923595092e-6, 7.55461454078099e-6, 7.55631062685145e-6, 7.56073080473184e-6, 7.56852144651478e-6, 7.57908134782334e-6, 7.59090780994075e-6, 7.60234763265771e-6, 7.61238006010515e-6, 7.62105074242286e-6, 7.62934904234288e-6, 7.63860864055435e-6, 7.64979262216502e-6, 7.66313108635288e-6, 7.67834729546954e-6, 7.69513182048652e-6, 7.71297280934785e-6, 7.72983152405804e-6, 7.74158855593235e-6, 7.74747846428016e-6, 7.76022166004694e-6, 7.78847237725616e-6, 7.78538630383455e-6, 7.8029066249939e-6, 7.82346231066343e-6, 7.92048705229672e-6, 7.84310636768993e-6, 7.76567594527636e-6, 7.86140727372514e-6, 7.89191700411629e-6, 7.89521407253967e-6, 7.90170975664403e-6, 7.933527899035e-6, 7.93987207545847e-6, 7.94577958249281e-6, 7.95823592086671e-6, 7.96623472240477e-6, 7.96515586502115e-6, 7.9592869604314e-6, 7.95423844987713e-6, 7.95203082880682e-6, 7.95104475961169e-6, 7.94828561706064e-6, 7.94147338467483e-6, 7.92995865527988e-6, 7.91459387540032e-6, 7.89707169732664e-6, 7.87916519868596e-6, 7.86211849117338e-6, 7.84630292016578e-6, 7.8311806792129e-6, 7.8155671337111e-6, 7.79812509333244e-6, 7.77794952336483e-6, 7.75503466267183e-6, 7.73041191684678e-6, 7.70584665214392e-6
flux1:, 0.633289204756596, 8.46887429895261e-6, 8.475154760299e-6, 8.48041762008348e-6, 8.48314920588657e-6, 8.48336955713024e-6, 8.48256638164977e-6, 8.48297276466554e-6, 8.48653237553689e-6, 8.49402735622022e-6, 8.50476498690812e-6, 8.51695684027026e-6, 8.52859884322905e-6, 8.53842722628569e-6, 8.54648897338975e-6, 8.55404021621114e-6, 8.56281250832285e-6, 8.57404692232065e-6, 8.58790217600148e-6, 8.6036686502228e-6, 8.62056530888085e-6, 8.63807445133712e-6, 8.65478407683498e-6, 8.66709942766297e-6, 8.67352910739724e-6, 8.68571705718822e-6, 8.71396527650509e-6, 8.71090505351055e-6, 8.72787060542913e-6, 8.75022333759564e-6, 8.85504510284994e-6, 8.76612801947308e-6, 8.6768859562136e-6, 8.7814867198897e-6, 8.81122883951978e-6, 8.81170352374127e-6, 8.81401122112179e-6, 8.84735584358445e-6, 8.85103044839658e-6, 8.85340597474535e-6, 8.86423188529681e-6, 8.8711680238116e-6, 8.86805516633292e-6, 8.85915458603894e-6, 8.85089102318682e-6, 8.84593320450036e-6, 8.84275065206779e-6, 8.83803715134214e-6, 8.82914102240448e-6, 8.81522525513087e-6, 8.79719818087044e-6, 8.77697079234163e-6, 8.75656509593651e-6, 8.73739748530597e-6, 8.71988985656315e-6, 8.70345047190648e-6, 8.68679167205911e-6, 8.66848641095229e-6, 8.64759763077454e-6, 8.62416088655539e-6, 8.59930886596762e-6, 8.57493428852431e-6
flux1:, 0.63355165366035, 9.52412057158327e-6, 9.53112016841628e-6, 9.5367899850864e-6, 9.53930803080042e-6, 9.53865332377242e-6, 9.53654637407749e-6, 9.53561242271565e-6, 9.53815974538642e-6, 9.54513067051725e-6, 9.55570485963686e-6, 9.56773381788989e-6, 9.57879621082648e-6, 9.58736970448358e-6, 9.59354967707336e-6, 9.59893689208819e-6, 9.60570834601738e-6, 9.61535233340293e-6, 9.62786437883622e-6, 9.64205188799694e-6, 9.65678098593856e-6, 9.67181730609502e-6, 9.68657212996965e-6, 9.69767497562576e-6, 9.70221175769696e-6, 9.71090659879031e-6, 9.73726708269288e-6, 9.73234541793588e-6, 9.74566265282349e-6, 9.76876728431296e-6, 9.88013373732949e-6, 9.77626690456548e-6, 9.67186923833903e-6, 9.78391997419303e-6, 9.81010077119644e-6, 9.80649071268269e-6, 9.80231037585165e-6, 9.83600831250209e-6, 9.83654965526292e-6, 9.83477274122843e-6, 9.84351541686991e-6, 9.84951347255989e-6, 9.84502482542109e-6, 9.83404176801498e-6, 9.82366629066839e-6, 9.81724756805893e-6, 9.81344646950452e-6, 9.80870385841082e-6, 9.79996281261376e-6, 9.78609431268543e-6, 9.76794285281877e-6, 9.74755308301681e-6, 9.72716811882627e-6, 9.70839533418824e-6, 9.69174109512267e-6, 9.67657458075262e-6, 9.6614797897635e-6, 9.64487454007871e-6, 9.62570386582963e-6, 9.60396667192036e-6, 9.58085180097421e-6, 9.55837802310586e-6
flux1:, 0.633814102564103, 1.07089439394513e-5, 1.07176253721222e-5, 1.07245487482245e-5, 1.07274927990946e-5, 1.07263543498194e-5, 1.07231052289292e-5, 1.07208210756167e-5, 1.07222346218115e-5, 1.07284752891821e-5, 1.07385780536472e-5, 1.07499915545368e-5, 1.07598433232026e-5, 1.07663545021515e-5, 1.0769705413451e-5, 1.07718791130034e-5, 1.07754919185931e-5, 1.07822130623286e-5, 1.07917975463067e-5, 1.08025898054567e-5, 1.08133036036648e-5, 1.08242845592313e-5, 1.08358394894911e-5, 1.08443583631179e-5, 1.08448730793278e-5, 1.08477028517563e-5, 1.08710260824336e-5, 1.08624821395448e-5, 1.08696173905957e-5, 1.08926814810358e-5, 1.10101711877049e-5, 1.08882836881895e-5, 1.07657653737464e-5, 1.08844784726296e-5, 1.09050450122623e-5, 1.08965808599506e-5, 1.08842766202868e-5, 1.09173633974574e-5, 1.09146242709116e-5, 1.09084854268378e-5, 1.09149218007116e-5, 1.09201575659513e-5, 1.09149697026929e-5, 1.09029134026459e-5, 1.08916001591731e-5, 1.08850250780367e-5, 1.08821042802095e-5, 1.08790921201921e-5, 1.0872529422425e-5, 1.08609290170238e-5, 1.08449739585353e-5, 1.08267605374749e-5, 1.080871528313e-5, 1.0792642652078e-5, 1.07791591310453e-5, 1.0767607762897e-5, 1.07564215030768e-5, 1.0743802014684e-5, 1.07284949216241e-5, 1.07103891880449e-5, 1.06906901387935e-5, 1.06715467521868e-5
flux1:, 0.634076551467856, 1.20281965197466e-5, 1.20392311891385e-5, 1.20480406731003e-5, 1.20519234864738e-5, 1.20506408560951e-5, 1.20464064607441e-5, 1.20427739939232e-5, 1.20429424769355e-5, 1.2048261082928e-5, 1.20576342735505e-5, 1.20681114329476e-5, 1.20763768569809e-5, 1.20804128868672e-5, 1.20804986453714e-5, 1.20789821736809e-5, 1.20788522945453e-5, 1.20818636303195e-5, 1.20874812390716e-5, 1.20936801426354e-5, 1.20992821252235e-5, 1.21054782841968e-5, 1.21134074678222e-5, 1.21186550395996e-5, 1.21137226220387e-5, 1.21093305260345e-5, 1.21294766323781e-5, 1.21159623380716e-5, 1.21153888314675e-5, 1.21380399775166e-5, 1.2262365005215e-5, 1.21200427343925e-5, 1.19771306318508e-5, 1.21027492169556e-5, 1.21168384201105e-5, 1.2103403381384e-5, 1.20823015986212e-5, 1.21142433065271e-5, 1.21084106768892e-5, 1.20981434495503e-5, 1.21023388696302e-5, 1.21070327093179e-5, 1.21017414085935e-5, 1.20895234138432e-5, 1.2078334211454e-5, 1.20727155973571e-5, 1.20718452220367e-5, 1.20718485264257e-5, 1.20689048512615e-5, 1.20611602095225e-5, 1.20490875067687e-5, 1.20347769729181e-5, 1.20207994891265e-5, 1.20091451090515e-5, 1.20005455131295e-5, 1.19943179321976e-5, 1.19887222891979e-5, 1.19816967986486e-5, 1.19717286675782e-5, 1.19585487089332e-5, 1.19433600849941e-5, 1.19284573795239e-5
flux1:, 0.634339000371609, 1.34860123955561e-5, 1.34996534085602e-5, 1.35106682654103e-5, 1.35158085194599e-5, 1.35146298179545e-5, 1.35095400921855e-5, 1.35045578585161e-5, 1.35033675137162e-5, 1.35075799116919e-5, 1.35160241201239e-5, 1.35254103582088e-5, 1.35320335533259e-5, 1.35336663010813e-5, 1.35306678454015e-5, 1.35256710101547e-5, 1.35219104472221e-5, 1.35211109085265e-5, 1.35224340725711e-5, 1.35236440839837e-5, 1.35239608221894e-5, 1.35256255106454e-5, 1.35304265765389e-5, 1.35325614868263e-5, 1.35217400735225e-5, 1.35100541449796e-5, 1.35279825272023e-5, 1.35087686696947e-5, 1.35002235960878e-5, 1.35225912679978e-5, 1.36557027090103e-5, 1.34913561510632e-5, 1.33266365372086e-5, 1.34606808748491e-5, 1.34688741642315e-5, 1.34510556940437e-5, 1.34215791110079e-5, 1.34524346487539e-5, 1.34439893528047e-5, 1.34302248149982e-5, 1.34325524272961e-5, 1.34369746315792e-5, 1.34320332252443e-5, 1.34203517569817e-5, 1.34100982482454e-5, 1.34062086812886e-5, 1.34080590121799e-5, 1.34116773229088e-5, 1.34129546911148e-5, 1.34097308230528e-5, 1.34022906904285e-5, 1.33927055885698e-5, 1.33836598084041e-5, 1.3377295806656e-5, 1.33744319166094e-5, 1.33743341046823e-5, 1.33750629578021e-5, 1.33742666491761e-5, 1.33701545265809e-5, 1.33622968601939e-5, 1.33519135773884e-5, 1.33414780119833e-5
flux1:, 0.634601449275363, 1.50872831960736e-5, 1.51033258269486e-5, 1.51165286823807e-5, 1.51230438394964e-5, 1.51221295634632e-5, 1.51162943409464e-5, 1.51099607318212e-5, 1.51072927922475e-5, 1.51102173612274e-5, 1.51175897418729e-5, 1.5125901200746e-5, 1.5131155757484e-5, 1.51309509138406e-5, 1.51256692940535e-5, 1.51180857660608e-5, 1.51115025100765e-5, 1.51074899549973e-5, 1.51049295528271e-5, 1.51015787918639e-5, 1.50973430116703e-5, 1.50956437577374e-5, 1.50986613496184e-5, 1.50986920011072e-5, 1.50826225733543e-5, 1.50648867027201e-5, 1.50825380252913e-5, 1.50575974668647e-5, 1.50420893129905e-5, 1.50647818269246e-5, 1.5209749722338e-5, 1.50225924721568e-5, 1.48354910143329e-5, 1.49807991083834e-5, 1.49851228459668e-5, 1.49641410224459e-5, 1.49277420268054e-5, 1.49582275570365e-5, 1.49478466505041e-5, 1.49314897187403e-5, 1.49325986581297e-5, 1.49370807266555e-5, 1.49327852293776e-5, 1.49220723349174e-5, 1.49132489454281e-5, 1.49114579936574e-5, 1.49161386890269e-5, 1.49232128216384e-5, 1.49283781688648e-5, 1.49292999996918e-5, 1.49261818811714e-5, 1.49211238663168e-5, 1.49169095649989e-5, 1.49157762309306e-5, 1.49185548962836e-5, 1.49243953456719e-5, 1.49311205893404e-5, 1.49360859673038e-5, 1.49372562039648e-5, 1.49341021528295e-5, 1.49279318947794e-5, 1.49214545913904e-5
flux1:, 0.634863898179116, 1.68392543848301e-5, 1.68570919016843e-5, 1.68721863364518e-5, 1.68800477839363e-5, 1.6879518121578e-5, 1.68730620380944e-5, 1.68653958119139e-5, 1.68611335019836e-5, 1.68625866869564e-5, 1.68687854947991e-5, 1.687617928976e-5, 1.68806178086713e-5, 1.68795579340523e-5, 1.68733108914885e-5, 1.68645968693964e-5, 1.68565693944883e-5, 1.68505198422248e-5, 1.68451016167066e-5, 1.68382889945726e-5, 1.68309297571988e-5, 1.68276881234589e-5, 1.683086687031e-5, 1.68304932175708e-5, 1.68107958477591e-5, 1.67893492525325e-5, 1.68093385174953e-5, 1.67792872913424e-5, 1.67588423558945e-5, 1.6782820812657e-5, 1.6943505578508e-5, 1.67333377688823e-5, 1.65239060503962e-5, 1.6684454125802e-5, 1.66881145403375e-5, 1.66656353982032e-5, 1.66245300437578e-5, 1.66559645032898e-5, 1.66443778355944e-5, 1.66264200054155e-5, 1.66271491599171e-5, 1.66320917357109e-5, 1.66286109356759e-5, 1.66190492586184e-5, 1.66118468047163e-5, 1.66121532352483e-5, 1.66192719858101e-5, 1.66289605519608e-5, 1.6636826330757e-5, 1.66405557845624e-5, 1.66404642180191e-5, 1.6638796740678e-5, 1.66384453621062e-5, 1.66416592302087e-5, 1.6649154150102e-5, 1.66598474194167e-5, 1.6671265279298e-5, 1.66804898049406e-5, 1.66853338053525e-5, 1.66853049138687e-5, 1.66819338538292e-5, 1.66782513664807e-5
flux1:, 0.635126347082869, 1.875294216054e-5, 1.87717045549288e-5, 1.87882408321305e-5, 1.87973789124601e-5, 1.87973935363544e-5, 1.87905102478015e-5, 1.87815821495758e-5, 1.8775623257744e-5, 1.87754137142422e-5, 1.87803493077241e-5, 1.87870619269263e-5, 1.87914117778009e-5, 1.87907449822631e-5, 1.87851743123268e-5, 1.87771296477955e-5, 1.87693780879936e-5, 1.87628119988727e-5, 1.87559232115729e-5, 1.87471169787521e-5, 1.87383933289768e-5, 1.87356804372183e-5, 1.87411938342829e-5, 1.8742516700507e-5, 1.87215002413861e-5, 1.86993438197448e-5, 1.87245234926219e-5, 1.86904291994324e-5, 1.86676201700289e-5, 1.86939931699605e-5, 1.88745703578308e-5, 1.86414014044885e-5, 1.84099436366936e-5, 1.85904766057454e-5, 1.85973718748128e-5, 1.85752375144261e-5, 1.85319831104545e-5, 1.85661168471661e-5, 1.85539393934894e-5, 1.85352364982338e-5, 1.85364815975628e-5, 1.8542349388125e-5, 1.85397876643084e-5, 1.85313883896938e-5, 1.85257809837948e-5, 1.85279290646519e-5, 1.85367539940854e-5, 1.85477412180154e-5, 1.85565047131407e-5, 1.85609957112331e-5, 1.85619117428114e-5, 1.85618266164084e-5, 1.85637756737002e-5, 1.8569912892687e-5, 1.8580653312362e-5, 1.8594506178391e-5, 1.86086120961381e-5, 1.86198160371538e-5, 1.8625930197334e-5, 1.86267134248069e-5, 1.86241210089425e-5, 1.86216220303941e-5
flux1:, 0.635388795986622, 2.08440887309715e-5, 2.08628336000599e-5, 2.08803740058777e-5, 2.08908082384198e-5, 2.08916587458587e-5, 2.08846696986147e-5, 2.08746350443763e-5, 2.08669038993275e-5, 2.08648228591592e-5, 2.0868377437129e-5, 2.08746400605142e-5, 2.08796627193178e-5, 2.0880703999996e-5, 2.08775294724086e-5, 2.08720228723252e-5, 2.08663209345933e-5, 2.08608016383795e-5, 2.08538567002762e-5, 2.08445024890788e-5, 2.08360519556197e-5, 2.08357198794262e-5, 2.08455498083511e-5, 2.08507059933159e-5, 2.08309471168712e-5, 2.08111808014198e-5, 2.08441626123383e-5, 2.08072575637513e-5, 2.07846049145272e-5, 2.08143859521976e-5, 2.10188202996907e-5, 2.07624006121175e-5, 2.05090088053621e-5, 2.0714551352927e-5, 2.07286516667526e-5, 2.07085772913015e-5, 2.06655713103888e-5, 2.0704324825877e-5, 2.06918931424228e-5, 2.06729465206702e-5, 2.06754994335475e-5, 2.06827962679278e-5, 2.06812695535074e-5, 2.06739897248278e-5, 2.06698717841096e-5, 2.0673522923006e-5, 2.06832113197231e-5, 2.06940005412834e-5, 2.07015910187707e-5, 2.07044693035844e-5, 2.07040437844728e-5, 2.07034574753513e-5, 2.07059483524199e-5, 2.07134471301348e-5, 2.07258272292564e-5, 2.07409530211031e-5, 2.07554543461768e-5, 2.07659827999266e-5, 2.07705512604151e-5, 2.07694563331374e-5, 2.07653441560992e-5, 2.07622692455417e-5
flux1:, 0.635651244890376, 2.3133453103192e-5, 2.31513658569551e-5, 2.31696512301139e-5, 2.31816138281404e-5, 2.31838043798991e-5, 2.31772047420961e-5, 2.31663254651088e-5, 2.31567777044635e-5, 2.31525839465182e-5, 2.31545649788431e-5, 2.31605098116063e-5, 2.31668492802545e-5, 2.31707719934327e-5, 2.31715394275333e-5, 2.31702319123037e-5, 2.31681172036434e-5, 2.31649425134656e-5, 2.3159035685403e-5, 2.31501542371442e-5, 2.31430492087501e-5, 2.31462957691086e-5, 2.31618508955049e-5, 2.31726497726531e-5, 2.31565261023895e-5, 2.31417711506596e-5, 2.31845071571062e-5, 2.31458650668079e-5, 2.31252330976859e-5, 2.31591126248646e-5, 2.3390692819259e-5, 2.31100463885571e-5, 2.28341341665254e-5, 2.30694807945212e-5, 2.30941987366275e-5, 2.30774956071433e-5, 2.30364943415766e-5, 2.30816553748729e-5, 2.30688985246638e-5, 2.30496810332407e-5, 2.30540689229222e-5, 2.30632915984561e-5, 2.30629943450172e-5, 2.30568632299426e-5, 2.30542026039507e-5, 2.30591218176931e-5, 2.30689639311392e-5, 2.30781934602106e-5, 2.30826539656836e-5, 2.30816426271952e-5, 2.30776397610676e-5, 2.30746370654875e-5, 2.30761535054641e-5, 2.30837523018525e-5, 2.30964774862882e-5, 2.31112553347436e-5, 2.3124040706997e-5, 2.31313325541357e-5, 2.31315806846572e-5, 2.31259633021198e-5, 2.31181376378674e-5, 2.31129172949038e-5
flux1:, 0.635913693794129, 2.56463628858905e-5, 2.56629205226535e-5, 2.56819979187989e-5, 2.5696018525162e-5, 2.57003112233079e-5, 2.56947872024593e-5, 2.56834336054545e-5, 2.56720488250217e-5, 2.56654484809257e-5, 2.56655431376567e-5, 2.56711178487592e-5, 2.56791670101705e-5, 2.56868250058177e-5, 2.56926983211326e-5, 2.56968206706051e-5, 2.56993630482905e-5, 2.56993147674175e-5, 2.56949337920128e-5, 2.56867945928173e-5, 2.56812022893307e-5, 2.56882638828329e-5, 2.57101200845656e-5, 2.57277590561632e-5, 2.57170328722641e-5, 2.57089595664499e-5, 2.57624737241127e-5, 2.57227184338365e-5, 2.57048342515773e-5, 2.57430178385133e-5, 2.60040557620737e-5, 2.5697109196507e-5, 2.53970380833835e-5, 2.56663285333344e-5, 2.57040090239795e-5, 2.56913891335484e-5, 2.56531454321057e-5, 2.57060852117577e-5, 2.56924567398002e-5, 2.56723200733999e-5, 2.56786761464788e-5, 2.56902526347191e-5, 2.56914964679327e-5, 2.568671888874e-5, 2.56856886983652e-5, 2.56919023985029e-5, 2.57015261886546e-5, 2.57082399208713e-5, 2.57080636256984e-5, 2.57013656225993e-5, 2.56920639746189e-5, 2.56852953923556e-5, 2.56849492086797e-5, 2.5692067039616e-5, 2.57045425568314e-5, 2.5718025953913e-5, 2.57275958248782e-5, 2.572962615983e-5, 2.57232558143478e-5, 2.57109243027798e-5, 2.5697657716272e-5, 2.56892224577692e-5
flux1:, 0.636176142697882, 2.84116054761083e-5, 2.84266653944695e-5, 2.84469441974171e-5, 2.84638709910518e-5, 2.84712792394877e-5, 2.84676868263497e-5, 2.84563140112593e-5, 2.84430750191214e-5, 2.8433699047798e-5, 2.84314383896345e-5, 2.84363455970283e-5, 2.84461568709779e-5, 2.84579723730741e-5, 2.84696110497165e-5, 2.84798405921893e-5, 2.84875173503414e-5, 2.84907233238676e-5, 2.8487588006135e-5, 2.84795327581627e-5, 2.84745565590103e-5, 2.84845999250905e-5, 2.85124222754109e-5, 2.85373431342873e-5, 2.85328832788055e-5, 2.85319450576805e-5, 2.85962767980445e-5, 2.85553868197602e-5, 2.85395896388219e-5, 2.85817420058893e-5, 2.88735098184424e-5, 2.85368965711945e-5, 2.82097720949237e-5, 2.85162441166143e-5, 2.85678824507673e-5, 2.85593854313193e-5, 2.85234844299681e-5, 2.85849543390344e-5, 2.85694425800579e-5, 2.85471296561984e-5, 2.85551251159109e-5, 2.85693492292212e-5, 2.85725615736718e-5, 2.85695715563471e-5, 2.85706281052534e-5, 2.85785161802318e-5, 2.85880078843647e-5, 2.8591823543043e-5, 2.85861749465283e-5, 2.85727334006209e-5, 2.85572002713516e-5, 2.85461479990664e-5, 2.85439276490213e-5, 2.85509023624652e-5, 2.85634787641051e-5, 2.85756654658181e-5, 2.85814336048218e-5, 2.85770392741609e-5, 2.85625582849028e-5, 2.85420821194801e-5, 2.85223807444683e-5, 2.85103787201977e-5
flux1:, 0.636438591601635, 3.14598825893086e-5, 3.14736740200796e-5, 3.14958928607005e-5, 3.15168385138938e-5, 3.1528562787673e-5, 3.15278668901901e-5, 3.15169676355112e-5, 3.15018298675151e-5, 3.14892147914865e-5, 3.14839565941448e-5, 3.14876318145362e-5, 3.14988903169046e-5, 3.15148293944457e-5, 3.15323750578085e-5, 3.15488365218519e-5, 3.15615414302771e-5, 3.15674825084462e-5, 3.15645481238914e-5, 3.15550090350182e-5, 3.15487531128856e-5, 3.15599964772855e-5, 3.15926643468654e-5, 3.16245827894789e-5, 3.16262838603597e-5, 3.1631716405056e-5, 3.17060930761844e-5, 3.16633469383422e-5, 3.16476298557826e-5, 3.16929437608963e-5, 3.20158744474292e-5, 3.16449582230007e-5, 3.12866390537933e-5, 3.16326154126697e-5, 3.16978665107183e-5, 3.16929244777302e-5, 3.16578575841589e-5, 3.17279146468375e-5, 3.17091352342873e-5, 3.16829029653453e-5, 3.16917611533207e-5, 3.17087400436483e-5, 3.17144215304007e-5, 3.1713871083032e-5, 3.17177571681417e-5, 3.17280569954337e-5, 3.17379713643423e-5, 3.17391123993081e-5, 3.17278895943073e-5, 3.1707473697355e-5, 3.16856560910557e-5, 3.16707110146007e-5, 3.16675364469897e-5, 3.16756648983203e-5, 3.16896827389766e-5, 3.17015848656708e-5, 3.17039856486645e-5, 3.16930061667095e-5, 3.16698849456257e-5, 3.16407421659145e-5, 3.16144625087743e-5, 3.15993363046948e-5
flux1:, 0.636701040505389, 3.48221577911124e-5, 3.48351750733237e-5, 3.48602814929795e-5, 3.48864990728624e-5, 3.49038127964927e-5, 3.4906995818123e-5, 3.4897039012034e-5, 3.48798985321742e-5, 3.48634781666298e-5, 3.48544157423703e-5, 3.48560507703462e-5, 3.48681157319549e-5, 3.4887754630566e-5, 3.49109268386992e-5, 3.49333151410882e-5, 3.49504998309011e-5, 3.49581639051439e-5, 3.49537954717987e-5, 3.49405132702612e-5, 3.49303657786765e-5, 3.49404106853742e-5, 3.49763229434661e-5, 3.50144251227323e-5, 3.50213402040356e-5, 3.50314267306112e-5, 3.51146314103381e-5, 3.5068709383972e-5, 3.50500549717226e-5, 3.5097438139876e-5, 3.54515597379008e-5, 3.50406750871523e-5, 3.46459932541869e-5, 3.50331107848452e-5, 3.5110591299936e-5, 3.51082178630941e-5, 3.50716857269359e-5, 3.51497710470343e-5, 3.51261303625676e-5, 3.50939673659136e-5, 3.51025671011671e-5, 3.5122198497412e-5, 3.51308488972832e-5, 3.51335316299065e-5, 3.51412011101761e-5, 3.51549207368092e-5, 3.51661796843543e-5, 3.51653678188684e-5, 3.51490980494443e-5, 3.51222015826995e-5, 3.50948175446991e-5, 3.50771505424483e-5, 3.50747187802954e-5, 3.50860840365731e-5, 3.51037014621913e-5, 3.51171955499027e-5, 3.51175716777153e-5, 3.51007758803574e-5, 3.50693998128324e-5, 3.50319336298945e-5, 3.49997233813536e-5, 3.49826255177649e-5
flux1:, 0.636963489409142, 3.85282664340263e-5, 3.85410857221189e-5, 3.85700502529225e-5, 3.86027603123967e-5, 3.86268658596076e-5, 3.86348236342335e-5, 3.86261934102674e-5, 3.86068654849474e-5, 3.85859821371591e-5, 3.8572183392606e-5, 3.85707937700554e-5, 3.85827996441263e-5, 3.86054651151017e-5, 3.86337418062438e-5, 3.86615372576791e-5, 3.8682454225438e-5, 3.86906077010367e-5, 3.8682894639417e-5, 3.86632983539533e-5, 3.8646380679701e-5, 3.86526885807996e-5, 3.86901843483366e-5, 3.87334456753673e-5, 3.87441006396188e-5, 3.87566447163724e-5, 3.88475008710709e-5, 3.87967246737754e-5, 3.87716720544905e-5, 3.88200199968578e-5, 3.92055425270904e-5, 3.87484030752818e-5, 3.83115465376947e-5, 3.87411821009083e-5, 3.88290022770172e-5, 3.88280639965111e-5, 3.87874490767703e-5, 3.88726121650789e-5, 3.88425165948926e-5, 3.88024214721264e-5, 3.88094797719775e-5, 3.88314720199592e-5, 3.88435030558072e-5, 3.8850227290494e-5, 3.88627041635601e-5, 3.88809620555046e-5, 3.88946657048676e-5, 3.88929030438039e-5, 3.8872502089008e-5, 3.88400844151404e-5, 3.88083436809278e-5, 3.87896003527809e-5, 3.87900520059402e-5, 3.88071684439559e-5, 3.88310013865635e-5, 3.88484846274417e-5, 3.8848776445665e-5, 3.88275910052777e-5, 3.87890213250121e-5, 3.87442175446574e-5, 3.87072928577455e-5, 3.868985373822e-5
flux1:, 0.637225938312895, 4.26061180661639e-5, 4.26191769474138e-5, 4.26527785540421e-5, 4.26929804968637e-5, 4.27248636406003e-5, 4.27383119534767e-5, 4.27312656969162e-5, 4.27094870061306e-5, 4.26834294145449e-5, 4.26639059690242e-5, 4.26584325818246e-5, 4.26694280124463e-5, 4.26943774233945e-5, 4.2727215302099e-5, 4.2759939874893e-5, 4.27839329615365e-5, 4.27914536763261e-5, 4.2778603227695e-5, 4.27502775695087e-5, 4.27239690402964e-5, 4.27243820909554e-5, 4.27621835968852e-5, 4.28097347926916e-5, 4.28225492983131e-5, 4.2835447304768e-5, 4.29333124879179e-5, 4.2875973443186e-5, 4.28413020599347e-5, 4.28898054262288e-5, 4.330774420374e-5, 4.27979303460792e-5, 4.23129012130917e-5, 4.27867042073348e-5, 4.28831126596191e-5, 4.28826210577209e-5, 4.28355307654585e-5, 4.29267610176979e-5, 4.28888372100761e-5, 4.28391100664629e-5, 4.28434181671781e-5, 4.28673583555647e-5, 4.28830158272927e-5, 4.28944533454766e-5, 4.29126528652913e-5, 4.293647773751e-5, 4.29536716565899e-5, 4.29519668872346e-5, 4.29284247631262e-5, 4.28915611500801e-5, 4.28567838552241e-5, 4.28386724041352e-5, 4.28441497185282e-5, 4.28694971606933e-5, 4.29021426711834e-5, 4.29260635299955e-5, 4.29283642213915e-5, 4.29044636760648e-5, 4.28600622240995e-5, 4.28091996376695e-5, 4.27690085839337e-5, 4.27530040710954e-5
flux1:, 0.637488387216649, 4.70817067239204e-5, 4.70950952610631e-5, 4.71337221030797e-5, 4.71820273961838e-5, 4.7222340579434e-5, 4.72417556380571e-5, 4.72364178806877e-5, 4.7211883292233e-5, 4.71799552405867e-5, 4.71537563532473e-5, 4.71431839454412e-5, 4.71522774720533e-5, 4.71788738755395e-5, 4.72159130067716e-5, 4.72533652002031e-5, 4.72801413340679e-5, 4.72863421963346e-5, 4.72670714234743e-5, 4.72282165268386e-5, 4.71906445362492e-5, 4.71838365275289e-5, 4.72214115978771e-5, 4.7272862631064e-5, 4.72865753859433e-5, 4.72983539728492e-5, 4.74035086834795e-5, 4.73382137282528e-5, 4.72916001043417e-5, 4.73400267407362e-5, 4.77927349148327e-5, 4.72241522746318e-5, 4.66851937600926e-5, 4.72056079016139e-5, 4.73096024548027e-5, 4.73089572014826e-5, 4.72537188645714e-5, 4.7350320309857e-5, 4.73036084323457e-5, 4.72431044257232e-5, 4.7243778928587e-5, 4.72692441794402e-5, 4.72885602396247e-5, 4.73051021507638e-5, 4.73296493889467e-5, 4.73597819284443e-5, 4.73812340513039e-5, 4.73803405371512e-5, 4.73544141324262e-5, 4.73139448175269e-5, 4.72771722926855e-5, 4.72610404077955e-5, 4.72732333300779e-5, 4.73087770195755e-5, 4.73523165630373e-5, 4.73846758486442e-5, 4.73907466662089e-5, 4.73655960455819e-5, 4.73166010528077e-5, 4.72608574788816e-5, 4.72187074756297e-5, 4.72056982999238e-5
flux1:, 0.637750836120402, 5.19799755701651e-5, 5.19932849708316e-5, 5.20367911856859e-5, 5.20933116857911e-5, 5.21423113397048e-5, 5.21679219985126e-5, 5.21643256561436e-5, 5.21367651383992e-5, 5.20983835564845e-5, 5.20647047305809e-5, 5.20481757826317e-5, 5.20546540110789e-5, 5.20824901685052e-5, 5.21236881306462e-5, 5.21660966092312e-5, 5.21959151332508e-5, 5.22007884828071e-5, 5.2174633492773e-5, 5.2124421282284e-5, 5.20748113635563e-5, 5.20605664612736e-5, 5.20983221467729e-5, 5.21539603269281e-5, 5.21679510957924e-5, 5.21781379128108e-5, 5.22919754170418e-5, 5.22179345677608e-5, 5.21584406027071e-5, 5.22073371485138e-5, 5.26988375701014e-5, 5.20660405565095e-5, 5.14679287717875e-5, 5.20385841692542e-5, 5.21503435608142e-5, 5.21494650020482e-5, 5.20854595693241e-5, 5.21873924383657e-5, 5.21314787679239e-5, 5.20597790291266e-5, 5.20564850923296e-5, 5.20831817714122e-5, 5.21059711605629e-5, 5.21276202457495e-5, 5.21587010962131e-5, 5.21954378705656e-5, 5.22214757564803e-5, 5.22217068613224e-5, 5.21936998326873e-5, 5.21499697123167e-5, 5.2111665900107e-5, 5.20981677329425e-5, 5.21179495074167e-5, 5.21647475440899e-5, 5.22203325080113e-5, 5.22622581033963e-5, 5.22731073219842e-5, 5.22475602100779e-5, 5.21947133194147e-5, 5.21348230727919e-5, 5.20915620815356e-5, 5.20825877452478e-5
flux1:, 0.638013285024155, 5.73263938059206e-5, 5.73386553551832e-5, 5.73863013850849e-5, 5.74506135530338e-5, 5.75081651408307e-5, 5.75400042771626e-5, 5.75381815411528e-5, 5.75074750360176e-5, 5.74622903323571e-5, 5.74205827285904e-5, 5.73974847382757e-5, 5.74008727012105e-5, 5.74298070422061e-5, 5.74754615132843e-5, 5.75235141324096e-5, 5.75572472438919e-5, 5.75615766369498e-5, 5.75290548550162e-5, 5.7467807434288e-5, 5.74066164619035e-5, 5.73858689726311e-5, 5.7425122796853e-5, 5.74859266986414e-5, 5.75003472040484e-5, 5.75095765292497e-5, 5.76345416599904e-5, 5.75517320852161e-5, 5.74800177354432e-5, 5.75307928997505e-5, 5.80668420786963e-5, 5.73651439287293e-5, 5.67032673271752e-5, 5.73291490616812e-5, 5.74501749522429e-5, 5.74494858703814e-5, 5.73772384238813e-5, 5.74853546878336e-5, 5.74204212417034e-5, 5.73378926561037e-5, 5.73310000852625e-5, 5.7358907826981e-5, 5.73848110422086e-5, 5.74111307891353e-5, 5.74484018065462e-5, 5.74915105772264e-5, 5.7521954697355e-5, 5.75231236487338e-5, 5.74928147056749e-5, 5.74455767052268e-5, 5.74055007434638e-5, 5.73944375360506e-5, 5.74216737482946e-5, 5.74796558767453e-5, 5.75472602736518e-5, 5.75987428600118e-5, 5.76143584301929e-5, 5.75884019880299e-5, 5.75317173578307e-5, 5.74677677079373e-5, 5.74236012841222e-5, 5.74190037266745e-5
flux1:, 0.638275733927908, 6.31489370698598e-5, 6.31586619564765e-5, 6.32091456289731e-5, 6.32803333701047e-5, 6.33459822976737e-5, 6.33839916046413e-5, 6.33841058902092e-5, 6.33504253354115e-5, 6.32984509310038e-5, 6.32485159886215e-5, 6.32185240219168e-5, 6.32185680791536e-5, 6.32486532390285e-5, 6.3299295418925e-5, 6.33540273993745e-5, 6.33930738285899e-5, 6.33983894491018e-5, 6.3360983155035e-5, 6.32901374362963e-5, 6.32189403817794e-5, 6.31935611265726e-5, 6.32362854447753e-5, 6.33037366855803e-5, 6.33194036822329e-5, 6.33292162196659e-5, 6.3468497302201e-5, 6.33776661133583e-5, 6.32958792207886e-5, 6.33507574009707e-5, 6.39386337552087e-5, 6.31639704388463e-5, 6.24341651908484e-5, 6.31215122521418e-5, 6.32544323887348e-5, 6.32546806736423e-5, 6.31756767539524e-5, 6.329179672166e-5, 6.32185820035302e-5, 6.31263200768098e-5, 6.31169657188049e-5, 6.31464599881843e-5, 6.31750243765057e-5, 6.32051509462977e-5, 6.32477196249239e-5, 6.32964372104673e-5, 6.33306421877851e-5, 6.333214400986e-5, 6.32988904817967e-5, 6.32474091374005e-5, 6.32047024915813e-5, 6.31950833302502e-5, 6.32286613537641e-5, 6.32966260889536e-5, 6.33750147772572e-5, 6.3434856001118e-5, 6.34541474016007e-5, 6.34268532363785e-5, 6.33655889271023e-5, 6.3297014400123e-5, 6.32515138707821e-5, 6.32509414979424e-5
flux1:, 0.638538182831662, 6.9480056693916e-5, 6.94853619211428e-5, 6.95369247265112e-5, 6.96136841945738e-5, 6.96867747790439e-5, 6.97309443676983e-5, 6.97334444966529e-5, 6.96974046236357e-5, 6.96391385454222e-5, 6.95811930645708e-5, 6.95442569794492e-5, 6.95408259246046e-5, 6.95721333658253e-5, 6.96283033544328e-5, 6.96908605268414e-5, 6.97369284846693e-5, 6.97453183982966e-5, 6.9705288431278e-5, 6.96271595121904e-5, 6.95483159401881e-5, 6.95206886901893e-5, 6.95690760735887e-5, 6.96447976733939e-5, 6.96628555808718e-5, 6.96752214376079e-5, 6.98322572384702e-5, 6.97347619014915e-5, 6.96461307644774e-5, 6.97079946366383e-5, 7.03560665007515e-5, 6.95046371168706e-5, 6.87028014116158e-5, 6.94587501485765e-5, 6.96068090371637e-5, 6.96087582096408e-5, 6.95250151676091e-5, 6.965182494757e-5, 6.95715079772961e-5, 6.94711816708026e-5, 6.94612304823824e-5, 6.94931601755061e-5, 6.9523939877448e-5, 6.95566478294872e-5, 6.96031175356612e-5, 6.96562205983304e-5, 6.96932092736544e-5, 6.96942274989642e-5, 6.96572293054636e-5, 6.96005747015101e-5, 6.95540577514676e-5, 6.95443780912995e-5, 6.95824554055962e-5, 6.96582842887804e-5, 6.97451968775006e-5, 6.98111732159267e-5, 6.98321300397275e-5, 6.98018226186168e-5, 6.97346687139476e-5, 6.96604584653539e-5, 6.96127746821587e-5, 6.96153799985881e-5
flux1:, 0.638800631735415, 7.63582057514864e-5, 7.63569885713015e-5, 7.6407561921865e-5, 7.64883356422055e-5, 7.65681479141218e-5, 7.66186626845526e-5, 7.66244334756118e-5, 7.65872284498189e-5, 7.65237485970078e-5, 7.64584491284355e-5, 7.64147248210782e-5, 7.64076418294799e-5, 7.6440009329212e-5, 7.65019522681285e-5, 7.65732753545752e-5, 7.66280823683471e-5, 7.66419062237068e-5, 7.66019845931629e-5, 7.65193872615905e-5, 7.64355654182297e-5, 7.6408047048075e-5, 7.64639884484196e-5, 7.65492810114479e-5, 7.65706966016022e-5, 7.65873567024576e-5, 7.67652663199289e-5, 7.6662790004563e-5, 7.65710136890094e-5, 7.66431809245558e-5, 7.73603623853876e-5, 7.64281208432806e-5, 7.55496829461186e-5, 7.63817289641805e-5, 7.65480654638201e-5, 7.65521109984091e-5, 7.64655898714524e-5, 7.66063783042569e-5, 7.65204140713206e-5, 7.64140527105763e-5, 7.64059714027777e-5, 7.64416766046946e-5, 7.6474326834106e-5, 7.65081264222571e-5, 7.65566844787589e-5, 7.66126052234879e-5, 7.66512565669395e-5, 7.66510457131397e-5, 7.66097150859903e-5, 7.65471914365847e-5, 7.64958153660061e-5, 7.64845011733872e-5, 7.6524921743232e-5, 7.66059607992976e-5, 7.66984625689412e-5, 7.67676585004557e-5, 7.67876826185639e-5, 7.67522856231957e-5, 7.66777326199558e-5, 7.65968168599518e-5, 7.65460676789311e-5, 7.65508694406842e-5
flux1:, 0.639063080639168, 8.3828569754147e-5, 8.38186788204299e-5, 8.38660236633104e-5, 8.39491230220257e-5, 8.40349916168801e-5, 8.40923529683784e-5, 8.4102834623855e-5, 8.40663374716447e-5, 8.39993544874282e-5, 8.39277758276788e-5, 8.38775103725249e-5, 8.38663435399926e-5, 8.38990909321488e-5, 8.39664331066914e-5, 8.40469299542699e-5, 8.41118890153943e-5, 8.41334653838306e-5, 8.40965050400504e-5, 8.40123271420201e-5, 8.39259987520403e-5, 8.39003872017716e-5, 8.39649792572507e-5, 8.40603543772481e-5, 8.40853492889616e-5, 8.41071176283959e-5, 8.4308184211685e-5, 8.42023944037285e-5, 8.4110975394056e-5, 8.41969712674089e-5, 8.49922030839417e-5, 8.39743126937833e-5, 8.30136644435113e-5, 8.3929062383558e-5, 8.41159273917085e-5, 8.41217163703941e-5, 8.40336991566642e-5, 8.41919891993366e-5, 8.41019339129072e-5, 8.39917091214238e-5, 8.39883856289555e-5, 8.40296535088657e-5, 8.40639954842451e-5, 8.40972320765095e-5, 8.41457494523641e-5, 8.42026968940782e-5, 8.4241934077753e-5, 8.42401079526109e-5, 8.41944619035998e-5, 8.41260803885379e-5, 8.40694418390409e-5, 8.40553677952976e-5, 8.40961569036104e-5, 8.41796773513961e-5, 8.42745903659768e-5, 8.43438149432917e-5, 8.43601414743312e-5, 8.43176189243313e-5, 8.42344254519423e-5, 8.41461631128409e-5, 8.40919212581796e-5, 8.4098264083463e-5
flux1:, 0.639325529542921, 9.19428141844319e-5, 9.19221639736605e-5, 9.19639573782973e-5, 9.20476345162312e-5, 9.21390171761994e-5, 9.22041125972439e-5, 9.22213656127488e-5, 9.21881722040537e-5, 9.21200297222967e-5, 9.20435997223144e-5, 9.19869893463805e-5, 9.197083859646e-5, 9.20025068490021e-5, 9.20739791520525e-5, 9.21632584614239e-5, 9.2239226362404e-5, 9.2270573394319e-5, 9.22392451068288e-5, 9.21560796171143e-5, 9.20691082802433e-5, 9.20462449926113e-5, 9.21194414993241e-5, 9.22242582755458e-5, 9.22518058449769e-5, 9.22779910805626e-5, 9.2503323655742e-5, 9.23955582026385e-5, 9.23072392327161e-5, 9.24106290862858e-5, 9.32925198124243e-5, 9.21828945939464e-5, 9.11329146742255e-5, 9.21381554202191e-5, 9.23462440551947e-5, 9.23523789229153e-5, 9.226294883075e-5, 9.24421038770987e-5, 9.23494703150024e-5, 9.223752706835e-5, 9.22420816528545e-5, 9.22910527628884e-5, 9.23270928039009e-5, 9.23580194790254e-5, 9.24041288734552e-5, 9.24601751503203e-5, 9.24990985119855e-5, 9.24958497148703e-5, 9.24468323871923e-5, 9.23737227780195e-5, 9.23125301733793e-5, 9.22955007009299e-5, 9.23353295131094e-5, 9.24189615621616e-5, 9.25132709024441e-5, 9.2579452081224e-5, 9.25895520011168e-5, 9.25383356869765e-5, 9.24459872282134e-5, 9.23506490618781e-5, 9.22934300212697e-5, 9.23014495528843e-5
flux1:, 0.639587978446675, 1.0075787659844e-4, 1.0072446384692e-4, 1.00758298845272e-4, 1.00840741516368e-4, 1.00937216593184e-4, 1.01011320581685e-4, 1.01038022828295e-4, 1.01011431305502e-4, 1.00945051805347e-4, 1.00865452260464e-4, 1.00802497890722e-4, 1.00779818727555e-4, 1.00807985800289e-4, 1.00881255661134e-4, 1.00977985904045e-4, 1.01065138487361e-4, 1.01107837120503e-4, 1.01084453605953e-4, 1.01004383945916e-4, 1.00917810771818e-4, 1.00897417045601e-4, 1.00977911388963e-4, 1.01090204150858e-4, 1.01117709251237e-4, 1.01145793977705e-4, 1.01395255555972e-4, 1.01286316434671e-4, 1.01202762641261e-4, 1.01327094628188e-4, 1.02303822618383e-4, 1.01094862674766e-4, 9.99466383905969e-5, 1.01047132215965e-4, 1.01275187295242e-4, 1.01279079953033e-4, 1.01186824144396e-4, 1.01389717973299e-4, 1.01295893992422e-4, 1.01184273435822e-4, 1.01199909618146e-4, 1.01258959127208e-4, 1.0129685744211e-4, 1.01323660201958e-4, 1.01364786740973e-4, 1.01417887648796e-4, 1.01455809760623e-4, 1.01451999053578e-4, 1.01401652728407e-4, 1.013263170132e-4, 1.01262703595163e-4, 1.01243790556911e-4, 1.01282307163835e-4, 1.01364347064644e-4, 1.01455483643605e-4, 1.01515940075577e-4, 1.01517800149141e-4, 1.01457094612968e-4, 1.01356141728367e-4, 1.01255277977397e-4, 1.01196921853109e-4, 1.01207918045127e-4
flux1:, 0.639850427350428, 1.10334050793873e-4, 1.10285855678174e-4, 1.1030914339746e-4, 1.10388386985223e-4, 1.10489577429834e-4, 1.10574282825847e-4, 1.10613658969536e-4, 1.1059758714488e-4, 1.10536371101275e-4, 1.10455420711122e-4, 1.10385807133253e-4, 1.10354306362829e-4, 1.10375520363475e-4, 1.1044717333963e-4, 1.10549105789453e-4, 1.10646977818371e-4, 1.10702198901708e-4, 1.10688716280392e-4, 1.10613313414984e-4, 1.10527398435963e-4, 1.10508193124914e-4, 1.10593568713221e-4, 1.10710115020205e-4, 1.10733359814937e-4, 1.10759022492317e-4, 1.11031454089014e-4, 1.10921565489075e-4, 1.10843377500603e-4, 1.10992259070563e-4, 1.1207177588828e-4, 1.10754361608953e-4, 1.09497176404897e-4, 1.10697229602084e-4, 1.10942019180729e-4, 1.10939931922866e-4, 1.10841940283316e-4, 1.11070767472109e-4, 1.10977015472458e-4, 1.10867690013961e-4, 1.10897624465819e-4, 1.10969249833749e-4, 1.11009248442664e-4, 1.11030017870233e-4, 1.11063351621615e-4, 1.11111289186121e-4, 1.11147653380487e-4, 1.11144736456859e-4, 1.11096171145232e-4, 1.11022513516415e-4, 1.10960122226821e-4, 1.10941782439422e-4, 1.10979735476593e-4, 1.1105925599642e-4, 1.11145187894227e-4, 1.11197707924749e-4, 1.11189912030953e-4, 1.1111979413521e-4, 1.11011981534536e-4, 1.10908583387668e-4, 1.10852442377929e-4, 1.1086907928527e-4
flux1:, 0.640112876254181, 1.20732783826424e-4, 1.2066756926909e-4, 1.20677360271264e-4, 1.20751135244742e-4, 1.20856576716774e-4, 1.20953672260125e-4, 1.21009369696567e-4, 1.210082244803e-4, 1.20955918869213e-4, 1.20875457761575e-4, 1.20798478866387e-4, 1.20755104999875e-4, 1.2076495350644e-4, 1.2083063626656e-4, 1.2093479645872e-4, 1.21042486509375e-4, 1.21111183619574e-4, 1.21109386109812e-4, 1.21039923666601e-4, 1.2095444012969e-4, 1.20934520503835e-4, 1.21021645751721e-4, 1.21138271725046e-4, 1.21151653662112e-4, 1.21169142702282e-4, 1.21462844639056e-4, 1.21351793119168e-4, 1.21278857854417e-4, 1.2145615476978e-4, 1.22646657620137e-4, 1.21210407590524e-4, 1.19832002720423e-4, 1.21135112639109e-4, 1.21391804949375e-4, 1.21379076028708e-4, 1.21271245050431e-4, 1.21527518531436e-4, 1.21435053383155e-4, 1.21330066220361e-4, 1.2137755752273e-4, 1.21464303545047e-4, 1.21506635020142e-4, 1.21519295116669e-4, 1.21541713670141e-4, 1.21581971929535e-4, 1.21616166081987e-4, 1.21615963409397e-4, 1.21573119000013e-4, 1.21506233629865e-4, 1.21450046666903e-4, 1.2143598960595e-4, 1.21475117433135e-4, 1.21551859093528e-4, 1.21630971220187e-4, 1.21673677239977e-4, 1.2165526135591e-4, 1.21576538402511e-4, 1.21464680841706e-4, 1.21363086468628e-4, 1.21313967713777e-4, 1.21340252428245e-4
flux1:, 0.640375325157934, 1.32014690716634e-4, 1.31929743451425e-4, 1.31922511536486e-4, 1.31988066248827e-4, 1.32097054110231e-4, 1.32208377617705e-4, 1.32284314085916e-4, 1.32302835602238e-4, 1.32263393044131e-4, 1.32185188200344e-4, 1.32099732984444e-4, 1.32040767131396e-4, 1.32034075786438e-4, 1.32088779560473e-4, 1.32191794642039e-4, 1.32308296058105e-4, 1.32391523287501e-4, 1.32403348634825e-4, 1.32341185473429e-4, 1.32255900271935e-4, 1.32233303672765e-4, 1.32318890772587e-4, 1.32430957648187e-4, 1.32427981210462e-4, 1.32430770062867e-4, 1.32744139674708e-4, 1.32631568773301e-4, 1.32563670234448e-4, 1.32773782395144e-4, 1.34084354222426e-4, 1.32518087892911e-4, 1.31005143551703e-4, 1.32414566435939e-4, 1.32677438253847e-4, 1.32648850711691e-4, 1.32526432897795e-4, 1.32811173015768e-4, 1.32721294999718e-4, 1.32622967798353e-4, 1.3269143834993e-4, 1.32795881792949e-4, 1.3284068765801e-4, 1.32842907703766e-4, 1.3285087546702e-4, 1.32880483111123e-4, 1.32911590131914e-4, 1.32915944269433e-4, 1.32883186202621e-4, 1.32828936667342e-4, 1.3278487715642e-4, 1.32779707757617e-4, 1.3282241992247e-4, 1.32896493848256e-4, 1.32967290068661e-4, 1.32998322230033e-4, 1.32968432663754e-4, 1.32882280899987e-4, 1.32769898815816e-4, 1.32675449124934e-4, 1.32639313003413e-4, 1.32680351804893e-4
flux1:, 0.640637774061688, 1.44238262197645e-4, 1.4413014161261e-4, 1.44101591380659e-4, 1.44155543468498e-4, 1.44267002775512e-4, 1.44394305916536e-4, 1.44494518809844e-4, 1.44537625100394e-4, 1.44515075472315e-4, 1.44440762319436e-4, 1.44345365755669e-4, 1.44266601008115e-4, 1.44237730281503e-4, 1.44276165355432e-4, 1.44374664100263e-4, 1.44499250776935e-4, 1.44598529329773e-4, 1.44626451244721e-4, 1.44573483053154e-4, 1.44488705579721e-4, 1.44462022239905e-4, 1.44543228751761e-4, 1.4464620294827e-4, 1.44620128779606e-4, 1.44601713987018e-4, 1.44933897724365e-4, 1.44819688159193e-4, 1.44757230272072e-4, 1.45005372638545e-4, 1.46446640043338e-4, 1.44738933421294e-4, 1.43077661983207e-4, 1.44597145771317e-4, 1.44860485172339e-4, 1.44810707048477e-4, 1.4466898922501e-4, 1.44983063512536e-4, 1.44897305948828e-4, 1.4480845638425e-4, 1.4490167524788e-4, 1.45026475831186e-4, 1.45073763244533e-4, 1.45062887773892e-4, 1.4505237163036e-4, 1.45067761076589e-4, 1.45094309186325e-4, 1.45104704078275e-4, 1.45086332510489e-4, 1.45050802409416e-4, 1.45025184535718e-4, 1.45033895117993e-4, 1.45082820776743e-4, 1.45154301176533e-4, 1.45215010921207e-4, 1.45232114397928e-4, 1.45189552037775e-4, 1.45097013041866e-4, 1.44987797310512e-4, 1.44906301610837e-4, 1.44889767017609e-4, 1.44951343190103e-4
flux1:, 0.640900222965441, 1.5745959873114e-4, 1.57323967966788e-4, 1.57268931924164e-4, 1.57307202432546e-4, 1.57419623378496e-4, 1.57564481183319e-4, 1.5769300546306e-4, 1.57765660276073e-4, 1.57764011941242e-4, 1.57695079972068e-4, 1.57588031698018e-4, 1.57485014163604e-4, 1.57428205981015e-4, 1.57445200082153e-4, 1.57536205160274e-4, 1.57668783627294e-4, 1.57786421495443e-4, 1.57833781687649e-4, 1.57792836377823e-4, 1.57709892976644e-4, 1.57678782307455e-4, 1.57753722053831e-4, 1.5784371164668e-4, 1.57788229940725e-4, 1.57742897679119e-4, 1.58094306449875e-4, 1.57978946217346e-4, 1.57923601328126e-4, 1.58216007603328e-4, 1.59800651296247e-4, 1.57940345287412e-4, 1.56117060003021e-4, 1.57751595326269e-4, 1.58010615126256e-4, 1.57934624711236e-4, 1.57769587157387e-4, 1.58114122601767e-4, 1.58034365174186e-4, 1.57958465904257e-4, 1.5808073915304e-4, 1.58228744609954e-4, 1.58278401802163e-4, 1.58251434360446e-4, 1.58217879244896e-4, 1.58214816781827e-4, 1.58234600628607e-4, 1.58251831372603e-4, 1.58251605352748e-4, 1.58240527707455e-4, 1.58239463219144e-4, 1.58266880495606e-4, 1.58324388967931e-4, 1.5839290247482e-4, 1.58441103461506e-4, 1.58441235589033e-4, 1.58384005125449e-4, 1.58285457827382e-4, 1.58182675905906e-4, 1.58119790703339e-4, 1.5812953953683e-4, 1.58217593828435e-4
flux1:, 0.641162671869194, 1.71733276691365e-4, 1.7156488191771e-4, 1.71477361546548e-4, 1.71495232821609e-4, 1.71606700674916e-4, 1.71770486388463e-4, 1.71931276962906e-4, 1.72038393364478e-4, 1.72061571955309e-4, 1.7199939289753e-4, 1.71878887216057e-4, 1.71747183256036e-4, 1.71656902980063e-4, 1.71647753752499e-4, 1.71728986590891e-4, 1.71870328270202e-4, 1.72009599078892e-4, 1.72080782047742e-4, 1.72055835660815e-4, 1.7197733511975e-4, 1.71942814800362e-4, 1.72010864128113e-4, 1.72085013209213e-4, 1.71994802500161e-4, 1.71918193194312e-4, 1.72290756411902e-4, 1.72175600078022e-4, 1.72130700884813e-4, 1.7247467594336e-4, 1.74217651394971e-4, 1.72194175955594e-4, 1.70195700546271e-4, 1.71952137659638e-4, 1.72203713303762e-4, 1.72097128704178e-4, 1.71905939585475e-4, 1.72282708685275e-4, 1.72211209532381e-4, 1.7215242493479e-4, 1.72308729465665e-4, 1.72483104189155e-4, 1.7253498050036e-4, 1.72488647991832e-4, 1.72427049143797e-4, 1.72400683027677e-4, 1.72410718464053e-4, 1.72434694021785e-4, 1.7245547073236e-4, 1.72473747115747e-4, 1.72502622482552e-4, 1.72552922364735e-4, 1.72620726211417e-4, 1.72685148836867e-4, 1.72717520911663e-4, 1.72696600164036e-4, 1.72621593104283e-4, 1.72516334006012e-4, 1.72422308558203e-4, 1.72382953477175e-4, 1.72425146788658e-4, 1.72545259327919e-4
flux1:, 0.641425120772948, 1.87114189094882e-4, 1.86907028141351e-4, 1.86780407532495e-4, 1.86772720786676e-4, 1.86881046393283e-4, 1.87064972320575e-4, 1.87261869894811e-4, 1.87408248293229e-4, 1.8746006916828e-4, 1.87405956939302e-4, 1.87270261935094e-4, 1.8710571573565e-4, 1.86976941294312e-4, 1.86937666419417e-4, 1.87007704063009e-4, 1.87159493967447e-4, 1.87324604992941e-4, 1.87424974847144e-4, 1.87421096565602e-4, 1.87350893579537e-4, 1.87315320664571e-4, 1.87377154755344e-4, 1.8743382301977e-4, 1.8730488351721e-4, 1.87194229566164e-4, 1.87591321149561e-4, 1.87478656915053e-4, 1.87449197568611e-4, 1.87852971187354e-4, 1.89771354922626e-4, 1.87574768634166e-4, 1.85388587583947e-4, 1.87275997492264e-4, 1.87519084964699e-4, 1.87378342350944e-4, 1.87159579397343e-4, 1.87571263549023e-4, 1.87510576225413e-4, 1.87473632729447e-4, 1.87669632830624e-4, 1.87873966765238e-4, 1.87928005263533e-4, 1.87858912977018e-4, 1.87764005060453e-4, 1.8770905900012e-4, 1.87705711081643e-4, 1.87735447076101e-4, 1.87779011431428e-4, 1.87830409134453e-4, 1.87893526802079e-4, 1.87969909038408e-4, 1.88048837953437e-4, 1.881071864196e-4, 1.88119486726682e-4, 1.88072382014021e-4, 1.87975302375476e-4, 1.87861351448687e-4, 1.87777132229693e-4, 1.87765060143107e-4, 1.87844873001696e-4, 1.88001839959781e-4
flux1:, 0.641687569676701, 2.03659963778869e-4, 2.03407649103135e-4, 2.03235074513118e-4, 2.0319655083029e-4, 2.03299480030305e-4, 2.03504682005923e-4, 2.03741402625194e-4, 2.03931686633037e-4, 2.04015845540942e-4, 2.03971130193607e-4, 2.03818753166803e-4, 2.03617706633077e-4, 2.03446134056093e-4, 2.03373589099872e-4, 2.03431845944626e-4, 2.03596522021802e-4, 2.03792342875314e-4, 2.03927908340889e-4, 2.03950899101584e-4, 2.03893729187261e-4, 2.03860464860783e-4, 2.03917826112393e-4, 2.03956536692591e-4, 2.03786243694152e-4, 2.03640232989399e-4, 2.04066279146607e-4, 2.03959162592188e-4, 2.03951357178392e-4, 2.04423731303422e-4, 2.06536188914223e-4, 2.04156895860896e-4, 2.01771005053219e-4, 2.03800723752368e-4, 2.04036390924942e-4, 2.03858755181716e-4, 2.03612311469286e-4, 2.04062570842018e-4, 2.04015334025473e-4, 2.04005210572007e-4, 2.04247114054111e-4, 2.04485464700195e-4, 2.04541858576327e-4, 2.04446725021268e-4, 2.04313285324042e-4, 2.04224397593789e-4, 2.042036879308e-4, 2.04237507424775e-4, 2.04304624574721e-4, 2.04391696344425e-4, 2.04492129929207e-4, 2.0459670090156e-4, 2.04686689823334e-4, 2.04736247272118e-4, 2.04723548681344e-4, 2.04644359145072e-4, 2.0451995441033e-4, 2.04394161609419e-4, 2.04319473449865e-4, 2.04337078328988e-4, 2.04458430233909e-4, 2.04656000483575e-4
flux1:, 0.641950018580454, 2.21433404343138e-4, 2.21129685476337e-4, 2.20904567194336e-4, 2.20830203827281e-4, 2.20925658179705e-4, 2.21153280921502e-4, 2.21433393588155e-4, 2.2167201501269e-4, 2.21792073266056e-4, 2.21758168267158e-4, 2.21587999437012e-4, 2.2134746075353e-4, 2.21129619966794e-4, 2.21021487682325e-4, 2.21068035310143e-4, 2.21248437803996e-4, 2.21480011438666e-4, 2.21656842891172e-4, 2.21712599964432e-4, 2.21673436243557e-4, 2.2164626442984e-4, 2.21701535511791e-4, 2.21722736795824e-4, 2.2150963185729e-4, 2.21327942170732e-4, 2.21787798641639e-4, 2.21689664813941e-4, 2.2171011042626e-4, 2.22259936436741e-4, 2.24585893809352e-4, 2.2201407408363e-4, 2.19416563520959e-4, 2.21601935636068e-4, 2.21833037007355e-4, 2.2161647320575e-4, 2.2134318195304e-4, 2.21836505122517e-4, 2.21805119116938e-4, 2.21826579949151e-4, 2.22120819420825e-4, 2.22397646883803e-4, 2.22456979475325e-4, 2.22332919872705e-4, 2.22156158518228e-4, 2.22028337978613e-4, 2.21986401421868e-4, 2.22022317287332e-4, 2.2211298965219e-4, 2.22237205762975e-4, 2.22376862811596e-4, 2.22510718146187e-4, 2.22610995529625e-4, 2.22648652471231e-4, 2.2260582593447e-4, 2.22488438582367e-4, 2.22331035597168e-4, 2.22189501909794e-4, 2.22122994225173e-4, 2.22171387366163e-4, 2.22336896812523e-4, 2.22577689664601e-4
flux1:, 0.642212467484207, 2.40504365021702e-4, 2.40143741199569e-4, 2.39860304034402e-4, 2.39745773935761e-4, 2.39832057680654e-4, 2.40083286233112e-4, 2.40410134794932e-4, 2.40701213729671e-4, 2.40860551986703e-4, 2.40838996612846e-4, 2.40650422237209e-4, 2.40368186923554e-4, 2.40101487511282e-4, 2.39956175130927e-4, 2.39991451308579e-4, 2.40190343530411e-4, 2.40462248673381e-4, 2.40685726422191e-4, 2.40779430608508e-4, 2.40762682220278e-4, 2.4074511823798e-4, 2.40800829049683e-4, 2.40805570673981e-4, 2.4054897890108e-4, 2.40331613400787e-4, 2.40829860152106e-4, 2.40743978702563e-4, 2.40798562975893e-4, 2.4143412401761e-4, 2.43992793453235e-4, 2.41217652992163e-4, 2.3839612082811e-4, 2.40752034921618e-4, 2.40982652258678e-4, 2.40725625771277e-4, 2.40426712096092e-4, 2.40968071750686e-4, 2.40954300834764e-4, 2.4101132579499e-4, 2.41364084960272e-4, 2.41684057258451e-4, 2.41747382979633e-4, 2.4159219562869e-4, 2.41368185789272e-4, 2.41197332004095e-4, 2.4113096212478e-4, 2.41167175670506e-4, 2.41281039120095e-4, 2.4144306890197e-4, 2.41622899547742e-4, 2.41786342209318e-4, 2.41895748032564e-4, 2.41918481701104e-4, 2.41840842976938e-4, 2.41679692251859e-4, 2.41483972241052e-4, 2.41322733304087e-4, 2.41262492620507e-4, 2.41341817964575e-4, 2.41552954944335e-4, 2.41838530356622e-4
flux1:, 0.642474916387961, 2.60950574386905e-4, 2.60528907318085e-4, 2.60182700375485e-4, 2.60024673464164e-4, 2.60100577976204e-4, 2.60376560950419e-4, 2.60753089288284e-4, 2.61100259288226e-4, 2.61301979322522e-4, 2.61294445688501e-4, 2.61087433397945e-4, 2.60762178078862e-4, 2.60444925483269e-4, 2.60261430456913e-4, 2.602859145028e-4, 2.60505465233841e-4, 2.60821132833191e-4, 2.61095145833041e-4, 2.61230413133355e-4, 2.61239129678698e-4, 2.6123379172076e-4, 2.61292217326513e-4, 2.61281872508371e-4, 2.60981485735412e-4, 2.60728096511274e-4, 2.61268425120864e-4, 2.61197303665943e-4, 2.61290060564133e-4, 2.62018457640543e-4, 2.64827908162438e-4, 2.61836901054924e-4, 2.58777844494504e-4, 2.61320208332554e-4, 2.6155504553999e-4, 2.61256342788672e-4, 2.60932860551578e-4, 2.61527251333662e-4, 2.61531809222273e-4, 2.61626999621256e-4, 2.62043636982484e-4, 2.6241130719075e-4, 2.62480138202014e-4, 2.62292542848122e-4, 2.62018633175097e-4, 2.61802054277738e-4, 2.61709259466844e-4, 2.61744685796174e-4, 2.61881448006111e-4, 2.6208149050334e-4, 2.62301739802121e-4, 2.62494528036959e-4, 2.62611849812309e-4, 2.6261722286714e-4, 2.62501219141307e-4, 2.62292123544523e-4, 2.62054017335665e-4, 2.61869881978127e-4, 2.6181411334974e-4, 2.6192401982203e-4, 2.62181382007962e-4, 2.62512391894825e-4
flux1:, 0.642737365291714, 2.82857146767176e-4, 2.82372181764381e-4, 2.81960461508228e-4, 2.81756774672504e-4, 2.81821524201796e-4, 2.82123149170617e-4, 2.8255160353684e-4, 2.82957745632232e-4, 2.8320451196358e-4, 2.83212777888305e-4, 2.82987948447414e-4, 2.82619328689756e-4, 2.822507615815e-4, 2.82028575045601e-4, 2.82042514525525e-4, 2.82283840651661e-4, 2.82644938090473e-4, 2.82971166696476e-4, 2.83149320762507e-4, 2.83184575081441e-4, 2.83192787931768e-4, 2.83255784907971e-4, 2.8323195120563e-4, 2.82887534876376e-4, 2.82596933947898e-4, 2.83181788738536e-4, 2.83126646949351e-4, 2.83258783261588e-4, 2.8408542609862e-4, 2.87161881994391e-4, 2.83940071489316e-4, 2.80628412997216e-4, 2.8337373844076e-4, 2.83617680642182e-4, 2.83276344578844e-4, 2.82928770528508e-4, 2.83580739429559e-4, 2.83602922190782e-4, 2.83736967729714e-4, 2.84221413504234e-4, 2.84640796722923e-4, 2.84716976814507e-4, 2.84496760284982e-4, 2.84171912957556e-4, 2.83908775261158e-4, 2.8378926686715e-4, 2.83823994089596e-4, 2.83983810089606e-4, 2.84221861062282e-4, 2.84482247733209e-4, 2.84703751610595e-4, 2.84827951347055e-4, 2.84814494986286e-4, 2.8465828849721e-4, 2.84399216467179e-4, 2.84116772840987e-4, 2.83908176520417e-4, 2.8385592561104e-4, 2.83996081632954e-4, 2.84299690919246e-4, 2.84676015615339e-4
flux1:, 0.642999814195467, 3.06314817152189e-4, 3.05766539174744e-4, 3.052884622765e-4, 3.05038090945546e-4, 3.05091100909046e-4, 3.05418609399761e-4, 3.05900116664487e-4, 3.06367007491369e-4, 3.06660838268929e-4, 3.06686740330031e-4, 3.06445448323216e-4, 3.06034234617671e-4, 3.05614630819794e-4, 3.05353739011307e-4, 3.05356999599757e-4, 3.05619852907232e-4, 3.06025835247293e-4, 3.06403236202052e-4, 3.06622836762448e-4, 3.06683425737655e-4, 3.06705181321016e-4, 3.06774362730086e-4, 3.0673903890692e-4, 3.06350398554461e-4, 3.06020418887037e-4, 3.06650998546072e-4, 3.06611424290545e-4, 3.06780706383763e-4, 3.07708989648802e-4, 3.11066492755737e-4, 3.0759619123386e-4, 3.04015073137129e-4, 3.06980320087963e-4, 3.07238336848631e-4, 3.06853789409076e-4, 3.06481919597418e-4, 3.07195209219493e-4, 3.07232633883836e-4, 3.07403915982173e-4, 3.0795812682719e-4, 3.08432227573422e-4, 3.08517697106994e-4, 3.08265737889412e-4, 3.07890748819482e-4, 3.07582406432385e-4, 3.07437957446366e-4, 3.07473565548898e-4, 3.07657263645379e-4, 3.07933222688844e-4, 3.08232942359134e-4, 3.08482102958237e-4, 3.08612323805877e-4, 3.08579685878943e-4, 3.0838350502149e-4, 3.08075131367106e-4, 3.07749215100088e-4, 3.07516946853967e-4, 3.07468730166421e-4, 3.076392610674e-4, 3.07988774927318e-4, 3.08409549738879e-4
flux1:, 0.64326226309922, 3.31417237811614e-4, 3.30808023538619e-4, 3.30264623326007e-4, 3.29967445779832e-4, 3.30007902249668e-4, 3.30360366359191e-4, 3.30894417259904e-4, 3.31422321607358e-4, 3.31764356886749e-4, 3.31809749380077e-4, 3.31554198007612e-4, 3.31102476911491e-4, 3.30633358291685e-4, 3.30334376566685e-4, 3.30326455393208e-4, 3.30609102642849e-4, 3.31056992784268e-4, 3.31481562015366e-4, 3.3173827138666e-4, 3.31820807219162e-4, 3.31855128822857e-4, 3.31932402267318e-4, 3.31888476222361e-4, 3.31455760463757e-4, 3.31083549406405e-4, 3.31760192484989e-4, 3.3173405298404e-4, 3.31934664814436e-4, 3.32965871052414e-4, 3.36616360472026e-4, 3.32877128145895e-4, 3.29008049356554e-4, 3.32210819121596e-4, 3.32488314551601e-4, 3.32060696211289e-4, 3.31663925459035e-4, 3.3244133219226e-4, 3.32489820868943e-4, 3.32694201973372e-4, 3.33317749838774e-4, 3.3384810395868e-4, 3.33944582851489e-4, 3.33662749434011e-4, 3.33240329323956e-4, 3.32890506871457e-4, 3.32725150228878e-4, 3.32764851916101e-4, 3.32973963785324e-4, 3.33287527980175e-4, 3.33625022540012e-4, 3.33900051991322e-4, 3.34035338061596e-4, 3.3398412145301e-4, 3.33750292932266e-4, 3.33396246797054e-4, 3.33030957921909e-4, 3.32778649650725e-4, 3.32736887147189e-4, 3.32938641675947e-4, 3.33333399940722e-4, 3.33796864305679e-4
flux1:, 0.643524712002974, 3.58257910516771e-4, 3.57592480467491e-4, 3.56986444693042e-4, 3.56642832981338e-4, 3.56669141508929e-4, 3.57043859002292e-4, 3.57627754722586e-4, 3.5821501561432e-4, 3.58605306486413e-4, 3.5867205829659e-4, 3.58405469088886e-4, 3.57916920485301e-4, 3.57401359890262e-4, 3.57065797454787e-4, 3.57045997445397e-4, 3.57345295860946e-4, 3.57829703717069e-4, 3.58294532157764e-4, 3.58581328418215e-4, 3.58680705515854e-4, 3.58726368778893e-4, 3.58814774206643e-4, 3.58766779301564e-4, 3.58291112494905e-4, 3.57873834099157e-4, 3.58596718240972e-4, 3.5858034183457e-4, 3.58803218383038e-4, 3.5993663982911e-4, 3.63890406200619e-4, 3.59859406405503e-4, 3.55682694313428e-4, 3.59141777207112e-4, 3.59445381579474e-4, 3.58976084539612e-4, 3.58554062051676e-4, 3.59397567650899e-4, 3.59451189949506e-4, 3.59682002548348e-4, 3.60371850089663e-4, 3.6095814625246e-4, 3.6106678049426e-4, 3.60757722851003e-4, 3.60292443767092e-4, 3.59907274685051e-4, 3.5972734679667e-4, 3.59775958157941e-4, 3.60012560528073e-4, 3.60362910249619e-4, 3.60735407282046e-4, 3.61033231779258e-4, 3.61171959247542e-4, 3.61103240450498e-4, 3.6083587978043e-4, 3.60442646672665e-4, 3.60045410779142e-4, 3.59779732293813e-4, 3.59748928109157e-4, 3.59983529788929e-4, 3.60422406390747e-4, 3.60925557082246e-4
flux1:, 0.643787160906727, 3.86927436880997e-4, 3.86212652542144e-4, 3.85547960516356e-4, 3.85158269231793e-4, 3.85167453839053e-4, 3.85559345684167e-4, 3.86187687197124e-4, 3.86830381335892e-4, 3.87267750762221e-4, 3.87357810801744e-4, 3.8708465755839e-4, 3.86564896813198e-4, 3.86007898281192e-4, 3.85638512613316e-4, 3.85606231434389e-4, 3.85917853906675e-4, 3.86431190880633e-4, 3.86926764596628e-4, 3.8723443308488e-4, 3.87344568530055e-4, 3.87401044312831e-4, 3.87505748846469e-4, 3.87460771318734e-4, 3.86945119638109e-4, 3.86480935157573e-4, 3.87250938510376e-4, 3.87239519633497e-4, 3.87473049868136e-4, 3.88706273847439e-4, 3.92972657004044e-4, 3.88625281615006e-4, 3.84120808720976e-4, 3.87856998109239e-4, 3.88195681097282e-4, 3.87687999525249e-4, 3.87241562282975e-4, 3.8815273751695e-4, 3.88203994314172e-4, 3.88452205569665e-4, 3.89202686221634e-4, 3.89842519868777e-4, 3.89963546405308e-4, 3.89630420139946e-4, 3.89128555738003e-4, 3.88716505155589e-4, 3.88530573586117e-4, 3.88594365683544e-4, 3.88860794594396e-4, 3.89246138900017e-4, 3.89649032056243e-4, 3.89964549324257e-4, 3.90103637166743e-4, 3.90018225368226e-4, 3.89722633165999e-4, 3.89299142979162e-4, 3.88880490303766e-4, 3.88611059413032e-4, 3.88597739906997e-4, 3.88867440531902e-4, 3.89348529922659e-4, 3.89886618933927e-4
flux1:, 0.64404960981048, 4.17511717950077e-4, 4.16756297664138e-4, 4.16037801770758e-4, 4.15601849029326e-4, 4.15589000173097e-4, 4.15990106950845e-4, 4.16654413728733e-4, 4.1734614206834e-4, 4.17828164589283e-4, 4.17943716361639e-4, 4.17670015504855e-4, 4.17126965465021e-4, 4.16535859872846e-4, 4.1613702758737e-4, 4.16092080772509e-4, 4.164108084521e-4, 4.16943611099244e-4, 4.1745825520747e-4, 4.17776028382523e-4, 4.17890708047921e-4, 4.17959131558108e-4, 4.18088387149757e-4, 4.18056953970335e-4, 4.17507055355213e-4, 4.16996169145437e-4, 4.17815693778669e-4, 4.17803820674924e-4, 4.18034727892094e-4, 4.19363996793947e-4, 4.2395213761193e-4, 4.19262749860868e-4, 4.14410738556949e-4, 4.18447745948444e-4, 4.18834037868408e-4, 4.18293818524023e-4, 4.17826030340944e-4, 4.18806646739913e-4, 4.18846752555923e-4, 4.19101249539594e-4, 4.19904233419043e-4, 4.20593023227541e-4, 4.2072550576123e-4, 4.20371679182047e-4, 4.19840981868218e-4, 4.19412699998527e-4, 4.19231435548794e-4, 4.19317947701432e-4, 4.19616486223081e-4, 4.20033584305858e-4, 4.20459780866773e-4, 4.20785062185527e-4, 4.20919090702546e-4, 4.20816647891104e-4, 4.2049851999995e-4, 4.2005551402712e-4, 4.19628626390395e-4, 4.19367704172203e-4, 4.19380182231611e-4, 4.19687592814392e-4, 4.20207817190661e-4, 4.2077379016404e-4
flux1:, 0.644312058714234, 4.50091526553859e-4, 4.49305763028315e-4, 4.48538806376711e-4, 4.48055444257517e-4, 4.48013312917774e-4, 4.48412480465824e-4, 4.49101015290072e-4, 4.49832885513753e-4, 4.50356017320491e-4, 4.50499725111903e-4, 4.50233354819172e-4, 4.49677592208857e-4, 4.49062371198044e-4, 4.48640385095367e-4, 4.48583267893081e-4, 4.48903252290273e-4, 4.49444509282183e-4, 4.49964848883521e-4, 4.50281034021102e-4, 4.50394668746301e-4, 4.50478621768244e-4, 4.50644481802648e-4, 4.50641240566062e-4, 4.50066390848305e-4, 4.49511913457502e-4, 4.50385468501778e-4, 4.5036764403174e-4, 4.50581811432821e-4, 4.52002357505539e-4, 4.56921802701819e-4, 4.51864413556407e-4, 4.46646140544452e-4, 4.5101140330295e-4, 4.51462461363645e-4, 4.50898620956263e-4, 4.50415707334943e-4, 4.51468442316801e-4, 4.51487647838145e-4, 4.51735571827828e-4, 4.52580767872662e-4, 4.53311836567287e-4, 4.53453511241608e-4, 4.53082304294363e-4, 4.52531765539217e-4, 4.52099920152436e-4, 4.51935976934478e-4, 4.52053880264876e-4, 4.52386535891858e-4, 4.52830334519465e-4, 4.53269726163161e-4, 4.53593326555217e-4, 4.53713727008147e-4, 4.53591905615558e-4, 4.53256502072505e-4, 4.52805810415765e-4, 4.52385954891319e-4, 4.52148036889846e-4, 4.52196111709155e-4, 4.52543925353973e-4, 4.53098686639753e-4, 4.53682694785834e-4
flux1:, 0.644574507617987, 4.84743553745119e-4, 4.83939102620996e-4, 4.83129248980577e-4, 4.8259610209115e-4, 4.82514915352645e-4, 4.82897735490479e-4, 4.83595585837489e-4, 4.84356416778239e-4, 4.84916281842393e-4, 4.85091607842165e-4, 4.84842609621039e-4, 4.84287618153404e-4, 4.83661124780327e-4, 4.83224330153601e-4, 4.83156331522754e-4, 4.83471238898161e-4, 4.84008624381235e-4, 4.84519942657821e-4, 4.84822386184285e-4, 4.84930501410066e-4, 4.85036426410293e-4, 4.85255053983031e-4, 4.85299080653962e-4, 4.84712576682521e-4, 4.84120979442174e-4, 4.85055369228354e-4, 4.85026398663992e-4, 4.85209426385158e-4, 4.86715697911086e-4, 4.91976695590905e-4, 4.86525403215981e-4, 4.80923626839015e-4, 4.85648803759982e-4, 4.86187069218084e-4, 4.856118561068e-4, 4.85123833735864e-4, 4.86252928127268e-4, 4.86240822675488e-4, 4.86467883184646e-4, 4.87343210969355e-4, 4.88108005455063e-4, 4.88255253675908e-4, 4.87869744457859e-4, 4.87309374344959e-4, 4.86888498220822e-4, 4.86756448939301e-4, 4.869155314131e-4, 4.87284004785116e-4, 4.87747522121585e-4, 4.88186730530861e-4, 4.88493270129311e-4, 4.88587750519295e-4, 4.88441508319151e-4, 4.88092930944932e-4, 4.87646798372197e-4, 4.87250775107231e-4, 4.87052198948575e-4, 4.87146910378656e-4, 4.87537740611094e-4, 4.88120749337415e-4, 4.88709876146878e-4
flux1:, 0.64483695652174, 5.21542665542623e-4, 5.20732441363544e-4, 5.19885359031986e-4, 5.19298773775407e-4, 5.19166309703258e-4, 5.19515343454032e-4, 5.20204771828806e-4, 5.209815138974e-4, 5.21573320434669e-4, 5.21784868118994e-4, 5.21565670944612e-4, 5.21027932633687e-4, 5.20405839722096e-4, 5.19964547246485e-4, 5.19887661628103e-4, 5.20190648241188e-4, 5.20710601613156e-4, 5.21197015071752e-4, 5.21473300875772e-4, 5.21572646075909e-4, 5.2170978682474e-4, 5.22001263814202e-4, 5.22115896998204e-4, 5.21534993488032e-4, 5.20916007071798e-4, 5.21920057956417e-4, 5.21875214988365e-4, 5.22012569745992e-4, 5.23598306061975e-4, 5.29211712787341e-4, 5.23340791318666e-4, 5.17339779871286e-4, 5.22460781656404e-4, 5.2311404151689e-4, 5.22542957624669e-4, 5.22063812306358e-4, 5.23275544763807e-4, 5.23221291541212e-4, 5.23412011679945e-4, 5.24303977746196e-4, 5.2509238475587e-4, 5.25240325916644e-4, 5.2484323874002e-4, 5.24283880135039e-4, 5.2389024424254e-4, 5.238065850732e-4, 5.24017889704274e-4, 5.24423793579372e-4, 5.24898337610425e-4, 5.25320847175797e-4, 5.25590990779125e-4, 5.2564332975263e-4, 5.25464551118661e-4, 5.25105251019491e-4, 5.24675822802888e-4, 5.24321529470553e-4, 5.24180195221874e-4, 5.243337273733e-4, 5.24770160190898e-4, 5.25373547649068e-4, 5.25951867086347e-4
flux1:, 0.645099405425493, 5.60564784145106e-4, 5.59762955445197e-4, 5.58884451813601e-4, 5.58239653896888e-4, 5.58041568552238e-4, 5.58336835012422e-4, 5.58997868317989e-4, 5.59776195926676e-4, 5.60395226780566e-4, 5.60649046338803e-4, 5.60474548506869e-4, 5.59973416294461e-4, 5.59373951264724e-4, 5.58940104652065e-4, 5.58856736348403e-4, 5.59140256625685e-4, 5.59627905751515e-4, 5.60072340723532e-4, 5.60309697030557e-4, 5.60397954511515e-4, 5.60577821145331e-4, 5.60965466895085e-4, 5.61177655775691e-4, 5.60622985036091e-4, 5.59988912192715e-4, 5.6107278171615e-4, 5.61007727659229e-4, 5.61084461785135e-4, 5.62742631287854e-4, 5.68719459961003e-4, 5.62403072060653e-4, 5.55988197770918e-4, 5.61544689209646e-4, 5.623454691492e-4, 5.61796825542353e-4, 5.61344182267173e-4, 5.62647062285415e-4, 5.62539544299959e-4, 5.62677424124312e-4, 5.63571457660337e-4, 5.64372165415357e-4, 5.64514841309518e-4, 5.6410850562432e-4, 5.63561672507658e-4, 5.63213164334365e-4, 5.63196362190576e-4, 5.6347245692634e-4, 5.63917782168452e-4, 5.64393525263383e-4, 5.64780248162595e-4, 5.64991145458716e-4, 5.64981425336348e-4, 5.64758920429472e-4, 5.64389501936814e-4, 5.63988528260548e-4, 5.63694691398136e-4, 5.63629938356744e-4, 5.63855713206683e-4, 5.64340615696006e-4, 5.6495537981891e-4, 5.65504408537478e-4
flux1:, 0.645361854329247, 6.01889609150759e-4, 6.01111639927304e-4, 6.00207799868194e-4, 5.99499214847374e-4, 5.99219572571202e-4, 5.99439246400462e-4, 6.00050437122439e-4, 6.00815437124134e-4, 6.01457534557913e-4, 6.01761315835538e-4, 6.01648765315968e-4, 6.01206082782522e-4, 6.00649495678187e-4, 6.0023612137101e-4, 6.00148631802832e-4, 6.00404140442211e-4, 6.00843128967741e-4, 6.01227156665004e-4, 6.01412133754933e-4, 6.01487308059465e-4, 6.01722771168679e-4, 6.02232079644783e-4, 6.02571326940081e-4, 6.02065839186076e-4, 6.01430382580055e-4, 6.02604600487152e-4, 6.02515107308332e-4, 6.02515253348602e-4, 6.04237927639656e-4, 6.10588673940149e-4, 6.03800281200593e-4, 5.96957243598747e-4, 6.02991662266452e-4, 6.03976010815702e-4, 6.03470154771033e-4, 6.03064488459914e-4, 6.04469130805764e-4, 6.04297016707583e-4, 6.04364642117313e-4, 6.05245379002402e-4, 6.06046244654314e-4, 6.06176855510838e-4, 6.05763204086488e-4, 6.05240909668184e-4, 6.04956866939596e-4, 6.05027381943724e-4, 6.05382685491656e-4, 6.05870443121489e-4, 6.06337297411708e-4, 6.06667535913059e-4, 6.06793705533517e-4, 6.0669897995282e-4, 6.06418862325524e-4, 6.06038182288606e-4, 6.05676933875261e-4, 6.0546299111792e-4, 6.05495606528575e-4, 6.05808537264494e-4, 6.06345591999418e-4, 6.06962352698488e-4, 6.07461885764245e-4
flux1:, 0.645624303233, 6.45602374096611e-4, 6.44865027125939e-4, 6.43942377959811e-4, 6.43164040384912e-4, 6.42785970296863e-4, 6.42907204112845e-4, 6.43446472279064e-4, 6.44183333999873e-4, 6.44845289669122e-4, 6.45208370410286e-4, 6.4517700081321e-4, 6.44816464701277e-4, 6.44324276730764e-4, 6.4394478958826e-4, 6.43854986532578e-4, 6.44072645609782e-4, 6.44444979336499e-4, 6.44748630553292e-4, 6.44866687865725e-4, 6.44926342069305e-4, 6.4523054441568e-4, 6.45887924973419e-4, 6.46384983922689e-4, 6.45952565142785e-4, 6.45329383848935e-4, 6.46603850276334e-4, 6.4648544706365e-4, 6.46391305526655e-4, 6.48169589188722e-4, 6.54903555670761e-4, 6.4761518788978e-4, 6.40329018338942e-4, 6.46885255845773e-4, 6.48091102720374e-4, 6.47649410659995e-4, 6.473129413466e-4, 6.48831656000946e-4, 6.48583425043277e-4, 6.48562586356645e-4, 6.49414130710912e-4, 6.50202535679965e-4, 6.50313688532703e-4, 6.49894252122437e-4, 6.49408777358286e-4, 6.49209708715985e-4, 6.49389897050371e-4, 6.49840943078509e-4, 6.5037585410197e-4, 6.50824522679894e-4, 6.51077217348751e-4, 6.51091781238331e-4, 6.5088709985998e-4, 6.50533475038358e-4, 6.50138972642931e-4, 6.49828298279053e-4, 6.49714352501009e-4, 6.49866621414457e-4, 6.50283424572894e-4, 6.50877784277433e-4, 6.51487746937049e-4, 6.51916990163099e-4
flux1:, 0.645886752136753, 6.91794006761166e-4, 6.91115215162843e-4, 6.90180833162006e-4, 6.89326802473193e-4, 6.88833196820226e-4, 6.88832978083292e-4, 6.89278438353524e-4, 6.89973050629381e-4, 6.90652818404833e-4, 6.91085951453845e-4, 6.91156355728387e-4, 6.90902648997318e-4, 6.90496753895431e-4, 6.90164226586839e-4, 6.90072924765119e-4, 6.90241454949783e-4, 6.90527512487555e-4, 6.9072923016555e-4, 6.90764415910137e-4, 6.9080496734236e-4, 6.91190281518784e-4, 6.92021821494194e-4, 6.92707347690367e-4, 6.9237133767771e-4, 6.91772612185559e-4, 6.93155803895783e-4, 6.93003510616936e-4, 6.92795112788485e-4, 6.94619268934116e-4, 7.01744138358392e-4, 6.9392573488337e-4, 6.86179789383584e-4, 6.9330175128151e-4, 6.94767105694338e-4, 6.94410871861461e-4, 6.94166350770473e-4, 6.95812546872587e-4, 6.95476533118475e-4, 6.95348439942492e-4, 6.96154668085286e-4, 6.9691787338444e-4, 6.97001817197428e-4, 6.96577675206236e-4, 6.96141227407668e-4, 6.96048349773732e-4, 6.96362145173097e-4, 6.96927649217714e-4, 6.97516721204854e-4, 6.9793975394751e-4, 6.98094851730674e-4, 6.97970969385446e-4, 6.97630628058297e-4, 6.97186476911032e-4, 6.96774625278813e-4, 6.96525040288012e-4, 6.96531763995749e-4, 6.96827422919033e-4, 6.97366836342664e-4, 6.98025735811099e-4, 6.98621700203959e-4, 6.98960549454146e-4
flux1:, 0.646149201040506, 7.40559397211388e-4, 7.39957929345857e-4, 7.39019421505374e-4, 7.3808414028116e-4, 7.37458326106918e-4, 7.37314293117593e-4, 7.37644987286749e-4, 7.38284366740504e-4, 7.38981039237598e-4, 7.3949588989721e-4, 7.39689143719537e-4, 7.3956689510823e-4, 7.3926860781718e-4, 7.389951245762e-4, 7.38901910489411e-4, 7.3900872291174e-4, 7.39187572250477e-4, 7.39264458863631e-4, 7.39199364632683e-4, 7.39215646309984e-4, 7.39692890332152e-4, 7.40723337921383e-4, 7.41626691403655e-4, 7.41408539350275e-4, 7.40843826779376e-4, 7.4234242878874e-4, 7.42150747499788e-4, 7.41805773402483e-4, 7.4366567245297e-4, 7.51187554442862e-4, 7.42806593437122e-4, 7.34581748666934e-4, 7.42312030280221e-4, 7.44073307335813e-4, 7.4382266387632e-4, 7.43692271015065e-4, 7.45479814900779e-4, 7.45044336647738e-4, 7.44790017120415e-4, 7.45535010271219e-4, 7.46260553618886e-4, 7.46309399087536e-4, 7.45881061926351e-4, 7.45505288175934e-4, 7.45539828101634e-4, 7.46012117980355e-4, 7.467127232809e-4, 7.47365553552586e-4, 7.47758224988409e-4, 7.47797980471545e-4, 7.47510308069468e-4, 7.47009169851944e-4, 7.46457292396875e-4, 7.46024050335776e-4, 7.45845735411159e-4, 7.45994094028448e-4, 7.46458037959563e-4, 7.4714077291978e-4, 7.47873910102618e-4, 7.48451131157712e-4, 7.48681414211619e-4
flux1:, 0.64641164994426, 7.91993903693817e-4, 7.91488791084363e-4, 7.90554128473353e-4, 7.89532697534424e-4, 7.88759048397662e-4, 7.88450223031588e-4, 7.88646710970918e-4, 7.89219219802812e-4, 7.89932744862556e-4, 7.90541124223667e-4, 7.90877700679252e-4, 7.90910346234782e-4, 7.90739498340774e-4, 7.90535702453608e-4, 7.9043901084364e-4, 7.90470721184504e-4, 7.90520844263948e-4, 7.90449318390201e-4, 7.90265442453349e-4, 7.90250676473342e-4, 7.90828728589035e-4, 7.92080824930904e-4, 7.93229165200011e-4, 7.93147418817375e-4, 7.92623014281461e-4, 7.94242106630283e-4, 7.94005404106237e-4, 7.93499763787688e-4, 7.95385736878226e-4, 8.0330982751523e-4, 7.9433140877362e-4, 7.85605632889636e-4, 7.93984514062134e-4, 7.96075232244674e-4, 7.95948210723349e-4, 7.95952745538849e-4, 7.97895420680496e-4, 7.97349049157396e-4, 7.96949999709584e-4, 7.97618691665809e-4, 7.98294889142053e-4, 7.98300838349414e-4, 7.97868063929695e-4, 7.97563412900282e-4, 7.97745654167464e-4, 7.98401307010842e-4, 7.99258926859244e-4, 7.99987608150969e-4, 8.0034846173849e-4, 8.00258503034059e-4, 7.99784515455279e-4, 7.99099260554936e-4, 7.98423162192112e-4, 7.97964326177462e-4, 7.97866942237475e-4, 7.98177633047557e-4, 7.98835252106278e-4, 7.99683530016529e-4, 8.00503043703291e-4, 8.01059758783482e-4, 8.01166256781763e-4
flux1:, 0.646674098848013, 8.46188645612916e-4, 8.45798405447908e-4, 8.44875641516233e-4, 8.43764037262817e-4, 8.42828537194043e-4, 8.42335974247252e-4, 8.42380777697629e-4, 8.42876130850806e-4, 8.43606784656597e-4, 8.4431965998782e-4, 8.44818201427882e-4, 8.45026830908972e-4, 8.45000999241227e-4, 8.44875910172046e-4, 8.44773469275079e-4, 8.44716834058857e-4, 8.44617292283863e-4, 8.44374191879515e-4, 8.44052756660603e-4, 8.43998984056693e-4, 8.44684828309942e-4, 8.46179014000256e-4, 8.47596742243819e-4, 8.4766647710042e-4, 8.47185377188778e-4, 8.48929183432831e-4, 8.48642526178681e-4, 8.4795168363706e-4, 8.49855790685664e-4, 8.58187660140142e-4, 8.4857511339949e-4, 8.39323496962017e-4, 8.48388375835786e-4, 8.50838365753441e-4, 8.50850158986727e-4, 8.51008621513669e-4, 8.53119808809639e-4, 8.52451801928274e-4, 8.51890911447099e-4, 8.5247001333963e-4, 8.53086633489957e-4, 8.53042268073777e-4, 8.5260384598028e-4, 8.52378808755774e-4, 8.52726914496884e-4, 8.53589471436663e-4, 8.54626209056594e-4, 8.5544477803511e-4, 8.55775741163652e-4, 8.55545784640155e-4, 8.54866845017816e-4, 8.53977051925044e-4, 8.53161700184769e-4, 8.52673107761616e-4, 8.52665389516855e-4, 8.53157954572795e-4, 8.54034039472728e-4, 8.55070624432035e-4, 8.55990551102289e-4, 8.56528035393056e-4, 8.56499138455568e-4
flux1:, 0.646936547751766, 9.03225443963092e-4, 9.02967192974675e-4, 9.02064157670844e-4, 9.00859466284722e-4, 8.99750281091744e-4, 8.99057673832371e-4, 8.98935606671073e-4, 8.99344707491616e-4, 9.000923778103e-4, 9.00918730124609e-4, 9.01594757722731e-4, 9.0199702345914e-4, 9.0213095051729e-4, 9.0209207802998e-4, 9.01981716077342e-4, 9.01824955237664e-4, 9.01556944076664e-4, 9.01121018772689e-4, 9.0064417962047e-4, 9.00543070892356e-4, 9.01342182135969e-4, 9.0309659065255e-4, 9.04805090802707e-4, 9.05037770259051e-4, 9.04600187876028e-4, 9.06473261247762e-4, 9.06133669166756e-4, 9.05234630011118e-4, 9.07152270585559e-4, 9.15899656795067e-4, 9.05615630875033e-4, 8.95810853870094e-4, 9.05596127383845e-4, 9.08431255517789e-4, 9.08593674409941e-4, 9.08923224737061e-4, 9.11215861010362e-4, 9.10416748784958e-4, 9.09679466482917e-4, 9.10158685628438e-4, 9.10707849557152e-4, 9.10606538501823e-4, 9.10160102849719e-4, 9.10020400240456e-4, 9.10549085442758e-4, 9.11639189616605e-4, 9.12875889262813e-4, 9.13799337836346e-4, 9.14105391635985e-4, 9.13729564560652e-4, 9.12831694326557e-4, 9.11720718196598e-4, 9.10753161549594e-4, 9.10230764933074e-4, 9.10319930463531e-4, 9.11011583775629e-4, 9.12128826549362e-4, 9.13375553210739e-4, 9.14410730144048e-4, 9.14932818143231e-4, 9.14760735023088e-4
flux1:, 0.647198996655519, 9.63172392419614e-4, 9.63061001500242e-4, 9.62185104356509e-4, 9.60885880593423e-4, 9.59594018775301e-4, 9.58688325507548e-4, 9.58386770243078e-4, 9.58701440923813e-4, 9.59464798933635e-4, 9.60410414844093e-4, 9.61275059045653e-4, 9.61884208663564e-4, 9.62189437589251e-4, 9.62243167233878e-4, 9.62123907279839e-4, 9.61858303024529e-4, 9.61406961730912e-4, 9.60760604277346e-4, 9.60112883351495e-4, 9.59956744221385e-4, 9.60873616027245e-4, 9.62904173513009e-4, 9.64921712943347e-4, 9.65325354355258e-4, 9.64929596051829e-4, 9.66938212473048e-4, 9.6654620255803e-4, 9.65419935107905e-4, 9.67351656019359e-4, 9.76526524592783e-4, 9.65534400302548e-4, 9.55147504653831e-4, 9.6568478861102e-4, 9.68927063264489e-4, 9.69248122355926e-4, 9.69764297881717e-4, 9.72251092526407e-4, 9.71313359157403e-4, 9.70389019930867e-4, 9.70762532049759e-4, 9.71239859951934e-4, 9.71076344499085e-4, 9.706182926756e-4, 9.70566104503947e-4, 9.7128527360061e-4, 9.72618963193258e-4, 9.74073512736532e-4, 9.75116459503692e-4, 9.75404929173499e-4, 9.74881738450189e-4, 9.73756113470751e-4, 9.72411794091818e-4, 9.71281698003973e-4, 9.70721593036397e-4, 9.70912680590681e-4, 9.71816973663121e-4, 9.7319418268472e-4, 9.74670076458589e-4, 9.75834554785062e-4, 9.76346655530481e-4, 9.7602717519052e-4
flux1:, 0.647461445559273, 0.00102608093790141, 0.00102612840228715, 0.00102528669141988, 0.00102389355483484, 0.00102241370142978, 0.0010212858594952, 0.0010207950546881, 0.00102100773574664, 0.00102178338243804, 0.00102284966915547, 0.00102390849506956, 0.00102473256669378, 0.00102521727761734, 0.0010253694562283, 0.00102524277462626, 0.00102486438078931, 0.00102422066256166, 0.00102335166220857, 0.00102252136866541, 0.00102230408477406, 0.00102334264412453, 0.00102566304718735, 0.00102800464354973, 0.00102858408299775, 0.00102822750535058, 0.00103038097658682, 0.001029942195619, 0.00102857614676068, 0.00103052945129649, 0.00104015001183726, 0.00102841540080285, 0.00101741666057793, 0.00102873515374705, 0.00103240297849958, 0.00103288650243154, 0.00103360349286934, 0.0010362973062486, 0.00103521607942286, 0.00103409925624307, 0.00103436733170332, 0.00103477330986163, 0.00103454450187818, 0.00103407009583213, 0.00103410343945528, 0.00103501692490505, 0.00103660394838269, 0.00103828949981625, 0.00103946467725619, 0.00103974427348408, 0.00103907632302447, 0.00103771957977193, 0.00103613486223494, 0.00103483506365, 0.00103423360623683, 0.00103452890358886, 0.00103565441882452, 0.00103730464447675, 0.0010390238169146, 0.0010403289365281, 0.00104083665377529, 0.00104036852968075
flux1:, 0.647723894463026, 0.00109198503174213, 0.00109220022081006, 0.00109139982253791, 0.00108991637529488, 0.0010882479525418, 0.00108689372069757, 0.00108620710478248, 0.00108631058413199, 0.00108709224588482, 0.00108827514499256, 0.00108952712859434, 0.00109056832328206, 0.00109123733018624, 0.00109149395162702, 0.00109136504868702, 0.00109087631971995, 0.00109003870271533, 0.00108894177788299, 0.00108792215307839, 0.00108763980557026, 0.00108880346267285, 0.00109142481903498, 0.00109410187882521, 0.00109485889783603, 0.00109453863410557, 0.00109685026517875, 0.00109637697905367, 0.00109476730813162, 0.0010967582604385, 0.001106850625615, 0.00109434268898379, 0.00108270234324357, 0.00109482910155046, 0.0010989374019274, 0.00109958253524173, 0.00110051328643784, 0.00110342751841347, 0.00110220115768896, 0.00110089288787486, 0.00110106352590075, 0.0011014050174446, 0.00110111101165847, 0.00110061471936301, 0.00110072707638595, 0.00110183161247949, 0.00110367393033617, 0.00110559722055798, 0.00110691395999354, 0.00110719373542069, 0.00110638732876884, 0.00110480179330672, 0.00110297536526899, 0.00110150256105443, 0.00110085671649412, 0.00110125546727394, 0.00110260475920707, 0.001104533570482, 0.00110650312803727, 0.00110795546744354, 0.00110846299565191, 0.00110784707495322
flux1:, 0.647986343366779, 0.00116090244780829, 0.00116129135020373, 0.00116054035631363, 0.00115897444641605, 0.00115712289831613, 0.0011555438193423, 0.00115465843634027, 0.00115464563640662, 0.00115542345743287, 0.00115671250885864, 0.00115814919750153, 0.00115940342442622, 0.00116025827824416, 0.00116062616447531, 0.00116050509964737, 0.00115991625988193, 0.00115889209698456, 0.00115756998889233, 0.0011563598513868, 0.00115601078947591, 0.00115730194305271, 0.00116023193544269, 0.00116325152675389, 0.00116418464102433, 0.00116389784292822, 0.00116638533566175, 0.00116589756198218, 0.00116405075969897, 0.00116610520807918, 0.0011767044470573, 0.00116339680148421, 0.00115108544657993, 0.00116404535716804, 0.00116860534225024, 0.00116940587188451, 0.00117056182156752, 0.00117371063977487, 0.00117234111846642, 0.00117084985538546, 0.00117094025606494, 0.00117123203445824, 0.00117087729084031, 0.00117035339057127, 0.00117053365282565, 0.0011718181942141, 0.00117390880939303, 0.00117606874633637, 0.00117753163205842, 0.00117782001143875, 0.00117688477193025, 0.00117507871580296, 0.00117301574876847, 0.00117137140977402, 0.00117067945338389, 0.00117117800124983, 0.00117274699180004, 0.00117495114377143, 0.00117716936081718, 0.00117876879647461, 0.00117927728713618, 0.00117851552593471
flux1:, 0.648248792270532, 0.00123283785696373, 0.00123340435826305, 0.00123271314409681, 0.00123107841631234, 0.00122905664072551, 0.00122726105372545, 0.00122617797507031, 0.00122604178443787, 0.00122680172901526, 0.00122817930827439, 0.001229784178337, 0.00123124075808749, 0.00123227990512833, 0.0012327672961193, 0.00123266987288106, 0.00123199989192895, 0.00123080625384607, 0.00122927023315365, 0.00122787398749941, 0.00122745825518751, 0.00122887720015822, 0.00123211875770955, 0.00123548248428593, 0.00123658629098587, 0.00123632975335973, 0.00123901498636826, 0.00123854112374929, 0.00123647480041447, 0.00123862910939856, 0.00124977956809237, 0.0012356506358892, 0.00122263915998259, 0.00123645448795462, 0.001241472915342, 0.00124241637498618, 0.00124380671242138, 0.00124720497477142, 0.00124569797443307, 0.001244040148155, 0.00124407785669721, 0.00124434401291428, 0.00124393862215185, 0.00124338204777588, 0.00124361481124506, 0.00124506026284403, 0.0012473824770787, 0.00124976911055321, 0.00125137693037355, 0.0012516809313401, 0.00125062953073245, 0.00124861751306597, 0.00124633054345563, 0.00124452208646679, 0.00124378470948113, 0.00124437717698125, 0.00124615515362032, 0.00124862183997083, 0.00125107681436255, 0.00125281490253159, 0.00125332097984049, 0.00125241546993768
flux1:, 0.648511241174286, 0.00130778681841578, 0.00130853395464381, 0.0013079168174127, 0.00130623440807049, 0.00130406418611731, 0.00130206815741587, 0.00130079282524544, 0.00130052592154361, 0.00130124926666361, 0.0013026899941813, 0.00130443800521595, 0.00130607951766402, 0.00130729848097072, 0.00130791548358863, 0.00130786382250612, 0.00130714093083826, 0.00130580488038025, 0.00130407462051571, 0.00130250161759827, 0.00130201977634769, 0.00130356311473649, 0.00130711272132647, 0.00131081529468115, 0.00131207941057399, 0.0013118486115047, 0.00131475687652416, 0.00131433378408129, 0.0013120765762412, 0.00131437784450801, 0.00132613275390416, 0.00131116554014743, 0.00129742460420289, 0.00131211410948432, 0.00131759207659227, 0.00131865868245537, 0.00132028915134585, 0.00132395194255829, 0.00132231662183864, 0.00132051674528001, 0.00132054033617542, 0.0013208154055863, 0.00132037631744435, 0.00131978367801217, 0.00132004986496103, 0.00132162923804477, 0.00132415637410202, 0.00132675030803099, 0.00132849536164443, 0.00132882005615479, 0.00132766807519951, 0.00132547136026104, 0.0013229812704461, 0.00132102343727068, 0.00132024522222335, 0.00132092472839177, 0.001322895003877, 0.00132560180660353, 0.00132827074585986, 0.00133012958209175, 0.00133062413859378, 0.0013295762271971
flux1:, 0.648773690078039, 0.00138573960467353, 0.00138667114485206, 0.00138614806779657, 0.00138444822850574, 0.0013821614450323, 0.00137998944442006, 0.00137853180991428, 0.00137812639581349, 0.00137878927545348, 0.00138025958409171, 0.00138211692634693, 0.00138391920110965, 0.0013853107804436, 0.00138606967122643, 0.00138609246978089, 0.00138535422320075, 0.00138391254931323, 0.00138201543020059, 0.00138027879757912, 0.00137973033213517, 0.0013813891337741, 0.00138523503515835, 0.00138926276546902, 0.00139067053067378, 0.00139045828700934, 0.00139361719599941, 0.0013932897862066, 0.00139088050382043, 0.00139338633283286, 0.00140580686799512, 0.00138998828036115, 0.00137548747854294, 0.00139106523753119, 0.00139699668878228, 0.00139815823907974, 0.00140002964031544, 0.00140397143478445, 0.0014022198866738, 0.00140031020668646, 0.00140036943062632, 0.00140069910557226, 0.00140025118449735, 0.00139962185556278, 0.00139989960069145, 0.00140157856028392, 0.0014042741336707, 0.00140704637221749, 0.0014089141281962, 0.0014092623206204, 0.00140802818938275, 0.00140567515137379, 0.00140301212928526, 0.00140092843383746, 0.00140011956722822, 0.00140087988507937, 0.00140302107243495, 0.00140593661973572, 0.00140878581416849, 0.00141073744641845, 0.00141120478254551, 0.00141001430856403
flux1:, 0.649036138981792, 0.0014666837851165, 0.00146780592874953, 0.00146740422191958, 0.00146572761886421, 0.00146336704552857, 0.00146105218482518, 0.00145942651255108, 0.00145887388690138, 0.00145944685037304, 0.00146090470092911, 0.00146282874244727, 0.00146476100838654, 0.00146631552399737, 0.00146723094142901, 0.00146736347072001, 0.00146665643541101, 0.00146515495233536, 0.00146312495115732, 0.00146124011887065, 0.00146062172498076, 0.00146237978662308, 0.00146650044477856, 0.001470829958057, 0.00147235719379534, 0.00147215225967753, 0.00147559062237068, 0.00147541112282914, 0.00147289739843476, 0.00147567534354438, 0.00148882939498033, 0.00147214932974495, 0.00145685626658024, 0.00147333044943961, 0.00147970072681167, 0.00148091966239273, 0.00148302632793137, 0.00148725989027164, 0.00148540635258305, 0.00148342610470607, 0.0014835814866507, 0.00148402282183304, 0.00148359960020939, 0.00148293676512272, 0.00148320247026174, 0.00148494020184344, 0.00148775848273093, 0.00149067065278985, 0.00149263968815112, 0.00149301172464401, 0.001491716627245, 0.0014892429899694, 0.00148644727902177, 0.00148427131030981, 0.00148344931838348, 0.00148428678197882, 0.00148657454031923, 0.00148965978482338, 0.00149264523132572, 0.00149465162200227, 0.00149506892713592, 0.00149373354413499
flux1:, 0.649298587885546, 0.00155060476225086, 0.00155192770787566, 0.00155168326391766, 0.00155008170537993, 0.00154770113908908, 0.00154528482023016, 0.00154350906198203, 0.00154279897780621, 0.00154324654928571, 0.00154464130412363, 0.00154658076223263, 0.0015486059918669, 0.00155031161910453, 0.00155140070618207, 0.00155168462405527, 0.00155106378965637, 0.0015495563512261, 0.00154743273059702, 0.00154541593532318, 0.00154472003779565, 0.00154655262072806, 0.00155091578048421, 0.001555513294639, 0.00155712745676155, 0.00155691344654167, 0.00156066043032215, 0.00156068752103721, 0.00155812429243828, 0.00156125115700579, 0.00157521210724458, 0.00155766257975477, 0.00154154215454767, 0.00155891407398188, 0.0015656989117903, 0.00156692776564249, 0.00156925633827973, 0.00157379155519527, 0.00157185147747433, 0.00156984584583401, 0.00157016778433833, 0.00157078885593216, 0.00157043288197207, 0.00156974440290893, 0.00156997385269275, 0.00157172415905801, 0.00157461104516997, 0.00157761591387772, 0.00157965804199613, 0.00158005163459601, 0.00157871923093795, 0.00157616795785514, 0.00157329017514897, 0.00157106650483609, 0.00157025774939875, 0.00157117315936134, 0.00157358219493618, 0.00157679214821875, 0.00157986071506198, 0.00158187418453902, 0.0015822113098597, 0.0015807258338832
flux1:, 0.649561036789299, 0.0016374839300642, 0.00163902308521791, 0.0016389810231829, 0.00163751742068215, 0.0016351810349682, 0.0016327119238488, 0.00163080663095905, 0.00162992644834907, 0.00163020671922517, 0.00163147921687502, 0.00163337460116316, 0.00163545009955683, 0.0016372933481953, 0.00163857590787266, 0.00163905896732623, 0.00163858699526184, 0.00163713437623272, 0.00163496038170289, 0.00163282742517988, 0.00163204124830417, 0.00163391462425336, 0.00163847729548267, 0.0016432987403069, 0.0016449587857933, 0.00164471376451907, 0.00164879858086817, 0.00164909660880579, 0.00164654474845367, 0.00165010586393157, 0.00166495161571252, 0.00164652620009715, 0.00162954037512138, 0.00164780411701033, 0.00165496946879884, 0.00165615091770121, 0.00165867976602323, 0.00166352264826597, 0.00166151173567619, 0.001659530636712, 0.0016600980992434, 0.00166097713364332, 0.00166073985236246, 0.00166003887230468, 0.00166020831188039, 0.00166192085593545, 0.00166481498318263, 0.00166785719672797, 0.00166993769775256, 0.00167034765574091, 0.00166900348323846, 0.00166642414520493, 0.0016635249570004, 0.00166130940620531, 0.00166055007335922, 0.00166155033222059, 0.00166405640840256, 0.00166734212863283, 0.00167043311221988, 0.00167239716558656, 0.0016726166235376, 0.00167097234579408
flux1:, 0.649823485693052, 0.00172729469786849, 0.00172907135564768, 0.00172928590163239, 0.00172803336147799, 0.00172581422725763, 0.00172334656684379, 0.00172133339770966, 0.00172026711238657, 0.0017203314528565, 0.0017214143626131, 0.00172319875474934, 0.00172527704425529, 0.00172724342392828, 0.00172874212633606, 0.00172947782682135, 0.00172922420521841, 0.00172789296075479, 0.00172571468855336, 0.00172348015525874, 0.00172258556866132, 0.00172445757963608, 0.00172916710773182, 0.00173415925942534, 0.00173581644065737, 0.00173551339926909, 0.00173996562614909, 0.00174060403714247, 0.00173812933692267, 0.00174221791102002, 0.00175803029874695, 0.00173872406035657, 0.00172083230819622, 0.00173997517562888, 0.00174747815945027, 0.00174854583169617, 0.00175124535296872, 0.00175639744165838, 0.00175433078886129, 0.00175242758615789, 0.00175332651351028, 0.00175455054621428, 0.00175449169932509, 0.00175379691224797, 0.00175388401385918, 0.00175550564679452, 0.00175833969285856, 0.0017613566988709, 0.00176343461018718, 0.00176385242081558, 0.00176252289367645, 0.00175997039941179, 0.00175711940067039, 0.00175497847377494, 0.00175431483144857, 0.00175541406906388, 0.00175799579310295, 0.00176130642591801, 0.00176435335059978, 0.00176620379590017, 0.00176626094178574, 0.00176444488460449
flux1:, 0.650085934596805, 0.00181999715871138, 0.00182203854882935, 0.00182257210396933, 0.00182161215899393, 0.00181959000592411, 0.0018171813895449, 0.0018150813618159, 0.0018138086632834, 0.00181360169079246, 0.0018144202548045, 0.0018160204968981, 0.00181805053507701, 0.00182012541680294, 0.00182186605240531, 0.00182291322753066, 0.00182295334226481, 0.00182181468438616, 0.0018196801896008, 0.00181735721008508, 0.00181633142293162, 0.00181815308856628, 0.0018229493132271, 0.00182805195509841, 0.00182965159593897, 0.0018292598403556, 0.00183411031780916, 0.0018351633409494, 0.00183283589483537, 0.00183755242036951, 0.0018544169803275, 0.00183422695290688, 0.00181538744623018, 0.00183539131084329, 0.00184318238794107, 0.00184406248707519, 0.00184689641775152, 0.00185235477409019, 0.00185024617159969, 0.00184847639306806, 0.00184979791541011, 0.00185146106584526, 0.00185164763952909, 0.00185098320796892, 0.00185096788846463, 0.0018524440367032, 0.00185514621377385, 0.00185806938308671, 0.00186009787477081, 0.00186051115523256, 0.00185922216801916, 0.00185675483722455, 0.00185402857807423, 0.00185203796314211, 0.00185152574534472, 0.00185274576261892, 0.00185538596971378, 0.00185867068277983, 0.00186160322972648, 0.00186326953443449, 0.0018631129362832, 0.00186110709845493
flux1:, 0.650348383500559, 0.00191553254473378, 0.00191787125848368, 0.00191879271111123, 0.00191821281435046, 0.00191647121197348, 0.00191418003327834, 0.00191201174736221, 0.00191050731606019, 0.00190996729061703, 0.00191044057053811, 0.00191177892187203, 0.00191370765933234, 0.00191587729778856, 0.00191788901504213, 0.0019193112874261, 0.00191972534831064, 0.00191885399406209, 0.0019168126024591, 0.00191441311103534, 0.0019132301206072, 0.00191494814495576, 0.00191976647013535, 0.00192491542172305, 0.00192639954508521, 0.00192588682106974, 0.00193116888880352, 0.00193271538595586, 0.00193060922619268, 0.00193606084797114, 0.00195406676382021, 0.00193299287253564, 0.00191316432596772, 0.00193400781354466, 0.00194203411068361, 0.00194264780522748, 0.00194557549744645, 0.00195133335980414, 0.00194919480913976, 0.00194761488729174, 0.00194945341956867, 0.00195165486977694, 0.00195215964935096, 0.00195155478643568, 0.00195141987236848, 0.00195269598974039, 0.00195519176254226, 0.00195794778093112, 0.00195987471456859, 0.0019602666483859, 0.00195904189595373, 0.0019567189691364, 0.00195419818808296, 0.00195244033723744, 0.00195214321780732, 0.00195351316856221, 0.00195619980035396, 0.00195940951539603, 0.00196215552213047, 0.00196356241070358, 0.00196313447873881, 0.00196091519701185
flux1:, 0.650610832404312, 0.00201381870454214, 0.00201649157239809, 0.00201787399964683, 0.00201776448997066, 0.00201638770683668, 0.00201427056581826, 0.00201204866927427, 0.00201028194378308, 0.002009341761255, 0.0020093844890773, 0.00201038077824556, 0.00201215501920056, 0.00201440765009501, 0.00201672306350938, 0.00201858804365403, 0.00201945974609104, 0.00201893262033763, 0.00201703431224125, 0.00201456962527946, 0.0020132021820373, 0.00201476206253196, 0.00201953711892303, 0.00202466783407069, 0.00202597834504583, 0.00202531334355426, 0.00203106406651252, 0.00203318735147864, 0.00203138003521304, 0.00203767969738305, 0.00205691961691256, 0.0020349658151542, 0.00201410974963453, 0.00203577102826443, 0.00204398052099405, 0.00204424694707212, 0.00204722641563979, 0.00205327449386933, 0.0020511159174105, 0.00204978192264839, 0.0020522331591196, 0.00205507490542291, 0.00205597470772006, 0.00205546296607108, 0.00205519472730337, 0.00205621783973775, 0.00205843192972557, 0.00206094456861142, 0.00206271339639929, 0.00206306234731232, 0.00206192157121061, 0.00205980036041924, 0.00205756659961853, 0.00205612751688189, 0.00205611474239447, 0.00205767006825457, 0.00206039652356287, 0.0020634854164884, 0.00206597294552698, 0.0020670422945845, 0.00206628030062191, 0.00206381792600316
flux1:, 0.650873281308065, 0.00211474762338688, 0.00211779417354539, 0.00211971213027188, 0.00212016292684642, 0.00211923275939998, 0.002117342119443, 0.00211507627785451, 0.00211301190101526, 0.00211160081846719, 0.00211112590394826, 0.00211170015158542, 0.00211326862928923, 0.00211559551182493, 0.00211825053085492, 0.00212062860861445, 0.00212204338313782, 0.0021219380212955, 0.00212023269997295, 0.00211771416552143, 0.00211613593105611, 0.00211748529078031, 0.00212215479922157, 0.00212720615264247, 0.00212828817411121, 0.00212744295915628, 0.00213370394326818, 0.00213649131182073, 0.00213506306858569, 0.00214232823324476, 0.00216289760417423, 0.00214007291097943, 0.00211815601987453, 0.00214061584558146, 0.00214896198226481, 0.00214880163176438, 0.00215179306433386, 0.00215812133387248, 0.00215595042332192, 0.00215491672377856, 0.00215807550545, 0.00216165992055263, 0.00216303356825128, 0.00216265188590117, 0.00216224046558581, 0.00216296083586428, 0.00216481957104057, 0.00216701195335304, 0.00216856313931763, 0.00216884268252267, 0.00216780012129703, 0.00216593308885519, 0.00216406495834953, 0.00216303041572988, 0.00216337375586323, 0.00216515446780913, 0.00216791946878713, 0.00217084625930535, 0.00217300577251718, 0.00217365889108935, 0.00217249653981854, 0.00216975566853003
flux1:, 0.651135730211818, 0.00221818552324994, 0.00222164615957201, 0.00222417276003826, 0.00222527003999532, 0.0022248628847378, 0.00222324523910686, 0.00222093982523944, 0.00221853891113122, 0.00221658506452617, 0.00221550673868439, 0.00221558216183831, 0.00221689769283017, 0.00221929393952438, 0.0022223271618268, 0.00222528974803403, 0.00222733246560281, 0.00222772497290714, 0.00222626143061745, 0.00222370089244096, 0.00222188846104091, 0.00222298023127117, 0.00222748868817861, 0.00223240656928772, 0.00223321150545376, 0.0022321634065319, 0.0022389808575813, 0.00224252257231256, 0.00224155463701545, 0.00224990539023694, 0.00227190100475981, 0.00224822012393304, 0.00222521640062599, 0.00224846103449672, 0.00225690733046511, 0.00225624556745933, 0.00225921494618037, 0.00226581472884151, 0.00226363685362559, 0.00226295462490172, 0.0022669126247925, 0.0022713398352031, 0.00227326591746312, 0.00227305346103802, 0.00227249321729166, 0.00227286613394847, 0.00227430017132446, 0.00227609761673774, 0.00227737074127034, 0.002277550350066, 0.0022766136900957, 0.00227504577996069, 0.00227361518805231, 0.0022730666468281, 0.00227383687566376, 0.00227588532382605, 0.00227869237627855, 0.00228142144852247, 0.00228318812837649, 0.00228334850341284, 0.00228171820592831, 0.00227865869883948
flux1:, 0.651398179115572, 0.00232397543287519, 0.00232788944239058, 0.00233109340499241, 0.0023329164706079, 0.0023331008482563, 0.0023317955725781, 0.00232945019009251, 0.00232667245128019, 0.00232410612543664, 0.00232234361154189, 0.0023218498549232, 0.00232287139994783, 0.00232533643296084, 0.00232878797290978, 0.00233240509857271, 0.00233515716077748, 0.00233611964782704, 0.00233494410424948, 0.00233235398812207, 0.00233028851950617, 0.00233108369126701, 0.002335385592272, 0.00234012600518243, 0.00234061397999285, 0.00233934659810339, 0.00234677041543088, 0.00235115796406337, 0.00235072984009075, 0.00236028628441416, 0.0023838038507316, 0.00235928712793852, 0.00233517947344852, 0.00235920312643957, 0.00236772730535354, 0.00236649777334731, 0.00236942028855462, 0.00237628638055096, 0.00237410448079392, 0.00237382001064243, 0.00237866318186259, 0.00238402824490612, 0.00238658268458944, 0.00238657950755446, 0.00238586925345014, 0.00238585690398239, 0.00238680429116593, 0.00238813775491548, 0.00238907439580956, 0.00238912096626421, 0.00238829105322641, 0.00238705758312699, 0.00238612625050632, 0.00238613677609343, 0.00238739991294489, 0.00238975819735502, 0.00239261472407739, 0.00239511710348487, 0.00239643332750664, 0.00239602986347593, 0.00239386580239718, 0.002390444766724
flux1:, 0.651660628019325, 0.00243194145924916, 0.00243634490427542, 0.00244028766510708, 0.00244290612809514, 0.00244374077340599, 0.00244277973074877, 0.00244039056919619, 0.00243719722328385, 0.00243395472393262, 0.00243143623963309, 0.00243031262399482, 0.00243100706800935, 0.00243354456613607, 0.00243745424951971, 0.00244179151487037, 0.00244532735676883, 0.00244692487598133, 0.00244607907481269, 0.00244347202813992, 0.00244114037985888, 0.00244161019807471, 0.00244567266968402, 0.0024502041800539, 0.00245034564680043, 0.00244884881531441, 0.00245693071054866, 0.00246225429137873, 0.00246243989316852, 0.00247331885232866, 0.00249844960176328, 0.00247312221801172, 0.00244790337230792, 0.00247270994976781, 0.00248130734283378, 0.00247945508848823, 0.00248231812487675, 0.00248945076140183, 0.00248726517944454, 0.00248741796393227, 0.00249322372927265, 0.00249961359573506, 0.00250286702602512, 0.00250311253380655, 0.00250225562577896, 0.00250182895915175, 0.00250223842332628, 0.00250304844533848, 0.0025035958222605, 0.00250347611617838, 0.00250274759932928, 0.00250187295411176, 0.00250148948220197, 0.00250211991023288, 0.00250393342689742, 0.00250664058024962, 0.00250955677542937, 0.0025118109394745, 0.00251262884528596, 0.00251159953685284, 0.00250884150759471, 0.00250501630589379
flux1:, 0.651923076923078, 0.00254189348488599, 0.00254681697254765, 0.00255154990111046, 0.00255502122494078, 0.00255655375401931, 0.00255596160499309, 0.0025535235029853, 0.00254988076202559, 0.00254590864075197, 0.00254257546447825, 0.00254077401003643, 0.00254111748408806, 0.00254373473568484, 0.00254813967538402, 0.00255325464657721, 0.00255763779731201, 0.00255992493018408, 0.00255944391546736, 0.00255683208339304, 0.00255422750106106, 0.00255435515316311, 0.00255816003523439, 0.00256246557298422, 0.00256224208360232, 0.00256051085928428, 0.00256930170447265, 0.00257564706046465, 0.0025765099314679, 0.00258882113818651, 0.00261564768746243, 0.00258953816529766, 0.00256321096858655, 0.00258881504854337, 0.00259750114816113, 0.00259498537643136, 0.00259779099362946, 0.00260519751548978, 0.00260300576869387, 0.00260362646777629, 0.00261046069324945, 0.00261795097088483, 0.00262196592291493, 0.00262249711791342, 0.00262150130965208, 0.00262064173987474, 0.00262047601240856, 0.00262071698648396, 0.00262083222982952, 0.00262051618454415, 0.00261987914228686, 0.00261937640351215, 0.00261957408498919, 0.0026208696350473, 0.00262327878984954, 0.00262636782151073, 0.00262935522603801, 0.00263134766187106, 0.00263163165269871, 0.00262992751757061, 0.0026265253987262, 0.00262225760940992
flux1:, 0.652185525826831, 0.00265363079378818, 0.00265909706905125, 0.0026646587628742, 0.00266902613397172, 0.00267129221724003, 0.00267108729407408, 0.00266859629168181, 0.00266447915007874, 0.00265973846453348, 0.00265554876099716, 0.00265303674249521, 0.00265301534715848, 0.00265572199428575, 0.0026606536551196, 0.00266659191257766, 0.00267187087101499, 0.00267488823355477, 0.00267479805494121, 0.00267219221832118, 0.00266931479586255, 0.00266909680137284, 0.00267264237011014, 0.00267672054899128, 0.00267612485994171, 0.00267415783999385, 0.0026837046295891, 0.00269114951589827, 0.00269273755085716, 0.00270657962009069, 0.00273517149189745, 0.00270830976297225, 0.00268088691435888, 0.00270731406224666, 0.00271612631799948, 0.00271292278526585, 0.00271568976085447, 0.00272338595226265, 0.00272118250599101, 0.00272229090210156, 0.00273020477878431, 0.00273885636639374, 0.00274368429030582, 0.0027445337678015, 0.00274341072885592, 0.00274211149440621, 0.00274135041535853, 0.00274099489316589, 0.00274064967649738, 0.0027401143933528, 0.0027395568523674, 0.00273942837744066, 0.00274022383826813, 0.00274221129794202, 0.00274524570297783, 0.00274874054938869, 0.00275181030039971, 0.00275353566169994, 0.0027532646185598, 0.002750853607496, 0.00274677217962497, 0.00274203228512673
flux1:, 0.652447974730585, 0.00276694326445549, 0.00277296456158563, 0.00277937817613391, 0.00278466864172511, 0.0027876915654961, 0.00278788711618649, 0.00278534322483355, 0.00278073921831599, 0.00277520948640573, 0.002770141589063, 0.00276690341166385, 0.002766513260908, 0.00276931949774542, 0.00277480044470385, 0.00278159157280056, 0.0027877958375081, 0.00279156685255638, 0.00279188253510181, 0.00278929142962805, 0.00278614864763494, 0.00278559624334962, 0.0027888988448934, 0.00279276505520939, 0.00279180088398921, 0.00278959829811277, 0.00279994121166285, 0.00280855190141475, 0.00281089216647248, 0.00282634874386391, 0.00285675806116614, 0.00282917346877166, 0.00280067706932737, 0.00282796372490476, 0.00283696281742983, 0.00283306593835008, 0.00283583155318032, 0.00284384272338846, 0.00284161887172074, 0.00284322203685708, 0.00285224907781039, 0.00286210481006845, 0.00286778299473573, 0.00286897668129486, 0.00286774108589711, 0.00286600807081926, 0.00286465118544874, 0.00286369386740628, 0.00286287904926765, 0.00286211315717719, 0.00286162429464567, 0.00286186314469082, 0.00286325581380604, 0.00286594134869483, 0.00286961183347251, 0.00287352423201336, 0.00287668491470687, 0.00287814559464331, 0.00287731450536069, 0.00287418502384165, 0.00286940874734201, 0.0028641811980703
flux1:, 0.652710423634338, 0.00288160924844258, 0.00288818437142251, 0.0028954549682074, 0.00290167779278075, 0.00290546829561628, 0.00290607390169347, 0.00290348381913435, 0.00289839643675521, 0.00289207896953412, 0.00288613386338137, 0.00288217211133374, 0.00288141868853579, 0.00288433304987813, 0.00289037363690509, 0.00289802749224527, 0.00290516411789755, 0.00290969242652879, 0.00291041656058631, 0.00290784671334374, 0.00290445437162386, 0.00290359518071571, 0.00290669103413524, 0.00291037857629255, 0.00290906037249518, 0.00290662244544783, 0.00291779249596553, 0.00292762077559098, 0.00293071507501735, 0.00294785157128516, 0.00298010945344043, 0.00295182910905654, 0.00292229032333446, 0.00295048355871528, 0.00295975445179367, 0.00295517922252612, 0.00295800101420297, 0.0029663629707386, 0.00296410695950191, 0.00296619786811774, 0.00297635129051715, 0.0029874328054381, 0.00299398132062145, 0.00299553599006636, 0.00299420411591595, 0.00299205596397673, 0.00299012433293208, 0.00298858538210228, 0.00298731525684139, 0.0029863232749403, 0.00298589700677548, 0.00298648903738931, 0.00298846137105863, 0.00299182897202146, 0.00299612478836989, 0.00300045109349019, 0.003003706134045, 0.00300491107810031, 0.0030035317843222, 0.0029996954272124, 0.00299423272972416, 0.00298852094797939
flux1:, 0.652972872538091, 0.0029973899804761, 0.0030045011644794, 0.00301261313152648, 0.00301975838244144, 0.00302431470097939, 0.00302533771698164, 0.00302271726290591, 0.00301716875162109, 0.00301008911961571, 0.00300329194789829, 0.00299862754101069, 0.00299752443393385, 0.00300055136544266, 0.00300714665059011, 0.00301565024555822, 0.0030237012720595, 0.00302896911227112, 0.00303009136190038, 0.00302754771071988, 0.00302393148214603, 0.00302281164982854, 0.00302575897279982, 0.00302932041998969, 0.00302767346219182, 0.00302499946801087, 0.00303701711250793, 0.00304809817661457, 0.00305191994440191, 0.00307078121325661, 0.0031048953089243, 0.00307594317387213, 0.0030454023040613, 0.00307455972728158, 0.00308421276146871, 0.00307899657721955, 0.00308195425206332, 0.00309071433772951, 0.00308841185987792, 0.00309096867610204, 0.00310223946606319, 0.00311454456302074, 0.00312196341051736, 0.00312388407292814, 0.00312247190925119, 0.00311993932187064, 0.00311747631965759, 0.00311540367073836, 0.0031137194383859, 0.00311252574528866, 0.00311216436709537, 0.0031130907537091, 0.00311560910793057, 0.00311961967378622, 0.00312450609976052, 0.00312922409705801, 0.00313256868828041, 0.00313353132752346, 0.00313163213898954, 0.00312712526806317, 0.00312101189414782, 0.00311484275729422
flux1:, 0.653235321441844, 0.00311402117850363, 0.00312163089796871, 0.00313054559708508, 0.00313858305652238, 0.00314389119304185, 0.00314533813159059, 0.0031427142605455, 0.00313674765243861, 0.00312895713883171, 0.00312135765707158, 0.00311602913929808, 0.00311459628625042, 0.00311773371861432, 0.00312486088152857, 0.00313417617102232, 0.00314309719051497, 0.00314906496535729, 0.00315056266663989, 0.00314805007896925, 0.00314424774093179, 0.00314293453458691, 0.00314581596693049, 0.00314932479159585, 0.00314738577658678, 0.00314447402592298, 0.00315734892282342, 0.00316970045568315, 0.00317419336674018, 0.00319480256585378, 0.00323075597781719, 0.0032011529078619, 0.00316966005492654, 0.0031998500252242, 0.00321002218408365, 0.00320422655642066, 0.00320742413755878, 0.00321664246701245, 0.0032142776213023, 0.00321726383752695, 0.00322961977631674, 0.00324312055765726, 0.00325138727083028, 0.00325366459639757, 0.00325218553660997, 0.0032493097302787, 0.00324638069553878, 0.00324385111352964, 0.00324182324347093, 0.00324047530084466, 0.00324019286546433, 0.00324143283835873, 0.00324444888604997, 0.00324903995713908, 0.00325445639834452, 0.00325952223950287, 0.00326293988066144, 0.00326367516891489, 0.00326129919732927, 0.00325618308164408, 0.00324948412396119, 0.00324291150324706
flux1:, 0.653497770345598, 0.00323120319796631, 0.00323925120736224, 0.00324890510587782, 0.00325778369487617, 0.00326381799994789, 0.00326569586869752, 0.00326310820754461, 0.00325678850031884, 0.00324836450027358, 0.00324003650123592, 0.00323409856566765, 0.00323236019066282, 0.00323559734146184, 0.00324321383437544, 0.00325327660673569, 0.00326299661250816, 0.00326960372133436, 0.00327144356925885, 0.00326896918088618, 0.00326503336470189, 0.00326361801439526, 0.00326654310577774, 0.0032700954134145, 0.00326791350194492, 0.00326476226100476, 0.00327849412839166, 0.00329211668062619, 0.00329719511965614, 0.00331955383592168, 0.00335730546624622, 0.00332707026771503, 0.00329468658112359, 0.00332598873550939, 0.0033368450194765, 0.00333055709527948, 0.00333412521922796, 0.00334387615906449, 0.00334143289451286, 0.00334479841149878, 0.00335818427626371, 0.00337282635006071, 0.00338189431031745, 0.00338450230835721, 0.00338296458172585, 0.00337979497734524, 0.00337648568866057, 0.0033736044460393, 0.00337133371477817, 0.00336990427872683, 0.00336972945564177, 0.00337126306070775, 0.00337471568228249, 0.00337980187759837, 0.00338566062047533, 0.00339100608525384, 0.00339446492914026, 0.00339498560114386, 0.00339218780972613, 0.00338654718768739, 0.00337935753836518, 0.00337246455922531
flux1:, 0.653760219249351, 0.00334859152941673, 0.00335699252021621, 0.0033672961404561, 0.00337694410133268, 0.00338366832077739, 0.00338598597901944, 0.00338348790979986, 0.00337690241692575, 0.00336794783273898, 0.00335898764764327, 0.00335250905954886, 0.00335049149402935, 0.00335380709611606, 0.00336184969025952, 0.00337256965613987, 0.00338299218026495, 0.00339015902564181, 0.00339229966587591, 0.00338987575907204, 0.00338587684693487, 0.00338447719707702, 0.00338758453814902, 0.00339130057238076, 0.00338893864675199, 0.0033855477396935, 0.00340012805370108, 0.00341500662881934, 0.00342055788322948, 0.00344464743985485, 0.00348413356218538, 0.00345328490666223, 0.00342008424010093, 0.00345259014725503, 0.00346432477978442, 0.00345765845530589, 0.00346175655077941, 0.00347213035955028, 0.00346959434291373, 0.00347327747460925, 0.00348761652389264, 0.00350331948762553, 0.0035131172220781, 0.00351601143265622, 0.00351441549640372, 0.00351100680463116, 0.00350742086793269, 0.00350432003433042, 0.00350193714275843, 0.00350052530758994, 0.00350050355674583, 0.0035023143200532, 0.00350613194018381, 0.00351160619131565, 0.00351779201596245, 0.00352332238619279, 0.00352677169739496, 0.00352708400607502, 0.0035239271317046, 0.00351786721846812, 0.00351031033048271, 0.00350321014239047
flux1:, 0.654022668153104, 0.0034657894577545, 0.00347443176078721, 0.00348526980083936, 0.00349559589087565, 0.00350296483265203, 0.00350573445307978, 0.0035033937971574, 0.00349665173460881, 0.00348729347326174, 0.00347781770363155, 0.00347087880972323, 0.00346860839149822, 0.00347196950231302, 0.0034803543127242, 0.00349161637941295, 0.0035026217999497, 0.00351025274205601, 0.00351264793170527, 0.00351029491399026, 0.00350632355966644, 0.00350508596776184, 0.00350854442968486, 0.00351256939385512, 0.0035101051227192, 0.00350647778161305, 0.00352189190850304, 0.00353799850949469, 0.0035438863282517, 0.00356967005895418, 0.00361080675979235, 0.00357936563891036, 0.00354543627978281, 0.00357924988453002, 0.00359208690630584, 0.00358518324634465, 0.00359000118223251, 0.00360110559410815, 0.00359846635303374, 0.00360239663251268, 0.00361759336440801, 0.00363425269647138, 0.00364468437963778, 0.00364780084100349, 0.00364613699597084, 0.00364254593321924, 0.00363880126232669, 0.00363563671453192, 0.00363330051054215, 0.00363203154134417, 0.00363222652387286, 0.00363430395978729, 0.00363840734006546, 0.00364414303981248, 0.00365051392975284, 0.00365610681240933, 0.00365947392657872, 0.00365957323932904, 0.00365612289443323, 0.00364976502139941, 0.00364199002606872, 0.00363482500058889
flux1:, 0.654285117056858, 0.00358234431108391, 0.00359109004738715, 0.00360232297439724, 0.003613218861426, 0.00362118078202346, 0.00362441946525613, 0.00362231880968853, 0.00361555019101115, 0.00360593688519845, 0.00359607953054391, 0.00358876953734895, 0.00358627074849538, 0.00358963224136787, 0.00359825574007632, 0.00360992237356025, 0.00362137118140125, 0.00362935812011322, 0.0036319600334806, 0.00362970900124974, 0.00362587769612329, 0.0036249775899087, 0.00362898613207293, 0.0036334898523174, 0.00363101609297493, 0.00362716054082642, 0.00364338985663325, 0.00366068664647081, 0.00366675568121142, 0.00369418188572531, 0.00373686794682092, 0.00370486025991628, 0.0036703063249811, 0.00370554376698948, 0.0037197364952317, 0.0037127631350103, 0.00371852184970129, 0.00373048328140849, 0.00372773641046142, 0.00373183798733873, 0.00374778203830098, 0.00376527241089268, 0.00377621971875892, 0.00377947494400613, 0.00377772144462889, 0.00377400335219653, 0.00377022798765854, 0.00376717533181637, 0.00376506975835918, 0.00376409375862554, 0.00376458797733163, 0.00376692992113371, 0.0037712354300743, 0.00377708960576172, 0.00378347878199915, 0.00378898422546245, 0.00379217243891208, 0.00379203915154574, 0.00378835852674692, 0.00378183473495418, 0.00377401209770926, 0.0037669514891013
flux1:, 0.654547565960611, 0.00369774799443219, 0.00370643497414535, 0.00371790226453828, 0.00372924618510965, 0.00373774587935032, 0.00374147737857125, 0.00373971402382746, 0.00373306789702455, 0.00372336694584024, 0.00371327606913605, 0.00370569024267337, 0.00370298420622466, 0.00370628899355836, 0.00371502996677114, 0.00372694449344386, 0.00373868126856283, 0.00374690750821178, 0.00374966975954031, 0.00374756415664443, 0.00374400732694667, 0.00374364793248676, 0.00374843355455798, 0.00375360860298172, 0.00375123272566467, 0.00374716303318813, 0.00376418666321314, 0.00378262938722229, 0.00378871003271685, 0.00381771533311704, 0.0038618351684024, 0.00382929404693041, 0.0037942361580687, 0.00383102456834174, 0.00384685343876208, 0.00384000268066122, 0.00384695332754457, 0.00385991734186351, 0.00385706652752335, 0.00386126189816647, 0.00387783285485576, 0.00389601276686063, 0.00390733813451779, 0.00391063026839424, 0.00390875216940548, 0.00390495780852711, 0.00390128534432228, 0.00389853498579135, 0.00389686492882324, 0.00389635444152571, 0.00389724913922627, 0.00389986389205092, 0.00390428724901807, 0.00391010482082358, 0.00391632426861436, 0.00392156646802521, 0.00392445426747766, 0.00392405051435105, 0.0039201951620962, 0.00391364215903504, 0.00390595815286377, 0.00389919434002524
flux1:, 0.654810014864364, 0.00381144159148686, 0.00381988708997226, 0.00383141210508088, 0.00384307366653083, 0.0038520560887521, 0.00385631247811009, 0.00385499789497384, 0.00384863988914743, 0.00383903386464572, 0.00382886789360931, 0.00382110478888551, 0.00381820820032052, 0.00382138819886268, 0.00383011057491253, 0.00384210126369591, 0.00385395912330242, 0.00386230321796206, 0.00386518325383057, 0.00386327926197435, 0.00386015155902395, 0.00386056052622439, 0.00386637416242289, 0.00387243225509671, 0.00387027414284606, 0.00386601008067055, 0.00388380607020908, 0.00390334747263405, 0.00390926074695918, 0.00393977364199393, 0.00398520004312308, 0.00395216762583081, 0.00391674259870248, 0.00395521760003918, 0.00397298607049676, 0.00396647149059553, 0.00397489275839152, 0.00398902344589623, 0.00398608207804175, 0.00399029588595857, 0.00400736872699683, 0.0040260862578648, 0.00403763748724422, 0.00404084872801824, 0.00403879765111776, 0.00403497041258511, 0.0040315352868879, 0.00402928688584464, 0.00402827310816813, 0.00402841975843907, 0.00402983409720766, 0.00403274233974928, 0.00403720276624176, 0.00404282185964372, 0.00404866741000923, 0.0040534481946939, 0.00405589015675645, 0.00405515775192837, 0.00405117092876506, 0.00404472385014022, 0.00403737417662302, 0.0040311176525693
flux1:, 0.655072463768117, 0.00392282293921015, 0.00393082926824378, 0.00394222553919854, 0.00395407135071374, 0.00396348543161712, 0.00396830842577034, 0.00396756701688395, 0.00396167609915684, 0.00395235851234136, 0.0039422822288857, 0.00393444101624012, 0.0039313655506222, 0.00393434337589662, 0.0039428998467178, 0.00395478463452334, 0.0039665899709435, 0.00397492934449313, 0.00397789000474168, 0.00397625550469225, 0.00397372820426417, 0.00397515214248696, 0.00398226258131071, 0.00398942932714047, 0.00398761805544893, 0.00398318393013137, 0.00400172989414547, 0.0040223230122248, 0.00402788532741452, 0.00405982986930545, 0.00410642651680816, 0.00407295507309765, 0.0040373145435649, 0.00407761638465205, 0.00409764483484032, 0.00409169637073464, 0.00410188984282432, 0.00411736788692854, 0.0041143600773019, 0.00411852276019022, 0.00413597363597281, 0.00415507305575132, 0.00416668912366766, 0.00416968939895128, 0.00416740432368166, 0.00416357803203939, 0.004160510896927, 0.00415896741883559, 0.00415884074293063, 0.00415985100513898, 0.0041619205109566, 0.00416515688018338, 0.00416958149950471, 0.00417483965907275, 0.00418009754499427, 0.00418420169487466, 0.00418603125371716, 0.00418489119828599, 0.00418080018416754, 0.00417458658212058, 0.00416776947767449, 0.00416224276879138
flux1:, 0.655334912671871, 0.00403125544848981, 0.00403861702390787, 0.0040496955155883, 0.00406159516031261, 0.00407139735103258, 0.00407683889036118, 0.00407680579092979, 0.00407157009366411, 0.00406274048272288, 0.0040529207254882, 0.00404509865558413, 0.00404185087192042, 0.00404454224207737, 0.00405277861405233, 0.00406437037820538, 0.00407594778111089, 0.00408416203881359, 0.00408717226179477, 0.00408588443820253, 0.00408414014505379, 0.00408683738144678, 0.00409552358417501, 0.004104031932262, 0.0041027014089887, 0.00409812416015715, 0.00411739769328033, 0.00413899908770237, 0.00414402700043638, 0.00417732665868185, 0.00422495056701601, 0.00419110307790851, 0.0041554112139014, 0.00419767970872687, 0.00422029756873498, 0.00421515524274657, 0.00422743890797651, 0.00424445825943578, 0.00424141917179323, 0.00424547030202454, 0.00426318239436099, 0.00428251133766499, 0.00429402917970136, 0.00429668097381755, 0.00429409007227705, 0.00429028749577625, 0.00428771082684326, 0.00428707235297489, 0.00428806721586324, 0.00429015734458222, 0.00429303154688284, 0.00429664569421578, 0.004300973916933, 0.00430571493532144, 0.00431016958492114, 0.00431337185374612, 0.00431440597262157, 0.00431275972485951, 0.00430857343711623, 0.00430270785822258, 0.00429661700165098, 0.00429204769845668
flux1:, 0.655597361575624, 0.00413607621906077, 0.00414258764296607, 0.00415316441302415, 0.00416499616202254, 0.00417515317110292, 0.00418127486001063, 0.00418209251117229, 0.00417770410040717, 0.00416956241539836, 0.00416016352607543, 0.00415245357534605, 0.00414903533826164, 0.00415135217148172, 0.00415911239873508, 0.00417022471949244, 0.00418140204906019, 0.00418937601240524, 0.00419241082579679, 0.00419155270225542, 0.00419077880158656, 0.00419501092487025, 0.00420555334901185, 0.00421563630362741, 0.004214920386766, 0.00421022746191179, 0.0042302067590993, 0.00425277988930908, 0.00425709512023552, 0.00429167700783467, 0.00434018123414977, 0.00430603172719175, 0.0042704623753542, 0.00431483104683882, 0.0043403676666563, 0.0043362742724804, 0.00435097454134929, 0.00436973781593725, 0.0043667133105881, 0.00437060455843486, 0.00438847382350209, 0.00440789074368287, 0.00441915274396863, 0.004421316900346, 0.00441834035919896, 0.00441457247276379, 0.00441259653010626, 0.00441305395386626, 0.00441540142145259, 0.00441879154747074, 0.00442263069476861, 0.00442668757796462, 0.00443087511901871, 0.00443495607393541, 0.00443839875405655, 0.00444047230974988, 0.00444051792150476, 0.00443825047194985, 0.00443395857054984, 0.00442853801015178, 0.00442335551566293, 0.00441996859892095
flux1:, 0.655859810479377, 0.00423660174470957, 0.00424206630255632, 0.00425196989910808, 0.00426362554671233, 0.00427411576088476, 0.0042809868054457, 0.00428280010924811, 0.00427944864077039, 0.00427218896222737, 0.00426336805127507, 0.00425585681600046, 0.00425226626699337, 0.00425412046162947, 0.00426125232158163, 0.0042717056966449, 0.00428231931649283, 0.00428994588919114, 0.00429298594226946, 0.00429264227982074, 0.00429302373641206, 0.0042990466359299, 0.00431171829462092, 0.00432360158725711, 0.00432362933723324, 0.00431884698713671, 0.00433951218047738, 0.00436303121056672, 0.00436646631960005, 0.00440226600200817, 0.00445150301240892, 0.00441713705938235, 0.00438187080776166, 0.00442846079514477, 0.00445723576725837, 0.00445442897917625, 0.00447187174490792, 0.00449258463389884, 0.00448963032041828, 0.00449332804261268, 0.00451126870980674, 0.00453065036285404, 0.00454151226377275, 0.00454305453648493, 0.00453960825259019, 0.00453587425413418, 0.00453459347523443, 0.00453632219228707, 0.00454024250972549, 0.00454514989134602, 0.00455012060608966, 0.00455469973405409, 0.00455872185129357, 0.00456201985768994, 0.00456425766467494, 0.00456498351494552, 0.00456384544235134, 0.0045608300887227, 0.00455640364979976, 0.00455150409370444, 0.004547393849337, 0.00454540351741872
flux1:, 0.65612225938313, 0.00433213017692892, 0.00433636811663526, 0.00434544608241412, 0.00435683436165049, 0.00436764756348269, 0.00437534100147254, 0.00437829101742389, 0.004376156364112, 0.00436996010375229, 0.00436186228910288, 0.00435462824131046, 0.00435086136819552, 0.00435216924998744, 0.00435853060476044, 0.00436815906160553, 0.00437805923608642, 0.00438524222523717, 0.00438827315583859, 0.00438852619625385, 0.00439023834158916, 0.00439829346543777, 0.00441335144389859, 0.00442724684187887, 0.00442813856857195, 0.00442329118208952, 0.0044446268176191, 0.00446908111335466, 0.00447148617945504, 0.00450845324361484, 0.00455827927192005, 0.00452379506359917, 0.00448901673041622, 0.00453793107641233, 0.00457024480172939, 0.00456894922822365, 0.00458945060531127, 0.00461231571660521, 0.00460949557363401, 0.00461298307503237, 0.00463093282895735, 0.00465018157822703, 0.0046605205308595, 0.00466131863584678, 0.00465731863846239, 0.00465360669514711, 0.00465309659547681, 0.0046562503097342, 0.00466194509155593, 0.0046685765441544, 0.00467484631003902, 0.00468003967834186, 0.00468389321977373, 0.00468631137246745, 0.00468717600064753, 0.00468635287370397, 0.00468384282100491, 0.00467994741593913, 0.0046753411490953, 0.0046710153538374, 0.00466811696056975, 0.00466771821573339
flux1:, 0.656384708286884, 0.00442194005662162, 0.00442479606997972, 0.00443292003712273, 0.00444396824331807, 0.00445510344294041, 0.00446369067583976, 0.00446790702591658, 0.00446715113914585, 0.00446218001013949, 0.00445493387626786, 0.00444804614311616, 0.00444409900417934, 0.00444478640049401, 0.00445025194185768, 0.00445890993813079, 0.00446796634368913, 0.00447462331106213, 0.00447763519354394, 0.0044785606712157, 0.00448176253482155, 0.00449206897286415, 0.00450974698268641, 0.00452584677420954, 0.00452771140048604, 0.0045228223198255, 0.00454482118914309, 0.00457022063392628, 0.00457147110785759, 0.00460957553734327, 0.00465985609432785, 0.00462536639739993, 0.00459126337198829, 0.00464258224413021, 0.00467870747223771, 0.00467912715951567, 0.00470298451732944, 0.00472819512026914, 0.00472557986771864, 0.00472885938953958, 0.00474678418522407, 0.00476583495043991, 0.00477555744456168, 0.00477550835803938, 0.00477087579901461, 0.00476716449824065, 0.00476747917592223, 0.00477218398964887, 0.00477982822127248, 0.00478837182971595, 0.00479610229024955, 0.0048020108236622, 0.00480571473060249, 0.00480718674285939, 0.00480654245450649, 0.00480399656004981, 0.00479994269279171, 0.00479503705084065, 0.00479019296072838, 0.00478646958487217, 0.00478489316836072, 0.00478625349941407
flux1:, 0.656647157190637, 0.0045052864067751, 0.00450663585687357, 0.00451370490172225, 0.00452435858258974, 0.00453582003324975, 0.00454536392056341, 0.00455095629692636, 0.00455171475243096, 0.00454810393455392, 0.0045418175437064, 0.0045353354046746, 0.00453120705103543, 0.00453121490276073, 0.00453568320398223, 0.00454325261781958, 0.00455135982293786, 0.00455742493963888, 0.0045604119439261, 0.00456207564613774, 0.00456690420518771, 0.00457965198505517, 0.00460015430130221, 0.00461862725886938, 0.00462156126973485, 0.00461665523113214, 0.00463932347750442, 0.00466570451727466, 0.00466571012715617, 0.0047049493321869, 0.00475556576251712, 0.00472120086092976, 0.00468796254357115, 0.00474173977812971, 0.0047819146726205, 0.00478422647510184, 0.0048117102705658, 0.0048394443914645, 0.00483710978489841, 0.00484020423830475, 0.00485810268263466, 0.0048769293661662, 0.00488597879493278, 0.00488500605430026, 0.00487967261012104, 0.00487593310198685, 0.00487710347908178, 0.00488345250346233, 0.00489318662480794, 0.00490380296615758, 0.00491314214862092, 0.00491987060150427, 0.00492346463421655, 0.00492395776855042, 0.00492170804080716, 0.0049173021454303, 0.00491155874705463, 0.00490552284648842, 0.00490037518921537, 0.00489725936576031, 0.00489708156135297, 0.00490033315405554
flux1:, 0.65690960609439, 0.00458139585857999, 0.00458114946112448, 0.0045870916054567, 0.00459731242461079, 0.00460910414744691, 0.0046196511628747, 0.004626700536397, 0.00462907437091863, 0.00462692639790691, 0.00462168423315432, 0.00461565752771719, 0.0046113536245175, 0.00461064397276201, 0.00461404457766064, 0.00462044148560578, 0.00462752414116743, 0.00463295089245666, 0.00463591113222444, 0.00463836609789969, 0.00464493158837086, 0.00466027631138988, 0.0046837731640842, 0.00470476200723081, 0.00470884994280834, 0.00470395693758319, 0.00472732003930938, 0.00475475210978152, 0.00475346636400659, 0.00479387249286603, 0.00484472918947174, 0.00481064066067696, 0.00477845901400762, 0.00483472013893279, 0.00487914316141848, 0.00488349125881877, 0.0049148379923683, 0.00494525321145208, 0.00494327837821371, 0.00494623277711586, 0.00496413995599919, 0.00498276116042249, 0.00499112477898453, 0.00498918554904549, 0.00498309908380268, 0.00497929791455338, 0.00498133088365135, 0.0049893796775914, 0.00500130212983549, 0.00501411537800669, 0.00502518912379403, 0.00503283956341149, 0.00503638118061359, 0.00503589720708098, 0.00503198963141733, 0.00502563093647249, 0.00501808763968383, 0.005010820231619, 0.00500530158202562, 0.00500277700272387, 0.00500403843697648, 0.00500927142787269
flux1:, 0.657172054998143, 0.00464946285638557, 0.00464756969175589, 0.00465234164361723, 0.00466210374567585, 0.00467422310071457, 0.00468579523132889, 0.00469434549660382, 0.00469839402825271, 0.00469777395997504, 0.00469363516871437, 0.00468810575856384, 0.00468364283050124, 0.0046822049252684, 0.00468450510948939, 0.00468968595355553, 0.00469570333532948, 0.00470046680746235, 0.0047034022116398, 0.00470668647632511, 0.00471506869108029, 0.00473312739697128, 0.00475975164436479, 0.00478337176467339, 0.00478868791765831, 0.00478384794511988, 0.00480795691279009, 0.00483654866649856, 0.0048339781944408, 0.0048756251563242, 0.00492665679446375, 0.00489302172890591, 0.00486209271957388, 0.00492083436945051, 0.00496966100355858, 0.00497615269175355, 0.0050115591122941, 0.0050447882737483, 0.0050432541417715, 0.00504613661278305, 0.00506412716866925, 0.00508261097623388, 0.00509032600062887, 0.00508741766592268, 0.0050805480008561, 0.00507665063637805, 0.00507952929895268, 0.00508929249588789, 0.00510345320762846, 0.00511854262944367, 0.00513144568261933, 0.0051401098688879, 0.00514366937997461, 0.00514224346491909, 0.0051366726062637, 0.00512831900090472, 0.00511890912676187, 0.00511033635655561, 0.00510438456951154, 0.00510241711860203, 0.00510512170485552, 0.00511237904110608
flux1:, 0.657434503901897, 0.00470864884613671, 0.00470509771928773, 0.00470868310571492, 0.00471796846596808, 0.00473039943559999, 0.00474298659345043, 0.0047530374255905, 0.00475877274203893, 0.00475970513348216, 0.0047567033587256, 0.00475170769025589, 0.00474711781547223, 0.0047449740005682, 0.00474618476259784, 0.004750151445227, 0.00475510093282864, 0.00475919934651095, 0.00476211529604348, 0.00476624996742492, 0.0047764953195366, 0.00479734331403465, 0.00482718806956871, 0.00485352710714926, 0.00486013787104714, 0.00485540583389711, 0.00488034280636375, 0.00491024740056036, 0.00490646017318603, 0.00494946968000911, 0.00500064768618267, 0.00496767278435053, 0.00493819831531177, 0.00499938875359111, 0.00505272986670857, 0.00506143261866311, 0.00510105113702025, 0.00513719903951148, 0.00513618684392482, 0.00513908902801853, 0.00515727921912569, 0.00517574674953134, 0.00518290531499371, 0.00517907134319912, 0.00517141595837042, 0.00516739097173625, 0.00517107613833433, 0.00518252563194211, 0.0051989209744695, 0.00521631342760602, 0.00523110077716373, 0.00524085192515299, 0.00524450621729886, 0.00524220381881549, 0.00523501188549949, 0.00522467624710775, 0.00521338383163542, 0.00520346747285528, 0.00519703327726635, 0.00519557618917741, 0.00519969250104354, 0.00520896695305
flux1:, 0.65769695280565, 0.00475808571772612, 0.00475290497180807, 0.00475531140338927, 0.00476410471035006, 0.00477681158768757, 0.00479036528100345, 0.00480186690857978, 0.00480925059539658, 0.00481171863584036, 0.00480986357475779, 0.00480543624858138, 0.00480077191077978, 0.00479798286053875, 0.00479816365954265, 0.00480096709645234, 0.0048048861812781, 0.00480834134301633, 0.00481124580577678, 0.00481623322635152, 0.00482835231943193, 0.00485202066642788, 0.00488513752144455, 0.00491425533303654, 0.00492222156717609, 0.00491767149547688, 0.00494355392073522, 0.00497497259368858, 0.00497010402728428, 0.00501464994758558, 0.00506598741104739, 0.00503391233031358, 0.00500610218435265, 0.00506968254203026, 0.00512760405827104, 0.00513854377204383, 0.00518247895004964, 0.00522161997319254, 0.00522120978366418, 0.00522424641556148, 0.00524279484213902, 0.00526142225986893, 0.00526817492614275, 0.00526350972004035, 0.00525509917478179, 0.00525092301702448, 0.00525535607951297, 0.00526842109458982, 0.0052869908266251, 0.00530665490844891, 0.00532333406778541, 0.00533421860819432, 0.00533804390391315, 0.00533495590737783, 0.00532623122185869, 0.00531398353689908, 0.00530084867348807, 0.00528959356488279, 0.00528264846555899, 0.0052816488799838, 0.00528711375353328, 0.00529834753309477
flux1:, 0.657959401709403, 0.00479688379219329, 0.00479013971233457, 0.00479139503078928, 0.00479967862370123, 0.00481260072283538, 0.00482702960689677, 0.00483988003358014, 0.00484882251382598, 0.00485276949984993, 0.00485205013376197, 0.00484822822867535, 0.00484356693016517, 0.00484023576651175, 0.00483949753481875, 0.00484123925198252, 0.00484420574941243, 0.00484706218207383, 0.00484996416396092, 0.00485578599762886, 0.00486975152942855, 0.00489622500547482, 0.00493262259006813, 0.00496455123401432, 0.00497393008362768, 0.00496965798220183, 0.00499664072795107, 0.00502982399727189, 0.00502408008259515, 0.00507039050511104, 0.00512194488008975, 0.00509104427133523, 0.00506511762402209, 0.00513100347245315, 0.00519352702938059, 0.00520668736841038, 0.00525499335383392, 0.00529716992481006, 0.0052974391330388, 0.00530074660595554, 0.00531985329186552, 0.00533887191956905, 0.00534542938986063, 0.00534008181481098, 0.00533098462082692, 0.00532664681244545, 0.00533175399550752, 0.00534632326563844, 0.0053669499057052, 0.00538879236211362, 0.00540731728190058, 0.00541934729868307, 0.00542341150302018, 0.00541964795406258, 0.00540952133539774, 0.00539548850762553, 0.00538061067931836, 0.00536807093915276, 0.00536061502042856, 0.00536002167113727, 0.00536674601568848, 0.00537983327889935
flux1:, 0.658221850613157, 0.00482414356449947, 0.0048159374912657, 0.00481608550067649, 0.00482383478514093, 0.00483688263666872, 0.00485205035977057, 0.00486609532520771, 0.00487645792349898, 0.0048817909817265, 0.00488218021063707, 0.00487900795741147, 0.00487445611721796, 0.00487073093407141, 0.00486923695970601, 0.0048700684401499, 0.00487219873134577, 0.00487452140766778, 0.00487742870377327, 0.00488404395417384, 0.00489978896298246, 0.00492900446899003, 0.00496864729389215, 0.00500339085132968, 0.00501423666675756, 0.00501036153865969, 0.00503863656029171, 0.00507388260716893, 0.0050675395015978, 0.00511589611317964, 0.00516776932202565, 0.00513835318050839, 0.00511453938556203, 0.00518262237801533, 0.00524972675325712, 0.00526504953694157, 0.00531772840834164, 0.00536295023330301, 0.00536397197987766, 0.00536770577879958, 0.00538760936065203, 0.00540730358788854, 0.00541393631393919, 0.005408111567335, 0.00539843819303508, 0.00539394667627821, 0.00539964453960779, 0.00541557065664355, 0.00543808156968606, 0.00546194645286366, 0.00548221369389211, 0.00549536070715523, 0.00549971594675521, 0.00549539882082927, 0.00548403808696933, 0.00546840138486385, 0.00545194050638971, 0.00543822408334446, 0.00543029322050115, 0.00543006483549737, 0.00543794141978729, 0.00545273369582468
flux1:, 0.65848429951691, 0.00483896951514403, 0.00482943374759894, 0.0048285296474154, 0.00483570927539426, 0.00484876257772418, 0.00486448809800132, 0.00487952380083841, 0.00489112337531048, 0.00489771910765766, 0.00489917933297739, 0.00489671261815921, 0.00489240824852576, 0.00488848262192899, 0.00488644701657613, 0.00488656667045133, 0.00488801199318449, 0.00488988280105795, 0.00489279924145959, 0.00490014242899486, 0.00491755912378803, 0.00494940478966977, 0.00499221255477057, 0.00502974685517487, 0.00504211114038947, 0.00503877408496879, 0.00506856762351177, 0.00510621773627281, 0.00509961764991231, 0.0051503523018004, 0.00520268817845436, 0.0051751003925126, 0.00515363895663355, 0.00522378846400203, 0.00529541174599305, 0.00531279844452062, 0.00536979958440437, 0.00541804365177471, 0.00541988524736495, 0.00542421625428185, 0.0054451891538637, 0.00546589191903595, 0.00547292731045964, 0.00546688680350435, 0.00545679244566657, 0.00545217874164178, 0.00545838065492068, 0.00547548646594145, 0.00549965874681742, 0.00552532962272371, 0.00554717727064208, 0.00556136794951535, 0.00556604388805374, 0.00556129937427598, 0.00554890224585946, 0.00553189242079612, 0.00551406736403054, 0.00549933848303864, 0.00549101039211554, 0.00549112422625249, 0.00550003697903167, 0.00551635129238933
flux1:, 0.658746748420663, 0.00484048384118007, 0.00482977637904349, 0.0048278820391757, 0.00483444300587242, 0.00484735041566439, 0.00486341073743042, 0.00487918909866786, 0.00489180484970747, 0.00489951637816965, 0.0049020054448537, 0.0049003155713002, 0.00489642925512938, 0.00489254042058186, 0.00489022404677596, 0.00488987186922764, 0.00489081288112203, 0.00489232615493822, 0.00489524874479893, 0.00490322867738817, 0.00492216830506761, 0.00495648373593897, 0.00500233150382115, 0.00504260405592945, 0.00505653466853289, 0.0050538963034939, 0.00508546391474202, 0.0051258951894606, 0.00511943880661269, 0.00517292741899898, 0.00522590675757845, 0.00520052201123786, 0.00518166190224558, 0.00525372677832772, 0.00532976945619781, 0.00534908394741929, 0.00541030472751655, 0.00546151620624215, 0.00546423769521481, 0.00546934751369371, 0.00549168913695842, 0.00551377490065556, 0.00552159194821246, 0.00551565091054546, 0.0055053366555696, 0.00550066039554734, 0.00550728356929072, 0.00552537030155355, 0.00555093830879737, 0.00557814358382454, 0.00560135318773573, 0.00561646743623397, 0.0056214658812885, 0.00561641665944659, 0.00560320240204807, 0.00558509258981653, 0.00556617703880177, 0.00555065612980885, 0.00554205464587523, 0.00554251444183985, 0.00555234859797499, 0.00556997778023037
flux1:, 0.659009197324416, 0.00482783808390567, 0.00481613626659943, 0.00481331544501092, 0.0048191931611386, 0.00483177386418613, 0.00484790896892811, 0.00486414503295207, 0.0048775269368146, 0.00488619170981671, 0.00488966856883185, 0.00488884472239512, 0.00488557850569245, 0.00488200302908116, 0.004879706936371, 0.00487915710199964, 0.00487979711552198, 0.00488105472847864, 0.00488397122860138, 0.00489247093724437, 0.00491274526650851, 0.00494932349443614, 0.00499804324185901, 0.00504097381864164, 0.00505651386360005, 0.00505475059123895, 0.00508837054543354, 0.00513198631155022, 0.00512612233160719, 0.00518277651092418, 0.00523661023564734, 0.00521382964102043, 0.00519782825072227, 0.00527163903005278, 0.00535196832286065, 0.00537304114014113, 0.00543832932270793, 0.00549242358703827, 0.00549607668642035, 0.00550215227207701, 0.00552618046269828, 0.00555005576710059, 0.00555907702372758, 0.00555359962390848, 0.0055433116482105, 0.005538664013323, 0.00554563656407604, 0.00556449318658225, 0.00559115835743455, 0.00561957955068413, 0.00564388114034629, 0.00565975282148732, 0.00566504403257713, 0.00565980199645909, 0.00564600218226422, 0.00562709878981254, 0.00560741437180268, 0.00559137514363807, 0.0055826721327114, 0.00558351474014114, 0.00559416700935388, 0.00561289146603264
flux1:, 0.65927164622817, 0.0048002213594132, 0.00478771452510101, 0.00478402814637651, 0.00478914151216193, 0.00480118844284794, 0.00481710809469743, 0.00483348907232244, 0.00484736732203889, 0.00485681502630378, 0.00486124451913672, 0.00486139449002017, 0.00485897844843709, 0.00485602538667732, 0.00485408197640614, 0.00485363376795285, 0.00485419117148939, 0.00485529776195085, 0.00485818530091286, 0.00486706372735603, 0.00488844871858201, 0.00492704039286074, 0.00497842442261826, 0.00502390676111704, 0.00504109370761171, 0.0050403934700737, 0.00507635915628405, 0.00512357775495799, 0.00511879034344615, 0.00517904721370951, 0.00523396831123717, 0.00521421425927697, 0.0052013364192305, 0.00527670832255059, 0.0053611641002577, 0.00538379840316949, 0.00545295668749583, 0.00550982275801972, 0.00551445045442686, 0.00552167844262024, 0.0055477195875951, 0.00557381148411325, 0.00558449251170525, 0.00557988440954371, 0.00556991094300421, 0.0055654165633085, 0.00557268404053267, 0.00559209724791283, 0.00561953964061243, 0.00564882220606577, 0.0056739022184407, 0.00569032259332572, 0.00569584357784265, 0.00569050341659843, 0.00567635222525776, 0.00565698410548879, 0.00563689087683135, 0.00562065432488958, 0.00561206871888257, 0.00561336861455637, 0.00562475647689758, 0.00564435651765546
flux1:, 0.659534095131923, 0.00475686508926198, 0.00474374649994848, 0.0047392481899024, 0.00474349972807995, 0.00475478430326207, 0.00477017639393467, 0.00478637184806908, 0.00480046671255459, 0.00481052670871164, 0.00481588299813882, 0.00481713186660865, 0.00481581828522315, 0.00481382000626187, 0.00481258228678252, 0.00481254984798314, 0.00481325026094549, 0.00481430914105859, 0.00481713437190743, 0.00482623027028176, 0.00484847233474768, 0.00488879249126151, 0.00494259899891396, 0.00499050393505445, 0.00500936941156333, 0.00500992752862646, 0.00504853943175788, 0.00509978199416547, 0.00509657697057129, 0.00516088772658502, 0.00521714255825756, 0.00520085325284591, 0.00519137064892193, 0.00526810771743164, 0.00535651025388721, 0.00538048966725615, 0.00545328271122662, 0.00551278837575352, 0.00551842545619456, 0.00552698662467158, 0.0055553649328226, 0.00558410772991411, 0.00559692429430394, 0.00559362269450755, 0.00558428858994988, 0.0055801055263544, 0.00558763634080628, 0.00560740048815943, 0.00563529137298166, 0.00566505750128631, 0.00569056925326312, 0.00570729303561268, 0.005712947995358, 0.00570758199662514, 0.00569330651104214, 0.00567381283916209, 0.00565369736585413, 0.00563762267940099, 0.00562941627914588, 0.00563128733171532, 0.00564335658586878, 0.00566362436149754
flux1:, 0.659796544035676, 0.00469704551644754, 0.00468350395675742, 0.00467823614290834, 0.0046815133214635, 0.004691791603112, 0.00470633174686631, 0.00472200448624761, 0.00473603609908363, 0.00474654394178861, 0.00475281229164804, 0.00475529898482987, 0.00475535428068778, 0.004754655268956, 0.00475448466219213, 0.00475518609144601, 0.00475625475030646, 0.00475736491862388, 0.00476008603759749, 0.00476922429556333, 0.00479204924281558, 0.00483378666351488, 0.00488974743506436, 0.00493992752140823, 0.00496049802115674, 0.00496251349115984, 0.00500407110479081, 0.00505974886163264, 0.00505863932314089, 0.00512745690627155, 0.00518529636016041, 0.00517292034484465, 0.00516711149859157, 0.00524501199854092, 0.0053371715442087, 0.00536226983530647, 0.00543843385646906, 0.00550043260849314, 0.0055071073278398, 0.00551717160762436, 0.00554819813691889, 0.00558001904569451, 0.00559545250415108, 0.00559391394834825, 0.0055855728531674, 0.00558189040819991, 0.00558967967690088, 0.0056096060082139, 0.00563762077610304, 0.00566748349503632, 0.00569305969357194, 0.00570981347290644, 0.00571547645056409, 0.00571013083932892, 0.00569594182303106, 0.0056766592002758, 0.0056569206513195, 0.00564139320195935, 0.00563386311046567, 0.00563645711488313, 0.00564918692108891, 0.00566993704233359
flux1:, 0.660058992939429, 0.00462008654655427, 0.00460629816839328, 0.00460028917203108, 0.00460246712638475, 0.00461148738965984, 0.0046248495480917, 0.0046396668909817, 0.00465336461555063, 0.00466416739233281, 0.00467134419761934, 0.0046752160248024, 0.00467691071666781, 0.00467785481253008, 0.00467910802246241, 0.00468085428958829, 0.00468250904075954, 0.00468376351651288, 0.00468633418109683, 0.00469533442091568, 0.00471845880191734, 0.00476128756828948, 0.00481911739728741, 0.00487141270472713, 0.00489371111390024, 0.00489738344011691, 0.00494217719290176, 0.00500267863373589, 0.00500417047088509, 0.00507793658283835, 0.00513760728180299, 0.00512959801803894, 0.00512774873441811, 0.00520661170096113, 0.00530233950996095, 0.00532833183089181, 0.00540758656866589, 0.00547192628377384, 0.00547966323666519, 0.00549138559149183, 0.00552534757959616, 0.00556065189845151, 0.00557917335217345, 0.00557985964839137, 0.0055728839447384, 0.00556991820619865, 0.00557798965586243, 0.00559791424653364, 0.00562574492156484, 0.00565532277079909, 0.00568058946127819, 0.00569708213693084, 0.00570260181380249, 0.005697294888958, 0.00568337855053718, 0.00566462796187954, 0.00564566281108503, 0.00563107963757497, 0.00562454744323551, 0.00562804919370957, 0.00564145404666561, 0.00566253207581458
flux1:, 0.660321441843183, 0.0045253662609817, 0.00451148736954773, 0.00450474998745173, 0.00450569589204979, 0.00451320760845113, 0.00452507557500471, 0.00453872072993564, 0.0045518318748407, 0.0045627922610334, 0.00457088341066659, 0.00457628885776588, 0.00457988602539457, 0.00458280262592736, 0.00458581808325131, 0.00458890217274803, 0.00459134728639944, 0.00459283274230176, 0.0045952076139589, 0.00460389456459486, 0.00462703871553111, 0.00467063115671409, 0.00473003819468132, 0.00478428265632795, 0.00480833018018107, 0.00481385644565351, 0.00486215943198419, 0.00492783738706525, 0.00493241486487623, 0.00501154632717089, 0.00507328184874824, 0.00507009212122187, 0.00507249600264619, 0.00515212848407401, 0.00525124854386029, 0.00527792369726693, 0.00535998615101802, 0.00542651914395452, 0.00543534323088913, 0.00544886058081379, 0.00548601154285088, 0.00552516801836248, 0.00554722188193881, 0.00555058470810081, 0.00554535355544943, 0.00554334075063553, 0.00555174648034437, 0.00557153643883026, 0.00559890315446752, 0.00562783472502274, 0.00565242603866759, 0.00566836083003226, 0.00567356734155687, 0.00566828961282229, 0.00565480085970676, 0.00563687518544671, 0.00561906127255492, 0.0056058147029304, 0.00560061280233113, 0.00560523175014048, 0.00561936006244641, 0.00564064824628169
flux1:, 0.660583890746936, 0.00441233058945658, 0.00439849210554527, 0.00439102416744676, 0.00439060346954879, 0.00439636768093103, 0.00440644724910182, 0.00441863059702117, 0.00443092833870913, 0.00444192738416323, 0.00445094517203402, 0.00445802535863851, 0.00446376812170451, 0.00446895790415847, 0.0044740422706496, 0.00447872885578382, 0.00448214970852053, 0.00448394715019349, 0.00448608850412436, 0.00449430331427813, 0.00451720507256659, 0.00456124499413154, 0.00462194097008302, 0.00467796836960743, 0.00470378616409167, 0.0047113578095673, 0.00476341690746406, 0.00483457541759581, 0.00484268675935916, 0.00492756105824218, 0.00499157291926443, 0.00499364859949351, 0.00500060696490017, 0.00508083125513198, 0.00518319162779104, 0.00521036456955243, 0.00529496358277536, 0.00536355739795526, 0.005373498583921, 0.00538892778026202, 0.0054294787000324, 0.0054728056375395, 0.0054987933023325, 0.00550525811863748, 0.00550214407792419, 0.00550133198370438, 0.00551015005565905, 0.00552970767716037, 0.00555636858482503, 0.00558432626851118, 0.00560789932656713, 0.00562298687283581, 0.00562770042947547, 0.00562241688306695, 0.00560947453095984, 0.0055926273424405, 0.00557630815627727, 0.00556476839993427, 0.00556122410238396, 0.0055671829248732, 0.00558211216794616, 0.00560353199234901
flux1:, 0.660846339650689, 0.00428051703845371, 0.00426682129804375, 0.00425860856436633, 0.004256693156305, 0.00426049409494118, 0.0042685256527593, 0.00427899568435916, 0.00429028607251353, 0.00430122479040965, 0.00431118366017944, 0.00432006292509704, 0.00432816150764792, 0.00433588223322564, 0.00434329740066456, 0.00434981325909502, 0.00435437179800003, 0.00435655786612673, 0.00435844251108292, 0.00436605396306555, 0.00438848183103271, 0.00443267675191864, 0.00449438587978891, 0.00455203448273108, 0.00457964417457143, 0.00458944281265005, 0.00464546870540476, 0.00472234943890135, 0.00473439223187609, 0.00482533201311918, 0.00489180008628067, 0.00489957264401441, 0.00491139303204415, 0.00499205300544237, 0.00509753547097061, 0.00512505909255245, 0.00521194959595005, 0.0052824976360241, 0.00529359602910034, 0.00531103272806388, 0.00535514451450168, 0.00540289710699003, 0.00543316134975288, 0.00544311130610863, 0.00544246613303826, 0.00544310392947964, 0.00545243391187087, 0.00547169862457991, 0.005497457822596, 0.00552416019001364, 0.00554640953825523, 0.00556038156003931, 0.00556442257853665, 0.00555907710304477, 0.00554676143019789, 0.00553119777538357, 0.00551666787337346, 0.0055071655512614, 0.00550558381583965, 0.00551310447691358, 0.00552893308568477, 0.00555044445264108
flux1:, 0.661108788554442, 0.00412959016280841, 0.00411611051929782, 0.00410713205099237, 0.00410361022412834, 0.00410526783140965, 0.00411103897261797, 0.0041195925396296, 0.0041297204171764, 0.0041405202375855, 0.0041514316556556, 0.00416220774407853, 0.00417282668273351, 0.0041832796095573, 0.00419323057814346, 0.00420175589243244, 0.00420758671354141, 0.00421023510003538, 0.00421186077104284, 0.00421877529544541, 0.00424053980652292, 0.00428463096285497, 0.00434709642902272, 0.00440621133546773, 0.00443563367149575, 0.00444782533531955, 0.00450798105476075, 0.0045907490601111, 0.00460705534286394, 0.00470431166758918, 0.00477337375866312, 0.00478725091119536, 0.00480424332932797, 0.00488520896145906, 0.00499373560555776, 0.00502151077686745, 0.00511048638052451, 0.00518291731873769, 0.00519522797609368, 0.00521474613683803, 0.00526252337800186, 0.00531488260091315, 0.00534969332447521, 0.00536345385324502, 0.00536559411151101, 0.0053679211709347, 0.00537787788293372, 0.00539682595569912, 0.00542153913694524, 0.00544676143457505, 0.00546743239955445, 0.00548005535265832, 0.0054832557083871, 0.00547777758783042, 0.00546613050083003, 0.0054520003002193, 0.00543949276020375, 0.00543230240611867, 0.0054329482083237, 0.00544223629785079, 0.00545907277736999, 0.00548066981680045
flux1:, 0.661371237458196, 0.00395938890445417, 0.00394617229880383, 0.00393640811229036, 0.00393119583585739, 0.00393057857845109, 0.00393393612743035, 0.00394042753416917, 0.00394928112154244, 0.00395988322369479, 0.00397174994206491, 0.00398448423724467, 0.00399773025670499, 0.00401104765177369, 0.00402367163449008, 0.00403433229053708, 0.00404153915089132, 0.00404472163168514, 0.00404611206567225, 0.00405228155223479, 0.0040732437487807, 0.00411701283573832, 0.00418000000873169, 0.00424043255756012, 0.00427168365939219, 0.00428641112868947, 0.00435079899017036, 0.00443952773639876, 0.00446034882249018, 0.0045640831611723, 0.00463582367565505, 0.00465617771295167, 0.00467864792785393, 0.00475981721056495, 0.00487135273680162, 0.00489933565164819, 0.00499023830882449, 0.00506452319130675, 0.00507812001080693, 0.00509977167988462, 0.00515125762757719, 0.00520832093419408, 0.00524786273967268, 0.00526568748708456, 0.00527088064916944, 0.00527511481303116, 0.00528582061040889, 0.00530446268930818, 0.00532804029481049, 0.0053516226099991, 0.00537052297761299, 0.00538161107837965, 0.00538382598017371, 0.00537813820933181, 0.00536716612115017, 0.00535456064971297, 0.0053442373600911, 0.0053395629148017, 0.00534264431474156, 0.00535387260348328, 0.00537182246940912, 0.00539352619418824
flux1:, 0.661633686361949, 0.00376998435617154, 0.00375705665629718, 0.00374649711983238, 0.00373954987236239, 0.00373658700098836, 0.0037374476624678, 0.0037417959983233, 0.00374930981073042, 0.0037596732933046, 0.00377248322003048, 0.00378719141987142, 0.00380310245701588, 0.0038193366602018, 0.00383469373805923, 0.00384755473963954, 0.00385620736558795, 0.00385999404594553, 0.00386120210397058, 0.00386662872587241, 0.00388670494765928, 0.00392997691521423, 0.0039932727916897, 0.00405487671725992, 0.00408796177995858, 0.00410533499645539, 0.00417398214135529, 0.00426863805530487, 0.00429412944924265, 0.00440439464100057, 0.0044788325616215, 0.00450598614847258, 0.00453422556989305, 0.00461552328529633, 0.00473007212927041, 0.00475827816821935, 0.00485100380844756, 0.00492715983773361, 0.00494213791973191, 0.00496595296288795, 0.0050211256345838, 0.00508289959900162, 0.00512726159415891, 0.00514932027590094, 0.00515777195504409, 0.00516409787031279, 0.00517567386213684, 0.00519405047209852, 0.00521645820398026, 0.00523831088930261, 0.00525532030538344, 0.00526474724818185, 0.00526586711631364, 0.00525989612077202, 0.00524957544080002, 0.00523852717551723, 0.00523047261447235, 0.00522843585014914, 0.00523408883770068, 0.00524738107406389, 0.00526653241398812, 0.00528838060940544
flux1:, 0.661896135265702, 0.00356174528395539, 0.00354911882380271, 0.00353777491904956, 0.00352909903203082, 0.00352379123500242, 0.00352214995700274, 0.0035243440025093, 0.00353049973418178, 0.00354059856124053, 0.00355431843336759, 0.00357096204278042, 0.00358949786734718, 0.00360861233323402, 0.00362667797883396, 0.00364173812407841, 0.00365186925664904, 0.003656327767372, 0.00365743618378005, 0.00366217374520694, 0.00368133628569248, 0.00372397790383482, 0.00378738671745394, 0.00385001116705408, 0.00388491584646171, 0.00390500083562537, 0.00397784395184173, 0.00407827094383253, 0.0041084780311399, 0.0042251987094771, 0.00430227541837932, 0.00433648499291105, 0.00437075702862146, 0.00445213018048164, 0.00456972790463218, 0.00459823147979256, 0.00469273078646868, 0.0047708209677551, 0.00478729692254331, 0.00481328241642091, 0.00487205170448876, 0.00493844670297102, 0.00498761485973034, 0.00501398353818895, 0.00502582643915638, 0.00503438451215426, 0.00504694112280819, 0.00506511631798348, 0.00508637291771294, 0.00510647890226594, 0.00512155539317956, 0.00512926402375731, 0.0051292256311464, 0.00512291179415124, 0.00511319670792632, 0.00510368258695578, 0.00509790153308576, 0.0050985341975943, 0.00510681032852642, 0.00512222633826095, 0.00514263490190444, 0.00516466981879934
flux1:, 0.662158584169456, 0.00333540809886936, 0.00332309053123648, 0.00331100385826609, 0.00330066617154119, 0.00329309349839164, 0.00328902862719585, 0.00328912869910363, 0.00329395375721827, 0.00330377246003048, 0.00331834153716359, 0.00333682054798567, 0.00335785541279859, 0.00337971813827341, 0.00340037792166924, 0.00341756591730381, 0.00342916861750928, 0.00343436214996087, 0.00343548171390747, 0.00343963332704047, 0.00345790686251473, 0.0034998211411876, 0.0035631564258871, 0.00362663630016875, 0.00366331638656012, 0.00368612344191304, 0.00376299350610501, 0.00386889820254141, 0.00390374365185297, 0.00402669686672656, 0.0041062645963406, 0.00414770178280146, 0.00418822486527856, 0.00426963490725815, 0.00439033378407915, 0.00441926390856716, 0.00451553773809339, 0.0045956658260313, 0.00461377563429402, 0.00464191471214326, 0.00470412042606069, 0.00477494741657376, 0.00482879970575902, 0.00485945388638321, 0.00487473898489788, 0.00488561547499022, 0.00489924277418353, 0.00491729616204749, 0.00493746841534438, 0.00495588207756858, 0.00496906510420862, 0.00497507427596572, 0.0049738703106708, 0.00496717853961601, 0.00495801053163161, 0.00494995841782008, 0.0049463777884793, 0.00494961806012206, 0.00496047578005771, 0.00497799891650487, 0.0049996737356195, 0.00502192833679532
flux1:, 0.662421033073209, 0.00309214796719403, 0.00308015133600041, 0.00306740263136118, 0.00305553725142741, 0.00304586325806251, 0.00303953769702284, 0.00303767395497976, 0.00304123747651127, 0.00305076571232315, 0.00306608978783107, 0.00308623695415167, 0.00310955471001625, 0.00313393443985626, 0.00315698121748462, 0.00317615341790546, 0.00318917871139123, 0.00319516289672751, 0.00319642805504395, 0.00320014019209946, 0.00321759415870771, 0.00325871097602272, 0.00332178462077498, 0.00338592892441307, 0.00342429911560875, 0.00344977118777987, 0.00353037919233017, 0.00364131769613492, 0.0036805916143524, 0.00380938850338489, 0.00389120031814817, 0.00393993198251768, 0.00398685972319474, 0.0040682720019141, 0.00419212107719305, 0.00422165265836745, 0.00431974190440871, 0.0044020423634498, 0.0044219365409693, 0.00445218656978341, 0.00451759737896764, 0.00459256681694832, 0.00465087126607642, 0.00468568210272025, 0.00470437247211549, 0.00471759120076251, 0.00473234943022602, 0.00475036684539924, 0.00476956185257262, 0.0047864042086898, 0.00479781372259332, 0.00480222156952347, 0.00479990771606373, 0.00479283714557989, 0.00478415551325306, 0.00477745340126697, 0.00477592814819147, 0.00478162175443209, 0.0047949221431429, 0.00481445007778996, 0.00483734068191048, 0.00485982437419722
flux1:, 0.662683481976962, 0.00283364823357803, 0.00282199710523797, 0.00280871209708728, 0.00279552320974158, 0.00278399451376126, 0.0027756523744218, 0.00277201938935629, 0.00277442581926165, 0.00278365207804271, 0.00279959822929364, 0.0028211754065346, 0.00284646752520239, 0.00287303310267502, 0.00289816695429181, 0.00291910689006467, 0.00293346184273816, 0.0029402805416463, 0.00294184252285173, 0.0029452956347466, 0.00296203288130825, 0.00300229630348509, 0.00306490522667378, 0.00312948417343262, 0.00316940678952764, 0.00319740900469385, 0.00328133356281453, 0.00339670050097488, 0.00344005428382085, 0.00357412362838282, 0.00365782578623961, 0.00371379344238643, 0.00376719251239558, 0.0038485635090065, 0.00397558372289131, 0.0040059247743153, 0.00410589472682318, 0.00419051767054957, 0.00421235361855088, 0.00424464364480034, 0.00431295691089838, 0.00439167980685574, 0.00445409553853302, 0.00449282932252083, 0.00451479692627102, 0.00453031302590638, 0.00454622376427742, 0.00456428694098814, 0.00458264180678822, 0.00459809190035647, 0.00460792298804751, 0.00461090592169454, 0.00460760456366573, 0.00460019641327526, 0.00459194885604814, 0.00458645612883439, 0.00458677884978162, 0.00459468494010051, 0.00461019240253801, 0.00463153214216125, 0.004655518466589, 0.0046782034241111
flux1:, 0.662945930880715, 0.00256216596794382, 0.002550903546166, 0.00253725518415244, 0.00252301518710583, 0.00250995599650189, 0.00249991462096434, 0.00249476236999435, 0.00249614298540292, 0.00250504796308548, 0.00252144060392429, 0.00254413768152431, 0.00257100462640068, 0.00259932780867124, 0.00262615892150118, 0.00264857872225962, 0.00266412500494701, 0.00267180507697205, 0.00267382267196856, 0.00267721861572882, 0.00269336069799019, 0.00273271347369524, 0.00279462449367363, 0.0028593560079613, 0.00290063033370826, 0.00293094134782773, 0.00301761882681665, 0.00313663922384673, 0.00318358374404525, 0.00332215809226118, 0.00340728541349244, 0.00347028462996361, 0.00353011098846898, 0.00361137397803854, 0.00374152909299476, 0.00377290417933043, 0.00387482359634139, 0.00396191487686297, 0.00398584640155026, 0.00402007382446368, 0.00409091629364969, 0.00417290735839669, 0.00423898856341627, 0.00428130954634013, 0.00430633520792061, 0.00432403128200427, 0.00434106971150385, 0.00435924540265252, 0.00437691466040518, 0.00439119723343804, 0.00439971013013571, 0.00440151702715919, 0.00439741676468804, 0.00438975936841356, 0.00438191163433497, 0.00437747148051057, 0.00437938514677133, 0.0043891867305301, 0.00440657491585765, 0.00442944277672564, 0.00445432883777278, 0.0044771381605136
flux1:, 0.663208379784469, 0.00228059179436055, 0.00226978315968756, 0.00225598959816583, 0.00224103224396128, 0.00222683388309002, 0.0022154715654228, 0.00220909341429164, 0.00220959649373301, 0.00221814686792245, 0.002234765785973, 0.00225820277558725, 0.00228615912434382, 0.00231572110451797, 0.00234377571000529, 0.00236731944085298, 0.00238387237960747, 0.00239241746926234, 0.00239504559344236, 0.0023985921005809, 0.00241426154848255, 0.00245262718125542, 0.00251356052360889, 0.00257809657698072, 0.00262044923090392, 0.0026527547649344, 0.00274147224402026, 0.00286319643242621, 0.00291310475899135, 0.00305520955071293, 0.00314118407915984, 0.00321084437874513, 0.00327691840166899, 0.00335796807607505, 0.00349113223981021, 0.0035237625231395, 0.00362767774016579, 0.00371735451904464, 0.00374351858068425, 0.00377954499802465, 0.0038524742624689, 0.00393715699229256, 0.00400635966854904, 0.00405183613291294, 0.00407961277891383, 0.00409929778641665, 0.00411738655107628, 0.00413571566098003, 0.00415285694737581, 0.00416622673118504, 0.00417373226178412, 0.00417467356272235, 0.00417002392904115, 0.00416225404902534, 0.00415479760068514, 0.00415124956842692, 0.00415446253729683, 0.004165781012972, 0.00418464396066187, 0.00420867101271044, 0.00423418332992432, 0.00425698235046291
flux1:, 0.663470828688222, 0.00199250180505505, 0.0019822337299532, 0.00196855185825134, 0.00195326057060648, 0.00193836650636378, 0.00192610667914721, 0.00191882527431894, 0.00191860587272615, 0.00192674937200722, 0.0019433304887662, 0.00196706330349113, 0.00199554694406327, 0.00202574871154381, 0.00205447807002461, 0.0020787269121767, 0.0020960549657096, 0.00210543831948087, 0.00210881447657728, 0.00211270688769913, 0.0021280067458019, 0.00216526947520887, 0.00222488122705114, 0.00228879423595785, 0.00233187064328032, 0.00236575914128767, 0.00245565012588038, 0.002578951558256, 0.00263106589796738, 0.00277551176104624, 0.0028616446204283, 0.0029374101774854, 0.00300939114400899, 0.00309006761592202, 0.00322599043060365, 0.00326007071323305, 0.00336597520666677, 0.00345829748120692, 0.00348679830471155, 0.00352444444622672, 0.00359895099436626, 0.00368566442976807, 0.00375735558021115, 0.00380546892721374, 0.00383560807462521, 0.00385701918282591, 0.00387602434626439, 0.0038945117672113, 0.00391127048928263, 0.00392399375840227, 0.00393083461165287, 0.00393126639614692, 0.00392636745084978, 0.0039186671863056, 0.00391162392311295, 0.00390881552550356, 0.00391301782127751, 0.0039254308468424, 0.00394529904466807, 0.00397004225219598, 0.00399583380597979, 0.00401842581820656
flux1:, 0.663733277591975, 0.00170219805505223, 0.00169257519615305, 0.00167928993749361, 0.00166408191745303, 0.00164896921653096, 0.00163626222901356, 0.00162841448566651, 0.00162762493093705, 0.0016352876378179, 0.0016515271887296, 0.00167505754474902, 0.00170344313056915, 0.00173361966656024, 0.00176241198874838, 0.00178689113543452, 0.00180471573387004, 0.0018148720999459, 0.00181910093293483, 0.00182350149419937, 0.00183849249161793, 0.00187447553977395, 0.00193233933575594, 0.00199510873089243, 0.00203846553436336, 0.00207342556104468, 0.00216346812031292, 0.00228704368721135, 0.00234048579890413, 0.0024858639899355, 0.00257136001204992, 0.00265247132443603, 0.00272983167632854, 0.00280990417348298, 0.00294817422404806, 0.00298384743486481, 0.00309164739619735, 0.00318658612469186, 0.00321747690290613, 0.00325651655502, 0.0033320261441317, 0.00342003291562574, 0.00349350176101883, 0.00354365823925941, 0.00357569956450097, 0.00359850712622963, 0.00361823673137622, 0.00363684267745102, 0.00365333663358832, 0.0036656709897324, 0.003672199625169, 0.0036725031454221, 0.00366769000780873, 0.00366027891402864, 0.00365370216690669, 0.00365149848362576, 0.00365637820904835, 0.00366943991246668, 0.00368980061700649, 0.0037147595485101, 0.00374041976039653, 0.00376254726546086
flux1:, 0.663995726495728, 0.00141473190290002, 0.00140586951373085, 0.00139327949877507, 0.00137858661275535, 0.00136374508177446, 0.00135104892786426, 0.00134297142392028, 0.00134175366509247, 0.00134884041119335, 0.0013644030922582, 0.00138719277914891, 0.00141480944736088, 0.0014442476080957, 0.00147244272248158, 0.00149662986004452, 0.00151462561680973, 0.00152544242280087, 0.0015305787254621, 0.00153559395321717, 0.00155026987342249, 0.00158471251312735, 0.00164030089521866, 0.00170130004054591, 0.00174439822141982, 0.00177981707654706, 0.00186883399991106, 0.00199120637709675, 0.00204499043896564, 0.00218967135368045, 0.00227363587315714, 0.00235911259822881, 0.00244111247256211, 0.00252026301635016, 0.00266027099908423, 0.00269760070182837, 0.00280707743122835, 0.00290448014686471, 0.00293774273052414, 0.00297789560161401, 0.0030537716445551, 0.00314226683204727, 0.00321673748178133, 0.00326828204909993, 0.00330170573988312, 0.00332552144029007, 0.00334572712798823, 0.00336436081648337, 0.00338066591365833, 0.00339283956926251, 0.00339939395704428, 0.00339995156662322, 0.00339557440734075, 0.0033886968351157, 0.00338266813298919, 0.00338095848495956, 0.00338621718669645, 0.00339947951369782, 0.00341980035158642, 0.00344443892442286, 0.00346950973801253, 0.00349086196929251
flux1:, 0.664258175399482, 0.00113590168175343, 0.00112791528372221, 0.001116315806238, 0.00110256350941037, 0.00108847395242682, 0.00107623538637999, 0.00106825144166443, 0.00106673224638999, 0.00107313074902581, 0.0010876621252944, 0.00110915163958751, 0.00113530478525737, 0.00116326459108692, 0.00119017113242712, 0.00121350645299698, 0.00123130194365611, 0.001242610218601, 0.00124864111860962, 0.00125429811884342, 0.00126856034241209, 0.00130109474671141, 0.00135376101224547, 0.00141224494566656, 0.00145444360702621, 0.00148960674860201, 0.00157626748912663, 0.0016957891934805, 0.0017488360757435, 0.00189097090007704, 0.00197241812707375, 0.00206104347543903, 0.00214670627046565, 0.00222451376156367, 0.00236541668898512, 0.00240435843841446, 0.00251512876913328, 0.00261468392930046, 0.00265020715035222, 0.00269113076207313, 0.00276667646253307, 0.00285479677815228, 0.00292944174341187, 0.00298167345542937, 0.00301591491656026, 0.00304030299968418, 0.00306068504573151, 0.0030792015622863, 0.00309533987600789, 0.00310753194444807, 0.0031144106987852, 0.0031155795636506, 0.003111980060249, 0.00310588818958073, 0.00310050967458014, 0.00309921068634847, 0.00310457656060022, 0.00311761043134232, 0.0031373650007395, 0.00316113729666183, 0.00318513494220888, 0.00320536195102195
flux1:, 0.664520624303235, 8.72213544628829e-4, 8.65206222298336e-4, 8.54870587350136e-4, 8.42456272971148e-4, 8.29569343533573e-4, 8.18206755932703e-4, 8.10616305576209e-4, 8.08906048992065e-4, 8.14495129416595e-4, 8.27638279693193e-4, 8.4726952761495e-4, 8.71266212373339e-4, 8.97005153525629e-4, 9.21920067760967e-4, 9.43817913007853e-4, 9.60997492843656e-4, 9.72563384769555e-4, 9.79390878347789e-4, 9.85614037082794e-4, 9.99246796488271e-4, 0.00102937620617294, 0.00107833811455525, 0.00113343308114752, 0.00117398426488231, 0.00120807550405383, 0.00129090008130471, 0.00140575930508705, 0.00145691143126278, 0.00159443733918349, 0.00167229994287915, 0.00176260742040207, 0.00185069758584025, 0.00192662300206627, 0.00206731143320889, 0.00210768417397799, 0.00221916069193152, 0.00232036248079046, 0.00235792010304524, 0.00239920103437408, 0.00247366115731447, 0.00256049404406247, 0.00263444799744834, 0.00268663626986329, 0.00272110264337988, 0.00274559397539167, 0.00276580995143495, 0.00278401103262827, 0.00279994245412379, 0.00281226588423832, 0.00281970462209922, 0.00282178999386423, 0.00281927572928551, 0.00281420926627009, 0.00280959208434148, 0.00280864678837746, 0.0028138847881455, 0.00282629971224153, 0.00284499367749951, 0.00286737245726146, 0.00288981394559099, 0.00290854693787955
flux1:, 0.664783073206988, 6.30792732183067e-4, 6.24840882968477e-4, 6.16001369747792e-4, 6.05273563161272e-4, 5.93990614841829e-4, 5.83879864403869e-4, 5.76952967560633e-4, 5.75148421985813e-4, 5.7981028490693e-4, 5.91226310821425e-4, 6.08468797343656e-4, 6.2964617709229e-4, 6.52446075617696e-4, 6.7467630228108e-4, 6.94538741782208e-4, 7.10646206693603e-4, 7.22164391713699e-4, 7.295899456097e-4, 7.36180009246096e-4, 7.48828537823375e-4, 7.75908937930748e-4, 8.20236287809882e-4, 8.70932650973603e-4, 9.08978144611802e-4, 9.41081136404003e-4, 0.00101844673054248, 0.00112667558229609, 0.00117471200374771, 0.00130536177075444, 0.00137850168401184, 0.0014687655048336, 0.00155777029422828, 0.00163114410251835, 0.00177021489462075, 0.00181167405157563, 0.00192302752472105, 0.00202514337251533, 0.00206437307949849, 0.00210551822390606, 0.00217808065116646, 0.00226267308143135, 0.00233504637918029, 0.00238644749047416, 0.00242053537218345, 0.00244464393649187, 0.00246432099340938, 0.00248196026378809, 0.00249757885120329, 0.0025100676340856, 0.00251821852747831, 0.00252144864333703, 0.00252026733292162, 0.00251643131817666, 0.00251268079879643, 0.0025120538582797, 0.00251697205325993, 0.00252843295522399, 0.00254562901287949, 0.00256613522517801, 0.00258656809745661, 0.00260344506852115
flux1:, 0.665045522110741, 4.19232894193473e-4, 4.1437138053113e-4, 4.07201086230887e-4, 3.98440852574734e-4, 3.89098042241758e-4, 3.80562197461605e-4, 3.74536709556856e-4, 3.72727890579427e-4, 3.76364086241889e-4, 3.8575578955888e-4, 4.00135456316608e-4, 4.17891456307161e-4, 4.37087383903423e-4, 4.55973660808113e-4, 4.73206513149627e-4, 4.87751724431741e-4, 4.98842417266526e-4, 5.06555848580166e-4, 5.13173966373931e-4, 5.24328306732758e-4, 5.47556388316777e-4, 5.86165053086422e-4, 6.31315753356049e-4, 6.65887458901551e-4, 6.94989634928461e-4, 7.65141185686089e-4, 8.64627569130368e-4, 9.08279424050877e-4, 0.00102959680472954, 0.00109681769813727, 0.0011850487493705, 0.00127316622518822, 0.00134317953443508, 0.00147891711782844, 0.00152093148845739, 0.00163105856565295, 0.00173310218435033, 0.00177348743988221, 0.00181391631877351, 0.0018837138845294, 0.00196508092726447, 0.00203497260936662, 0.00208484589966714, 0.00211795959804949, 0.00214120086102705, 0.00215995138694577, 0.0021767443033119, 0.00219188019602651, 0.00220448230325961, 0.00221339876148976, 0.00221790356444462, 0.0022182192829131, 0.00221576186968664, 0.00221296078543577, 0.00221263038414854, 0.00221708231376061, 0.00222732255677176, 0.00224266267956216, 0.00226089405428866, 0.0022789274815724, 0.0022936225774988
flux1:, 0.665307971014495, 2.45374193680972e-4, 2.41581941663296e-4, 2.36178777955588e-4, 2.29584619131814e-4, 2.22441331473083e-4, 2.15745016071581e-4, 2.10828644805555e-4, 2.09109444398498e-4, 2.11659824606825e-4, 2.18797590911533e-4, 2.29927267164254e-4, 2.43752616502266e-4, 2.58763339515322e-4, 2.7370613202617e-4, 2.8773807353509e-4, 3.00207874930611e-4, 3.10419420969215e-4, 3.17994586592734e-4, 3.24154241166912e-4, 3.33141838167198e-4, 3.51552365341042e-4, 3.8320771017756e-4, 4.21534821521966e-4, 4.51560735183794e-4, 4.76561342801136e-4, 5.37627910903914e-4, 6.26132763109818e-4, 6.64099802196364e-4, 7.73462375922674e-4, 8.33524624800279e-4, 9.17474303709323e-4, 0.00100261030393577, 0.00106831162144288, 0.00119868111766577, 0.00124051604094483, 0.001348015781189, 0.00144872892398877, 0.00148958589051152, 0.00152862542691636, 0.00159473889440388, 0.0016718724535804, 0.00173838269644412, 0.00178600606612591, 0.00181757575895462, 0.00183948620790168, 0.00185692634676961, 0.00187256475044584, 0.00188699212994914, 0.00189956931320822, 0.00190919751300907, 0.00191499332486751, 0.00191686702108266, 0.00191585936464725, 0.00191405097196885, 0.00191399839346579, 0.00191788161104326, 0.00192671156609652, 0.00193993511939662, 0.00195559189922156, 0.00197092694430378, 0.00198318146611421
flux1:, 0.665570419918248, 1.17007054318045e-4, 1.14194235241532e-4, 1.10568334797652e-4, 1.06245736905368e-4, 1.01478203461275e-4, 9.68269909305308e-5, 9.32036846632632e-5, 9.16857563595672e-5, 9.3149499794552e-5, 9.78982358963537e-5, 1.0550852751545e-4, 1.15019175072026e-4, 1.2537854788179e-4, 1.35866082902153e-4, 1.46171483872232e-4, 1.56046244746644e-4, 1.64865286680337e-4, 1.71765130333085e-4, 1.76834890050706e-4, 1.82825073806497e-4, 1.95300717669975e-4, 2.18633253657826e-4, 2.48745197742271e-4, 2.7306321813923e-4, 2.92787380093839e-4, 3.42806180526179e-4, 4.17988009656522e-4, 4.48957202488788e-4, 5.43608483434684e-4, 5.95247642533367e-4, 6.72422062001739e-4, 7.52198974182458e-4, 8.12498552710399e-4, 9.35154038567671e-4, 9.75863462859551e-4, 0.00107902646327727, 0.00117687276243983, 0.00121734463624948, 0.0012542280444662, 0.00131569139338783, 0.00138756983630424, 0.00144981210524343, 0.0014944965979411, 0.00152399579142947, 0.00154415284017768, 0.00155992309474853, 0.00157409388205361, 0.00158754499653846, 0.00159988010603138, 0.00161005868329815, 0.00161704069287704, 0.00162041718945914, 0.00162083769405185, 0.00162001054008716, 0.00162020887357757, 0.00162346035535986, 0.00163077131372098, 0.00164172797855262, 0.0016546339971221, 0.00166709076947733, 0.00167674340114234
flux1:, 0.665832868822001, 4.15073142446875e-5, 3.95053365278532e-5, 3.7571094623153e-5, 3.55277534699541e-5, 3.3228537726712e-5, 3.07736071539834e-5, 2.86139933813827e-5, 2.74431508362554e-5, 2.79007694259207e-5, 3.0246617872451e-5, 3.42159623756083e-5, 3.91848046971808e-5, 4.45734218836974e-5, 5.02116537943705e-5, 5.63375718298842e-5, 6.31144172558301e-5, 6.99852958456071e-5, 7.55784109784843e-5, 7.87979908121106e-5, 8.08209436239165e-5, 8.61170733269118e-5, 9.9652623779482e-5, 1.20074127893519e-4, 1.37455644041718e-4, 1.50676207766497e-4, 1.87625972923514e-4, 2.47074463136814e-4, 2.69741739380894e-4, 3.46834069546175e-4, 3.88783786436828e-4, 4.56470636613503e-4, 5.28250563943435e-4, 5.81934139327707e-4, 6.94244891671022e-4, 7.32674796754661e-4, 8.29488471601141e-4, 9.22662475696651e-4, 9.61723504480241e-4, 9.95595007255157e-4, 0.00105140436350047, 0.00111700397756939, 0.00117411735266669, 0.00121522078486517, 0.00124218255582755, 0.0012602239452388, 0.00127401085479816, 0.00128641788283743, 0.00129860263511111, 0.00131041453290147, 0.0013208831808848, 0.0013288271325637, 0.00133353048924086, 0.0013352555435286, 0.00133533212355617, 0.00133573582594968, 0.00133832534869509, 0.00134408906569543, 0.00135274596157926, 0.00136286361432706, 0.00137240318906, 0.00137941692335336
flux1:, 0.666095317725754, 2.54193145916116e-5, 2.39749227176349e-5, 2.35488261490135e-5, 2.36964031432405e-5, 2.38801926895704e-5, 2.37282180587545e-5, 2.32035963825242e-5, 2.25778203711422e-5, 2.2212940762936e-5, 2.22884088133981e-5, 2.26709385202448e-5, 2.30576646737452e-5, 2.33338768393863e-5, 2.38778943357435e-5, 2.54752032910266e-5, 2.8698402517193e-5, 3.30527305899312e-5, 3.66427588082457e-5, 3.71539315340212e-5, 3.41356918760395e-5, 3.09214995754496e-5, 3.31270352411309e-5, 4.23429259342282e-5, 5.15273847445734e-5, 5.69957376408096e-5, 7.88403760076062e-5, 1.20120211402116e-4, 1.33216088024562e-4, 1.89865142377079e-4, 2.20885047299631e-4, 2.76194753098609e-4, 3.37118938851659e-4, 3.82872111182108e-4, 4.81968698172746e-4, 5.16773783206153e-4, 6.04946628093354e-4, 6.91400470036998e-4, 7.27871492601384e-4, 7.57798370833755e-4, 8.06925852173185e-4, 8.65235119867276e-4, 9.16397388125614e-4, 9.53337119972478e-4, 9.77368703659575e-4, 9.93010496167107e-4, 0.00100456819606416, 0.00101495618260787, 0.00102558625880572, 0.00103655176035043, 0.00104696878516923, 0.00105554259176348, 0.00106128116722912, 0.00106408414168433, 0.00106491536297172, 0.00106545251439678, 0.00106737542103828, 0.00107164004105145, 0.00107808296432274, 0.00108552110307984, 0.00109226042698146, 0.00109674380285874
flux1:, 0.666357766629508, 7.40145929476344e-5, 7.27893756474558e-5, 7.35946164393093e-5, 7.57576194126266e-5, 7.83734665577596e-5, 8.06014245075512e-5, 8.19005818188995e-5, 8.20885603741889e-5, 8.12081616770313e-5, 7.9314215200404e-5, 7.63639617722186e-5, 7.23416339291535e-5, 6.75707156364618e-5, 6.29566098741678e-5, 5.98145572176679e-5, 5.91126528950171e-5, 6.04089193082567e-5, 6.12768499458419e-5, 5.81693508059632e-5, 4.89828943570069e-5, 3.58986455686145e-5, 2.52433657760874e-5, 2.17558453091053e-5, 2.14963082220493e-5, 1.79823328390912e-5, 2.27247666882746e-5, 4.34298048493263e-5, 4.57490309811097e-5, 7.90997004516224e-5, 9.80081428310844e-5, 1.37929891537843e-4, 1.84975114368467e-4, 2.21418738971105e-4, 3.04259389118339e-4, 3.33934020906009e-4, 4.10940474051754e-4, 4.88429447088235e-4, 5.21006022327956e-4, 5.45999004876765e-4, 5.87412435207112e-4, 6.37449948578786e-4, 6.81892020164252e-4, 7.14157012984726e-4, 7.34952367163083e-4, 7.48004644152024e-4, 7.57174998178734e-4, 7.65353885751405e-4, 7.74169924521261e-4, 7.83951553948042e-4, 7.93919674165616e-4, 8.02704877732842e-4, 8.0908668113656e-4, 8.12646363482922e-4, 8.14013391502806e-4, 8.14582359177385e-4, 8.15853269231356e-4, 8.18736742262828e-4, 8.23165948971263e-4, 8.28180303045142e-4, 8.32398833853118e-4, 8.34619470519179e-4
flux1:, 0.666620215533261, 1.90863506319042e-4, 1.89440003376488e-4, 1.91118588824451e-4, 1.95050587250456e-4, 2.00000328473325e-4, 2.04674533492052e-4, 2.08022347436885e-4, 2.09381258274801e-4, 2.08432900621284e-4, 2.05056453280021e-4, 1.99246273614156e-4, 1.91223009395953e-4, 1.81702853502583e-4, 1.72078443894278e-4, 1.64161065909368e-4, 1.59289215281714e-4, 1.57060928491653e-4, 1.54518811047144e-4, 1.4688966032558e-4, 1.30420265054336e-4, 1.06148577741469e-4, 8.11779499374502e-5, 6.3575273778219e-5, 5.26934882138767e-5, 3.90335492958699e-5, 2.47782812589194e-5, 2.25949074413351e-5, 1.30294262057982e-5, 2.03315286682149e-5, 2.60421918023222e-5, 4.7514030475343e-5, 7.75652012259113e-5, 1.0330102291751e-4, 1.66756930503684e-4, 1.89680126864223e-4, 2.52825997950347e-4, 3.1897277187689e-4, 3.46265888906933e-4, 3.65308124331023e-4, 3.97996987981254e-4, 4.38833423966681e-4, 4.7585541938306e-4, 5.03017672415295e-4, 5.20367685986614e-4, 5.30747100018103e-4, 5.37477059328369e-4, 5.43345123707433e-4, 5.50145038011305e-4, 5.58422788963293e-4, 5.67521697395474e-4, 5.76043825376292e-4, 5.82601857039469e-4, 5.86520696850551e-4, 5.88145135186689e-4, 5.88616986875433e-4, 5.89265921145318e-4, 5.90948215267647e-4, 5.93669606092001e-4, 5.9665591362491e-4, 5.98793366150936e-4, 5.99182336066735e-4
flux1:, 0.666882664437014, 3.77463338043732e-4, 3.75358650802217e-4, 3.77491264457232e-4, 3.82898105935767e-4, 3.90060143626443e-4, 3.97258332819519e-4, 4.02934741490955e-4, 4.05925704470397e-4, 4.05510085461724e-4, 4.0133515121786e-4, 3.93368561850575e-4, 3.82002389841267e-4, 3.68283640139154e-4, 3.54035772002866e-4, 3.41517661571151e-4, 3.32402462696764e-4, 3.26311893863873e-4, 3.19764808498069e-4, 3.0678764814104e-4, 2.82008828408793e-4, 2.45355939414417e-4, 2.04774512690679e-4, 1.71807217973876e-4, 1.49255173602356e-4, 1.24405669480829e-4, 8.94272466294082e-5, 6.22043604898459e-5, 3.97780047334929e-5, 1.84688942852173e-5, 1.00294637237575e-5, 1.0020161939771e-5, 1.9956723771117e-5, 3.3621264902124e-5, 7.45775853955983e-5, 8.90704245945894e-5, 1.35576970689612e-4, 1.87952399534438e-4, 2.0854049059128e-4, 2.20624385384113e-4, 2.43631607421076e-4, 2.74415586750518e-4, 3.03404568801385e-4, 3.25129870998693e-4, 3.38929887448614e-4, 3.46668294926281e-4, 3.51023184769906e-4, 3.54587098032809e-4, 3.5925340356508e-4, 3.65758214656009e-4, 3.7358171820117e-4, 3.81347707503506e-4, 3.87574023474256e-4, 3.91405605664539e-4, 3.92968131477085e-4, 3.93195527219747e-4, 3.93267587262257e-4, 3.93982983028759e-4, 3.95395824109076e-4, 3.96876369459564e-4, 3.97521594730895e-4, 3.96667851936354e-4
flux1:, 0.667145113340768, 6.32967601162771e-4, 6.29654922127631e-4, 6.3178815021684e-4, 6.38357148266046e-4, 6.47614107763135e-4, 6.57448815786573e-4, 6.65806273827622e-4, 6.71005571051539e-4, 6.71882518585068e-4, 6.67793118266095e-4, 6.58607033911042e-4, 6.44811717969229e-4, 6.27709827371874e-4, 6.09485330312215e-4, 5.92783391938816e-4, 5.79566359929255e-4, 5.69459600214329e-4, 5.58471186713559e-4, 5.39470546610241e-4, 5.05525105099994e-4, 4.55506367149832e-4, 3.98263535290919e-4, 3.48922843990548e-4, 3.13846417658982e-4, 2.7693922855279e-4, 2.19752576854049e-4, 1.65574439297824e-4, 1.29477034232747e-4, 7.72669578393614e-5, 5.38973199290069e-5, 2.94962812300845e-5, 1.62884661260077e-5, 1.66120577398682e-5, 3.20795638647187e-5, 3.64720479707199e-5, 6.35748657807871e-5, 9.9791538232446e-5, 1.12281208400737e-4, 1.16451391211743e-4, 1.28909643424891e-4, 1.48896579048332e-4, 1.69345419793378e-4, 1.85403118097501e-4, 1.95657418711416e-4, 2.00905923053191e-4, 2.03077493282515e-4, 2.04467613766664e-4, 2.06991518463179e-4, 2.11537850120956e-4, 2.17732836746548e-4, 2.2427290980003e-4, 2.29659198171011e-4, 2.32943355585692e-4, 2.34109971636899e-4, 2.33942460261391e-4, 2.33501650933215e-4, 2.33532160221488e-4, 2.34114554834513e-4, 2.34719183927004e-4, 2.34590805998336e-4, 2.33225598834261e-4
flux1:, 0.667407562244521, 9.54056328183869e-4, 9.48994111255295e-4, 9.5067385578288e-4, 9.58107117697282e-4, 9.69375159571502e-4, 9.82016013245479e-4, 9.93493092085841e-4, 0.00100159693772105, 0.00100468275146456, 0.00100175553938236, 9.92511798179463e-4, 9.77451261925711e-4, 9.58047689880101e-4, 9.36764655401632e-4, 9.16561862084773e-4, 8.9963689614298e-4, 8.85594923302394e-4, 8.69950591366385e-4, 8.44474731994327e-4, 8.00754202392871e-4, 7.36676846461129e-4, 6.62048628255634e-4, 5.95640633045157e-4, 5.47440000973235e-4, 4.97835352696553e-4, 4.17263161945902e-4, 3.34520484636343e-4, 2.84138598337073e-4, 1.99093801918125e-4, 1.60220864576288e-4, 1.08731272951062e-4, 6.95410320891442e-5, 5.54080503674165e-5, 4.26390193139518e-5, 3.53422787935833e-5, 4.03995108740528e-5, 5.82126240070703e-5, 6.13043531558843e-5, 5.67040844024176e-5, 5.78744671176441e-5, 6.64567877114654e-5, 7.79831493860101e-5, 8.82543724094015e-5, 9.50772341067422e-5, 9.81051102083339e-5, 9.84134064886368e-5, 9.78927662716496e-5, 9.83928521566182e-5, 1.00907628332786e-4, 1.05211741687681e-4, 1.10122500670941e-4, 1.14204129892608e-4, 1.16507144555661e-4, 1.16961218127047e-4, 1.16265957594978e-4, 1.15403023032877e-4, 1.15073529565602e-4, 1.1536673057606e-4, 1.15809615050263e-4, 1.15729530418843e-4, 1.1470140417132e-4
flux1:, 0.667670011148274, 0.00133497602982426, 0.00132764367102858, 0.00132845270247843, 0.00133650195910728, 0.00134975884060108, 0.00136545087451292, 0.00138057930728054, 0.00139239975357515, 0.00139875374474596, 0.00139823834933899, 0.00139030197608181, 0.00137537101729341, 0.00135500078103209, 0.00133184672203093, 0.00130910366726832, 0.00128914348842316, 0.00127152344362623, 0.00125128479321593, 0.00121917013981902, 0.00116538530413736, 0.00108692102074873, 9.94580561650072e-4, 9.10789501393716e-4, 8.49170705155695e-4, 7.86502708270848e-4, 6.81734816531894e-4, 5.69189179739845e-4, 5.04130761055342e-4, 3.84749039905941e-4, 3.30035303503522e-4, 2.49065091369277e-4, 1.81345790582417e-4, 1.51851781744659e-4, 1.08452887034928e-4, 8.8031878392635e-5, 6.8635039362906e-5, 6.60440720390416e-5, 5.85983178609e-5, 4.45159652186111e-5, 3.38262501260342e-5, 3.05627917949716e-5, 3.2926763074385e-5, 3.74103142428328e-5, 4.10232553009035e-5, 4.22114125383098e-5, 4.10998291295688e-5, 3.90656193493558e-5, 3.77992062818928e-5, 3.83444844008501e-5, 4.06192650654799e-5, 4.36043993038567e-5, 4.60042893069823e-5, 4.69608350412066e-5, 4.64381930522274e-5, 4.51242123057348e-5, 4.3967563197245e-5, 4.36426969819071e-5, 4.42350457692114e-5, 4.5288479810417e-5, 4.6149647505551e-5, 4.63912231517044e-5
flux1:, 0.667932460052027, 0.00176776163527609, 0.00175769961659066, 0.00175729639632722, 0.00176579602054332, 0.0017811045053854, 0.00180017929794824, 0.00181958165520059, 0.0018360312745481, 0.00184682954505244, 0.00185011491147576, 0.00184501742931141, 0.00183180680242814, 0.00181202998169316, 0.00178844379004894, 0.00176439412879728, 0.00174236090372558, 0.00172182195337465, 0.00169736607186979, 0.00165878640886299, 0.00159502180911795, 0.00150226207061418, 0.00139233205820023, 0.00129126650356406, 0.00121627899072079, 0.00114048948992134, 0.00101112961390519, 8.67966626267404e-4, 7.88077234067715e-4, 6.33350935278782e-4, 5.62714424811336e-4, 4.50259650439584e-4, 3.51848525863385e-4, 3.06350054923867e-4, 2.30384981432581e-4, 1.95626627140384e-4, 1.49706827126993e-4, 1.25051035953028e-4, 1.06149819745363e-4, 8.20616930122424e-5, 5.91409624472076e-5, 4.37829800901429e-5, 3.6901645402433e-5, 3.57166609674248e-5, 3.64415515061105e-5, 3.62704352058135e-5, 3.42936906239181e-5, 3.12704935791221e-5, 2.8636206804599e-5, 2.74232701889652e-5, 2.76796793590624e-5, 2.85846150113805e-5, 2.90529771046397e-5, 2.84059322674929e-5, 2.6729593439828e-5, 2.4772943136709e-5, 2.35010005719782e-5, 2.35831260104106e-5, 2.50939815767309e-5, 2.75603487724855e-5, 3.02904569688955e-5, 3.27786204717477e-5
flux1:, 0.668194908955781, 0.00224263298332231, 0.0022294845772327, 0.00222763984795558, 0.00223653435841503, 0.00225405742328415, 0.00227693392297647, 0.00230130936909501, 0.00232337277730817, 0.00233986783486395, 0.00234843351524298, 0.00234782035277537, 0.00233806509337736, 0.00232062072677236, 0.00229825621234218, 0.00227438296809632, 0.00225151922574794, 0.00222902828260064, 0.00220106650828908, 0.00215656108265415, 0.0020833075304316, 0.00197679579487449, 0.00184987730239306, 0.00173209437343744, 0.00164415046765535, 0.00155550781195311, 0.00140160395522917, 0.00122747148744127, 0.0011328406847149, 9.42303077249677e-4, 8.55927116120591e-4, 7.1044294534091e-4, 5.79640869048542e-4, 5.17794603265782e-4, 4.07869819809926e-4, 3.5784191673932e-4, 2.83764483226319e-4, 2.35805536158189e-4, 2.04804806296577e-4, 1.70410768949257e-4, 1.35117339446021e-4, 1.07628587641942e-4, 9.15857956587172e-5, 8.49703070544587e-5, 8.32181805198513e-5, 8.22503173297742e-5, 8.00555398192197e-5, 7.66801036082896e-5, 7.32107530183187e-5, 7.06038716411881e-5, 6.90175567318402e-5, 6.78546512378072e-5, 6.63007044656276e-5, 6.39348011625663e-5, 6.10455599184511e-5, 5.85121817621487e-5, 5.73648719702677e-5, 5.82919990356119e-5, 6.13555679465231e-5, 6.60383652531288e-5, 7.15609740849035e-5, 7.72724150482502e-5
flux1:, 0.668457357859534, 0.00274853793209525, 0.00273208891562094, 0.00272871626142316, 0.00273807864007043, 0.00275808324456394, 0.00278525571028344, 0.00281535202894864, 0.00284404319358063, 0.00286750898525993, 0.00288286139471102, 0.0028884235845335, 0.00288393467279818, 0.00287067678167077, 0.00285134694872996, 0.00282933810994578, 0.00280713557334074, 0.0027839497331956, 0.00275352212489083, 0.00270399853830232, 0.00262215945852917, 0.0025028963403093, 0.00236007062292573, 0.00222657529761801, 0.00212644924168845, 0.00202555002510796, 0.00184760632784517, 0.00164263552015699, 0.00153359313410157, 0.00130734543691996, 0.00120567785529291, 0.00102613345576843, 8.61767681212458e-4, 7.83556316252809e-4, 6.38884837697006e-4, 5.7298196954593e-4, 4.6962342439165e-4, 3.97609509740951e-4, 3.54178348016916e-4, 3.09427205992252e-4, 2.61867201592854e-4, 2.2243590819381e-4, 1.97485783683241e-4, 1.85790560188463e-4, 1.82046231867078e-4, 1.80903989912891e-4, 1.79205591870596e-4, 1.76203558960887e-4, 1.72549144415277e-4, 1.69057993206347e-4, 1.65972368877443e-4, 1.62933868325989e-4, 1.59446096256711e-4, 1.55411626553563e-4, 1.5139073962973e-4, 1.48453718550241e-4, 1.4774053351527e-4, 1.49982562603937e-4, 1.5523115338252e-4, 1.62905679602688e-4, 1.72100353697853e-4, 1.81964562944987e-4
flux1:, 0.668719806763287, 0.00327379584290569, 0.00325400836028513, 0.0032491850871878, 0.00325922278010434, 0.00328206981902513, 0.00331408137908888, 0.0033506526932459, 0.00338695830965457, 0.00341862166371675, 0.00344221678339337, 0.00345560867025781, 0.00345818972486336, 0.00345100688410957, 0.00343660988859081, 0.00341829361773039, 0.00339843958698225, 0.00337606425731963, 0.00334450822430458, 0.00329121829123154, 0.00320208811086594, 0.003071508042504, 0.00291431026085461, 0.0027665291532563, 0.00265533537332576, 0.00254308888055122, 0.00234205833587594, 0.00210686667442702, 0.00198396980366126, 0.0017226877937452, 0.00160643032345604, 0.00139234541590955, 0.00119381248119053, 0.00109955645878734, 9.19996314507217e-4, 8.37970309491699e-4, 7.04773214036249e-4, 6.08480588360688e-4, 5.52624558409962e-4, 4.97727201300981e-4, 4.38261995582684e-4, 3.87303268766091e-4, 3.53866564621209e-4, 3.37544033700554e-4, 3.32347003477537e-4, 3.31686546409942e-4, 3.31236077529887e-4, 3.29391724535911e-4, 3.2629316278348e-4, 3.22553774198321e-4, 3.1846993361802e-4, 3.13926838002769e-4, 3.08779188082068e-4, 3.03302669344334e-4, 2.98383371544527e-4, 2.95331482806134e-4, 2.95433554200583e-4, 2.9948512847763e-4, 3.07531122967384e-4, 3.18915207808949e-4, 3.32578021023501e-4, 3.47429918439305e-4
flux1:, 0.66898225566704, 0.00380678187188202, 0.00378381871039853, 0.00377779404385631, 0.00378884057462482, 0.00381495999124101, 0.00385236187957225, 0.00389611315285937, 0.00394092408010949, 0.00398188527264937, 0.0040150410208507, 0.00403778746651651, 0.00404913998608793, 0.00404986177493195, 0.00404229153510758, 0.00402955347677548, 0.00401385670109446, 0.00399398082687055, 0.00396287490324497, 0.00390736424931585, 0.00381257967323471, 0.00367250021689482, 0.00350286664027724, 0.00334259801898876, 0.00322175029099639, 0.00309934705643431, 0.0028766061588796, 0.00261228347877106, 0.00247629613896555, 0.00218121689709785, 0.00205130649759382, 0.00180276883330745, 0.00157005646075562, 0.00146041178897718, 0.00124647802061503, 0.00114845199613068, 9.85455114339511e-4, 8.65205060649683e-4, 7.97272525194881e-4, 7.32702024748309e-4, 6.61943882506736e-4, 6.00092058555007e-4, 5.5874520233712e-4, 5.38333803113233e-4, 5.32256356002948e-4, 5.32739187067595e-4, 5.34291846185452e-4, 5.34412520670183e-4, 5.32667488108123e-4, 5.29412582272488e-4, 5.24966153520021e-4, 5.19452306878121e-4, 5.13094898620202e-4, 5.06574670513096e-4, 5.01140144959818e-4, 4.98375279527449e-4, 4.99739332562223e-4, 5.06107751491498e-4, 5.17523576154509e-4, 5.3324860834663e-4, 5.52054280265535e-4, 5.72588626443584e-4
flux1:, 0.669244704570794, 0.00433658634720845, 0.00431082248579071, 0.00430401119370601, 0.00431650281214414, 0.004346354592082, 0.00438965299036612, 0.00444117430582661, 0.00449520894485568, 0.0045463559565363, 0.00459015926267646, 0.00462355764162447, 0.00464518015190789, 0.00465547573607799, 0.00465652220277345, 0.0046512095511879, 0.00464150984854455, 0.00462592209273804, 0.00459700838608965, 0.00454104314707187, 0.00444251073433351, 0.00429505820765668, 0.00411525083065924, 0.00394459479656814, 0.00381574976983458, 0.00368461707555869, 0.0034419248497859, 0.00315000440765052, 0.00300187235535286, 0.00267476310231567, 0.00253234760305209, 0.00225001201285579, 0.00198370040611642, 0.00185964405419805, 0.00161249510154487, 0.00149896160087888, 0.00130680487746319, 0.00116345615746814, 0.00108412799162204, 0.00101060716391004, 9.294036169466e-4, 8.57495125600105e-4, 8.08952662068203e-4, 7.85057597894112e-4, 7.78681456057684e-4, 7.80945324491745e-4, 7.85225231380274e-4, 7.88102727519729e-4, 7.88525762779713e-4, 7.86546264900621e-4, 7.8247249564561e-4, 7.76654538061228e-4, 7.69688839663548e-4, 7.62674936765433e-4, 7.57241617076317e-4, 7.55263716886895e-4, 7.58386557433509e-4, 7.67573708864442e-4, 7.8286932895888e-4, 8.03451877477634e-4, 8.27918725264621e-4, 8.54648398113239e-4
flux1:, 0.669507153474547, 0.00485358567477124, 0.0048256049919927, 0.00481856600589807, 0.00483300454774666, 0.00486702821597408, 0.00491662256870024, 0.00497631807230132, 0.00504004336907718, 0.00510196609657284, 0.00515718133131284, 0.00520220519010299, 0.00523529324543953, 0.00525656899694245, 0.00526781485328121, 0.00527163374163709, 0.00526970167274546, 0.00526019358342088, 0.0052352846813695, 0.00518076092926988, 0.00508056658926227, 0.00492808375300641, 0.00474059815995132, 0.00456187254003269, 0.00442686235443176, 0.00428861046185245, 0.00402805526628018, 0.00371047284910318, 0.00355129629021873, 0.00319440822834192, 0.00304081884513041, 0.00272588953660652, 0.00242713372478359, 0.00228993884371127, 0.00201133987801436, 0.00188314481178105, 0.00166305054410339, 0.0014979693574232, 0.00140823392615924, 0.00132671203851443, 0.00123612063718414, 0.0011551689623854, 0.0011002608883484, 0.00107353280026435, 0.00106742604627755, 0.00107205726353202, 0.0010797238897888, 0.001086095428993, 0.00108947506834968, 0.00108957550050215, 0.00108666498392556, 0.00108130014876715, 0.0010744400739279, 0.00106759926012436, 0.00106278582696772, 0.00106216528637938, 0.00106756855471203, 0.0010800466055483, 0.00109964453779485, 0.00112545905384491, 0.00115591793004166, 0.00118913803448526
flux1:, 0.6697696023783, 0.00534987160594599, 0.00532044798263405, 0.00531384921967887, 0.00533075412108343, 0.00536931114666823, 0.00542542951735154, 0.00549344747491094, 0.00556700462905031, 0.00563991656030037, 0.00570690310273603, 0.00576411542015868, 0.00580947047001775, 0.00584277464957271, 0.00586549643394939, 0.00587991056699306, 0.00588734497032101, 0.00588560878523827, 0.0058664865909759, 0.00581532979603123, 0.00571563741882347, 0.0055605804078857, 0.00536804393612302, 0.00518369239954908, 0.00504445177989429, 0.00490081510997561, 0.00462475303121891, 0.00428379734682232, 0.00411480389972448, 0.00373081440444581, 0.00356753736727717, 0.00322173571927788, 0.00289223138929518, 0.00274343490584626, 0.00243570184186058, 0.00229401673408004, 0.00204774980150305, 0.00186276076363513, 0.00176387710909121, 0.00167549828273582, 0.00157675420109994, 0.00148791928107671, 0.00142756536885702, 0.00139867884197186, 0.00139337504356232, 0.00140088436949093, 0.00141250264832321, 0.00142301436559868, 0.00143007052124935, 0.00143302165305037, 0.0014320700857049, 0.0014279550630482, 0.00142197687907518, 0.00141604528282908, 0.00141252927728007, 0.00141386822286185, 0.0014220643981995, 0.00143824595229736, 0.00146245443586958, 0.00149370784314475, 0.0015302762702278, 0.00157003589584977
flux1:, 0.670032051282053, 0.00581950295236563, 0.00578956650669508, 0.0057841386611627, 0.00580399258254658, 0.00584730745888478, 0.0059099456511331, 0.00598611698949041, 0.00606925964488022, 0.00615293501154341, 0.00623158210132757, 0.00630106638207288, 0.00635902180579699, 0.0064049646841662, 0.00644004678837826, 0.00646618583339351, 0.00648431776184492, 0.00649184735303838, 0.00648016223999275, 0.00643422499126502, 0.00633717225119754, 0.00618200458822662, 0.00598707227840187, 0.00579957137864361, 0.00565806457269004, 0.00551084192124873, 0.00522183048447639, 0.00486008784106417, 0.00468260736821089, 0.00427455378107547, 0.00410320257769358, 0.00372872278148121, 0.00337065833183313, 0.0032120232759577, 0.00287795174867826, 0.00272423707500875, 0.00245404802736083, 0.00225137058193155, 0.00214482334276998, 0.00205088964246604, 0.00194536905121773, 0.0018499238639567, 0.00178510735904661, 0.00175474130592203, 0.00175072275843991, 0.0017615269161565, 0.00177754344967543, 0.00179271928275978, 0.00180406425612804, 0.00181055683180913, 0.00181231290998742, 0.00181022799052662, 0.00180591315766883, 0.00180164033814637, 0.00180010577093346, 0.00180399104638172, 0.0018154429523869, 0.00183564740943703, 0.00186463309368914, 0.00190134245723112, 0.00194390523005027, 0.00198998846652273
flux1:, 0.670294500185807, 0.00625856550696256, 0.00622915615855088, 0.00622563949990487, 0.00624883301346704, 0.00629693946595926, 0.00636581098777061, 0.00644960373215831, 0.00654165619502219, 0.0066353901726901, 0.00672507661267481, 0.00680639340177587, 0.00687676537863379, 0.00693546260832706, 0.00698333215483453, 0.00702191810031432, 0.00705172953919677, 0.00706973296347891, 0.00706691168398207, 0.00702787795289065, 0.00693547732436697, 0.0067825687166623, 0.00658782421267512, 0.00639959555573567, 0.006257747879245, 0.00610874517390205, 0.00580947559756533, 0.00542977125726637, 0.0052452131757813, 0.00481642094844646, 0.00463870970850353, 0.00423816432135436, 0.0038541617243965, 0.00368763607574941, 0.00333041963148543, 0.00316638184546639, 0.00287493699856822, 0.00265711193247924, 0.00254456154640722, 0.00244649371216775, 0.00233567581191928, 0.00223497286371734, 0.00216671585602514, 0.00213553764073593, 0.0021332243648496, 0.00214763489787658, 0.00216836233145435, 0.00218858093594426, 0.00220468733926546, 0.00221529079969767, 0.00222040672144035, 0.00222106006371697, 0.00221913599833776, 0.00221722533571129, 0.00221830584764038, 0.00222525772538189, 0.00224033489914283, 0.00226475368175585, 0.00229851586331254, 0.00234049068897152, 0.00238868824795024, 0.00244060579359257
flux1:, 0.67055694908956, 0.00666504890767067, 0.00663726068666766, 0.00663634967620247, 0.00666313077476549, 0.00671582938625385, 0.00679033274484968, 0.00688082880280425, 0.00698067057558909, 0.00708326863408486, 0.0071828533164538, 0.0072750280876585, 0.00735709736688275, 0.00742814290347986, 0.00748873212422162, 0.00754003058588826, 0.00758209525666417, 0.00761142644259241, 0.00761859639788844, 0.00758789985958701, 0.00750195210671783, 0.00735348887249132, 0.00716135646139108, 0.00697468914225079, 0.00683432686959894, 0.00668530510879071, 0.00637853560097206, 0.00598387338955727, 0.00579370604597077, 0.00534771326648021, 0.00516543080830959, 0.00474178778645555, 0.00433483441136077, 0.00416250746785839, 0.00378564872301054, 0.00361319300998076, 0.00330349551318158, 0.00307330590521631, 0.00295653717939817, 0.00285583548195468, 0.00274126563471058, 0.00263670562135444, 0.00256604792916737, 0.0025347026013367, 0.0025344481899661, 0.00255266878887342, 0.0025782798261912, 0.00260376158966845, 0.00262494000875193, 0.00264006985555609, 0.00264905883601543, 0.00265303587282945, 0.00265412002761295, 0.00265517092875597, 0.0026593937994682, 0.00266981525398445, 0.00268875134086694, 0.00271741535343939, 0.00275576430336394, 0.00280259527058317, 0.00285582109846027, 0.00291281343658918
flux1:, 0.670819397993313, 0.00703857016360117, 0.00701349050263219, 0.00701578120333642, 0.00704621491847198, 0.00710304741969374, 0.00718225570016144, 0.00727815451368005, 0.00738423521212668, 0.00749403530604685, 0.00760188202623607, 0.00770342787587068, 0.00779595604574451, 0.00787842856022056, 0.00795116908324772, 0.00801497048015546, 0.00806942214108439, 0.00811053750701551, 0.00812847339112946, 0.00810723583443581, 0.00802926181482624, 0.00788717437074045, 0.00769984691726371, 0.00751683396032608, 0.00737963506199626, 0.0072322651191693, 0.00692075694289441, 0.00651425794390251, 0.00631998882235371, 0.00586046844671467, 0.0056754517160694, 0.00523196398839431, 0.00480533701424227, 0.00462939351320298, 0.00423661128185974, 0.00405779134387611, 0.00373309662401687, 0.00349348678687895, 0.00337435809993849, 0.00327256501070328, 0.00315582062312053, 0.00304882475303497, 0.00297680739511682, 0.00294591265100709, 0.00294800729752119, 0.00297013993515175, 0.00300067165827003, 0.00303147708466385, 0.00305786556608168, 0.00307776236636105, 0.00309096706980525, 0.00309868973973794, 0.00310324225214237, 0.00310769970333967, 0.00311543620294041, 0.00312956789055343, 0.00315242358789813, 0.00318517660875862, 0.0032277187670645, 0.00327877475781175, 0.00333618287468229, 0.00339723553747802
flux1:, 0.671081846897066, 0.00737998961975546, 0.0073586381963356, 0.00736458298140086, 0.00739852520685792, 0.00745876886760831, 0.0075414442352458, 0.00764109512955153, 0.00775148089444142, 0.0078664090727734, 0.00798044592161414, 0.00808942133957092, 0.00819070210760143, 0.00828320585859306, 0.00836705647724801, 0.00844268932492273, 0.00850922046790567, 0.00856216392317498, 0.00859126058121352, 0.00858025442781475, 0.00851144917730618, 0.00837736024643626, 0.00819674609291459, 0.00801923710083905, 0.00788669409096685, 0.00774251920040717, 0.00742897660300064, 0.00701381726159657, 0.00681697237589853, 0.00634765299977975, 0.00616175824268737, 0.00570188657666069, 0.00525907122246574, 0.00508174289822127, 0.00467687751398377, 0.0044938429875882, 0.0041575712417423, 0.00391156623720638, 0.00379196066149884, 0.00369062609583392, 0.00357328595782522, 0.00346527246386602, 0.00339292585751972, 0.00336307244299009, 0.00336775259174211, 0.00339381189277671, 0.00342918009585402, 0.00346521983641652, 0.00349678627219763, 0.00352150831339917, 0.00353908317783435, 0.00355078284015968, 0.00355907230254012, 0.00356718875137319, 0.00357861593175141, 0.00359650176159048, 0.00362313767946301, 0.00365961928858517, 0.00370575199637204, 0.00376018709744023, 0.00382071039447109, 0.00388458129094657
flux1:, 0.67134429580082, 0.00769097416742928, 0.00767424568667187, 0.00768411873757344, 0.00772120661587225, 0.00778388984228324, 0.00786852282251478, 0.0079699847683799, 0.00808243396345629, 0.00820009054758113, 0.00831790071272423, 0.00843199927354235, 0.00853994191486101, 0.00864067979711651, 0.00873418616406909, 0.00882056173271239, 0.00889845272412511, 0.00896286981905158, 0.00900314265894135, 0.0090027793092375, 0.0089439902682172, 0.00881918554748469, 0.00864687572491148, 0.00847644648253048, 0.00834984157192903, 0.00821024766791124, 0.00789726239380881, 0.00747661223364665, 0.00727871313509067, 0.00680329901822446, 0.00661836916359557, 0.00614569910885901, 0.00569030179121956, 0.00551381589622153, 0.00510073436605535, 0.00491567600795929, 0.00457132372929693, 0.00432195108684179, 0.00420372981147233, 0.00410437883089882, 0.00398799568983914, 0.00388036009543621, 0.00380869617318148, 0.00378045253408482, 0.00378791569606594, 0.0038178500339785, 0.00385787227306715, 0.00389892798208054, 0.00393548527907493, 0.00396491563327277, 0.00398682478538633, 0.00400253141337479, 0.00401461711418193, 0.00402643055804795, 0.00404150860594536, 0.00406297595844723, 0.00409303908225444, 0.00413268016712784, 0.00418159812977112, 0.00423836983415728, 0.00430074949174283, 0.00436600766755342
flux1:, 0.671606744704573, 0.00797356357356299, 0.00796217825923196, 0.00797605396118828, 0.00801571317911023, 0.00807965092137943, 0.00816452145569615, 0.00826564587204399, 0.00837770863349988, 0.00849547882733379, 0.00861441634484072, 0.00873108190319373, 0.00884332082888495, 0.00895019417443684, 0.00905157579825651, 0.00914726040677883, 0.00923543625041443, 0.00931061550861928, 0.00936172724645776, 0.00937207061751011, 0.00932379973766598, 0.0092092208886261, 0.0090464763888633, 0.00888441492855341, 0.00876480688470505, 0.00863100060035707, 0.00832100162573257, 0.00789796106929718, 0.00770049847979822, 0.0072225898277658, 0.00704041721784279, 0.00655857134978708, 0.0060942291360821, 0.00592075376213259, 0.00550325613723551, 0.00531834882239881, 0.00496940087942581, 0.00471961544007241, 0.00460457323063966, 0.00450867545892584, 0.00439475089770789, 0.0042888488278731, 0.00421885548558461, 0.00419277470923297, 0.00420319721544216, 0.00423691419965425, 0.00428133931920021, 0.00432709342428081, 0.00436832609869493, 0.00440219346145598, 0.00442822440855856, 0.00444777307368203, 0.00446350545978208, 0.00447883605980384, 0.0044973038695982, 0.00452196119342623, 0.00455488747480131, 0.00459692037407172, 0.00464763522701277, 0.0047055343620234, 0.00476835996641227, 0.0048334345261535
flux1:, 0.671869193608326, 0.00822978923910225, 0.00822425386278229, 0.00824199868762521, 0.00828346606085211, 0.00834731135032911, 0.00843056613388499, 0.00852909574753786, 0.00863822928890555, 0.0087534094127275, 0.00887073074717377, 0.00898728907422409, 0.00910131083447695, 0.0092120379121394, 0.00931929520920104, 0.0094226038182804, 0.00951971315387805, 0.00960465013814001, 0.00966596030585638, 0.00968676275578452, 0.00964919028036105, 0.00954544843029481, 0.00939320593791036, 0.00924051362317024, 0.00912873524315161, 0.00900172926848274, 0.00869693856232126, 0.00827447796237401, 0.00807888200412402, 0.00760189715684229, 0.00742418185080977, 0.00693672932954338, 0.00646701767059863, 0.00629860445288106, 0.00588033293563167, 0.0056976768492654, 0.00534752050566356, 0.00510013298196523, 0.00498995516580756, 0.00489889491700893, 0.00478885524416744, 0.00468598613142465, 0.00461862195376565, 0.0045952485684015, 0.00460880351845462, 0.00464619692674331, 0.0046947380654265, 0.00474480958884605, 0.00479030925320653, 0.00482822052904913, 0.00485801222545735, 0.00488106614432974, 0.00490010542268117, 0.00491857110827696, 0.00493996092872271, 0.00496721375925344, 0.00500224784398612, 0.00504573187688377, 0.00509710513282898, 0.005154797155416, 0.00521655640674174, 0.00527979371177885
flux1:, 0.67213164251208, 0.00846138200997449, 0.00846196319783063, 0.00848324025849712, 0.00852559837699022, 0.00858790459718688, 0.00866764345758655, 0.00876131850623223, 0.00886500838743236, 0.00897493726484447, 0.00908793794720935, 0.00920173407875716, 0.00931501140315628, 0.00942725477892359, 0.00953828707064585, 0.00964738990454627, 0.00975189887962573, 0.00984537656915655, 0.00991600829753369, 0.00994676433254263, 0.00991979042414904, 0.00982719699149466, 0.00968609042372293, 0.00954349595411566, 0.00944016081348266, 0.00932076637717514, 0.0090231617897582, 0.00860406355753092, 0.00841167169697252, 0.00793877370999934, 0.00776707889864486, 0.00727744536101616, 0.00680578694581424, 0.00664431278067677, 0.00622866555538029, 0.0060502266730905, 0.00570206914674666, 0.00545967907579101, 0.00535589973505335, 0.00527094602104158, 0.00516611794248859, 0.00506750795715349, 0.00500369510564071, 0.00498356920936107, 0.0050004417091352, 0.00504141663414326, 0.00509378424557133, 0.00514776711490352, 0.00519707336287787, 0.00523855473420625, 0.00527163712702028, 0.00529772483341612, 0.00531957576449009, 0.00534062534642878, 0.00536429540823575, 0.00539337998460146, 0.00542961137466123, 0.0054734730053035, 0.00552426141273309, 0.00558033772480102, 0.00563947388511165, 0.00569920059307229
flux1:, 0.672394091415833, 0.0086695892280318, 0.00867629971083683, 0.00870058409008809, 0.0087428037857122, 0.00880209139732702, 0.00887645474053773, 0.00896311721872713, 0.00905899432003405, 0.00916117894898875, 0.00926732411204517, 0.00937585423570713, 0.00948597615906184, 0.00959746837526387, 0.00971019284615606, 0.00982322573364321, 0.0099335182091945, 0.010034195995512, 0.0101131132768233, 0.0101531251531267, 0.0101364243553991, 0.0100550350047985, 0.00992542946840063, 0.00979341330588062, 0.00969893036374416, 0.00958775671739681, 0.00929904336749878, 0.00888584980142599, 0.00869787471213478, 0.00823190562025617, 0.0080676129694851, 0.00757899476382916, 0.00710857324439962, 0.00695568378796534, 0.00654573622159174, 0.00637328811257477, 0.00603007974630467, 0.00579501395021751, 0.00569897558379631, 0.00562125172707845, 0.00552283703583789, 0.00542961997385517, 0.00537023349036886, 0.00535389000170933, 0.00537428701872145, 0.00541878009364371, 0.00547471141912236, 0.00553221136204003, 0.00558485393015498, 0.00562939621954917, 0.0056652371580263, 0.00569379988019965, 0.00571785912729909, 0.00574081961558307, 0.00576600177575152, 0.00579603360047293, 0.00583244683620777, 0.00587553220627289, 0.00592444328491712, 0.00597748024095216, 0.00603245477885396, 0.00608704386214098
flux1:, 0.672656540319586, 0.00885510382380295, 0.00886770137922716, 0.00889430371599267, 0.00893528983055136, 0.00899011132949054, 0.00905736105486443, 0.00913504834300072, 0.009220992113589, 0.00931321768014033, 0.00941025626214554, 0.00951128381421933, 0.00961607161513055, 0.00972472910541064, 0.00983719094858104, 0.00995236003470223, 0.0100668353179578, 0.0101733384679038, 0.0102594265010753, 0.0103078751485608, 0.0103009579706655, 0.0102306248820161, 0.0101126592046127, 0.00999148569852184, 0.0099060803100503, 0.00980354113206693, 0.00952513275336152, 0.0091201026080281, 0.00893760294284905, 0.00848102952279892, 0.00832529824378167, 0.00784058575075487, 0.00737426880195173, 0.00723132748700492, 0.00682976398837384, 0.00666483392995512, 0.00632919962461548, 0.00610345792963443, 0.00601627366549401, 0.00594672706914758, 0.00585577636355306, 0.00576897197604413, 0.00571482449407441, 0.00570278601927559, 0.00572693880585084, 0.00577493086357944, 0.00583421259990222, 0.0058948787915841, 0.00595041667817425, 0.00599752031805594, 0.00603557491440675, 0.00606601916195734, 0.00609163024931398, 0.00611576358944294, 0.00614162145153265, 0.00617165455095511, 0.00620718949016992, 0.00624832570002284, 0.0062940800884739, 0.00634270250841438, 0.00639205983253821, 0.00643999644014376
flux1:, 0.672918989223339, 0.00901809265240125, 0.00903609081726352, 0.00906418651707157, 0.00910282288381307, 0.00915182072031089, 0.00921040840156788, 0.00927742936514293, 0.00935164990489753, 0.00943206630946746, 0.00951812081105582, 0.00960976846171508, 0.00970736895272367, 0.00981138566026459, 0.00992185088917597, 0.0100375233128744, 0.0101546832548813, 0.0102656850598463, 0.0103578264129179, 0.0104138410476613, 0.0104161167730154, 0.0103565441752227, 0.0102501779737214, 0.0101399323528901, 0.0100636721780952, 0.00996999868575945, 0.00970301018596496, 0.00930808700144949, 0.0091319443610891, 0.00868681925546742, 0.00854055315465441, 0.00806226818757888, 0.00760254466712681, 0.00747059153753638, 0.0070796517659634, 0.00692347488350746, 0.00659765692661603, 0.0063828675205733, 0.00630538781941263, 0.00624476135828333, 0.00616214771838519, 0.0060826379204705, 0.00603445976371043, 0.00602722256119447, 0.00605538053101559, 0.00610689988883721, 0.00616938148795629, 0.00623292962438047, 0.00629098312051729, 0.00634019805708741, 0.00637995532345986, 0.00641170515564867, 0.0064382153151447, 0.0064627787909083, 0.00648847066633837, 0.00651756216100714, 0.00655117930547593, 0.00658923979701404, 0.00663063618928827, 0.00667358155582249, 0.00671601235806395, 0.00675595629137974
flux1:, 0.673181438127093, 0.00915829967098899, 0.00918098889939259, 0.00920965065856991, 0.00924484122213785, 0.00928679503928818, 0.00933541331903299, 0.00939040251903881, 0.00945149687959697, 0.00951867691370879, 0.00959230357432122, 0.00967311566026236, 0.00976206605405403, 0.00985998064212628, 0.00996700516141899, 0.0100817790792542, 0.0102002978274107, 0.0103145877849618, 0.0104117279285845, 0.0104744482614821, 0.010485283389927, 0.0104360814489283, 0.0103411427325801, 0.0102417700974313, 0.0101745942564896, 0.0100898544852546, 0.00983510642328089, 0.00945190107706655, 0.00928280617442903, 0.00885074767888484, 0.00871457423479268, 0.00824482612520711, 0.00779376181518036, 0.00767348644742959, 0.00729492953162843, 0.00714841495963303, 0.00683423057115534, 0.00663161778411757, 0.00656440425302476, 0.00651321154233254, 0.0064396059641697, 0.00636811033157042, 0.00632652604432807, 0.00632453968642779, 0.00635695575709037, 0.00641207141014902, 0.00647766746199164, 0.00654389182860824, 0.00660416415230922, 0.00665512055087083, 0.00669614245567838, 0.00672868599050073, 0.00675549904292729, 0.00677980326659336, 0.00680454386506997, 0.0068318178876873, 0.00686256310394003, 0.00689653192719913, 0.00693250989891645, 0.00696868909321334, 0.00700308869304344, 0.00703393036104138
flux1:, 0.673443887030846, 0.00927519330492688, 0.009301671078673, 0.00932990302881303, 0.00936060737406511, 0.00939446891115594, 0.00943208457675203, 0.00947403316355233, 0.00952101446889374, 0.00957398215064636, 0.00963419981795561, 0.00970317312018406, 0.00978243487921645, 0.00987316838348514, 0.00997563960206923, 0.0100883893272254, 0.0102071610903603, 0.0103236941985647, 0.0104248913613457, 0.0104935173777996, 0.0105122848710485, 0.0104730175102617, 0.0103892470684963, 0.0103005905503454, 0.0102423401738125, 0.0101664633864334, 0.00992449822178128, 0.0095542870974579, 0.00939273726065235, 0.00897492990200419, 0.00884919452596738, 0.0083896584272431, 0.00794887389666423, 0.00784060597242015, 0.00747569581698351, 0.00733940856840575, 0.00703822522752264, 0.00684859252239835, 0.00679190175876589, 0.00675040903673695, 0.0066862600550467, 0.00662331281504835, 0.00658881612550112, 0.00659245853786555, 0.00662936711594253, 0.00668817233326422, 0.00675685370509352, 0.00682562700640385, 0.00688791336039582, 0.00694034000008579, 0.00698228896410806, 0.00701521439626222, 0.00704183434294871, 0.00706529310978133, 0.00708840804874905, 0.00711311312652348, 0.00714017610481314, 0.00716920581147845, 0.00719890181005188, 0.00722745227410951, 0.0072529704935022, 0.00727387749052806
flux1:, 0.673706335934599, 0.00936812678267753, 0.00939733516063744, 0.00942410765406108, 0.00944937059811916, 0.00947428657209184, 0.00950015623300855, 0.00952842092603398, 0.0095607220132993, 0.00959895285719155, 0.00964524216234485, 0.00970182625462589, 0.00977078857720669, 0.0098536524546611, 0.00995080264195422, 0.0100606973576888, 0.0101788599686289, 0.010296784347593, 0.0104012404607393, 0.0104750662298402, 0.0105011818747652, 0.0104714049130669, 0.0103984942091797, 0.0103203295993324, 0.0102707777203152, 0.0102035823394926, 0.00997469127139605, 0.00961842999872334, 0.0094647388570921, 0.00906195521391597, 0.00894673237971613, 0.00849865163872523, 0.0080693242131519, 0.00797304395976275, 0.00762255756032633, 0.00749671884813318, 0.00720944968869224, 0.00703318014472492, 0.00698696032880062, 0.0069551777210717, 0.00690069789482383, 0.00684662908313165, 0.00681955898059735, 0.00682910941257638, 0.00687069923589336, 0.00693328722918156, 0.00700506192094325, 0.007076322998738, 0.00714050627101307, 0.00719423490920984, 0.00723688710411516, 0.00726990475386762, 0.00729596589072369, 0.00731813317552448, 0.00733910125820632, 0.00736065600068093, 0.00738341740030792, 0.00740687581476012, 0.00742966802797013, 0.00744999564782442, 0.00746607515422885, 0.00747652704841157
flux1:, 0.673968784838352, 0.0094364846777988, 0.00946725379894856, 0.00949153846635654, 0.00951051450462755, 0.00952583937688377, 0.00953951064101895, 0.00955380448292718, 0.00957126028796465, 0.00959465798041985, 0.0096269352408603, 0.00967100650453294, 0.00972946298517278, 0.00980414037033701, 0.0098955337401038, 0.010002030913525, 0.0101189654778575, 0.0102376278281335, 0.0103446993711691, 0.0104231290993602, 0.0104560727389884, 0.0104353598116295, 0.0103729797959531, 0.0103050442350419, 0.0102639228652348, 0.0102051458140916, 0.00998940397780198, 0.00964775510995372, 0.00950207377878708, 0.00911471603605512, 0.00900983711543251, 0.0085740494591238, 0.00815693927744463, 0.00807230815664056, 0.00773656720634397, 0.00762107445696454, 0.00734819475296085, 0.00718527031147365, 0.00714917252686403, 0.00712685698569818, 0.00708201869947397, 0.0070369421857164, 0.00701746307625715, 0.00703307608560864, 0.00707946090502602, 0.00714589523148774, 0.00722078110071077, 0.00729451203778239, 0.00736054587190529, 0.00741550146175685, 0.00745874492494882, 0.00749169349139023, 0.00751697446474846, 0.00753756536359987, 0.007556044989824, 0.00757406820757666, 0.00759213158070133, 0.00760963370179447, 0.00762517238779821, 0.0076369791421556, 0.00764337985161787, 0.00764318935908725
flux1:, 0.674231233742106, 0.00947979693560001, 0.00951089297318728, 0.00953169802999079, 0.00954367209653974, 0.00954897358643803, 0.00955027583395123, 0.00955064582328886, 0.00955346033888558, 0.00956231606195633, 0.00958088825607811, 0.00961270371541681, 0.00966080789342113, 0.00972731314119364, 0.00981281097422627, 0.00991562793705202, 0.0100309371601015, 0.010149867778805, 0.0102590574029185, 0.0103416038119091, 0.0103809248020301, 0.0103688798176526, 0.0103166989790086, 0.0102587117861126, 0.0102257341069868, 0.0101750591297922, 0.00997236604612791, 0.00964573756587409, 0.0095080851441279, 0.00913624291513834, 0.00904133860987684, 0.00861832364502959, 0.00821382157846332, 0.00814023152294701, 0.00781915566049357, 0.00771362157482535, 0.00745520570828014, 0.00730524502634115, 0.00727865008086832, 0.00726532134898463, 0.00722986370372567, 0.00719367436293916, 0.00718176310121353, 0.00720344674349983, 0.00725463721862178, 0.00732492025800813, 0.00740291272353513, 0.00747910804121734, 0.00754698943997782, 0.00760316770674709, 0.00764698604751703, 0.00767982308782065, 0.00770424419296156, 0.00772313847609665, 0.00773897634654396, 0.00775329941551207, 0.00776650555130211, 0.00777792822467359, 0.00778614929626842, 0.00778944474459835, 0.00778625273325177, 0.00777557215276164
flux1:, 0.674493682645859, 0.00949781138417882, 0.00952798732726485, 0.00954439309870202, 0.00954879919522637, 0.00954385958864672, 0.00953288872407585, 0.00951968581932035, 0.00950838996900339, 0.0095033312804197, 0.00950883928017413, 0.00952897745120526, 0.0095671842073157, 0.00962580725003951, 0.00970551699578643, 0.0098045859305101, 0.0099180555797448, 0.0100369365579302, 0.0101478682449064, 0.0102341351510137, 0.0102794430420459, 0.0102756993317844, 0.0102333903875761, 0.0101850648213393, 0.0101599407762824, 0.0101170233065895, 0.00992714495976094, 0.00961573540005883, 0.00948603537542389, 0.0091295546688597, 0.00904410818433504, 0.00863405162860477, 0.00824224473454824, 0.0081788822059768, 0.0078720602852884, 0.00777586830020511, 0.00753164481969652, 0.00739395792981795, 0.00737601793581078, 0.00737098759860475, 0.00734443511869108, 0.0073168166019943, 0.00731225860469985, 0.00733985968881392, 0.00739573983941212, 0.00746978296808413, 0.00755082140227094, 0.00762945296690011, 0.00769918778372117, 0.00775662310864355, 0.00780106723474904, 0.00783384570693939, 0.00785745065206307, 0.00787467956251216, 0.00788790179357755, 0.007898562968573, 0.007906986071174, 0.00791246468510522, 0.00791358576434096, 0.00790868166120871, 0.00789630202669407, 0.007875614586177
flux1:, 0.674756131549612, 0.00949052516986329, 0.00951857257463191, 0.00952976685836352, 0.00952620564499388, 0.00951102139831564, 0.00948812236341373, 0.00946196875157936, 0.00943737497870978, 0.00941931073178409, 0.00941266773307131, 0.00942196366162656, 0.00945096366979852, 0.00950220624294953, 0.00957642134005069, 0.00967183395708598, 0.00978338317152886, 0.00990200480902705, 0.010014386839842, 0.0101040393689895, 0.0101549823353809, 0.0101591900487868, 0.0101264258591367, 0.0100874715165149, 0.0100699157272654, 0.0100344022243838, 0.00985701108609762, 0.00956085650466118, 0.00943897492533423, 0.00909753204508496, 0.00902093787355694, 0.0086238063236936, 0.00824455480893913, 0.0081904742795366, 0.00789724831261073, 0.00780961999069914, 0.00757904068146995, 0.00745269702391219, 0.00744238940246335, 0.0074448016556699, 0.00742649428389961, 0.00740693774575731, 0.00740933346645987, 0.00744253202728182, 0.0075028431372284, 0.00758044207822392, 0.00766437877097922, 0.00774536051627203, 0.00781692598791902, 0.00787565363406137, 0.00792080526993024, 0.00795363953435667, 0.00797656461566383, 0.00799228337853032, 0.00800307102051995, 0.00801029326023459, 0.00801422015733697, 0.00801412827078574, 0.00800862791430687, 0.00799611651623766, 0.00797525068318461, 0.00794534726511219
flux1:, 0.675018580453365, 0.00945818304941514, 0.00948298260055964, 0.00948829488609942, 0.00947655045456197, 0.00945133149116172, 0.00941708104676508, 0.00937883819803824, 0.00934199618296723, 0.00931206265321283, 0.00929439357926848, 0.00929387430215456, 0.00931452807770224, 0.00935903851072515, 0.00942817562640117, 0.00952012408597937, 0.00962975079623918, 0.00974796207155524, 0.0098615430868175, 0.00995427012153624, 0.0100105049104456, 0.0100223094689931, 0.00999874993909995, 0.00996886653580724, 0.00995859833969918, 0.00993013870686318, 0.00976484846350316, 0.00948386662015111, 0.00936964775948008, 0.00904282157536823, 0.00897444414267084, 0.00859006327560689, 0.00822308189834923, 0.0081772822938016, 0.0078968374880434, 0.00781690599555286, 0.0075992235437586, 0.00748312857266701, 0.00747931871909072, 0.00748820011551479, 0.00747733269969754, 0.00746516564360242, 0.00747394757488579, 0.00751226173246979, 0.00757659581556982, 0.00765741410013149, 0.0077439894089726, 0.00782714600065672, 0.00790045478546552, 0.00796047209578942, 0.00800640372852497, 0.00803942951076013, 0.00806186445607203, 0.00807631443053002, 0.008084966948323, 0.00808912241982884, 0.00808901758427961, 0.00808393190603816, 0.00807251408778259, 0.008053231940663, 0.00802484093053341, 0.00798678345278455
flux1:, 0.675281029357119, 0.0094012549245239, 0.00942182336353796, 0.00942075624549829, 0.00940081124338797, 0.00936597996801422, 0.00932117062832778, 0.00927190986048357, 0.00922406589718213, 0.00918357740946827, 0.00915616328593703, 0.00914698834702555, 0.00916026506712012, 0.00919877725135737, 0.00926331686071131, 0.00935203702858647, 0.00945976459598409, 0.0095774236686066, 0.00969194751388692, 0.00978742161648044, 0.00984857962574338, 0.00986759501480262, 0.00985286778621011, 0.00983173210373881, 0.00982846850737375, 0.00980672114348161, 0.00965311375925305, 0.00938714158846389, 0.00928043730862054, 0.00896777378496799, 0.00890700034737141, 0.00853512937143694, 0.0081800659736001, 0.00814156331801176, 0.00787301708582524, 0.00779990022374112, 0.00759424827589756, 0.00748722295697529, 0.00748873077188388, 0.00750304513649876, 0.00749871352995613, 0.00749313682424852, 0.00750759606026264, 0.00755039732792818, 0.00761820124952072, 0.00770176386032112, 0.00779059048848997, 0.0078756336066306, 0.00795050358049812, 0.00801173481485878, 0.00805847099034251, 0.00809180433461457, 0.00811394981828756, 0.0081274151553794, 0.00813430650416416, 0.00813587210136423, 0.00813233247583688, 0.00812298681187802, 0.00810653389180482, 0.00808151393185139, 0.00804677003115708, 0.00800184351557063
flux1:, 0.675543478260872, 0.00932040604361327, 0.0093359368636533, 0.00932819241534919, 0.00930023973005825, 0.00925642847803665, 0.00920205288142422, 0.00914302833733217, 0.0090855889372619, 0.00903599426165882, 0.00900022355349391, 0.00898363328738739, 0.00899055779196299, 0.0090238383703738, 0.00908427326716519, 0.0091699953273112, 0.0092758257245496, 0.00939275594840629, 0.0095079207854148, 0.00960576090647845, 0.00967141532624665, 0.00969719656377011, 0.00969087504754929, 0.00967812372422829, 0.00968156704063757, 0.00966619711361605, 0.00952384103764889, 0.00927266275590492, 0.00917335277728969, 0.00887441682393648, 0.00882069985010164, 0.00846109578185029, 0.00811760024697557, 0.00808549026622359, 0.00782797331787486, 0.00776083966204465, 0.00756630898311804, 0.00746716624188518, 0.00747283125978871, 0.0074915353467728, 0.00749278551637018, 0.00749291577301626, 0.00751223617775096, 0.00755877420469614, 0.00762936444823751, 0.00771506264356682, 0.00780562100264097, 0.00789213605748931, 0.00796826941828028, 0.00803053837779599, 0.00807802295231855, 0.00811172308823242, 0.00813375002225042, 0.00814651398822234, 0.00815204638325899, 0.00815155519669423, 0.00814525951314772, 0.00813249206045, 0.00811201025057786, 0.00808242582046424, 0.00804265580397854, 0.00799231181354723
flux1:, 0.675805927164625, 0.00921647125516084, 0.00922636663244804, 0.00921186522863093, 0.00917631382118686, 0.00912435852198624, 0.00906159229975345, 0.00899421477787846, 0.00892871341659741, 0.00887155741613371, 0.00882888445616381, 0.00880615687216855, 0.00880776640622302, 0.00883657246386543, 0.00889336715421253, 0.00897627712706144, 0.0090801547085111, 0.0091961105900622, 0.00931153696126797, 0.00941127871921065, 0.00948091743301208, 0.00951293660989566, 0.00951451926075069, 0.0095097306985697, 0.00951955341109909, 0.00951022589947895, 0.00937868550739573, 0.00914205023117205, 0.00905005185967103, 0.00876446329447167, 0.00871734898892704, 0.00836981580766584, 0.00803759409535373, 0.00801109978633726, 0.00776382340379714, 0.00770194598006595, 0.0075176510241461, 0.00742526361637032, 0.00743400362754861, 0.00745609902989377, 0.00746197529484598, 0.00746688931474982, 0.00749018663031304, 0.0075396214579829, 0.00761220847339194, 0.00769931565063684, 0.00779096109023459, 0.00787840603052674, 0.00795538016559141, 0.00801839375657927, 0.00806646684608007, 0.00810050718685981, 0.00812252236398946, 0.00813482814153163, 0.00813938845073249, 0.00813738211979426, 0.00812903954303689, 0.00811373816609387, 0.00809029985823943, 0.00805740466302045, 0.00801402819689406, 0.00795982281225412
flux1:, 0.676068376068379, 0.00909044047222762, 0.00909433226925222, 0.00907322148675347, 0.00903069386606538, 0.00897162135503385, 0.00890180197025901, 0.00882761122507647, 0.00875567610752424, 0.00869256488763495, 0.00864447412678456, 0.00861688969165974, 0.00861420031793293, 0.00863924816386292, 0.00869281039532866, 0.00877302444859069, 0.00887481278242228, 0.00898945887268573, 0.00910467013797342, 0.00920574740507222, 0.00927875556151065, 0.00931638537533191, 0.00932527996906613, 0.00932795880566088, 0.00934378863575943, 0.00934015839879228, 0.00921899594085094, 0.00899662526044455, 0.00891189259112436, 0.00863934501329772, 0.00859848640996877, 0.00826290611799254, 0.00794175593713717, 0.00792025691420744, 0.00768256211257154, 0.00762535555688955, 0.00745048700081638, 0.00736384230363408, 0.00737470114001568, 0.00739927845635564, 0.00740886719749168, 0.00741764511958135, 0.00744400799373004, 0.00749544727266817, 0.00756916746567129, 0.00765686484714786, 0.00774884631510133, 0.00783656287880111, 0.00791383410348574, 0.00797717865683544, 0.00802556574421081, 0.00805981604672068, 0.0080818376493634, 0.00809385751636981, 0.00809778045600263, 0.00809476675655176, 0.00808506927255103, 0.00806811915302125, 0.00804280637971732, 0.00800787445463189, 0.00796234147785681, 0.0079058712674753
flux1:, 0.676330824972132, 0.00894345731943902, 0.00894121566917193, 0.00891386749208995, 0.00886518680462375, 0.00880019355312836, 0.00872479273928236, 0.00864542582202493, 0.00856874627229581, 0.0085013135754507, 0.00844928763794413, 0.00841810027467644, 0.00841208168733078, 0.00843402593279055, 0.00848469007910254, 0.00856224188907827, 0.00866171445170367, 0.00877461850335744, 0.00888903548111222, 0.00899077556105008, 0.00906643048421591, 0.00910893822586736, 0.00912445427295331, 0.0091340215702022, 0.00915542972359484, 0.00915713120379658, 0.00904590342664918, 0.0088374907340376, 0.00876000470726829, 0.00850026808457382, 0.00846542299795133, 0.00814176780820278, 0.00783159468877146, 0.00781463721839419, 0.00758602351611281, 0.00753306262734956, 0.00736692310635311, 0.00728516182200915, 0.0072973432442597, 0.00732361547452957, 0.0073360813068281, 0.00734784543766531, 0.00737637536874354, 0.00742891367789793, 0.00750286648471541, 0.00759027651635454, 0.00768176508875393, 0.0077690015438392, 0.00784592139234873, 0.00790907205625567, 0.00795738619770941, 0.00799160741987422, 0.00801355248045384, 0.00802536794136041, 0.00802890906356953, 0.00802532804775793, 0.00801491015197327, 0.0079971475167038, 0.00797100031606965, 0.00793526976264226, 0.00788900051204192, 0.00783183999396766
flux1:, 0.676593273875885, 0.00877682804445939, 0.00876855695837022, 0.00873555251391708, 0.00868171823398989, 0.00861213923133217, 0.00853272751904457, 0.00844988142840057, 0.00837017099963325, 0.00830004382667744, 0.00824553330803993, 0.00821194558080726, 0.00820350240029734, 0.00822292359960067, 0.00827094442590012, 0.00834578443861229, 0.00844262840231431, 0.00855326845064035, 0.00866621838518815, 0.00876785139304809, 0.00884533094833689, 0.00889188456171906, 0.00891323593109724, 0.00892902747536636, 0.00895552258164221, 0.00896216165833616, 0.00886041374630886, 0.00866561805395794, 0.00859536979214411, 0.00834827928726375, 0.00831929509503237, 0.0080076220824172, 0.00770843679224024, 0.00769572553543667, 0.00747585920923921, 0.00742687891684059, 0.00726890110719149, 0.00719133861942821, 0.00720422480959175, 0.00723154823631296, 0.00724616061095346, 0.00726010757738413, 0.00728995512673435, 0.00734271256109356, 0.0074159997443052, 0.00750222447213062, 0.00759234928409699, 0.00767829256145763, 0.00775413497980882, 0.00781647703727174, 0.00786423355683741, 0.00789808535840945, 0.00791976967485605, 0.00793136358702197, 0.00793468360317588, 0.0079308842844652, 0.00792029234959712, 0.00790246697541181, 0.00787643960881994, 0.00784106323024145, 0.00779539415327011, 0.00773903803477773
flux1:, 0.676855722779638, 0.00859203423279828, 0.00857805476204809, 0.00854015707104671, 0.00848230964229481, 0.00840957756592998, 0.00832778075475926, 0.00824316892886455, 0.00816212441525302, 0.00809088670463407, 0.0080352802129574, 0.00800042090870856, 0.00799037843806163, 0.00800777711895707, 0.00805333169080984, 0.00812533608027439, 0.00821916712503279, 0.00832695065531214, 0.00843768900187099, 0.0085383703665412, 0.00861677423443575, 0.00866646052314368, 0.00869277899692517, 0.0087140529866916, 0.00874508239235272, 0.00875623240993758, 0.00866349190332313, 0.00848192930167114, 0.00841889977075448, 0.00818433456133809, 0.00816112309082089, 0.00786155441278525, 0.00757345456386693, 0.00756482889106973, 0.00735353261332551, 0.00730841136519401, 0.00715815942515045, 0.00708429031235298, 0.00709744511693317, 0.00712532733609333, 0.00714147667299583, 0.00715690140875411, 0.0071872966285849, 0.00723945412767344, 0.00731121842573923, 0.0073953798001624, 0.00748326830064754, 0.00756708255513825, 0.00764107926341723, 0.00770193897096689, 0.00774858064847753, 0.00778164001078547, 0.00780278950564513, 0.00781404972446204, 0.00781721022515783, 0.00781343839033478, 0.00780311078583273, 0.0077858588038903, 0.00776078575388114, 0.00772679087239301, 0.00768292901298139, 0.00762874203830676
flux1:, 0.677118171683392, 0.00839074130803722, 0.00837156388020863, 0.00832968041989638, 0.00826905667228525, 0.00819465304905952, 0.00811210206747982, 0.00802740578136932, 0.007946662721743, 0.00787581713360361, 0.0078204110419594, 0.00778531403432763, 0.0077744068118375, 0.00779020174403058, 0.00783339693508378, 0.00790238343304084, 0.00799276860270497, 0.00809706080551002, 0.00820480296187988, 0.00830364647104221, 0.00838202821837836, 0.00843388172547372, 0.0084642407424417, 0.00849019481743039, 0.00852515377486734, 0.00854035695798936, 0.0084561298830738, 0.00828736565277867, 0.00823150482360059, 0.00800936128653689, 0.0079918678485022, 0.0077045608682873, 0.00742770094881624, 0.00742310005676459, 0.00722032746321268, 0.00717905763863316, 0.00703621460815436, 0.00696570237113304, 0.00697886092891291, 0.00700695702083937, 0.00702416059673489, 0.00704047160220273, 0.00707074735759809, 0.00712157675761797, 0.00719103728240559, 0.00727231633797358, 0.00735713552813396, 0.00743800365778607, 0.00750938422930314, 0.00756806587258919, 0.0076129955810591, 0.00764478385597357, 0.00766505511875118, 0.00767578788593387, 0.00767875720247112, 0.0076751536323369, 0.00766541141426036, 0.00764923875679475, 0.00762581135064814, 0.00759407012728255, 0.00755305774753557, 0.00750223432095852
flux1:, 0.677380620587145, 0.00817479537544965, 0.00815108386919002, 0.00810622189355743, 0.00804410437008194, 0.00796950585132949, 0.00788778292191213, 0.00780460012256625, 0.00772568678758912, 0.00765661592025308, 0.00760258440587925, 0.00756816857980485, 0.00755703070851307, 0.00757155963544267, 0.00761244278454709, 0.00767819036954481, 0.00776467553150595, 0.00786483293017296, 0.00796879210124431, 0.00806490978182037, 0.00814231635920406, 0.00819535610597405, 0.00822880258746665, 0.00825859882848127, 0.00829684692382391, 0.00831562141076312, 0.00823939210583514, 0.00808293590655832, 0.00803414427100606, 0.00782430788917178, 0.00781247869715429, 0.00753759092646112, 0.00727214575070973, 0.00727156756311657, 0.00707736740550922, 0.00704001739330052, 0.00690436228290369, 0.00683701750951536, 0.00685006505120126, 0.00687816395232637, 0.0068960627279012, 0.00691278889481565, 0.00694239650508969, 0.00699128391671348, 0.0070577661537637, 0.00713543828744761, 0.00721643368082056, 0.0072935982188944, 0.00736163112736332, 0.00741745652928729, 0.00746007367321926, 0.0074900886416855, 0.0075090955583126, 0.00751904593717403, 0.00752171290609062, 0.00751832026392978, 0.00750936721484115, 0.00749464301374053, 0.00747339651094607, 0.00744460712693041, 0.00740729743284451, 0.00736083237772377
flux1:, 0.677643069490898, 0.00794620334952448, 0.00791873411475008, 0.00787195246190514, 0.00780961669159848, 0.00773624056071851, 0.00765682564762453, 0.00757662085086877, 0.00750091379546119, 0.00743484321366178, 0.00738321013943029, 0.00735026103073475, 0.00733941800761409, 0.00735293964956835, 0.00739151031898396, 0.00745377995337036, 0.00753591841004064, 0.0076313239194174, 0.00773075086757468, 0.00782329536811319, 0.00789880986148092, 0.00795208017881245, 0.00798767126048524, 0.00802046666328478, 0.00806134973948301, 0.00808320148767477, 0.00801443668756946, 0.00786974233984902, 0.00782785696794626, 0.00763017675823581, 0.0076239286293495, 0.00736158234335293, 0.00710770900283242, 0.00711116793962434, 0.00692564295601021, 0.00689231592415637, 0.00676369479144268, 0.00669944564724083, 0.00671238895074777, 0.00674039278103402, 0.00675874103037738, 0.0067755309942297, 0.00680404828111049, 0.00685051003107027, 0.00691346887706519, 0.00698693294004962, 0.00706346236318558, 0.00713626241407506, 0.00720029342871029, 0.00725264014895371, 0.00729237713675403, 0.00732012642210053, 0.00733746944871344, 0.00734634565848842, 0.0073485385024271, 0.00734531451480754, 0.00733724460435562, 0.00732420308016883, 0.00730551324262364, 0.00728019144826988, 0.00724723541668296, 0.00720590636242917
flux1:, 0.677905518394651, 0.00770709481426174, 0.00767671409955466, 0.0076290755026993, 0.00756773958543949, 0.00749689299522032, 0.00742111494510492, 0.00734517430995156, 0.00727385911913336, 0.00721182516881728, 0.00716343999597778, 0.00713259445587774, 0.00712245688077507, 0.0071351536502845, 0.00717137501599633, 0.00722992911530769, 0.00730730830046244, 0.0073974040267024, 0.00749162456002715, 0.00757982963348437, 0.00765261284821769, 0.00770522409230655, 0.00774206496020248, 0.00777704413028057, 0.00781991916120494, 0.00784435717012386, 0.007782513993315, 0.00764898434356979, 0.00761377079612213, 0.00742803910523907, 0.00742723457226344, 0.00717748532652549, 0.00693528821754993, 0.00694277642808098, 0.0067660419202252, 0.00673683605513998, 0.00661513136054688, 0.00655399043790909, 0.00656692562388374, 0.00659482499103332, 0.00661347494106536, 0.00663009035179736, 0.00665722269179818, 0.00670091364501998, 0.00675994853855813, 0.00682874808892252, 0.00690030805307734, 0.0069682095092124, 0.00702769431970268, 0.00707602920969271, 0.00711238453187115, 0.00713741695621271, 0.00715271173402944, 0.00716021026428851, 0.00716171771545565, 0.00715855206390419, 0.00715136207522119, 0.00714011101195795, 0.00712419861901137, 0.00710267849261661, 0.0070745220371248, 0.00703888308537407
flux1:, 0.678167967298405, 0.00745966784266992, 0.00742725092173093, 0.00737977858528332, 0.00732055915102896, 0.00725339627783418, 0.00718239278791728, 0.00711178827626905, 0.00704582902598379, 0.00698865442872443, 0.00694417450731435, 0.00691591000169409, 0.00690676997951312, 0.00691875139640449, 0.00695256043080905, 0.00700717942564333, 0.00707944330184269, 0.00716375804496733, 0.00725220467682371, 0.00733541983175954, 0.00740474659987169, 0.00745591165780185, 0.00749319058771086, 0.00752959712381744, 0.00757385710089239, 0.00760040988501854, 0.00754494661093522, 0.00742194301097358, 0.00739309350691585, 0.00721903286941564, 0.00722346280293439, 0.00698627505279321, 0.00675577758791872, 0.00676723329274109, 0.00659937972450114, 0.00657435393943721, 0.00645945596041658, 0.00640148718884305, 0.00641456728405557, 0.00644241544515722, 0.00646129914587639, 0.00647760342032663, 0.00650317872691412, 0.00654389327946797, 0.00659875508027649, 0.00666259083897341, 0.00672883396983807, 0.0067914510304239, 0.00684597976491177, 0.00688988529600883, 0.00692245048591494, 0.00694438259508147, 0.00695728515385952, 0.00696311398660478, 0.00696370610515975, 0.00696043863879583, 0.00695404375169831, 0.00694457754512286, 0.00693151904991126, 0.00691396138464181, 0.00689085151803782, 0.00686123711175759
flux1:, 0.678430416202158, 0.00720612421421119, 0.0071725389476081, 0.00712618040410783, 0.00707005813330627, 0.00700754849581401, 0.00694223810795837, 0.00687780377271586, 0.00681792399162902, 0.00676620365498352, 0.00672608489711148, 0.00670071494587729, 0.00669274613202407, 0.00670405329107292, 0.0067353694668164, 0.00678586455236266, 0.00685273018408119, 0.00693089953847752, 0.00701313470638697, 0.00709085100785927, 0.00715613791280465, 0.00720520103526217, 0.0072422181583697, 0.00727938141925524, 0.00732447737139764, 0.00735270846806243, 0.00730309651395907, 0.00718995170952385, 0.00716708913061606, 0.00700434672708715, 0.00701372144525675, 0.00678895322255452, 0.00657007859071436, 0.00658536394166313, 0.00642642681320734, 0.00640557478299252, 0.00629735798161824, 0.0062426466102086, 0.00625605169324087, 0.0062839399884081, 0.00630305037330474, 0.00631899444350859, 0.0063429531596061, 0.0063806195431034, 0.00643120934630709, 0.00648994258668135, 0.00655068540919542, 0.00660779231565775, 0.00665710455567824, 0.00669629629277464, 0.00672477498561902, 0.00674331086559235, 0.00675353749475275, 0.00675743550379908, 0.00675688227339168, 0.00675332064974656, 0.00674757111838766, 0.00673978656735046, 0.00672952909721214, 0.00671593565777234, 0.00669793394672252, 0.00667447131980738
flux1:, 0.678692865105911, 0.0069486014772888, 0.00691467820504648, 0.00687027836759653, 0.00681807497134003, 0.00676098476712871, 0.00670205267037583, 0.00664437475927457, 0.00659105145907655, 0.0065451499242195, 0.00650964710588552, 0.0064873238985131, 0.00648058597509447, 0.00649119756165393, 0.00651993023524396, 0.0065661520904702, 0.00662741977063673, 0.0066991977876347, 0.00677492719323698, 0.00684679240109013, 0.00690761477374468, 0.00695407030896482, 0.0069902574915816, 0.00702761211822231, 0.00707306986734183, 0.00710259038134111, 0.00705832574269804, 0.00695435854497664, 0.00693704524734884, 0.00678519450348427, 0.00679914329597636, 0.00658654062592231, 0.00637910264417302, 0.006397992185309, 0.00624793117664203, 0.00623116524688144, 0.00612947139935808, 0.0060780991553459, 0.00609201107012228, 0.00612004737192387, 0.00613942002457813, 0.00615502638934876, 0.00617740758950643, 0.00621207636237235, 0.00625843687464964, 0.00631208410177792, 0.00636730525817082, 0.00641883805912185, 0.00646282793032939, 0.00649716253768499, 0.00652138086534317, 0.00653632437349668, 0.0065436651930193, 0.00654541667166937, 0.00654350324100711, 0.00653943877270252, 0.00653413637046173, 0.00652784976451729, 0.00652022888750568, 0.00651046082301007, 0.00649746229328965, 0.00648009055439408
flux1:, 0.678955314009665, 0.00668910978064176, 0.00665561845958973, 0.00661390252117141, 0.00656626960768711, 0.00651515632224764, 0.00646305410674504, 0.00641247507436519, 0.00636594594628457, 0.00632600662057152, 0.00629518353814385, 0.00627590803833804, 0.00627035600697695, 0.00628019628449633, 0.00630625117050033, 0.00634809498500308, 0.0064036521202152, 0.0064689145509779, 0.00653799040464522, 0.00660381295437617, 0.00665991032744452, 0.00670341020532632, 0.00673834058927465, 0.00677543715904273, 0.00682086721668187, 0.00685134392272306, 0.00681195651853321, 0.00671648655268225, 0.00670423659842947, 0.00656278473821519, 0.00658086287309391, 0.00638006347860164, 0.00618376735326597, 0.00620594692119912, 0.00606463501668945, 0.00605178025260082, 0.00595640903488734, 0.00590843559365785, 0.00592301832313259, 0.00595130950530064, 0.00597100613066969, 0.00598635223352232, 0.00600727687056371, 0.00603910461561683, 0.00608140506349969, 0.00613012486730513, 0.00617995453264486, 0.00622600350108553, 0.00626471531384949, 0.0062941894236625, 0.00631409794248607, 0.00632535742551069, 0.00632968360314028, 0.00632912773118764, 0.00632566595770376, 0.00632088714018075, 0.00631580063742036, 0.00631076516919562, 0.00630552419527888, 0.00629932310310847, 0.00629107881526208, 0.00627957262654206
flux1:, 0.679217762913418, 0.00642948036459981, 0.00639711490189841, 0.00635868051800088, 0.00631609936628735, 0.00627131838144911, 0.00622627631054945, 0.0061829112800622, 0.00614319370035549, 0.00610915872738968, 0.00608290735381068, 0.00606654638156081, 0.0060620445202064, 0.00607099347840826, 0.00609427869837693, 0.00613168621986488, 0.00618150583660807, 0.00624024587906892, 0.00630266093820064, 0.00636240351373565, 0.00641367403687017, 0.00645402417284533, 0.00648741119207281, 0.00652391754188521, 0.00656901753021219, 0.0066001757655572, 0.00656523556277618, 0.00647759660730787, 0.00646988993125134, 0.00633828988587314, 0.00635999157617105, 0.00617053653353669, 0.00598498835329935, 0.00601006323062591, 0.00587728539115836, 0.00586808293357463, 0.00577878966705398, 0.00573424067565478, 0.00574962664580731, 0.00577826538874115, 0.00579835949682648, 0.00581356116770632, 0.00583321340473318, 0.00586244273697085, 0.00590095853092901, 0.00594503190714258, 0.00598973371317509, 0.00603052769269456, 0.00606414333470497, 0.0060888843778481, 0.0061045525076576, 0.0061121388481576, 0.00611340415152843, 0.0061104399138405, 0.00610527651599439, 0.00609958030322065, 0.00609445976997003, 0.00609038275629342, 0.00608719272136329, 0.00608420315486629, 0.00608034488016853, 0.00607434080521686
flux1:, 0.679480211817171, 0.00617133039294861, 0.00614069933023836, 0.0061060165445274, 0.00606880668985602, 0.00603052740869569, 0.00599257652136293, 0.00595633948879728, 0.00592325878284032, 0.0058948973118309, 0.00587296415106909, 0.00585927316401259, 0.0058556129384554, 0.00586351846675668, 0.00588395058062231, 0.00591691007368689, 0.00596104523460704, 0.00601336336558454, 0.00606923751174394, 0.00612300197172184, 0.00616948741040354, 0.00620663437996182, 0.00623832125977008, 0.00627401514858117, 0.00631856511561287, 0.00635018646554101, 0.00631930583977301, 0.00623885670025046, 0.00623515384504978, 0.00611281880914579, 0.00613759430926542, 0.00595894574623207, 0.00578366884193029, 0.00581117925485729, 0.00568663930889471, 0.00568075739868399, 0.00559725690172963, 0.00555611807942683, 0.00557240001182269, 0.00560145572334739, 0.00562202064524661, 0.00563721611502098, 0.00565582360268092, 0.00568276064362509, 0.00571784919675106, 0.00575765491712958, 0.00579760207940296, 0.0058334864953871, 0.0058623062862868, 0.00588255691430736, 0.00589416139509095, 0.00589818073904851, 0.00589641859349286, 0.00589100611253896, 0.00588402815566693, 0.00587722944032954, 0.00587181953087931, 0.0058683792711952, 0.00586685907941222, 0.00586665160382029, 0.00586671732405728, 0.00586574118904339
flux1:, 0.679742660720924, 0.00591604596076977, 0.00588766813878386, 0.005857084907279, 0.00582541877339694, 0.00579364705923616, 0.00576264766422407, 0.00573328397666787, 0.00570650764132848, 0.00568344954220677, 0.00566546672371615, 0.00565411644609116, 0.00565103720138265, 0.00565772881936761, 0.0056752390693928, 0.0057037840708688, 0.00574235966594642, 0.00578844949472788, 0.00583801111714645, 0.00588601720640724, 0.00592788094254838, 0.00596189117029929, 0.00599183286657593, 0.00602658758890209, 0.00607043943106869, 0.00610235490889974, 0.00607518731084734, 0.00600131969629178, 0.00600107601337577, 0.00588739507122355, 0.00591467002584795, 0.00574623269478901, 0.00558068864069861, 0.00561013029831615, 0.00549346413744589, 0.00549051469958165, 0.00541248971940907, 0.00537470606927016, 0.00539193357092572, 0.00542144685805611, 0.00544254597109767, 0.00545788082737778, 0.00547569474088978, 0.00550068525265371, 0.0055327594603128, 0.00556874624210513, 0.00560439380405711, 0.00563580433001771, 0.0056602233193286, 0.00567632131608067, 0.00568413043994641, 0.0056847731797299, 0.0056800905935745, 0.00567225000209653, 0.00566338858914576, 0.00565532848611226, 0.00564938101531549, 0.00564624329352014, 0.00564597970820235, 0.00564807386976153, 0.00565153313509659, 0.00565502710625478
flux1:, 0.680005109624678, 0.00566478225007585, 0.00563908588153468, 0.00561283687647288, 0.00558675753031305, 0.00556136109984526, 0.0055370340539691, 0.00551415550176524, 0.00549322986527695, 0.00547500168445211, 0.00546052006059533, 0.00545112481260823, 0.00544833577467298, 0.00545363917962792, 0.0054681799535699, 0.0054923875590823, 0.00552559087839376, 0.00556572300586682, 0.0056092876201368, 0.0056518481770759, 0.00568934902786429, 0.00572038324782738, 0.00574862338460084, 0.00578238857683501, 0.00582545136792938, 0.00585753131537238, 0.0058337668441244, 0.00576591022182031, 0.00576858876660729, 0.00566294229607526, 0.00569213761809783, 0.00553328219306886, 0.0053768941640943, 0.00540774144991056, 0.00529853434584128, 0.00529809287829249, 0.00522520539371439, 0.00519068430649001, 0.00520886418303185, 0.00523884416843535, 0.00526052311183297, 0.00527613651384515, 0.00529341215484573, 0.00531681755019075, 0.00534631848211127, 0.00537897576522836, 0.0054108309375317, 0.00543826486940399, 0.00545874660976629, 0.00547110221869429, 0.00547545758985327, 0.00547298513583148, 0.00546555477912867, 0.00545536365911205, 0.00544459658980344, 0.00543515002679382, 0.00542843608850847, 0.00542527032254076, 0.00542583757126631, 0.00542972431302139, 0.00543600276390972, 0.0054433512230265
flux1:, 0.680267558528431, 0.00541847747830432, 0.00539580116569575, 0.00537401777136679, 0.00535345719519609, 0.00533419097432948, 0.00531614851564959, 0.00529926772989115, 0.00528365382034697, 0.00526971398012421, 0.00525823559926897, 0.00525038118751688, 0.0052475832186892, 0.00525133474642041, 0.00526288604927649, 0.00528287522141535, 0.00531094647164672, 0.00534545211915127, 0.00538340047877361, 0.00542089575130118, 0.00545436042114121, 0.00548264627259725, 0.00550929184196608, 0.00554207198467819, 0.00558429527985468, 0.00561643750044956, 0.00559579635396117, 0.00553342015851043, 0.00553850283404549, 0.00544027674495125, 0.00547082758135511, 0.00532091375006808, 0.00517309012622471, 0.00520481971465101, 0.00510262558714934, 0.00510425222127068, 0.00503615596835664, 0.00500477295427499, 0.00502387222150722, 0.00505429602304835, 0.00507657670981074, 0.00509258919505203, 0.00510956797126351, 0.0051317424141433, 0.00515911275182051, 0.00518894185028746, 0.00521753435495342, 0.00524152164834835, 0.0052585713465236, 0.00526764377472828, 0.00526894114701401, 0.00526367177930899, 0.00525372322786781, 0.00524131334779516, 0.00522866721429531, 0.00521775006043116, 0.00521007171328055, 0.00520656660537406, 0.00520754531112407, 0.00521270843255952, 0.00522121098793765, 0.00523176462461751
flux1:, 0.680530007432184, 0.0051778758782145, 0.00515847046576604, 0.00514119041945531, 0.00512598637654672, 0.00511251559476694, 0.00510028929821402, 0.00508885091617309, 0.00507795700635079, 0.00506772783247257, 0.00505873559798696, 0.00505200490558689, 0.00504891057393994, 0.00505097063262385, 0.00505954618545412, 0.00507547629295103, 0.00509869985666871, 0.00512795561492142, 0.00516071314414166, 0.00519356642092711, 0.00522336305595976, 0.00524916842080025, 0.00527436484091092, 0.00530619786125571, 0.00534755499836634, 0.00537967267298463, 0.00536189761253861, 0.00530451142636444, 0.00531150819760662, 0.00522010639731171, 0.00525147908168802, 0.00510987685376731, 0.00497003329931913, 0.00500214630423325, 0.00490650699807514, 0.00490976690441791, 0.00484611971328107, 0.00481772560463568, 0.00483767629492355, 0.00486849011945099, 0.00489136644477627, 0.00490786970166775, 0.00492476329262219, 0.00494603305778737, 0.00497169272184331, 0.0049991799831517, 0.00502503413446673, 0.00504610984100719, 0.00506024853255504, 0.0050665231013946, 0.00506519351868842, 0.00505748825673076, 0.00504529903597166, 0.00503085272868935, 0.0050164045303999, 0.00500398013294762, 0.0049951813670132, 0.0049910596691226, 0.00499205467732443, 0.00499799091016281, 0.00500812323302478, 0.00502122102675398
flux1:, 0.680792456335937, 0.00494355461191477, 0.00492758525276171, 0.0049147610918157, 0.00490467153453886, 0.00489659131268645, 0.00488965575898336, 0.0048830628263642, 0.00487627205531013, 0.00486916702826428, 0.00486215000654272, 0.00485614489224536, 0.00485249569166564, 0.00485276031225671, 0.00485841279686585, 0.00487048232867652, 0.0048891791590312, 0.00491359369251727, 0.00494161248491963, 0.00497026864054402, 0.00499678336713117, 0.00502039251997853, 0.00504430118081022, 0.00507523916452631, 0.0051157122751928, 0.00514772302457544, 0.00513257195591913, 0.00507972435124873, 0.00508818053643618, 0.00500303528931042, 0.00503474151933075, 0.0049008495774235, 0.00476842823905413, 0.00480046942954856, 0.00471093242533818, 0.00471541414408453, 0.00465588900606968, 0.00463031767053766, 0.00465102271622369, 0.00468214419262174, 0.0047055794475723, 0.00472262845297786, 0.00473960592075385, 0.00476025207076519, 0.00478457731848234, 0.00481017070933722, 0.00483378070280814, 0.00485246024273387, 0.00486420130829319, 0.00486816837128778, 0.00486466047216961, 0.00485490952503525, 0.00484079620752206, 0.00482454235116014, 0.00480842034220865, 0.00479450499723528, 0.00478448139141431, 0.00477951315495388, 0.00478016965742296, 0.00478640685461277, 0.00479759473957908, 0.00481258365909241
flux1:, 0.681054905239691, 0.00471595016909095, 0.00470349849966304, 0.00469500469224958, 0.00468971953880609, 0.0046865707112882, 0.00468436249892436, 0.00468199761304127, 0.00467869006305541, 0.00467413556311214, 0.00466860913605891, 0.00466296781375171, 0.00465854774559833, 0.00465695756930979, 0.00465978251772523, 0.00466822770788438, 0.00468274887302741, 0.00470275189428654, 0.00472649589532192, 0.0047514037597224, 0.00477502138096978, 0.00479671533185423, 0.00481949510763891, 0.00484958854349225, 0.00488915650141149, 0.00492097361980932, 0.00490821319760529, 0.00485948986121748, 0.00486899160591776, 0.00478957164522424, 0.00482117942589918, 0.00469443974916726, 0.0045689246506614, 0.0046004977225447, 0.00451663113553004, 0.00452196183724301, 0.00446625597443085, 0.00444333180757475, 0.00446467147372015, 0.00449599300548391, 0.00451991907817425, 0.00453752697073125, 0.00455470545684029, 0.00457495070677193, 0.00459825773698675, 0.00462234798678965, 0.00464415754638238, 0.00466091591215884, 0.0046707449024833, 0.00467288130413382, 0.00466764531718577, 0.00465625535979113, 0.00464056467110114, 0.00462277395549156, 0.00460515717875804, 0.00458982382473745, 0.00457853009594018, 0.00457254360166585, 0.00457256082911981, 0.00457867368848259, 0.00459038000441732, 0.00460663231439368
flux1:, 0.681317354143444, 0.00449538115090184, 0.00448644788491905, 0.00448208710528308, 0.00448123792694903, 0.00448251965090208, 0.00448445224756275, 0.00448569382485539, 0.00448526328283376, 0.0044827148815467, 0.00447823562041028, 0.00447264524244112, 0.00446729036996906, 0.00446383662581218, 0.00446397450862803, 0.00446906748414878, 0.00447978858175885, 0.00449582196515108, 0.0045157553902185, 0.00453735419982022, 0.00455844352033811, 0.00457848520673074, 0.00460027870256795, 0.00462956502241493, 0.00466819499999687, 0.00469972146556011, 0.00468912233160398, 0.0046441439345241, 0.00465432200630054, 0.0045801383741154, 0.00461127951741549, 0.00449118787124044, 0.0043721159863366, 0.00440289430745994, 0.00432429845795662, 0.00433015553299739, 0.00427799706155873, 0.004257541743256, 0.00427938023449, 0.00431077324800228, 0.00433509170097268, 0.00435322766099599, 0.00437066711499669, 0.0043906674880406, 0.0044132012749199, 0.00443610836259647, 0.00445649553705273, 0.00447175116586795, 0.00448010956514247, 0.00448086311062082, 0.00447433680753044, 0.00446171911732435, 0.00444481884182424, 0.00442579788099862, 0.004406913753225, 0.00439029311082961, 0.00437774770597081, 0.00437063722951756, 0.00436977895095272, 0.00437540166841833, 0.00438714047218046, 0.00440406853523597
flux1:, 0.681579803047197, 0.00428206600821434, 0.00427657451278551, 0.00427608387214969, 0.00427925247171448, 0.00428443268687568, 0.00428990818040384, 0.00429414282484482, 0.00429600905476622, 0.00429496298270936, 0.00429113865100474, 0.00428534327859919, 0.00427894723050775, 0.00427367450496167, 0.0042713106882777, 0.00427335672393591, 0.00428067271215946, 0.00429318330557651, 0.00430976191471042, 0.00432847157557344, 0.00434737522559003, 0.00436599956533638, 0.00438692420765101, 0.00441542076362491, 0.00445306353758632, 0.00448418898754358, 0.00447552292617009, 0.00443394301065842, 0.0044444750460959, 0.00437508470349873, 0.00440545887343469, 0.00429157106849364, 0.00417853890486662, 0.00420827152929761, 0.00413458675524454, 0.00414070545983996, 0.00409185749505526, 0.0040736956741742, 0.00409588763677852, 0.00412720762220185, 0.00415179266485228, 0.00417038289956552, 0.00418808502050079, 0.00420792656560609, 0.00422985527128634, 0.00425182065525659, 0.00427108817611701, 0.00428519187891364, 0.00429246513267981, 0.00429224229874888, 0.00428483900784274, 0.00427139841137714, 0.00425366787944185, 0.00423375178447651, 0.00421387119743822, 0.00419614970611768, 0.00418243572208025, 0.00417416541348509, 0.00417226657713324, 0.00417710188373231, 0.00418844933710892, 0.00420551777064663
flux1:, 0.68184225195095, 0.00407613588523049, 0.00407393734511486, 0.00407699546513821, 0.00408372244251722, 0.00409224740542818, 0.0041006664205538, 0.0041072986197152, 0.00411091626085451, 0.00411091699590539, 0.00410741241520683, 0.00410121687744723, 0.00409373256469104, 0.00408673839901611, 0.00408210079634469, 0.00408143432222923, 0.00408575427024325, 0.00409518781268279, 0.00410885240955754, 0.00412506695587324, 0.00414209515757195, 0.00415950348366884, 0.00417964704419488, 0.00420734816533767, 0.00424393688171066, 0.00427453738635897, 0.00426757638429569, 0.00422907937276884, 0.00423969069281319, 0.00417469798904706, 0.00420407344029439, 0.00409600751738633, 0.0039886733365405, 0.0040171863966558, 0.00394809710081756, 0.00395427424858004, 0.00390853648559871, 0.00389250019411309, 0.00391489687816251, 0.00394598907381611, 0.00397069231573105, 0.00398962402441195, 0.0040075352883717, 0.00402723576222968, 0.00404865067826292, 0.00406983526760119, 0.00408820650437289, 0.00410143550971019, 0.0041079453830154, 0.00410710232596549, 0.00409920103243427, 0.00408532563723261, 0.00406714569870853, 0.00404668893115664, 0.00402611860032748, 0.00400753280197846, 0.00399279482251974, 0.00398339825768385, 0.00398036733859718, 0.0039841915360095, 0.00399479333420526, 0.00401152836566904
flux1:, 0.682104700854704, 0.00387764389220755, 0.00387852451565746, 0.00388476015115408, 0.00389455436747327, 0.00390585831721544, 0.00391662923624752, 0.00392508953779113, 0.00392995473290243, 0.00393059970913127, 0.0039271393379418, 0.00392040964478933, 0.00391184764688698, 0.00390327919424888, 0.00389663361663113, 0.00389361275952379, 0.00389535409729132, 0.00390214965603538, 0.00391332110714985, 0.00392740458544537, 0.00394283207200962, 0.00395919017074407, 0.00397860997697679, 0.00400548741788631, 0.00404093923852526, 0.00407087945583118, 0.00406539643150983, 0.00402969575134188, 0.00404015885717995, 0.00397921499823329, 0.00400742628990762, 0.00390486099117296, 0.0038029430256678, 0.003830136864543, 0.00376537204071013, 0.00377146593095527, 0.00372867386282568, 0.00371460556248617, 0.00373706041928142, 0.0037677659042405, 0.0037924226088023, 0.00381155055976178, 0.0038295688931384, 0.00384908394153985, 0.00387000451578404, 0.0038904919916927, 0.00390811218344226, 0.00392066905597395, 0.00392667016791554, 0.003925506961499, 0.00391744450661726, 0.00390349629332713, 0.00388523889047789, 0.00386460451939395, 0.00384367668520455, 0.00382450411984211, 0.0038089409805019, 0.00379851633828239, 0.00379433329544864, 0.00379699715773041, 0.00380657232433688, 0.00382256821453601
flux1:, 0.682367149758457, 0.00368657270604585, 0.00369026312734749, 0.00369926567780572, 0.0037116151260556, 0.00372513073338063, 0.00373767898371863, 0.00374743148738673, 0.00375308710584519, 0.00375402939432551, 0.00375039741439101, 0.00374305841920155, 0.00373348259692802, 0.00372353072224544, 0.00371517410767306, 0.00371017372966322, 0.00370975574268529, 0.00371434021579348, 0.00372341536749728, 0.0037356993957867, 0.00374976464369953, 0.00376520350614031, 0.0037839284423656, 0.00380993438348209, 0.00384415429643565, 0.00387329144976394, 0.00386906228774578, 0.00383589856395837, 0.00384603144396314, 0.0037888321713079, 0.00381577525557566, 0.00371844530666193, 0.00362171652561115, 0.00364755913247106, 0.00358688980269289, 0.00359281673878014, 0.00355283876245962, 0.00354059300864253, 0.00356296650216048, 0.00359312837116656, 0.00361756476713859, 0.00363671989691771, 0.00365470427680048, 0.00367393732633522, 0.00369432048352186, 0.00371412523495083, 0.00373106736295095, 0.0037430832968005, 0.0037487634939852, 0.00374752143923437, 0.00373958684421674, 0.00372589331729375, 0.0037079110010517, 0.00368745881286286, 0.00366651880114234, 0.00364706592861927, 0.00363091988523644, 0.00361962114982189, 0.00361433129005782, 0.00361575701209634, 0.00362409812220604, 0.00363902060865516
flux1:, 0.68262959866221, 0.00350284234793335, 0.00350902901460228, 0.00352036081021092, 0.00353474489523859, 0.0035499146272687, 0.00356369230070913, 0.00357424185706091, 0.00358028181378886, 0.00358123135909773, 0.00357726989986025, 0.00356930084488025, 0.00355882176588342, 0.00354771307687373, 0.00353796494269415, 0.00353136833981165, 0.00352920487018543, 0.00353198731074503, 0.00353933536723959, 0.00355011776099529, 0.00356302378624155, 0.00357764222435414, 0.00359567663725612, 0.00362074839424661, 0.00365363445722132, 0.00368182353999985, 0.00367863002534535, 0.00364776930989263, 0.00365743272618256, 0.0036037145035721, 0.00362933969376223, 0.00353702855011762, 0.00344530867234627, 0.00346982613876451, 0.00341306026786344, 0.00341878815595223, 0.00338152088872334, 0.00337096467136857, 0.00339312810321051, 0.0034225973370173, 0.00344663842548118, 0.00346563770701741, 0.00348341976514, 0.00350223459302597, 0.00352198728888865, 0.00354106595354824, 0.0035573403662302, 0.00356888214117422, 0.00357436621967731, 0.00357322798978504, 0.0035656589364115, 0.00355250612962016, 0.0035351220530238, 0.00351519623903813, 0.00349458873429784, 0.00347517679403493, 0.00345871999341438, 0.00344674500080941, 0.00344044943267845, 0.00344062413087291, 0.0034475942633956, 0.00346118110983543
flux1:, 0.682892047565963, 0.00332631943187013, 0.00333465741340235, 0.00334786722864483, 0.00336376997544804, 0.0033800580058154, 0.00339455358624615, 0.00340545264847236, 0.00341152544223886, 0.00341224914588507, 0.00340785507898256, 0.00339928355364683, 0.00338805030398483, 0.0033760376687842, 0.00336523026520993, 0.00335741987547827, 0.003353911411653, 0.00335527716591242, 0.0033612363210417, 0.0033707803837207, 0.00338269652468264, 0.00339656494338675, 0.00341389368411329, 0.00343795938491756, 0.00346940874423852, 0.00349650838932042, 0.00349414166248869, 0.00346537371871574, 0.00347446768793667, 0.00342400278378391, 0.00344830619284721, 0.00336083699603332, 0.00327398255847051, 0.00329724738573915, 0.00324422292995818, 0.00324976256914027, 0.00321512476608502, 0.00320613666519276, 0.00322797486542594, 0.0032566155025761, 0.00328009274462265, 0.00329874949166567, 0.00331614609261095, 0.00333438090702666, 0.00335337469394506, 0.00337164011926397, 0.00338720684570625, 0.00339828657743924, 0.00340364273912361, 0.00340273504357106, 0.00339571651881162, 0.00338334368793296, 0.0033668427115649, 0.0033477600233746, 0.00332781513327338, 0.003308765127191, 0.00329228458470715, 0.00327986105218053, 0.00327270472565682, 0.00327167127950867, 0.00327719823311606, 0.00328925713703913
flux1:, 0.683154496469717, 0.00315682833572155, 0.0031669547307986, 0.00318159165974888, 0.00319851501138969, 0.00321541893152407, 0.00323016653953365, 0.00324102127384543, 0.0032468325727869, 0.00324715327746797, 0.00324227384252345, 0.00323316858394546, 0.00322135950804892, 0.00320871165089166, 0.00319717939041146, 0.00318852700895509, 0.00318405253391696, 0.00318435739626318, 0.00318923172940647, 0.0031977660151897, 0.00320883031991107, 0.00322199511664451, 0.00323858911935446, 0.00326157375722023, 0.0032914888985212, 0.00331736742299253, 0.00331563163745404, 0.003288768350102, 0.00329722807108691, 0.00324981899444822, 0.00327283309077043, 0.00319005863184014, 0.00310795198409474, 0.00313007014072618, 0.00308064694002524, 0.00308604171665423, 0.00305396724786172, 0.00304643562094191, 0.00306784844423229, 0.0030955417157887, 0.00311830001431322, 0.00313643380489854, 0.00315325957326689, 0.00317074142050055, 0.00318882776030642, 0.00320616413166628, 0.00322094673508971, 0.0032315334581965, 0.00323678179588049, 0.00323618016576135, 0.00322984521156924, 0.00321844150367156, 0.00320306303461767, 0.00318510231992597, 0.00316612257084187, 0.00314774065613681, 0.00313152308308703, 0.00311889392791992, 0.00311105244213904, 0.00310889865868887, 0.00311296715217823, 0.00312337142820099
flux1:, 0.68341694537347, 0.00299416387355316, 0.0030057108740671, 0.00302133755604404, 0.0030388137571103, 0.00305587516758562, 0.00307046255173673, 0.00308093764057737, 0.00308625158780834, 0.00308604588507834, 0.003080673306283, 0.00307113620385334, 0.00305894908589232, 0.00304593986332966, 0.00303400865305971, 0.00302486574319589, 0.00301977483528477, 0.00301933957150158, 0.0030233963800021, 0.0030311149039001, 0.00304143690852316, 0.0030539251420426, 0.00306974710614741, 0.0030915785270428, 0.00311987332893579, 0.00314441454705216, 0.00314313047906751, 0.00311800448662072, 0.00312579598284891, 0.0030812697611003, 0.00310305370240551, 0.0030248461912766, 0.00294738429826917, 0.00296848194520082, 0.00292253318415301, 0.00292784795545798, 0.00289827836209918, 0.0028920988553908, 0.00291300153216908, 0.00293964873158471, 0.00296155222321516, 0.00297899772959294, 0.00299507660785712, 0.0030116350205707, 0.00302866015541615, 0.00304493808283057, 0.003058837915506, 0.00306887001519666, 0.00307399226886901, 0.00307372748654217, 0.00306815989472275, 0.00305786316564911, 0.00304379622587087, 0.00302719013440131, 0.00300943942956417, 0.00299200392484373, 0.00297632169926136, 0.00296373094344558, 0.00295539733631118, 0.0029522444901006, 0.00295488717324929, 0.00296356976286941
flux1:, 0.683679394277223, 0.00283810437353233, 0.0028507110844155, 0.00286691531460416, 0.00288451742120358, 0.00290133052081417, 0.00291540505372446, 0.00292522664158678, 0.00292986555564887, 0.00292906032886184, 0.00292322556162984, 0.0029133832030382, 0.00290102538048359, 0.00288792332826595, 0.00287590043632108, 0.00286658915017108, 0.00286119487683858, 0.00286030053289236, 0.00286376835624174, 0.0028708313249026, 0.00288049512355943, 0.00289231922063837, 0.00290732909513815, 0.00292794359575748, 0.00295454884869745, 0.00297765731652539, 0.00297666572749978, 0.00295312935892818, 0.00296024508734379, 0.00291844784903336, 0.00293907821756005, 0.00286531960407194, 0.0027924034902658, 0.00281261425374118, 0.00277001819146231, 0.00277532817092067, 0.00274820535756135, 0.00274327808887155, 0.00276360059524231, 0.00278912460048302, 0.00281006093132208, 0.00282667511687824, 0.00284185022403045, 0.00285732921634776, 0.00287314758459939, 0.00288823808292401, 0.00290114790396175, 0.00291054546184791, 0.00291549528260013, 0.00291556091675535, 0.0029107995909982, 0.00290169737349611, 0.00288907818178347, 0.00287400759021279, 0.00285770290920489, 0.00284145387170336, 0.00282655322582798, 0.00281423360430926, 0.00280560621280278, 0.00280159795176861, 0.00280288605732838, 0.00280983248697909
flux1:, 0.683941843180977, 0.00268842374159394, 0.00270174603941756, 0.0027181500132988, 0.00273549979803236, 0.00275171731219769, 0.00276498945480594, 0.00277394586059079, 0.00277778813992605, 0.00277635584490114, 0.0027701216392956, 0.00276011674483546, 0.00274779562556914, 0.00273485432877123, 0.002723019370997, 0.00271382485055844, 0.0027083979619993, 0.002707282356683, 0.0027103499477587, 0.0027168851076761, 0.00272595266314897, 0.00273711500299456, 0.00275127505197103, 0.002770622337633, 0.00279549044915705, 0.00281709585720336, 0.00281626043419938, 0.00279418497556368, 0.00280063960497273, 0.00276143184954513, 0.00278099432127823, 0.00271156780486994, 0.00264309336403668, 0.00266254693930507, 0.00262317954114479, 0.00262855996673394, 0.00260381958675832, 0.00260004637189398, 0.0026197320767352, 0.00264407759271078, 0.00266396053517466, 0.00267962789045576, 0.00269376918952324, 0.00270803695780549, 0.00272252239042268, 0.00273630891010667, 0.0027481250039949, 0.00275680123971037, 0.00276151424459352, 0.00276187472189885, 0.00275791932007619, 0.00275005175909545, 0.00273896385585839, 0.00272555525077129, 0.00271086152356204, 0.00269599349683708, 0.0026820856478767, 0.00267024872675069, 0.00266152095184393, 0.00265681337762547, 0.00265684774807569, 0.00266208865174832
flux1:, 0.68420429208473, 0.00254490116549171, 0.00255861916306367, 0.00257488593082281, 0.00259165879801918, 0.00260699493075652, 0.00261923894462684, 0.00262717903632822, 0.00263015529080217, 0.00262810812526067, 0.00262156167557866, 0.00261154478972449, 0.00259945921564602, 0.00258690898842779, 0.00257550653139984, 0.00256667095924983, 0.00256143578752711, 0.00256029149736443, 0.00256310792764076, 0.00256921258887405, 0.00257772722772814, 0.00258822446571887, 0.00260150372901696, 0.0026195510152407, 0.00264265965719767, 0.00266272012639425, 0.0026619298291976, 0.00264120506076973, 0.00264703155087125, 0.00261028435841256, 0.00262886670341132, 0.0025636499114224, 0.00249950064063427, 0.00251831335682279, 0.0024820423492193, 0.00248755961854778, 0.00246512565783051, 0.00246240763514239, 0.00248141153863901, 0.00250454425647299, 0.00252331470257013, 0.00253795040926181, 0.00255095994374306, 0.00256391590999217, 0.00257697012865402, 0.00258935806406019, 0.00259999022878729, 0.00260786139150934, 0.00261226439106065, 0.00261286305005339, 0.0026096804447555, 0.00260304485140924, 0.00259352154644, 0.0025818472833903, 0.00256887549781466, 0.00255553362502324, 0.00254278916767051, 0.00253161839343644, 0.00252297086622162, 0.00251772432985119, 0.00251662737184077, 0.00252023111208861
flux1:, 0.684466740988483, 0.00240732753179691, 0.00242115054140396, 0.00243698761651274, 0.00245291452853318, 0.00246714499983703, 0.00247819703325926, 0.00248502645491447, 0.00248711411524174, 0.0024844973816813, 0.00247774291008908, 0.00246786472813032, 0.00245619757750309, 0.00244423884184234, 0.0024334729890707, 0.0024251917117234, 0.0024203240324089, 0.00241929804071642, 0.00242197401539001, 0.00242771773321474, 0.00243570773101467, 0.00244553471528372, 0.00245791268630401, 0.00247464774277007, 0.00249600222334212, 0.00251450629729563, 0.00251367693407437, 0.0024942107888487, 0.00249945681933299, 0.0024650490993198, 0.00248273574502689, 0.00242159586966254, 0.00236163787953339, 0.00237990565838803, 0.00234658637822929, 0.00235229117512075, 0.00233207213229531, 0.00233030807838631, 0.0023485949616381, 0.0023704999152464, 0.00238812542689092, 0.00240167653051743, 0.00241349122280449, 0.00242507032499716, 0.0024366285502229, 0.00244755193735137, 0.00245693096940057, 0.00246392424318503, 0.00246794316670581, 0.00246870980353542, 0.00246624087562692, 0.00246079743850052, 0.00245282616253992, 0.00244290724261812, 0.00243171550513103, 0.00241999482163004, 0.00240854130094753, 0.00239818800910277, 0.00238978329412887, 0.00238415614253809, 0.00238206503051247, 0.00238413080826507
flux1:, 0.684729189892236, 0.00227550825645803, 0.00228917744919718, 0.00230433785126808, 0.00231920461171017, 0.00233216417394482, 0.00234191814517156, 0.00234759383181385, 0.00234881066918082, 0.00234569574644781, 0.00233884740809609, 0.00232925208943478, 0.00231816442786343, 0.00230696305434145, 0.00229699422633639, 0.00228941410190722, 0.00228504104453308, 0.0022842360723365, 0.0022868464077388, 0.00229227422070434, 0.00229975633889736, 0.00230890946009399, 0.00232037880777219, 0.00233581176245047, 0.00235544594532156, 0.00237241312163106, 0.00237148797723734, 0.00235320610295228, 0.00235793082775999, 0.00232574755293489, 0.0023426157693688, 0.00228540675146691, 0.00222948617799767, 0.00224728009501771, 0.00221675332732928, 0.00222267605746806, 0.00220456296447334, 0.00220364849481394, 0.00222119125469944, 0.0022418706834635, 0.0022583438749499, 0.00227078869255801, 0.00228138088634876, 0.00229155524769414, 0.00230158898164468, 0.00231101436483372, 0.00231909692548923, 0.00232515613704622, 0.00232872235446182, 0.002329579879121, 0.00232774619459625, 0.0023234243449465, 0.00231695236660711, 0.00230876318070309, 0.00229936019709434, 0.00228930761554905, 0.00227922986911197, 0.00226981194213406, 0.00226179158857158, 0.0022559358051941, 0.00225299701448094, 0.00225364868162838
flux1:, 0.68499163879599, 0.00214926289642651, 0.00216255208752708, 0.00217683334517104, 0.00219047782814643, 0.00220205588032491, 0.00221045777368014, 0.00221498133726753, 0.00221537841906653, 0.00221185579407031, 0.00220503127075048, 0.00219585101854829, 0.00218547799317158, 0.00217516271864426, 0.00216610666852433, 0.00215932661443492, 0.00215552854021135, 0.00215500593199558, 0.00215759303862217, 0.00216272909466492, 0.00216971190398144, 0.00217819172230279, 0.0021887599085861, 0.00220292367318505, 0.00222089933294086, 0.00223637904879244, 0.00223532841589563, 0.0022181733963866, 0.00222244444603087, 0.0021923756924201, 0.00220849330037929, 0.00215505495774101, 0.00210299767987221, 0.00212036210888523, 0.00209245391854056, 0.00209860254134145, 0.00208246888298328, 0.00208229660799108, 0.00209907496559214, 0.00211854596613545, 0.00213388203174019, 0.00214522810953196, 0.00215460416898188, 0.00216338244752258, 0.00217189969900214, 0.00217982737077472, 0.00218659834746817, 0.00219168748024626, 0.00219474240374924, 0.00219561236600291, 0.00219432237454245, 0.00219102733276064, 0.00218596827432923, 0.00217944267987547, 0.00217179298448624, 0.00216341130267835, 0.00215475394401, 0.00214635657151455, 0.00213884007996601, 0.00213289852929407, 0.00212926356853735, 0.00212864418119341
flux1:, 0.685254087699743, 0.0020284224515357, 0.00204113756932918, 0.00205437933090544, 0.00206668735487138, 0.00207682236256368, 0.00208386361444884, 0.0020872742116787, 0.00208692881027562, 0.00208310157447907, 0.00207641664108774, 0.00206776771341119, 0.00205821624486123, 0.00204887812436098, 0.00204080706559539, 0.00203488062102847, 0.00203169474223479, 0.00203147866498124, 0.00203405680388112, 0.00203890817281491, 0.00204539500287742, 0.0020532080305451, 0.00206289773084074, 0.00207584698671543, 0.00209225158844942, 0.00210632067312697, 0.00210514019554133, 0.00208907021456607, 0.00209296084879077, 0.00206490138556569, 0.00208032576637698, 0.00203048460722722, 0.00198209798338729, 0.00199905109916733, 0.00197357448365517, 0.001979934602576, 0.00196563800342402, 0.00196609858247259, 0.00198209824565703, 0.00200039042860971, 0.00201462411515593, 0.00202490508404157, 0.00203310243249476, 0.00204052725679634, 0.00204757061306259, 0.00205403359556085, 0.00205950625264058, 0.00206361095449768, 0.00206610897614903, 0.00206691587234088, 0.00206607038959649, 0.00206368951097382, 0.00205993015160014, 0.00205496826453794, 0.00204899850742938, 0.00204225171442403, 0.00203502304332699, 0.00202770092435999, 0.00202078606497679, 0.00201489090733594, 0.00201071297297492, 0.00200897997956112
flux1:, 0.685516536603496, 0.00191282556407352, 0.00192480337473095, 0.00193688426918826, 0.00194778478873217, 0.00195645817324265, 0.00196216876209793, 0.0019645359734743, 0.00196354484557177, 0.00195952294515171, 0.00195308716329638, 0.00194506733978352, 0.00193641551816174, 0.00192810921830149, 0.00192105479650669, 0.00191599438399861, 0.00191341979338014, 0.00191350243450743, 0.00191606248078186, 0.00192062295656978, 0.00192661435054201, 0.0019337739340404, 0.00194262225685501, 0.00195443105069186, 0.00196937406621141, 0.00198213278908837, 0.00198084061801677, 0.0019658274276931, 0.00196941375359458, 0.00194326290638274, 0.00195804101741494, 0.00191161237149161, 0.00186668856828296, 0.00188322481775485, 0.00185998285869469, 0.00186651974114019, 0.00185390511922364, 0.00185488904208946, 0.00187010129552168, 0.00188725457478705, 0.00190043684958575, 0.00190970851442428, 0.00191679151254617, 0.00192293545243561, 0.00192857847276856, 0.00193363970631355, 0.00193785403917201, 0.00194098144544255, 0.00194289140810467, 0.00194356582077411, 0.0019430626915825, 0.00194147135546932, 0.00193887832434037, 0.00193535350827443, 0.00193095919093647, 0.00192577840707851, 0.00191995506822938, 0.00191373540567598, 0.00190749930705987, 0.00190177110814025, 0.00189720231782764, 0.00189452318821946
flux1:, 0.685778985507249, 0.0018023148296947, 0.00181342140524339, 0.00182425568349277, 0.00183371584060128, 0.00184094585555225, 0.00184538755633052, 0.00184680464900652, 0.00184527794657654, 0.00184117332139063, 0.00183508686529387, 0.00182777425014985, 0.00182007220572143, 0.00181281882182224, 0.00180677655245596, 0.00180255903389169, 0.00180056275066066, 0.00180091017123122, 0.00180342462353113, 0.00180767835727728, 0.00181317397569197, 0.00181970031086075, 0.0018277569229838, 0.00183851504968088, 0.00185212305602774, 0.00186369001875288, 0.00186232289552099, 0.00184834906774905, 0.00185170727912897, 0.00182736882477398, 0.00184153790295301, 0.00179832895136468, 0.0017566493600301, 0.00177274340571865, 0.00175153349283893, 0.00175819555598788, 0.00174709931919726, 0.00174849916361737, 0.00176292077323386, 0.0017789833279169, 0.00179117792605557, 0.00179951388309645, 0.0018055689243366, 0.00181052943982352, 0.00181487185776712, 0.00181862009506571, 0.00182163985692267, 0.00182381712705773, 0.00182512262038147, 0.00182560335180263, 0.00182534131308961, 0.00182440823160478, 0.00182283433417589, 0.00182060001441562, 0.00181765221095091, 0.00181394173808254, 0.00180947357787767, 0.00180435932429737, 0.00179885983625999, 0.00179340694834357, 0.00178859582717718, 0.00178514390789413
flux1:, 0.686041434411003, 0.00169673417318674, 0.00170686343814607, 0.00171639774761066, 0.00172441813114414, 0.00173025404659071, 0.00173351411556012, 0.00173409187767543, 0.00173214778112558, 0.00172807037420858, 0.00172242185815787, 0.00171587478146194, 0.00170914669861783, 0.00170293769284309, 0.00169787242087775, 0.00169444549960203, 0.00169296912025616, 0.00169352742801673, 0.00169595543669527, 0.00169988029761628, 0.00170488029134679, 0.00171079969859537, 0.00171812407421985, 0.00172793254831211, 0.00174034347423411, 0.00175084970163055, 0.00174945819685287, 0.00173651376626611, 0.00173971741678863, 0.00171709934288384, 0.00173068800357178, 0.00169050129223999, 0.00165184151568119, 0.00166745311133588, 0.0016480717633636, 0.00165479499608235, 0.00164504979465301, 0.00164676267054234, 0.00166039593916671, 0.00167542232120044, 0.00168670229172294, 0.00169418931595677, 0.00169931947332193, 0.00170321324630711, 0.00170637543570903, 0.00170892032012563, 0.00171082918771467, 0.00171210117140935, 0.00171279998495486, 0.0017130354093654, 0.00171291725871394, 0.00171250919189021, 0.00171179924567275, 0.00171069532963599, 0.00170904710001621, 0.00170669023714595, 0.00170350498820432, 0.00169947797265003, 0.00169475495693087, 0.00168967287104873, 0.0016847618497751, 0.00168071227200532
flux1:, 0.686303883314756, 0.00159592780280531, 0.00160500031537692, 0.0016132107639931, 0.00161982102395495, 0.00162433774046964, 0.0016265231115039, 0.00162638428049197, 0.00162414430268939, 0.00162019880436705, 0.0016150638868244, 0.00160932159342776, 0.0016035684830612, 0.00159837030543407, 0.00159422222543751, 0.00159151124659025, 0.00159047780699974, 0.00159117934830943, 0.00159347158270812, 0.00159704220267018, 0.00160154814310604, 0.00160689180965252, 0.00161354991347613, 0.00162251592624625, 0.00163387289654409, 0.00164345555392526, 0.00164209879202232, 0.00163017751663927, 0.00163329489777409, 0.00161230895586699, 0.00162533845396789, 0.00158797552427167, 0.00155211046142135, 0.00156718973585944, 0.00154943754927256, 0.00155615034340062, 0.00154758989516349, 0.00154951979301504, 0.00156237259533455, 0.0015764219210843, 0.0015868662438063, 0.00159359963846887, 0.00159791914608697, 0.00160087614489037, 0.00160299324648173, 0.00160445999553081, 0.00160535729118721, 0.00160578370685823, 0.00160588676063289, 0.00160583563318136, 0.00160577084987782, 0.00160575678413851, 0.00160575294025929, 0.00160561175411472, 0.00160510411002209, 0.0016039685634341, 0.00160197617167626, 0.00159899992434085, 0.001595076305432, 0.00159044683144485, 0.00158556964314605, 0.001581095198998
flux1:, 0.686566332218509, 0.0014997407584342, 0.0015077027154115, 0.0015145922102344, 0.00151984700719535, 0.0015231400691917, 0.00152437200915026, 0.00152364620695837, 0.00152123103317562, 0.00151751416584139, 0.00151295467049183, 0.00150803847090038, 0.00150324131815416, 0.00149900028818301, 0.00149569109104951, 0.00149360582991976, 0.00149292652984714, 0.00149369584752602, 0.00149579907037391, 0.00149898957278523, 0.00150300507182288, 0.00150780751572151, 0.00151386828213351, 0.0015221000895431, 0.00153254534926496, 0.00154134154090358, 0.00154008180166341, 0.00152917734897804, 0.00153226908966973, 0.0015128301640881, 0.0015253156610429, 0.00149058050962618, 0.00145728914961745, 0.00147178183945803, 0.00145546815120425, 0.00146209607753331, 0.00145455964518494, 0.00145661945244474, 0.00146870510771017, 0.00148183927248543, 0.00149152959354122, 0.00149760865740768, 0.00150123746456453, 0.00150339503439374, 0.00150461107081794, 0.00150513510901851, 0.00150513141897932, 0.00150478385780549, 0.00150431387661106, 0.00150394580473545, 0.00150385276337254, 0.00150410763172776, 0.00150465420973781, 0.00150530594246033, 0.00150577333609828, 0.0015057161876783, 0.00150481275056939, 0.00150283500648675, 0.00149971758017622, 0.0014956078681594, 0.00149088686758991, 0.00148615388063482
flux1:, 0.686828781122262, 0.00140802063490184, 0.00141484296666819, 0.00142043869769312, 0.00142441386706354, 0.0014265947625146, 0.00142700387314119, 0.00142582292479866, 0.00142334864066921, 0.00141994679894902, 0.00141601012016706, 0.00141192471980604, 0.00140804767724659, 0.00140469476460222, 0.00140213354200167, 0.00140057463507447, 0.00140015513637929, 0.00140091449071666, 0.00140277574417186, 0.00140556218037829, 0.00140909334445099, 0.00141339086108056, 0.00141892283274035, 0.00142652500902846, 0.00143619438236488, 0.00144433546119025, 0.00144323306428416, 0.00143333546064879, 0.00143645248871775, 0.00141847787379909, 0.00143042963062023, 0.00139813180044587, 0.00136720144688358, 0.00138105371535782, 0.00136600065583838, 0.00137247082255411, 0.00136580702795438, 0.00136792005047429, 0.00137925694888082, 0.00139153883353642, 0.00140055636795895, 0.00140608011532769, 0.00140913871509248, 0.00141063593703046, 0.00141109817739741, 0.00141081998157204, 0.0014100329212249, 0.00140899190129608, 0.00140798201924766, 0.00140727773733461, 0.00140708560887631, 0.00140749360867741, 0.00140844147403177, 0.00140971914749642, 0.00141099450667175, 0.00141186678110511, 0.00141193816317033, 0.00141089313919543, 0.00140857325828767, 0.00140503479792008, 0.00140057834518706, 0.00139574266672513
flux1:, 0.687091230026016, 0.00132061978819275, 0.001326297148894, 0.00133064804458982, 0.00133343682994455, 0.00133462845769809, 0.00133434992526055, 0.00133284347011213, 0.00133041808003117, 0.00132740520640444, 0.00132412384390837, 0.00132085865307864, 0.00131785204040716, 0.0013153072754739, 0.00131339590225549, 0.00131226065606218, 0.00131200673134508, 0.00131268102635638, 0.00131425135499816, 0.00131661386849077, 0.00131966970856958, 0.00132349902341028, 0.00132856746215263, 0.00133563688650886, 0.00134465514327226, 0.0013522618892444, 0.00135137073010851, 0.00134246338568146, 0.00134564538633439, 0.00132905410082764, 0.00134047857892735, 0.00131043576918811, 0.00128166552534696, 0.00129482811426299, 0.00128087383488991, 0.00128711858678258, 0.00128118837442645, 0.00128328928470347, 0.00129390025265187, 0.00130539193894266, 0.00131381460570093, 0.0013188778661453, 0.00132148257526493, 0.00132245509534001, 0.00132230887285474, 0.00132136921954847, 0.00131991951124698, 0.00131827171632921, 0.00131676411022649, 0.00131571561908696, 0.00131536598742894, 0.00131582349949179, 0.00131703397732828, 0.00131877794242206, 0.00132069727428785, 0.00132234816264989, 0.00132327338817941, 0.00132308397629907, 0.00132153829388291, 0.00131860609797807, 0.00131450622258631, 0.00130970956107355
flux1:, 0.687353678929769, 0.00123739726723443, 0.00124194672747167, 0.00124512073071399, 0.00124682998031665, 0.00124716222179735, 0.00124633128492028, 0.00124462267075942, 0.00124234289984584, 0.00123977857431659, 0.00123716974621318, 0.00123470008126054, 0.00123250306198008, 0.0012306794137876, 0.0012293172274975, 0.00122850462507769, 0.0012283269970394, 0.00122884799051679, 0.00123008563291736, 0.00123201034854076, 0.00123460321907278, 0.00123800049947207, 0.00124266519034686, 0.00124928802179105, 0.00125776540201247, 0.00126494431813899, 0.00126430834097739, 0.00125636588842238, 0.00125964036437547, 0.00124435262947862, 0.00125525351879796, 0.00122729367014061, 0.00120049711292823, 0.00121292868120086, 0.00119992964917796, 0.001205889483049, 0.00120056817049436, 0.00120260338449732, 0.00121251483826127, 0.00122327589895212, 0.00123117577690535, 0.00123586579990739, 0.00123812464700438, 0.00123870014381417, 0.0012380842838801, 0.00123662002932644, 0.00123462798816763, 0.00123246374884313, 0.00123050832111579, 0.00122911887916978, 0.00122856703273582, 0.00122898508447865, 0.00123033334965749, 0.00123239526214238, 0.00123480180933946, 0.00123708257608724, 0.00123873707732594, 0.00123931708532453, 0.00123850853404351, 0.00123620072091988, 0.0012325313015965, 0.00122789812338284
flux1:, 0.687616127833522, 0.00115821985105235, 0.00116167915458149, 0.00116376023765886, 0.00116450653963924, 0.00116411196069189, 0.00116285966074659, 0.00116106220820086, 0.00115901068038542, 0.00115693850436649, 0.001155003891514, 0.00115329208326993, 0.00115183499459809, 0.00115064165656701, 0.00114972934791393, 0.00114914415225884, 0.00114896242132087, 0.00114927212638918, 0.00115014510490502, 0.00115162570711942, 0.00115377178443377, 0.00115677207308138, 0.00116108592629447, 0.00116733568527818, 0.00117536569094688, 0.00118220653934548, 0.0011818573197975, 0.0011748443986781, 0.00117822638612233, 0.00116416335856176, 0.00117454256415537, 0.00114850542170971, 0.00112351246544179, 0.00113518205770144, 0.00112301440475198, 0.00112864007343464, 0.00112381853114422, 0.00112574607836253, 0.00113498706150886, 0.001145073027977, 0.00115251423834263, 0.00115690792324389, 0.00115891728210443, 0.00115921171170542, 0.00115825469102537, 0.00115639517037791, 0.00115397764346492, 0.00115138866445009, 0.0011490417412686, 0.0011473256405107, 0.00114654144701723, 0.00114684761278783, 0.00114822544707719, 0.00115047162649443, 0.00115321950643999, 0.00115598705117423, 0.00115824579310256, 0.00115950230704362, 0.00115938143988258, 0.00115769938351335, 0.00115451504454394, 0.00115015026442084
flux1:, 0.687878576737275, 0.00108296185616522, 0.00108538718723713, 0.00108647211579734, 0.00108637793945585, 0.00108538773737276, 0.00108383710053557, 0.00108205090513288, 0.00108029386667205, 0.00107874029693492, 0.00107746604869114, 0.0010764625545292, 0.00107566895017616, 0.00107501405791626, 0.00107445676525113, 0.00107401268702905, 0.00107375829442774, 0.00107381150604151, 0.00107429954277279, 0.00107533847640079, 0.00107705822688571, 0.00107969526947148, 0.0010837037066839, 0.00108964044493522, 0.00109729887052884, 0.00110387344592199, 0.00110382893145585, 0.00109769993320647, 0.00110119236845071, 0.00108827616452774, 0.00109813477229734, 0.00107387295226231, 0.00105053094924499, 0.00106141960504338, 0.00104997958715296, 0.00105523343200577, 0.00105081850613095, 0.00105260749554662, 0.00106120871484489, 0.00107066983884, 0.0010777069614879, 0.00108186881833429, 0.001083710896143, 0.00108382562107695, 0.00108264254617166, 0.00108050664788283, 0.00107777442316304, 0.0010748517328222, 0.00107217471744966, 0.00107015675436157, 0.00106912500582605, 0.00106926461616258, 0.00107058239826151, 0.00107289644046661, 0.00107585365521367, 0.00107897364497077, 0.00108171408016888, 0.00108354994584323, 0.00108405668104827, 0.00108298581492492, 0.00108032166292533, 0.00107630927892506
flux1:, 0.688141025641029, 0.00101150372751445, 0.0010129670274244, 0.00101316196828085, 0.00101235195279243, 0.00101089232408635, 0.00100915517170702, 0.00100746464801462, 0.00100605043623226, 0.00100502425386003, 0.00100438141787627, 0.00100402607343502, 0.00100381458691112, 0.00100360744699261, 0.00100331710479204, 0.00100293905472307, 0.00100255727108716, 0.00100232317789923, 0.00100241887167704, 0.00100302808186746, 0.00100434662652101, 0.00100665299300375, 0.0010103940045073, 0.00101606442951496, 0.00102340949019787, 0.00102977152227457, 0.00103003586244536, 0.00102473554433165, 0.00102833021862567, 0.00101648420483445, 0.00102582342300964, 0.00100320301409107, 9.81377160504686e-4, 9.91478717607159e-4, 9.80682386146301e-4, 9.85538974285117e-4, 9.814532991881e-4, 9.8308309573038e-4, 9.91076062142077e-4, 9.99956475570279e-4, 0.00100663358775158, 0.00101061450526436, 0.00101235575821513, 0.00101237562941459, 0.00101106609076952, 0.00100876003904683, 0.00100581572668878, 0.00100264782073337, 9.99705746161571e-4, 9.97420308207141e-4, 9.96140437842083e-4, 9.96076984337633e-4, 9.97264788739044e-4, 9.99549302796908e-4, 0.00100259999173991, 0.00100594944551143, 0.0010090541982808, 0.00101137054549782, 0.0010124362698534, 0.00101194753288804, 0.00100981975838119, 0.00100622249161593
flux1:, 0.688403474544782, 9.43729746026887e-4, 9.44315694381284e-4, 9.43732819397529e-4, 9.42330386412123e-4, 9.40519504370099e-4, 9.38694082937171e-4, 9.371664361307e-4, 9.3612486721011e-4, 9.35617440938975e-4, 9.35562961345687e-4, 9.35786501911581e-4, 9.36072646521937e-4, 9.36225577419183e-4, 9.36122601411366e-4, 9.35748085610988e-4, 9.35199052704851e-4, 9.34661926736157e-4, 9.34371147100968e-4, 9.34572279916914e-4, 9.3551954442702e-4, 9.37526900120108e-4, 9.41031593202568e-4, 9.46469936545551e-4, 9.53543278541793e-4, 9.59729279938789e-4, 9.60293587670918e-4, 9.55758385255355e-4, 9.59437379630465e-4, 9.48586655195705e-4, 9.57408700840037e-4, 9.36309427658722e-4, 9.1588254754959e-4, 9.25203715659597e-4, 9.1498591893169e-4, 9.19432072152154e-4, 9.15613418876281e-4, 9.17072634644881e-4, 9.24488985508444e-4, 9.32826325329418e-4, 9.39176712808257e-4, 9.43013565781302e-4, 9.44704066161146e-4, 9.44696480461478e-4, 9.43343302674429e-4, 9.40959160483357e-4, 9.37895546382155e-4, 9.34566710697485e-4, 9.31426662870969e-4, 9.2891639005369e-4, 9.27401509554419e-4, 9.27116182149257e-4, 9.28123910310471e-4, 9.30301288494016e-4, 9.33347118119564e-4, 9.36816325726607e-4, 9.40175480386785e-4, 9.42874164650592e-4, 9.44424077414171e-4, 9.44475900676668e-4, 9.42883168475761e-4, 9.39743065310205e-4
flux1:, 0.688665923448535, 8.79525400429838e-4, 8.79328223673795e-4, 8.78082479922303e-4, 8.76206935414192e-4, 8.74152688942789e-4, 8.72322252294457e-4, 8.71006990040762e-4, 8.70349761891798e-4, 8.70336190811815e-4, 8.70814555847651e-4, 8.71540490911696e-4, 8.72238485892418e-4, 8.72668365500692e-4, 8.72682767960015e-4, 8.72262509396792e-4, 8.71521396909389e-4, 8.70680391873748e-4, 8.70021882666398e-4, 8.69845895579507e-4, 8.70456447107802e-4, 8.72195821807961e-4, 8.75489255461211e-4, 8.80718642083584e-4, 8.87546988750452e-4, 8.93577827086639e-4, 8.94421656158784e-4, 8.9058148191491e-4, 8.94318946077572e-4, 8.84390913423397e-4, 8.9269979235419e-4, 8.73014762539939e-4, 8.53886539040029e-4, 8.6244632986564e-4, 8.52759164853084e-4, 8.56793461790909e-4, 8.53193744332699e-4, 8.54479124396075e-4, 8.61350159758205e-4, 8.69175672557334e-4, 8.75222210068365e-4, 8.78938284004029e-4, 8.80612006746824e-4, 8.80626910384251e-4, 8.79295778152437e-4, 8.76910661106405e-4, 8.73809531523888e-4, 8.70398349975745e-4, 8.67127773222448e-4, 8.64441810686631e-4, 8.62717085038024e-4, 8.62207454232022e-4, 8.63003998058388e-4, 8.65016198036847e-4, 8.67976839808285e-4, 8.71470534229227e-4, 8.74983414884065e-4, 8.77969236606578e-4, 8.79924775832842e-4, 8.8046544529922e-4, 8.79390916117379e-4, 8.76730776736236e-4
flux1:, 0.688928372352288, 8.18775035733311e-4, 8.17895316867097e-4, 8.16101511787847e-4, 8.13865750233219e-4, 8.11664316955634e-4, 8.09896695203521e-4, 8.08826183119579e-4, 8.08548277213439e-4, 8.08989391860089e-4, 8.09934919745926e-4, 8.11081771206385e-4, 8.12106432782372e-4, 8.12736019490089e-4, 8.12808043114746e-4, 8.1230592722633e-4, 8.1136229798061e-4, 8.10230430512199e-4, 8.09234664724183e-4, 8.08720843381801e-4, 8.0903335312411e-4, 8.1053528141869e-4, 8.136373968966e-4, 8.18671483059494e-4, 8.25268678793472e-4, 8.31151647111987e-4, 8.32244952454436e-4, 8.29025264139369e-4, 8.32789395410176e-4, 8.23714310867055e-4, 8.31516431632309e-4, 8.13151488451924e-4, 7.95237208187526e-4, 8.03065811505832e-4, 7.93876637010946e-4, 7.97508459452838e-4, 7.94092485697651e-4, 7.95207739060873e-4, 8.01564160616553e-4, 8.0890324449304e-4, 8.14659384004662e-4, 8.18265536842969e-4, 8.19941475599845e-4, 8.20012229739804e-4, 8.18752125974177e-4, 8.16428091788217e-4, 8.1335952472351e-4, 8.09937597692687e-4, 8.06602535694974e-4, 8.03794453884772e-4, 8.01894906255112e-4, 8.01172848393712e-4, 8.0174437636171e-4, 8.03551783285214e-4, 8.06364510901507e-4, 8.09802278370842e-4, 8.13378652395252e-4, 8.16561235000551e-4, 8.18842424150905e-4, 8.19812626662437e-4, 8.19226402978328e-4, 8.17051833639536e-4
flux1:, 0.689190821256042, 7.61360301353394e-4, 7.59901943820754e-4, 7.57672242998521e-4, 7.55181089093975e-4, 7.52916316227064e-4, 7.51264391516876e-4, 7.50455333796828e-4, 7.5053727868344e-4, 7.5138236616729e-4, 7.52722018564147e-4, 7.54205852053756e-4, 7.55474528567313e-4, 7.56233586030391e-4, 7.56313931011118e-4, 7.55706381873656e-4, 7.54562887136311e-4, 7.53165319486141e-4, 7.51872701515611e-4, 7.51067136832516e-4, 7.51123462102697e-4, 7.52417916857631e-4, 7.55344418294369e-4, 7.60189109025347e-4, 7.66558360626035e-4, 7.72289542855195e-4, 7.73594904363099e-4, 7.70918853673316e-4, 7.74673941468284e-4, 7.66385358582321e-4, 7.73689929046251e-4, 7.56562640602028e-4, 7.39791520432267e-4, 7.46928719834194e-4, 7.38217832595456e-4, 7.41466020149268e-4, 7.38210041504473e-4, 7.39164642567228e-4, 7.45036448160161e-4, 7.51909539896864e-4, 7.5738079154851e-4, 7.60877219343134e-4, 7.62561189598187e-4, 7.62706163692983e-4, 7.61550513417682e-4, 7.59335063130118e-4, 7.5635717267456e-4, 7.52988083986758e-4, 7.49651442308989e-4, 7.46776952408828e-4, 7.44744858263479e-4, 7.43833900256068e-4, 7.44181442133759e-4, 7.45760966612109e-4, 7.48379489611994e-4, 7.51695479644589e-4, 7.55256182163084e-4, 7.58551438666848e-4, 7.61079020206713e-4, 7.62414388077732e-4, 7.62276165201646e-4, 7.60578020450303e-4
flux1:, 0.689453270159795, 7.0715971110228e-4, 7.05227166798372e-4, 7.02669037304818e-4, 7.0001817784736e-4, 6.97761648478862e-4, 6.96264553748019e-4, 6.95720174070205e-4, 6.96130929656894e-4, 6.97320952441015e-4, 6.98977480272893e-4, 7.00714588989803e-4, 7.02149065846044e-4, 7.02975286602139e-4, 7.0302499005915e-4, 7.0229988802404e-4, 7.00970438070952e-4, 6.99342220423114e-4, 6.97800782959526e-4, 6.96754419826476e-4, 6.96598358658052e-4, 6.97714459533008e-4, 7.00477559846977e-4, 7.05132677158343e-4, 7.11268844272452e-4, 7.16835609730412e-4, 7.18310537078923e-4, 7.16101054934975e-4, 7.19809478101594e-4, 7.12244532424869e-4, 7.19063709235789e-4, 7.03102043266291e-4, 6.87415219982253e-4, 6.93908449637244e-4, 6.85666520253142e-4, 6.8855770017407e-4, 6.85447792837293e-4, 6.8625576332316e-4, 6.91672230402182e-4, 6.98095912729933e-4, 7.03281663643938e-4, 7.06660096848043e-4, 7.08347043516508e-4, 7.08571762493239e-4, 7.07540139618249e-4, 7.05467238403214e-4, 7.0262634286131e-4, 6.99364913031179e-4, 6.96084845735575e-4, 6.93199469730575e-4, 6.91081543974434e-4, 6.90013859222582e-4, 6.9015042910488e-4, 6.91493066609224e-4, 6.93885789697215e-4, 6.97027859199556e-4, 7.00504903916602e-4, 7.03836082243299e-4, 7.06533355042674e-4, 7.08166861729793e-4, 7.08428587000654e-4, 7.07185574028281e-4
flux1:, 0.689715719063548, 6.56049354463367e-4, 6.53745174406049e-4, 6.50959745997954e-4, 6.48235137686275e-4, 6.46046729954059e-4, 6.44731516255185e-4, 6.44444145500982e-4, 6.45144302641059e-4, 6.46615321641478e-4, 6.48510495903312e-4, 6.50420052027483e-4, 6.51948317078144e-4, 6.52788015844694e-4, 6.52778031127923e-4, 6.51933285091091e-4, 6.50440856509445e-4, 6.48624316016745e-4, 6.46887097625164e-4, 6.45653512433574e-4, 6.45329335112009e-4, 6.46294870923816e-4, 6.48903880181859e-4, 6.53364715080326e-4, 6.59256553412388e-4, 6.64640055396347e-4, 6.66239238459472e-4, 6.64420964214814e-4, 6.68045056021292e-4, 6.61144582803933e-4, 6.67493374261575e-4, 6.52634130815648e-4, 6.37982412331097e-4, 6.43884567523979e-4, 6.36109935528478e-4, 6.38676607060219e-4, 6.35706913029367e-4, 6.36385591262118e-4, 6.41375281504999e-4, 6.47363473704678e-4, 6.52258970243616e-4, 6.55505105529178e-4, 6.57181710020226e-4, 6.57481357142248e-4, 6.56581585711742e-4, 6.54673086936661e-4, 6.52004252231875e-4, 6.48896104458404e-4, 6.45724624978642e-4, 6.42881486389681e-4, 6.40726082409447e-4, 6.39539392387237e-4, 6.39486919612193e-4, 6.40595033696658e-4, 6.42742974811783e-4, 6.45671450156426e-4, 6.49007746261166e-4, 6.52306100382487e-4, 6.55100434206881e-4, 6.56964546416186e-4, 6.57572935706842e-4, 6.56754189583756e-4
flux1:, 0.689978167967302, 6.07904532908838e-4, 6.05327252768368e-4, 6.02408027141088e-4, 5.99685629901159e-4, 5.97614347044594e-4, 5.96497841913939e-4, 5.96451601654308e-4, 5.97396578049702e-4, 5.99083079500334e-4, 6.01140749238525e-4, 6.03147227576246e-4, 6.0470497736372e-4, 6.05513516217361e-4, 6.05424034443228e-4, 6.04465922217621e-4, 6.02840170298806e-4, 6.00882147508834e-4, 5.99004456849873e-4, 5.97637547233488e-4, 5.97188442845312e-4, 5.98029289038375e-4, 6.00491072080808e-4, 6.04749803026906e-4, 6.10382104852712e-4, 6.1555969362782e-4, 6.17237108823901e-4, 6.15738114653703e-4, 6.19241837064716e-4, 6.12950351099248e-4, 6.18846305565493e-4, 6.050334026703e-4, 5.9137489871531e-4, 5.96742025392381e-4, 5.8943796131633e-4, 5.91716432857025e-4, 5.8888729930249e-4, 5.89456111398033e-4, 5.94046843715027e-4, 5.99611948945548e-4, 6.04210270411399e-4, 6.07306242042836e-4, 6.08953621365028e-4, 6.09315693001943e-4, 6.08546163800411e-4, 6.06813504171899e-4, 6.04341394936237e-4, 6.01422840124899e-4, 5.98404737075688e-4, 5.95652620517037e-4, 5.93507144208734e-4, 5.92241767252189e-4, 5.92028096202144e-4, 5.92912685743901e-4, 5.94807292306259e-4, 5.97493550123582e-4, 6.00642373221664e-4, 6.03847546366349e-4, 6.06671595077518e-4, 6.08700141265731e-4, 6.09598959104082e-4, 6.09166453238105e-4
flux1:, 0.690240616871055, 5.62601898448567e-4, 5.59844239770457e-4, 5.56876062743157e-4, 5.54221748971917e-4, 5.52306613552904e-4, 5.51397219810098e-4, 5.51570525026084e-4, 5.52713476041846e-4, 5.54551337778048e-4, 5.56700088516939e-4, 5.58735290532276e-4, 5.60267072941741e-4, 5.61008988024812e-4, 5.60828545747555e-4, 5.59769933723206e-4, 5.5804477414577e-4, 5.55993903195505e-4, 5.54030673385069e-4, 5.52582445843029e-4, 5.5204903232011e-4, 5.5278856547723e-4, 5.55107924368778e-4, 5.59154914195537e-4, 5.64510514289876e-4, 5.69457998916602e-4, 5.7116881749962e-4, 5.69922108320159e-4, 5.73272498775272e-4, 5.67538090312274e-4, 5.73000828224398e-4, 5.60183552064416e-4, 5.47481317281546e-4, 5.52370315017145e-4, 5.45542367556633e-4, 5.47570663911998e-4, 5.44886739933375e-4, 5.4536600163922e-4, 5.49584766203747e-4, 5.54738676474533e-4, 5.5903255058758e-4, 5.61959264172651e-4, 5.63555571576785e-4, 5.6396249313061e-4, 5.63314522045408e-4, 5.61760551276051e-4, 5.59500507337635e-4, 5.56798730593902e-4, 5.53970837834823e-4, 5.51352628218561e-4, 5.49261328396253e-4, 5.47957573259824e-4, 5.47613749621372e-4, 5.48291921129844e-4, 5.49932993180335e-4, 5.52358042222284e-4, 5.55282404077132e-4, 5.58342623691572e-4, 5.61135288406926e-4, 5.63265047393479e-4, 5.64397111509795e-4, 5.64307828680256e-4
flux1:, 0.690503065774808, 5.20021584840313e-4, 5.17168940925789e-4, 5.14227164359756e-4, 5.11696688916926e-4, 5.0996754817828e-4, 5.09266800529294e-4, 5.09634481283438e-4, 5.10928722261431e-4, 5.12857628556639e-4, 5.15032878191607e-4, 5.1703743497096e-4, 5.18497359086711e-4, 5.19146178525119e-4, 5.18870601474475e-4, 5.17729148767263e-4, 5.15940457282472e-4, 5.13844664404764e-4, 5.11848076963321e-4, 5.10366696850414e-4, 5.09785729696996e-4, 5.10444338195244e-4, 5.12624380409729e-4, 5.16449370942554e-4, 5.21510992094054e-4, 5.26204697595746e-4, 5.27906963486007e-4, 5.26851744593085e-4, 5.30020112745541e-4, 5.24794320541745e-4, 5.29844982925708e-4, 5.17976319114027e-4, 5.06196146033585e-4, 5.10662620068383e-4, 5.04316172928646e-4, 5.06132041729187e-4, 5.03600413719689e-4, 5.04010206481918e-4, 5.07883020748327e-4, 5.12637918012718e-4, 5.16621265297613e-4, 5.1936045108605e-4, 5.20883220428225e-4, 5.21314761607103e-4, 5.20774836835019e-4, 5.19395653393934e-4, 5.17354902579029e-4, 5.14888411618816e-4, 5.12279245827176e-4, 5.09830809779738e-4, 5.07833048260003e-4, 5.06529085021594e-4, 5.06087078028791e-4, 5.06579877602258e-4, 5.07973746822701e-4, 5.10126945326602e-4, 5.1279897527349e-4, 5.15671146228632e-4, 5.18378346136185e-4, 5.20550384671615e-4, 5.21859297054034e-4, 5.22067140078061e-4
flux1:, 0.690765514678561, 4.80048856739609e-4, 4.77178038454682e-4, 4.74327831271824e-4, 4.71966803860953e-4, 4.70444970239302e-4, 4.699487586809e-4, 4.70483699878253e-4, 4.71884536549639e-4, 4.73849744381039e-4, 4.75995195214687e-4, 4.77919493203939e-4, 4.79271483544916e-4, 4.79809252795979e-4, 4.79440492743438e-4, 4.78236934382713e-4, 4.76420487612549e-4, 4.74324846176288e-4, 4.72342362659607e-4, 4.70870591155065e-4, 4.7027397337534e-4, 4.70868740431929e-4, 4.72911278791023e-4, 4.76504491528377e-4, 4.81256397077347e-4, 4.85674966449986e-4, 4.87331019271187e-4, 4.86413721325029e-4, 4.89376580587045e-4, 4.84614293118366e-4, 4.89274980752481e-4, 4.78310134523225e-4, 4.67418624444082e-4, 4.71515012307312e-4, 4.65653172518221e-4, 4.67292317737478e-4, 4.6492078020546e-4, 4.65279954958307e-4, 4.68831686452432e-4, 4.73200617448029e-4, 4.76869755544327e-4, 4.79405642205858e-4, 4.80833761162643e-4, 4.81269128853607e-4, 4.80820926540642e-4, 4.79607610663206e-4, 4.77786531649984e-4, 4.75565811990701e-4, 4.73195557466384e-4, 4.70945079908858e-4, 4.69074121641558e-4, 4.67804389773323e-4, 4.67295321514677e-4, 4.6762600171258e-4, 4.68784040370692e-4, 4.70662017962e-4, 4.73062417565763e-4, 4.7571216624401e-4, 4.78287460090412e-4, 4.80448252794563e-4, 4.81879881676794e-4, 4.823373401807e-4
flux1:, 0.691027963582315, 4.42574941169169e-4, 4.39753176385477e-4, 4.37048985886432e-4, 4.34892850778825e-4, 4.33591582770792e-4, 4.33291045764296e-4, 4.33965344782603e-4, 4.35431309134154e-4, 4.37384763275054e-4, 4.39453211589737e-4, 4.41257751440919e-4, 4.42475370935604e-4, 4.42891927906412e-4, 4.42436854394849e-4, 4.41193442447592e-4, 4.3938318982706e-4, 4.37328224469295e-4, 4.35401112096899e-4, 4.33975203858051e-4, 4.33389355165601e-4, 4.33933954929893e-4, 4.35839957644968e-4, 4.39193087908471e-4, 4.4362249693468e-4, 4.47748386878304e-4, 4.49326004815395e-4, 4.4850104544477e-4, 4.51240767198046e-4, 4.46900180390044e-4, 4.51193446134228e-4, 4.41088637175043e-4, 4.31051652749323e-4, 4.34825728229184e-4, 4.29447652156337e-4, 4.30942305670111e-4, 4.28737866957097e-4, 4.2906323007972e-4, 4.32317424650092e-4, 4.36314660318872e-4, 4.39669142675558e-4, 4.41989698891545e-4, 4.43304943049169e-4, 4.43724475280946e-4, 4.43350562553641e-4, 4.42290725745261e-4, 4.40684086772067e-4, 4.38712402055191e-4, 4.36593197164361e-4, 4.3456094355311e-4, 4.32843250460114e-4, 4.31637396512102e-4, 4.3109027537389e-4, 4.3128299594323e-4, 4.32220455617189e-4, 4.33826241099095e-4, 4.35943816336198e-4, 4.38345494411285e-4, 4.40750567269581e-4, 4.42852920032611e-4, 4.4435666047765e-4, 4.45016267492394e-4
flux1:, 0.691290412486068, 4.0749690915677e-4, 4.0478111140523e-4, 4.02266314303509e-4, 4.00340395883708e-4, 3.99265291079759e-4, 3.99147457789334e-4, 3.9993318148611e-4, 4.01426752704509e-4, 4.03327624879959e-4, 4.0528119815289e-4, 4.06936452464345e-4, 4.08002357320905e-4, 4.08294419323586e-4, 4.07763627525004e-4, 4.06502788998782e-4, 4.04729509002377e-4, 4.02749992610767e-4, 4.00912375958588e-4, 3.99561458011173e-4, 3.99007054174799e-4, 3.99511862272406e-4, 4.01281940403293e-4, 4.04389010901435e-4, 4.08487223095669e-4, 4.12307844092379e-4, 4.13781077382396e-4, 4.13011328619121e-4, 4.15516509032666e-4, 4.11559140710882e-4, 4.15507576470011e-4, 4.06219161871693e-4, 3.97000728591349e-4, 4.004945518781e-4, 3.95594286028078e-4, 3.96972196067605e-4, 3.94939904950101e-4, 3.95245631272308e-4, 3.98224387052202e-4, 4.01865599542046e-4, 4.04908699718055e-4, 4.07006433841798e-4, 4.08194538550863e-4, 4.08580967518997e-4, 4.08264152555423e-4, 4.073432549786e-4, 4.05941373202128e-4, 4.04215651831097e-4, 4.02352117465481e-4, 4.00550562672469e-4, 3.99005532615512e-4, 3.9788781840715e-4, 3.97328716391653e-4, 3.97407618047232e-4, 3.98142738971319e-4, 3.99485039906766e-4, 4.01316265773058e-4, 4.0345288120198e-4, 4.05657879339736e-4, 4.07661655736404e-4, 4.09191485224471e-4, 4.10007095787764e-4
flux1:, 0.691552861389821, 3.74716692055688e-4, 3.72153030510018e-4, 3.69859836641988e-4, 3.68179540221599e-4, 3.67328950527266e-4, 3.67377255858975e-4, 3.68246927290362e-4, 3.69734868035897e-4, 3.71549644671705e-4, 3.73359581024347e-4, 3.74845452839395e-4, 3.75750566710809e-4, 3.75920700889234e-4, 3.75327390096449e-4, 3.74070637555086e-4, 3.72360994713501e-4, 3.70485236189154e-4, 3.68763657719577e-4, 3.67509562798776e-4, 3.67001614296178e-4, 3.67473999949672e-4, 3.69108894128765e-4, 3.71966920375021e-4, 3.7573009879238e-4, 3.7923855900635e-4, 3.80588224666218e-4, 3.79845152827053e-4, 3.82110686646596e-4, 3.78501422133489e-4, 3.82127356688751e-4, 3.73611298303385e-4, 3.65172978114556e-4, 3.68422319643005e-4, 3.63988193043699e-4, 3.65272065461159e-4, 3.63414216164077e-4, 3.63711514987891e-4, 3.66435432406337e-4, 3.69737731927728e-4, 3.7247661091772e-4, 3.74348953906636e-4, 3.75400238982148e-4, 3.75739529884936e-4, 3.75463855558762e-4, 3.74666274184605e-4, 3.73456062758085e-4, 3.71967822299463e-4, 3.70357770112867e-4, 3.68792020540829e-4, 3.67432089173745e-4, 3.66421181466389e-4, 3.65872761793845e-4, 3.6586131777927e-4, 3.66414615629492e-4, 3.67507163089691e-4, 3.69055705173849e-4, 3.70918720201153e-4, 3.72902392138412e-4, 3.74775020900319e-4, 3.76290348181921e-4, 3.77218257390027e-4
flux1:, 0.691815310293574, 3.44139497299221e-4, 3.41763304789312e-4, 3.39712978691169e-4, 3.38284237970538e-4, 3.37649820648415e-4, 3.37844623596128e-4, 3.38771579384614e-4, 3.402250318003e-4, 3.41927291326122e-4, 3.43573392300021e-4, 3.44878389871478e-4, 3.45620892250162e-4, 3.45676439590854e-4, 3.45035404390381e-4, 3.43802511711401e-4, 3.42178498357855e-4, 3.40428081206159e-4, 3.38841514699694e-4, 3.37699006627385e-4, 3.37247215714669e-4, 3.37691959613115e-4, 3.39192974385715e-4, 3.41802394229702e-4, 3.45231968217208e-4, 3.48427398840653e-4, 3.49641215141347e-4, 3.48904668989001e-4, 3.5093153353591e-4, 3.47638659960257e-4, 3.50963960111914e-4, 3.431756164384e-4, 3.3547633183415e-4, 3.38510554148428e-4, 3.34525112585802e-4, 3.35732493757581e-4, 3.34048228088923e-4, 3.34345263353061e-4, 3.3683348374295e-4, 3.39815355260964e-4, 3.42260963744542e-4, 3.43910285191643e-4, 3.44819876236839e-4, 3.45101678461756e-4, 3.44853085312824e-4, 3.44162942324219e-4, 3.4312883374086e-4, 3.41865108819576e-4, 3.40500373393311e-4, 3.39168808344713e-4, 3.37999826191608e-4, 3.3710887109311e-4, 3.36590164598502e-4, 3.3651070791161e-4, 3.36904339260956e-4, 3.3776520614513e-4, 3.39041318253255e-4, 3.40630247090651e-4, 3.42379839112412e-4, 3.44096567541919e-4, 3.45562856292192e-4, 3.46562754169405e-4
flux1:, 0.692077759197328, 3.15671995315799e-4, 3.13508040789511e-4, 3.11711486343884e-4, 3.10531522667748e-4, 3.10099012124834e-4, 3.10418220231614e-4, 3.11376955542091e-4, 3.12771422713488e-4, 3.14341430198956e-4, 3.15811309146588e-4, 3.16931545800704e-4, 3.17515762175209e-4, 3.17467774356197e-4, 3.16794534425783e-4, 3.15602968557601e-4, 3.14081689693471e-4, 3.12471594685106e-4, 3.11031830568757e-4, 3.10009138235529e-4, 3.09618457994052e-4, 3.10038231454587e-4, 3.11407566704186e-4, 3.13772400569184e-4, 3.16875077375491e-4, 3.19762543633515e-4, 3.20834900405166e-4, 3.20092544937125e-4, 3.21887311262502e-4, 3.18882493968048e-4, 3.21928443820571e-4, 3.14822636827455e-4, 3.07818884534993e-4, 3.10661227319013e-4, 3.07101653614442e-4, 3.08245200139234e-4, 3.06730483287762e-4, 3.07032522992302e-4, 3.09302847859297e-4, 3.11984017481158e-4, 3.14150788965616e-4, 3.15584110143922e-4, 3.16351818637313e-4, 3.16569585292807e-4, 3.16336289041773e-4, 3.15738068764724e-4, 3.14862820099502e-4, 3.13807073897994e-4, 3.12674424381995e-4, 3.11569491945667e-4, 3.10591297876402e-4, 3.09828193635455e-4, 3.0935453595288e-4, 3.09227877127364e-4, 3.09485004553915e-4, 3.10135826549384e-4, 3.11155562578472e-4, 3.12477316394596e-4, 3.13988179338669e-4, 3.15532038029604e-4, 3.16921178368931e-4, 3.17956921470242e-4
flux1:, 0.692340208101081, 2.89220666217893e-4, 2.87283794190156e-4, 2.85742509991013e-4, 2.84800921607006e-4, 2.84551155304258e-4, 2.84971006493594e-4, 2.85937576861748e-4, 2.87252874187323e-4, 2.88677087419307e-4, 2.89965309322009e-4, 2.9090341635166e-4, 2.91338680041209e-4, 2.91200911840624e-4, 2.90510989465091e-4, 2.89375571699362e-4, 2.87969314529357e-4, 2.86508344959072e-4, 2.8522065542954e-4, 2.84320225376301e-4, 2.83991542877407e-4, 2.84387388964659e-4, 2.8562833232987e-4, 2.87756066708226e-4, 2.90543474271436e-4, 2.93133507743698e-4, 2.940648941646e-4, 2.93311317901331e-4, 2.94885423169119e-4, 2.92143586437109e-4, 2.94930811084626e-4, 2.8846209901056e-4, 2.82108464091614e-4, 2.84776647558528e-4, 2.81615573133464e-4, 2.82703620037368e-4, 2.81351528709096e-4, 2.8166127644763e-4, 2.83730341647551e-4, 2.86131589521691e-4, 2.8803697702465e-4, 2.8926544989457e-4, 2.8989538302636e-4, 2.90046224366829e-4, 2.8981886268164e-4, 2.89297855082783e-4, 2.8856325112216e-4, 2.87696261649707e-4, 2.86778360444801e-4, 2.85887476938904e-4, 2.85094606068704e-4, 2.84462409309999e-4, 2.84045477762805e-4, 2.83890560568566e-4, 2.84034675200125e-4, 2.84499742230394e-4, 2.85283958123855e-4, 2.86351918088871e-4, 2.87626807674649e-4, 2.88988267189628e-4, 2.90278671675842e-4, 2.91318842605952e-4
flux1:, 0.692602657004834, 2.64690626739073e-4, 2.62986733651316e-4, 2.61694100358897e-4, 2.60974244073813e-4, 2.60884415454003e-4, 2.61380407961631e-4, 2.62332900569029e-4, 2.63553111489822e-4, 2.64823650592656e-4, 2.65930825109093e-4, 2.66694838552448e-4, 2.66994372431162e-4, 2.66782354649383e-4, 2.66090694413427e-4, 2.65023453180592e-4, 2.63739975036312e-4, 2.62431399543827e-4, 2.61295392285166e-4, 2.60514775081312e-4, 2.60245650451452e-4, 2.60617423085482e-4, 2.6173439055394e-4, 2.63635608980446e-4, 2.66123627560355e-4, 2.68431446468766e-4, 2.69227587227801e-4, 2.68463144339486e-4, 2.69831977266003e-4, 2.67331070504435e-4, 2.6987947137613e-4, 2.64002551181836e-4, 2.58252418086502e-4, 2.60759462688483e-4, 2.57966049422247e-4, 2.59003369975437e-4, 2.57804604528129e-4, 2.58122651396913e-4, 2.60006119554939e-4, 2.62149044830373e-4, 2.6381294671779e-4, 2.64851166323229e-4, 2.65351138840119e-4, 2.6543547654187e-4, 2.65207080661979e-4, 2.64749690725492e-4, 2.64137163908686e-4, 2.63437881818002e-4, 2.6271426689458e-4, 2.62020782091573e-4, 2.61403264372642e-4, 2.60900689054357e-4, 2.60548609008783e-4, 2.6038218877573e-4, 2.60436390786775e-4, 2.60741622761422e-4, 2.61314790598946e-4, 2.62147632792028e-4, 2.6319572229142e-4, 2.64372049548669e-4, 2.65548465812524e-4, 2.6656669479273e-4
flux1:, 0.692865105908588, 2.4198512834484e-4, 2.40512411464221e-4, 2.39455227735731e-4, 2.3893580381318e-4, 2.3898086050178e-4, 2.39528767502435e-4, 2.40447803866768e-4, 2.41561229387252e-4, 2.4267532373121e-4, 2.43607181677714e-4, 2.44209438443523e-4, 2.44389284836564e-4, 2.44119487702131e-4, 2.43440002689078e-4, 2.42450174834417e-4, 2.41293143411145e-4, 2.40135476534592e-4, 2.39146055265177e-4, 2.38478853698919e-4, 2.38264262945892e-4, 2.38611000401827e-4, 2.39609438146526e-4, 2.41297254020113e-4, 2.43505123613439e-4, 2.45549632602628e-4, 2.46220410476569e-4, 2.45449888333201e-4, 2.4663175446736e-4, 2.44352408919945e-4, 2.46681086956365e-4, 2.41351254079337e-4, 2.36157611374522e-4, 2.38512768474699e-4, 2.36053929556917e-4, 2.37042577638749e-4, 2.35986097778835e-4, 2.36311428234853e-4, 2.38024160921471e-4, 2.39930898188937e-4, 2.41375011409216e-4, 2.42240223726134e-4, 2.42621040142546e-4, 2.4264212511408e-4, 2.42407966682671e-4, 2.4200192373349e-4, 2.41493106303598e-4, 2.40939480769261e-4, 2.40387552233314e-4, 2.39871751483924e-4, 2.39415971463496e-4, 2.39037959783133e-4, 2.38755476234501e-4, 2.38591837576498e-4, 2.38578112675568e-4, 2.38749974950005e-4, 2.39138874761519e-4, 2.39759213553064e-4, 2.40594876778941e-4, 2.41589231702641e-4, 2.42642288078845e-4, 2.43617324768105e-4
flux1:, 0.693127554812341, 2.21005761382152e-4, 2.19756147341652e-4, 2.18916297669881e-4, 2.18573012882808e-4, 2.18727081822105e-4, 2.19303951881002e-4, 2.20173150998591e-4, 2.21172212932858e-4, 2.22131613414024e-4, 2.2289807510464e-4, 2.23354135981388e-4, 2.23432149072178e-4, 2.23121236567951e-4, 2.22466460882081e-4, 2.21560599348561e-4, 2.20530125524201e-4, 2.19517977011252e-4, 2.18666341086194e-4, 2.18103164121279e-4, 2.17936211187e-4, 2.18256440252345e-4, 2.19142622942316e-4, 2.206319905244e-4, 2.22581298552753e-4, 2.24383973628891e-4, 2.24942235909759e-4, 2.24173457225259e-4, 2.25188499846188e-4, 2.23113603757509e-4, 2.25240760156532e-4, 2.20414365948359e-4, 2.15730614035291e-4, 2.17940311609046e-4, 2.15781946122137e-4, 2.16722084825292e-4, 2.15795772144275e-4, 2.16126262648227e-4, 2.17682440926004e-4, 2.19375327928181e-4, 2.20622461449221e-4, 2.21333721858142e-4, 2.21608390582409e-4, 2.21571739557523e-4, 2.21329094435418e-4, 2.20963586509589e-4, 2.20540802532518e-4, 2.20110566784259e-4, 2.1970655718871e-4, 2.19346674582926e-4, 2.19036269903605e-4, 2.18774625470401e-4, 2.18563350774928e-4, 2.18414100859825e-4, 2.18352654477813e-4, 2.18417096134604e-4, 2.18649481962335e-4, 2.19082431285862e-4, 2.19723886746252e-4, 2.20544230676046e-4, 2.21469758268206e-4, 2.22385303685738e-4
flux1:, 0.693390003716094, 2.0165325462614e-4, 2.00613898008412e-4, 1.99970020788095e-4, 1.99777191387928e-4, 2.00014901133469e-4, 2.00599935546764e-4, 2.01406257356509e-4, 2.02287306500731e-4, 2.03097642669781e-4, 2.0371187808745e-4, 2.04039487359306e-4, 2.04034396259809e-4, 2.03698568541252e-4, 2.03079396842485e-4, 2.02261548330535e-4, 2.0135476195226e-4, 2.00479699219247e-4, 1.99754329474847e-4, 1.99283711175605e-4, 1.99156289757851e-4, 1.99448271680783e-4, 2.0022904607571e-4, 2.01536035213393e-4, 2.03249691562166e-4, 2.04833456726993e-4, 2.05293810378618e-4, 2.04536282887855e-4, 2.05405436194574e-4, 2.03519672916569e-4, 2.05462491486049e-4, 2.01097356417455e-4, 1.96878048675233e-4, 1.98946775161448e-4, 1.97054911140239e-4, 1.97945554911818e-4, 1.97136822807951e-4, 1.97469685442334e-4, 1.98882861125686e-4, 2.00384063636933e-4, 2.01457442248397e-4, 2.02034772869923e-4, 2.02217705792055e-4, 2.02130503445196e-4, 2.01878364982188e-4, 2.0154411361106e-4, 2.01190809460955e-4, 2.0086221038495e-4, 2.00582113639785e-4, 2.00355328148219e-4, 2.00172104048832e-4, 2.00016178598925e-4, 1.9987492926338e-4, 1.99748906107997e-4, 1.99657622384314e-4, 1.996391287516e-4, 1.99742477385238e-4, 2.00014245054156e-4, 2.00482171397605e-4, 2.01140080761538e-4, 2.01938278958254e-4, 2.02782611176008e-4
flux1:, 0.693652452619847, 1.83828655222288e-4, 1.82983396102182e-4, 1.82512426033005e-4, 1.82444393727625e-4, 1.827419787647e-4, 1.83317192395646e-4, 1.84051095724307e-4, 1.84814087571474e-4, 1.85484156801816e-4, 1.85961641703316e-4, 1.86179734694975e-4, 1.86110286144231e-4, 1.85764709233546e-4, 1.85190208812878e-4, 1.84462133385989e-4, 1.83673763947118e-4, 1.82925145381921e-4, 1.82312736783391e-4, 1.81921991520729e-4, 1.81825387314188e-4, 1.82087323989689e-4, 1.82769849196973e-4, 1.83910964313703e-4, 1.85412258384787e-4, 1.86800448183689e-4, 1.87178142362799e-4, 1.86441856955362e-4, 1.87185900437082e-4, 1.85475300719853e-4, 1.87249827276122e-4, 1.83305586629556e-4, 1.79507059307775e-4, 1.81438133113157e-4, 1.79779903328953e-4, 1.80619529853476e-4, 1.79915827557968e-4, 1.80247968996932e-4, 1.81531045663784e-4, 1.82862154897979e-4, 1.83784743165074e-4, 1.84248330891387e-4, 1.84354573776446e-4, 1.8422507887651e-4, 1.83963845000521e-4, 1.83653127743522e-4, 1.83354232102568e-4, 1.83106681763783e-4, 1.82927110011115e-4, 1.82810491538311e-4, 1.82735322990483e-4, 1.82672740592944e-4, 1.8259796641788e-4, 1.82501290036507e-4, 1.82395370139272e-4, 1.82316209242339e-4, 1.82316651155449e-4, 1.82453277101421e-4, 1.82769511609493e-4, 1.83278998519093e-4, 1.83953525565226e-4, 1.84718973125711e-4
flux1:, 0.693914901523601, 1.67434628687343e-4, 1.66765311872042e-4, 1.6644379546231e-4, 1.66476061647279e-4, 1.66812169339068e-4, 1.67362777026955e-4, 1.68018158038449e-4, 1.68666184601963e-4, 1.69207179537892e-4, 1.69564764147815e-4, 1.69692541676883e-4, 1.6957673643367e-4, 1.69235063343441e-4, 1.68712350931348e-4, 1.68073764619165e-4, 1.67396699765835e-4, 1.66762448161683e-4, 1.66248760361143e-4, 1.65924753740601e-4, 1.65850182313535e-4, 1.6608040060837e-4, 1.66671928301705e-4, 1.6766353466848e-4, 1.68975344681998e-4, 1.70190823946536e-4, 1.70500799645558e-4, 1.69795252413232e-4, 1.70434019891797e-4, 1.68885575628831e-4, 1.70506615862294e-4, 1.66944990728401e-4, 1.63525860937609e-4, 1.65322058253186e-4, 1.6386646635603e-4, 1.64653482827943e-4, 1.64042669474446e-4, 1.64370954870897e-4, 1.65536113288137e-4, 1.66717740750615e-4, 1.67511617323374e-4, 1.67881088304304e-4, 1.67925619254396e-4, 1.67762606018169e-4, 1.67493758550369e-4, 1.67200381827867e-4, 1.66942582327151e-4, 1.66757205908215e-4, 1.66656140331593e-4, 1.66627508043765e-4, 1.66641193871186e-4, 1.66658585033829e-4, 1.66644877145262e-4, 1.66581149419759e-4, 1.66472957757536e-4, 1.66352672602206e-4, 1.66274177841702e-4, 1.66300504385224e-4, 1.66486920180379e-4, 1.66863354180632e-4, 1.6742042672216e-4, 1.68102755877169e-4
flux1:, 0.694177350427354, 1.52376634862964e-4, 1.51864219718436e-4, 1.51669340519174e-4, 1.51779369237956e-4, 1.52135537800225e-4, 1.52650054161397e-4, 1.53223971303126e-4, 1.53762669444989e-4, 1.54187372915697e-4, 1.54442394774469e-4, 1.54498492450371e-4, 1.54352935163509e-4, 1.5402692766281e-4, 1.53561109360108e-4, 1.53009938774615e-4, 1.52435742801924e-4, 1.51903037424212e-4, 1.51473642038527e-4, 1.51203461702049e-4, 1.51142537314693e-4, 1.51339662723644e-4, 1.51847384673866e-4, 1.52705279184081e-4, 1.53849472698793e-4, 1.54913955597544e-4, 1.55170114172502e-4, 1.54503593869153e-4, 1.55055370170011e-4, 1.53656743743635e-4, 1.55137800577206e-4, 1.51922798256552e-4, 1.48844328955557e-4, 1.50508364536131e-4, 1.49226830896923e-4, 1.49959902517128e-4, 1.49430493734691e-4, 1.49751921732297e-4, 1.50810515466159e-4, 1.51861916673449e-4, 1.52547728550871e-4, 1.52841528533476e-4, 1.52838653696041e-4, 1.52650912970465e-4, 1.5237670386359e-4, 1.52095927546898e-4, 1.51867851881778e-4, 1.51727908025338e-4, 1.51685310594751e-4, 1.51723964858722e-4, 1.51807993208492e-4, 1.51891700496106e-4, 1.51932346833394e-4, 1.51902980464133e-4, 1.51802095181923e-4, 1.51657257084276e-4, 1.51521110768468e-4, 1.51460037133498e-4, 1.51537664642989e-4, 1.51796868534135e-4, 1.52244443672126e-4, 1.52842227045398e-4
flux1:, 0.694439799331107, 1.38563801898844e-4, 1.38189224910001e-4, 1.38099518337071e-4, 1.382672069972e-4, 1.38628031887167e-4, 1.39098117331123e-4, 1.39590346426392e-4, 1.4002723155085e-4, 1.40349227251864e-4, 1.4051871091882e-4, 1.40520496811745e-4, 1.40359881991707e-4, 1.40059144790731e-4, 1.39653321375642e-4, 1.39185964985887e-4, 1.38705346366098e-4, 1.3826121916075e-4, 1.37902128289995e-4, 1.37673641507592e-4, 1.37618769905843e-4, 1.37781890866523e-4, 1.3821286162483e-4, 1.38951996908752e-4, 1.39949029511644e-4, 1.40882609825194e-4, 1.41097320179266e-4, 1.40476466507282e-4, 1.40957582355659e-4, 1.39696926965938e-4, 1.41050192323101e-4, 1.38148245902445e-4, 1.35374589793897e-4, 1.36909461506188e-4, 1.35776163636773e-4, 1.36454427122457e-4, 1.35995736080935e-4, 1.36307542687051e-4, 1.37269994172446e-4, 1.38208753895332e-4, 1.38805277086864e-4, 1.3904017972091e-4, 1.39003047052555e-4, 1.38798965845857e-4, 1.38522122970783e-4, 1.38250540202744e-4, 1.38042834646226e-4, 1.37933990871853e-4, 1.37932250605279e-4, 1.380195444484e-4, 1.38156729475394e-4, 1.38293440611505e-4, 1.38380984004586e-4, 1.38385618834866e-4, 1.38299052611877e-4, 1.38143253721049e-4, 1.37967814819546e-4, 1.37839846782782e-4, 1.37828267200899e-4, 1.37985829169989e-4, 1.38332921836358e-4, 1.38846947053849e-4
flux1:, 0.69470224823486, 1.25909415027648e-4, 1.25654201428392e-4, 1.25649979437692e-4, 1.25857838709914e-4, 1.26210885047589e-4, 1.26631005384974e-4, 1.27043495043982e-4, 1.2738728661854e-4, 1.27620243147196e-4, 1.27720232269457e-4, 1.27683265366601e-4, 1.27520019693551e-4, 1.2725185726787e-4, 1.26907197636064e-4, 1.26518791174986e-4, 1.26122012812989e-4, 1.25753839742123e-4, 1.25452005182654e-4, 1.25254292707982e-4, 1.25198978696886e-4, 1.25327793269338e-4, 1.25688917449692e-4, 1.26323262865792e-4, 1.27191954838671e-4, 1.28012833032552e-4, 1.28196666783337e-4, 1.27626273027609e-4, 1.28050888027827e-4, 1.26916774451792e-4, 1.2815318048754e-4, 1.25533237988008e-4, 1.23031578343779e-4, 1.24440795510306e-4, 1.23432834594775e-4, 1.24056025403651e-4, 1.23658230257316e-4, 1.23957944551395e-4, 1.2483366940134e-4, 1.25675476256627e-4, 1.26199302810605e-4, 1.26390059489123e-4, 1.26330302574559e-4, 1.26117534317801e-4, 1.25840998045066e-4, 1.25576377598964e-4, 1.25381683999208e-4, 1.25292140759504e-4, 1.25316339836918e-4, 1.25436066476045e-4, 1.25611023568356e-4, 1.25788290236727e-4, 1.259150394014e-4, 1.25951991286733e-4, 1.25884526658834e-4, 1.25728560144246e-4, 1.25529261629404e-4, 1.25352328650559e-4, 1.25269329153162e-4, 1.25340139590785e-4, 1.2559630142005e-4, 1.26029061023822e-4
flux1:, 0.694964697138614, 1.14331034882217e-4, 1.14177685026163e-4, 1.142412217228e-4, 1.14474335116593e-4, 1.14809878210358e-4, 1.15176862991207e-4, 1.15513170596331e-4, 1.15773178600023e-4, 1.15930260973677e-4, 1.15975320813762e-4, 1.15912993737112e-4, 1.15757086688138e-4, 1.1552648699871e-4, 1.1524236961873e-4, 1.14927053381612e-4, 1.14604282262498e-4, 1.1430016552113e-4, 1.14043843360282e-4, 1.13867502785335e-4, 1.13806563186545e-4, 1.13901493327664e-4, 1.14199553593125e-4, 1.14742058880507e-4, 1.15499511422976e-4, 1.16223885238323e-4, 1.16385545109885e-4, 1.1586855588021e-4, 1.16248603208282e-4, 1.15230031633907e-4, 1.16359355526486e-4, 1.13992926193479e-4, 1.11733532939911e-4, 1.13021251220656e-4, 1.12118683410503e-4, 1.12687203444918e-4, 1.1234137366674e-4, 1.12626847543752e-4, 1.13424226627658e-4, 1.1418275471963e-4, 1.14648116524345e-4, 1.14807251703297e-4, 1.14734766516776e-4, 1.14519998012665e-4, 1.14246698220021e-4, 1.1398780077336e-4, 1.13800642384787e-4, 1.13721112416511e-4, 1.13759112675677e-4, 1.13897701153875e-4, 1.14097141988152e-4, 1.14303753128014e-4, 1.14462202297369e-4, 1.1452888834571e-4, 1.14483462712434e-4, 1.14335622181249e-4, 1.14125146795356e-4, 1.1391463008733e-4, 1.13776079273309e-4, 1.13774069977168e-4, 1.13949028653077e-4, 1.14304311206548e-4
flux1:, 0.695227146042367, 1.03750338695762e-4, 1.03682535066087e-4, 1.03798081446832e-4, 1.0404392717367e-4, 1.04354609053796e-4, 1.04667192843104e-4, 1.04931974090228e-4, 1.05117603131058e-4, 1.05211050355852e-4, 1.05213962268965e-4, 1.05137336139276e-4, 1.04996257953506e-4, 1.04805997973423e-4, 1.04580214893028e-4, 1.04331399240904e-4, 1.04072994149337e-4, 1.0382203571449e-4, 1.03601017105771e-4, 1.03438334586525e-4, 1.0336801007512e-4, 1.03430267147682e-4, 1.03671963077501e-4, 1.0413458262625e-4, 1.04796187673514e-4, 1.05438263375802e-4, 1.05584655466447e-4, 1.0512229933736e-4, 1.05467555877471e-4, 1.04554020973972e-4, 1.05585028001515e-4, 1.03446189070358e-4, 1.0140240502678e-4, 1.02573488384611e-4, 1.01759258319253e-4, 1.02274203718154e-4, 1.01972310855169e-4, 1.02241739682545e-4, 1.02968146903112e-4, 1.03655048836453e-4, 1.04073777093018e-4, 1.04211523017549e-4, 1.04134371578623e-4, 1.03923185956113e-4, 1.03655866608881e-4, 1.03402249171193e-4, 1.03218843920029e-4, 1.03142406318636e-4, 1.03184772651026e-4, 1.03331301416831e-4, 1.03544148316855e-4, 1.03770343800716e-4, 1.03953471138406e-4, 1.04046765307903e-4, 1.0402484527052e-4, 1.03891272869041e-4, 1.03679829852366e-4, 1.03448729834851e-4, 1.03268612201503e-4, 1.03206653367879e-4, 1.03310088715668e-4, 1.03592669954475e-4
flux1:, 0.69548959494612, 9.40928216459841e-5, 9.40955114935876e-5, 9.42492100425515e-5, 9.44974232532097e-5, 9.47779017976842e-5, 9.50363154496572e-5, 9.52349190241699e-5, 9.53553231659604e-5, 9.53962064929917e-5, 9.53678535688723e-5, 9.52856737381924e-5, 9.51645646009585e-5, 9.50154218365273e-5, 9.48444334742041e-5, 9.46550567601191e-5, 9.44517944761911e-5, 9.42442663243773e-5, 9.40499821569078e-5, 9.3894978685462e-5, 9.38129439316542e-5, 9.38445326646588e-5, 9.40365025855283e-5, 9.44302403892404e-5, 9.50097406123696e-5, 9.55818215391382e-5, 9.57182180186503e-5, 9.53102157149596e-5, 9.56284582954237e-5, 9.48100329734315e-5, 9.57506368672786e-5, 9.38160004395072e-5, 9.19641677978093e-5, 9.30241932038992e-5, 9.22840002828005e-5, 9.27471597760025e-5, 9.24820869390297e-5, 9.2734030311687e-5, 9.33959119785174e-5, 9.40209136714619e-5, 9.4402521250842e-5, 9.45268766593802e-5, 9.44513035077667e-5, 9.42481320543313e-5, 9.39892269772809e-5, 9.37410504113557e-5, 9.35590756849369e-5, 9.3480934174885e-5, 9.35207252351145e-5, 9.36667803872184e-5, 9.38841184513275e-5, 9.41216491582633e-5, 9.43230841867974e-5, 9.44395758764067e-5, 9.44414762271181e-5, 9.43265001345494e-5, 9.41221340190482e-5, 9.38813053791999e-5, 9.36718476449573e-5, 9.35617471239486e-5, 9.36031656604409e-5, 9.38185818615653e-5
flux1:, 0.695752043849873, 8.52874996325256e-5, 8.53469065223878e-5, 8.55266663956519e-5, 8.57688023847567e-5, 8.60154460957875e-5, 8.62210975256932e-5, 8.63592871428657e-5, 8.64231795465573e-5, 8.64213293999621e-5, 8.6370749452491e-5, 8.6289612150912e-5, 8.61915123605725e-5, 8.6082556854737e-5, 8.59617802539979e-5, 8.5824551698151e-5, 8.56677939360429e-5, 8.5495215164538e-5, 8.53207293903649e-5, 8.51690957960264e-5, 8.50743752606816e-5, 8.5078031034363e-5, 8.52268372364649e-5, 8.55617825429674e-5, 8.60713482164271e-5, 8.65839639673105e-5, 8.6714208028794e-5, 8.63590072049395e-5, 8.66562185625607e-5, 8.59236265205779e-5, 8.6781045026157e-5, 8.50296829167438e-5, 8.33490159680182e-5, 8.43042311664898e-5, 8.36263495855698e-5, 8.40401758052493e-5, 8.38057283757958e-5, 8.40391323896917e-5, 8.46421243171098e-5, 8.52132003836264e-5, 8.55650643344839e-5, 8.56819541673633e-5, 8.56124952710202e-5, 8.54206453854014e-5, 8.51722045621847e-5, 8.49300573864534e-5, 8.47483921462923e-5, 8.46655725753576e-5, 8.46980385676102e-5, 8.48374563829457e-5, 8.50523579735685e-5, 8.52944172234615e-5, 8.55084886420582e-5, 8.56446392534107e-5, 8.5669764126943e-5, 8.55761865927267e-5, 8.53850662513888e-5, 8.51434612052632e-5, 8.49152900575915e-5, 8.47678401987607e-5, 8.47565050664465e-5, 8.49108811580614e-5
flux1:, 0.696014492753627, 7.7266723699503e-5, 7.73703310684508e-5, 7.75657063700913e-5, 7.7795040700763e-5, 7.80056933547639e-5, 7.81609467449293e-5, 7.82447428730177e-5, 7.82603370638045e-5, 7.82244032793999e-5, 7.81589665840929e-5, 7.80835922947096e-5, 7.80097730788424e-5, 7.79387078775208e-5, 7.78628177306181e-5, 7.77704372488374e-5, 7.76522427138374e-5, 7.75073782081441e-5, 7.73472907508727e-5, 7.71962329287077e-5, 7.70890379082174e-5, 7.70681019293421e-5, 7.71801717551553e-5, 7.7465509749289e-5, 7.79158131306976e-5, 7.83778637038161e-5, 7.85045804669971e-5, 7.81995842045463e-5, 7.84801795851935e-5, 7.78248367303704e-5, 7.86057237799465e-5, 7.70190489220986e-5, 7.54914570470653e-5, 7.63486976851328e-5, 7.57237621590241e-5, 7.60913134261772e-5, 7.58822241741604e-5, 7.60964407098077e-5, 7.6645503537778e-5, 7.71691046928e-5, 7.74967195716e-5, 7.76102279380408e-5, 7.75498877277037e-5, 7.73716300910206e-5, 7.71352914219793e-5, 7.69000392552759e-5, 7.67185070958827e-5, 7.66295294986142e-5, 7.66517601396598e-5, 7.67803001745135e-5, 7.69875665958272e-5, 7.72286318426478e-5, 7.74503246755824e-5, 7.76025378911454e-5, 7.76495446420854e-5, 7.75788656647492e-5, 7.74055249212008e-5, 7.717040572797e-5, 7.69326927281913e-5, 7.67577207614201e-5, 7.67025984035111e-5, 7.68025015779342e-5
flux1:, 0.69627694165738, 6.99661625493959e-5, 7.01026973185761e-5, 7.03047897164462e-5, 7.05161658523036e-5, 7.0689978173598e-5, 7.07980141456641e-5, 7.08336239924286e-5, 7.08086638447246e-5, 7.07462587326626e-5, 7.06719172301186e-5, 7.06054796988884e-5, 7.05558103344145e-5, 7.0519326484279e-5, 7.04825478906345e-5, 7.04278958549845e-5, 7.03410839719048e-5, 7.0217882523257e-5, 7.00681669025291e-5, 6.99161879866349e-5, 6.97976972707243e-5, 6.97559435284023e-5, 6.98374713887176e-5, 7.00814680011452e-5, 7.04817498175818e-5, 7.0900650972443e-5, 7.10254428718615e-5, 7.07672163545709e-5, 7.10342710034003e-5, 7.04482882259693e-5, 7.11588309792262e-5, 6.97204369432073e-5, 6.83303024301627e-5, 6.90968731495011e-5, 6.85176357902401e-5, 6.88424851178351e-5, 6.86544021904703e-5, 6.88491977473411e-5, 6.93487502256495e-5, 6.9830052236909e-5, 7.01373226145169e-5, 7.02499698012235e-5, 7.02004408537626e-5, 7.00371367720971e-5, 6.98141344649395e-5, 6.95867994555979e-5, 6.94059309040983e-5, 6.93104869152221e-5, 6.93210497932551e-5, 6.94360443996034e-5, 6.96319122289712e-5, 6.98675422292395e-5, 7.00924036947303e-5, 7.02570399464974e-5, 7.03239449943562e-5, 7.02765284548501e-5, 7.01240528412434e-5, 6.99011576171874e-5, 6.9661727722319e-5, 6.94681222860449e-5, 6.93778184921037e-5, 6.94301132854521e-5
flux1:, 0.696539390561133, 6.33249493097182e-5, 6.34843775777583e-5, 6.36857651902682e-5, 6.38754796761732e-5, 6.40127855232179e-5, 6.40775078606959e-5, 6.40712992320667e-5, 6.40131262940876e-5, 6.39309958453506e-5, 6.3852549788368e-5, 6.37970111456785e-5, 6.3770320774338e-5, 6.3764435935173e-5, 6.3760810630392e-5, 6.37371028681658e-5, 6.36752776138755e-5, 6.3568768929374e-5, 6.34265712204169e-5, 6.32732195120147e-5, 6.3145329852976e-5, 6.30867645583681e-5, 6.31435900362546e-5, 6.33535617344894e-5, 6.37116951192873e-5, 6.40935214222656e-5, 6.42171407866683e-5, 6.40015952600488e-5, 6.42570622475808e-5, 6.37332137048111e-5, 6.43791911348075e-5, 6.30746556233444e-5, 6.18085735299237e-5, 6.24920983051388e-5, 6.19531593953866e-5, 6.22392704010597e-5, 6.20687170358447e-5, 6.22442639239554e-5, 6.26982975508295e-5, 6.31414445322804e-5, 6.34309870530218e-5, 6.35440231622001e-5, 6.35059245791443e-5, 6.3358174523315e-5, 6.31493728717541e-5, 6.29310423624473e-5, 6.2751867583605e-5, 6.26505258455866e-5, 6.2649127335576e-5, 6.27491464488357e-5, 6.29310009965469e-5, 6.31576315690757e-5, 6.33816666901946e-5, 6.3555038306238e-5, 6.36392948476209e-5, 6.36144989084453e-5, 6.34846715519356e-5, 6.32783376948898e-5, 6.3043738104569e-5, 6.28394428186337e-5, 6.27221154123144e-5, 6.27338060772087e-5
flux1:, 0.696801839464887, 5.72859375341791e-5, 5.74594708129397e-5, 5.7654151591143e-5, 5.78198546759491e-5, 5.7922060125598e-5, 5.79480095920874e-5, 5.79064836388821e-5, 5.78220939638051e-5, 5.77262692981467e-5, 5.7647606045288e-5, 5.76040178090774e-5, 5.7598418999095e-5, 5.76187759308868e-5, 5.76423889594736e-5, 5.76432954568375e-5, 5.76008389040882e-5, 5.75070084554785e-5, 5.73704326872036e-5, 5.7216042728378e-5, 5.7081115462345e-5, 5.70097725814825e-5, 5.70472553891764e-5, 5.72295413221214e-5, 5.75521041964401e-5, 5.79017327255897e-5, 5.80242349097345e-5, 5.78467973118901e-5, 5.80917124275514e-5, 5.7623381907364e-5, 5.82101896197438e-5, 5.70268522066543e-5, 5.58733431879292e-5, 5.64815926384692e-5, 5.59791089113718e-5, 5.62306836466146e-5, 5.60749831722316e-5, 5.62318287631114e-5, 5.66439938261481e-5, 5.70523158846929e-5, 5.7325746840282e-5, 5.74394391486801e-5, 5.74125534248399e-5, 5.72803499338098e-5, 5.70862905771815e-5, 5.68780501600389e-5, 5.67019258897809e-5, 5.65958782891939e-5, 5.65830679233561e-5, 5.66676263001325e-5, 5.68337535917099e-5, 5.70485256269943e-5, 5.72681168174495e-5, 5.74464971946401e-5, 5.75450759289973e-5, 5.7541375427489e-5, 5.7434805311388e-5, 5.72480685064494e-5, 5.70236101331763e-5, 5.68155909083675e-5, 5.66788406742721e-5, 5.66568982037273e-5
flux1:, 0.69706428836864, 5.17959807874203e-5, 5.1976082402336e-5, 5.21594139329928e-5, 5.23000008854003e-5, 5.23694563284043e-5, 5.23616983914235e-5, 5.22914266323427e-5, 5.21874827994053e-5, 5.20833792797527e-5, 5.20076546067802e-5, 5.19763989805874e-5, 5.19895526241202e-5, 5.20316635305428e-5, 5.20768238743166e-5, 5.20965529208333e-5, 5.2068598263607e-5, 5.19842564483783e-5, 5.18521573361774e-5, 5.1697606927619e-5, 5.15582336165917e-5, 5.14779887143263e-5, 5.15009016045548e-5, 5.16608560291606e-5, 5.19532230962155e-5, 5.22744829988587e-5, 5.2395368988433e-5, 5.22511485519345e-5, 5.24858233724521e-5, 5.20669449970886e-5, 5.2599596884549e-5, 5.15263245557558e-5, 5.04755350372546e-5, 5.10162415187277e-5, 5.0547618960978e-5, 5.07689284681586e-5, 5.06260953828625e-5, 5.0765109499713e-5, 5.11387703168408e-5, 5.15149647780539e-5, 5.17731569224621e-5, 5.18870542673954e-5, 5.18705476290794e-5, 5.17534194615321e-5, 5.15743713643572e-5, 5.13772551339994e-5, 5.12057235701554e-5, 5.10965756832876e-5, 5.10735028269006e-5, 5.11428231720503e-5, 5.12922173564183e-5, 5.14928564747724e-5, 5.170472836013e-5, 5.18843979172945e-5, 5.19938947156407e-5, 5.20090201551109e-5, 5.1925277218448e-5, 5.17599692400953e-5, 5.15497615198977e-5, 5.13439646578843e-5, 5.11947170408017e-5, 5.11458984715566e-5
flux1:, 0.697326737272393, 4.68061451220906e-5, 4.69865231256563e-5, 4.71551417216727e-5, 4.72706157125092e-5, 4.73104513616705e-5, 4.72744190523455e-5, 4.71819276191877e-5, 4.70647110089773e-5, 4.69571622105852e-5, 4.68869132891178e-5, 4.68678758229512e-5, 4.68971906602721e-5, 4.69566235929103e-5, 4.70179987382438e-5, 4.70513509114184e-5, 4.70337437915831e-5, 4.69564018677072e-5, 4.68281996968259e-5, 4.66746988522919e-5, 4.6533502573021e-5, 4.64479221055826e-5, 4.64603784396963e-5, 4.6602396738299e-5, 4.68688579536375e-5, 4.71646894627267e-5, 4.72830471934296e-5, 4.71670075285283e-5, 4.73912130728134e-5, 4.70162214004992e-5, 4.74993415155824e-5, 4.65262968815244e-5, 4.55697029861144e-5, 4.60503767712124e-5, 4.56139592761087e-5, 4.58091721405045e-5, 4.56777775658186e-5, 4.580008259387e-5, 4.6138346677231e-5, 4.64846211912211e-5, 4.67279218079651e-5, 4.68410860510499e-5, 4.68337029220342e-5, 4.6730841909762e-5, 4.65668459321452e-5, 4.63817964409801e-5, 4.62164699843274e-5, 4.61060717210891e-5, 4.60742928763997e-5, 4.61291252856437e-5, 4.626135361672e-5, 4.64461051791417e-5, 4.66473401683134e-5, 4.68246770184764e-5, 4.69414585902139e-5, 4.69725663076897e-5, 4.69103413121828e-5, 4.67672070339095e-5, 4.65742075109126e-5, 4.63755292773128e-5, 4.62199250639742e-5, 4.61505994749186e-5
flux1:, 0.697589186176146, 4.22717825433426e-5, 4.24473572608016e-5, 4.25990656074103e-5, 4.26903639625796e-5, 4.27042840809464e-5, 4.26455751501792e-5, 4.25371789377674e-5, 4.24124875556796e-5, 4.2305720766174e-5, 4.22429176772357e-5, 4.22355975441234e-5, 4.22783697397801e-5, 4.23508820180795e-5, 4.24235916125025e-5, 4.2465989531915e-5, 4.24552445647671e-5, 4.23830049865513e-5, 4.22585306417608e-5, 4.21074507865456e-5, 4.19669320353541e-5, 4.18791678221246e-5, 4.18845929113733e-5, 4.20121765985568e-5, 4.22560821308337e-5, 4.25287045954562e-5, 4.26433544160743e-5, 4.25504930286084e-5, 4.27636352161191e-5, 4.24274347102055e-5, 4.2865252164886e-5, 4.1983678198583e-5, 4.11138096931073e-5, 4.15415704967732e-5, 4.11363392221432e-5, 4.13093651546514e-5, 4.11883906903368e-5, 4.12952824000712e-5, 4.16010128887443e-5, 4.19191958267449e-5, 4.21476053198628e-5, 4.22588060922005e-5, 4.22590336131669e-5, 4.21694002835713e-5, 4.20203037247677e-5, 4.18481356870609e-5, 4.16906002348236e-5, 4.15809083930292e-5, 4.15422361636472e-5, 4.15837243568545e-5, 4.16988397661883e-5, 4.18664491710314e-5, 4.20545444795536e-5, 4.2226152596954e-5, 4.23465364906657e-5, 4.23904111460407e-5, 4.23477068748605e-5, 4.22265522040714e-5, 4.20526466218019e-5, 4.18649322683821e-5, 4.17082454582216e-5, 4.16242432782469e-5
flux1:, 0.6978516350799, 3.81524288416201e-5, 3.8319268445031e-5, 3.84528902111471e-5, 3.85216783462811e-5, 3.85137245537714e-5, 3.8437868647021e-5, 3.83194750297353e-5, 3.81924885721037e-5, 3.80900635316402e-5, 3.80361193062509e-5, 3.80396943316545e-5, 3.80932009627505e-5, 3.81748303793332e-5, 3.82545071659011e-5, 3.83020071308225e-5, 3.82952639899593e-5, 3.82267279581616e-5, 3.8106099723134e-5, 3.79588442669454e-5, 3.78212728980532e-5, 3.77340034958721e-5, 3.77351501426922e-5, 3.78510074663576e-5, 3.8074932041417e-5, 3.83260157418382e-5, 3.84356594275278e-5, 3.83611888720335e-5, 3.85624743651933e-5, 3.82604310292385e-5, 3.86567873533052e-5, 3.78588193965911e-5, 3.70690174447252e-5, 3.74504544131527e-5, 3.70757541288522e-5, 3.72301181456738e-5, 3.71188146924511e-5, 3.72116832950932e-5, 3.7487505576496e-5, 3.77791331260295e-5, 3.79924485182684e-5, 3.81003221647802e-5, 3.81065248487265e-5, 3.802893281969e-5, 3.78944129668944e-5, 3.77357775455643e-5, 3.75875082356859e-5, 3.7480471754969e-5, 3.74368532696782e-5, 3.74664326278011e-5, 3.75649164328002e-5, 3.77146353956755e-5, 3.78875814780962e-5, 3.80504371851258e-5, 3.81708897155796e-5, 3.82241672678974e-5, 3.8198515083771e-5, 3.80983861630275e-5, 3.79445052274369e-5, 3.77705881559904e-5, 3.76171844608043e-5, 3.75236844180018e-5
flux1:, 0.698114083983653, 3.44115305040409e-5, 3.45667547603143e-5, 3.46819635761059e-5, 3.47304114802237e-5, 3.47047168066382e-5, 3.4616939625505e-5, 3.44938518941414e-5, 3.4368995020373e-5, 3.4273735437965e-5, 3.42295009818626e-5, 3.42428695362313e-5, 3.43044334741213e-5, 3.43915602618682e-5, 3.44743871264659e-5, 3.4523677718517e-5, 3.45186584762011e-5, 3.44528495011332e-5, 3.43363783130168e-5, 3.41942901974156e-5, 3.40616386961704e-5, 3.39770524481262e-5, 3.39760533928791e-5, 3.40822247450039e-5, 3.42881388885364e-5, 3.45189715279512e-5, 3.46223381791408e-5, 3.45618566077804e-5, 3.47504447614907e-5, 3.44783955639145e-5, 3.4836768894778e-5, 3.41152801613542e-5, 3.3399498269387e-5, 3.37405683760351e-5, 3.33958757631971e-5, 3.35346341222149e-5, 3.34324011104906e-5, 3.35126614674402e-5, 3.37609735003327e-5, 3.40273634629394e-5, 3.42252936429338e-5, 3.4328470123512e-5, 3.43389973924859e-5, 3.42721792972277e-5, 3.41517580938565e-5, 3.40071078099454e-5, 3.38693939281274e-5, 3.37668545348627e-5, 3.37202678000477e-5, 3.37395795516212e-5, 3.38222948424273e-5, 3.3953891012502e-5, 3.4110246600805e-5, 3.42618379214465e-5, 3.43791657856753e-5, 3.4438555884974e-5, 3.44272414086789e-5, 3.43466247295642e-5, 3.42128933226538e-5, 3.40546757484897e-5, 3.39080174895644e-5, 3.38094798994171e-5
flux1:, 0.698376532887406, 3.10160420882051e-5, 3.11577006610406e-5, 3.12548373473254e-5, 3.12853995656346e-5, 3.12459600198954e-5, 3.11509751625317e-5, 3.10277280412051e-5, 3.09085636344056e-5, 3.08225107901937e-5, 3.07882802070104e-5, 3.08101009825247e-5, 3.08771435084288e-5, 3.09665348379741e-5, 3.10492653692978e-5, 3.10976562676446e-5, 3.10926233990503e-5, 3.10289230209697e-5, 3.09170399568479e-5, 3.07813385614307e-5, 3.06552481398396e-5, 3.05750579954006e-5, 3.05735028036348e-5, 3.06714958217606e-5, 3.08609291925905e-5, 3.10725661540039e-5, 3.11685440622046e-5, 3.11181796539733e-5, 3.1293314290284e-5, 3.10475846520647e-5, 3.13711297531101e-5, 3.07196115992396e-5, 3.00722636693527e-5, 3.03782337858557e-5, 3.0062978679138e-5, 3.01886813896174e-5, 3.00949775189482e-5, 3.01640150099953e-5, 3.03870072408515e-5, 3.06293272587352e-5, 3.08115867641391e-5, 3.09087892467655e-5, 3.09220597301311e-5, 3.08647187924339e-5, 3.0757772733134e-5, 3.06273298211508e-5, 3.0501208967582e-5, 3.04048135422757e-5, 3.03571737884984e-5, 3.03679830629659e-5, 3.04361223289764e-5, 3.05498720694985e-5, 3.06888126215848e-5, 3.08272463493583e-5, 3.09387562480069e-5, 3.10012394812789e-5, 3.10015156004846e-5, 3.09385413794899e-5, 3.08244475700457e-5, 3.06830152605815e-5, 3.05457100968599e-5, 3.04458579494947e-5
flux1:, 0.698638981791159, 2.79359591183033e-5, 2.80628950273841e-5, 2.81427895816273e-5, 2.81580101891533e-5, 2.810849885699e-5, 2.80103540680433e-5, 2.78906079198496e-5, 2.77797852391797e-5, 2.77041957503484e-5, 2.767974071754e-5, 2.77084854484969e-5, 2.77785781253674e-5, 2.78674232036224e-5, 2.79473903968964e-5, 2.79927925936958e-5, 2.79865055470845e-5, 2.79245963034591e-5, 2.78177953121784e-5, 2.76895343075842e-5, 2.7571304064755e-5, 2.74967824314668e-5, 2.74958045288335e-5, 2.75867231937881e-5, 2.77609063118126e-5, 2.79542945146246e-5, 2.80420367955385e-5, 2.79985512650464e-5, 2.81596655323313e-5, 2.79370827981675e-5, 2.82286814869434e-5, 2.76411552944467e-5, 2.70570091988498e-5, 2.73324418120831e-5, 2.70458865218771e-5, 2.71605843612394e-5, 2.70748746143992e-5, 2.713400964512e-5, 2.73336957720577e-5, 2.75530296772039e-5, 2.77194159032819e-5, 2.78095372901526e-5, 2.78241036416056e-5, 2.77749550822099e-5, 2.7680725102532e-5, 2.75644578346682e-5, 2.74506623549572e-5, 2.73617874021517e-5, 2.73148605280532e-5, 2.7318971873113e-5, 2.73739889869473e-5, 2.74706401063579e-5, 2.75919633669874e-5, 2.7716020887124e-5, 2.78196262195081e-5, 2.78826043079759e-5, 2.78918698856559e-5, 2.7844498667641e-5, 2.77490652750746e-5, 2.76248227784321e-5, 2.74987067552329e-5, 2.74005490975184e-5
flux1:, 0.698901430694913, 2.51438579828581e-5, 2.52555682914242e-5, 2.53193816945565e-5, 2.53217411874271e-5, 2.52653823337608e-5, 2.51673769195826e-5, 2.50538856768812e-5, 2.49531561456324e-5, 2.48885542332461e-5, 2.48731955911774e-5, 2.49072210616707e-5, 2.49781416490063e-5, 2.50640806646376e-5, 2.5139195264352e-5, 2.51800921651922e-5, 2.51717598944483e-5, 2.51115710664655e-5, 2.50103610089399e-5, 2.48903999580337e-5, 2.47809903568231e-5, 2.47130131068823e-5, 2.47133741021583e-5, 2.47980290356706e-5, 2.49580037354955e-5, 2.51340719816047e-5, 2.52130657285121e-5, 2.51739065444839e-5, 2.53206954085211e-5, 2.51185871782837e-5, 2.53809011942387e-5, 2.48518555848982e-5, 2.43259661235253e-5, 2.45747437324797e-5, 2.43159190285651e-5, 2.44212070029988e-5, 2.43429439206374e-5, 2.43934143173747e-5, 2.45716697937289e-5, 2.47690813590344e-5, 2.49195373178699e-5, 2.50016966076922e-5, 2.50162936868433e-5, 2.4974099229056e-5, 2.48917047459388e-5, 2.47893165193805e-5, 2.46882368296913e-5, 2.46079286515667e-5, 2.45632537526826e-5, 2.45624242304808e-5, 2.4605948938334e-5, 2.46866494375931e-5, 2.479073186476e-5, 2.48998648911672e-5, 2.49941279297661e-5, 2.50555126679279e-5, 2.50714406768355e-5, 2.50376157753618e-5, 2.49595571790227e-5, 2.48523675512031e-5, 2.47386088267375e-5, 2.46444957939391e-5
flux1:, 0.699163879598666, 2.26145038437065e-5, 2.27110084083072e-5, 2.2760104652709e-5, 2.27519176378665e-5, 2.26914273126158e-5, 2.25961043829804e-5, 2.24907580824144e-5, 2.24010573607361e-5, 2.23473389249616e-5, 2.23400524169791e-5, 2.23776890936736e-5, 2.24474795978992e-5, 2.25286252470256e-5, 2.25973626510462e-5, 2.2632770643101e-5, 2.26219979885243e-5, 2.25636512107408e-5, 2.24685134784341e-5, 2.23574984409558e-5, 2.22575428645334e-5, 2.2196634467492e-5, 2.21987967782938e-5, 2.22777892367491e-5, 2.24244839391934e-5, 2.25841971953943e-5, 2.26542905010264e-5, 2.26175884061991e-5, 2.2750046078205e-5, 2.25662160163083e-5, 2.2801734040055e-5, 2.23260797254651e-5, 2.18537519286572e-5, 2.20791314263605e-5, 2.18468217901573e-5, 2.19439069839305e-5, 2.18725385022053e-5, 2.19154959566893e-5, 2.20740981066576e-5, 2.22506879563972e-5, 2.23853500942139e-5, 2.24589299897216e-5, 2.24725080887101e-5, 2.24361054110307e-5, 2.2364565103557e-5, 2.22754999477523e-5, 2.2187169330402e-5, 2.21161050340184e-5, 2.20749314090891e-5, 2.20707867913121e-5, 2.21045272442297e-5, 2.21707253302953e-5, 2.2258433737839e-5, 2.23527025269767e-5, 2.2436811884838e-5, 2.24950491442755e-5, 2.25156567936759e-5, 2.24934117183422e-5, 2.24312625553117e-5, 2.23405770082652e-5, 2.22397858435512e-5, 2.21514822844245e-5
[truncated: 35,315 more chars]
