# Supplementary material for: Spatial Resolution and Refractive Index Contrast of Resonant Photonic Crystal Surfaces for Biosensing
Source: IEEE Photonics J. Author manuscript; Available in PMC 2015 Sep 7. (PMC4561521; doi:10.1109/JPHOT.2015.2435699)
Supplement: fig6_data [file NIHMS64775-supplement-fig6_data.gz › Volumes/graham/MacBook_backup/PhD_folder_2015_06_02/paper_improvements/IEEE_J_Photonics/final_files/data_files/fig6/meep_data/11/ref.dat]

flux1:	0.627777777777778	7.6574457343664e-7	7.65743214097648e-7	7.65742770767086e-7	7.65743472054896e-7	7.65744791615533e-7	7.65745797229206e-7	7.65745781647784e-7	7.6574477078048e-7	7.6574354857114e-7	7.65743126257284e-7	7.65743965465718e-7	7.65745501200538e-7	7.6574640731872e-7	7.65745586696916e-7	7.65743274181522e-7	7.65741310981749e-7	7.65741962199625e-7	7.65745691458342e-7	7.65749633239462e-7	7.65749058940013e-7	7.65742498905576e-7	7.65736553178406e-7	7.65741314793238e-7	7.6575238565296e-7	7.65746208817877e-7	7.65734386522465e-7	7.65759173382944e-7	7.65730496626567e-7	7.65765036938306e-7	7.6573947139371e-7	7.65726233947924e-7	7.6573947139371e-7	7.65765036938309e-7	7.65730496626563e-7	7.65759173382938e-7	7.65734386522463e-7	7.65746208817873e-7	7.65752385652962e-7	7.65741314793235e-7	7.65736553178399e-7	7.65742498905584e-7	7.65749058940015e-7	7.65749633239468e-7	7.65745691458347e-7	7.65741962199633e-7	7.65741310981743e-7	7.65743274181525e-7	7.65745586696903e-7
flux1:	0.628040226681531	8.74142913717542e-7	8.74141483550661e-7	8.74140983555151e-7	8.74141668793735e-7	8.74143000278064e-7	8.74144011657322e-7	8.74143975667604e-7	8.74142937257688e-7	8.74141728958386e-7	8.74141396505005e-7	8.7414237385532e-7	8.74143997120354e-7	8.74144826263164e-7	8.74143737001056e-7	8.74141100657111e-7	8.74139023848566e-7	8.74139983683539e-7	8.74144354845012e-7	8.74148782431582e-7	8.74147935185317e-7	8.74140306900617e-7	8.74133538026502e-7	8.74139057682603e-7	8.74151689954732e-7	8.74144645928424e-7	8.74131342036665e-7	8.74159655534028e-7	8.74126819127303e-7	8.74166186933183e-7	8.7413690074802e-7	8.74121735170903e-7	8.74136900748019e-7	8.74166186933182e-7	8.741268191273e-7	8.74159655534025e-7	8.74131342036659e-7	8.74144645928422e-7	8.74151689954732e-7	8.74139057682596e-7	8.74133538026501e-7	8.74140306900619e-7	8.74147935185318e-7	8.7414878243159e-7	8.74144354845018e-7	8.74139983683537e-7	8.74139023848562e-7	8.74141100657114e-7	8.74143737001048e-7
flux1:	0.628302675585284	9.97003045856865e-7	9.97001565948865e-7	9.97001027473944e-7	9.97001702463632e-7	9.97003034318477e-7	9.97004025858539e-7	9.97003941552549e-7	9.97002860921215e-7	9.97001676171183e-7	9.97001466312149e-7	9.97002621633955e-7	9.97004354889144e-7	9.97005093174374e-7	9.97003686486e-7	9.97000670157851e-7	9.96998458031266e-7	9.96999766770049e-7	9.97004864973211e-7	9.97009841002376e-7	9.97008686891973e-7	9.96999863851807e-7	9.96992186846832e-7	9.96998573941914e-7	9.9701294851963e-7	9.97004888202088e-7	9.96989906647793e-7	9.97022214311097e-7	9.96984668474884e-7	9.97029532946159e-7	9.96996046337942e-7	9.96978700040073e-7	9.96996046337944e-7	9.97029532946163e-7	9.96984668474883e-7	9.97022214311091e-7	9.96989906647791e-7	9.97004888202088e-7	9.97012948519633e-7	9.96998573941916e-7	9.96992186846833e-7	9.96999863851816e-7	9.97008686891971e-7	9.97009841002387e-7	9.97004864973216e-7	9.96999766770047e-7	9.96998458031257e-7	9.97000670157852e-7	9.97003686485991e-7
flux1:	0.628565124489038	1.13612511405173e-6	1.13612361766348e-6	1.13612307133928e-6	1.13612374842859e-6	1.13612506637304e-6	1.13612600165311e-6	1.13612582753319e-6	1.13612468052922e-6	1.13612352859593e-6	1.13612348318253e-6	1.13612487026807e-6	1.13612674733467e-6	1.13612738333938e-6	1.13612560251505e-6	1.13612213633756e-6	1.13611975605224e-6	1.13612145241455e-6	1.13612737122291e-6	1.13613296930479e-6	1.13613147798586e-6	1.13612132780749e-6	1.13611265442343e-6	1.13612003125762e-6	1.13613634130417e-6	1.13612708469791e-6	1.13611019978341e-6	1.13614702628531e-6	1.1361041582617e-6	1.13615528301317e-6	1.13611706566683e-6	1.13609725799435e-6	1.13611706566684e-6	1.13615528301318e-6	1.13610415826171e-6	1.13614702628531e-6	1.1361101997834e-6	1.13612708469791e-6	1.13613634130418e-6	1.13612003125762e-6	1.13611265442343e-6	1.13612132780749e-6	1.13613147798587e-6	1.13613296930479e-6	1.13612737122292e-6	1.13612145241455e-6	1.13611975605223e-6	1.13612213633756e-6	1.13612560251504e-6
flux1:	0.628827573392791	1.29351528053385e-6	1.29351381654484e-6	1.29351330829815e-6	1.29351400729043e-6	1.2935152928616e-6	1.29351612154583e-6	1.29351579928106e-6	1.29351455045449e-6	1.29351344069426e-6	1.29351361319647e-6	1.29351530309924e-6	1.29351737162427e-6	1.29351789680812e-6	1.29351567543204e-6	1.29351167281459e-6	1.29350907775107e-6	1.29351119796023e-6	1.2935180404559e-6	1.29352434736835e-6	1.29352249390335e-6	1.29351087906055e-6	1.29350111815615e-6	1.29350962090146e-6	1.29352807152734e-6	1.29351740240007e-6	1.29349835473797e-6	1.29354028845004e-6	1.29349141625729e-6	1.2935496718484e-6	1.29350613849638e-6	1.29348355801609e-6	1.29350613849638e-6	1.29354967184839e-6	1.29349141625729e-6	1.29354028845004e-6	1.29349835473796e-6	1.29351740240007e-6	1.29352807152735e-6	1.29350962090145e-6	1.29350111815615e-6	1.29351087906055e-6	1.29352249390335e-6	1.29352434736835e-6	1.2935180404559e-6	1.29351119796024e-6	1.29350907775106e-6	1.2935116728146e-6	1.29351567543202e-6
flux1:	0.629090022296544	1.47140690112572e-6	1.4714055378074e-6	1.4714051317088e-6	1.47140588045142e-6	1.47140710908467e-6	1.47140776343238e-6	1.47140721447466e-6	1.47140581541027e-6	1.47140475809594e-6	1.47140521649601e-6	1.47140730106254e-6	1.47140962495789e-6	1.47141003383208e-6	1.47140729365233e-6	1.47140264799757e-6	1.47139977505268e-6	1.47140235206834e-6	1.47141023221894e-6	1.47141735031689e-6	1.47141511704338e-6	1.47140189548263e-6	1.47139095330219e-6	1.47140073304046e-6	1.47142154100505e-6	1.47140920115609e-6	1.4713876933953e-6	1.47143539366677e-6	1.4713797591262e-6	1.4714461366999e-6	1.47139664209071e-6	1.47137094352675e-6	1.47139664209072e-6	1.4714461366999e-6	1.4713797591262e-6	1.47143539366677e-6	1.4713876933953e-6	1.47140920115608e-6	1.47142154100505e-6	1.47140073304046e-6	1.47139095330219e-6	1.47140189548264e-6	1.47141511704339e-6	1.47141735031689e-6	1.47141023221894e-6	1.47140235206834e-6	1.47139977505267e-6	1.47140264799757e-6	1.47140729365232e-6
flux1:	0.629352471200297	1.67228357339673e-6	1.67228240238134e-6	1.67228218332676e-6	1.67228301787278e-6	1.67228415650737e-6	1.67228454758569e-6	1.67228366979271e-6	1.67228205773201e-6	1.6722810652982e-6	1.67228189532506e-6	1.67228449083439e-6	1.67228715255421e-6	1.67228744251273e-6	1.67228409097421e-6	1.67227867222824e-6	1.67227543918855e-6	1.67227850220957e-6	1.67228754653549e-6	1.67229559630672e-6	1.67229297461065e-6	1.67227800012541e-6	1.67226578043327e-6	1.67227700431158e-6	1.67230039785769e-6	1.67228608107757e-6	1.67226177348368e-6	1.67231597870785e-6	1.67225273959575e-6	1.67232836563251e-6	1.67227219872336e-6	1.67224299947051e-6	1.67227219872335e-6	1.67232836563252e-6	1.67225273959576e-6	1.67231597870786e-6	1.67226177348368e-6	1.67228608107757e-6	1.67230039785769e-6	1.67227700431157e-6	1.67226578043326e-6	1.67227800012542e-6	1.67229297461065e-6	1.67229559630672e-6	1.6722875465355e-6	1.67227850220958e-6	1.67227543918854e-6	1.67227867222824e-6	1.6722840909742e-6
flux1:	0.629614920104051	1.89890418631928e-6	1.89890332658395e-6	1.89890340262849e-6	1.89890436687227e-6	1.89890537111213e-6	1.89890538485085e-6	1.89890404929689e-6	1.89890214618437e-6	1.89890123491661e-6	1.89890254353001e-6	1.89890579427741e-6	1.89890889677529e-6	1.89890906751157e-6	1.89890499499043e-6	1.89889864616006e-6	1.8988949493194e-6	1.898898523675e-6	1.8989088732297e-6	1.89891799589854e-6	1.89891498772913e-6	1.89889810994563e-6	1.89888451396498e-6	1.89889736653787e-6	1.8989235854986e-6	1.89890693133825e-6	1.89887943731227e-6	1.89894097384397e-6	1.89886919499407e-6	1.89895534713437e-6	1.89889172431398e-6	1.89885860044035e-6	1.89889172431398e-6	1.89895534713438e-6	1.89886919499407e-6	1.89894097384396e-6	1.89887943731227e-6	1.89890693133824e-6	1.8989235854986e-6	1.89889736653786e-6	1.89888451396498e-6	1.89889810994563e-6	1.89891498772912e-6	1.89891799589855e-6	1.8989088732297e-6	1.89889852367499e-6	1.89889494931939e-6	1.89889864616006e-6	1.89890499499042e-6
flux1:	0.629877369007804	2.15433010488551e-6	2.15432970652554e-6	2.15433021067377e-6	2.15433135538642e-6	2.15433216629343e-6	2.15433165957132e-6	2.15432970775569e-6	2.15432741984169e-6	2.1543266120055e-6	2.15432853099288e-6	2.15433261261518e-6	2.1543362808088e-6	2.15433633325411e-6	2.15433141006713e-6	2.1543239438782e-6	2.1543196560937e-6	2.15432376364521e-6	2.15433557630265e-6	2.1543459363484e-6	2.15434255527726e-6	2.15432361908661e-6	2.15430854519376e-6	2.15432323004528e-6	2.15435252639323e-6	2.15433311388437e-6	2.15430199551759e-6	2.15437178750206e-6	2.154290430656e-6	2.15438855452203e-6	2.15431661164096e-6	2.15427909328083e-6	2.15431661164096e-6	2.15438855452203e-6	2.15429043065599e-6	2.15437178750207e-6	2.15430199551759e-6	2.15433311388436e-6	2.15435252639322e-6	2.15432323004528e-6	2.15430854519375e-6	2.15432361908662e-6	2.15434255527725e-6	2.15434593634841e-6	2.15433557630265e-6	2.1543237636452e-6	2.1543196560937e-6	2.15432394387819e-6	2.15433141006711e-6
flux1:	0.630139817911557	2.44195462731447e-6	2.44195487484028e-6	2.44195596609808e-6	2.44195734732475e-6	2.44195788797775e-6	2.44195668497801e-6	2.44195392666206e-6	2.44195114478094e-6	2.44195047114542e-6	2.44195316064783e-6	2.44195828295327e-6	2.44196266451599e-6	2.44196259925705e-6	2.44195667255829e-6	2.44194786846963e-6	2.44194283787315e-6	2.44194749804772e-6	2.44196095106616e-6	2.44197273848738e-6	2.44196901008267e-6	2.44194785433906e-6	2.4419311974722e-6	2.44194793923552e-6	2.44198057827607e-6	2.44195791976696e-6	2.44192268353927e-6	2.44200176370921e-6	2.4419096758835e-6	2.44202140280941e-6	2.4419401857675e-6	2.44189775179434e-6	2.44194018576749e-6	2.44202140280942e-6	2.44190967588349e-6	2.4420017637092e-6	2.44192268353926e-6	2.44195791976696e-6	2.44198057827606e-6	2.44194793923553e-6	2.4419311974722e-6	2.44194785433907e-6	2.44196901008267e-6	2.44197273848739e-6	2.44196095106616e-6	2.44194749804772e-6	2.44194283787313e-6	2.44194786846964e-6	2.44195667255829e-6
flux1:	0.63040226681531	2.7655348561943e-6	2.76553597105775e-6	2.76553783456538e-6	2.7655395113966e-6	2.76553968340858e-6	2.76553757252527e-6	2.76553378443908e-6	2.76553038505537e-6	2.76552988771813e-6	2.76553353945151e-6	2.76553994849033e-6	2.76554521379284e-6	2.76554502895581e-6	2.76553791967565e-6	2.76552752149907e-6	2.76552157109712e-6	2.76552680266475e-6	2.76554209546689e-6	2.76555552758751e-6	2.7655514888472e-6	2.76552794414363e-6	2.76550959489735e-6	2.76552864181649e-6	2.76556490425344e-6	2.76553843954228e-6	2.76549853227714e-6	2.76558805376879e-6	2.76548395388074e-6	2.7656111194443e-6	2.76551957306189e-6	2.76547164492053e-6	2.7655195730619e-6	2.7656111194443e-6	2.76548395388072e-6	2.76558805376878e-6	2.76549853227713e-6	2.76553843954227e-6	2.76556490425344e-6	2.76552864181648e-6	2.76550959489735e-6	2.76552794414364e-6	2.7655514888472e-6	2.7655555275875e-6	2.76554209546689e-6	2.76552680266477e-6	2.76552157109711e-6	2.76552752149907e-6	2.76553791967564e-6
flux1:	0.630664715719064	3.129226128049e-6	3.12922837009158e-6	3.12923121619084e-6	3.12923324798137e-6	3.12923292823003e-6	3.12922965984152e-6	3.12922458549586e-6	3.12922043257227e-6	3.12922016793877e-6	3.12922500783445e-6	3.1292329869277e-6	3.12923932796652e-6	3.12923901659301e-6	3.12923051661708e-6	3.12921823102386e-6	3.12921115942588e-6	3.12921698311321e-6	3.1292343401908e-6	3.12924966277102e-6	3.12924536033915e-6	3.12921924567164e-6	3.12919908906602e-6	3.12922071626958e-6	3.12926090139498e-6	3.12922999235333e-6	3.12918479754365e-6	3.12928604677631e-6	3.12916851024719e-6	3.12931317348439e-6	3.12921012836566e-6	3.12915606293638e-6	3.12921012836566e-6	3.12931317348439e-6	3.12916851024718e-6	3.1292860467763e-6	3.12918479754365e-6	3.12922999235333e-6	3.12926090139499e-6	3.12922071626957e-6	3.12919908906602e-6	3.12921924567166e-6	3.12924536033914e-6	3.12924966277103e-6	3.12923434019081e-6	3.12921698311323e-6	3.12921115942587e-6	3.12921823102385e-6	3.12923051661705e-6
flux1:	0.630927164622817	3.53761914831675e-6	3.53762281583828e-6	3.53762687797826e-6	3.53762932115854e-6	3.53762835904189e-6	3.53762364448898e-6	3.53761699530725e-6	3.53761194299635e-6	3.53761198470986e-6	3.53761827465886e-6	3.53762814410019e-6	3.53763577227914e-6	3.53763531926406e-6	3.5376251890913e-6	3.53761068530714e-6	3.53760226881448e-6	3.53760871082208e-6	3.53762838463814e-6	3.53764587202601e-6	3.53764135890606e-6	3.53761247704705e-6	3.53759039098151e-6	3.53761490466311e-6	3.5376593349375e-6	3.5376232608183e-6	3.53757209543075e-6	3.53768650608678e-6	3.53755394712261e-6	3.53771841030578e-6	3.53760256739185e-6	3.53754164875378e-6	3.53760256739185e-6	3.53771841030578e-6	3.53755394712261e-6	3.53768650608679e-6	3.53757209543074e-6	3.53762326081827e-6	3.53765933493751e-6	3.5376149046631e-6	3.5375903909815e-6	3.53761247704707e-6	3.53764135890606e-6	3.53764587202602e-6	3.53762838463813e-6	3.53760871082208e-6	3.53760226881447e-6	3.53761068530716e-6	3.53762518909128e-6
flux1:	0.63118961352657	3.99577998044792e-6	3.99578540862538e-6	3.99579094008203e-6	3.99579384478272e-6	3.99579206036112e-6	3.99578557246916e-6	3.99577703041145e-6	3.99577092651011e-6	3.99577136807315e-6	3.99577940643615e-6	3.99579152159459e-6	3.99580066426683e-6	3.99580004297799e-6	3.99578801013194e-6	3.99577092112806e-6	3.99576091739724e-6	3.99576801385025e-6	3.99579028757736e-6	3.99581024161856e-6	3.99580557210206e-6	3.99577370352392e-6	3.99574955695368e-6	3.99577729967275e-6	3.99582632696606e-6	3.99578428057906e-6	3.99572639243278e-6	3.99585556056735e-6	3.99570621180682e-6	3.99589304067526e-6	3.99576295318446e-6	3.99569438314491e-6	3.99576295318447e-6	3.99589304067528e-6	3.99570621180682e-6	3.99585556056734e-6	3.99572639243276e-6	3.99578428057906e-6	3.99582632696606e-6	3.99577729967274e-6	3.99574955695369e-6	3.99577370352392e-6	3.99580557210205e-6	3.99581024161858e-6	3.99579028757737e-6	3.99576801385025e-6	3.99576091739723e-6	3.99577092112806e-6	3.99578801013194e-6
flux1:	0.631452062430323	4.50929303868128e-6	4.50930059612464e-6	4.50930786559653e-6	4.50931127238373e-6	4.50930845580191e-6	4.50929983126474e-6	4.50928905305566e-6	4.50928174308972e-6	4.50928269986859e-6	4.50929282040478e-6	4.50930756799086e-6	4.50931846372542e-6	4.50931763247633e-6	4.50930339096877e-6	4.50928331644828e-6	4.50927146990399e-6	4.50927927222241e-6	4.509304462124e-6	4.50932720954201e-6	4.50932243208871e-6	4.5092873273113e-6	4.50926097821381e-6	4.50929233554312e-6	4.50934634929776e-6	4.50929743421221e-6	4.50923200000419e-6	4.50937770030825e-6	4.5092095895251e-6	4.50942163388193e-6	4.50927568634581e-6	4.5091985736059e-6	4.50927568634582e-6	4.50942163388192e-6	4.50920958952507e-6	4.50937770030824e-6	4.50923200000421e-6	4.5092974342122e-6	4.50934634929774e-6	4.50929233554311e-6	4.50926097821381e-6	4.50928732731131e-6	4.5093224320887e-6	4.50932720954202e-6	4.50930446212401e-6	4.50927927222241e-6	4.50927146990398e-6	4.50928331644827e-6	4.50930339096874e-6
flux1:	0.631714511334077	5.08430723391939e-6	5.08431731723763e-6	5.08432660347989e-6	5.08433054056752e-6	5.084326453161e-6	5.0843152970558e-6	5.08430192004514e-6	5.084293251776e-6	5.08429486204305e-6	5.08430743092671e-6	5.08432522323939e-6	5.08433811584567e-6	5.08433701444307e-6	5.08432022559921e-6	5.08429673704626e-6	5.08428278616596e-6	5.08429136728874e-6	5.08431982452606e-6	5.08434571249251e-6	5.08434086033732e-6	5.08430223062013e-6	5.08427352385013e-6	5.08430893260146e-6	5.08436837015277e-6	5.08431159904518e-6	5.08423772306719e-6	5.08440192630196e-6	5.08421284985972e-6	5.08445326448702e-6	5.08428964861515e-6	5.08420299645175e-6	5.08428964861516e-6	5.08445326448701e-6	5.08421284985974e-6	5.08440192630196e-6	5.08423772306718e-6	5.08431159904519e-6	5.08436837015277e-6	5.08430893260146e-6	5.08427352385011e-6	5.08430223062014e-6	5.08434086033734e-6	5.08434571249253e-6	5.08431982452605e-6	5.08429136728875e-6	5.08428278616595e-6	5.08429673704627e-6	5.08432022559917e-6
flux1:	0.63197696023783	5.72758542077093e-6	5.7275984471335e-6	5.72761003289971e-6	5.72761451425976e-6	5.72760889173045e-6	5.72759478435496e-6	5.7275784339415e-6	5.72756826201122e-6	5.72757068666081e-6	5.72758609729568e-6	5.72760736434835e-6	5.7276224957696e-6	5.72762104240084e-6	5.72760133734656e-6	5.72757398535278e-6	5.72755767187282e-6	5.7275671332151e-6	5.72759924484458e-6	5.72762863449206e-6	5.7276237138106e-6	5.72758122016753e-6	5.72754998533359e-6	5.72758994358266e-6	5.72765530282746e-6	5.72758959703488e-6	5.72750631058559e-6	5.7276912022059e-6	5.72747869498687e-6	5.72775096089066e-6	5.72756764803837e-6	5.72747034039692e-6	5.72756764803839e-6	5.72775096089065e-6	5.72747869498687e-6	5.7276912022059e-6	5.72750631058558e-6	5.72758959703488e-6	5.72765530282745e-6	5.72758994358265e-6	5.72754998533359e-6	5.72758122016755e-6	5.72762371381059e-6	5.72762863449206e-6	5.72759924484457e-6	5.72756713321512e-6	5.72755767187281e-6	5.72757398535279e-6	5.72760133734652e-6
flux1:	0.632239409141583	6.44655729143159e-6	6.44657368924801e-6	6.44658785491402e-6	6.44659287973589e-6	6.44658543772885e-6	6.44656794384209e-6	6.44654824227816e-6	6.44653643264355e-6	6.4465398532234e-6	6.44655851863678e-6	6.44658369816103e-6	6.44660130043463e-6	6.44659938919122e-6	6.44657637326931e-6	6.44654469727153e-6	6.44652577727777e-6	6.44653625624266e-6	6.44657244516934e-6	6.44660570284726e-6	6.4466006783923e-6	6.44655391897901e-6	6.44651996850232e-6	6.44656504761153e-6	6.44663690214998e-6	6.44656109241333e-6	6.44646735386409e-6	6.44667535384995e-6	6.44643665541926e-6	6.44674460149254e-6	6.44653931156242e-6	6.44643009747691e-6	6.44653931156243e-6	6.44674460149251e-6	6.44643665541926e-6	6.44667535384994e-6	6.4464673538641e-6	6.44656109241334e-6	6.44663690214998e-6	6.44656504761151e-6	6.4465199685023e-6	6.44655391897903e-6	6.4466006783923e-6	6.44660570284726e-6	6.44657244516936e-6	6.44653625624268e-6	6.44652577727774e-6	6.44654469727152e-6	6.44657637326927e-6
flux1:	0.632501858045337	7.24937585793354e-6	7.24939605592553e-6	7.24941307326516e-6	7.2494186272115e-6	7.24940906953081e-6	7.24938774994163e-6	7.24936432621487e-6	7.24935075997043e-6	7.24935537470735e-6	7.24937771741176e-6	7.24940724286065e-6	7.24942752942827e-6	7.249425028775e-6	7.24939828809659e-6	7.24936182855456e-6	7.24934008531696e-6	7.24935176313121e-6	7.24939248679806e-6	7.24942997295054e-6	7.24942475117231e-6	7.24937324717543e-6	7.24933637471844e-6	7.24938723351567e-6	7.24946625030213e-6	7.24937907858816e-6	7.24927377400506e-6	7.24950755793031e-6	7.24923957475254e-6	7.24958740004505e-6	7.24935756672693e-6	7.24923504301077e-6	7.24935756672693e-6	7.24958740004506e-6	7.24923957475252e-6	7.24950755793028e-6	7.24927377400505e-6	7.24937907858813e-6	7.24946625030213e-6	7.24938723351567e-6	7.24933637471844e-6	7.24937324717544e-6	7.24942475117229e-6	7.24942997295054e-6	7.24939248679806e-6	7.24935176313121e-6	7.24934008531696e-6	7.24936182855457e-6	7.24939828809655e-6
flux1:	0.63276430694909	8.14497765894403e-6	8.1450020740489e-6	8.14502220070112e-6	8.14502825936474e-6	8.14501628893109e-6	8.14499071421455e-6	8.14496321458631e-6	8.14494779074866e-6	8.14495380832307e-6	8.14498024766708e-6	8.14501453447922e-6	8.14503769120915e-6	8.14503444369986e-6	8.14500355394417e-6	8.14496186685603e-6	8.14493712515494e-6	8.14495023474986e-6	8.14499598238194e-6	8.14503803802838e-6	8.1450324478132e-6	8.14497562806038e-6	8.14493560752949e-6	8.14499300873917e-6	8.14507996816812e-6	8.14498009034648e-6	8.14486203451192e-6	8.14512455589318e-6	8.14482381949299e-6	8.14521611639449e-6	8.14495884873976e-6	8.14482144092726e-6	8.14495884873974e-6	8.14521611639447e-6	8.14482381949298e-6	8.14512455589318e-6	8.14486203451194e-6	8.14498009034646e-6	8.14507996816811e-6	8.14499300873917e-6	8.14493560752949e-6	8.1449756280604e-6	8.14503244781321e-6	8.14503803802839e-6	8.14499598238195e-6	8.14495023474987e-6	8.14493712515493e-6	8.14496186685605e-6	8.14500355394415e-6
flux1:	0.633026755852843	9.14314681999985e-6	9.14317584469715e-6	9.14319931990293e-6	9.14320585477451e-6	9.14319118725134e-6	9.14316095319291e-6	9.14312905186132e-6	9.14311168869636e-6	9.14311931963168e-6	9.14315025683412e-6	9.1431896873662e-6	9.14321586371931e-6	9.14321168721882e-6	9.14317622467059e-6	9.14312889816815e-6	9.14310103974255e-6	9.14311587337023e-6	9.14316716165357e-6	9.14321409258266e-6	9.14320786388504e-6	9.14314504848463e-6	9.14310163381678e-6	9.14316646276027e-6	9.14326228097734e-6	9.14314827000238e-6	9.14301620761447e-6	9.14331072160863e-6	9.14297334265708e-6	9.1434151214409e-6	9.14312716187373e-6	9.14297310342968e-6	9.14312716187373e-6	9.14341512144091e-6	9.14297334265708e-6	9.14331072160863e-6	9.14301620761444e-6	9.14314827000238e-6	9.14326228097736e-6	9.14316646276028e-6	9.14310163381676e-6	9.14314504848467e-6	9.14320786388502e-6	9.14321409258268e-6	9.14316716165359e-6	9.14311587337025e-6	9.14310103974252e-6	9.14312889816815e-6	9.14317622467057e-6
flux1:	0.633289204756596	1.02545830870198e-5	1.02546170768136e-5	1.02546441189888e-5	1.02546511061005e-5	1.02546334858995e-5	1.02545982300766e-5	1.02545616393486e-5	1.02545422738705e-5	1.02545517195612e-5	1.02545875208139e-5	1.02546324285014e-5	1.02546617293154e-5	1.02546564199152e-5	1.02546159745708e-5	1.02545626471659e-5	1.02545316267968e-5	1.02545485430555e-5	1.02546059102228e-5	1.02546579691635e-5	1.02546507099585e-5	1.02545810933703e-5	1.02545340193062e-5	1.02546073047845e-5	1.02547130578608e-5	1.02545834069658e-5	1.02544360137297e-5	1.02547661022796e-5	1.02543877206979e-5	1.02548844360265e-5	1.02545621150134e-5	1.02543894248759e-5	1.02545621150135e-5	1.02548844360265e-5	1.02543877206979e-5	1.02547661022796e-5	1.02544360137298e-5	1.02545834069658e-5	1.02547130578607e-5	1.02546073047845e-5	1.02545340193062e-5	1.02545810933703e-5	1.02546507099585e-5	1.02546579691635e-5	1.02546059102228e-5	1.02545485430555e-5	1.02545316267968e-5	1.0254562647166e-5	1.02546159745708e-5
flux1:	0.63355165366035	1.14909739418163e-5	1.14910132037051e-5	1.14910440103489e-5	1.14910514415568e-5	1.1491030659691e-5	1.14909900784177e-5	1.14909485577221e-5	1.14909271430874e-5	1.14909385826871e-5	1.1490979560925e-5	1.14910302143716e-5	1.14910626927544e-5	1.14910560294573e-5	1.14910102198447e-5	1.14909505997123e-5	1.14909164613472e-5	1.14909358913007e-5	1.1490999889712e-5	1.14910572569213e-5	1.14910484290681e-5	1.14909710630885e-5	1.14909200471092e-5	1.14910029842587e-5	1.1491119933695e-5	1.14909730589617e-5	1.1490808942226e-5	1.14911785407957e-5	1.1490754272087e-5	1.14913118522507e-5	1.14909510399813e-5	1.14907574985489e-5	1.14909510399814e-5	1.14913118522507e-5	1.1490754272087e-5	1.14911785407957e-5	1.1490808942226e-5	1.14909730589617e-5	1.1491119933695e-5	1.14910029842587e-5	1.14909200471092e-5	1.14909710630886e-5	1.14910484290681e-5	1.14910572569213e-5	1.14909998897119e-5	1.14909358913007e-5	1.14909164613472e-5	1.14909505997122e-5	1.14910102198446e-5
flux1:	0.633814102564103	1.28650708950468e-5	1.2865115677864e-5	1.28651504281673e-5	1.28651583247829e-5	1.28651342377722e-5	1.28650881024683e-5	1.28650414655354e-5	1.28650179662061e-5	1.28650315418286e-5	1.28650779379884e-5	1.28651345258021e-5	1.28651701776034e-5	1.2865161928703e-5	1.28651104178487e-5	1.28650443023465e-5	1.28650071945826e-5	1.28650296466958e-5	1.28651008341472e-5	1.28651635970466e-5	1.28651524918142e-5	1.28650662690323e-5	1.28650110145917e-5	1.2865104989363e-5	1.286523460821e-5	1.28650688497261e-5	1.28648865482584e-5	1.28652999743548e-5	1.28648243525099e-5	1.28654492323456e-5	1.2865045287909e-5	1.28648284116376e-5	1.2865045287909e-5	1.28654492323455e-5	1.28648243525099e-5	1.28652999743548e-5	1.28648865482584e-5	1.28650688497262e-5	1.286523460821e-5	1.2865104989363e-5	1.28650110145916e-5	1.28650662690323e-5	1.28651524918142e-5	1.28651635970466e-5	1.28651008341472e-5	1.28650296466958e-5	1.28650071945826e-5	1.28650443023466e-5	1.28651104178487e-5
flux1:	0.634076551467856	1.43907700363794e-5	1.43908205238642e-5	1.43908593841785e-5	1.43908678123628e-5	1.43908403611326e-5	1.43907885330505e-5	1.43907366526365e-5	1.43907110373843e-5	1.43907268383344e-5	1.43907788031355e-5	1.4390841420423e-5	1.43908801806821e-5	1.43908701115768e-5	1.43908126233256e-5	1.43907399177733e-5	1.43907001079519e-5	1.43907261716351e-5	1.43908051018004e-5	1.43908732344902e-5	1.43908589486512e-5	1.43907625869829e-5	1.43907027881039e-5	1.43908094028592e-5	1.43909534015545e-5	1.43907670222327e-5	1.43905650046879e-5	1.43910269884201e-5	1.43904939058807e-5	1.43911930644926e-5	1.43907407831705e-5	1.43904977979908e-5	1.43907407831705e-5	1.43911930644925e-5	1.43904939058807e-5	1.43910269884201e-5	1.4390565004688e-5	1.43907670222327e-5	1.43909534015545e-5	1.43908094028592e-5	1.43907027881039e-5	1.4390762586983e-5	1.43908589486512e-5	1.43908732344902e-5	1.43908051018004e-5	1.43907261716351e-5	1.43907001079519e-5	1.43907399177733e-5	1.43908126233256e-5
flux1:	0.634339000371609	1.60831969034827e-5	1.60832532108452e-5	1.60832963428961e-5	1.60833054299023e-5	1.60832746573701e-5	1.60832170995367e-5	1.60831599091908e-5	1.60831321422657e-5	1.60831501892895e-5	1.60832077667674e-5	1.6083276404232e-5	1.60833181458884e-5	1.60833060278474e-5	1.60832423625087e-5	1.60831630970923e-5	1.60831209832357e-5	1.60831513308944e-5	1.60832385434903e-5	1.60833118871729e-5	1.60832933007033e-5	1.60831853296391e-5	1.60831206768551e-5	1.60832417764139e-5	1.60834021272606e-5	1.60831933082617e-5	1.60829699698666e-5	1.60834856868689e-5	1.6082888332168e-5	1.608366933674e-5	1.60831628961624e-5	1.60828907099784e-5	1.60831628961624e-5	1.608366933674e-5	1.6082888332168e-5	1.60834856868689e-5	1.60829699698666e-5	1.60831933082616e-5	1.60834021272606e-5	1.60832417764139e-5	1.60831206768551e-5	1.60831853296391e-5	1.60832933007033e-5	1.6083311887173e-5	1.60832385434903e-5	1.60831513308944e-5	1.60831209832357e-5	1.60831630970923e-5	1.60832423625087e-5
flux1:	0.634601449275363	1.79587957105854e-5	1.79588578851267e-5	1.79589054565189e-5	1.79589154065307e-5	1.79588814723659e-5	1.79588182576011e-5	1.79587557501565e-5	1.79587257812363e-5	1.79587460120612e-5	1.79588091262363e-5	1.79588836628133e-5	1.79589281977912e-5	1.79589138169467e-5	1.79588438650183e-5	1.79587582085659e-5	1.79587143284013e-5	1.795874971603e-5	1.79588457274956e-5	1.79589239730172e-5	1.795889972955e-5	1.79587784787443e-5	1.7958708666261e-5	1.79588463635662e-5	1.79590253226111e-5	1.79587921542176e-5	1.79585458111813e-5	1.79591209182965e-5	1.79584517121285e-5	1.79593227692666e-5	1.79587556752836e-5	1.79584508498505e-5	1.79587556752836e-5	1.79593227692666e-5	1.79584517121285e-5	1.79591209182965e-5	1.79585458111813e-5	1.79587921542176e-5	1.79590253226111e-5	1.79588463635662e-5	1.7958708666261e-5	1.79587784787443e-5	1.795889972955e-5	1.79589239730172e-5	1.79588457274956e-5	1.795874971603e-5	1.79587143284013e-5	1.79587582085659e-5	1.79588438650182e-5
flux1:	0.634863898179116	2.00354229536782e-5	2.00354909797425e-5	2.00355431759152e-5	2.00355542838996e-5	2.00355174748056e-5	2.00354487887538e-5	2.00353810114892e-5	2.00353487653462e-5	2.00353710230309e-5	2.00354394691899e-5	2.00355196690647e-5	2.00355667516307e-5	2.00355499172141e-5	2.0035473669737e-5	2.00353819390444e-5	2.00353369754326e-5	2.00353782419586e-5	2.00354835376419e-5	2.00355662115212e-5	2.00355347027563e-5	2.00353982935461e-5	2.00353230273813e-5	2.00354797277953e-5	2.00356798527367e-5	2.00354203194502e-5	2.00351492006327e-5	2.00357898748259e-5	2.00350404054093e-5	2.00360104215674e-5	2.00353754547761e-5	2.00350341772888e-5	2.00353754547761e-5	2.00360104215673e-5	2.00350404054093e-5	2.00357898748259e-5	2.00351492006327e-5	2.00354203194502e-5	2.00356798527367e-5	2.00354797277953e-5	2.00353230273813e-5	2.00353982935461e-5	2.00355347027564e-5	2.00355662115213e-5	2.00354835376419e-5	2.00353782419586e-5	2.00353369754326e-5	2.00353819390444e-5	2.0035473669737e-5
flux1:	0.635126347082869	2.2332445382743e-5	2.23325191908919e-5	2.23325762272631e-5	2.23325888889745e-5	2.23325496227818e-5	2.23324757610831e-5	2.23324028078242e-5	2.23323681749774e-5	2.23323922008031e-5	2.23324656428924e-5	2.23325511575877e-5	2.23326004896133e-5	2.23325810401959e-5	2.23324985941422e-5	2.23324012575182e-5	2.23323560397345e-5	2.2332404105516e-5	2.23325191345429e-5	2.2332605589966e-5	2.23325649452536e-5	2.23324112856117e-5	2.2332330292331e-5	2.2332508715446e-5	2.23327328781071e-5	2.23324448367243e-5	2.23321470721281e-5	2.23328600531785e-5	2.23320210118598e-5	2.23330996644805e-5	2.23323888283949e-5	2.23320068831295e-5	2.23323888283949e-5	2.23330996644805e-5	2.23320210118597e-5	2.23328600531785e-5	2.2332147072128e-5	2.23324448367243e-5	2.23327328781071e-5	2.23325087154459e-5	2.23323302923309e-5	2.23324112856117e-5	2.23325649452537e-5	2.23326055899661e-5	2.23325191345429e-5	2.2332404105516e-5	2.23323560397345e-5	2.23324012575182e-5	2.23324985941422e-5
flux1:	0.635388795986622	2.48708423016498e-5	2.48709217814883e-5	2.48709839141162e-5	2.48709986301746e-5	2.4870957452101e-5	2.48708788111061e-5	2.48708008119117e-5	2.4870763641851e-5	2.48707890746257e-5	2.48708670501793e-5	2.48709574261555e-5	2.48710086636244e-5	2.48709864698951e-5	2.48708980269039e-5	2.48707957006825e-5	2.48707512011774e-5	2.48708070662751e-5	2.48709322404365e-5	2.48710216547483e-5	2.4870969737004e-5	2.4870796520305e-5	2.48707095558402e-5	2.48709127535809e-5	2.48711641454504e-5	2.48708452949014e-5	2.48705189006301e-5	2.48713115382102e-5	2.48703726563047e-5	2.48715704773229e-5	2.48707749491777e-5	2.48703476895344e-5	2.48707749491777e-5	2.48715704773229e-5	2.48703726563047e-5	2.48713115382102e-5	2.48705189006301e-5	2.48708452949014e-5	2.48711641454504e-5	2.48709127535809e-5	2.48707095558402e-5	2.4870796520305e-5	2.4870969737004e-5	2.48710216547483e-5	2.48709322404366e-5	2.48708070662752e-5	2.48707512011773e-5	2.48707957006825e-5	2.48708980269038e-5
flux1:	0.635651244890376	2.76733121233506e-5	2.76733971389132e-5	2.7673464671616e-5	2.76734820434779e-5	2.7673439613095e-5	2.76733566739151e-5	2.76732737834125e-5	2.7673233882256e-5	2.7673260265948e-5	2.76733421997886e-5	2.76734368916884e-5	2.76734896514753e-5	2.76734646138984e-5	2.76733704706715e-5	2.76732639075981e-5	2.76732212341135e-5	2.76732859771711e-5	2.76734216752757e-5	2.76735130554741e-5	2.76734474644545e-5	2.76732521722682e-5	2.76731590301691e-5	2.76733903999151e-5	2.76736725292912e-5	2.76733203711223e-5	2.76729632305469e-5	2.76738435363487e-5	2.76727935242144e-5	2.76741219975243e-5	2.76732320826542e-5	2.76727544039206e-5	2.76732320826542e-5	2.76741219975243e-5	2.76727935242144e-5	2.76738435363488e-5	2.7672963230547e-5	2.76733203711223e-5	2.76736725292912e-5	2.7673390399915e-5	2.76731590301691e-5	2.76732521722682e-5	2.76734474644545e-5	2.76735130554741e-5	2.76734216752758e-5	2.76732859771711e-5	2.76732212341135e-5	2.76732639075981e-5	2.76733704706714e-5
flux1:	0.635913693794129	3.07643830717054e-5	3.07644734777704e-5	3.0764546763345e-5	3.07645674790213e-5	3.07645245468031e-5	3.07644378529636e-5	3.07643502388096e-5	3.07643073734612e-5	3.07643341750011e-5	3.0764419402657e-5	3.07645177919401e-5	3.07645716575797e-5	3.07645436971581e-5	3.076444422593e-5	3.07643342945856e-5	3.07642946777926e-5	3.0764369456569e-5	3.07645160357532e-5	3.07646082333803e-5	3.07645263171417e-5	3.07643062260607e-5	3.0764206744413e-5	3.07644700358771e-5	3.07647867152656e-5	3.07643985038091e-5	3.07640083448198e-5	3.07649850504216e-5	3.07638115396968e-5	3.07652832140544e-5	3.07642883046803e-5	3.07637546177984e-5	3.07642883046803e-5	3.07652832140544e-5	3.07638115396968e-5	3.07649850504217e-5	3.07640083448198e-5	3.07643985038091e-5	3.07647867152655e-5	3.0764470035877e-5	3.0764206744413e-5	3.07643062260608e-5	3.07645263171416e-5	3.07646082333803e-5	3.07645160357532e-5	3.07643694565691e-5	3.07642946777926e-5	3.07643342945857e-5	3.07644442259299e-5
flux1:	0.636176142697882	3.41705278816203e-5	3.41706235387928e-5	3.41707029717814e-5	3.41707277793555e-5	3.41706851521652e-5	3.41705952816762e-5	3.41705031150217e-5	3.41704570259885e-5	3.41704836648663e-5	3.41705714662269e-5	3.41706728845051e-5	3.41707274093891e-5	3.41706964497373e-5	3.41705920674525e-5	3.41704797222343e-5	3.41704444993923e-5	3.41705305541678e-5	3.41706883696198e-5	3.41707801062233e-5	3.41706789812919e-5	3.41704311735638e-5	3.41703252397225e-5	3.41706245544017e-5	3.4170979877028e-5	3.41705525585477e-5	3.41701269269249e-5	3.41712095480886e-5	3.41698990378985e-5	3.41715276565147e-5	3.41704161955837e-5	3.41698204021228e-5	3.41704161955837e-5	3.41715276565148e-5	3.41698990378985e-5	3.41712095480886e-5	3.41701269269249e-5	3.41705525585477e-5	3.4170979877028e-5	3.41706245544016e-5	3.41703252397226e-5	3.41704311735639e-5	3.41706789812919e-5	3.41707801062233e-5	3.41706883696198e-5	3.41705305541678e-5	3.41704444993922e-5	3.41704797222343e-5	3.41705920674525e-5
flux1:	0.636438591601635	3.79202823060414e-5	3.79203830919866e-5	3.79204690904232e-5	3.79204987578114e-5	3.79204572532963e-5	3.79203647865496e-5	3.79202682367099e-5	3.79202186617017e-5	3.79202445526116e-5	3.79203341958187e-5	3.79204379517342e-5	3.79204926579561e-5	3.79204585969793e-5	3.79203497221597e-5	3.79202359637834e-5	3.79202065592773e-5	3.79203052204814e-5	3.79204746548979e-5	3.7920564558912e-5	3.79204411393235e-5	3.79201625168014e-5	3.79200500690321e-5	3.79203898512215e-5	3.79207881558239e-5	3.79203182962329e-5	3.79198545253629e-5	3.79210534334202e-5	3.79195912411449e-5	3.79213918889111e-5	3.79201513393864e-5	3.79194868078334e-5	3.79201513393865e-5	3.79213918889111e-5	3.79195912411449e-5	3.79210534334203e-5	3.79198545253629e-5	3.79203182962329e-5	3.79207881558239e-5	3.79203898512215e-5	3.7920050069032e-5	3.79201625168015e-5	3.79204411393235e-5	3.7920564558912e-5	3.79204746548979e-5	3.79203052204815e-5	3.79202065592773e-5	3.79202359637834e-5	3.79203497221596e-5
flux1:	0.636701040505389	4.20443671919422e-5	4.20444730058186e-5	4.20445659795534e-5	4.2044601239536e-5	4.20445616301488e-5	4.2044467115638e-5	4.20443663514021e-5	4.20443130616239e-5	4.20443376708781e-5	4.20444284658165e-5	4.20445338738416e-5	4.20445882447711e-5	4.20445509144802e-5	4.20444379112548e-5	4.20443237382758e-5	4.20443016422474e-5	4.20444143437131e-5	4.2044595847552e-5	4.20446825029964e-5	4.20445335379182e-5	4.20442208385707e-5	4.20441018637107e-5	4.20444868823354e-5	4.20449327058151e-5	4.20444164069586e-5	4.20439115843179e-5	4.20452380852253e-5	4.20436083021344e-5	4.20455975710073e-5	4.20442143906728e-5	4.20434739340203e-5	4.20442143906729e-5	4.20455975710073e-5	4.20436083021344e-5	4.20452380852254e-5	4.20439115843179e-5	4.20444164069586e-5	4.20449327058151e-5	4.20444868823354e-5	4.20441018637107e-5	4.20442208385708e-5	4.20445335379182e-5	4.20446825029964e-5	4.2044595847552e-5	4.20444143437131e-5	4.20443016422474e-5	4.20443237382758e-5	4.20444379112547e-5
flux1:	0.636963489409142	4.65758138373137e-5	4.65759245942936e-5	4.65760248979105e-5	4.65760663782421e-5	4.65760293264302e-5	4.65759332468468e-5	4.65758284469289e-5	4.65757712975782e-5	4.65757942133191e-5	4.65758855733786e-5	4.65759919824761e-5	4.65760454471361e-5	4.65760045605192e-5	4.65758876699025e-5	4.6575774022345e-5	4.65757607689727e-5	4.65758890681831e-5	4.65760832113976e-5	4.65761652182406e-5	4.65759873373785e-5	4.65756371533441e-5	4.65755116796637e-5	4.65759470005554e-5	4.65764450185757e-5	4.6575877823525e-5	4.65753287545714e-5	4.65767951760875e-5	4.65749806277665e-5	4.65771768003293e-5	4.65756364217731e-5	4.65748122762337e-5	4.65756364217731e-5	4.65771768003293e-5	4.65749806277665e-5	4.65767951760875e-5	4.65753287545713e-5	4.6575877823525e-5	4.65764450185757e-5	4.65759470005554e-5	4.65755116796637e-5	4.65756371533443e-5	4.65759873373785e-5	4.65761652182406e-5	4.65760832113976e-5	4.65758890681831e-5	4.65757607689726e-5	4.65757740223451e-5	4.65758876699025e-5
flux1:	0.637225938312895	5.15500922883352e-5	5.1550207901179e-5	5.15503157701751e-5	5.1550363909539e-5	5.15503298965114e-5	5.15502326382259e-5	5.15501240132617e-5	5.15500630091397e-5	5.15500840245389e-5	5.15501755345734e-5	5.15502823543019e-5	5.15503342617511e-5	5.15502893461767e-5	5.15501686054232e-5	5.15500563022393e-5	5.15500534495133e-5	5.15501990560591e-5	5.15504065914817e-5	5.15504826368463e-5	5.15502724022864e-5	5.15498811982181e-5	5.15497492828245e-5	5.15502402315485e-5	5.15507951877786e-5	5.1550171976091e-5	5.15495751464183e-5	5.15511949336738e-5	5.1549177144714e-5	5.15516003953223e-5	5.15498872102933e-5	5.15489710147903e-5	5.15498872102933e-5	5.15516003953222e-5	5.1549177144714e-5	5.15511949336739e-5	5.15495751464183e-5	5.1550171976091e-5	5.15507951877785e-5	5.15502402315486e-5	5.15497492828244e-5	5.15498811982182e-5	5.15502724022865e-5	5.15504826368463e-5	5.15504065914817e-5	5.1550199056059e-5	5.15500534495133e-5	5.15500563022393e-5	5.15501686054232e-5
flux1:	0.637488387216649	5.70052421790144e-5	5.70053625240129e-5	5.70054779938213e-5	5.70055329454922e-5	5.70055021968342e-5	5.70054040260718e-5	5.70052918542196e-5	5.7005227230559e-5	5.70052464382451e-5	5.70053379259316e-5	5.70054446473264e-5	5.70054942295593e-5	5.70054445468961e-5	5.70053196986012e-5	5.70052093713254e-5	5.70052184843683e-5	5.70053832975508e-5	5.70056052354568e-5	5.70056741741004e-5	5.7005428136662e-5	5.70049922669171e-5	5.70048539772899e-5	5.70054060932044e-5	5.70060227185993e-5	5.70053375930589e-5	5.70046891298643e-5	5.70064769493641e-5	5.70042361112434e-5	5.70069087234781e-5	5.7005006070287e-5	5.70039888461765e-5	5.70050060702871e-5	5.70069087234781e-5	5.70042361112435e-5	5.70064769493641e-5	5.70046891298643e-5	5.70053375930589e-5	5.70060227185993e-5	5.70054060932045e-5	5.70048539772898e-5	5.70049922669173e-5	5.7005428136662e-5	5.70056741741004e-5	5.70056052354568e-5	5.70053832975508e-5	5.70052184843682e-5	5.70052093713254e-5	5.70053196986012e-5
flux1:	0.637750836120402	6.29820056563687e-5	6.29821305216294e-5	6.29822533302231e-5	6.29823148564765e-5	6.2982287268654e-5	6.29821883177723e-5	6.29820729954114e-5	6.29820053130269e-5	6.29820232079518e-5	6.29821148150671e-5	6.29822210235422e-5	6.29822673459149e-5	6.29822118004354e-5	6.29820821939495e-5	6.29819742195165e-5	6.2981996859608e-5	6.29821830157076e-5	6.29824207083208e-5	6.29824816499994e-5	6.29821964076084e-5	6.29817121307171e-5	6.29815675203101e-5	6.29821865032079e-5	6.29828694274604e-5	6.29821155943766e-5	6.29814112284781e-5	6.29833830802727e-5	6.29808980207685e-5	6.29838446191636e-5	6.29817347712367e-5	6.29806069014974e-5	6.29817347712367e-5	6.29838446191636e-5	6.29808980207684e-5	6.29833830802726e-5	6.29814112284782e-5	6.29821155943765e-5	6.29828694274602e-5	6.29821865032079e-5	6.29815675203101e-5	6.29817121307172e-5	6.29821964076085e-5	6.29824816499994e-5	6.29824207083209e-5	6.29821830157077e-5	6.2981996859608e-5	6.29819742195164e-5	6.29820821939493e-5
flux1:	0.638013285024155	6.95239618717361e-5	6.95240908867753e-5	6.95242203629239e-5	6.95242877244409e-5	6.95242627968412e-5	6.95241630639627e-5	6.95240451721489e-5	6.95239754248537e-5	6.95239930117608e-5	6.95240852613468e-5	6.95241906389637e-5	6.95242325378404e-5	6.9524169573959e-5	6.95240340626219e-5	6.9523928498853e-5	6.95239662202744e-5	6.95241761494385e-5	6.95244313832784e-5	6.95244837837727e-5	6.95241560388375e-5	6.95236195276385e-5	6.95234686059138e-5	6.95241602573486e-5	6.95249139154407e-5	6.95240835611515e-5	6.95233185909224e-5	6.95254919283508e-5	6.95227400801654e-5	6.9525987873395e-5	6.95236520265004e-5	6.95224032334219e-5	6.95236520265005e-5	6.9525987873395e-5	6.95227400801654e-5	6.95254919283508e-5	6.95233185909225e-5	6.95240835611515e-5	6.95249139154407e-5	6.95241602573487e-5	6.95234686059138e-5	6.95236195276386e-5	6.95241560388376e-5	6.95244837837727e-5	6.95244313832784e-5	6.95241761494386e-5	6.95239662202744e-5	6.95239284988531e-5	6.95240340626219e-5
flux1:	0.638275733927908	7.66776624536877e-5	7.6677795000568e-5	7.6677929941324e-5	7.66780017869492e-5	7.66779785645029e-5	7.66778779292926e-5	7.66777583155537e-5	7.66776880465193e-5	7.66777069471852e-5	7.66778008021734e-5	7.66779051169442e-5	7.66779411251438e-5	7.66778686181427e-5	7.66777254567409e-5	7.66776219844104e-5	7.66776763410335e-5	7.66779128330347e-5	7.66781879260772e-5	7.66782316778126e-5	7.66778582901336e-5	7.66772656360337e-5	7.66771083338357e-5	7.66778784960146e-5	7.66787070335781e-5	7.66777912003297e-5	7.66769604590161e-5	7.66793543150197e-5	7.66763116806455e-5	7.66798907125416e-5	7.66773089676383e-5	7.66759282878117e-5	7.66773089676382e-5	7.66798907125415e-5	7.66763116806456e-5	7.66793543150198e-5	7.6676960459016e-5	7.66777912003296e-5	7.6678707033578e-5	7.66778784960146e-5	7.66771083338358e-5	7.66772656360338e-5	7.66778582901336e-5	7.66782316778126e-5	7.66781879260772e-5	7.66779128330347e-5	7.66776763410335e-5	7.66776219844103e-5	7.66777254567408e-5
flux1:	0.638538182831662	8.44927673106304e-5	8.44929024184645e-5	8.44930409609676e-5	8.44931152241522e-5	8.44930922556387e-5	8.44929905132532e-5	8.44928703870209e-5	8.44928018094398e-5	8.44928243639753e-5	8.44929212726949e-5	8.4493024353161e-5	8.44930526148259e-5	8.44929677588414e-5	8.44928145065106e-5	8.44927123821484e-5	8.44927849453174e-5	8.44930512226201e-5	8.44933491222647e-5	8.44933846396971e-5	8.44929626711068e-5	8.44923098811017e-5	8.44921460128653e-5	8.44930005088059e-5	8.44939076907461e-5	8.44928961555907e-5	8.4491993983493e-5	8.4494629102084e-5	8.44912702112699e-5	8.44952136152811e-5	8.4492364953391e-5	8.44908407086218e-5	8.4492364953391e-5	8.4495213615281e-5	8.44912702112699e-5	8.4494629102084e-5	8.44919939834929e-5	8.44928961555906e-5	8.44939076907461e-5	8.44930005088059e-5	8.44921460128653e-5	8.44923098811018e-5	8.44929626711068e-5	8.44933846396971e-5	8.44933491222647e-5	8.44930512226202e-5	8.44927849453173e-5	8.44927123821485e-5	8.44928145065106e-5
flux1:	0.638800631735415	9.30221800415507e-5	9.30223162679352e-5	9.30224557621203e-5	9.30225295710568e-5	9.30225048879249e-5	9.30224018020531e-5	9.30222828405678e-5	9.30222189566951e-5	9.30222483125269e-5	9.3022350236641e-5	9.3022451930786e-5	9.30224701084706e-5	9.30223693071248e-5	9.30222027415824e-5	9.30221007652064e-5	9.30221931539018e-5	9.30224929495477e-5	9.3022817326461e-5	9.3022845620731e-5	9.30223723674718e-5	9.30216553528686e-5	9.30214845778328e-5	9.30224291572593e-5	9.30234182847628e-5	9.30222994454581e-5	9.30213196684189e-5	9.30242186394344e-5	9.30205164949995e-5	9.30248607469957e-5	9.30217229920304e-5	9.30200427546101e-5	9.30217229920305e-5	9.30248607469957e-5	9.30205164949996e-5	9.30242186394344e-5	9.30213196684189e-5	9.3022299445458e-5	9.30234182847628e-5	9.30224291572593e-5	9.30214845778328e-5	9.30216553528687e-5	9.30223723674718e-5	9.3022845620731e-5	9.3022817326461e-5	9.30224929495477e-5	9.30221931539017e-5	9.30221007652064e-5	9.30222027415822e-5
flux1:	0.639063080639168	1.02322182162177e-4	1.02322317467003e-4	1.02322454357086e-4	1.02322523965875e-4	1.02322495085698e-4	1.02322390460238e-4	1.02322274920219e-4	1.0232221963172e-4	1.02322259813483e-4	1.02322369234339e-4	1.0232246935294e-4	1.02322474530977e-4	1.02322353297037e-4	1.02322169346475e-4	1.02322065848231e-4	1.02322179771779e-4	1.02322517408638e-4	1.02322872740663e-4	1.02322895477536e-4	1.02322368486384e-4	1.02321583042604e-4	1.02321404827881e-4	1.02322445124035e-4	1.02323518965595e-4	1.02322279737738e-4	1.02321215653243e-4	1.02324403048076e-4	1.02320329055294e-4	1.02325114219027e-4	1.02321663984131e-4	1.02319814534783e-4	1.02321663984131e-4	1.02325114219027e-4	1.02320329055294e-4	1.02324403048076e-4	1.02321215653243e-4	1.02322279737738e-4	1.02323518965595e-4	1.02322445124035e-4	1.02321404827881e-4	1.02321583042604e-4	1.02322368486384e-4	1.02322895477536e-4	1.02322872740663e-4	1.02322517408638e-4	1.02322179771779e-4	1.02322065848231e-4	1.02322169346475e-4
flux1:	0.639325529542921	1.12452565281118e-4	1.12452696900031e-4	1.12452826623651e-4	1.12452887371693e-4	1.12452851329263e-4	1.1245274509652e-4	1.12452635925348e-4	1.12452594126968e-4	1.12452650080513e-4	1.12452769980682e-4	1.12452868226475e-4	1.12452856815909e-4	1.12452709687192e-4	1.12452503386332e-4	1.12452396235543e-4	1.12452533548215e-4	1.12452914015183e-4	1.1245330565479e-4	1.12453325189635e-4	1.12452742253985e-4	1.12451884031382e-4	1.12451697620405e-4	1.12452839123534e-4	1.12453999865979e-4	1.12452625595641e-4	1.12451469967626e-4	1.12454972473212e-4	1.12450496347575e-4	1.12455766306687e-4	1.1245197891943e-4	1.12449946196171e-4	1.1245197891943e-4	1.12455766306687e-4	1.12450496347575e-4	1.12454972473213e-4	1.12451469967626e-4	1.12452625595641e-4	1.12453999865979e-4	1.12452839123534e-4	1.12451697620405e-4	1.12451884031382e-4	1.12452742253985e-4	1.12453325189635e-4	1.1245330565479e-4	1.12452914015183e-4	1.12452533548215e-4	1.12452396235543e-4	1.12452503386332e-4
flux1:	0.639587978446675	1.23476760286898e-4	1.23476884613366e-4	1.23477001527804e-4	1.23477047833954e-4	1.23477001241471e-4	1.23476893562968e-4	1.23476794501718e-4	1.23476772149706e-4	1.23476849753805e-4	1.23476983571723e-4	1.2347707945714e-4	1.23477047108714e-4	1.23476867588016e-4	1.23476633064644e-4	1.23476519703993e-4	1.23476682469842e-4	1.23477111489648e-4	1.23477545707914e-4	1.23477565091463e-4	1.23476924224043e-4	1.23475988690325e-4	1.23475793080836e-4	1.23477041134515e-4	1.23478290360115e-4	1.23476764756126e-4	1.23475509819288e-4	1.23479356367249e-4	1.23474446015193e-4	1.23480248685445e-4	1.23476098087147e-4	1.23473867123297e-4	1.23476098087147e-4	1.23480248685445e-4	1.23474446015194e-4	1.23479356367249e-4	1.23475509819288e-4	1.23476764756126e-4	1.23478290360115e-4	1.23477041134516e-4	1.23475793080836e-4	1.23475988690325e-4	1.23476924224043e-4	1.23477565091463e-4	1.23477545707914e-4	1.23477111489648e-4	1.23476682469842e-4	1.23476519703993e-4	1.23476633064644e-4
flux1:	0.639850427350428	1.35461962532922e-4	1.35462075019169e-4	1.35462172364075e-4	1.35462197760876e-4	1.35462136896771e-4	1.35462028270882e-4	1.35461943940348e-4	1.35461948086948e-4	1.35462054127164e-4	1.3546220568422e-4	1.35462298441964e-4	1.35462239974621e-4	1.3546202050164e-4	1.35461750999384e-4	1.3546162850594e-4	1.35461819071092e-4	1.35462303153611e-4	1.3546278715345e-4	1.35462810102467e-4	1.35462109482021e-4	1.35461091877613e-4	1.35460885813854e-4	1.35462245640442e-4	1.35463584336005e-4	1.35461889425668e-4	1.35460526899692e-4	1.35464748787267e-4	1.35459370154441e-4	1.35465757669881e-4	1.3546121628451e-4	1.35458771134155e-4	1.3546121628451e-4	1.35465757669881e-4	1.35459370154441e-4	1.35464748787267e-4	1.35460526899692e-4	1.35461889425668e-4	1.35463584336004e-4	1.35462245640442e-4	1.35460885813853e-4	1.35461091877613e-4	1.35462109482021e-4	1.35462810102467e-4	1.3546278715345e-4	1.35462303153611e-4	1.35461819071092e-4	1.3546162850594e-4	1.35461750999384e-4
flux1:	0.640112876254181	1.48479251933156e-4	1.48479347021083e-4	1.48479416926455e-4	1.48479414137948e-4	1.48479335061689e-4	1.48479226430525e-4	1.48479162390617e-4	1.48479201176321e-4	1.48479343276822e-4	1.4847951667798e-4	1.48479605170142e-4	1.48479514523203e-4	1.48479246486228e-4	1.48478934428377e-4	1.48478799601842e-4	1.48479020670355e-4	1.48479567144744e-4	1.48480109036318e-4	1.48480139863917e-4	1.48479377754143e-4	1.48478273042605e-4	1.48478055026745e-4	1.48479531788159e-4	1.48480960391524e-4	1.48479076502967e-4	1.4847759761664e-4	1.48482228615878e-4	1.48476345497751e-4	1.48483374364865e-4	1.4847841293336e-4	1.48475736582745e-4	1.4847841293336e-4	1.48483374364865e-4	1.48476345497751e-4	1.48482228615878e-4	1.4847759761664e-4	1.48479076502967e-4	1.48480960391524e-4	1.48479531788159e-4	1.48478055026745e-4	1.48478273042605e-4	1.48479377754143e-4	1.48480139863917e-4	1.48480109036318e-4	1.48479567144744e-4	1.48479020670355e-4	1.48478799601842e-4	1.48478934428377e-4
flux1:	0.640375325157934	1.62603706808018e-4	1.6260377790135e-4	1.62603811448134e-4	1.62603772512445e-4	1.62603671200293e-4	1.62603564046678e-4	1.62603526819253e-4	1.62603609415531e-4	1.62603795926458e-4	1.62603995437409e-4	1.62604078070158e-4	1.62603948287672e-4	1.62603622082088e-4	1.62603259179845e-4	1.62603108656926e-4	1.62603363365258e-4	1.62603980383994e-4	1.62604589115681e-4	1.6260463261719e-4	1.62603807257348e-4	1.62602610073742e-4	1.62602378401725e-4	1.62603977301217e-4	1.62605495789715e-4	1.62603401563238e-4	1.62601797087929e-4	1.62606873539578e-4	1.62600447349763e-4	1.62608178564341e-4	1.62602765940846e-4	1.62599840204445e-4	1.62602765940846e-4	1.62608178564341e-4	1.62600447349763e-4	1.62606873539578e-4	1.62601797087929e-4	1.62603401563238e-4	1.62605495789715e-4	1.62603977301217e-4	1.62602378401725e-4	1.62602610073742e-4	1.62603807257348e-4	1.6260463261719e-4	1.62604589115681e-4	1.62603980383994e-4	1.62603363365258e-4	1.62603108656926e-4	1.62603259179845e-4
flux1:	0.640637774061688	1.77914510247431e-4	1.77914549735716e-4	1.77914537074252e-4	1.77914453509349e-4	1.77914326003659e-4	1.77914222427887e-4	1.77914219473458e-4	1.77914355970284e-4	1.77914595810517e-4	1.77914825716337e-4	1.77914900368302e-4	1.77914723623878e-4	1.77914328763279e-4	1.77913906170072e-4	1.77913736562222e-4	1.77914028546448e-4	1.77914725054388e-4	1.77915410293749e-4	1.77915471585404e-4	1.77914581053358e-4	1.779132856542e-4	1.77913038481066e-4	1.7791476491083e-4	1.77916372935053e-4	1.77914045364826e-4	1.77912305656284e-4	1.77917866544993e-4	1.77910856037497e-4	1.77919355159947e-4	1.77913458067428e-4	1.77910263467784e-4	1.77913458067428e-4	1.77919355159947e-4	1.77910856037497e-4	1.77917866544993e-4	1.77912305656284e-4	1.77914045364826e-4	1.77916372935053e-4	1.7791476491083e-4	1.77913038481066e-4	1.779132856542e-4	1.77914581053358e-4	1.77915471585404e-4	1.77915410293749e-4	1.77914725054388e-4	1.77914028546448e-4	1.77913736562222e-4	1.77913906170072e-4
flux1:	0.640900222965441	1.94495047687723e-4	1.94495047031258e-4	1.94494977559933e-4	1.94494840567903e-4	1.94494683130367e-4	1.94494585895778e-4	1.94494625535597e-4	1.94494826770377e-4	1.94495129228102e-4	1.94495393680376e-4	1.94495457653486e-4	1.94495225323198e-4	1.94494750607125e-4	1.94494259118426e-4	1.94494067168497e-4	1.94494400617728e-4	1.94495186279891e-4	1.94495958240504e-4	1.94496042550098e-4	1.9449508460003e-4	1.94493684819045e-4	1.9449342025835e-4	1.94495279996536e-4	1.94496977061211e-4	1.94494391567366e-4	1.94492506614269e-4	1.94498593622074e-4	1.94490954564934e-4	1.9450029175116e-4	1.94493874495046e-4	1.94490390125969e-4	1.94493874495046e-4	1.9450029175116e-4	1.94490954564935e-4	1.94498593622075e-4	1.94492506614269e-4	1.94494391567366e-4	1.94496977061211e-4	1.94495279996536e-4	1.9449342025835e-4	1.94493684819045e-4	1.94495084600031e-4	1.94496042550098e-4	1.94495958240504e-4	1.94495186279891e-4	1.94494400617728e-4	1.94494067168497e-4	1.94494259118426e-4
flux1:	0.641162671869194	2.12432994330774e-4	2.1243294421305e-4	2.12432806816058e-4	2.12432607518021e-4	2.124324167754e-4	2.12432329311934e-4	2.12432420588789e-4	2.12432697916129e-4	2.1243307241242e-4	2.12433375273529e-4	2.12433425275299e-4	2.1243312806486e-4	2.12432561804814e-4	2.12431992100512e-4	2.12431774852219e-4	2.12432154541332e-4	2.12433039624096e-4	2.12433908836076e-4	2.12434021246824e-4	2.12432993125406e-4	2.12431482339761e-4	2.1243119860093e-4	2.12433198059932e-4	2.12434983751764e-4	2.12432114281523e-4	2.1243007375873e-4	2.12436731294405e-4	2.12428416093675e-4	2.12438666080395e-4	2.1243169022039e-4	2.1242789359368e-4	2.1243169022039e-4	2.12438666080395e-4	2.12428416093675e-4	2.12436731294405e-4	2.1243007375873e-4	2.12432114281523e-4	2.12434983751764e-4	2.12433198059932e-4	2.12431198600929e-4	2.12431482339761e-4	2.12432993125406e-4	2.12434021246824e-4	2.12433908836076e-4	2.12433039624096e-4	2.12432154541332e-4	2.12431774852219e-4	2.12431992100512e-4
flux1:	0.641425120772948	2.3182039096918e-4	2.31820281520065e-4	2.31820064859203e-4	2.31819794549906e-4	2.31819567619586e-4	2.31819493975376e-4	2.31819646449107e-4	2.31820011454211e-4	2.31820467277663e-4	2.31820811972318e-4	2.31820844138085e-4	2.31820472268485e-4	2.31819802571074e-4	2.31819145494842e-4	2.31818900467437e-4	2.31819331762327e-4	2.3182032696427e-4	2.31821303988715e-4	2.31821449139961e-4	2.31820347386303e-4	2.31818718498192e-4	2.31818414064452e-4	2.31820560590269e-4	2.31822434850407e-4	2.31819254005318e-4	2.31817047329361e-4	2.31824322532008e-4	2.31815279807006e-4	2.3182652185241e-4	2.31818945834363e-4	2.31814812710835e-4	2.31818945834363e-4	2.31826521852409e-4	2.31815279807006e-4	2.31824322532008e-4	2.31817047329361e-4	2.31819254005318e-4	2.31822434850407e-4	2.31820560590269e-4	2.31818414064451e-4	2.31818718498192e-4	2.31820347386303e-4	2.31821449139961e-4	2.31821303988715e-4	2.3182032696427e-4	2.31819331762327e-4	2.31818900467437e-4	2.31819145494842e-4
flux1:	0.641687569676701	2.5275370672028e-4	2.5275352780891e-4	2.52753220660179e-4	2.52752871068551e-4	2.52752605650775e-4	2.52752550383712e-4	2.52752773860808e-4	2.52753238022967e-4	2.52753784046146e-4	2.52754173431166e-4	2.52754183393649e-4	2.52753726846768e-4	2.5275294194961e-4	2.52752188817079e-4	2.52751914176436e-4	2.52752403005548e-4	2.52753519236244e-4	2.52754614326606e-4	2.52754796077578e-4	2.52753616313751e-4	2.52751861752073e-4	2.52751535600059e-4	2.52753837820086e-4	2.52755801256396e-4	2.52752280441116e-4	2.52749896825155e-4	2.52757839541508e-4	2.52748013654396e-4	2.52760331437398e-4	2.52752110189017e-4	2.52747614395413e-4	2.52752110189017e-4	2.52760331437398e-4	2.52748013654396e-4	2.52757839541508e-4	2.52749896825155e-4	2.52752280441116e-4	2.52755801256396e-4	2.52753837820086e-4	2.52751535600058e-4	2.52751861752073e-4	2.52753616313751e-4	2.52754796077578e-4	2.52754614326606e-4	2.52753519236244e-4	2.52752403005548e-4	2.52751914176436e-4	2.52752188817079e-4
flux1:	0.641950018580454	2.75333887116447e-4	2.7533362870796e-4	2.75333220329552e-4	2.75332783869383e-4	2.75332478293537e-4	2.75332446297523e-4	2.75332750498222e-4	2.75333324814711e-4	2.75333969205548e-4	2.75334405469054e-4	2.75334388480711e-4	2.75333837303132e-4	2.75332925955679e-4	2.75332068880695e-4	2.75331763597245e-4	2.75332316384275e-4	2.75333564491929e-4	2.75334787208454e-4	2.75335008273847e-4	2.75333744993997e-4	2.75331856740452e-4	2.75331508600629e-4	2.75333976814469e-4	2.75336031046185e-4	2.75332140632636e-4	2.75329569137935e-4	2.75338231874118e-4	2.7532756241933e-4	2.75341043903237e-4	2.75332128399529e-4	2.75327241633629e-4	2.75332128399529e-4	2.75341043903237e-4	2.7532756241933e-4	2.75338231874118e-4	2.75329569137935e-4	2.75332140632636e-4	2.75336031046185e-4	2.75333976814469e-4	2.75331508600629e-4	2.75331856740452e-4	2.75333744993997e-4	2.75335008273848e-4	2.75334787208454e-4	2.75333564491929e-4	2.75332316384275e-4	2.75331763597245e-4	2.75332068880695e-4
flux1:	0.642212467484207	2.99666385948893e-4	2.99666038513911e-4	2.99665519028326e-4	2.99664989021995e-4	2.9966464223591e-4	2.9966463850027e-4	2.99665032671077e-4	2.99665727255506e-4	2.99666477198606e-4	2.99666961799233e-4	2.9966691291019e-4	2.9966625756971e-4	2.99665209447576e-4	2.99664241673586e-4	2.99663905657259e-4	2.9966452921164e-4	2.99665919663456e-4	2.99667278450119e-4	2.99667540018812e-4	2.99666186385874e-4	2.99664156028963e-4	2.99663786683707e-4	2.99666433288616e-4	2.99668581313279e-4	2.99664290812461e-4	2.99661520393452e-4	2.9967095824342e-4	2.99659379505093e-4	2.99674116774153e-4	2.99664453580615e-4	2.99659145207681e-4	2.99664453580615e-4	2.99674116774153e-4	2.99659379505093e-4	2.9967095824342e-4	2.99661520393452e-4	2.99664290812461e-4	2.99668581313279e-4	2.99666433288616e-4	2.99663786683707e-4	2.99664156028963e-4	2.99666186385874e-4	2.99667540018812e-4	2.99667278450118e-4	2.99665919663456e-4	2.9966452921164e-4	2.99663905657259e-4	2.99664241673586e-4
flux1:	0.642474916387961	3.25861179219714e-4	3.2586073418017e-4	3.25860094950079e-4	3.25859465808119e-4	3.25859077302116e-4	3.25859106607174e-4	3.25859599091463e-4	3.25860422764077e-4	3.25861284207936e-4	3.25861817863155e-4	3.25861732154131e-4	3.2586096393934e-4	3.25859770077248e-4	3.25858686299109e-4	3.25858320501831e-4	3.2585902186587e-4	3.25860564388412e-4	3.25862066125119e-4	3.25862367475628e-4	3.25860915135237e-4	3.25858733954415e-4	3.25858345568034e-4	3.25861185507569e-4	3.25863432077533e-4	3.25858710309914e-4	3.25855729850117e-4	3.25866000404666e-4	3.25853440792902e-4	3.25869529872922e-4	3.25859060676631e-4	3.25853297521137e-4	3.25859060676632e-4	3.25869529872922e-4	3.25853440792902e-4	3.25866000404666e-4	3.25855729850117e-4	3.25858710309914e-4	3.25863432077533e-4	3.25861185507569e-4	3.25858345568033e-4	3.25858733954415e-4	3.25860915135236e-4	3.25862367475628e-4	3.25862066125119e-4	3.25860564388412e-4	3.2585902186587e-4	3.25858320501831e-4	3.25858686299109e-4
flux1:	0.642737365291714	3.54032759521848e-4	3.54032209711787e-4	3.54031443687118e-4	3.54030711027637e-4	3.54030280688918e-4	3.54030347245916e-4	3.54030945030003e-4	3.54031904920168e-4	3.54032882366442e-4	3.54033465096703e-4	3.54033337962311e-4	3.54032449411372e-4	3.54031102636724e-4	3.54029899297059e-4	3.5402950577442e-4	3.54030292028788e-4	3.54031995219173e-4	3.54033644765218e-4	3.54033982893389e-4	3.54032421814663e-4	3.54030080895318e-4	3.54029677367523e-4	3.54032728588893e-4	3.54035080582289e-4	3.54029895836618e-4	3.54026694173091e-4	3.54037857415037e-4	3.5402423889454e-4	3.54041779571286e-4	3.54030440712086e-4	3.54024186849418e-4	3.54030440712086e-4	3.54041779571286e-4	3.54024238894539e-4	3.54037857415037e-4	3.54026694173091e-4	3.54029895836618e-4	3.54035080582289e-4	3.54032728588893e-4	3.54029677367523e-4	3.54030080895318e-4	3.54032421814663e-4	3.54033982893389e-4	3.54033644765218e-4	3.54031995219173e-4	3.54030292028788e-4	3.54029505774421e-4	3.54029899297059e-4
flux1:	0.642999814195467	3.84300109141584e-4	3.84299449257427e-4	3.84298551270339e-4	3.84297711964844e-4	3.84297239862815e-4	3.84297346911903e-4	3.84298055168323e-4	3.84299156351352e-4	3.84300252701306e-4	3.84300883933345e-4	3.84300711406689e-4	3.8429969674733e-4	3.84298192093802e-4	3.84296867637702e-4	3.84296449563241e-4	3.8429732759574e-4	3.84299198518123e-4	3.84300998265785e-4	3.84301367541603e-4	3.84299685894097e-4	3.84297176272004e-4	3.84296763603516e-4	3.84300047506292e-4	3.84302514275318e-4	3.84296834444928e-4	3.84293400379582e-4	3.84305518572498e-4	3.84290756099591e-4	3.84309851751082e-4	3.84297573766814e-4	3.8429079032032e-4	3.84297573766814e-4	3.84309851751082e-4	3.84290756099591e-4	3.84305518572498e-4	3.84293400379582e-4	3.84296834444928e-4	3.84302514275318e-4	3.84300047506292e-4	3.84296763603516e-4	3.84297176272005e-4	3.84299685894097e-4	3.84301367541603e-4	3.84300998265785e-4	3.84299198518123e-4	3.84297327595739e-4	3.84296449563241e-4	3.84296867637702e-4
flux1:	0.64326226309922	4.16786650163052e-4	4.16785877174728e-4	4.16784844159951e-4	4.16783896296298e-4	4.16783382405141e-4	4.16783531790729e-4	4.16784353444072e-4	4.16785598635253e-4	4.16786815106325e-4	4.16787493834847e-4	4.16787272939658e-4	4.16786128518621e-4	4.16784463597448e-4	4.16783018669887e-4	4.16782580297924e-4	4.16783556544054e-4	4.16785600329309e-4	4.167875497888e-4	4.16787941659901e-4	4.16786125734993e-4	4.16783438566713e-4	4.16783025222873e-4	4.16786567079242e-4	4.16789160757026e-4	4.16782953442445e-4	4.16779275739414e-4	4.16792413318973e-4	4.16776414305277e-4	4.16797171765915e-4	4.16783878967185e-4	4.16776523916454e-4	4.16783878967186e-4	4.16797171765916e-4	4.16776414305277e-4	4.16792413318974e-4	4.16779275739415e-4	4.16782953442444e-4	4.16789160757025e-4	4.16786567079242e-4	4.16783025222873e-4	4.16783438566713e-4	4.16786125734992e-4	4.16787941659901e-4	4.167875497888e-4	4.16785600329309e-4	4.16783556544054e-4	4.16782580297924e-4	4.16783018669887e-4
flux1:	0.643524712002974	4.51620169850746e-4	4.51619283343756e-4	4.5161811446434e-4	4.51617057222819e-4	4.51616501094046e-4	4.51616692842027e-4	4.51617628185254e-4	4.5161901751325e-4	4.5162035363534e-4	4.5162107863743e-4	4.51620807749314e-4	4.5161953242641e-4	4.51617707732249e-4	4.5161614530417e-4	4.51615691880365e-4	4.51616772047879e-4	4.51618991517419e-4	4.51621086956062e-4	4.51621489715394e-4	4.51619523898785e-4	4.51616650651953e-4	4.51616247907739e-4	4.51620077232529e-4	4.51622812978973e-4	4.51616045545806e-4	4.51612112915055e-4	4.51626336393623e-4	4.51609000216392e-4	4.51631529692317e-4	4.51617139783261e-4	4.51609167789927e-4	4.51617139783261e-4	4.51631529692317e-4	4.51609000216392e-4	4.51626336393623e-4	4.51612112915056e-4	4.51616045545805e-4	4.51622812978972e-4	4.51620077232529e-4	4.51616247907739e-4	4.51616650651953e-4	4.51619523898785e-4	4.51621489715394e-4	4.51621086956061e-4	4.51618991517418e-4	4.51616772047879e-4	4.51615691880365e-4	4.5161614530417e-4
flux1:	0.643787160906727	4.88932719596542e-4	4.88931722015494e-4	4.88930418678392e-4	4.88929252123654e-4	4.88928652527808e-4	4.88928884453561e-4	4.88929930843851e-4	4.88931461723501e-4	4.88932915419985e-4	4.88933685511399e-4	4.88933364705475e-4	4.88931960185284e-4	4.88929979314028e-4	4.88928304725667e-4	4.88927842348185e-4	4.88929031141414e-4	4.88931426478605e-4	4.88933660637771e-4	4.8893405927189e-4	4.88931926071737e-4	4.8892885872666e-4	4.88928480974281e-4	4.88932631821787e-4	4.88935527988628e-4	4.88928167570458e-4	4.88923968639127e-4	4.88939346535411e-4	4.88920564115739e-4	4.88944979171419e-4	4.88929402933414e-4	4.8892076519092e-4	4.88929402933415e-4	4.88944979171419e-4	4.8892056411574e-4	4.88939346535411e-4	4.88923968639127e-4	4.88928167570458e-4	4.88935527988628e-4	4.88932631821787e-4	4.88928480974281e-4	4.8892885872666e-4	4.88931926071737e-4	4.8893405927189e-4	4.88933660637771e-4	4.88931426478604e-4	4.88929031141414e-4	4.88927842348186e-4	4.88928304725667e-4
flux1:	0.64404960981048	5.28860485740972e-4	5.28859382507899e-4	5.2885794826002e-4	5.28856673058857e-4	5.28856027621791e-4	5.28856295001089e-4	5.28857446663718e-4	5.2885911378444e-4	5.28860681537449e-4	5.2886149585452e-4	5.28861127213163e-4	5.28859598286544e-4	5.28857468044279e-4	5.28855688957897e-4	5.28855224396208e-4	5.28856525259274e-4	5.28859093753337e-4	5.28861455666294e-4	5.28861831798783e-4	5.28859511931275e-4	5.28856243182834e-4	5.28855908181602e-4	5.2886041934588e-4	5.28863497541971e-4	5.28855510979366e-4	5.28851034253536e-4	5.28867637060057e-4	5.28847290530547e-4	5.28873708166455e-4	5.2885684922158e-4	5.2884749333527e-4	5.28856849221581e-4	5.28873708166455e-4	5.28847290530547e-4	5.28867637060057e-4	5.28851034253535e-4	5.28855510979367e-4	5.28863497541971e-4	5.2886041934588e-4	5.28855908181602e-4	5.28856243182834e-4	5.28859511931276e-4	5.28861831798783e-4	5.28861455666294e-4	5.28859093753338e-4	5.28856525259274e-4	5.28855224396207e-4	5.28855688957896e-4
flux1:	0.644312058714234	5.71543630618593e-4	5.71542430104346e-4	5.71540870407423e-4	5.71539487490278e-4	5.71538792354818e-4	5.71539087691269e-4	5.71540335657533e-4	5.71542131098238e-4	5.7154380819146e-4	5.7154466647724e-4	5.71544254329109e-4	5.71542608997311e-4	5.71540339382786e-4	5.71538465641582e-4	5.71538006124128e-4	5.71539421024819e-4	5.71542156912659e-4	5.71544631844837e-4	5.71544963786417e-4	5.71542436317558e-4	5.71538959764118e-4	5.71538688811479e-4	5.71543603907546e-4	5.71546888947046e-4	5.71538242655712e-4	5.715334764767e-4	5.71551376678152e-4	5.71529339161223e-4	5.71557880001359e-4	5.7153963467147e-4	5.71529504575018e-4	5.7153963467147e-4	5.71557880001359e-4	5.71529339161223e-4	5.71551376678151e-4	5.715334764767e-4	5.71538242655711e-4	5.71546888947045e-4	5.71543603907547e-4	5.71538688811478e-4	5.71538959764119e-4	5.71542436317558e-4	5.71544963786417e-4	5.71544631844837e-4	5.71542156912659e-4	5.71539421024819e-4	5.71538006124129e-4	5.71538465641582e-4
flux1:	0.644574507617987	6.17126102232513e-4	6.17124815566859e-4	6.17123137458409e-4	6.17121647650083e-4	6.17120897197977e-4	6.17121210120134e-4	6.1712254232088e-4	6.17124455795554e-4	6.1712623662117e-4	6.17127139489938e-4	6.17126690550375e-4	6.17124940006813e-4	6.17122544054493e-4	6.17120587449666e-4	6.1712014043589e-4	6.17121669713763e-4	6.17124564144289e-4	6.17127133674479e-4	6.17127396587562e-4	6.17124639126493e-4	6.17120949430736e-4	6.17120767433526e-4	6.17126134838743e-4	6.171296545577e-4	6.17120314321216e-4	6.17115246821813e-4	6.17134518977192e-4	6.17110654493779e-4	6.17141443099593e-4	6.17121700375199e-4	6.1711073628874e-4	6.17121700375199e-4	6.17141443099593e-4	6.17110654493779e-4	6.17134518977191e-4	6.17115246821813e-4	6.17120314321216e-4	6.171296545577e-4	6.17126134838743e-4	6.17120767433526e-4	6.17120949430736e-4	6.17124639126492e-4	6.17127396587562e-4	6.17127133674479e-4	6.17124564144289e-4	6.17121669713763e-4	6.1712014043589e-4	6.17120587449666e-4
flux1:	0.64483695652174	6.6575541103735e-4	6.65754051752667e-4	6.65752263409959e-4	6.65750667061902e-4	6.65749853733099e-4	6.65750171051645e-4	6.6575157258141e-4	6.65753591811653e-4	6.65755470221392e-4	6.6575641937226e-4	6.65755942755766e-4	6.6575410120465e-4	6.65751594681347e-4	6.65749568635088e-4	6.65749141590918e-4	6.65750783893952e-4	6.65753825037096e-4	6.6575646729391e-4	6.65756633474607e-4	6.65753622410381e-4	6.65749715415735e-4	6.65749650842021e-4	6.65755523480038e-4	6.65759308410521e-4	6.6574923909625e-4	6.65743858163445e-4	6.65764579063806e-4	6.65738742589702e-4	6.65771907913779e-4	6.65750549544419e-4	6.65738687978819e-4	6.65750549544419e-4	6.65771907913779e-4	6.65738742589702e-4	6.65764579063806e-4	6.65743858163445e-4	6.65749239096249e-4	6.65759308410521e-4	6.65755523480038e-4	6.65749650842021e-4	6.65749715415735e-4	6.65753622410381e-4	6.65756633474607e-4	6.6575646729391e-4	6.65753825037096e-4	6.65750783893952e-4	6.65749141590918e-4	6.65749568635088e-4
flux1:	0.645099405425493	7.17582372400616e-4	7.17580955915105e-4	7.17579066148704e-4	7.17577362810711e-4	7.17576477056966e-4	7.17576783007081e-4	7.17578236565584e-4	7.17580347767863e-4	7.17582317442035e-4	7.17583315790407e-4	7.17582822868393e-4	7.17580907165228e-4	7.17578308120384e-4	7.175762272985e-4	7.17575827497524e-4	7.17577579830892e-4	7.17580753149738e-4	7.17583443211953e-4	7.17583482487283e-4	7.17580193257605e-4	7.17576066043556e-4	7.17576150737819e-4	7.1758258569188e-4	7.17586668587567e-4	7.17575833787555e-4	7.17570127039246e-4	7.17592375951375e-4	7.17564413634889e-4	7.17600089623381e-4	7.1757699033787e-4	7.17564164148357e-4	7.1757699033787e-4	7.17600089623381e-4	7.17564413634889e-4	7.17592375951376e-4	7.17570127039246e-4	7.17575833787555e-4	7.17586668587567e-4	7.1758258569188e-4	7.17576150737819e-4	7.17576066043556e-4	7.17580193257606e-4	7.17583482487283e-4	7.17583443211953e-4	7.17580753149738e-4	7.17577579830892e-4	7.17575827497524e-4	7.175762272985e-4
flux1:	0.645361854329247	7.72760813423762e-4	7.72759356381993e-4	7.72757374094406e-4	7.72755562266989e-4	7.72754592673977e-4	7.72754869360295e-4	7.72756355868109e-4	7.72758544334584e-4	7.72760599137836e-4	7.72761650833486e-4	7.72761154915179e-4	7.72759184021765e-4	7.727565121994e-4	7.72754392073048e-4	7.72754026447452e-4	7.72755884355791e-4	7.72759173054728e-4	7.72761883517533e-4	7.72761763749767e-4	7.72758171127147e-4	7.72753821987181e-4	7.72754090835375e-4	7.72761148783345e-4	7.72765563996021e-4	7.72753925598484e-4	7.72747880382334e-4	7.72771739385935e-4	7.7274148893596e-4	7.72779815283387e-4	7.72754843144235e-4	7.72740981635008e-4	7.72754843144234e-4	7.72779815283387e-4	7.72741488935959e-4	7.72771739385935e-4	7.72747880382334e-4	7.72753925598484e-4	7.72765563996021e-4	7.72761148783345e-4	7.72754090835375e-4	7.72753821987181e-4	7.72758171127147e-4	7.72761763749767e-4	7.72761883517533e-4	7.72759173054728e-4	7.72755884355791e-4	7.72754026447452e-4	7.72754392073048e-4
flux1:	0.645624303233	8.31447242932844e-4	8.31445762433747e-4	8.31443696086273e-4	8.31441773095777e-4	8.31440706702163e-4	8.31440934753797e-4	8.31442434128074e-4	8.31444684871451e-4	8.31446819160425e-4	8.31447929462945e-4	8.31447445284107e-4	8.31445439539618e-4	8.31442715668316e-4	8.31440572049547e-4	8.31440247115536e-4	8.31442205016157e-4	8.31445590671051e-4	8.31448292372512e-4	8.31447980056605e-4	8.31444058434917e-4	8.3143948676244e-4	8.31439977198502e-4	8.31447721668656e-4	8.31452504381287e-4	8.31440022082102e-4	8.31433625504843e-4	8.31459179927663e-4	8.3142647117543e-4	8.31467594229157e-4	8.31440611120705e-4	8.31425640200485e-4	8.31440611120705e-4	8.31467594229157e-4	8.3142647117543e-4	8.31459179927663e-4	8.31433625504843e-4	8.31440022082102e-4	8.31452504381287e-4	8.31447721668657e-4	8.31439977198502e-4	8.3143948676244e-4	8.31444058434917e-4	8.31447980056605e-4	8.31448292372512e-4	8.3144559067105e-4	8.31442205016157e-4	8.31440247115537e-4	8.31440572049547e-4
flux1:	0.645886752136753	8.93800483598996e-4	8.93798996353033e-4	8.93796853489081e-4	8.93794815525321e-4	8.93793638358725e-4	8.93793797789836e-4	8.93795289854566e-4	8.93797588279858e-4	8.93799797126338e-4	8.93800972113285e-4	8.93800515126053e-4	8.93798495346045e-4	8.93795740331782e-4	8.93793588911726e-4	8.93793310793157e-4	8.93795362472032e-4	8.93798825840083e-4	8.93801488733792e-4	8.93800949668067e-4	8.93796673330806e-4	8.93791879401216e-4	8.9379263075266e-4	8.93801127207011e-4	8.93806312535861e-4	8.93792943303172e-4	8.93786182298388e-4	8.93813521249463e-4	8.93778176880827e-4	8.93822250685324e-4	8.93793112929867e-4	8.93776955316387e-4	8.93793112929867e-4	8.93822250685324e-4	8.93778176880827e-4	8.93813521249463e-4	8.93786182298387e-4	8.93792943303172e-4	8.9380631253586e-4	8.93801127207011e-4	8.9379263075266e-4	8.93791879401216e-4	8.93796673330806e-4	8.93800949668067e-4	8.93801488733793e-4	8.93798825840083e-4	8.93795362472032e-4	8.93793310793157e-4	8.93793588911725e-4
flux1:	0.646149201040506	9.59981265316159e-4	9.59979786783379e-4	9.59977573658881e-4	9.59975416009465e-4	9.59974113847753e-4	9.59974185105828e-4	9.59975650599914e-4	9.59977983160166e-4	9.5998026245419e-4	9.59981508544054e-4	9.59981094011873e-4	9.59979080437769e-4	9.59976314492225e-4	9.59974170413672e-4	9.59973944984747e-4	9.59976084259825e-4	9.59979606257492e-4	9.5998220040881e-4	9.59981400413667e-4	9.59976743764414e-4	9.59971728405331e-4	9.59972781083042e-4	9.59982095843269e-4	9.59987717828427e-4	9.59973415337073e-4	9.59966276778643e-4	9.5999549377504e-4	9.5995733022277e-4	9.60004517686194e-4	9.59973076776632e-4	9.59955652245857e-4	9.59973076776632e-4	9.60004517686194e-4	9.5995733022277e-4	9.5999549377504e-4	9.59966276778643e-4	9.59973415337073e-4	9.59987717828426e-4	9.59982095843269e-4	9.59972781083042e-4	9.59971728405331e-4	9.59976743764414e-4	9.59981400413666e-4	9.59982200408809e-4	9.59979606257492e-4	9.59976084259825e-4	9.59973944984747e-4	9.59974170413672e-4
flux1:	0.64641164994426	0.00103015177915161	0.0010301503227199	0.00103014804409009	0.00103014576159643	0.00103014432094914	0.00103014428611916	0.0010301457077553	0.00103014806254472	0.00103015040894561	0.00103015173222705	0.00103015137414045	0.00103014938527303	0.00103014662701695	0.00103014450451403	0.00103014433767735	0.00103014655922502	0.00103015012205214	0.00103015261872693	0.00103015152438184	0.00103014646211804	0.00103014122626495	0.00103014262081027	0.00103015281985008	0.00103015891036067	0.00103014362441622	0.00103013609528309	0.00103016728896014	0.00103012611743792	0.00103017659159537	0.00103014269502711	0.00103012392070101	0.00103014269502711	0.00103017659159537	0.00103012611743792	0.00103016728896014	0.00103013609528309	0.00103014362441622	0.00103015891036067	0.00103015281985008	0.00103014262081027	0.00103014122626495	0.00103014646211804	0.00103015152438183	0.00103015261872693	0.00103015012205214	0.00103014655922502	0.00103014433767735	0.00103014450451403
flux1:	0.646674098848013	0.00110447519138964	0.00110447376765645	0.00110447142676307	0.00110446901451066	0.00110446742379982	0.0011044672679185	0.00110446863143775	0.00110447099867467	0.00110447340938448	0.00110447481475454	0.00110447452459628	0.00110447257595707	0.00110446984154344	0.00110446775368026	0.00110446765178986	0.00110446995212036	0.0011044735404985	0.00110447591330536	0.00110447449267085	0.00110446899988375	0.00110446354402441	0.00110446532003538	0.00110447646767197	0.00110448305525877	0.00110446673123337	0.00110445879882934	0.00110449207371841	0.00110444770137028	0.00110450164671028	0.00110446513888927	0.00110444492955375	0.00110446513888927	0.00110450164671028	0.00110444770137028	0.00110449207371841	0.00110445879882934	0.00110446673123337	0.00110448305525878	0.00110447646767197	0.00110446532003538	0.00110446354402441	0.00110446899988375	0.00110447449267085	0.00110447591330536	0.0011044735404985	0.00110446995212036	0.00110446765178986	0.00110446775368026
flux1:	0.646936547751766	0.00118311511741315	0.00118311373363387	0.00118311133242735	0.00118310878666769	0.00118310703757091	0.00118310674999267	0.00118310804515336	0.00118311041750818	0.00118311288985108	0.00118311437997814	0.00118311416537898	0.00118311226825259	0.00118310957055768	0.00118310752909442	0.00118310749952523	0.00118310987808231	0.00118311348056489	0.00118311570660506	0.00118311392989482	0.00118310798208131	0.00118310230559946	0.00118310450056707	0.00118311665809257	0.00118312376682645	0.00118310634513047	0.00118309799735988	0.00118313346471183	0.00118308569584305	0.00118314330965593	0.00118310403285427	0.00118308230129685	0.00118310403285427	0.00118314330965593	0.00118308569584305	0.00118313346471183	0.00118309799735988	0.00118310634513047	0.00118312376682645	0.00118311665809257	0.00118310450056707	0.00118310230559946	0.00118310798208131	0.00118311392989482	0.00118311570660506	0.00118311348056489	0.00118310987808231	0.00118310749952523	0.00118310752909442
flux1:	0.647198996655519	0.00126623505540697	0.00126623371516824	0.00126623125478615	0.00126622857407007	0.00126622666297246	0.00126622623871788	0.00126622746015573	0.00126622983288428	0.00126623236368735	0.00126623393782852	0.00126623380116734	0.00126623196138503	0.00126622930931591	0.00126622732472555	0.00126622737658092	0.0012662298369296	0.00126623344723251	0.00126623550820644	0.00126623334837392	0.00126622692135102	0.0012662210217874	0.00126622366988126	0.00126623689418286	0.00126624454252206	0.00126622595813593	0.00126621718383319	0.00126625496245959	0.00126620359980738	0.00126626509350765	0.00126622288883335	0.00126619954618859	0.00126622288883335	0.00126626509350765	0.00126620359980738	0.00126625496245959	0.00126621718383319	0.00126622595813593	0.00126624454252206	0.00126623689418286	0.00126622366988127	0.0012662210217874	0.00126622692135102	0.00126623334837392	0.00126623550820644	0.00126623344723251	0.0012662298369296	0.00126622737658092	0.00126622732472555
flux1:	0.647461445559273	0.00135399778012185	0.00135399648328807	0.0013539939647942	0.00135399115127783	0.00135398908076429	0.00135398852177444	0.0013539896696715	0.00135399204052407	0.00135399462530874	0.00135399627802583	0.00135399621503826	0.00135399443186767	0.00135399182983285	0.00135398991148364	0.00135399005642186	0.00135399260747804	0.00135399622577123	0.00135399810898737	0.0013539955421935	0.00135398861191134	0.0013539824841682	0.00135398561501928	0.00135399995724268	0.00135400815697506	0.00135398833906568	0.00135397912837273	0.00135401934547128	0.00135396419146784	0.00135402979183649	0.00135398450018	0.00135395945626909	0.00135398450018	0.00135402979183649	0.00135396419146784	0.00135401934547128	0.00135397912837273	0.00135398833906568	0.00135400815697507	0.00135399995724268	0.00135398561501928	0.0013539824841682	0.00135398861191134	0.0013539955421935	0.00135399810898737	0.00135399622577123	0.00135399260747804	0.00135399005642186	0.00135398991148364
flux1:	0.647723894463026	0.00144656469720894	0.00144656344017588	0.00144656086554443	0.00144655792641018	0.00144655570671698	0.00144655502293334	0.00144655610343959	0.00144655847232793	0.00144656110433687	0.00144656282416857	0.00144656282263717	0.0014465610878447	0.00144655853542907	0.00144655669193854	0.00144655694508779	0.00144655960233316	0.00144656323642806	0.00144656493565877	0.00144656194159064	0.00144655448384704	0.00144654811936998	0.00144655175690478	0.00144656726122033	0.00144657601652825	0.00144655488817228	0.00144654523295441	0.00144658802488021	0.00144652888285504	0.00144659883314395	0.00144655029606119	0.00144652345971132	0.00144655029606119	0.00144659883314395	0.00144652888285504	0.00144658802488021	0.00144654523295441	0.00144655488817228	0.00144657601652825	0.00144656726122033	0.00144655175690478	0.00144654811936998	0.00144655448384703	0.00144656194159064	0.00144656493565877	0.00144656323642806	0.00144655960233316	0.00144655694508779	0.00144655669193854
flux1:	0.647986343366779	0.00154409515891581	0.00154409393518563	0.00154409130849398	0.00154408825741172	0.00154408590774712	0.00154408511793805	0.00154408614329916	0.00154408851171953	0.0015440911808192	0.0015440929489795	0.00154409298758367	0.00154409128473385	0.00154408877661137	0.00154408701636559	0.00154408739728587	0.00154409018390377	0.00154409385026819	0.00154409536639931	0.00154409192841568	0.00154408391848262	0.00154407730446087	0.00154408146584679	0.00154409816837983	0.0015441074750745	0.00154408495310843	0.00154407484739501	0.00154412036033525	0.00154405703560061	0.00154413159643854	0.00154407965692899	0.00154405093625746	0.00154407965692899	0.00154413159643854	0.00154405703560061	0.00154412036033525	0.00154407484739501	0.00154408495310843	0.0015441074750745	0.00154409816837983	0.00154408146584679	0.00154407730446087	0.00154408391848262	0.00154409192841568	0.00154409536639931	0.00154409385026819	0.00154409018390377	0.00154408739728587	0.00154408701636559
flux1:	0.648248792270532	0.00164674574223031	0.00164674454330018	0.00164674187207194	0.00164673873061058	0.00164673628025014	0.00164673541251093	0.00164673640087014	0.00164673877109743	0.0016467414626128	0.00164674325179491	0.00164674329920034	0.00164674160325079	0.00164673912935677	0.00164673746117694	0.00164673799481665	0.00164674094267888	0.00164674466721073	0.00164674600863605	0.00164674211372285	0.0016467335259033	0.00164672664453567	0.00164673133930011	0.00164674926728706	0.00164675911225687	0.00164673510726957	0.00164672454770217	0.00164677293820936	0.00164670523897137	0.00164678468901113	0.00164672919214961	0.00164669849479808	0.00164672919214961	0.00164678468901113	0.00164670523897137	0.00164677293820936	0.00164672454770217	0.00164673510726957	0.00164675911225687	0.00164674926728706	0.00164673133930011	0.00164672664453567	0.0016467335259033	0.00164674211372285	0.00164674600863605	0.00164674466721073	0.00164674094267888	0.00164673799481665	0.00164673746117694
flux1:	0.648511241174286	0.00175466949086205	0.00175466830739334	0.00175466560401308	0.00175466240290247	0.00175465989196578	0.00175465898383112	0.00175465995869068	0.00175466233277764	0.00175466502632883	0.00175466679970026	0.00175466681396514	0.00175466509120546	0.00175466263717753	0.0017546610711022	0.00175466178868875	0.00175466493912014	0.00175466875761476	0.00175466994033432	0.00175466557886257	0.00175465638600386	0.00175464921388214	0.00175465444326866	0.0017546736144971	0.00175468397540908	0.00175465839188776	0.00175464737815502	0.00175469881349283	0.00175462655153192	0.0017547111877806	0.00175465198116358	0.00175461921446845	0.00175465198116358	0.0017547111877806	0.00175462655153192	0.00175469881349283	0.00175464737815502	0.00175465839188776	0.00175468397540908	0.0017546736144971	0.00175465444326866	0.00175464921388214	0.00175465638600386	0.00175466557886257	0.00175466994033433	0.00175466875761476	0.00175466493912014	0.00175466178868875	0.0017546610711022
flux1:	0.648773690078039	0.0018680151227661	0.0018680139459761	0.00186801122907988	0.00186800800921755	0.00186800548904046	0.00186800458716494	0.00186800557651367	0.00186800795514725	0.00186801062356964	0.00186801233404549	0.00186801226241303	0.0018680104707829	0.00186800801866374	0.00186800656680318	0.00186800750660011	0.00186801091084895	0.00186801486910148	0.0018680159164929	0.00186801108178178	0.00186800125477896	0.00186799376244317	0.00186799951906538	0.00186801994165077	0.00186803078693754	0.00186800352357177	0.00186799205880742	0.00186804671706425	0.00186796970813225	0.00186805984591145	0.00186799677988276	0.00186796185096933	0.00186799677988276	0.00186805984591145	0.00186796970813225	0.00186804671706425	0.00186799205880742	0.00186800352357177	0.00186803078693754	0.00186801994165076	0.00186799951906538	0.00186799376244317	0.00186800125477896	0.00186801108178178	0.0018680159164929	0.00186801486910148	0.00186801091084895	0.00186800750660012	0.00186800656680318
flux1:	0.649036138981792	0.00198692620523336	0.00198692502842691	0.00198692232415985	0.00198691913725848	0.00198691667028889	0.00198691582967243	0.00198691686480798	0.0019869192460923	0.00198692185452907	0.00198692344440745	0.00198692322354215	0.00198692131334645	0.00198691884252555	0.00198691751993301	0.00198691872779302	0.00198692244713963	0.00198692660063487	0.00198692754287965	0.00198692223057862	0.00198691173790778	0.00198690388962733	0.00198691015747583	0.00198693183001817	0.00198694311917335	0.0019869140693157	0.00198690216043417	0.00198696023036257	0.00198687829425036	0.00198697426674116	0.00198690719436775	0.00198687001015798	0.00198690719436775	0.00198697426674116	0.00198687829425036	0.00198696023036257	0.00198690216043417	0.0019869140693157	0.00198694311917335	0.00198693183001817	0.00198691015747583	0.00198690388962733	0.00198691173790778	0.00198692223057862	0.00198692754287965	0.00198692660063487	0.00198692244713963	0.00198691872779302	0.00198691751993301
flux1:	0.649298587885546	0.00211154029990039	0.00211153912003812	0.00211153646306369	0.00211153337184368	0.0021115310310086	0.00211153031376896	0.00211153142786652	0.00211153380611633	0.00211153631137493	0.00211153771240959	0.00211153726911773	0.00211153518413725	0.00211153267249208	0.00211153149798801	0.00211153302763126	0.0021115371330762	0.00211154154623208	0.002111542419394	0.00211153662670911	0.00211152543403501	0.00211151718786744	0.00211152394271565	0.00211154685486799	0.002111558539062	0.00211152759133652	0.0021115152492799	0.00211157692982547	0.00211148989006414	0.00211159204740186	0.0021115208241784	0.00211148129130515	0.0021115208241784	0.00211159204740186	0.00211148989006414	0.00211157692982547	0.0021115152492799	0.00211152759133652	0.002111558539062	0.00211154685486799	0.00211152394271565	0.00211151718786744	0.00211152543403501	0.00211153662670911	0.002111542419394	0.00211154154623208	0.0021115371330762	0.00211153302763125	0.00211153149798801
flux1:	0.649561036789299	0.00224198808036298	0.00224198689954656	0.00224198433369301	0.00224198141154017	0.0022419792790577	0.00224197875277947	0.00224197997928015	0.00224198234391898	0.00224198469418053	0.0022419858281514	0.00224198508060532	0.00224198275958027	0.00224198018476161	0.00224197918164041	0.00224198109459239	0.00224198566607851	0.00224199041102689	0.00224199125579577	0.00224198498059617	0.00224197305050109	0.00224196435867377	0.00224197156891727	0.00224199570238295	0.00224200772539876	0.00224197476444184	0.00224196200431222	0.00224202750380285	0.00224193518697375	0.00224204389487063	0.00224196837814098	0.00224192640276479	0.00224196837814098	0.00224204389487063	0.00224193518697375	0.00224202750380285	0.00224196200431222	0.00224197476444184	0.00224200772539876	0.00224199570238295	0.00224197156891727	0.00224196435867377	0.00224197305050109	0.00224198498059616	0.00224199125579577	0.00224199041102689	0.00224198566607851	0.00224198109459239	0.00224197918164041
flux1:	0.649823485693052	0.00237839242541547	0.00237839125216172	0.00237838883059971	0.00237838616063146	0.00237838432627094	0.00237838406198888	0.0023783854329002	0.00237838776756261	0.00237838990252401	0.00237839068234689	0.00237838954180823	0.00237838692024966	0.0023783842610423	0.00237838345758914	0.00237838582272093	0.00237839094786067	0.00237839610276897	0.0023783969629002	0.00237839020275042	0.00237837749463142	0.00237836830428271	0.00237837593223042	0.00237840126218973	0.00237841356166448	0.00237837846897575	0.00237836531002911	0.00237843484500594	0.00237833707964867	0.0023784527175377	0.00237837276563266	0.00237832825316167	0.00237837276563266	0.0023784527175377	0.00237833707964868	0.00237843484500594	0.00237836531002911	0.00237837846897575	0.00237841356166448	0.00237840126218973	0.00237837593223042	0.00237836830428271	0.00237837749463142	0.00237839020275042	0.00237839696290019	0.00237839610276897	0.00237839094786067	0.00237838582272093	0.00237838345758914
flux1:	0.650085934596805	0.00252086749127422	0.00252086634144887	0.00252086412631233	0.0025208617998252	0.00252086035865191	0.00252086042855365	0.00252086197276885	0.00252086425470556	0.00252086610621885	0.00252086643761059	0.00252086481062145	0.00252086182288475	0.00252085906056373	0.00252085849031083	0.00252086138293819	0.00252086715523819	0.00252087280219699	0.00252087372269404	0.00252086647386561	0.00252085294404422	0.00252084319834813	0.00252085120196671	0.00252087769891488	0.0025208902078593	0.00252085286273454	0.00252083932821573	0.00252091312189838	0.00252080973702309	0.0025209326957332	0.00252084816683593	0.00252080102155361	0.00252084816683593	0.0025209326957332	0.0025208097370231	0.00252091312189838	0.00252083932821573	0.00252085286273454	0.0025208902078593	0.00252087769891488	0.00252085120196672	0.00252084319834813	0.00252085294404422	0.00252086647386561	0.00252087372269404	0.00252087280219699	0.00252086715523819	0.00252086138293819	0.00252085849031083
flux1:	0.650348383500559	0.00266951776648387	0.00266951666377496	0.00266951472516248	0.00266951283946847	0.00266951188914335	0.00266951236410057	0.00266951410585271	0.00266951630572894	0.00266951779898133	0.00266951758266909	0.00266951537365227	0.00266951195518731	0.00266950907478364	0.00266950877644244	0.00266951227695795	0.002669518793556	0.00266952501608039	0.00266952604118355	0.00266951829770479	0.00266950389978728	0.00266949353947085	0.00266950187456323	0.00266952950652229	0.00266954215507626	0.00266950243558899	0.0026694885523927	0.00266956683278555	0.00266945765601331	0.00266958833500433	0.0026694990857681	0.00266944921037838	0.0026694990857681	0.00266958833500433	0.00266945765601331	0.00266956683278555	0.0026694885523927	0.00266950243558899	0.00266954215507626	0.00266952950652229	0.00266950187456323	0.00266949353947085	0.00266950389978728	0.00266951829770479	0.00266952604118355	0.00266952501608039	0.002669518793556	0.00266951227695795	0.00266950877644244
flux1:	0.650610832404312	0.00282443711353998	0.00282443608936923	0.00282443450369692	0.00282443315939481	0.00282443279713199	0.0028244337441889	0.00282443570175713	0.00282443778391999	0.00282443883917094	0.00282443797360302	0.00282443508778644	0.00282443117746319	0.00282442816885068	0.00282442818586799	0.00282443237790202	0.0028244397368571	0.00282444661707155	0.00282444778812975	0.00282443954093487	0.00282442422645237	0.00282441319169689	0.0028244218144746	0.00282445054952252	0.00282446326689167	0.00282442105088709	0.00282440684903622	0.00282448984669735	0.0028243747020717	0.0028245135062764	0.00282441939023233	0.00282436668533653	0.00282441939023233	0.0028245135062764	0.0028243747020717	0.00282448984669735	0.00282440684903622	0.00282442105088709	0.00282446326689167	0.00282445054952252	0.0028244218144746	0.00282441319169689	0.00282442422645237	0.00282443954093487	0.00282444778812975	0.00282444661707155	0.0028244397368571	0.00282443237790202	0.00282442818586799
flux1:	0.650873281308065	0.00298570780159732	0.00298570689439625	0.00298570574211205	0.00298570503987848	0.00298570535919373	0.00298570683915371	0.00298570902393327	0.00298571094720186	0.00298571148206272	0.00298570986654669	0.00298570621310233	0.00298570175549949	0.00298569861421823	0.0029856989939212	0.00298570396205216	0.00298571225925378	0.00298571987485162	0.00298572122816519	0.00298571246440303	0.00298569618374835	0.00298568441644644	0.00298569328643362	0.00298572309547463	0.00298573581198201	0.00298569097804466	0.00298567648998554	0.00298576443549579	0.00298564314102795	0.00298579047736708	0.00298569134317267	0.00298563570669699	0.00298569134317267	0.00298579047736708	0.00298564314102795	0.00298576443549579	0.00298567648998554	0.00298569097804466	0.00298573581198201	0.00298572309547463	0.00298569328643362	0.00298568441644644	0.00298569618374835	0.00298571246440303	0.00298572122816519	0.00298571987485162	0.00298571225925378	0.00298570396205216	0.00298569899392119
flux1:	0.651135730211818	0.00315339953495714	0.00315339878877151	0.00315339815148408	0.00315339818850787	0.0031533992759136	0.00315340134117018	0.00315340375720315	0.00315340547620675	0.0031534054084144	0.00315340294657761	0.0031533984418452	0.00315339338938365	0.0031533901171252	0.00315339090944068	0.00315339673650139	0.0031534060622904	0.00315341448337663	0.00315341604810618	0.00315340675066368	0.00315338945432727	0.00315337690064693	0.00315338598383244	0.0031534168435159	0.00315342949269245	0.00315338192104951	0.00315336718077303	0.00315346030195889	0.00315333266698743	0.00315348894064124	0.00315338463023257	0.00315332595682978	0.00315338463023257	0.00315348894064124	0.00315333266698743	0.00315346030195889	0.00315336718077303	0.00315338192104951	0.00315342949269245	0.0031534168435159	0.00315338598383244	0.00315337690064693	0.00315338945432727	0.00315340675066368	0.00315341604810618	0.00315341448337664	0.0031534060622904	0.00315339673650139	0.00315339090944068
flux1:	0.651398179115572	0.00332756848234309	0.00332756794477259	0.00332756790189233	0.00332756876810902	0.00332757069992831	0.00332757339268112	0.00332757603672238	0.00332757750377894	0.00332757675437989	0.00332757335781931	0.00332756792847016	0.00332756224327418	0.00332755884796814	0.00332756010372703	0.00332756686778158	0.00332757730339752	0.00332758658933846	0.00332758838557741	0.00332757853286503	0.00332756017295523	0.00332754678614122	0.00332755605827543	0.00332758795395546	0.00332760047458755	0.00332755004791138	0.00332753508991889	0.00332763360889835	0.00332749943136146	0.00332766504189743	0.00332755538861869	0.00332749356907074	0.00332755538861869	0.00332766504189743	0.00332749943136146	0.00332763360889835	0.00332753508991889	0.00332755004791138	0.00332760047458755	0.00332758795395546	0.00332755605827543	0.00332754678614122	0.00332756017295524	0.00332757853286503	0.00332758838557741	0.00332758658933846	0.00332757730339752	0.00332756686778158	0.00332756010372703
flux1:	0.651660628019325	0.00350825631228018	0.00350825603180895	0.00350825665684119	0.00350825843115194	0.00350826127062966	0.00350826462161179	0.00350826748377469	0.00350826865126518	0.00350826714809249	0.00350826274005763	0.00350825632604622	0.00350824998142323	0.00350824647688611	0.00350824824574956	0.00350825601684153	0.00350826763083183	0.00350827782724443	0.00350827986435111	0.00350826943038462	0.00350824996239937	0.00350823570572214	0.00350824515563774	0.00350827808425515	0.00350829042230285	0.00350823702638115	0.0035082218845245	0.00350832601465955	0.00350818507839298	0.0035083604158625	0.00350824524265459	0.0035081801633065	0.00350824524265459	0.0035083604158625	0.00350818507839298	0.00350832601465955	0.0035082218845245	0.00350823702638115	0.00350829042230285	0.00350827808425515	0.00350824515563774	0.00350823570572214	0.00350824996239938	0.00350826943038462	0.00350827986435111	0.00350827782724443	0.00350826763083183	0.00350825601684153	0.00350824824574956
flux1:	0.651923076923078	0.00369548924017346	0.00369548926299576	0.00369549061966425	0.00369549336634127	0.00369549716122568	0.00369550118904468	0.003695504254035	0.00369550507719058	0.00369550275848557	0.00369549727742152	0.00369548983457249	0.00369548281601753	0.00369547922114923	0.00369548154922238	0.00369549038601921	0.00369550323076075	0.00369551436677803	0.00369551664205558	0.00369550559685393	0.0036954849816516	0.00369546983139598	0.00369547946421874	0.00369551343697966	0.00369552554728056	0.00369546907152819	0.00369545377776395	0.00369556372061565	0.00369541579280062	0.00369560123392723	0.00369548035166414	0.00369541189392105	0.00369548035166414	0.00369560123392723	0.00369541579280061	0.00369556372061565	0.00369545377776395	0.00369546907152819	0.00369552554728056	0.00369551343697966	0.00369547946421874	0.00369546983139599	0.0036954849816516	0.00369550559685393	0.00369551664205558	0.00369551436677803	0.00369550323076075	0.00369549038601921	0.00369548154922238
flux1:	0.652185525826831	0.00388927709294722	0.00388927745944088	0.00388927959784928	0.00388928336333643	0.00388928814408835	0.00388929285524953	0.00388929610415554	0.00388929654413806	0.00388929336214321	0.00388928676491299	0.00388927826700006	0.00388927057265276	0.00388926691019499	0.00388926983742088	0.00388927978390006	0.00388929389239244	0.00388930597833886	0.00388930847613902	0.00388929678643953	0.00388927499233851	0.0038892589407094	0.00388926878081562	0.00388930382553948	0.00388931567321651	0.00388925601101143	0.00388924059411885	0.00388935653651066	0.00388920136540369	0.00388939726999148	0.0038892704760549	0.00388919851597533	0.0038892704760549	0.00388939726999148	0.00388920136540369	0.00388935653651066	0.00388924059411885	0.00388925601101143	0.00388931567321651	0.00388930382553948	0.00388926878081562	0.0038892589407094	0.00388927499233851	0.00388929678643953	0.00388930847613902	0.00388930597833886	0.00388929389239244	0.00388927978390007	0.00388926983742089
flux1:	0.652447974730585	0.00408961239733875	0.00408961313837984	0.00408961609143855	0.00408962090174926	0.00408962668050809	0.00408963207014852	0.00408963548271292	0.00408963550983531	0.00408963143416767	0.00408962369877337	0.00408961413896429	0.00408960577947473	0.0040896020743758	0.00408960563182788	0.00408961671416453	0.00408963209725669	0.0040896451228578	0.00408964781416706	0.00408963544444024	0.0040896124493594	0.00408959550717042	0.00408960560074508	0.00408964176375818	0.00408965332525782	0.00408959037409289	0.00408957485841406	0.00408969696971492	0.00408953428279435	0.00408974099048549	0.00408960806766867	0.00408953247568665	0.00408960806766867	0.00408974099048549	0.00408953428279435	0.00408969696971492	0.00408957485841406	0.00408959037409289	0.00408965332525781	0.00408964176375818	0.00408960560074508	0.00408959550717042	0.0040896124493594	0.00408963544444024	0.00408964781416706	0.00408964512285779	0.00408963209725669	0.00408961671416453	0.00408960563182788
flux1:	0.652710423634338	0.00429646949814543	0.00429647063149134	0.00429647441184222	0.0042964802707375	0.0042964870411347	0.00429649309445021	0.00429649665170796	0.00429649624861365	0.00429649126921977	0.00429648239685442	0.00429647178842204	0.00429646278621364	0.00429645906367513	0.00429646327088791	0.00429647549471203	0.00429649213891804	0.00429650607215197	0.00429650891469791	0.00429649582842286	0.00429647162196086	0.00429645382096673	0.00429646423801859	0.00429650158547849	0.00429651284917794	0.0042964465106311	0.00429643091489798	0.004296559344639	0.00429638884729983	0.00429660667480692	0.00429646739063355	0.00429638803144049	0.00429646739063355	0.00429660667480692	0.00429638884729983	0.004296559344639	0.00429643091489797	0.0042964465106311	0.00429651284917794	0.00429650158547849	0.0042964642380186	0.00429645382096673	0.00429647162196086	0.00429649582842286	0.00429650891469791	0.00429650607215197	0.00429649213891804	0.00429647549471203	0.00429646327088791
flux1:	0.652972872538091	0.00450980371288587	0.00450980523987331	0.00450980983753704	0.00450981672563264	0.00450982446349625	0.00450983115779476	0.00450983484492321	0.00450983400952483	0.0045098281390213	0.00450981815530453	0.00450980653153773	0.00450979691949242	0.00450979320280163	0.00450979806529471	0.0045098114134858	0.00450982927953107	0.00450984406620736	0.00450984700509736	0.00450983316623969	0.00450980775158014	0.00450978914631324	0.00450979998201341	0.00450983860056455	0.0045098495669013	0.0045097797464373	0.00450976408275537	0.00450989895869106	0.00450972033361194	0.00450994957254036	0.0045098036790768	0.00450972041169072	0.0045098036790768	0.00450994957254036	0.00450972033361194	0.00450989895869106	0.00450976408275537	0.0045097797464373	0.0045098495669013	0.00450983860056455	0.0045097999820134	0.00450978914631324	0.00450980775158014	0.00450983316623969	0.00450984700509736	0.00450984406620736	0.00450982927953107	0.0045098114134858	0.00450979806529471
flux1:	0.653235321441844	0.00472955052945914	0.00472955243226958	0.00472955781321504	0.00472956568812207	0.00472957435306172	0.00472958166032861	0.00472958546952426	0.0047295842174938	0.00472957749271207	0.00472956644799494	0.00472955386128285	0.00472954368090952	0.00472953998918769	0.0047295454963466	0.00472955992752455	0.00472957894974236	0.00472959451386435	0.00472959748274291	0.00472958285735802	0.00472955625288183	0.00472953692186043	0.00472954829708628	0.00472958829376762	0.00472959897486325	0.00472952558149169	0.00472950985455107	0.00472965128126841	0.00472946418855989	0.00472970510392082	0.0047295523381478	0.0047294650161934	0.0047295523381478	0.00472970510392082	0.00472946418855989	0.00472965128126841	0.00472950985455108	0.00472952558149169	0.00472959897486325	0.00472958829376762	0.00472954829708629	0.00472953692186043	0.00472955625288183	0.00472958285735802	0.00472959748274291	0.00472959451386435	0.00472957894974236	0.00472955992752455	0.0047295454963466
flux1:	0.653497770345598	0.00495562485345739	0.0049556270931903	0.00495563319898673	0.00495564199653324	0.00495565153433863	0.00495565942415518	0.00495566335733028	0.00495566172393615	0.00495565420651687	0.00495564217518191	0.00495562869528877	0.00495561799447266	0.00495561434048733	0.00495562046396517	0.00495563591181836	0.00495565599848599	0.00495567224342037	0.00495567516610301	0.00495565972397247	0.00495563196445834	0.00495561201064734	0.00495562407163782	0.00495566557298797	0.00495567599175836	0.00495559893758291	0.00495558314416598	0.00495573120233235	0.00495553528055578	0.00495578811005004	0.00495562819484408	0.004955536667061	0.00495562819484408	0.00495578811005004	0.00495553528055578	0.00495573120233236	0.00495558314416597	0.00495559893758292	0.00495567599175836	0.00495566557298797	0.00495562407163782	0.00495561201064734	0.00495563196445834	0.00495565972397247	0.00495567516610301	0.00495567224342037	0.00495565599848599	0.00495563591181836	0.00495562046396517
flux1:	0.653760219249351	0.0051879203118112	0.00518792282757685	0.00518792957623562	0.00518793921275498	0.00518794955848355	0.00518795800110192	0.00518796207218345	0.00518796011328733	0.00518795188920742	0.00518793896793796	0.00518792467953171	0.00518791350999394	0.0051879098981974	0.00518791659099101	0.00518793296455537	0.00518795399922287	0.0051879708096637	0.00518797360217893	0.00518795731837619	0.00518792845567569	0.00518790800610193	0.00518792092315765	0.00518796407349317	0.00518797426225952	0.00518789346196222	0.00518787759081157	0.00518803233713424	0.00518782720525508	0.00518809215938344	0.00518792480513983	0.00518782891612954	0.00518792480513983	0.00518809215938344	0.00518782720525508	0.00518803233713424	0.00518787759081157	0.00518789346196222	0.00518797426225952	0.00518796407349317	0.00518792092315765	0.00518790800610193	0.00518792845567569	0.00518795731837618	0.00518797360217892	0.0051879708096637	0.00518795399922288	0.00518793296455537	0.00518791659099101
flux1:	0.654022668153104	0.00542630861940931	0.00542631132860634	0.00542631861665442	0.0054263289922589	0.00542634007383631	0.00542634904318837	0.00542635327980454	0.005426351071861	0.0054263422498245	0.00542632855487072	0.0054263135544127	0.00542630196903673	0.00542629839399448	0.00542630559032981	0.00542632277529759	0.00542634461912048	0.00542636186379705	0.00542636443674298	0.00542634729301842	0.00542631739610513	0.0054262966005555	0.00542631056575277	0.0054263555246267	0.00542636552326352	0.00542628089357534	0.00542626492567717	0.0054264263936252	0.00542621165393431	0.0054264889169598	0.0054263138238671	0.00542621341508131	0.0054263138238671	0.00542648891695981	0.00542621165393431	0.0054264263936252	0.00542626492567717	0.00542628089357534	0.00542636552326352	0.0054263555246267	0.00542631056575277	0.0054262966005555	0.00542631739610514	0.00542634729301842	0.00542636443674298	0.00542636186379705	0.00542634461912048	0.00542632277529759	0.00542630559032981
flux1:	0.654285117056858	0.00567063901524242	0.00567064181512416	0.00567064952087926	0.0056706605235712	0.00567067226568382	0.00567068174208682	0.0056706861864448	0.00567068382538907	0.005670674534069	0.00567066019759208	0.00567064458973745	0.00567063263993678	0.00567062908530394	0.0056706367014374	0.00567065456253109	0.00567067705757249	0.00567069459261318	0.00567069685371504	0.00567067883958984	0.00567064799390105	0.00567062702266514	0.00567064224659035	0.00567068918547255	0.00567069903915116	0.00567061049836461	0.00567059440768924	0.00567076260900177	0.0056705378510043	0.00567082758276101	0.00567064444371364	0.00567053935467791	0.00567064444371364	0.00567082758276101	0.0056705378510043	0.00567076260900177	0.00567059440768924	0.00567061049836461	0.00567069903915116	0.00567068918547255	0.00567064224659035	0.00567062702266514	0.00567064799390106	0.00567067883958984	0.00567069685371503	0.00567069459261318	0.00567067705757249	0.00567065456253109	0.0056706367014374
flux1:	0.654547565960611	0.00592073777446413	0.0059207405450241	0.00592074853296414	0.00592076004337669	0.0059207723714029	0.00592078234372606	0.00592078705251648	0.00592078465147974	0.00592077503565869	0.00592076020128973	0.00592074409498187	0.00592073182829325	0.00592072826647946	0.00592073620248317	0.00592075458688259	0.00592077756030401	0.00592079523313361	0.00592079708987215	0.00592077820333702	0.00592074650935155	0.0059207255500086	0.00592074225756015	0.00592079135581546	0.00592080111242101	0.00592070858000267	0.00592069233472824	0.00592086726170358	0.00592063206693781	0.00592093440544562	0.00592074290955613	0.00592063297931399	0.00592074290955613	0.00592093440544563	0.00592063206693781	0.00592086726170358	0.00592069233472824	0.00592070858000267	0.00592080111242102	0.00592079135581546	0.00592074225756015	0.0059207255500086	0.00592074650935155	0.00592077820333702	0.00592079708987216	0.00592079523313362	0.00592077756030401	0.00592075458688259	0.00592073620248316
flux1:	0.654810014864364	0.00617640780255026	0.00617641041067448	0.00617641853672025	0.00617643043322807	0.00617644327693704	0.00617645374401128	0.00617645878722092	0.00617645647307463	0.0061764466887956	0.00617643150659454	0.00617641501106335	0.00617640246914714	0.006176398861783	0.00617640700433729	0.0061764257460965	0.00617644901510991	0.00617646666872746	0.00617646803089973	0.00617644827862727	0.0061764158496543	0.00617639510294488	0.00617641352829233	0.00617646496856508	0.00617647467588305	0.00617637807224189	0.00617636163646806	0.00617654326499532	0.00617629721270597	0.00617661227751591	0.00617641211416401	0.00617629718291757	0.00617641211416401	0.00617661227751591	0.00617629721270597	0.00617654326499531	0.00617636163646806	0.00617637807224189	0.00617647467588305	0.00617646496856508	0.00617641352829233	0.00617639510294487	0.0061764158496543	0.00617644827862727	0.00617646803089973	0.00617646666872746	0.00617644901510991	0.0061764257460965	0.0061764070043373
flux1:	0.655072463768117	0.00643742831745805	0.00643743062220739	0.00643743873966807	0.0064374509035707	0.00643746420031735	0.00643747517140348	0.00643748062997617	0.0064374785387743	0.00643746874767437	0.00643745336871637	0.00643743658960502	0.00643742380682072	0.00643742010610166	0.00643742833226797	0.00643744725760531	0.00643747063501742	0.00643748811247711	0.00643748889454917	0.00643746829154837	0.00643743525073771	0.00643741492560349	0.00643743530643398	0.00643748926957816	0.00643749897235965	0.00643739821882242	0.00643738155475908	0.0064375698480214	0.00643731252157334	0.00643764041773426	0.00643743128106465	0.00643731119197901	0.00643743128106465	0.00643764041773426	0.00643731252157334	0.0064375698480214	0.00643738155475908	0.00643739821882242	0.00643749897235965	0.00643748926957816	0.00643743530643398	0.00643741492560349	0.00643743525073771	0.00643746829154837	0.00643748889454917	0.00643748811247711	0.00643747063501742	0.00643744725760531	0.00643742833226797
flux1:	0.655334912671871	0.00670355462535137	0.00670355648415382	0.00670356445002835	0.00670357677048904	0.00670359046765146	0.00670360196183169	0.00670360792418468	0.00670360619564231	0.00670359655869721	0.00670358112954549	0.00670356416539178	0.0067035511680918	0.00670354731902992	0.00670355550092193	0.00670357443421725	0.00670359773435955	0.00670361488326163	0.00670361500637888	0.00670359357504614	0.0067035600516687	0.0067035403595871	0.0067035629308069	0.00670361959052692	0.00670362932755145	0.00670352434658819	0.00670350741718111	0.00670370232992608	0.00670343332380759	0.00670377414631279	0.00670355574007262	0.00670343034120336	0.00670355574007262	0.00670377414631278	0.00670343332380759	0.00670370232992608	0.00670350741718111	0.00670352434658819	0.00670362932755145	0.00670361959052692	0.0067035629308069	0.0067035403595871	0.00670356005166871	0.00670359357504615	0.00670361500637888	0.00670361488326163	0.00670359773435955	0.00670357443421726	0.00670355550092193
flux1:	0.655597361575624	0.00697451799507042	0.00697451927052863	0.00697452695181546	0.00697453933023742	0.00697455338667968	0.00697456543110041	0.00697457198857571	0.00697457075978875	0.00697456143074345	0.00697454608808598	0.00697452902737336	0.00697451583402056	0.00697451177758365	0.00697451978780126	0.0069745385580874	0.00697456160289737	0.00697457827968854	0.00697457767322379	0.00697455544177527	0.00697452156686264	0.00697450271564303	0.006974527702736	0.00697458722012302	0.00697459702138151	0.00697448773711256	0.00697447050904407	0.00697467199228561	0.00697439091951813	0.00697474475806161	0.00697451680064754	0.0069743859469439	0.00697451680064754	0.00697474475806161	0.00697439091951813	0.00697467199228561	0.00697447050904407	0.00697448773711256	0.0069745970213815	0.00697458722012302	0.00697452770273601	0.00697450271564303	0.00697452156686263	0.00697455544177528	0.00697457767322379	0.00697457827968854	0.00697456160289737	0.00697453855808739	0.00697451978780126
flux1:	0.655859810479377	0.0072500256360751	0.00725002620303445	0.00725003348268155	0.00725004583622461	0.0072500602226218	0.00725007284958724	0.00725008009099262	0.0072500794896634	0.00725007060845764	0.00725005547418741	0.00725003839315505	0.00725002501532497	0.00725002069238614	0.00725002841002401	0.00725004685772146	0.00725006948272131	0.00725008555660756	0.00725008415914886	0.00725006115945416	0.00725002706092605	0.00725000924817094	0.00725003686044164	0.00725009937860383	0.00725010926272314	0.00724999560172449	0.00724997804870345	0.00725018605469174	0.00724989255443317	0.00725025949828328	0.00725002172785337	0.00724988528318375	0.00725002172785337	0.00725025949828328	0.00724989255443317	0.00725018605469174	0.00724997804870346	0.00724999560172449	0.00725010926272314	0.00725009937860383	0.00725003686044164	0.00725000924817094	0.00725002706092606	0.00725006115945416	0.00725008415914886	0.00725008555660756	0.00725006948272131	0.00725004685772146	0.00725002841002401
flux1:	0.65612225938313	0.00752976078410384	0.00752976053658461	0.00752976731871404	0.0075297795826963	0.00752979428062736	0.00752980752362324	0.00752981552908789	0.00752981566656993	0.00752980735308566	0.00752979253009243	0.00752977549145524	0.00752976193572887	0.00752975729169554	0.00752976460869206	0.00752978259230716	0.00752980465221976	0.00752982000850755	0.00752981776821648	0.00752979403309048	0.00752975983053497	0.00752974323699909	0.00752977366094742	0.00752983929993751	0.00752984927196064	0.00752973116436848	0.00752971327060254	0.00752992775787417	0.00752962150298246	0.00753000164576222	0.00752975382525677	0.00752961166439965	0.00752975382525677	0.00753000164576222	0.00752962150298246	0.00752992775787417	0.00752971327060254	0.00752973116436848	0.00752984927196063	0.00752983929993751	0.00752977366094742	0.00752974323699909	0.00752975983053497	0.00752979403309047	0.00752981776821648	0.00752982000850755	0.00752980465221976	0.00752978259230716	0.00752976460869206
flux1:	0.656384708286884	0.00781338289824975	0.00781338175582904	0.00781338796989721	0.00781340009888756	0.00781341509868181	0.00781342898748782	0.0078134378219204	0.00781343878642984	0.00781343113488873	0.00781341670380005	0.00781339975647957	0.00781338602717623	0.00781338101711275	0.00781338784466679	0.00781340524715723	0.00781342662090393	0.00781344116360984	0.00781343803791624	0.00781341359796283	0.00781337939726713	0.00781336418037003	0.00781339757345262	0.0078134664256927	0.0078134764753162	0.00781335385621269	0.00781333561993568	0.00781355655823999	0.00781323726254892	0.00781363070670424	0.00781337262861355	0.00781322463915515	0.00781337262861354	0.00781363070670423	0.00781323726254892	0.00781355655823999	0.00781333561993568	0.00781335385621269	0.0078134764753162	0.00781346642569269	0.00781339757345261	0.00781336418037003	0.00781337939726713	0.00781341359796283	0.00781343803791624	0.00781344116360984	0.00781342662090393	0.00781340524715723	0.00781338784466679
flux1:	0.656647157190637	0.00810052797258918	0.00810052588582631	0.00810053148943107	0.00810054345691692	0.0081005587543263	0.00810057330945194	0.00810058301593902	0.00810058486629584	0.00810057794061696	0.00810056395768216	0.0081005471375905	0.00810053324022961	0.00810052783424192	0.00810053410899902	0.008100550843507	0.00810057143835105	0.00810058509195243	0.00810058104658907	0.00810055592672634	0.00810052181478116	0.00810050810253971	0.00810054458757243	0.00810061671396441	0.00810062681431639	0.00810049962536078	0.00810048106227358	0.0081007084371597	0.00810037586221343	0.00810078272294889	0.00810051421366685	0.00810036029774684	0.00810051421366685	0.00810078272294889	0.00810037586221343	0.0081007084371597	0.00810048106227358	0.00810049962536078	0.00810062681431639	0.00810061671396441	0.00810054458757243	0.0081005081025397	0.00810052181478116	0.00810055592672634	0.00810058104658907	0.00810058509195242	0.00810057143835105	0.008100550843507	0.00810053410899902
flux1:	0.65690960609439	0.00839080896488598	0.00839080591942118	0.00839081089953906	0.00839082269614413	0.00839083828800142	0.00839085351474585	0.00839086410826154	0.0083908668685203	0.00839086069891081	0.00839084719516332	0.00839083052701745	0.00839081647234174	0.00839081066095381	0.00839081635064999	0.00839083236531643	0.00839085211994579	0.00839086483018589	0.00839085983760845	0.00839083405343603	0.00839080009315323	0.00839078797880228	0.0083908276392453	0.00839090306613428	0.00839091317315425	0.0083907813644048	0.008390762510877	0.008390996327725	0.00839065028872332	0.00839107069719293	0.00839079162080163	0.00839063169665105	0.00839079162080163	0.00839107069719293	0.00839065028872332	0.008390996327725	0.008390762510877	0.00839078136440479	0.00839091317315426	0.00839090306613428	0.0083908276392453	0.00839078797880228	0.00839080009315323	0.00839083405343603	0.00839085983760845	0.0083908648301859	0.00839085211994579	0.00839083236531643	0.00839081635064998
flux1:	0.657172054998143	0.00868381634426752	0.00868381236328418	0.00868381673581239	0.00868382836613583	0.0086838442452416	0.00868386012773132	0.00868387158954219	0.00868387524484555	0.00868386982584424	0.00868385680760906	0.00868384030768525	0.00868382611602708	0.00868381991525322	0.00868382502350735	0.00868384030510622	0.00868385919149311	0.0086838709252014	0.00868386496247784	0.00868383851667279	0.00868380474256339	0.00868379428012201	0.00868383715646526	0.00868391587359446	0.00868392592605067	0.00868378945790604	0.0086837703737814	0.00868401066106765	0.00868365103178722	0.00868408513734468	0.00868379539868812	0.00868362940190836	0.00868379539868812	0.00868408513734468	0.00868365103178722	0.00868401066106765	0.00868377037378141	0.00868378945790604	0.00868392592605068	0.00868391587359446	0.00868383715646526	0.00868379428012201	0.00868380474256339	0.00868383851667279	0.00868386496247784	0.0086838709252014	0.00868385919149311	0.00868384030510621	0.00868382502350735
flux1:	0.657434503901897	0.00897911875910739	0.00897911390393516	0.00897911771151537	0.00897912918976331	0.00897914533931626	0.00897916183490627	0.0089791741080454	0.00897917860198909	0.00897917389211182	0.00897916134284903	0.0089791450225229	0.00897913072825322	0.00897912418405972	0.00897912875402396	0.00897914333019755	0.00897916135412348	0.00897917209806196	0.00897916514435486	0.00897913802330014	0.00897910443785455	0.0089790956388716	0.00897914172630512	0.00897922368586616	0.00897923360601681	0.00897909245119186	0.00897907322204284	0.00897932003364462	0.00897894675012723	0.00897939472146554	0.0089790942683899	0.00897892215292828	0.0089790942683899	0.00897939472146554	0.00897894675012723	0.00897932003364463	0.00897907322204285	0.00897909245119186	0.0089792336060168	0.00897922368586616	0.00897914172630512	0.00897909563887159	0.00897910443785455	0.00897913802330013	0.00897916514435486	0.00897917209806196	0.00897916135412348	0.00897914333019755	0.00897912875402396
flux1:	0.65769695280565	0.0092762638256804	0.00927625819442079	0.00927626150263344	0.00927627284730361	0.00927628923524561	0.00927630626968088	0.0092763192558335	0.00927632448956494	0.00927632041262044	0.00927630829601693	0.00927629216587491	0.00927627782164634	0.00927627101350093	0.00927627513011346	0.00927628907004393	0.00927630627023925	0.00927631602903774	0.00927630806283426	0.00927628023369151	0.00927624680478892	0.00927623963646751	0.00927628888397719	0.0092763740008168	0.00927638369569411	0.00927623784113323	0.00927621857981816	0.00927647199618984	0.00927608505902175	0.00927654708406618	0.00927623590872804	0.0092760576475147	0.00927623590872804	0.00927654708406618	0.00927608505902175	0.00927647199618984	0.00927621857981816	0.00927623784113323	0.00927638369569411	0.0092763740008168	0.00927628888397719	0.00927623963646751	0.00927624680478892	0.00927628023369151	0.00927630806283426	0.00927631602903775	0.00927630627023925	0.00927628907004393	0.00927627513011346
flux1:	0.657959401709403	0.00957477903746001	0.00957477276163493	0.00957477565376153	0.00957478688172356	0.0095748034554037	0.00957482091912439	0.00957483447721072	0.00957484031040168	0.00957483675845692	0.00957482502260278	0.00957480909686203	0.00957479477734433	0.00957478782057397	0.00957479161120892	0.00957480502462588	0.00957482147053766	0.00957483026383086	0.00957482126010136	0.00957479266853767	0.0095747593280815	0.00957475371293692	0.00957480602391439	0.00957489417691542	0.00957490354018064	0.00957475298880622	0.0095747338361995	0.00957499396428394	0.00957459343933395	0.00957506972379359	0.00957474786296772	0.00957456344818958	0.00957474786296772	0.00957506972379359	0.00957459343933394	0.00957499396428393	0.0095747338361995	0.00957475298880623	0.00957490354018064	0.00957489417691542	0.00957480602391439	0.00957475371293692	0.00957475932808149	0.00957479266853767	0.00957482126010136	0.00957483026383087	0.00957482147053766	0.00957480502462589	0.00957479161120892
flux1:	0.658221850613157	0.0098741727942274	0.00987416603357481	0.0098741686042288	0.00987417972460141	0.00987419640617487	0.0098742141521087	0.00987422809877445	0.00987423435251468	0.00987423119039781	0.0098742197728128	0.00987420407375149	0.00987418987856131	0.00987418292527914	0.00987418655865227	0.0098741995931496	0.00987421538141716	0.00987422324034121	0.00987421316782433	0.00987418373658771	0.00987415038052641	0.00987414619767574	0.00987420143207515	0.00987429246668039	0.00987430138097276	0.00987414615316426	0.00987412727795295	0.00987439424973503	0.00987398026726895	0.00987447103179881	0.0098741385661498	0.00987394800914837	0.0098741385661498	0.00987447103179881	0.00987398026726895	0.00987439424973503	0.00987412727795294	0.00987414615316426	0.00987430138097276	0.00987429246668039	0.00987420143207514	0.00987414619767575	0.00987415038052641	0.00987418373658771	0.00987421316782433	0.00987422324034121	0.00987421538141716	0.00987419959314959	0.00987418655865227
flux1:	0.65848429951691	0.010173935549442	0.0101739284851055	0.0101739308331189	0.0101739418413826	0.0101739585243413	0.0101739763674637	0.0101739904795954	0.010173996941151	0.0101739940122908	0.0101739828455091	0.0101739674075904	0.0101739534631402	0.0101739467015572	0.0101739503848211	0.0101739632215342	0.0101739784713159	0.0101739854345609	0.0101739742533774	0.0101739438818913	0.0101739103717326	0.0101739074598534	0.0101739654378646	0.0101740591696671	0.0101740675093444	0.0101739076440475	0.0101738892415173	0.0101741632111736	0.0101737359633185	0.010174241439296	0.0101738984916148	0.0101737018224084	0.0101738984916148	0.010174241439296	0.0101737359633185	0.0101741632111736	0.0101738892415173	0.0101739076440475	0.0101740675093444	0.0101740591696671	0.0101739654378646	0.0101739074598534	0.0101739103717326	0.0101739438818913	0.0101739742533774	0.0101739854345609	0.0101739784713159	0.0101739632215342	0.0101739503848211
flux1:	0.658746748420663	0.0104735410736017	0.0104735339000722	0.0104735361210896	0.0104735469938826	0.0104735635410708	0.0104735812599277	0.0104735952792038	0.0104736017084826	0.0104735988418036	0.0104735878591808	0.0104735727325545	0.0104735591925852	0.0104735528445925	0.0104735568186376	0.0104735696664098	0.0104735845137625	0.0104735906234056	0.0104735782831992	0.0104735468483084	0.0104735130141775	0.0104735111761051	0.010473571683253	0.0104736679025293	0.0104736755366799	0.0104735110920553	0.010473493381824	0.0104737745214753	0.010473334258067	0.0104738546820399	0.0104735014144834	0.0104732986809275	0.0104735014144834	0.0104738546820399	0.010473334258067	0.0104737745214753	0.010473493381824	0.0104735110920553	0.0104736755366799	0.0104736679025293	0.010473571683253	0.0104735111761051	0.0104735130141775	0.0104735468483084	0.0104735782831992	0.0104735906234056	0.0104735845137625	0.0104735696664098	0.0104735568186376
flux1:	0.659009197324416	0.0107724478305828	0.0107724407468424	0.0107724429261115	0.0107724536171346	0.0107724698605317	0.0107724872008179	0.0107725008401946	0.0107725069776605	0.0107725039951858	0.01077249313657	0.0107724783896545	0.0107724654342739	0.0107724597512615	0.0107724642843255	0.0107724773725671	0.0107724919641321	0.0107724972614908	0.0107724837002755	0.010772451058231	0.0107724167034581	0.0107724157123215	0.0107724785058386	0.0107725769828632	0.0107725837784557	0.010772414831991	0.0107723980546873	0.0107726865488175	0.0107722335717247	0.0107727691786427	0.0107724057890516	0.0107721970556645	0.0107724057890516	0.0107727691786427	0.0107722335717247	0.0107726865488175	0.0107723980546873	0.010772414831991	0.0107725837784557	0.0107725769828632	0.0107724785058385	0.0107724157123215	0.0107724167034581	0.010772451058231	0.0107724837002755	0.0107724972614908	0.0107724919641321	0.0107724773725671	0.0107724642843255
flux1:	0.65927164622817	0.0110701004632021	0.0110700936635878	0.0110700958694428	0.0110701063068493	0.0110701220493082	0.011070138729477	0.0110701516813968	0.0110701572570881	0.0110701539818528	0.0110701431987557	0.0110701289196453	0.0110701167527668	0.0110701120097311	0.011070117389505	0.0110701309600178	0.0110701454463001	0.011070149968053	0.0110701351119171	0.0110701011016316	0.0110700660087872	0.011070065615516	0.0110701304317807	0.0110702309227244	0.0110702367477521	0.0110700633957824	0.011070047808711	0.0110703438473695	0.0110698785034506	0.0110704295188428	0.01107005623625	0.011069841582742	0.01107005623625	0.0110704295188428	0.0110698785034506	0.0110703438473695	0.011070047808711	0.0110700633957824	0.0110702367477521	0.0110702309227244	0.0110701304317807	0.011070065615516	0.0110700660087872	0.0110701011016316	0.0110701351119171	0.011070149968053	0.0110701454463001	0.0110701309600178	0.011070117389505
flux1:	0.659534095131923	0.0113659313835018	0.0113659250488411	0.0113659273273464	0.0113659374129126	0.0113659524319297	0.0113659681506929	0.0113659800966959	0.0113659848399309	0.0113659811037837	0.0113659703637092	0.0113659566602071	0.0113659455053636	0.011365941993449	0.0113659485179478	0.0113659628160415	0.011365977344599	0.0113659811194055	0.011365964883184	0.0113659293307303	0.0113658932689567	0.0113658932109269	0.0113659597737112	0.0113660620268996	0.0113660667533807	0.0113658891099858	0.0113658749818632	0.0113661787528255	0.011365701425727	0.0113662680570389	0.0113658851365114	0.011365664656071	0.0113658851365114	0.0113662680570389	0.011365701425727	0.0113661787528255	0.0113658749818632	0.0113658891099858	0.0113660667533807	0.0113660620268996	0.0113659597737112	0.0113658932109269	0.0113658932689567	0.0113659293307303	0.011365964883184	0.0113659811194055	0.011365977344599	0.0113659628160415	0.0113659485179478
flux1:	0.659796544035676	0.0116593624624921	0.011659356752062	0.0116593591232251	0.0116593687334957	0.011659382786967	0.0116593972324222	0.0116594078537514	0.0116594115030539	0.0116594071539188	0.0116593964435475	0.0116593834416993	0.0116593735362992	0.0116593715540032	0.0116593795215399	0.0116593947868112	0.0116594094956748	0.0116594125415067	0.0116593948304827	0.0116593575547436	0.0116593202881669	0.0116593202986969	0.0116593883279265	0.0116594920902202	0.0116594955969174	0.0116593137921949	0.0116593013970826	0.0116596130771932	0.0116591241782519	0.0116597066055936	0.011659314322581	0.011659088119977	0.011659314322581	0.0116597066055936	0.0116591241782519	0.0116596130771932	0.0116593013970826	0.0116593137921949	0.0116594955969174	0.0116594920902202	0.0116593883279265	0.0116593202986969	0.0116593202881669	0.0116593575547436	0.0116593948304827	0.0116594125415067	0.0116594094956748	0.0116593947868112	0.0116593795215399
flux1:	0.660058992939429	0.0119498068133344	0.0119498018581595	0.0119498043140305	0.0119498133035097	0.011949826137299	0.0119498389973144	0.0119498479860319	0.0119498502987853	0.0119498452069821	0.011949834533969	0.0119498223750574	0.0119498139632405	0.0119498138065946	0.011949823505253	0.0119498399624204	0.0119498549740591	0.0119498572964172	0.0119498380090601	0.0119497988283756	0.0119497601253221	0.0119497599436828	0.0119498291643865	0.011949934187436	0.0119499363621769	0.0119497505399162	0.0119497401505222	0.0119500598964866	0.0119495598550392	0.0119501582216341	0.0119497568660172	0.0119495250555866	0.0119497568660172	0.0119501582216341	0.0119495598550392	0.0119500598964866	0.0119497401505222	0.0119497505399162	0.0119499363621769	0.011949934187436	0.0119498291643865	0.0119497599436828	0.0119497601253221	0.0119497988283756	0.0119498380090601	0.0119498572964172	0.0119498549740591	0.0119498399624204	0.011949823505253
flux1:	0.660321441843183	0.0122366706611882	0.0122366665591174	0.0122366690639808	0.0122366772703089	0.0122366886273303	0.0122366996007248	0.0122367066708113	0.0122367074321514	0.0122367014954161	0.0122366908886408	0.0122366797246943	0.0122366730490315	0.0122366750011397	0.0122366866981794	0.0122367045483743	0.0122367199644937	0.0122367215556362	0.0122367005873226	0.012236659326921	0.0122366189696111	0.0122366183511818	0.0122366885022916	0.0122367945484261	0.0122367952899225	0.0122366056047425	0.012236597485293	0.0122369254242241	0.0122364146776591	0.0122370290803023	0.0122366189503533	0.0122363816539483	0.0122366189503533	0.0122370290803023	0.0122364146776591	0.0122369254242241	0.012236597485293	0.0122366056047425	0.0122367952899225	0.0122367945484261	0.0122366885022916	0.0122366183511818	0.0122366189696111	0.012236659326921	0.0122367005873226	0.0122367215556362	0.0122367199644937	0.0122367045483743	0.0122366866981794
flux1:	0.660583890746936	0.0125193552921986	0.0125193521051006	0.0125193545978259	0.0125193618487464	0.0125193714791534	0.01251938028714	0.0125193851850291	0.012519384215519	0.0125193773624385	0.0125193668706371	0.0125193568585982	0.0125193521509634	0.0125193564713295	0.0125193704029761	0.0125193898158755	0.0125194057132989	0.0125194065525525	0.0125193838001569	0.0125193403001007	0.0125192980944577	0.0125192968206375	0.0125193676633012	0.012519474510823	0.0125194737299185	0.0125192803439545	0.0125192747428723	0.0125196109629194	0.0125190899468277	0.0125197204266801	0.0125193018231494	0.0125190591681212	0.0125193018231494	0.0125197204266801	0.0125190899468277	0.0125196109629194	0.0125192747428723	0.0125192803439545	0.0125194737299185	0.012519474510823	0.0125193676633012	0.0125192968206375	0.0125192980944576	0.0125193403001007	0.0125193838001569	0.0125194065525525	0.0125194057132989	0.0125193898158755	0.0125193704029761
flux1:	0.660846339650689	0.0127972590733681	0.0127972568266476	0.0127972592251266	0.0127972653469193	0.0127972730189013	0.0127972794162222	0.0127972819302365	0.0127972790919238	0.012797271283587	0.0127972609723927	0.0127972522671868	0.01279724973919	0.0127972566533002	0.0127972730153705	0.0127972941225229	0.012797310550348	0.0127973106055087	0.0127972859726936	0.0127972400960309	0.0127971958812139	0.0127971937686984	0.0127972650937794	0.0127973725414667	0.0127973701617634	0.0127971732410248	0.0127971703836703	0.0127975149250739	0.012796984063858	0.0127976305978996	0.012797203818449	0.012796955935743	0.012797203818449	0.0127976305978996	0.012796984063858	0.0127975149250739	0.0127971703836703	0.0127971732410248	0.0127973701617634	0.0127973725414667	0.0127972650937794	0.0127971937686984	0.0127971958812139	0.0127972400960309	0.0127972859726936	0.0127973106055087	0.012797310550348	0.0127972941225229	0.0127972730153705
flux1:	0.661108788554442	0.0130697795343423	0.013069778218837	0.0130697804262889	0.0130697852532312	0.0130697907638529	0.0130697945490268	0.0130697945172266	0.0130697897177662	0.0130697809475357	0.013069770895061	0.0130697636418812	0.0130697634753056	0.0130697731649421	0.0130697921047277	0.0130698149943717	0.0130698319725325	0.0130698312022995	0.0130698046052813	0.0130697562460605	0.0130697099033281	0.0130697068123714	0.0130697784468401	0.0130698863174884	0.0130698822753462	0.0130696819858847	0.0130696820676278	0.0130700349145417	0.0130694946128399	0.0130701571062967	0.0130697224404848	0.0130694694629214	0.0130697224404848	0.0130701571062967	0.0130694946128399	0.0130700349145417	0.0130696820676278	0.0130696819858847	0.0130698822753462	0.0130698863174884	0.0130697784468401	0.0130697068123714	0.0130697099033281	0.0130697562460605	0.0130698046052813	0.0130698312022995	0.0130698319725325	0.0130698149943717	0.0130697921047277
flux1:	0.661371237458196	0.013336315501465	0.0133363150776218	0.0133363169904118	0.0133363203747413	0.0133363235602299	0.0133363245843567	0.0133363219003839	0.0133363150950157	0.0133363053864372	0.0133362956776224	0.0133362900038197	0.0133362923415271	0.0133363049362741	0.0133363265460609	0.0133363512596685	0.0133363687789559	0.0133363671362796	0.0133363385098048	0.013336287600594	0.0133362390611115	0.013336234902427	0.0133363067143886	0.0133364148572683	0.0133364091011954	0.0133362056052459	0.0133362087851398	0.0133365698585521	0.0133360204938101	0.0133366987738425	0.0133362564988544	0.0133359985596609	0.0133362564988544	0.0133366987738425	0.0133360204938101	0.0133365698585521	0.0133362087851398	0.0133362056052459	0.0133364091011954	0.0133364148572683	0.0133363067143886	0.0133362349024271	0.0133362390611115	0.013336287600594	0.0133363385098048	0.0133363671362796	0.0133363687789559	0.0133363512596685	0.0133363265460609
flux1:	0.661633686361949	0.0135962692738265	0.0135962696779013	0.0135962711944044	0.013596273016195	0.013596273761081	0.0135962719347098	0.0135962665513126	0.0135962577425988	0.0135962471455754	0.0135962378656204	0.0135962338726288	0.0135962388104052	0.0135962543807703	0.0135962786933022	0.0135963052239976	0.0135963232475193	0.0135963206836823	0.0135962899869182	0.0135962365054712	0.0135961857567031	0.0135961804966998	0.0135962523988567	0.0135963606910109	0.013596353180503	0.0135961466327705	0.0135961530280881	0.0135965221801423	0.0135959640966293	0.0135966579075383	0.013596208284824	0.0135959455164754	0.013596208284824	0.0135966579075383	0.0135959640966293	0.0135965221801423	0.0135961530280881	0.0135961466327705	0.013596353180503	0.0135963606910109	0.0135962523988567	0.0135961804966998	0.0135961857567032	0.0135962365054712	0.0135962899869182	0.0135963206836823	0.0135963232475193	0.0135963052239976	0.0135962786933022
flux1:	0.661896135265702	0.0138490488304491	0.0138490499823339	0.0138490510122827	0.0138490511886229	0.0138490494331808	0.0138490447308374	0.0138490366608803	0.0138490258962334	0.0138490144817025	0.0138490057089638	0.0138490034647204	0.0138490110445064	0.0138490295970208	0.0138490565831338	0.0138490848760495	0.013849103342029	0.0138490998112326	0.0138490670332576	0.0138490110079853	0.0138489580983594	0.0138489517624719	0.0138490237138813	0.0138491320602381	0.01384912276415	0.0138489133084212	0.013848922990296	0.0138493000002762	0.0138487335047963	0.0138494425049523	0.0138489857779083	0.0138487183113229	0.0138489857779083	0.0138494425049523	0.0138487335047963	0.0138493000002762	0.013848922990296	0.0138489133084212	0.01384912276415	0.0138491320602381	0.0138490237138813	0.0138489517624719	0.0138489580983594	0.0138490110079853	0.0138490670332576	0.0138490998112326	0.013849103342029	0.0138490848760495	0.0138490565831338
flux1:	0.662158584169456	0.0140940700572455	0.0140940718694047	0.0140940723431093	0.0140940708359852	0.0140940665814955	0.0140940590435816	0.0140940483584782	0.014094035725639	0.0140940235790817	0.0140940153778707	0.0140940149101836	0.0140940251150897	0.014094046589668	0.014094076158222	0.0140941061127611	0.0140941249385069	0.014094120402693	0.0140940855672737	0.0140940270812135	0.0140939721228008	0.0140939647967441	0.0140940368027997	0.0140941451351266	0.0140941340296893	0.014093921795943	0.0140939347863225	0.0140943193585147	0.0140937447180043	0.0140944684786534	0.014094004871443	0.0140937328355654	0.014094004871443	0.0140944684786534	0.0140937447180042	0.0140943193585147	0.0140939347863225	0.014093921795943	0.0140941340296893	0.0140941451351266	0.0140940368027997	0.0140939647967441	0.0140939721228008	0.0140940270812135	0.0140940855672737	0.014094120402693	0.0140941249385069	0.0140941061127611	0.014094076158222
flux1:	0.662421033073209	0.0143307589819588	0.0143307613688724	0.0143307612456813	0.0143307580680189	0.0143307513794786	0.0143307411113933	0.0143307279370437	0.0143307135577824	0.0143307007719741	0.014330693185715	0.0143306944770085	0.0143307072284424	0.0143307314981854	0.0143307634983171	0.0143307949721977	0.0143308140590083	0.0143308084926243	0.0143307716619791	0.0143307108550058	0.0143306540240363	0.0143306458528947	0.0143307179635338	0.0143308262383119	0.0143308133049275	0.0143305984071066	0.0143306146771873	0.014331006440767	0.0143304238819011	0.0143311618879381	0.0143306916055033	0.0143304151272926	0.0143306916055033	0.0143311618879381	0.0143304238819011	0.014331006440767	0.0143306146771873	0.0143305984071066	0.0143308133049275	0.0143308262383119	0.0143307179635338	0.0143306458528947	0.0143306540240363	0.0143307108550058	0.0143307716619791	0.0143308084926243	0.0143308140590083	0.0143307949721977	0.0143307634983171
flux1:	0.662683481976962	0.0145585540049514	0.0145585568924123	0.0145585561678102	0.0145585513872222	0.0145585423932637	0.0145585295617448	0.0145585140721934	0.0145584980946157	0.014558484762078	0.0145584778072824	0.0145584807910928	0.0145584959482353	0.014558522821748	0.0145585570473606	0.0145585898622333	0.0145586091009527	0.0145586024953579	0.0145585637726413	0.0145585008417256	0.0145584423768416	0.0145584335619886	0.0145585058681996	0.0145586140635426	0.0145585992865025	0.0145583818210899	0.0145584012913512	0.0145587998023776	0.0145582095132348	0.0145589611659672	0.0145584843952414	0.0145582036000649	0.0145584843952414	0.0145589611659672	0.0145582095132348	0.0145587998023776	0.0145584012913512	0.0145583818210899	0.0145585992865025	0.0145586140635426	0.0145585058681996	0.0145584335619886	0.0145584423768416	0.0145585008417256	0.0145585637726413	0.0145586024953579	0.0145586091009526	0.0145585898622333	0.0145585570473606
flux1:	0.662945930880715	0.0147769081134739	0.0147769114470798	0.0147769101578847	0.0147769038977872	0.0147768927877166	0.0147768776145559	0.0147768600237135	0.0147768426136311	0.0147768288192737	0.0147768224807563	0.0147768270402751	0.0147768444020336	0.0147768736282165	0.0147769098245154	0.0147769437728668	0.0147769630497723	0.0147769554169903	0.0147769149472774	0.0147768501446784	0.0147767903429169	0.0147767811368509	0.0147768537656242	0.0147769618774082	0.0147769452416866	0.0147767252871986	0.0147767478290965	0.0147771525746207	0.0147765547083763	0.0147773193302337	0.014776836242517	0.014776551254937	0.014776836242517	0.0147773193302337	0.0147765547083763	0.0147771525746207	0.0147767478290965	0.0147767252871986	0.0147769452416866	0.0147769618774082	0.0147768537656242	0.0147767811368509	0.0147767903429169	0.0147768501446784	0.0147769149472774	0.0147769554169903	0.0147769630497723	0.0147769437728668	0.0147769098245154
flux1:	0.663208379784469	0.0149852910669069	0.0149852948191305	0.0149852930463558	0.0149852854842676	0.0149852725022939	0.0149852552557191	0.0149852358076053	0.0149852171394872	0.0149852029539213	0.0149851971816269	0.014985203150492	0.0149852224599437	0.0149852537350947	0.0149852916068851	0.0149853264598821	0.0149853456625634	0.014985337038112	0.0149852950077271	0.014985228637085	0.0149851678476756	0.0149851585469398	0.0149852316548707	0.0149853396922716	0.0149853211815449	0.0149850987990197	0.0149851242383391	0.0149855346425543	0.0149849293230965	0.0149857061641714	0.0149852169185869	0.0149849278635087	0.0149852169185869	0.0149857061641714	0.0149849293230965	0.0149855346425543	0.0149851242383391	0.0149850987990197	0.0149853211815449	0.0149853396922716	0.0149852316548707	0.0149851585469398	0.0149851678476756	0.014985228637085	0.0149852950077271	0.014985337038112	0.0149853456625634	0.0149853264598821	0.0149852916068851
flux1:	0.663470828688222	0.01518319154046	0.0151831957157572	0.0151831935848402	0.0151831849478381	0.0151831703847247	0.0151831513688821	0.0151831303269194	0.0151831105749648	0.0151830960489391	0.0151830907566676	0.0151830979220887	0.0151831188733017	0.0151831518502605	0.0151831910716365	0.0151832265875198	0.0151832456104138	0.0151832360549857	0.0151831926890874	0.0151831250994774	0.0151830637156322	0.0151830546520668	0.0151831284178719	0.0151832363985331	0.0151832159935632	0.0151829912280815	0.0151830193498832	0.01518343478217	0.0151828221114539	0.0151836103576972	0.0151831151056011	0.0151828221097377	0.0151831151056011	0.0151836103576972	0.0151828221114539	0.01518343478217	0.0151830193498832	0.0151829912280815	0.0151832159935632	0.0151832363985331	0.0151831284178719	0.0151830546520668	0.0151830637156322	0.0151831250994774	0.0151831926890874	0.0151832360549857	0.0151832456104138	0.0151832265875198	0.0151831910716365
flux1:	0.663733277591975	0.0153701192148952	0.0153701238524362	0.0153701215306942	0.0153701120881684	0.0153700962706894	0.0153700758137584	0.0153700534497087	0.0153700327795721	0.0153700179399183	0.0153700130061332	0.0153700211143189	0.0153700433613233	0.015370077660285	0.0153701178852788	0.0153701538178936	0.015370172567156	0.0153701621669773	0.0153701177253956	0.0153700493034906	0.0153699877524486	0.0153699792830946	0.015370053899346	0.0153701618444079	0.015370139521911	0.0153699124051426	0.0153699429601748	0.0153703627448227	0.0153697428117109	0.0153705415945419	0.0153700404847254	0.0153697436783203	0.0153700404847254	0.0153705415945419	0.0153697428117109	0.0153703627448227	0.0153699429601748	0.0153699124051426	0.015370139521911	0.0153701618444079	0.015370053899346	0.0153699792830946	0.0153699877524486	0.0153700493034906	0.0153701177253956	0.0153701621669773	0.015370172567156	0.0153701538178936	0.0153701178852788
flux1:	0.663995726495728	0.0155456068000642	0.0155456119738196	0.0155456096651656	0.0155455997191825	0.0155455829978917	0.0155455614394499	0.0155455380225953	0.015545516584256	0.0155455014316432	0.0155454967024344	0.0155455054661639	0.0155455286337297	0.0155455638542772	0.0155456047279907	0.015545640835043	0.0155456592324762	0.015545648098237	0.0155456028696409	0.0155455340302189	0.0155454727618859	0.0155454652579107	0.015545540922325	0.0155456488515516	0.0155456245836474	0.0155453951373677	0.0155454278497534	0.0155458512770719	0.0155452241673473	0.0155460325743914	0.0155455257588783	0.015545225277617	0.0155455257588783	0.0155460325743914	0.0155452241673473	0.0155458512770719	0.0155454278497534	0.0155453951373677	0.0155456245836474	0.0155456488515516	0.015545540922325	0.0155454652579107	0.0155454727618859	0.0155455340302189	0.0155456028696409	0.015545648098237	0.0155456592324762	0.015545640835043	0.0155456047279907
flux1:	0.664258175399482	0.0157092119803611	0.0157092177964485	0.0157092157335738	0.0157092056073016	0.0157091883432315	0.0157091660215219	0.0157091418086753	0.0157091197308705	0.0157091042395621	0.0157090995337078	0.0157091086417723	0.0157091323375596	0.0157091680714025	0.0157092092411279	0.0157092452917715	0.0157092632775833	0.0157092515419124	0.0157092058364679	0.0157091370115786	0.0157090764861636	0.015709070321226	0.0157091472278542	0.0157092551550808	0.0157092289093856	0.0157089971498631	0.0157090317258199	0.0157094580642984	0.0157088238714851	0.0157096409581098	0.0157091285983285	0.0157088245853606	0.0157091285983285	0.0157096409581098	0.0157088238714851	0.0157094580642984	0.0157090317258199	0.0157089971498631	0.0157092289093856	0.0157092551550808	0.0157091472278542	0.015709070321226	0.0157090764861636	0.0157091370115786	0.0157092058364679	0.0157092515419124	0.0157092632775833	0.0157092452917715	0.0157092092411279
flux1:	0.664520624303235	0.0158605192706279	0.0158605258620058	0.0158605242964036	0.0158605143211818	0.0158604968721463	0.0158604741119087	0.0158604493387869	0.0158604267253286	0.0158604108450124	0.0158604059609652	0.015860415089096	0.0158604389166653	0.0158604747605363	0.0158605158863758	0.0158605516677822	0.0158605692020159	0.0158605570155478	0.0158605111563087	0.0158604427834798	0.0158603834585791	0.0158603789970669	0.0158604573277366	0.0158605652568413	0.0158605369972338	0.0158603029403429	0.0158603390776439	0.0158607675867749	0.0158601264233675	0.0158609512246606	0.015860433497753	0.0158601261057417	0.015860433497753	0.0158609512246606	0.0158601264233675	0.0158607675867749	0.0158603390776439	0.0158603029403429	0.0158605369972338	0.0158605652568413	0.0158604573277366	0.0158603789970669	0.0158603834585791	0.0158604427834798	0.0158605111563087	0.0158605570155478	0.0158605692020159	0.0158605516677822	0.0158605158863758
flux1:	0.664783073206988	0.015999141771572	0.0159991492903477	0.0159991484806938	0.0159991389824155	0.0159991216896266	0.0159990987911153	0.0159990736655174	0.0159990505936997	0.0159990342533336	0.015999028977834	0.0159990378006467	0.0159990613727683	0.0159990969409246	0.015999137705453	0.0159991730280731	0.0159991900906261	0.01599917761679	0.0159991319301303	0.0159990644400451	0.0159990067576495	0.015999004343235	0.0159990842595763	0.0159991921811476	0.0159991618691987	0.0159989255360741	0.0159989629339234	0.0159993928772742	0.0159987448859527	0.0159995764287693	0.0159990535337926	0.0159987429269058	0.0159990535337926	0.0159995764287693	0.0159987448859527	0.0159993928772742	0.0159989629339234	0.0159989255360741	0.0159991618691987	0.0159991921811476	0.0159990842595763	0.015999004343235	0.0159990067576495	0.0159990644400451	0.0159991319301303	0.01599917761679	0.0159991900906261	0.0159991730280731	0.015999137705453
flux1:	0.665045522110741	0.016124722814372	0.0161247314221542	0.0161247316216781	0.0161247229072079	0.0161247060828928	0.0161246833126342	0.0161246580097596	0.0161246345309275	0.016124617644417	0.0161246117623373	0.0161246199657555	0.0161246429174347	0.0161246778532286	0.016124717969794	0.0161247526710974	0.0161247692603286	0.0161247566690637	0.0161247114745186	0.0161246452786317	0.016124589652543	0.0161245895974797	0.0161246712338376	0.016124779122674	0.0161247467196911	0.0161245081427083	0.0161245465116803	0.0161249771697839	0.0161243225341893	0.0161251598488953	0.0161246320126722	0.0161243183684295	0.0161246320126722	0.0161251598488953	0.0161243225341893	0.0161249771697839	0.0161245465116802	0.0161245081427083	0.0161247467196911	0.016124779122674	0.0161246712338376	0.0161245895974797	0.016124589652543	0.0161246452786317	0.0161247114745186	0.0161247566690637	0.0161247692603286	0.0161247526710974	0.016124717969794
flux1:	0.665307971014495	0.0162369374848373	0.0162369473417039	0.0162369487852582	0.016236941129614	0.01623692504627	0.0162369026300034	0.0162368772901086	0.0162368534323254	0.0162368359057318	0.0162368292106705	0.0162368365042535	0.0162368585048967	0.016236892490928	0.0162369317102629	0.016236965656827	0.0162369817868345	0.0162369692475011	0.0162369248474257	0.0162368603259927	0.0162368071301221	0.0162368097056785	0.0162368931631711	0.0162370009767027	0.0162369664463046	0.0162367256751439	0.0162367647468257	0.0162371954294639	0.0162365343841173	0.0162373765156691	0.016236843998055	0.0162365275089513	0.016236843998055	0.0162373765156691	0.0162365343841173	0.0162371954294639	0.0162367647468257	0.0162367256751439	0.0162369664463046	0.0162370009767027	0.0162368931631711	0.0162368097056785	0.0162368071301221	0.0162368603259927	0.0162369248474257	0.0162369692475011	0.0162369817868345	0.016236965656827	0.0162369317102629
flux1:	0.665570419918248	0.0163354940182467	0.0163355052710011	0.0163355081625723	0.0163355017975629	0.0163354866793883	0.0163354647975071	0.0163354395259573	0.0163354152985745	0.0163353970384485	0.0163353893435373	0.01633539547213	0.0163354162363125	0.0163354490027479	0.0163354871176515	0.0163355202055633	0.016335535902294	0.016335523576105	0.0163354802455812	0.0163354177365735	0.0163353672945587	0.0163353727229346	0.0163354580648635	0.0163355657425377	0.0163355290536431	0.0163352861611826	0.016335325697162	0.0163357557546321	0.0163350885936098	0.0163359346116372	0.0163353977099915	0.0163350785848228	0.0163353977099915	0.0163359346116372	0.0163350885936098	0.0163357557546321	0.016335325697162	0.0163352861611826	0.0163355290536431	0.0163355657425377	0.0163354580648635	0.0163353727229346	0.0163353672945587	0.0163354177365735	0.0163354802455812	0.016335523576105	0.016335535902294	0.0163355202055633	0.0163354871176515
flux1:	0.665832868822001	0.0164201350567983	0.0164201478272478	0.0164201523286353	0.0164201474335674	0.0164201334504824	0.0164201122361411	0.0164200871057643	0.016420062505576	0.0164200434279366	0.016420034576295	0.0164200393304398	0.0164200586268038	0.0164200899575387	0.0164201268054928	0.0164201589591221	0.0164201742555436	0.0164201622878774	0.0164201202653029	0.0164200600546483	0.0164200126311773	0.016420021079183	0.0164201083279379	0.0164202157915648	0.0164201769216465	0.016419932009425	0.0164199718092858	0.016420400642278	0.0164197277262959	0.0164205767338921	0.0164200357865709	0.0164197142514002	0.0164200357865709	0.0164205767338921	0.0164197277262959	0.016420400642278	0.0164199718092858	0.016419932009425	0.0164201769216465	0.0164202157915648	0.0164201083279379	0.016420021079183	0.0164200126311773	0.0164200600546483	0.0164201202653029	0.0164201622878774	0.0164201742555436	0.0164201589591221	0.0164201268054928
flux1:	0.666095317725754	0.0164906387624533	0.0164906531364579	0.0164906593577896	0.0164906560527403	0.0164906433172612	0.0164906228571536	0.0164905979126674	0.01649057293123	0.0164905529706548	0.0164905428449305	0.0164905460695355	0.0164905637274334	0.0164905934638806	0.0164906289275701	0.0164906600968585	0.0164906750274832	0.0164906635404596	0.0164906230192335	0.0164905653327744	0.0164905211269323	0.0164905327016378	0.0164906218371744	0.0164907289921778	0.0164906879306178	0.0164904411336151	0.0164904810416324	0.0164909081093908	0.0164902298710106	0.0164910810119854	0.0164905364007052	0.0164902126994172	0.0164905364007052	0.0164910810119854	0.0164902298710105	0.0164909081093908	0.0164904810416324	0.0164904411336151	0.0164906879306178	0.0164907289921778	0.0164906218371744	0.0164905327016378	0.0164905211269323	0.0164905653327744	0.0164906230192335	0.0164906635404596	0.0164906750274832	0.0164906600968585	0.0164906289275701
flux1:	0.666357766629508	0.0165468197788411	0.0165468357968416	0.0165468437894938	0.0165468421314973	0.0165468306985606	0.0165468110362207	0.0165467863003731	0.0165467609319944	0.0165467400502679	0.016546728580741	0.0165467301815765	0.0165467460951848	0.0165467741375922	0.0165468081434061	0.0165468382998979	0.0165468528949884	0.0165468419806896	0.0165468031023745	0.0165467480998674	0.016546707240742	0.0165467219872202	0.0165468129471177	0.0165469196845944	0.01654687643596	0.0165466279264621	0.0165466678367358	0.0165470926632431	0.0165464096099736	0.0165472620743835	0.016546714225349	0.0165463886197582	0.016546714225349	0.0165472620743835	0.0165464096099736	0.0165470926632431	0.0165466678367358	0.0165466279264621	0.01654687643596	0.0165469196845944	0.0165468129471177	0.0165467219872202	0.016546707240742	0.0165467480998674	0.0165468031023745	0.0165468419806896	0.0165468528949884	0.0165468382998979	0.0165468081434061
flux1:	0.666620215533261	0.016588530036788	0.0165885476864443	0.0165885574387932	0.0165885574211245	0.0165885472907879	0.0165885284321149	0.0165885039130811	0.0165884781629377	0.0165884563567218	0.0165884435275083	0.0165884434752121	0.0165884576049639	0.0165884839112827	0.0165885164259721	0.0165885455578796	0.0165885598376898	0.016588549552388	0.0165885124016666	0.0165884601730668	0.0165884227177551	0.0165884406189569	0.0165885332999964	0.0165886394994504	0.0165885940865082	0.0165883440768538	0.0165883839366754	0.0165888061146667	0.016588118829817	0.0165889718576503	0.0165884212413815	0.016588094010873	0.0165884212413815	0.0165889718576502	0.016588118829817	0.0165888061146667	0.0165883839366754	0.0165883440768538	0.0165885940865082	0.0165886394994504	0.0165885332999964	0.0165884406189569	0.0165884227177551	0.0165884601730668	0.0165885124016666	0.016588549552388	0.0165885598376898	0.0165885455578796	0.0165885164259722
flux1:	0.666882664437014	0.0166156593989572	0.0166156786104001	0.0166156900466694	0.016615691601225	0.0166156827240067	0.0166156646445924	0.0166156403440955	0.0166156142359242	0.0166155915429547	0.016615577395946	0.0166155757273348	0.0166155880986475	0.016615612681093	0.0166156437068532	0.0166156718134938	0.0166156857829035	0.0166156761426178	0.0166156407442948	0.0166155913084758	0.0166155572425372	0.0166155782212471	0.0166156724823903	0.016615778014975	0.0166157304812665	0.0166154792253098	0.0166155190366201	0.016615938229318	0.0166152473705347	0.0166161002534993	0.0166155473833425	0.0166152188240422	0.0166155473833425	0.0166161002534992	0.0166152473705347	0.016615938229318	0.0166155190366201	0.0166154792253098	0.0166157304812665	0.016615778014975	0.0166156724823903	0.0166155782212471	0.0166155572425372	0.0166155913084758	0.0166156407442948	0.0166156761426178	0.0166156857829035	0.0166156718134938	0.0166156437068532
flux1:	0.667145113340768	0.0166281361400008	0.0166281567840467	0.0166281697663314	0.0166281727689337	0.0166281650534043	0.016628147707139	0.0166281236287234	0.0166280972115571	0.01662807371495	0.0166280583512327	0.0166280551678503	0.0166280658672571	0.0166280887868097	0.016628118355125	0.0166281454411009	0.0166281590849841	0.0166281500626327	0.0166281163808438	0.0166280696868005	0.0166280389271021	0.0166280628498444	0.0166281585164336	0.0166282632485177	0.0166282136603337	0.0166279614535078	0.0166280012723765	0.0166284172129166	0.0166277235084233	0.0166285755898569	0.0166280210192089	0.0166276914426947	0.0166280210192089	0.0166285755898569	0.0166277235084233	0.0166284172129166	0.0166280012723765	0.0166279614535078	0.0166282136603337	0.0166282632485177	0.0166281585164336	0.0166280628498444	0.0166280389271021	0.0166280696868005	0.0166281163808438	0.0166281500626327	0.016628159084984	0.0166281454411009	0.016628118355125
flux1:	0.667407562244521	0.0166259272595614	0.0166259491490558	0.0166259634824187	0.0166259677607003	0.0166259610828191	0.0166259444111879	0.0166259205680734	0.0166258939215433	0.0166258697518938	0.0166258533305243	0.0166258487944957	0.0166258579634102	0.0166258793226003	0.016625907487242	0.016625933556737	0.0166259468363681	0.0166259383607125	0.0166259063004079	0.0166258622308924	0.0166258346306995	0.0166258613133858	0.0166259581823423	0.016626061979202	0.0166260104268186	0.0166257576047347	0.0166257975388662	0.0166262100274713	0.0166255142701122	0.0166263649430985	0.0166258092614195	0.0166254789930058	0.0166258092614195	0.0166263649430985	0.0166255142701122	0.0166262100274713	0.0166257975388662	0.0166257576047347	0.0166260104268186	0.016626061979202	0.0166259581823423	0.0166258613133858	0.0166258346306995	0.0166258622308924	0.0166259063004079	0.0166259383607125	0.0166259468363681	0.016625933556737	0.016625907487242
flux1:	0.667670011148274	0.0166090386263829	0.0166090615206514	0.0166090769610051	0.0166090823043899	0.0166090765179847	0.0166090604594403	0.0166090368814133	0.0166090101192272	0.0166089854543059	0.0166089681884526	0.0166089625158404	0.0166089703422943	0.0166089902766865	0.0166090171062877	0.016609042157844	0.0166090550085942	0.0166090469650857	0.0166090163757605	0.0166089747531972	0.0166089501092695	0.0166089793243157	0.0166090771700817	0.0166091798995223	0.0166091264975906	0.016608873433167	0.0166089136375125	0.0166093225365548	0.0166086255758193	0.0166094742796629	0.0166089181073976	0.0166085874840312	0.0166089181073976	0.0166094742796629	0.0166086255758193	0.0166093225365548	0.0166089136375125	0.016608873433167	0.0166091264975906	0.0166091798995223	0.0166090771700817	0.0166089793243157	0.0166089501092695	0.0166089747531972	0.0166090163757605	0.0166090469650857	0.0166090550085942	0.016609042157844	0.0166090171062877
flux1:	0.667932460052027	0.0165775149527264	0.0165775385649172	0.0165775548292481	0.0165775610004293	0.0165775559481703	0.0165775404469744	0.0165775171858455	0.0165774904571604	0.0165774655191406	0.0165774476697402	0.0165774411217248	0.0165774478305097	0.0165774664993538	0.0165774920699878	0.0165775160920883	0.0165775284225953	0.0165775206561482	0.016577491337691	0.016577451932126	0.0165774299935097	0.0165774614780998	0.016577560059043	0.016577661594762	0.0165776064817835	0.016577353580958	0.0165773942515845	0.0165777994787495	0.0165771022110303	0.0165779484262968	0.0165773924088571	0.0165770617766857	0.0165773924088571	0.0165779484262968	0.0165771022110303	0.0165777994787495	0.0165773942515845	0.016577353580958	0.0165776064817835	0.016577661594762	0.016577560059043	0.0165774614780998	0.0165774299935097	0.016577451932126	0.016577491337691	0.0165775206561482	0.0165775284225953	0.0165775160920883	0.0165774920699878
flux1:	0.668194908955781	0.0165314395992124	0.0165314636061443	0.0165314803844975	0.0165314871317419	0.0165314826559464	0.0165314676699239	0.0165314448031723	0.0165314182917042	0.0165313933419968	0.0165313752092004	0.0165313680815072	0.0165313739232169	0.0165313914997558	0.0165314158879297	0.0165314388556621	0.0165314505485778	0.0165314428682008	0.0165314145786394	0.0165313771173984	0.0165313575955372	0.0165313910606745	0.0165314901256731	0.0165315903501972	0.0165315336870562	0.0165312813831918	0.0165313227496269	0.0165317242694625	0.0165310276268563	0.016531870869234	0.0165313156702309	0.0165309853819088	0.0165313156702309	0.016531870869234	0.0165310276268563	0.0165317242694625	0.0165313227496269	0.0165312813831918	0.0165315336870562	0.0165315903501972	0.0165314901256731	0.0165313910606745	0.0165313575955372	0.0165313771173984	0.0165314145786394	0.0165314428682008	0.0165314505485778	0.0165314388556621	0.0165314158879297
flux1:	0.668457357859534	0.0164709342111477	0.0164709582651225	0.0164709752336748	0.0164709823032489	0.016470978255884	0.0164709637626156	0.0164709413949613	0.0164709153158125	0.0164708906477141	0.016470872560514	0.0164708651715912	0.0164708704111017	0.016470887073026	0.0164709103494613	0.0164709322224686	0.0164709431368051	0.0164709353219306	0.0164709077867735	0.0164708719654336	0.0164708545451823	0.0164708896851515	0.0164709889800778	0.0164710877871336	0.0164710297547039	0.0164707785018521	0.0164708208181797	0.0164712186323701	0.0164705235703806	0.0164713633836572	0.0164708096775913	0.0164704800893977	0.0164708096775913	0.0164713633836572	0.0164705235703806	0.0164712186323701	0.0164708208181797	0.0164707785018521	0.0164710297547039	0.0164710877871336	0.0164709889800778	0.0164708896851515	0.0164708545451823	0.0164708719654336	0.0164709077867735	0.0164709353219306	0.0164709431368051	0.0164709322224686	0.0164709103494613
flux1:	0.668719806763287	0.0163961581883277	0.0163961819302524	0.0163961987647464	0.0163962059127694	0.0163962021640889	0.0163961881651765	0.0163961664279553	0.0163961410222789	0.0163961169517619	0.0163960992562796	0.0163960919347843	0.0163960968397202	0.0163961127602295	0.0163961349847427	0.0163961557065886	0.0163961656815949	0.016396157489866	0.0163961304126669	0.0163960959069014	0.0163960802579972	0.016396116759857	0.0163962160337011	0.0163963133299126	0.0163962541257984	0.0163960043910344	0.0163960479260644	0.0163964420628067	0.0163957495473466	0.0163965854958192	0.016396033960454	0.0163957054293057	0.016396033960454	0.0163965854958192	0.0163957495473466	0.0163964420628067	0.0163960479260644	0.0163960043910344	0.0163962541257984	0.0163963133299126	0.0163962160337011	0.016396116759857	0.0163960802579972	0.0163960959069014	0.0163961304126668	0.016396157489866	0.0163961656815949	0.0163961557065886	0.0163961349847427
flux1:	0.66898225566704	0.0163073079912381	0.0163073310643305	0.016307347453136	0.0163073544562207	0.0163073509015721	0.0163073374247437	0.0163073164731009	0.016307292000846	0.016307268855926	0.0163072519029112	0.0163072449750821	0.0163072498047997	0.0163072651446831	0.0163072863624043	0.0163073058613942	0.0163073147218137	0.0163073058980155	0.0163072789717356	0.0163072454495605	0.0163072312381035	0.0163072687908464	0.0163073678012482	0.0163074635070949	0.0163074033416099	0.01630715559669	0.0163072006235594	0.0163075911264536	0.0163069021205549	0.0163077337812065	0.0163071850898582	0.016306857970297	0.0163071850898582	0.0163077337812065	0.0163069021205549	0.0163075911264536	0.0163072006235594	0.01630715559669	0.0163074033416099	0.0163074635070949	0.0163073678012482	0.0163072687908464	0.0163072312381035	0.0163072454495605	0.0163072789717356	0.0163073058980155	0.0163073147218137	0.0163073058613943	0.0163072863624043
flux1:	0.669244704570794	0.0162046162875183	0.01620463835084	0.0162046540069446	0.0162046606710786	0.0162046572355438	0.0162046443345083	0.016204624342563	0.0162046010736693	0.0162045791828588	0.0162045633149806	0.0162045570924748	0.0162045620880485	0.0162045769891201	0.0162045972282024	0.0162046154196167	0.0162046229820977	0.0162046132678625	0.0162045861865749	0.0162045533205176	0.0162045402200251	0.0162045785230696	0.0162046770410695	0.0162047710910805	0.0162047101826046	0.0162044648952299	0.016204511680811	0.0162048985976815	0.0162042140483337	0.0162050410031055	0.0162044958170772	0.0162041704583148	0.0162044958170772	0.0162050410031055	0.0162042140483337	0.0162048985976815	0.016204511680811	0.0162044648952299	0.0162047101826046	0.0162047710910805	0.0162046770410695	0.0162045785230696	0.0162045402200251	0.0162045533205176	0.0162045861865749	0.0162046132678625	0.0162046229820977	0.0162046154196167	0.0162045972282024
flux1:	0.669507153474547	0.0160883509434773	0.0160883716845613	0.0160883863558743	0.0160883925231131	0.0160883891637938	0.0160883769159005	0.0160883580701635	0.0160883362746558	0.016088315955068	0.0160883014945901	0.0160882962633166	0.0160883016389476	0.0160883162190907	0.0160883354899713	0.0160883522795813	0.0160883583599504	0.0160883475038286	0.0160883199742945	0.0160882874530199	0.0160882751546517	0.0160883139253763	0.0160884117392393	0.0160885040814396	0.0160884426513263	0.0160882002763118	0.0160882490708113	0.0160886324428726	0.016087953268393	0.0160887750968725	0.016088234058253	0.0160879108013522	0.016088234058253	0.0160887750968725	0.016087953268393	0.0160886324428726	0.0160882490708113	0.0160882002763118	0.0160884426513263	0.0160885040814396	0.0160884117392393	0.0160883139253763	0.0160882751546517	0.0160882874530199	0.0160883199742945	0.0160883475038286	0.0160883583599504	0.0160883522795813	0.0160883354899713
flux1:	0.6697696023783	0.0159588138663736	0.0159588330122781	0.0159588464897474	0.0159588520424409	0.0159588487483485	0.0159588372502481	0.0159588197416809	0.0159587996791892	0.0159587812248722	0.0159587684622701	0.015958764472697	0.0159587704088735	0.0159587847588467	0.0159588030550289	0.0159588183436935	0.0159588227647507	0.0159588105322164	0.0159587822848753	0.0159587498238356	0.0159587380454357	0.01595877702552	0.0159588739435419	0.0159589645382085	0.0159589028054391	0.0159586637760963	0.0159587148032149	0.0159590946549764	0.0159584217332892	0.015959238006105	0.0159587017311348	0.015958380906395	0.0159587017311348	0.015959238006105	0.0159584217332892	0.0159590946549764	0.0159587148032149	0.0159586637760962	0.0159589028054391	0.0159589645382085	0.0159588739435419	0.01595877702552	0.0159587380454357	0.0159587498238356	0.0159587822848753	0.0159588105322164	0.0159588227647507	0.0159588183436935	0.0159588030550289
flux1:	0.670032051282053	0.0158163397040816	0.0158163570303102	0.0158163691534931	0.0158163740159216	0.0158163708055885	0.0158163601672134	0.0158163441824018	0.0158163260916619	0.0158163097627286	0.0158162989467583	0.0158162964060775	0.0158163030447166	0.0158163172267749	0.0158163345270099	0.015816348216087	0.0158163508155506	0.0158163369985178	0.0158163077974591	0.0158162751481863	0.0158162636418487	0.0158163026022477	0.0158163984545023	0.0158164872723253	0.0158164254481217	0.0158161901681524	0.0158162436161565	0.015816619946421	0.0158159541045819	0.0158167643777657	0.0158162334509431	0.0158159153755563	0.0158162334509431	0.0158167643777657	0.0158159541045819	0.015816619946421	0.0158162436161565	0.0158161901681524	0.0158164254481217	0.0158164872723253	0.0158163984545023	0.0158163026022477	0.0158162636418487	0.0158162751481863	0.0158163077974591	0.0158163369985178	0.0158163508155506	0.015816348216087	0.0158163345270099
flux1:	0.670294500185807	0.0156612944096444	0.0156613097465085	0.0156613204064012	0.0156613245438629	0.0156613214609253	0.0156613117982125	0.0156612975101792	0.0156612815990736	0.015661267612149	0.0156612589417888	0.0156612580082237	0.0156612654499115	0.0156612794981926	0.0156612957698661	0.0156613077671258	0.0156613084053438	0.0156612928307847	0.0156612624823224	0.0156612294400465	0.0156612179979872	0.0156612567424323	0.0156613513814745	0.0156614384012444	0.0156613766838585	0.0156611455200442	0.0156612015340554	0.015661574308321	0.0156609163135739	0.0156617201240994	0.0156611950931756	0.0156608800692009	0.0156611950931756	0.0156617201240994	0.0156609163135739	0.015661574308321	0.0156612015340555	0.0156611455200442	0.0156613766838585	0.0156614384012444	0.0156613513814745	0.0156612567424323	0.0156612179979872	0.0156612294400465	0.0156612624823224	0.0156612928307847	0.0156613084053438	0.0156613077671258	0.0156612957698661
flux1:	0.67055694908956	0.0154940736790617	0.0154940869152261	0.0154940960543256	0.0154940994698655	0.0154940965769932	0.0154940880038425	0.0154940755630468	0.0154940619997115	0.0154940505201477	0.0154940441387348	0.0154940449181571	0.0154940532214938	0.0154940671440286	0.0154940823474886	0.0154940925731865	0.0154940911402387	0.0154940736775391	0.0154940420370718	0.0154940084464292	0.0154939969050212	0.0154940352720133	0.015494128572599	0.0154942137785714	0.0154941523484608	0.0154939256243972	0.0154939843001644	0.015494353444677	0.0154937039972644	0.0154945008599285	0.0154939822318989	0.0154936705445967	0.0154939822318989	0.0154945008599285	0.0154937039972644	0.015494353444677	0.0154939843001644	0.0154939256243972	0.0154941523484608	0.0154942137785714	0.015494128572599	0.0154940352720133	0.0154939969050212	0.0154940084464292	0.0154940420370718	0.0154940736775391	0.0154940911402387	0.0154940925731865	0.0154940823474886
flux1:	0.670819397993313	0.0153151012714636	0.0153151123545867	0.0153151199643228	0.0153151226934348	0.0153151200650716	0.0153151126850731	0.0153151022111288	0.0153150911165972	0.0153150822528047	0.0153150782445737	0.0153150807894752	0.0153150899724236	0.0153151037545452	0.0153151178480616	0.0153151262408215	0.0153151226626638	0.0153151032294087	0.0153150702063273	0.0153150359650075	0.0153150242069234	0.0153150620702457	0.0153151539281741	0.0153152373072717	0.0153151763228641	0.015314954313952	0.0153150156933047	0.0153153810909434	0.0153147408188282	0.0153155302245754	0.0153150184627425	0.0153147103792924	0.0153150184627425	0.0153155302245754	0.0153147408188282	0.0153153810909434	0.0153150156933047	0.015314954313952	0.0153151763228641	0.0153152373072717	0.0153151539281741	0.0153150620702456	0.0153150242069234	0.0153150359650075	0.0153150702063273	0.0153151032294087	0.0153151226626638	0.0153151262408214	0.0153151178480616
flux1:	0.671081846897066	0.0151248272215609	0.0151248361561175	0.0151248422719434	0.0151248443756849	0.0151248420901266	0.0151248359885985	0.0151248275631969	0.0151248190059592	0.0151248128060962	0.0151248111951972	0.0151248155059478	0.0151248255489849	0.0151248391578454	0.0151248521028635	0.0151248586250297	0.0151248528683767	0.0151248314343288	0.0151247969948204	0.0151247620550898	0.0151247500095738	0.0151247872774182	0.0151248776076381	0.0151249591466598	0.0151248987408777	0.0151246816707341	0.0151247457388567	0.0151251072269577	0.0151244766825395	0.0151252580982812	0.015124753620418	0.0151244493890343	0.015124753620418	0.0151252580982812	0.0151244766825395	0.0151251072269577	0.0151247457388567	0.0151246816707341	0.0151248987408777	0.0151249591466598	0.0151248776076381	0.0151247872774182	0.0151247500095738	0.0151247620550898	0.0151247969948204	0.0151248314343288	0.0151248528683767	0.0151248586250297	0.0151248521028635
flux1:	0.67134429580082	0.0149237259549351	0.0149237327974696	0.0149237374920288	0.0149237390490667	0.0149237371804261	0.0149237324172726	0.014923726078727	0.0149237200714793	0.0149237165226114	0.0149237172745661	0.0149237233027743	0.0149237341535638	0.0149237475434217	0.0149237593097639	0.0149237639519104	0.0149237560276139	0.014923732616731	0.0149236967844196	0.0149236611525512	0.0149236487939202	0.0149236854067734	0.0149237741409204	0.0149238538239223	0.0149237941016133	0.0149235821400099	0.0149236488246007	0.0149240061947542	0.0149233858535925	0.0149241587235076	0.01492366190112	0.0149233617505604	0.01492366190112	0.0149241587235076	0.0149233858535925	0.0149240061947542	0.0149236488246007	0.0149235821400099	0.0149237941016133	0.0149238538239223	0.0149237741409204	0.0149236854067734	0.0149236487939202	0.0149236611525512	0.0149236967844196	0.014923732616731	0.0149237560276139	0.0149237639519104	0.0149237593097639
flux1:	0.671606744704573	0.0147122943173178	0.0147122991695197	0.0147123025444016	0.0147123036425538	0.0147123022531522	0.0147122988569954	0.01471229459672	0.0147122910954583	0.0147122901251753	0.0147122931506064	0.0147123008043056	0.0147123123835467	0.0147123255014596	0.0147123360721407	0.0147123388564732	0.0147123288212248	0.0147123035116491	0.0147122663661055	0.0147122300998285	0.0147122174443692	0.0147122533718488	0.0147123404553999	0.0147124182614022	0.0147123592977799	0.0147121525601591	0.0147122217324726	0.0147125747322493	0.0147119649937355	0.0147127287419862	0.014712239900628	0.0147119440400837	0.014712239900628	0.0147127287419862	0.0147119649937355	0.0147125747322493	0.0147122217324727	0.0147121525601591	0.0147123592977799	0.0147124182614022	0.0147123404553999	0.0147122533718488	0.0147122174443692	0.0147122300998285	0.0147122663661055	0.0147123035116491	0.0147123288212248	0.0147123388564732	0.0147123360721407
flux1:	0.671869193608326	0.0144910495295037	0.0144910525296075	0.0144910547062654	0.0144910554341058	0.0144910545677864	0.0144910525317362	0.014491050292864	0.0144910491983475	0.0144910506787017	0.0144910558390683	0.0144910649893751	0.0144910771974381	0.0144910899889951	0.0144910993643478	0.0144911003467918	0.0144910883030589	0.0144910612251009	0.0144910228983421	0.0144909861025005	0.0144909732039898	0.0144910084408556	0.0144910938300901	0.0144911697312436	0.0144911115714029	0.0144909101199612	0.0144909815976583	0.0144913299341543	0.0144907311240087	0.0144914851587524	0.014491004579318	0.0144907131986573	0.014491004579318	0.0144914851587524	0.0144907311240087	0.0144913299341543	0.0144909815976583	0.0144909101199612	0.0144911115714029	0.0144911697312436	0.0144910938300901	0.0144910084408556	0.0144909732039898	0.0144909861025005	0.0144910228983421	0.0144910612251009	0.0144910883030589	0.0144911003467918	0.0144910993643478
flux1:	0.67213164251208	0.0142605270799327	0.0142605283930209	0.0142605295034485	0.014260529942515	0.0142605296192988	0.0142605288986206	0.0142605285768359	0.0142605297383235	0.0142605334918389	0.0142605406068214	0.0142605510956555	0.0142605638195992	0.0142605762343395	0.0142605844351961	0.0142605837060374	0.0142605698002244	0.01426054113245	0.0142605018036285	0.0142604646243059	0.0142604515684224	0.0142604861300079	0.0142605697889631	0.0142606437492826	0.0142605864088066	0.0142603902550775	0.0142604638067463	0.0142608071517687	0.0142602195261809	0.0142609632447171	0.0142604911656041	0.0142602044359322	0.0142604911656041	0.0142609632447171	0.0142602195261809	0.0142608071517687	0.0142604638067463	0.0142603902550775	0.0142605864088066	0.0142606437492826	0.0142605697889631	0.0142604861300079	0.0142604515684224	0.0142604646243059	0.0142605018036286	0.01426054113245	0.0142605698002244	0.0142605837060374	0.0142605844351961
flux1:	0.672394091415833	0.0140212785672544	0.0140212783750801	0.0140212785528256	0.0140212787709067	0.0140212789833112	0.0140212794951297	0.0140212809416692	0.0140212841627108	0.0140212899701205	0.0140212988262337	0.0140213104746603	0.0140213235952307	0.0140213355914342	0.0140213426611681	0.0140213403441862	0.0140213247630965	0.0140212947267073	0.0140212546152593	0.0140212172326752	0.0140212041306033	0.014021238047919	0.0140213199455152	0.0140213919202562	0.0140213353868868	0.014021144495699	0.0140212198468514	0.0140215578435139	0.0140209815946949	0.0140217143895439	0.0140212510095563	0.014020969084048	0.0140212510095563	0.0140217143895439	0.0140209815946949	0.0140215578435139	0.0140212198468514	0.014021144495699	0.0140213353868868	0.0140213919202562	0.0140213199455152	0.014021238047919	0.0140212041306033	0.0140212172326752	0.0140212546152593	0.0140212947267073	0.0140213247630965	0.0140213403441862	0.0140213426611681
flux1:	0.672656540319586	0.0137738695053567	0.0137738679962972	0.0137738673683425	0.0137738674142271	0.0137738681254544	0.0137738697505074	0.0137738727771604	0.0137738778231282	0.0137738854324201	0.013773895792393	0.0137739084091426	0.0137739218073752	0.0137739333559638	0.0137739393612668	0.0137739356113817	0.0137739185771335	0.0137738874288977	0.0137738467864734	0.0137738094069947	0.013773796388537	0.0137738297032967	0.0137739098107818	0.0137739797464998	0.0137739239828012	0.013773738277441	0.0137738151177393	0.013774147388191	0.0137735826510673	0.0137743039167554	0.0137738493985971	0.01377357241355	0.0137738493985971	0.0137743039167554	0.0137735826510673	0.013774147388191	0.0137738151177393	0.013773738277441	0.0137739239828012	0.0137739797464998	0.0137739098107818	0.0137738297032966	0.013773796388537	0.0137738094069948	0.0137738467864734	0.0137738874288977	0.0137739185771335	0.0137739356113817	0.0137739393612668
flux1:	0.672918989223339	0.0135188771033909	0.0135188744631019	0.0135188731430507	0.0135188730430146	0.0135188741870898	0.0135188767734225	0.0135188811592557	0.0135188877662152	0.0135188969025197	0.0135189085149671	0.0135189219047057	0.0135189354678057	0.0135189465551559	0.0135189515855021	0.0135189465850317	0.0135189283486504	0.0135188963726981	0.0135188554742355	0.0135188183218632	0.0135188055283759	0.0135188382881757	0.0135189165770167	0.013518984412315	0.0135189293592152	0.0135187487275797	0.0135188267190123	0.013519152872991	0.0135185997327457	0.0135193088730486	0.0135188633472473	0.0135185914232995	0.0135188633472473	0.0135193088730486	0.0135185997327457	0.013519152872991	0.0135188267190123	0.0135187487275797	0.0135189293592152	0.013518984412315	0.0135189165770167	0.0135188382881757	0.0135188055283759	0.0135188183218632	0.0135188554742355	0.0135188963726981	0.0135189283486504	0.0135189465850317	0.0135189515855021
flux1:	0.673181438127093	0.0132568880332555	0.0132568844365214	0.0132568825194321	0.0132568822756113	0.0132568837594258	0.0132568871278033	0.0132568926272469	0.0132569005117136	0.0132569108875454	0.0132569234964661	0.0132569374674305	0.0132569510936612	0.0132569617232051	0.0132569658890291	0.013256959842722	0.0132569406766882	0.0132569081755246	0.0132568673098489	0.0132568306175441	0.0132568181949986	0.0132568504488584	0.0132569268891677	0.0132569925561011	0.0132569381371646	0.0132567624386604	0.0132568412243577	0.0132571608682413	0.01325661936839	0.0132573158037796	0.0132568793728761	0.0132566126163327	0.0132568793728761	0.0132573158037796	0.01325661936839	0.0132571608682413	0.0132568412243577	0.0132567624386604	0.0132569381371646	0.0132569925561011	0.0132569268891677	0.0132568504488584	0.0132568181949986	0.0132568306175441	0.0132568673098489	0.0132569081755246	0.0132569406766882	0.013256959842722	0.0132569658890291
flux1:	0.673443887030846	0.012988496196829	0.0129884918010012	0.0129884893600789	0.0129884889507473	0.0129884906578462	0.0129884946085675	0.0129885009604333	0.0129885098295305	0.0129885211548993	0.0129885345085754	0.0129885488792458	0.0129885624816317	0.0129885726742015	0.0129885761038875	0.01298856923296	0.0129885494230344	0.0129885167081471	0.0129884761684795	0.0129884401696778	0.0129884282621229	0.0129884600565618	0.0129885346161152	0.0129885980421824	0.0129885441684374	0.0129883732413607	0.0129884524547316	0.012988765200751	0.0129882353514416	0.012988918526485	0.0129884912693211	0.0129882297735318	0.0129884912693211	0.012988918526485	0.0129882353514416	0.012988765200751	0.0129884524547316	0.0129883732413607	0.0129885441684374	0.0129885980421824	0.0129885346161152	0.0129884600565618	0.0129884282621229	0.0129884401696778	0.0129884761684795	0.0129885167081471	0.0129885494230344	0.01298856923296	0.0129885761038875
flux1:	0.673706335934599	0.0127143005049625	0.0127142954452518	0.0127142925304792	0.0127142919121323	0.0127142937079771	0.0127142980286983	0.0127143049656651	0.0127143145271951	0.0127143265191346	0.0127143403780588	0.0127143549826164	0.0127143684913472	0.0127143782842894	0.0127143811201386	0.0127143736555866	0.0127143534922597	0.0127143208747006	0.0127142809494485	0.012714245870083	0.0127142346137466	0.0127142659895252	0.0127143386333894	0.0127143997440204	0.0127143463191422	0.012714179988263	0.0127142592621291	0.0127145647374188	0.0127140465236516	0.0127147159141183	0.0127142978900695	0.0127140417368034	0.0127142978900695	0.0127147159141183	0.0127140465236516	0.0127145647374188	0.0127142592621291	0.012714179988263	0.0127143463191422	0.0127143997440204	0.0127143386333894	0.0127142659895252	0.0127142346137466	0.012714245870083	0.0127142809494485	0.0127143208747006	0.0127143534922597	0.0127143736555866	0.0127143811201386
flux1:	0.673968784838352	0.0124349026798618	0.0124348970666229	0.0124348937052844	0.0124348928163103	0.0124348945546695	0.0124348990287981	0.012434906286886	0.012434916258854	0.012434928649969	0.0124349427935031	0.0124349574859013	0.0124349708494027	0.0124349802945675	0.0124349826879577	0.0124349748634503	0.0124349546333733	0.012434922414682	0.01243488337885	0.0124348494301638	0.0124348389483856	0.0124348699380072	0.0124349406287572	0.0124349993501735	0.0124349462758175	0.0124347843598938	0.0124348633353142	0.0124351611904895	0.0124346545799766	0.012435309699434	0.01243490095244	0.0124346502132079	0.01243490095244	0.012435309699434	0.0124346545799766	0.0124351611904895	0.0124348633353142	0.0124347843598938	0.0124349462758175	0.0124349993501735	0.0124349406287572	0.0124348699380072	0.0124348389483856	0.0124348494301638	0.01243488337885	0.012434922414682	0.0124349546333733	0.0124349748634503	0.0124349826879577
flux1:	0.674231233742106	0.0121509050920313	0.0121508990100387	0.0121508952089692	0.0121508939746009	0.0121508955046607	0.0121508999198623	0.012150907247437	0.0121509173666145	0.0121509299123187	0.0121509441438703	0.0121509588004351	0.0121509719851539	0.0121509811459204	0.0121509832519176	0.0121509752965911	0.0121509552743354	0.0121509237381443	0.012150885845664	0.0121508532180394	0.0121508436171785	0.0121508742431918	0.0121509429416689	0.0121509992039791	0.0121509463850504	0.01215078870401	0.0121508670385098	0.0121511569554947	0.012150661905907	0.0121513023116077	0.012150902873876	0.0121506576111569	0.012150902873876	0.0121513023116077	0.012150661905907	0.0121511569554947	0.0121508670385098	0.01215078870401	0.0121509463850504	0.0121509992039791	0.0121509429416689	0.0121508742431918	0.0121508436171785	0.0121508532180394	0.0121508858456641	0.0121509237381443	0.0121509552743354	0.0121509752965911	0.0121509832519176
flux1:	0.674493682645859	0.0118629086424151	0.011862902152005	0.0118628979012947	0.0118628962394674	0.0118628974132245	0.0118629015695902	0.0118629087354806	0.0118629187646632	0.011862931248867	0.0118629453994625	0.0118629599200257	0.0118629729090451	0.0118629818565961	0.0118629838282997	0.0118629759597725	0.0118629564002405	0.0118629258048568	0.0118628892820785	0.0118628581400549	0.0118628495064575	0.0118628797805639	0.0118629464470945	0.0118630001874753	0.0118629475371323	0.0118627939186825	0.0118628712936321	0.0118631529924986	0.0118626694578875	0.011863294755787	0.0118629046510635	0.011862664919399	0.0118629046510635	0.011863294755787	0.0118626694578875	0.0118631529924986	0.0118628712936321	0.0118627939186825	0.0118629475371323	0.0118630001874753	0.0118629464470945	0.0118628797805639	0.0118628495064575	0.0118628581400549	0.0118628892820785	0.0118629258048568	0.0118629564002405	0.0118629759597725	0.0118629838282997
flux1:	0.674756131549612	0.011571510699774	0.0115715038396151	0.0115714991174202	0.0115714969451157	0.0115714976246123	0.0115715013420721	0.0115715081424465	0.011571517876147	0.0115715301152471	0.0115715440454715	0.0115715583531175	0.011571571143781	0.0115715799528767	0.0115715819357876	0.011571574353697	0.0115715554854682	0.0115715260576752	0.0115714910982021	0.0115714615767918	0.0115714539748543	0.0115714838977815	0.0115715484937541	0.011571599659565	0.0115715471037669	0.0115713973892213	0.0115714735161578	0.011571746760783	0.0115712746970079	0.0115718845457885	0.011571503792114	0.0115712696390424	0.0115715037921141	0.0115718845457885	0.0115712746970079	0.011571746760783	0.0115714735161578	0.0115713973892213	0.0115715471037669	0.011571599659565	0.0115715484937541	0.0115714838977814	0.0115714539748543	0.0115714615767918	0.0115714910982021	0.0115715260576752	0.0115715554854682	0.011571574353697	0.0115715819357876
flux1:	0.675018580453365	0.0112773031026905	0.0112772958938569	0.0112772906719165	0.0112772879115639	0.0112772879755504	0.0112772911001718	0.011277297363902	0.0112773066323132	0.0112773184774326	0.011277332077794	0.0112773461173729	0.0112773587181407	0.011277367462658	0.011277369589354	0.0112773624696836	0.0112773444895302	0.0112773164197858	0.0112772831807656	0.0112772553831139	0.0112772488544228	0.0112772784164897	0.0112773409061748	0.0112773894578569	0.0112773369392902	0.0112771909884418	0.0112772656141687	0.01127753021657	0.0112770695856106	0.011277663699626	0.0112772923115231	0.0112770637783336	0.0112772923115231	0.011277663699626	0.0112770695856106	0.01127753021657	0.0112772656141687	0.0112771909884418	0.0112773369392902	0.0112773894578569	0.0112773409061748	0.0112772784164897	0.0112772488544228	0.0112772553831139	0.0112772831807656	0.0112773164197858	0.0112773444895302	0.0112773624696836	0.011277369589354
flux1:	0.675281029357119	0.0109808702349072	0.0109808626858656	0.0109808569352984	0.0109808535208161	0.0109808528704758	0.0109808552793657	0.010980860871698	0.0109808695428572	0.0109808808803767	0.010980894070231	0.0109809078058478	0.0109809202326395	0.0109809289811493	0.0109809313665252	0.0109809248569502	0.0109809079256939	0.0109808813648395	0.0109808499647604	0.010980823961136	0.0109808185246204	0.010980847706893	0.0109809080593765	0.0109809539730009	0.0109809014542469	0.0109807591491587	0.0109808320595134	0.0109810878827748	0.0109806386558572	0.0109812168069546	0.0109808547970145	0.0109806319193121	0.0109808547970145	0.0109812168069546	0.0109806386558572	0.0109810878827748	0.0109808320595134	0.0109807591491587	0.0109809014542469	0.0109809539730009	0.0109809080593765	0.010980847706893	0.0109808185246204	0.010980823961136	0.0109808499647604	0.0109808813648395	0.0109809079256939	0.0109809248569502	0.0109809313665252
flux1:	0.675543478260872	0.0106827871819938	0.0106827792940817	0.0106827729910449	0.0106827688731491	0.0106827674365903	0.010682769041205	0.0106827738656564	0.01068278184584	0.0106827925963467	0.0106828053215854	0.0106828187333135	0.0106828310056071	0.0106828398172464	0.0106828425545455	0.010682836770965	0.0106828210107843	0.0106827960683045	0.0106827665862763	0.010682742414324	0.0106827380673163	0.0106827668432283	0.0106828250343339	0.010682868303679	0.0106828157695216	0.0106826770171532	0.0106827480393861	0.0106829949991424	0.0106825571586577	0.0106831191768734	0.0106827665567387	0.0106825493648174	0.0106827665567387	0.0106831191768733	0.0106825571586577	0.0106829949991424	0.0106827480393861	0.0106826770171532	0.0106828157695216	0.010682868303679	0.0106828250343339	0.0106827668432283	0.0106827380673163	0.010682742414324	0.0106827665862763	0.0106827960683045	0.0106828210107843	0.010682836770965	0.0106828425545455
flux1:	0.675805927164625	0.0103836179766033	0.0103836097495732	0.0103836028803963	0.0103835980308654	0.0103835957661671	0.0103835965139326	0.0103836005124278	0.0103836077448932	0.0103836178607444	0.0103836300904956	0.0103836431705904	0.0103836553075412	0.0103836642284133	0.0103836673862252	0.0103836624105936	0.0103836479038211	0.0103836246476311	0.0103835971240728	0.0103835747902109	0.010383571510279	0.0103835998475822	0.0103836558616592	0.0103836964997222	0.0103836439585295	0.0103835086921657	0.010383577695926	0.0103838157604273	0.0103833893006687	0.0103839350738313	0.0103835918545945	0.010383380373625	0.0103835918545945	0.0103839350738313	0.0103833893006687	0.0103838157604273	0.010383577695926	0.0103835086921657	0.0103836439585295	0.0103836964997222	0.0103836558616592	0.0103835998475822	0.010383571510279	0.0103835747902109	0.0103835971240728	0.0103836246476311	0.0103836479038211	0.0103836624105936	0.0103836673862252
flux1:	0.676068376068379	0.0100839139388402	0.0100839053760687	0.0100838979415324	0.0100838923561933	0.0100838892528885	0.0100838891271297	0.0100838922784834	0.0100838987407517	0.0100839082025085	0.0100839199251343	0.010083932674025	0.0100839446908549	0.0100839537511494	0.0100839573714986	0.0100839532510027	0.0100839400403882	0.0100839184980589	0.0100838929366603	0.0100838724184656	0.0100838701658582	0.0100838980287594	0.0100839518602272	0.010083989900101	0.0100839373842561	0.0100838055637509	0.0100838724607274	0.0100841016495527	0.0100836865763387	0.0100842160486497	0.0100838822407074	0.0100836764907537	0.0100838822407074	0.0100842160486497	0.0100836865763387	0.0100841016495527	0.0100838724607274	0.0100838055637509	0.0100839373842561	0.010083989900101	0.0100839518602272	0.0100838980287594	0.0100838701658582	0.0100838724184656	0.0100838929366603	0.0100839184980589	0.0100839400403882	0.0100839532510027	0.0100839573714986
flux1:	0.676330824972132	0.00978421211750963	0.00978420323052059	0.00978419524902319	0.00978418894931883	0.00978418502829087	0.00978418404655911	0.00978418636349158	0.00978419206342615	0.00978420087544861	0.00978421209413577	0.0097842245164662	0.00978423642133823	0.00978424563331674	0.00978424973090596	0.00978424647847188	0.0097842345688222	0.00978421473010333	0.00978419110088452	0.0097841723502806	0.00978417107081224	0.00978419842215786	0.00978425007671379	0.00978428557179068	0.00978423313718428	0.00978410474807708	0.00978416949038621	0.0097843898719209	0.00978398620121288	0.00978449937090137	0.00978417498332396	0.00978397497920833	0.00978417498332396	0.00978449937090137	0.00978398620121287	0.0097843898719209	0.00978416949038621	0.00978410474807708	0.00978423313718428	0.00978428557179068	0.00978425007671379	0.00978419842215786	0.00978417107081224	0.0097841723502806	0.00978419110088452	0.00978421473010333	0.0097842345688222	0.00978424647847188	0.00978424973090596
flux1:	0.676593273875885	0.009485033837276	0.00948502464929593	0.00948501615873863	0.0094850091918258	0.00948500450368788	0.00948500271465967	0.00948500423959383	0.00948500921057292	0.00948501739608862	0.0094850281243254	0.0094850402252877	0.00948505201684072	0.00948506137377957	0.00948506593639263	0.0094850635324467	0.00948505289350146	0.00948503471395378	0.00948501295721461	0.00948499590425874	0.00948499553245902	0.00948502233583754	0.00948507183125789	0.00948510485475079	0.00948505257938567	0.00948492763098757	0.0094849902084418	0.00948520189626904	0.00948480965192034	0.00948530656809589	0.00948499160758668	0.00948479735862834	0.00948499160758668	0.00948530656809588	0.00948480965192034	0.00948520189626904	0.0094849902084418	0.00948492763098757	0.00948505257938567	0.00948510485475079	0.00948507183125789	0.00948502233583754	0.00948499553245902	0.00948499590425874	0.00948501295721461	0.00948503471395379	0.00948505289350146	0.0094850635324467	0.00948506593639263
flux1:	0.676855722779638	0.00918688335601338	0.00918687390436066	0.00918686496267351	0.00918685740009622	0.00918685202220508	0.00918684950139093	0.00918685030132904	0.00918685459683315	0.00918686219279186	0.00918687245000191	0.00918688423217026	0.00918689589783898	0.00918690537396372	0.00918691036397547	0.00918690875933043	0.00918689932968686	0.00918688273520265	0.00918686276613268	0.00918684732318919	0.00918684778554472	0.00918687400719306	0.00918692137368037	0.00918695201748485	0.00918689999927501	0.00918677852185693	0.00918683895827922	0.00918704210666565	0.00918666131746414	0.00918714207630694	0.00918683654583529	0.00918664805549063	0.00918683654583529	0.00918714207630694	0.00918666131746414	0.00918704210666565	0.00918683895827922	0.00918677852185693	0.00918689999927501	0.00918695201748485	0.00918692137368037	0.00918687400719306	0.00918684778554472	0.00918684732318919	0.00918686276613268	0.00918688273520265	0.00918689932968686	0.00918690875933043	0.00918691036397547
flux1:	0.677118171683392	0.00889024663588726	0.00889023697308899	0.00889022765741242	0.00889021959247675	0.00889021362480318	0.00889021046935444	0.00889021063015796	0.00889021431809812	0.00889022137010685	0.00889023117767886	0.00889024263850319	0.00889025415369394	0.00889026370508503	0.00889026906197376	0.00889026818166653	0.00889025987353199	0.00889024476550133	0.00889022647921208	0.00889021254530437	0.00889021376343482	0.00889023937385548	0.00889028465391099	0.00889031302685737	0.00889026138073411	0.00889014342197475	0.00889020177074929	0.00889039656942446	0.00889002726560548	0.00889049200604738	0.00889019590324708	0.0088900131686826	0.00889019590324708	0.00889049200604738	0.00889002726560547	0.00889039656942446	0.00889020177074928	0.00889014342197475	0.00889026138073411	0.00889031302685737	0.00889028465391099	0.00889023937385548	0.00889021376343482	0.00889021254530437	0.00889022647921208	0.00889024476550133	0.008890259873532	0.00889026818166653	0.00889026906197376
flux1:	0.677380620587145	0.00859559023097985	0.00859558042460229	0.00859557082922433	0.00859556237327459	0.00859555593340319	0.00859555225633616	0.00859555187673921	0.00859555503383688	0.00859556159143915	0.0085955709693444	0.00859558209941057	0.00859559342754825	0.00859560299394611	0.00859560863765955	0.00859560838553321	0.00859560109006341	0.00859558735093401	0.00859557062767782	0.00859555809282149	0.00859555998645093	0.0085955849616702	0.00859562820949661	0.00859565443506751	0.00859560328952666	0.00859548891039878	0.00859554524946315	0.00859573191790503	0.0085953741273204	0.00859582302637346	0.00859553634180073	0.00859535935343007	0.00859553634180073	0.00859582302637346	0.0085953741273204	0.00859573191790503	0.00859554524946315	0.00859548891039877	0.00859560328952666	0.00859565443506751	0.00859562820949661	0.0085955849616702	0.00859555998645093	0.00859555809282149	0.00859557062767782	0.00859558735093401	0.0085956010900634	0.00859560838553321	0.00859560863765955
flux1:	0.677643069490898	0.00830336029354194	0.0083033504248072	0.00830334065803066	0.00830333193588026	0.00830332515344586	0.00830332107761081	0.00830332026328655	0.00830332296978622	0.00830332908230386	0.00830333804644092	0.00830334882854981	0.00830335992195983	0.00830336942935102	0.00830337526434174	0.00830337552814259	0.00830336912111354	0.00830335662009506	0.00830334133044701	0.00830333007978825	0.0083033325693967	0.00830335689182057	0.00830339817228367	0.00830342238589316	0.00830337187913435	0.00830326114941866	0.00830331557590989	0.00830349435735029	0.00830314810147901	0.00830358136936821	0.00830330408471182	0.00830313282572776	0.00830330408471182	0.00830358136936821	0.00830314810147901	0.00830349435735029	0.00830331557590989	0.00830326114941866	0.00830337187913435	0.00830342238589316	0.00830339817228367	0.00830335689182058	0.0083033325693967	0.00830333007978825	0.00830334133044701	0.00830335662009506	0.00830336912111354	0.00830337552814259	0.00830337526434174
flux1:	0.677905518394651	0.0080139817002394	0.00801397186157792	0.00801396204174999	0.00801395318655773	0.00801394619743739	0.00801394184955166	0.00801394070752152	0.00801394304247276	0.00801394875557625	0.00801395731592674	0.00801396772498931	0.00801397852653002	0.0080139878903608	0.00801399381008435	0.00801399446683393	0.00801398881439869	0.00801397741307599	0.00801396342287808	0.00801395334048672	0.00801395634955529	0.00801398000840491	0.00801401939560494	0.00801404174155117	0.00801399201736926	0.00801388501098811	0.00801393763575324	0.00801410879111265	0.0080137740810909	0.00801419195634143	0.00801392404267295	0.00801375848860397	0.00801392404267295	0.00801419195634143	0.00801377408109089	0.00801410879111265	0.00801393763575324	0.00801388501098811	0.00801399201736925	0.00801404174155117	0.00801401939560495	0.00801398000840491	0.00801395634955529	0.00801395334048672	0.00801396342287808	0.00801397741307598	0.00801398881439869	0.00801399446683393	0.00801399381008435
flux1:	0.678167967298405	0.00772785729904923	0.00772784759079991	0.00772783784177589	0.00772782898967427	0.00772782193024763	0.0077278174352848	0.00772781606891761	0.00772781810621059	0.00772782345932561	0.00772783161894741	0.00772784162264327	0.00772785206796576	0.00772786119680253	0.00772786708845858	0.00772786800986338	0.00772786297415888	0.00772785253180184	0.00772783970669691	0.00772783067889529	0.00772783413568773	0.00772785712702155	0.00772789470254296	0.00772791533075593	0.00772786653434663	0.00772776332470606	0.00772781426687744	0.00772797806882495	0.00772765490166103	0.00772805764627853	0.00772779906242309	0.00772763918074056	0.00772779906242309	0.00772805764627853	0.00772765490166103	0.00772797806882495	0.00772781426687744	0.00772776332470606	0.00772786653434662	0.00772791533075593	0.00772789470254296	0.00772785712702155	0.00772783413568773	0.00772783067889529	0.00772783970669691	0.00772785253180184	0.00772786297415888	0.00772786800986338	0.00772786708845858
flux1:	0.678430416202158	0.00744536727676506	0.00744535780327684	0.00744534824961111	0.0074453395343892	0.0074453325361559	0.00744532801234095	0.00744532651713596	0.00744532832241492	0.00744533334701421	0.00744534110184573	0.0074453506619493	0.00744536068223103	0.00744536948167203	0.00744537523096924	0.0074453762886434	0.00744537173303595	0.00744536211142503	0.00744535032084242	0.00744534223898505	0.007445346077837	0.0074453684041895	0.00744540425511141	0.00744542331782255	0.00744537559166036	0.00744527624717581	0.00744532562899542	0.00744548235631118	0.00744517071143048	0.00744555860629743	0.00744530929739411	0.00744515504719318	0.00744530929739412	0.00744555860629743	0.00744517071143048	0.00744548235631118	0.00744532562899542	0.00744527624717581	0.00744537559166036	0.00744542331782255	0.00744540425511141	0.00744536840418951	0.007445346077837	0.00744534223898505	0.00744535032084242	0.00744536211142503	0.00744537173303595	0.0074453762886434	0.00744537523096924
flux1:	0.678692865105911	0.00716686864638151	0.00716685951179596	0.00716685027395151	0.00716684182207474	0.00716683500687715	0.00716683056148573	0.00716682902177366	0.00716683065029178	0.0071668353690647	0.00716684270846625	0.00716685178271057	0.00716686130768991	0.00716686968432889	0.00716687518006438	0.0071668762503638	0.00716687204415401	0.00716686311177659	0.00716685223226936	0.00716684499492153	0.00716684915703858	0.00716687082672371	0.00716690504348274	0.00716692269194121	0.00716687617187656	0.00716678075184111	0.00716682869389453	0.00716697862628607	0.00716667846252993	0.00716705180312177	0.00716681169943189	0.00716666303120449	0.00716681169943189	0.00716705180312177	0.00716667846252993	0.00716697862628607	0.00716682869389453	0.00716678075184111	0.00716687617187655	0.00716692269194121	0.00716690504348274	0.00716687082672371	0.00716684915703858	0.00716684499492153	0.00716685223226936	0.00716686311177659	0.00716687204415401	0.0071668762503638	0.00716687518006439
flux1:	0.678955314009665	0.0068926948529589	0.00689268615695536	0.00689267734680696	0.00689266927301774	0.00689266274906642	0.00689265847516608	0.00689265696179968	0.00689265845722008	0.00689266288406112	0.00689266979198087	0.00689267833630507	0.00689268729743594	0.00689269516268527	0.00689270030095038	0.00689270126924695	0.00689269729169236	0.00689268892720546	0.00689267884507688	0.00689267235957568	0.00689267679336434	0.00689269781950786	0.00689273049370863	0.00689274687506224	0.00689270168676902	0.00689261023769864	0.00689265685469299	0.00689280026819017	0.00689251152136429	0.00689287061386928	0.00689263962987539	0.00689249648538981	0.00689263962987539	0.00689287061386928	0.00689251152136429	0.00689280026819017	0.00689265685469299	0.00689261023769864	0.00689270168676902	0.00689274687506225	0.00689273049370863	0.00689269781950786	0.00689267679336434	0.00689267235957568	0.00689267884507688	0.00689268892720546	0.00689269729169236	0.00689270126924695	0.00689270030095039
flux1:	0.679217762913418	0.00662315549590955	0.00662314732968139	0.0066231390465516	0.00662313145024636	0.0066231253090871	0.00662312128329551	0.00662311985234042	0.00662312124643332	0.00662312538714874	0.00662313184377235	0.00662313981478515	0.00662314814833313	0.00662315542193099	0.00662316010978285	0.00662316087404536	0.00662315701759944	0.0066231491124961	0.00662313972569127	0.00662313390910117	0.00662313857008011	0.00662315896945471	0.00662319019172217	0.00662320544616981	0.00662316170205351	0.00662307425461781	0.00662311965180655	0.00662325681482748	0.00662297939586977	0.00662332455377267	0.00662310258759871	0.00662296489989405	0.00662310258759871	0.00662332455377268	0.00662297939586977	0.00662325681482748	0.00662311965180655	0.00662307425461781	0.00662316170205351	0.00662320544616981	0.00662319019172217	0.00662315896945471	0.00662313857008011	0.00662313390910117	0.00662313972569126	0.0066231491124961	0.00662315701759944	0.00662316087404535	0.00662316010978285
flux1:	0.679480211817171	0.00635853616502341	0.00635852860772138	0.00635852093514322	0.00635851389766349	0.00635850821216148	0.00635850449343488	0.00635850318581579	0.00635850449895663	0.00635850835255453	0.00635851433627923	0.00635852169376962	0.0063585293436835	0.00635853595673432	0.00635854011520853	0.0063585405887957	0.00635853676150555	0.00635852922196177	0.00635852044123552	0.00635851522073916	0.00635852007109341	0.00635853986283607	0.0063585697207985	0.00635858397910455	0.0063585417757579	0.00635845834237474	0.00635850261270106	0.00635863378285045	0.00635836757665814	0.00635869911782683	0.00635848605099443	0.00635835374449452	0.00635848605099443	0.00635869911782683	0.00635836757665814	0.00635863378285045	0.00635850261270107	0.00635845834237474	0.0063585417757579	0.00635858397910454	0.0063585697207985	0.00635853986283607	0.00635852007109342	0.00635851522073916	0.00635852044123552	0.00635852922196177	0.00635853676150555	0.00635854058879569	0.00635854011520853
flux1:	0.679742660720924	0.00609909838694255	0.00609909150277801	0.00609908450612162	0.00609907808903589	0.00609907291239162	0.00609906954179967	0.00609906838380692	0.00609906962614363	0.00609907318655226	0.00609907867612011	0.00609908538545366	0.0060990923058675	0.00609909820329675	0.00609910176967351	0.00609910188328808	0.00609909801033359	0.00609909075825119	0.00609908250765397	0.00609907782043992	0.00609908282829323	0.00609910203258536	0.00609913060906733	0.00609914399051009	0.00609910340677641	0.00609902397991887	0.00609906720191618	0.00609919262354589	0.00609893748847536	0.00609925573276649	0.00609905143028922	0.00609892442103547	0.00609905143028922	0.00609925573276649	0.00609893748847536	0.00609919262354589	0.00609906720191618	0.00609902397991887	0.00609910340677641	0.00609914399051009	0.00609913060906732	0.00609910203258536	0.00609908282829323	0.00609907782043992	0.00609908250765398	0.00609909075825119	0.00609909801033359	0.00609910188328808	0.00609910176967352
flux1:	0.680005109624678	0.00584507967823049	0.00584507351437755	0.00584506723941854	0.00584506148380969	0.00584505684956281	0.00584505385095562	0.00584505285548151	0.00584505402861407	0.00584505728666178	0.0058450622632905	0.00584506829754726	0.00584507445479596	0.00584507959713553	0.00584508252641257	0.00584508222920574	0.00584507825360219	0.0058450712268965	0.00584506344364631	0.00584505923637286	0.00584506437485929	0.00584508301164628	0.00584511038313718	0.00584512299394249	0.005845084089621	0.00584500864085398	0.00584505087731136	0.00584517077984233	0.00584492654786872	0.00584523181524926	0.00584503612605386	0.00584491432205207	0.00584503612605386	0.00584523181524926	0.00584492654786873	0.00584517077984233	0.00584505087731136	0.00584500864085398	0.005845084089621	0.00584512299394248	0.00584511038313718	0.00584508301164628	0.00584506437485929	0.00584505923637286	0.00584506344364631	0.0058450712268965	0.00584507825360219	0.00584508222920574	0.00584508252641257
flux1:	0.680267558528431	0.00559669370064696	0.00559668828602392	0.00559668275847137	0.00559667768518777	0.00559667360811494	0.00559667098954917	0.00559667015789352	0.00559667125689646	0.00559667420238802	0.00559667865175172	0.0055966839934855	0.00559668936754893	0.00559669373200745	0.00559669599757271	0.00559669525742602	0.00559669113994708	0.00559668429215589	0.00559667692598398	0.00559667315390821	0.00559667840012639	0.00559669648794578	0.00559672272339457	0.00559673465568334	0.0055966974708833	0.00559662595061967	0.00559666724799034	0.00559678184496849	0.00559654832246876	0.00559684093163151	0.00559665368928397	0.0055965369909568	0.00559665368928397	0.00559684093163151	0.00559654832246876	0.00559678184496849	0.00559666724799034	0.00559662595061967	0.0055966974708833	0.00559673465568334	0.00559672272339457	0.00559669648794578	0.00559667840012639	0.0055966731539082	0.00559667692598398	0.00559668429215589	0.00559669113994708	0.00559669525742602	0.00559669599757271
flux1:	0.680530007432184	0.00535413051375907	0.00535412585871111	0.00535412108465527	0.00535411669543292	0.00535411317320587	0.00535411092896741	0.00535411025303843	0.0053541112686544	0.00535411389238883	0.00535411780632152	0.00535412244885051	0.00535412703417687	0.00535413061498647	0.00535413220852007	0.00535413101156726	0.00535412672997244	0.00535412002928523	0.00535411304135711	0.00535410966722426	0.00535411500115354	0.0053541325561302	0.00535415771609998	0.00535416904735678	0.00535413360248313	0.00535406594042135	0.005354106328927	0.00535421581776133	0.00535399278686492	0.00535427305430039	0.00535409407800584	0.00535398237873865	0.00535409407800584	0.00535427305430039	0.00535399278686492	0.00535421581776133	0.005354106328927	0.00535406594042135	0.00535413360248313	0.00535416904735678	0.00535415771609998	0.0053541325561302	0.00535411500115354	0.00535410966722426	0.00535411304135711	0.00535412002928523	0.00535412672997244	0.00535413101156726	0.00535413220852007
flux1:	0.680792456335937	0.00511755691958459	0.00511755301643305	0.00511754898362443	0.00511754526294711	0.00511754227838706	0.00511754039143222	0.00511753985616477	0.00511754077700632	0.00511754307260023	0.005117546450423	0.00511755039859398	0.00511755420428792	0.0051175570123546	0.00511755794302277	0.00511755629250088	0.00511755184017575	0.00511754526799556	0.00511753862951627	0.00511753562230399	0.00511754102575537	0.00511755806080941	0.00511758219700708	0.00511759299005575	0.00511755928638551	0.00511749539256923	0.00511753488693068	0.00511763944924208	0.00511742666967687	0.00511769490915216	0.00511752400498905	0.00511741719175554	0.00511752400498905	0.00511769490915216	0.00511742666967688	0.00511763944924208	0.00511753488693068	0.00511749539256923	0.00511755928638552	0.00511759299005575	0.00511758219700708	0.00511755806080941	0.00511754102575537	0.00511753562230399	0.00511753862951627	0.00511754526799556	0.00511755184017575	0.00511755629250088	0.00511755794302278
flux1:	0.681054905239691	0.00488711689358032	0.00488711371795523	0.00488711039778488	0.00488710731532006	0.00488710483906871	0.00488710328370125	0.00488710286952202	0.00488710368413607	0.00488710564954258	0.00488710849894576	0.00488711176934773	0.00488711481874316	0.00488711688065897	0.00488711717368985	0.00488711508823152	0.0048871104723616	0.00488710402152184	0.00488709771213503	0.00488709504574213	0.00488710050140645	0.0048871170257044	0.00488714018088371	0.00488715048433703	0.00488711850512684	0.00488705827154738	0.00488709687225486	0.00488719667474916	0.00488699388609842	0.00488725040848364	0.00488708737082895	0.00488698532488004	0.00488708737082895	0.00488725040848364	0.00488699388609842	0.00488719667474916	0.00488709687225486	0.00488705827154737	0.00488711850512684	0.00488715048433703	0.00488714018088372	0.0048871170257044	0.00488710050140645	0.00488709504574213	0.00488709771213503	0.00488710402152184	0.0048871104723616	0.00488711508823152	0.00488711717368985
flux1:	0.681317354143444	0.00466293209597156	0.0046629296088033	0.00466292695882617	0.00466292447225746	0.0046629224656794	0.00466292121028727	0.00466292089547308	0.00466292159414742	0.00466292323278994	0.0046629255702342	0.00466292819087045	0.00466293052053737	0.00466293187703951	0.00466293157179141	0.00466292908328392	0.00466292432269279	0.00466291799545127	0.00466291200153829	0.0046629096534983	0.00466291514414111	0.00466293116280657	0.00466295337102648	0.00466296322016014	0.00466293293220911	0.00466287623485796	0.00466291392988217	0.00466300912564991	0.00466281604992886	0.0046630611633064	0.00466290577640357	0.00466280837400287	0.00466290577640357	0.0046630611633064	0.00466281604992886	0.00466300912564991	0.00466291392988217	0.00466287623485796	0.00466293293220911	0.00466296322016014	0.00466295337102648	0.00466293116280657	0.00466291514414111	0.0046629096534983	0.00466291200153829	0.00466291799545127	0.00466292432269279	0.00466292908328392	0.00466293157179141
flux1:	0.681579803047197	0.00444510245715495	0.00444510060717231	0.00444509857399764	0.00444509663206948	0.00444509505020776	0.00444509405990033	0.00444509382269998	0.00444509439892007	0.00444509572039261	0.00444509757102505	0.00444509958048152	0.0044451012387429	0.0044451019427242	0.00444510109037052	0.00444509824151474	0.0044450933642971	0.00444508717022552	0.00444508148320097	0.00444507943348919	0.0044450849413281	0.00444510045541249	0.00444512174261783	0.00444513116060596	0.00444510251618705	0.00444504921745603	0.00444508598429321	0.00444517671443379	0.00444499305888982	0.00444522706887829	0.00444507910850044	0.00444498622168881	0.00444507910850044	0.00444522706887829	0.00444499305888982	0.00444517671443379	0.00444508598429321	0.00444504921745603	0.00444510251618705	0.00444513116060596	0.00444512174261783	0.00444510045541249	0.0044450849413281	0.00444507943348919	0.00444508148320097	0.00444508717022552	0.0044450933642971	0.00444509824151474	0.00444510109037052
flux1:	0.68184225195095	0.00423370683071207	0.00423370555727664	0.00423370407964475	0.00423370262524157	0.00423370141966416	0.00423370065867431	0.00423370047909378	0.00423370093059069	0.00423370195090811	0.00423370334801874	0.00423370479419256	0.00423370583924586	0.00423370595343447	0.00423370461439627	0.00423370145609889	0.00423369649717386	0.00423369045105156	0.0042336850657396	0.00423368329572768	0.00423368880201291	0.00423370380871363	0.00423372419359359	0.00423373319303299	0.0042337061320985	0.00423365608342041	0.00423369189136242	0.00423377828682828	0.00423360374687022	0.00423382695709567	0.00423368619225591	0.00423359768962816	0.00423368619225591	0.00423382695709567	0.00423360374687022	0.00423377828682828	0.00423369189136242	0.00423365608342042	0.00423370613209849	0.00423373319303299	0.00423372419359359	0.00423370380871363	0.0042336888020129	0.00423368329572768	0.0042336850657396	0.00423369045105155	0.00423369649717386	0.00423370145609889	0.00423370461439627
flux1:	0.682104700854704	0.00402880370743119	0.00402880294353292	0.0040288019554041	0.00402880092850254	0.00402880004990205	0.00402879948364735	0.00402879934483025	0.00402879967419189	0.00402880041560373	0.00402880139967362	0.00402880233814512	0.00402880283589691	0.00402880243032959	0.00402880067158597	0.00402879726031193	0.00402879225901193	0.00402878637881869	0.00402878129197871	0.00402877978357512	0.00402878526838009	0.00402879976148125	0.00402881925655131	0.00402882784119558	0.00402880229375971	0.0040287553383828	0.00402879015090486	0.00402887233446482	0.00402870659662975	0.00402891930927939	0.00402878550394336	0.0040287012514209	0.00402878550394336	0.00402891930927939	0.00402870659662975	0.00402887233446482	0.00402879015090486	0.0040287553383828	0.00402880229375971	0.00402882784119558	0.00402881925655131	0.00402879976148125	0.00402878526838009	0.00402877978357512	0.00402878129197871	0.00402878637881869	0.00402879225901193	0.00402879726031193	0.00402880067158597
flux1:	0.682367149758457	0.00383043198366478	0.00383043165890995	0.0038304310924071	0.00383043043276396	0.00383042983320209	0.00383042942993173	0.00383042931910004	0.00383042953394979	0.00383043002435687	0.00383043064176946	0.00383043113391473	0.00383043115564291	0.00383043030505528	0.00383042819745579	0.00383042459265698	0.00383041959045165	0.00383041389553772	0.00383040910459144	0.00383040783959114	0.00383041328180641	0.0038304272523069	0.00383044586515407	0.00383045403177675	0.00383042992037939	0.00383038589617244	0.00383041967333715	0.00383049776156436	0.00383034050643818	0.00383054302283691	0.00383041593759605	0.00383033579918111	0.00383041593759605	0.00383054302283691	0.00383034050643818	0.00383049776156436	0.00383041967333715	0.00383038589617244	0.00383042992037939	0.00383045403177674	0.00383044586515407	0.0038304272523069	0.00383041328180641	0.00383040783959114	0.00383040910459144	0.00383041389553772	0.00383041959045165	0.00383042459265698	0.00383042819745579
flux1:	0.68262959866221	0.00363861177733123	0.00363861182076946	0.00363861160884056	0.00363861125830904	0.00363861089303105	0.00363861062501893	0.00363861053396997	0.00363861064674274	0.0036386109187784	0.00363861122027994	0.00363861133122793	0.00363861095118625	0.00363860973243745	0.00363860734812842	0.00363860360984818	0.00363859864828574	0.00363859315777876	0.00363858865977287	0.00363858761942405	0.00363859299693648	0.00363860643382342	0.00363862416845137	0.00363863190875793	0.00363860915091877	0.00363856789311185	0.00363860059389744	0.00363867469909724	0.00363852560411399	0.0036387182252712	0.00363859761894078	0.00363852145743885	0.00363859761894078	0.0036387182252712	0.00363852560411399	0.00363867469909724	0.00363860059389744	0.00363856789311185	0.00363860915091877	0.00363863190875793	0.00363862416845137	0.00363860643382342	0.00363859299693648	0.00363858761942405	0.00363858865977287	0.00363859315777876	0.00363859864828574	0.00363860360984818	0.00363860734812842
flux1:	0.682892047565963	0.00345334528491269	0.0034533456275741	0.00345334570627015	0.00345334561067033	0.00345334543944773	0.0034533452837238	0.00345334520890825	0.00345334523627723	0.00345334532612929	0.0034533453651331	0.00345334516167245	0.00345334445474595	0.00345334294438292	0.00345334035444333	0.00345333654117817	0.0034533316601064	0.00345332639159554	0.0034533221824176	0.00345332134719953	0.00345332663722925	0.00345333952834964	0.00345335638656067	0.00345336368907398	0.00345334219965412	0.00345330354343069	0.00345333512790341	0.00345340535990808	0.00345326410196457	0.00345344712904684	0.00345333276015841	0.00345326043785841	0.0034533327601584	0.00345344712904684	0.00345326410196457	0.00345340535990808	0.00345333512790341	0.00345330354343069	0.00345334219965412	0.00345336368907398	0.00345335638656067	0.00345333952834964	0.00345332663722925	0.00345332134719953	0.00345332218241761	0.00345332639159553	0.0034533316601064	0.00345333654117817	0.00345334035444333
flux1:	0.683154496469717	0.00327461767288878	0.00327461824993145	0.00327461856022844	0.00327461867073142	0.00327461865872435	0.00327461859736549	0.00327461853959389	0.00327461850161813	0.00327461844767845	0.00327461827850895	0.00327461782704471	0.00327461686655363	0.00327461513860431	0.00327461241096852	0.00327460857784708	0.00327460381395508	0.00327459878247415	0.00327459485632314	0.00327459420591823	0.00327459938547906	0.00327461171846072	0.00327462770121396	0.00327463455306511	0.0032746142464642	0.00327457802933343	0.00327460846059796	0.00327467492836881	0.00327454118620366	0.00327471492089853	0.00327460654906229	0.00327453792836552	0.00327460654906229	0.00327471492089853	0.00327454118620366	0.00327467492836881	0.00327460846059796	0.00327457802933343	0.0032746142464642	0.00327463455306511	0.00327462770121396	0.00327461171846072	0.00327459938547906	0.00327459420591823	0.00327459485632315	0.00327459878247415	0.00327460381395508	0.00327460857784708	0.00327461241096851
flux1:	0.68341694537347	0.00310239799718796	0.0031023987495884	0.00310239923871584	0.00310239951273375	0.00310239963089364	0.00310239965091931	0.0031023996147632	0.00310239953383644	0.00310239937526742	0.00310239905143699	0.00310239841608711	0.00310239727182166	0.00310239539588834	0.00310239259361066	0.00310238879092922	0.00310238417663188	0.0031023793939454	0.00310237574304488	0.00310237525647817	0.00310238030292261	0.00310239206609635	0.0031024071747876	0.00310241356335305	0.00310239435548261	0.00310236041937536	0.00310238966525219	0.00310245247824426	0.00310232593454328	0.00310249067928813	0.00310238806640824	0.00310232301040008	0.00310238806640824	0.00310249067928813	0.00310232593454328	0.00310245247824426	0.00310238966525219	0.00310236041937536	0.00310239435548261	0.00310241356335305	0.0031024071747876	0.00310239206609635	0.00310238030292261	0.00310237525647817	0.00310237574304488	0.0031023793939454	0.00310238417663188	0.00310238879092922	0.00310239259361066
flux1:	0.683679394277223	0.00293664014441534	0.00293664102016798	0.00293664164243865	0.00293664204404247	0.00293664226909946	0.00293664236203644	0.0029366423550015	0.00293664225468776	0.00293664202999322	0.00293664160259582	0.00293664084350355	0.00293663958005413	0.00293663761975643	0.00293663479965282	0.00293663107178543	0.00293662663445295	0.00293662210863391	0.00293661872316425	0.00293661837907702	0.00293662327068584	0.00293663445396372	0.002936648691579	0.00293665460591663	0.00293663641590399	0.00293660460895131	0.00293663264334585	0.0029366919126045	0.00293657225580782	0.00293672831386818	0.00293663122519964	0.00293656959815973	0.00293663122519964	0.00293672831386818	0.00293657225580782	0.0029366919126045	0.00293663264334585	0.00293660460895131	0.002936636415904	0.00293665460591663	0.002936648691579	0.00293663445396372	0.00293662327068584	0.00293661837907702	0.00293661872316425	0.00293662210863391	0.00293662663445295	0.00293663107178543	0.00293663479965282
flux1:	0.683941843180977	0.0027772837888337	0.00277728474365724	0.00277728546082196	0.0027772859607331	0.00277728627483309	0.0027772864360254	0.00277728646757968	0.0027772863714196	0.00277728611710002	0.00277728563339284	0.00277728480531436	0.00277728348074181	0.00277728149253902	0.0027772787042188	0.00277727508890121	0.00277727085042001	0.00277726658569477	0.00277726345391235	0.00277726323093307	0.00277726794750927	0.00277727854317899	0.00277729191528379	0.00277729734733239	0.00277728009892422	0.00277725027689282	0.00277727708083614	0.00277733291980954	0.0027772198456081	0.00277736752099829	0.00277727572604057	0.00277721739388942	0.00277727572604057	0.00277736752099829	0.0027772198456081	0.00277733291980954	0.00277727708083614	0.00277725027689282	0.00277728009892422	0.00277729734733239	0.00277729191528379	0.00277727854317899	0.00277726794750927	0.00277726323093307	0.00277726345391235	0.00277726658569478	0.00277727085042001	0.00277727508890121	0.0027772787042188
flux1:	0.68420429208473	0.00262425535931764	0.00262425635689479	0.00262425713807036	0.00262425771329128	0.00262425810335893	0.00262425833110588	0.00262425841164608	0.00262425834201184	0.00262425809137238	0.00262425759360106	0.0026242567448088	0.00262425540967949	0.00262425344208091	0.00262425072736345	0.00262424725533259	0.00262424323197	0.00262423922879628	0.00262423633730185	0.00262423621447539	0.00262424073790636	0.00262425074130844	0.00262426325684399	0.00262426820236314	0.00262425182501157	0.00262422385238596	0.00262424941474193	0.00262430193980628	0.00262419515232714	0.00262433474957483	0.00262424802280288	0.00262419285348522	0.00262424802280288	0.00262433474957483	0.00262419515232714	0.00262430193980628	0.00262424941474193	0.00262422385238596	0.00262425182501157	0.00262426820236314	0.00262426325684399	0.00262425074130844	0.00262424073790635	0.00262423621447539	0.00262423633730185	0.00262423922879628	0.00262424323197	0.00262424725533259	0.00262425072736345
flux1:	0.684466740988483	0.00247746901077486	0.0024774700225752	0.00247747084381226	0.00247747147697417	0.00247747193388511	0.00247747222849025	0.00247747236832328	0.00247747234538957	0.00247747212755458	0.00247747165206045	0.00247747082358387	0.00247746952037492	0.00247746761352866	0.00247746500622234	0.00247746170117965	0.00247745790371385	0.00247745415905043	0.00247745149316576	0.00247745145040387	0.00247745576515906	0.00247746517522178	0.00247747684709039	0.00247748130633036	0.00247746573595873	0.0024774394866731	0.00247746380451952	0.00247751313522611	0.00247741234791644	0.00247754417167964	0.00247746229311799	0.00247741015692435	0.00247746229311799	0.00247754417167965	0.00247741234791643	0.00247751313522611	0.00247746380451952	0.0024774394866731	0.00247746573595873	0.00247748130633036	0.00247747684709039	0.00247746517522178	0.00247745576515906	0.00247745145040387	0.00247745149316576	0.00247745415905043	0.00247745790371385	0.00247746170117965	0.00247746500622234
flux1:	0.684729189892236	0.00233682759481959	0.00233682859957373	0.00233682944314338	0.00233683012165497	0.00233683063930123	0.00233683100211022	0.00233683121051777	0.00233683125140248	0.00233683109057429	0.00233683066720376	0.00233682989241073	0.00233682865527282	0.00233682684090712	0.00233682436691461	0.00233682124577012	0.0023368176798397	0.00233681418756297	0.00233681173177485	0.00233681175029308	0.00233681584383153	0.00233682466344635	0.00233683550887838	0.00233683948698115	0.00233682466643833	0.00233680002427412	0.00233682310297738	0.00233686936204053	0.00233677429826865	0.00233689865282011	0.00233682140846976	0.00233677217829969	0.00233682140846976	0.00233689865282011	0.00233677429826865	0.00233686936204052	0.00233682310297738	0.00233680002427412	0.00233682466643833	0.00233683948698115	0.00233683550887839	0.00233682466344635	0.00233681584383153	0.00233681175029308	0.00233681173177486	0.00233681418756297	0.0023368176798397	0.00233682124577012	0.00233682436691461
flux1:	0.68499163879599	0.00220222362478886	0.00220222460769337	0.00220222546117753	0.00220222617625946	0.00220222675058676	0.00220222718308279	0.0022022274675236	0.00220222758563648	0.00220222750061908	0.00220222715243817	0.0022022264569435	0.00220222531179339	0.00220222361347151	0.00220222129117467	0.00220221836452182	0.00220221503114516	0.00220221178256633	0.00220220952099887	0.00220220958371027	0.00220221344677844	0.00220222168300805	0.00220223172371266	0.002202235230856	0.00220222111007925	0.00220219796875437	0.00220221982176649	0.00220226313481957	0.0022021735282189	0.00220229071681734	0.00220221789894852	0.00220217145051972	0.00220221789894852	0.00220229071681734	0.0022021735282189	0.00220226313481957	0.00220221982176649	0.00220219796875437	0.00220222111007925	0.00220223523085601	0.00220223172371266	0.00220222168300805	0.00220221344677844	0.00220220958371027	0.00220220952099887	0.00220221178256633	0.00220221503114516	0.00220221836452182	0.00220222129117467
flux1:	0.685254087699743	0.00207354023051411	0.00207354118225201	0.00207354203752242	0.00207354278320715	0.00207354341129387	0.00207354391430674	0.00207354427979645	0.002073544484418	0.00207354448840952	0.00207354423171061	0.00207354363358353	0.00207354259848624	0.00207354103212599	0.0020735388729971	0.00207353614576403	0.0020735330419773	0.00207353002641612	0.00207352794329617	0.00207352803513787	0.00207353166194608	0.00207353932606492	0.00207354858817593	0.00207355163948138	0.0020735381753965	0.00207351643838081	0.00207353708679478	0.00207357758194806	0.00207349317653456	0.00207360350070595	0.002073534908032	0.00207349112004052	0.002073534908032	0.00207360350070594	0.00207349317653456	0.00207357758194806	0.00207353708679478	0.00207351643838081	0.0020735381753965	0.00207355163948138	0.00207354858817593	0.00207353932606492	0.00207353166194608	0.00207352803513787	0.00207352794329617	0.00207353002641612	0.0020735330419773	0.00207353614576403	0.0020735388729971
flux1:	0.685516536603496	0.00195065209858586	0.00195065301424729	0.00195065386641254	0.00195065463857974	0.00195065531781498	0.00195065589088543	0.001950656339578	0.00195065663567466	0.00195065673631781	0.00195065658089186	0.00195065609112301	0.00195065517691434	0.00195065375151732	0.00195065176089941	0.00195064923312187	0.0019506463526865	0.00195064355806063	0.00195064163814672	0.00195064174632182	0.00195064513459477	0.00195065224196995	0.0019506607558057	0.00195066337103841	0.00195065052723289	0.00195063010733019	0.00195064957923502	0.00195068738647284	0.0019506079365703	0.00195071169532414	0.00195064713307363	0.00195060588731117	0.00195064713307363	0.00195071169532414	0.0019506079365703	0.00195068738647284	0.00195064957923502	0.00195063010733019	0.00195065052723289	0.00195066337103841	0.0019506607558057	0.00195065224196995	0.00195064513459477	0.00195064174632183	0.00195064163814672	0.00195064355806063	0.0019506463526865	0.00195064923312187	0.00195065176089941
flux1:	0.685778985507249	0.00183342639418446	0.00183342727216567	0.00183342811855662	0.0018334289140621	0.00183342964146555	0.00183343028239087	0.00183343081337049	0.00183343120163777	0.00183343140130395	0.00183343135094083	0.00183343097412081	0.00183343018521539	0.00183342890374785	0.00183342708174716	0.00183342474941004	0.00183342208354421	0.001833419496939	0.00183341772589025	0.00183341784001482	0.00183342099091831	0.00183342756074539	0.00183343536040747	0.00183343756350184	0.00183342530971097	0.00183340612845197	0.00183342445813146	0.00183345970858849	0.00183338497859751	0.00183348246760409	0.00183342174750855	0.0018333829289426	0.00183342174750855	0.00183348246760409	0.00183338497859751	0.00183345970858849	0.00183342445813146	0.00183340612845197	0.00183342530971097	0.00183343756350184	0.00183343536040747	0.00183342756074539	0.00183342099091831	0.00183341784001482	0.00183341772589025	0.00183341949693899	0.00183342208354421	0.00183342474941003	0.00183342708174716
flux1:	0.686041434411003	0.00172172366088266	0.00172172450183247	0.00172172534108306	0.0017217261570245	0.00172172692873569	0.00172172763330765	0.00172172824258525	0.00172172871969783	0.00172172901597067	0.00172172906914229	0.00172172880429892	0.00172172813962686	0.00172172699999479	0.00172172534243046	0.00172172319832945	0.00172172073642392	0.00172171834461372	0.0017217167092823	0.00172171682143323	0.00172171973938595	0.00172172579429924	0.00172173291713962	0.00172173473558778	0.00172172304703663	0.00172170503392854	0.00172172226094852	0.0017217550861052	0.00172168485015211	0.00172177636090607	0.00172171930112103	0.00172168279794417	0.00172171930112103	0.00172177636090607	0.00172168485015211	0.0017217550861052	0.00172172226094852	0.00172170503392854	0.00172172304703663	0.00172173473558778	0.00172173291713962	0.00172172579429924	0.00172171973938595	0.00172171682143323	0.0017217167092823	0.00172171834461372	0.00172172073642392	0.00172172319832945	0.00172172534243046
flux1:	0.686303883314756	0.00161539869516541	0.00161539950103445	0.00161540033230094	0.00161540116544845	0.00161540197639788	0.00161540273832958	0.0016154034190264	0.00161540397806423	0.00161540436438078	0.0016154045150574	0.00161540435659713	0.00161540381061301	0.00161540280667685	0.00161540130603835	0.00161539934061948	0.00161539707090482	0.00161539486080435	0.00161539334944159	0.00161539345410785	0.00161539614649168	0.00161540171207307	0.00161540819806187	0.00161540966220346	0.00161539851884806	0.00161538161052641	0.00161539777875438	0.00161542830959009	0.00161536235109027	0.00161544817008487	0.00161539459506091	0.00161536029871495	0.00161539459506091	0.00161544817008487	0.00161536235109027	0.00161542830959009	0.00161539777875438	0.00161538161052641	0.00161539851884806	0.00161540966220346	0.00161540819806187	0.00161540171207307	0.00161539614649168	0.00161539345410785	0.00161539334944159	0.00161539486080435	0.00161539707090482	0.00161539934061948	0.00161540130603835
flux1:	0.686566332218509	0.00151430139274544	0.00151430216597954	0.00151430298832541	0.00151430383472986	0.00151430467849034	0.00151430548951704	0.00151430623220727	0.00151430686321986	0.00151430732962345	0.00151430756817211	0.00151430750687233	0.00151430707058415	0.00151430619316418	0.00151430483953327	0.00151430304167529	0.0015143009518157	0.00151429891084687	0.0015142975132199	0.00151429760716486	0.00151430008395138	0.00151430518816402	0.00151431107919119	0.00151431222144328	0.00151430160715271	0.00151428574647879	0.00151430090307698	0.00151432926921686	0.00151426738038508	0.00151434778831898	0.00151429752863826	0.00151426533381884	0.00151429752863826	0.00151434778831898	0.00151426738038508	0.00151432926921686	0.00151430090307698	0.0015142857464788	0.00151430160715271	0.00151431222144328	0.00151431107919119	0.00151430518816401	0.00151430008395138	0.00151429760716486	0.0015142975132199	0.00151429891084687	0.0015143009518157	0.00151430304167529	0.00151430483953328
flux1:	0.686828781122262	0.00141827756408845	0.00141827830699181	0.00141827911895076	0.00141827997372906	0.00141828084253395	0.00141828169266259	0.00141828248584091	0.00141828317650749	0.00141828371046541	0.00141828402458084	0.00141828404858364	0.00141828371055485	0.00141828294838535	0.00141828173028773	0.00141828008800081	0.00141827816559703	0.00141827628196398	0.0014182749893855	0.00141827507143219	0.00141827734474609	0.00141828201732026	0.00141828735646412	0.00141828821052776	0.00141827811224656	0.00141826324739019	0.00141827744181926	0.00141830377070661	0.00141824575204318	0.00141832102307883	0.00141827391527122	0.0014182437199177	0.00141827391527122	0.00141832102307883	0.00141824575204318	0.00141830377070661	0.00141827744181926	0.00141826324739019	0.00141827811224656	0.00141828821052776	0.00141828735646412	0.00141828201732026	0.00141827734474609	0.00141827507143219	0.0014182749893855	0.00141827628196398	0.00141827816559703	0.00141828008800081	0.00141828173028773
flux1:	0.687091230026016	0.00132716971688884	0.00132717043116779	0.00132717123048379	0.00132717208776832	0.00132717297267335	0.00132717385054935	0.00132717468118455	0.00132717541752721	0.00132717600476739	0.00132717638038996	0.00132717647615402	0.0013271762234392	0.00132717556403781	0.00132717446919792	0.00132717297022033	0.00132717120321193	0.00132716946608346	0.0013271682713621	0.00132716834211678	0.00132717042575777	0.00132717469755634	0.00132717952835	0.00132718012842712	0.00132717053535296	0.00132715661889572	0.00132716990196125	0.00132719431808293	0.00132713997786069	0.00132721037895028	0.00132716626530079	0.00132713797057583	0.00132716626530079	0.00132721037895028	0.00132713997786069	0.00132719431808293	0.00132716990196125	0.00132715661889572	0.00132717053535296	0.00132718012842712	0.00132717952835	0.00132717469755634	0.00132717042575777	0.00132716834211678	0.0013271682713621	0.00132716946608346	0.00132717120321193	0.00132717297022032	0.00132717446919793
flux1:	0.687353678929769	0.00124081780356322	0.00124081849004819	0.00124081927357938	0.00124082012660949	0.00124082101776861	0.00124082191112392	0.00124082276525904	0.00124082353236698	0.00124082415769239	0.0012408245798734	0.00124082473304779	0.00124082455203125	0.00124082398245883	0.00124082299844001	0.00124082163072237	0.00124082000768698	0.00124081840729075	0.00124081730461342	0.00124081736614471	0.00124081927509019	0.00124082317747924	0.001240827543203	0.00124082792325313	0.00124081882605981	0.00124080581414832	0.00124081823711678	0.00124084086130357	0.00124079001507632	0.00124085580536753	0.00124081453372509	0.00124078804398739	0.0012408145337251	0.00124085580536753	0.00124079001507632	0.00124084086130357	0.00124081823711678	0.00124080581414832	0.00124081882605981	0.00124082792325313	0.001240827543203	0.00124082317747924	0.00124081927509019	0.00124081736614471	0.00124081730461342	0.00124081840729075	0.00124082000768698	0.00124082163072237	0.00124082299844001
flux1:	0.687616127833522	0.00115905993214537	0.00115906059067709	0.0011590613544416	0.00115906219576839	0.00115906308278968	0.0011590639789354	0.00115906484229601	0.00115906562502328	0.00115906627306804	0.00115906672675004	0.0011590669229424	0.00115906680005742	0.00115906630755242	0.00115906542227318	0.00115906417434761	0.00115906268470002	0.0011590612123379	0.00115906019709819	0.00115906025258977	0.00115906200249942	0.00115906556674724	0.00115906950977126	0.00115906970283256	0.00115906109296287	0.00115904894453575	0.0011590605583405	0.0011590815071593	0.00115903397730753	0.00115909540763779	0.00115905683123292	0.00115903205400614	0.00115905683123292	0.00115909540763779	0.00115903397730753	0.0011590815071593	0.0011590605583405	0.00115904894453575	0.00115906109296287	0.00115906970283256	0.00115906950977126	0.00115906556674724	0.00115906200249942	0.00115906025258977	0.00115906019709819	0.0011590612123379	0.00115906268470002	0.00115906417434761	0.00115906542227318
flux1:	0.687878576737275	0.00108173303927805	0.00108173366873527	0.00108173440807056	0.00108173522984236	0.00108173610218923	0.00108173698851698	0.00108173784709306	0.00108173863069728	0.00108173928659583	0.00108173975728378	0.00108173998270402	0.00108173990501954	0.00108173947749956	0.00108173867962403	0.00108173754086143	0.00108173617496129	0.00108173482295781	0.00108173389154605	0.00108173394494107	0.00108173555168265	0.00108173880840705	0.00108174236960394	0.00108174240719774	0.00108173427624455	0.00108172295235043	0.00108173380690258	0.00108175319215155	0.00108170880747703	0.00108176611996163	0.00108173009723849	0.00108170694317857	0.00108173009723849	0.00108176611996163	0.00108170880747703	0.00108175319215155	0.00108173380690258	0.00108172295235043	0.00108173427624455	0.00108174240719774	0.00108174236960394	0.00108173880840705	0.00108173555168265	0.00108173394494107	0.00108173389154605	0.00108173482295781	0.00108173617496129	0.00108173754086143	0.00108173867962403
flux1:	0.688141025641029	0.00100867352429679	0.00100867412273689	0.00100867483254054	0.00100867562683555	0.00100867647423947	0.00100867733869951	0.00100867817927135	0.00100867894996799	0.00100867959991648	0.00100868007422397	0.00100868031619301	0.00100868027186284	0.00100867989829331	0.00100867917750071	0.00100867813826521	0.0010086768874449	0.00100867564904355	0.00100867479861436	0.00100867485426814	0.00100867633348129	0.00100867931216119	0.00100868253040346	0.00100868244203597	0.00100867478122415	0.00100866424444227	0.00100867438805515	0.00100869231636807	0.00100865091174439	0.00100870433946008	0.00100867073392667	0.00100864911678884	0.00100867073392667	0.00100870433946008	0.00100865091174439	0.00100869231636807	0.00100867438805515	0.00100866424444227	0.00100867478122415	0.00100868244203597	0.00100868253040346	0.00100867931216119	0.00100867633348129	0.00100867485426814	0.00100867479861436	0.00100867564904355	0.0010086768874449	0.00100867813826521	0.00100867917750071
flux1:	0.688403474544782	9.39717843693551e-4	9.39718408574124e-4	9.39719083593208e-4	9.39719842766965e-4	9.39720655621504e-4	9.39721487150332e-4	9.39722297735778e-4	9.39723043149718e-4	9.39723674846549e-4	9.39724140909667e-4	9.39724388230863e-4	9.39724366807692e-4	9.39724037444421e-4	9.39723384587467e-4	9.39722436300424e-4	9.39721292827832e-4	9.39720162050405e-4	9.39719390283376e-4	9.39719452639158e-4	9.39720819350686e-4	9.39723547913849e-4	9.39726459666069e-4	9.39726272435319e-4	9.39719072211518e-4	9.39709286180485e-4	9.39718765111305e-4	9.39735337672526e-4	9.39696753754756e-4	9.39746520517964e-4	9.39715200615904e-4	9.39695037222658e-4	9.39715200615903e-4	9.39746520517963e-4	9.39696753754756e-4	9.39735337672526e-4	9.39718765111306e-4	9.39709286180484e-4	9.39719072211518e-4	9.39726272435319e-4	9.39726459666069e-4	9.39723547913849e-4	9.39720819350687e-4	9.39719452639157e-4	9.39719390283376e-4	9.39720162050405e-4	9.39721292827832e-4	9.39722436300424e-4	9.39723384587467e-4
flux1:	0.688665923448535	8.74703065527252e-4	8.74703593976257e-4	8.74704229113902e-4	8.74704946132564e-4	8.7470571584331e-4	8.74706504720014e-4	8.74707274926806e-4	8.74707984430904e-4	8.74708587391392e-4	8.74709035150004e-4	8.74709278347869e-4	8.74709270970664e-4	8.7470897748783e-4	8.74708384654115e-4	8.7470751978318e-4	8.74706476774901e-4	8.7470544825909e-4	8.74704753126551e-4	8.74704826426737e-4	8.74706094727398e-4	8.74708599221766e-4	8.74711238232572e-4	8.74710976543674e-4	8.74704226275236e-4	8.74695155330721e-4	8.74704013438145e-4	8.74719325805298e-4	8.74683408798578e-4	8.7472972903449e-4	8.74700568028721e-4	8.74681778238851e-4	8.74700568028721e-4	8.7472972903449e-4	8.74683408798577e-4	8.74719325805298e-4	8.74704013438145e-4	8.74695155330721e-4	8.74704226275236e-4	8.74710976543675e-4	8.74711238232573e-4	8.74708599221766e-4	8.74706094727398e-4	8.74704826426737e-4	8.74704753126551e-4	8.7470544825909e-4	8.74706476774901e-4	8.7470751978318e-4	8.74708384654115e-4
flux1:	0.688928372352288	8.13467383613856e-4	8.13467872717544e-4	8.13468463328819e-4	8.13469132064201e-4	8.13469851335106e-4	8.13470589452015e-4	8.13471310726842e-4	8.13471975663933e-4	8.13472541410989e-4	8.13472962764003e-4	8.13473194200614e-4	8.13473193668874e-4	8.13472929187969e-4	8.13472389680857e-4	8.13471601670559e-4	8.13470652971425e-4	8.13469721801036e-4	8.13469101354944e-4	8.13469189396979e-4	8.13470372186144e-4	8.13472676538204e-4	8.13475073632646e-4	8.13474759019679e-4	8.1346844679999e-4	8.13460055717321e-4	8.1346833422952e-4	8.13482476257828e-4	8.13449077741729e-4	8.13492156438354e-4	8.13465032325561e-4	8.13447539004339e-4	8.1346503232556e-4	8.13492156438354e-4	8.13449077741729e-4	8.13482476257829e-4	8.1346833422952e-4	8.13460055717322e-4	8.1346844679999e-4	8.13474759019679e-4	8.13475073632646e-4	8.13472676538204e-4	8.13470372186144e-4	8.13469189396978e-4	8.13469101354944e-4	8.13469721801036e-4	8.13470652971424e-4	8.1347160167056e-4	8.13472389680857e-4
flux1:	0.689190821256042	7.55850591582041e-4	7.5585103866363e-4	7.55851580817465e-4	7.55852196285462e-4	7.55852859328602e-4	7.55853540368985e-4	7.55854206141065e-4	7.55854819932929e-4	7.5585534207157e-4	7.55855730918072e-4	7.55855944801985e-4	7.55855945553598e-4	7.55855704591182e-4	7.55855212847966e-4	7.55854496008763e-4	7.55853636052747e-4	7.55852797593015e-4	7.55852249780569e-4	7.5585235572383e-4	7.55853464524827e-4	7.55855590384459e-4	7.55857773353279e-4	7.55857424402123e-4	7.55851536955281e-4	7.55843790789441e-4	7.55851528174014e-4	7.5586458403308e-4	7.55833560836364e-4	7.55873593576142e-4	7.55848389009682e-4	7.55832117999816e-4	7.55848389009681e-4	7.55873593576142e-4	7.55833560836364e-4	7.5586458403308e-4	7.55851528174014e-4	7.5584379078944e-4	7.5585153695528e-4	7.55857424402124e-4	7.5585777335328e-4	7.55855590384459e-4	7.55853464524826e-4	7.55852355723829e-4	7.55852249780569e-4	7.55852797593016e-4	7.55853636052747e-4	7.55854496008763e-4	7.55855212847966e-4
flux1:	0.689453270159795	7.01694517115946e-4	7.01694919982721e-4	7.01695410672572e-4	7.01695969202881e-4	7.01696571865153e-4	7.0169719138681e-4	7.01697797110346e-4	7.01698355262273e-4	7.01698829450823e-4	7.01699181632792e-4	7.01699373938304e-4	7.01699371949962e-4	7.01699150303074e-4	7.01698701768361e-4	7.01698051140246e-4	7.01697274806224e-4	7.01696524554654e-4	7.01696047069456e-4	7.01696173296269e-4	7.01697218141887e-4	7.01699184809716e-4	7.01701178388714e-4	7.01700810751903e-4	7.01695333426744e-4	7.01688197439369e-4	7.016954293639e-4	7.01707477635864e-4	7.01678691754495e-4	7.01715864814815e-4	7.01692467043268e-4	7.01677347135946e-4	7.01692467043268e-4	7.01715864814815e-4	7.01678691754495e-4	7.01707477635864e-4	7.016954293639e-4	7.01688197439369e-4	7.01695333426744e-4	7.01700810751903e-4	7.01701178388714e-4	7.01699184809716e-4	7.01697218141887e-4	7.0169617329627e-4	7.01696047069456e-4	7.01696524554654e-4	7.01697274806224e-4	7.01698051140245e-4	7.0169870176836e-4
flux1:	0.689715719063548	6.50843416926774e-4	6.50843774069154e-4	6.50844211361047e-4	6.50844710692364e-4	6.5084525049857e-4	6.50845805928052e-4	6.5084634903269e-4	6.50846849046958e-4	6.50847272881117e-4	6.50847586046141e-4	6.50847754362399e-4	6.50847746992162e-4	6.50847541580164e-4	6.5084713255152e-4	6.50846543756625e-4	6.50845846230491e-4	6.50845179691072e-4	6.50844769863946e-4	6.50844917894968e-4	6.50845907279673e-4	6.50847731710147e-4	6.50849557640012e-4	6.50849184132149e-4	6.5084410097334e-4	6.50837540634308e-4	6.50844300004636e-4	6.50855413851304e-4	6.50828732401598e-4	6.50863222914714e-4	6.5084152373068e-4	6.50827486635974e-4	6.50841523730681e-4	6.50863222914713e-4	6.50828732401598e-4	6.50855413851304e-4	6.50844300004637e-4	6.50837540634308e-4	6.5084410097334e-4	6.50849184132148e-4	6.50849557640012e-4	6.50847731710147e-4	6.50845907279673e-4	6.50844917894968e-4	6.50844769863946e-4	6.50845179691072e-4	6.50845846230491e-4	6.50846543756625e-4	6.5084713255152e-4
flux1:	0.689978167967302	6.03144333195689e-4	6.03144643927731e-4	6.03145027040443e-4	6.03145466340997e-4	6.0314594245823e-4	6.03146433004929e-4	6.03146912767462e-4	6.03147353981838e-4	6.0314772681002e-4	6.03148000213569e-4	6.03148143543422e-4	6.03148129334604e-4	6.03147938015136e-4	6.03147565476327e-4	6.03147034573073e-4	6.03146411225102e-4	6.03145823811217e-4	6.03145478542136e-4	6.03145649003717e-4	6.0314658989664e-4	6.03148286767756e-4	6.03149963922833e-4	6.03149594683398e-4	6.03144888565891e-4	6.03138869615848e-4	6.03145186678245e-4	6.03155434064009e-4	6.03130729262156e-4	6.03162705424887e-4	6.03142601120442e-4	6.03129581436123e-4	6.03142601120441e-4	6.03162705424887e-4	6.03130729262156e-4	6.03155434064009e-4	6.03145186678245e-4	6.03138869615848e-4	6.03144888565892e-4	6.03149594683397e-4	6.03149963922833e-4	6.03148286767757e-4	6.0314658989664e-4	6.03145649003717e-4	6.03145478542135e-4	6.03145823811217e-4	6.03146411225102e-4	6.03147034573072e-4	6.03147565476327e-4
flux1:	0.690240616871055	5.58447412414386e-4	5.58447676951074e-4	5.58448006268656e-4	5.58448386087013e-4	5.58448799219452e-4	5.58449225722448e-4	5.58449643075484e-4	5.58450026444738e-4	5.58450349133912e-4	5.58450583400846e-4	5.58450701928527e-4	5.58450680392779e-4	5.58450501767592e-4	5.58450163222549e-4	5.58449686571163e-4	5.58449132855194e-4	5.58448619823928e-4	5.5844833555402e-4	5.58448528193032e-4	5.58449426103841e-4	5.58451007942849e-4	5.58452552516038e-4	5.58452195225515e-4	5.58447848037934e-4	5.58442336597691e-4	5.58448239090825e-4	5.58457683048209e-4	5.5843483220747e-4	5.58464453530967e-4	5.58445844856178e-4	5.58433780034134e-4	5.58445844856177e-4	5.58464453530967e-4	5.5843483220747e-4	5.5845768304821e-4	5.58448239090825e-4	5.58442336597691e-4	5.58447848037934e-4	5.58452195225515e-4	5.58452552516038e-4	5.5845100794285e-4	5.58449426103841e-4	5.58448528193032e-4	5.5844833555402e-4	5.58448619823928e-4	5.58449132855194e-4	5.58449686571163e-4	5.58450163222549e-4
flux1:	0.690503065774808	5.1660618771267e-4	5.166064071846e-4	5.16606684206226e-4	5.16607006361237e-4	5.16607358587699e-4	5.16607723310431e-4	5.16608080605243e-4	5.16608408444089e-4	5.16608683115012e-4	5.1660887997887e-4	5.16608974824083e-4	5.16608946219377e-4	5.16608779443425e-4	5.16608472761441e-4	5.16608046908269e-4	5.1660755828647e-4	5.16607114704725e-4	5.16606887425354e-4	5.16607101165151e-4	5.1660796025369e-4	5.16609437607188e-4	5.16610863337572e-4	5.16610523472556e-4	5.16606516335181e-4	5.16601479048089e-4	5.16606992391002e-4	5.16615691316098e-4	5.16594576853209e-4	5.16621994443538e-4	5.16604786564685e-4	5.16593616874106e-4	5.16604786564685e-4	5.16621994443538e-4	5.16594576853209e-4	5.16615691316098e-4	5.16606992391002e-4	5.16601479048089e-4	5.16606516335181e-4	5.16610523472556e-4	5.16610863337572e-4	5.16609437607188e-4	5.1660796025369e-4	5.16607101165151e-4	5.16606887425353e-4	5.16607114704725e-4	5.1660755828647e-4	5.16608046908268e-4	5.16608472761441e-4
flux1:	0.690765514678561	4.77477825907122e-4	4.77478002317702e-4	4.77478229553486e-4	4.77478496975173e-4	4.77478791543701e-4	4.77479097932658e-4	4.77479398673557e-4	4.774796743789e-4	4.7747990412839e-4	4.77480066165194e-4	4.7748013913874e-4	4.77480104255431e-4	4.77479948859845e-4	4.77479672139815e-4	4.77479293725042e-4	4.77478865619875e-4	4.77478486360649e-4	4.77478311654849e-4	4.77478544684896e-4	4.77479367904608e-4	4.77480749541078e-4	4.77482067971023e-4	4.77481749084368e-4	4.77478062587945e-4	4.77473466782118e-4	4.77478614285315e-4	4.7748662225124e-4	4.77467131694365e-4	4.77492488555277e-4	4.77476591009692e-4	4.77466259496293e-4	4.77476591009692e-4	4.77492488555277e-4	4.77467131694365e-4	4.7748662225124e-4	4.77478614285315e-4	4.77473466782117e-4	4.77478062587945e-4	4.77481749084368e-4	4.77482067971023e-4	4.77480749541078e-4	4.77479367904608e-4	4.77478544684896e-4	4.77478311654849e-4	4.77478486360649e-4	4.77478865619875e-4	4.77479293725042e-4	4.77479672139815e-4
flux1:	0.691027963582315	4.40923340628656e-4	4.40923476762329e-4	4.40923657586385e-4	4.40923874121239e-4	4.40924115215866e-4	4.40924367639428e-4	4.40924616206213e-4	4.40924843975029e-4	4.40925032600812e-4	4.40925162971645e-4	4.40925216345087e-4	4.40925176310278e-4	4.40925032047025e-4	4.40924783505775e-4	4.40924449196895e-4	4.40924076969672e-4	4.40923756735185e-4	4.40923629845614e-4	4.40923879736599e-4	4.40924669001586e-4	4.40925962134721e-4	4.40927182883697e-4	4.40926886896735e-4	4.40923501349493e-4	4.40919315207941e-4	4.40924118295889e-4	4.40931485373603e-4	4.40913511365077e-4	4.40936942715155e-4	4.40922269360098e-4	4.40912721800857e-4	4.40922269360098e-4	4.40936942715155e-4	4.40913511365077e-4	4.40931485373603e-4	4.4092411829589e-4	4.40919315207941e-4	4.40923501349492e-4	4.40926886896735e-4	4.40927182883697e-4	4.40925962134721e-4	4.40924669001586e-4	4.40923879736599e-4	4.40923629845614e-4	4.40923756735185e-4	4.40924076969672e-4	4.40924449196895e-4	4.40924783505776e-4
flux1:	0.691290412486068	4.06807772992658e-4	4.06807872285048e-4	4.06808010758544e-4	4.06808180953291e-4	4.06808373447829e-4	4.06808576930451e-4	4.06808778303855e-4	4.06808962860866e-4	4.06809114602005e-4	4.06809216815705e-4	4.06809253114535e-4	4.06809209222107e-4	4.06809075935299e-4	4.06808853822599e-4	4.06808560273699e-4	4.06808239227499e-4	4.06807972594664e-4	4.06807888511454e-4	4.06808152347481e-4	4.0680890871335e-4	4.06810119235153e-4	4.06811250278734e-4	4.06810977773842e-4	4.06807873445554e-4	4.06804066173817e-4	4.06808544608718e-4	4.06815317185965e-4	4.06798757474192e-4	4.06820391071514e-4	4.06806860025032e-4	4.06798044877968e-4	4.06806860025031e-4	4.06820391071514e-4	4.06798757474192e-4	4.06815317185965e-4	4.06808544608718e-4	4.06804066173817e-4	4.06807873445554e-4	4.06810977773842e-4	4.06811250278734e-4	4.06810119235153e-4	4.0680890871335e-4	4.06808152347481e-4	4.06807888511454e-4	4.06807972594664e-4	4.068082392275e-4	4.068085602737e-4	4.06808853822599e-4
flux1:	0.691552861389821	3.75000341360986e-4	3.75000407743071e-4	3.75000508420372e-4	3.75000637297915e-4	3.75000786510574e-4	3.75000946475671e-4	3.75001105978437e-4	3.75001252325101e-4	3.75001371628039e-4	3.75001449332446e-4	3.75001471159238e-4	3.7500142473e-4	3.7500130225627e-4	3.7500110479685e-4	3.75000848632098e-4	3.75000574035449e-4	3.75000355518378e-4	3.75000309080075e-4	3.75000583599805e-4	3.75001307449062e-4	3.75002440162844e-4	3.7500348810663e-4	3.75003238610145e-4	3.75000395963836e-4	3.74996937946444e-4	3.75001110044754e-4	3.75007331135482e-4	3.74992088551602e-4	3.75012045020145e-4	3.74999578592323e-4	3.74991446941158e-4	3.74999578592323e-4	3.75012045020145e-4	3.74992088551603e-4	3.75007331135482e-4	3.75001110044754e-4	3.74996937946443e-4	3.75000395963836e-4	3.75003238610145e-4	3.7500348810663e-4	3.75002440162844e-4	3.75001307449062e-4	3.75000583599806e-4	3.75000309080075e-4	3.75000355518378e-4	3.75000574035449e-4	3.75000848632098e-4	3.7500110479685e-4
flux1:	0.691815310293574	3.45374561813521e-4	3.45374599542156e-4	3.45374667272706e-4	3.45374760112686e-4	3.4537487157346e-4	3.45374993606149e-4	3.45375116669709e-4	3.45375229863136e-4	3.45375321180446e-4	3.45375377987541e-4	3.45375387878757e-4	3.45375340152626e-4	3.45375228250765e-4	3.45375053611867e-4	3.45374831430123e-4	3.45374598557037e-4	3.45374422680903e-4	3.45374408681737e-4	3.45374690420905e-4	3.45375381644775e-4	3.45376440489532e-4	3.45377410829467e-4	3.45377183076714e-4	3.45374582980452e-4	3.45371445919388e-4	3.45375328754415e-4	3.4538103829259e-4	3.45367020708748e-4	3.45385413861723e-4	3.4537393847543e-4	3.45366443969047e-4	3.4537393847543e-4	3.45385413861723e-4	3.45367020708748e-4	3.4538103829259e-4	3.45375328754415e-4	3.45371445919388e-4	3.45374582980452e-4	3.45377183076714e-4	3.45377410829467e-4	3.45376440489532e-4	3.45375381644775e-4	3.45374690420905e-4	3.45374408681736e-4	3.45374422680903e-4	3.45374598557037e-4	3.45374831430123e-4	3.45375053611867e-4
flux1:	0.692077759197328	3.17808340996904e-4	3.17808354483364e-4	3.17808394220562e-4	3.17808456355186e-4	3.1780853559568e-4	3.17808625233855e-4	3.1780871719779e-4	3.17808802165281e-4	3.17808869791265e-4	3.17808909138853e-4	3.17808909456409e-4	3.1780886151628e-4	3.1780875982442e-4	3.17808606105971e-4	3.17808414502566e-4	3.17808218684033e-4	3.1780808006464e-4	3.1780809336192e-4	3.17808378790552e-4	3.17809036960298e-4	3.1781002521948e-4	3.1781092258177e-4	3.17810714757873e-4	3.17808338671063e-4	3.17805495701244e-4	3.17809105286834e-4	3.17814340400197e-4	3.17801460667467e-4	3.17818397823903e-4	3.17807843924559e-4	3.17800942711353e-4	3.17807843924559e-4	3.17818397823903e-4	3.17801460667468e-4	3.17814340400196e-4	3.17809105286834e-4	3.17805495701244e-4	3.17808338671063e-4	3.17810714757873e-4	3.1781092258177e-4	3.1781002521948e-4	3.17809036960298e-4	3.17808378790552e-4	3.1780809336192e-4	3.1780808006464e-4	3.17808218684033e-4	3.17808414502566e-4	3.17808606105971e-4
flux1:	0.692340208101081	2.92184043052808e-4	2.92184036699634e-4	2.92184053326173e-4	2.92184089959672e-4	2.921841423325e-4	2.92184204892022e-4	2.92184270840618e-4	2.92184332232718e-4	2.92184380177381e-4	2.92184405227505e-4	2.92184398084028e-4	2.92184350809189e-4	2.92184258826453e-4	2.92184124069993e-4	2.92183959671183e-4	2.92183796353123e-4	2.9218368977689e-4	2.92183725392993e-4	2.92184011041784e-4	2.92184635563986e-4	2.92185556053376e-4	2.92186384409025e-4	2.92186194361045e-4	2.92184024491461e-4	2.9218145027003e-4	2.92184801722056e-4	2.92189596982848e-4	2.92177772847981e-4	2.9219335513976e-4	2.92183657094209e-4	2.92177307751653e-4	2.92183657094209e-4	2.9219335513976e-4	2.92177772847981e-4	2.92189596982848e-4	2.92184801722056e-4	2.9218145027003e-4	2.92184024491461e-4	2.92186194361045e-4	2.92186384409025e-4	2.92185556053376e-4	2.92184635563986e-4	2.92184011041785e-4	2.92183725392993e-4	2.9218368977689e-4	2.92183796353123e-4	2.92183959671183e-4	2.92184124069993e-4
flux1:	0.692602657004834	2.68388532347061e-4	2.6838851040162e-4	2.68388508578517e-4	2.68388524636131e-4	2.68388555168414e-4	2.68388595605502e-4	2.68388640243143e-4	2.68388682325628e-4	2.68388714226221e-4	2.68388727798389e-4	2.68388715013447e-4	2.68388669059042e-4	2.68388586147633e-4	2.68388468359557e-4	2.68388327864971e-4	2.68388192667925e-4	2.68388113167561e-4	2.68388166381976e-4	2.68388448953456e-4	2.68389039205242e-4	2.68389894436195e-4	2.68390657286926e-4	2.68390482704722e-4	2.68388502134254e-4	2.68386172902116e-4	2.68389280575981e-4	2.68393668227024e-4	2.6838282222822e-4	2.6839714489569e-4	2.68388240880668e-4	2.6838240434043e-4	2.68388240880668e-4	2.6839714489569e-4	2.68382822228219e-4	2.68393668227024e-4	2.68389280575981e-4	2.68386172902115e-4	2.68388502134254e-4	2.68390482704722e-4	2.68390657286926e-4	2.68389894436195e-4	2.68389039205241e-4	2.68388448953456e-4	2.68388166381976e-4	2.68388113167562e-4	2.68388192667925e-4	2.68388327864971e-4	2.68388468359558e-4
flux1:	0.692865105908588	2.46313193725665e-4	2.46313160156688e-4	2.46313144200868e-4	2.46313144210814e-4	2.46313157493783e-4	2.46313180305274e-4	2.46313207870063e-4	2.46313234453143e-4	2.46313253520595e-4	2.46313258056459e-4	2.46313241139691e-4	2.46313196937874e-4	2.46313122340996e-4	2.46313019525519e-4	2.46312899754136e-4	2.46312788530453e-4	2.46312731452432e-4	2.46312797880334e-4	2.46313074341765e-4	2.46313629783342e-4	2.46314422099319e-4	2.46315122633272e-4	2.46314961197973e-4	2.46313153976654e-4	2.46311047592134e-4	2.46313925195869e-4	2.46317935351562e-4	2.46307994694291e-4	2.46321147369338e-4	2.46312979250389e-4	2.46307618719582e-4	2.46312979250389e-4	2.46321147369338e-4	2.46307994694291e-4	2.46317935351562e-4	2.46313925195869e-4	2.46311047592134e-4	2.46313153976654e-4	2.46314961197973e-4	2.46315122633272e-4	2.46314422099319e-4	2.46313629783342e-4	2.46313074341765e-4	2.46312797880334e-4	2.46312731452432e-4	2.46312788530453e-4	2.46312899754136e-4	2.46313019525519e-4
flux1:	0.693127554812341	2.25853932016736e-4	2.25853890417794e-4	2.25853864210748e-4	2.25853852220282e-4	2.25853852334755e-4	2.25853861494812e-4	2.25853875707905e-4	2.25853890109254e-4	2.25853899105454e-4	2.25853896660357e-4	2.25853876816791e-4	2.25853834594667e-4	2.25853767465577e-4	2.25853677662962e-4	2.25853575598571e-4	2.25853484483534e-4	2.25853445544365e-4	2.25853521199316e-4	2.25853788855494e-4	2.25854309118748e-4	2.25855040804377e-4	2.25855682021422e-4	2.25855531521957e-4	2.25853882731149e-4	2.25851978676841e-4	2.25854639360461e-4	2.25858300183276e-4	2.25849196597889e-4	2.25861263573978e-4	2.25853776775984e-4	2.25848857655071e-4	2.25853776775984e-4	2.25861263573978e-4	2.25849196597889e-4	2.25858300183275e-4	2.25854639360461e-4	2.25851978676841e-4	2.25853882731149e-4	2.25855531521957e-4	2.25855682021422e-4	2.25855040804378e-4	2.25854309118748e-4	2.25853788855494e-4	2.25853521199316e-4	2.25853445544365e-4	2.25853484483534e-4	2.25853575598571e-4	2.25853677662962e-4
flux1:	0.693390003716094	2.06911152478078e-4	2.0691110599979e-4	2.069110729277e-4	2.06911052452328e-4	2.06911042927965e-4	2.06911041858034e-4	2.06911045904745e-4	2.06911050941771e-4	2.06911052182701e-4	2.06911044438972e-4	2.06911022591327e-4	2.06910982400825e-4	2.06910921838448e-4	2.06910843164464e-4	2.06910755997174e-4	2.0691068145132e-4	2.0691065678059e-4	2.06910738120022e-4	2.06910994665312e-4	2.0691147961843e-4	2.06912152981683e-4	2.06912737789412e-4	2.06912596208611e-4	2.06911091995304e-4	2.06909371360201e-4	2.06911827782902e-4	2.06915165636701e-4	2.06906835220098e-4	2.06917895709349e-4	2.0691103908e-4	2.06906528878059e-4	2.0691103908e-4	2.06917895709349e-4	2.06906835220098e-4	2.06915165636701e-4	2.06911827782902e-4	2.06909371360201e-4	2.06911091995304e-4	2.06912596208611e-4	2.06912737789412e-4	2.06912152981683e-4	2.0691147961843e-4	2.06910994665312e-4	2.06910738120022e-4	2.06910656780591e-4	2.0691068145132e-4	2.06910755997174e-4	2.06910843164464e-4
flux1:	0.693652452619847	1.89389723861511e-4	1.89389675172265e-4	1.893896380961e-4	1.89389612099303e-4	1.89389595904006e-4	1.89389587471699e-4	1.89389584009392e-4	1.89389582015451e-4	1.89389577394728e-4	1.89389565691295e-4	1.89389542514193e-4	1.89389504269127e-4	1.89389449356135e-4	1.89389380039318e-4	1.89389305200444e-4	1.89389244041205e-4	1.89389230210282e-4	1.89389314163443e-4	1.89389557713441e-4	1.89390007502554e-4	1.89390624931568e-4	1.89391156214025e-4	1.89391021786814e-4	1.89389649371845e-4	1.89388094811522e-4	1.89390359188956e-4	1.89393398771109e-4	1.89385781815053e-4	1.89395910192786e-4	1.89389635860484e-4	1.89385504108476e-4	1.89389635860484e-4	1.89395910192786e-4	1.89385781815053e-4	1.89393398771109e-4	1.89390359188956e-4	1.89388094811522e-4	1.89389649371845e-4	1.89391021786814e-4	1.89391156214025e-4	1.89390624931569e-4	1.89390007502553e-4	1.89389557713441e-4	1.89389314163443e-4	1.89389230210282e-4	1.89389244041205e-4	1.89389305200444e-4	1.89389380039318e-4
flux1:	0.693914901523601	1.73198925726885e-4	1.73198877000177e-4	1.73198838252783e-4	1.73198809152377e-4	1.73198788707215e-4	1.73198775248909e-4	1.73198766436187e-4	1.73198759295098e-4	1.73198750322388e-4	1.73198735695496e-4	1.73198711656758e-4	1.73198675172894e-4	1.73198625012743e-4	1.73198563426746e-4	1.73198498615207e-4	1.73198448036823e-4	1.73198442073021e-4	1.73198526051943e-4	1.7319875515599e-4	1.73199170225714e-4	1.73199734222658e-4	1.73200214884601e-4	1.73200086131419e-4	1.7319883379498e-4	1.73197429473126e-4	1.7319951360745e-4	1.73202278062037e-4	1.7319531887098e-4	1.73204584908454e-4	1.73198848136184e-4	1.7319506629894e-4	1.73198848136184e-4	1.73204584908454e-4	1.7319531887098e-4	1.73202278062037e-4	1.7319951360745e-4	1.73197429473126e-4	1.7319883379498e-4	1.73200086131419e-4	1.73200214884601e-4	1.73199734222658e-4	1.73199170225714e-4	1.7319875515599e-4	1.73198526051943e-4	1.73198442073021e-4	1.73198448036823e-4	1.73198498615207e-4	1.73198563426746e-4
flux1:	0.694177350427354	1.58252381593562e-4	1.5825233451877e-4	1.58252295924909e-4	1.58252265621283e-4	1.58252242835695e-4	1.58252226197317e-4	1.58252213738876e-4	1.58252202932206e-4	1.58252190781238e-4	1.58252174011429e-4	1.58252149416207e-4	1.58252114450785e-4	1.58252068200945e-4	1.58252012890046e-4	1.58251956089186e-4	1.58251913670675e-4	1.58251913057449e-4	1.58251994952218e-4	1.58252208588727e-4	1.58252589684082e-4	1.58253102878983e-4	1.58253535869014e-4	1.58253411608052e-4	1.58252268656215e-4	1.58251000171057e-4	1.58252915466681e-4	1.5825542648138e-4	1.58249073182654e-4	1.58257542268911e-4	1.58252301305629e-4	1.58248842693199e-4	1.58252301305629e-4	1.58257542268911e-4	1.58249073182654e-4	1.5825542648138e-4	1.58252915466681e-4	1.58251000171057e-4	1.58252268656215e-4	1.58253411608052e-4	1.58253535869014e-4	1.58253102878983e-4	1.58252589684081e-4	1.58252208588727e-4	1.58251994952218e-4	1.58251913057448e-4	1.58251913670675e-4	1.58251956089186e-4	1.58252012890046e-4
flux1:	0.694439799331107	1.44467979464947e-4	1.44467935277436e-4	1.44467898192047e-4	1.44467868113123e-4	1.44467844434982e-4	1.44467826025456e-4	1.44467811227152e-4	1.44467797889103e-4	1.4446778345053e-4	1.44467765111669e-4	1.44467740145885e-4	1.44467706433792e-4	1.44467663333177e-4	1.44467613029791e-4	1.44467562514302e-4	1.44467526215941e-4	1.4446752888031e-4	1.44467607040529e-4	1.44467804597561e-4	1.44468152750181e-4	1.44468617898049e-4	1.44469006214176e-4	1.44468885556234e-4	1.44467842272349e-4	1.444666965716e-4	1.44468454039662e-4	1.44470731928907e-4	1.44464936278144e-4	1.44472669631934e-4	1.44467885562948e-4	1.44464725241983e-4	1.44467885562948e-4	1.44472669631935e-4	1.44464936278144e-4	1.44470731928907e-4	1.44468454039662e-4	1.444666965716e-4	1.44467842272349e-4	1.44468885556234e-4	1.44469006214177e-4	1.44468617898049e-4	1.44468152750181e-4	1.44467804597561e-4	1.44467607040529e-4	1.4446752888031e-4	1.44467526215941e-4	1.44467562514302e-4	1.44467613029791e-4
flux1:	0.69470224823486	1.31767781204241e-4	1.3176774073022e-4	1.31767706089932e-4	1.31767677247639e-4	1.31767653722871e-4	1.31767634575053e-4	1.31767618404254e-4	1.31767603379566e-4	1.31767587314614e-4	1.31767567821523e-4	1.31767542591839e-4	1.31767509876438e-4	1.31767469265813e-4	1.31767422899561e-4	1.31767377232831e-4	1.31767345382198e-4	1.31767349671109e-4	1.31767422875819e-4	1.31767604119675e-4	1.31767920621475e-4	1.31768340586143e-4	1.31768687267482e-4	1.3176856959725e-4	1.31767617182007e-4	1.31766582469887e-4	1.31768192724371e-4	1.3177025650138e-4	1.31764973685824e-4	1.31772028558628e-4	1.31767665156359e-4	1.317647798621e-4	1.31767665156359e-4	1.31772028558628e-4	1.31764973685824e-4	1.3177025650138e-4	1.31768192724371e-4	1.31766582469887e-4	1.31767617182007e-4	1.3176856959725e-4	1.31768687267482e-4	1.31768340586143e-4	1.31767920621475e-4	1.31767604119675e-4	1.31767422875818e-4	1.31767349671109e-4	1.31767345382198e-4	1.3176737723283e-4	1.31767422899561e-4
flux1:	0.694964697138614	1.20077922177211e-4	1.20077885888604e-4	1.20077854271603e-4	1.20077827324906e-4	1.20077804661845e-4	1.20077785496298e-4	1.20077768643244e-4	1.20077752544331e-4	1.20077735335974e-4	1.2007771498804e-4	1.20077689556424e-4	1.20077657613777e-4	1.20077618948627e-4	1.20077575647154e-4	1.2007753366989e-4	1.20077504938959e-4	1.20077509586622e-4	1.20077577005196e-4	1.20077742039924e-4	1.20078028407423e-4	1.20078406135568e-4	1.20078714243742e-4	1.20078599191177e-4	1.20077729694957e-4	1.20076795334573e-4	1.20078268582843e-4	1.20080136022896e-4	1.20075324465085e-4	1.20081754336178e-4	1.20077777912566e-4	1.20075145961996e-4	1.20077777912566e-4	1.20081754336178e-4	1.20075324465085e-4	1.20080136022896e-4	1.20078268582843e-4	1.20076795334572e-4	1.20077729694957e-4	1.20078599191177e-4	1.20078714243742e-4	1.20078406135568e-4	1.20078028407423e-4	1.20077742039924e-4	1.20077577005196e-4	1.20077509586622e-4	1.20077504938959e-4	1.2007753366989e-4	1.20077575647154e-4
flux1:	0.695227146042367	1.09328502512119e-4	1.0932847058695e-4	1.09328442276642e-4	1.09328417596724e-4	1.09328396230974e-4	1.09328377518732e-4	1.09328360455438e-4	1.09328343715761e-4	1.09328325715009e-4	1.09328304733947e-4	1.09328279145641e-4	1.09328247801613e-4	1.09328210657542e-4	1.09328169739789e-4	1.09328130551211e-4	1.09328103926264e-4	1.09328108014687e-4	1.09328169161299e-4	1.09328318381996e-4	1.09328576314403e-4	1.09328914802982e-4	1.09329187396603e-4	1.09329074801766e-4	1.09328281052563e-4	1.09327437466666e-4	1.09328783496855e-4	1.09330471194023e-4	1.09326092358001e-4	1.09331947122423e-4	1.09328326384073e-4	1.09325927590696e-4	1.09328326384073e-4	1.09331947122423e-4	1.09326092358001e-4	1.09330471194023e-4	1.09328783496855e-4	1.09327437466666e-4	1.09328281052563e-4	1.09329074801766e-4	1.09329187396603e-4	1.09328914802982e-4	1.09328576314403e-4	1.09328318381997e-4	1.09328169161299e-4	1.09328108014687e-4	1.09328103926264e-4	1.09328130551211e-4	1.09328169739789e-4
flux1:	0.69548959494612	9.94534712580123e-5	9.94534436421854e-5	9.94534186907322e-5	9.94533964245718e-5	9.9453376580961e-5	9.94533586022053e-5	9.94533416362934e-5	9.94533245578594e-5	9.94533060235583e-5	9.94532845842835e-5	9.94532588886837e-5	9.94532280289605e-5	9.94531921002516e-5	9.94531530632557e-5	9.94531159963762e-5	9.94530907426855e-5	9.94530936576736e-5	9.94531483418658e-5	9.94532823845187e-5	9.94535137184563e-5	9.94538159785535e-5	9.94540560837842e-5	9.94539459581766e-5	9.94532214879844e-5	9.94524600606785e-5	9.9453688228082e-5	9.94552116472799e-5	9.94512298492164e-5	9.94565559993906e-5	9.94532619064032e-5	9.94510774970717e-5	9.94532619064032e-5	9.94565559993907e-5	9.94512298492164e-5	9.94552116472799e-5	9.94536882280821e-5	9.94524600606783e-5	9.94532214879844e-5	9.94539459581766e-5	9.94540560837842e-5	9.94538159785535e-5	9.94535137184564e-5	9.94532823845186e-5	9.94531483418657e-5	9.94530936576736e-5	9.94530907426855e-5	9.94531159963762e-5	9.94531530632558e-5
flux1:	0.695752043849873	9.03905046516681e-5	9.03904811187016e-5	9.03904594071593e-5	9.03904395365743e-5	9.0390421285596e-5	9.03904041820549e-5	9.0390387503734e-5	9.03903702973972e-5	9.03903514286915e-5	9.03903296829307e-5	9.03903039474763e-5	9.03902735210572e-5	9.03902386133179e-5	9.03902011139089e-5	9.03901657065864e-5	9.03901413298166e-5	9.03901427146278e-5	9.03901909903349e-5	9.03903106806803e-5	9.03905173441153e-5	9.03907863637827e-5	9.03909969436091e-5	9.03908894305559e-5	9.03902284026684e-5	9.03895413842336e-5	9.03906605984514e-5	9.03920341244136e-5	9.03884163491516e-5	9.0393257150754e-5	9.03902627800131e-5	9.03882753141348e-5	9.03902627800132e-5	9.03932571507539e-5	9.03884163491515e-5	9.03920341244135e-5	9.03906605984514e-5	9.03895413842336e-5	9.03902284026685e-5	9.03908894305559e-5	9.03909969436092e-5	9.03907863637827e-5	9.03905173441154e-5	9.03903106806803e-5	9.03901909903349e-5	9.03901427146278e-5	9.03901413298166e-5	9.03901657065864e-5	9.03902011139089e-5
flux1:	0.696014492753627	8.2080879630661e-5	8.20808598366362e-5	8.20808411292774e-5	8.2080823523304e-5	8.20808068302798e-5	8.20807906499537e-5	8.20807743711668e-5	8.20807571891418e-5	8.20807381504081e-5	8.20807162432281e-5	8.20806905608535e-5	8.20806605779059e-5	8.20806265960274e-5	8.20805904288665e-5	8.20805563923333e-5	8.2080532598546e-5	8.20805323072151e-5	8.20805744223584e-5	8.20806807259058e-5	8.20808646934473e-5	8.20811034017208e-5	8.20812873260771e-5	8.20811826622904e-5	8.20805798014927e-5	8.2079960218028e-5	8.2080978932235e-5	8.20822159166701e-5	8.2078931641405e-5	8.20833273039428e-5	8.20806077174595e-5	8.20788010088672e-5	8.20806077174593e-5	8.20833273039428e-5	8.20789316414049e-5	8.20822159166702e-5	8.2080978932235e-5	8.20799602180281e-5	8.20805798014928e-5	8.20811826622904e-5	8.2081287326077e-5	8.20811034017209e-5	8.20808646934474e-5	8.20806807259057e-5	8.20805744223584e-5	8.20805323072152e-5	8.2080532598546e-5	8.20805563923333e-5	8.20805904288666e-5
flux1:	0.69627694165738	7.44693436569631e-5	7.44693271887287e-5	7.44693111798909e-5	7.44692956391821e-5	7.44692804051683e-5	7.44692651387419e-5	7.44692493241639e-5	7.44692322847608e-5	7.44692132233396e-5	7.44691913032309e-5	7.44691657942659e-5	7.44691363194697e-5	7.44691032522131e-5	7.4469068325681e-5	7.44690355121596e-5	7.44690121681234e-5	7.44690102202028e-5	7.44690465686189e-5	7.4469140543614e-5	7.44693037949287e-5	7.446951502874e-5	7.4469675047192e-5	7.44695735271321e-5	7.44690240542776e-5	7.44684656234304e-5	7.44693918267705e-5	7.44705046346532e-5	7.44675256606319e-5	7.44715135030563e-5	7.44690456218142e-5	7.44674046634966e-5	7.44690456218142e-5	7.44715135030564e-5	7.4467525660632e-5	7.44705046346531e-5	7.44693918267706e-5	7.44684656234304e-5	7.44690240542775e-5	7.4469573527132e-5	7.44696750471919e-5	7.44695150287401e-5	7.44693037949286e-5	7.4469140543614e-5	7.44690465686189e-5	7.44690102202029e-5	7.44690121681235e-5	7.44690355121597e-5	7.4469068325681e-5
flux1:	0.696539390561133	6.75039818409658e-5	6.75039682564091e-5	6.75039546089695e-5	6.75039409016216e-5	6.7503926995752e-5	6.75039126046822e-5	6.75038972948234e-5	6.75038804999215e-5	6.75038615573759e-5	6.75038397808026e-5	6.75038145904232e-5	6.75037857330326e-5	6.75037536355852e-5	6.7503719946928e-5	6.75036883177876e-5	6.75036654130566e-5	6.75036619512301e-5	6.7503693028349e-5	6.75037757830366e-5	6.75039202657039e-5	6.75041067409579e-5	6.75042454591626e-5	6.75041474033796e-5	6.75036469754238e-5	6.75031440290484e-5	6.75039852428028e-5	6.75049852984614e-5	6.7502285591288e-5	6.75059002028294e-5	6.75036626864282e-5	6.75021735782848e-5	6.75036626864282e-5	6.75059002028295e-5	6.75022855912879e-5	6.75049852984614e-5	6.75039852428028e-5	6.75031440290484e-5	6.75036469754237e-5	6.75041474033795e-5	6.75042454591627e-5	6.75041067409579e-5	6.75039202657039e-5	6.75037757830365e-5	6.75036930283489e-5	6.75036619512301e-5	6.75036654130566e-5	6.75036883177875e-5	6.7503719946928e-5
flux1:	0.696801839464887	6.11360822826301e-5	6.11360711425056e-5	6.11360595177613e-5	6.11360474065931e-5	6.11360346901355e-5	6.11360211268983e-5	6.11360063540041e-5	6.11359899001065e-5	6.11359712180033e-5	6.11359497495355e-5	6.11359250419431e-5	6.11358969438148e-5	6.11358659195757e-5	6.11358335305644e-5	6.11358031262497e-5	6.11357807381975e-5	6.11357759898801e-5	6.11358023531943e-5	6.1135875008345e-5	6.11360026060376e-5	6.1136166893697e-5	6.11362867544483e-5	6.1136192482654e-5	6.1135737138783e-5	6.11352845530012e-5	6.11360478308621e-5	6.11369456642665e-5	6.11345012031404e-5	6.11377745994527e-5	6.11357477317131e-5	6.11343976114155e-5	6.1135747731713e-5	6.11377745994527e-5	6.11345012031404e-5	6.11369456642664e-5	6.11360478308622e-5	6.11352845530012e-5	6.1135737138783e-5	6.11361924826541e-5	6.11362867544484e-5	6.1136166893697e-5	6.11360026060377e-5	6.11358750083451e-5	6.11358023531943e-5	6.11357759898801e-5	6.11357807381975e-5	6.11358031262497e-5	6.11358335305644e-5
flux1:	0.69706428836864	5.53200004728931e-5	5.53199913643073e-5	5.53199814435802e-5	5.53199707053956e-5	5.53199590482281e-5	5.53199462695881e-5	5.53199320673098e-5	5.53199160512633e-5	5.53198977726107e-5	5.53198767818044e-5	5.53198527323219e-5	5.53198255550563e-5	5.5319795737778e-5	5.53197647519398e-5	5.53197356646492e-5	5.53197139273329e-5	5.53197081710372e-5	5.53197304060364e-5	5.53197940633186e-5	5.53199065698121e-5	5.53200510774334e-5	5.5320154346705e-5	5.53200641559536e-5	5.53196502700985e-5	5.53192434028971e-5	5.53199353354099e-5	5.53207406288388e-5	5.53185292648265e-5	5.53214910394233e-5	5.53196566200064e-5	5.53184335970268e-5	5.53196566200064e-5	5.53214910394232e-5	5.53185292648265e-5	5.53207406288388e-5	5.53199353354099e-5	5.5319243402897e-5	5.53196502700985e-5	5.53200641559536e-5	5.53201543467051e-5	5.53200510774334e-5	5.53199065698122e-5	5.53197940633186e-5	5.53197304060363e-5	5.53197081710372e-5	5.53197139273328e-5	5.53197356646492e-5	5.53197647519399e-5
flux1:	0.697326737272393	5.00130235264768e-5	5.00130160785985e-5	5.00130075773139e-5	5.00129980150411e-5	5.00129873055602e-5	5.00129752799579e-5	5.00129616879522e-5	5.00129462084988e-5	5.00129284760208e-5	5.00129081321963e-5	5.00128849183648e-5	5.00128588305945e-5	5.00128303677966e-5	5.00128009100399e-5	5.00127732598532e-5	5.00127523372902e-5	5.00127458742105e-5	5.00127645661186e-5	5.00128202825467e-5	5.00129193817139e-5	5.00130463405455e-5	5.00131350986107e-5	5.00130492466418e-5	5.00126734863621e-5	5.00123081225939e-5	5.00129348456082e-5	5.00136564806889e-5	5.0011657803937e-5	5.00143352748415e-5	5.00126765168395e-5	5.00115696096441e-5	5.00126765168394e-5	5.00143352748414e-5	5.00116578039369e-5	5.00136564806889e-5	5.00129348456083e-5	5.00123081225939e-5	5.00126734863621e-5	5.00130492466418e-5	5.00131350986107e-5	5.00130463405455e-5	5.00129193817139e-5	5.00128202825467e-5	5.00127645661186e-5	5.00127458742105e-5	5.00127523372901e-5	5.00127732598532e-5	5.00128009100399e-5
flux1:	0.697589186176146	4.5175234946577e-5	4.51752288394955e-5	4.51752215147715e-5	4.51752129636104e-5	4.51752031132506e-5	4.51751918235219e-5	4.51751788881846e-5	4.51751640445336e-5	4.51751469969001e-5	4.51751274628627e-5	4.51751052554963e-5	4.51750804211464e-5	4.51750534595188e-5	4.51750256587212e-5	4.51749995736124e-5	4.5174979637761e-5	4.51749727687353e-5	4.51749884800845e-5	4.51750372484791e-5	4.51751245001299e-5	4.51752359575894e-5	4.51753120950294e-5	4.51752307885693e-5	4.51748900800464e-5	4.51745623834814e-5	4.51751295902751e-5	4.51757756952454e-5	4.51739709108962e-5	4.517638926237e-5	4.51748906957438e-5	4.51738897721331e-5	4.51748906957437e-5	4.51763892623699e-5	4.51739709108962e-5	4.51757756952453e-5	4.51751295902752e-5	4.51745623834814e-5	4.51748900800465e-5	4.51752307885693e-5	4.51753120950295e-5	4.51752359575894e-5	4.517512450013e-5	4.51750372484793e-5	4.51749884800845e-5	4.51749727687353e-5	4.5174979637761e-5	4.51749995736124e-5	4.51750256587213e-5
flux1:	0.6978516350799	4.07693805529357e-5	4.0769375520804e-5	4.07693691737612e-5	4.07693615025749e-5	4.07693524461952e-5	4.07693418888434e-5	4.07693296613545e-5	4.07693155498718e-5	4.07692993168962e-5	4.07692807424949e-5	4.07692596974584e-5	4.07692362656115e-5	4.07692109388878e-5	4.0769184913784e-5	4.0769160513698e-5	4.07691417271808e-5	4.07691347349323e-5	4.07691479887587e-5	4.07691907239072e-5	4.07692675551004e-5	4.07693653722313e-5	4.07694305904288e-5	4.07693539780469e-5	4.07690454767429e-5	4.07687519486528e-5	4.07692649052715e-5	4.07698429022191e-5	4.07682147146696e-5	4.07703971338599e-5	4.07690445145495e-5	4.07681402350861e-5	4.07690445145495e-5	4.07703971338598e-5	4.07682147146696e-5	4.07698429022191e-5	4.07692649052715e-5	4.07687519486528e-5	4.07690454767429e-5	4.07693539780469e-5	4.07694305904288e-5	4.07693653722313e-5	4.07692675551004e-5	4.07691907239072e-5	4.07691479887586e-5	4.07691347349323e-5	4.07691417271807e-5	4.07691605136981e-5	4.0769184913784e-5
flux1:	0.698114083983653	3.6760736138184e-5	3.67607319678923e-5	3.67607264419404e-5	3.67607195511475e-5	3.6760711244493e-5	3.67607014266702e-5	3.67606899594206e-5	3.6760676669405e-5	3.67606613670528e-5	3.67606438832898e-5	3.67606241345653e-5	3.67606022313536e-5	3.67605786509164e-5	3.67605544993941e-5	3.67605318843529e-5	3.67605143877399e-5	3.67605075240914e-5	3.67605187923361e-5	3.67605563223557e-5	3.67606240236328e-5	3.67607098769764e-5	3.67607656925412e-5	3.67606938615235e-5	3.67604149279342e-5	3.67601523715903e-5	3.67606159348594e-5	3.67611325866176e-5	3.67596650916899e-5	3.67616329000279e-5	3.67604131245091e-5	3.67595968889625e-5	3.6760413124509e-5	3.67616329000279e-5	3.67596650916898e-5	3.67611325866175e-5	3.67606159348594e-5	3.67601523715903e-5	3.67604149279343e-5	3.67606938615235e-5	3.67607656925412e-5	3.67607098769764e-5	3.67606240236328e-5	3.67605563223558e-5	3.6760518792336e-5	3.67605075240915e-5	3.67605143877398e-5	3.67605318843529e-5	3.67605544993941e-5
flux1:	0.698376532887406	3.31169773530006e-5	3.31169738796194e-5	3.31169690559473e-5	3.3116962873087e-5	3.31169552884385e-5	3.31169462236562e-5	3.31169355659684e-5	3.31169231753056e-5	3.31169089011763e-5	3.31168926153866e-5	3.31168742698031e-5	3.31168539925378e-5	3.31168322408275e-5	3.3116810032551e-5	3.31167892745645e-5	3.31167731778676e-5	3.31167666554592e-5	3.31167763520117e-5	3.31168094142829e-5	3.31168691401567e-5	3.31169445273704e-5	3.31169922798538e-5	3.31169252564631e-5	3.31166734363212e-5	3.31164389267165e-5	3.31168575643549e-5	3.31173190207084e-5	3.31159976052471e-5	3.31177703844322e-5	3.31166714094721e-5	3.31159353061887e-5	3.31166714094721e-5	3.31177703844322e-5	3.31159976052471e-5	3.31173190207084e-5	3.31168575643549e-5	3.31164389267165e-5	3.31166734363212e-5	3.31169252564631e-5	3.31169922798538e-5	3.31169445273704e-5	3.31168691401567e-5	3.3116809414283e-5	3.31167763520117e-5	3.31167666554592e-5	3.31167731778676e-5	3.31167892745645e-5	3.31168100325511e-5
flux1:	0.698638981791159	2.98080522591146e-5	2.98080493592729e-5	2.980804515065e-5	2.98080396246649e-5	2.98080327456268e-5	2.98080244490441e-5	2.98080146429214e-5	2.98080032142216e-5	2.98079900439702e-5	2.98079750363936e-5	2.98079581701995e-5	2.9807939583782e-5	2.98079197104014e-5	2.98078994825268e-5	2.98078806209447e-5	2.98078659988419e-5	2.9807859986774e-5	2.9807868464502e-5	2.98078977054631e-5	2.98079504784309e-5	2.98080167269304e-5	2.98080575891371e-5	2.98079953416025e-5	2.98077683498516e-5	2.98075592079454e-5	2.9807937020189e-5	2.98083488630405e-5	2.98071601114306e-5	2.98087558238592e-5	2.98077665912063e-5	2.98071033493038e-5	2.98077665912062e-5	2.98087558238593e-5	2.98071601114306e-5	2.98083488630405e-5	2.9807937020189e-5	2.98075592079455e-5	2.98077683498516e-5	2.98079953416025e-5	2.98080575891371e-5	2.98080167269304e-5	2.98079504784309e-5	2.98078977054631e-5	2.9807868464502e-5	2.9807859986774e-5	2.98078659988418e-5	2.98078806209447e-5	2.98078994825268e-5
flux1:	0.698901430694913	2.68060569304866e-5	2.68060545147024e-5	2.68060508585444e-5	2.68060459536463e-5	2.68060397698441e-5	2.68060322537916e-5	2.68060233302336e-5	2.6806012907863e-5	2.68060008928433e-5	2.68059872147434e-5	2.68059718720395e-5	2.68059550075394e-5	2.68059370278226e-5	2.68059187834449e-5	2.68059018232863e-5	2.68058887135152e-5	2.68058833362774e-5	2.68058908873363e-5	2.68059168653971e-5	2.68059635827277e-5	2.68060218606246e-5	2.68060568508332e-5	2.68059992944061e-5	2.68057950022781e-5	2.68056087730673e-5	2.68059495152521e-5	2.68063168024112e-5	2.6805248409511e-5	2.68066835130397e-5	2.68057938787763e-5	2.68051968230551e-5	2.68057938787763e-5	2.68066835130396e-5	2.6805248409511e-5	2.68063168024111e-5	2.68059495152522e-5	2.68056087730673e-5	2.68057950022781e-5	2.68059992944061e-5	2.68060568508333e-5	2.68060218606246e-5	2.68059635827277e-5	2.68059168653971e-5	2.68058908873363e-5	2.68058833362773e-5	2.68058887135151e-5	2.68059018232863e-5	2.68059187834449e-5
flux1:	0.699163879598666	2.40851144275455e-5	2.40851124323561e-5	2.40851092838197e-5	2.40851049736094e-5	2.40850994758639e-5	2.40850927460698e-5	2.40850847223042e-5	2.40850753305499e-5	2.40850644967978e-5	2.40850521701246e-5	2.40850383630413e-5	2.40850232182155e-5	2.40850071139211e-5	2.40849908228275e-5	2.40849757355644e-5	2.40849641398836e-5	2.40849594789013e-5	2.40849663376159e-5	2.40849895284581e-5	2.40850309710201e-5	2.4085082299652e-5	2.40851122950859e-5	2.40850592985391e-5	2.40848757230992e-5	2.40847101568667e-5	2.40850172624485e-5	2.40853445697492e-5	2.40843852597457e-5	2.40856748167137e-5	2.40848754850073e-5	2.40843384934674e-5	2.40848754850073e-5	2.40856748167137e-5	2.40843852597457e-5	2.40853445697492e-5	2.40850172624485e-5	2.40847101568668e-5	2.40848757230993e-5	2.40850592985392e-5	2.40851122950859e-5	2.4085082299652e-5	2.40850309710201e-5	2.40849895284581e-5	2.40849663376159e-5	2.40849594789013e-5	2.40849641398836e-5	2.40849757355644e-5	2.40849908228275e-5
flux1:	0.699426328502419	2.1621257417012e-5	2.16212557975511e-5	2.16212531232217e-5	2.16212493855422e-5	2.16212445619088e-5	2.16212386147066e-5	2.16212314925219e-5	2.16212231349649e-5	2.16212134835002e-5	2.16212025019756e-5	2.16211902123787e-5	2.16211767538194e-5	2.16211624755581e-5	2.16211480768054e-5	2.16211348030568e-5	2.16211246901727e-5	2.16211207873205e-5	2.16211271349563e-5	2.16211479385255e-5	2.16211847809782e-5	2.16212300483859e-5	2.1621255799335e-5	2.162120719234e-5	2.16210424879228e-5	2.16208955240662e-5	2.16211721276243e-5	2.1621463589116e-5	2.16206030398387e-5	2.16217608203226e-5	2.16210432813142e-5	2.16205607451666e-5	2.16210432813142e-5	2.16217608203226e-5	2.16206030398387e-5	2.16214635891159e-5	2.16211721276242e-5	2.16208955240662e-5	2.16210424879228e-5	2.162120719234e-5	2.1621255799335e-5	2.16212300483859e-5	2.16211847809781e-5	2.16211479385255e-5	2.16211271349563e-5	2.16211207873206e-5	2.16211246901727e-5	2.16211348030568e-5	2.16211480768054e-5
flux1:	0.699688777406172	1.93923146609885e-5	1.93923133844625e-5	1.93923111570115e-5	1.93923079698267e-5	1.9392303802703e-5	1.93922986233499e-5	1.93922923885665e-5	1.93922850486196e-5	1.93922765569366e-5	1.93922668883545e-5	1.93922560707914e-5	1.93922442373493e-5	1.93922317083181e-5	1.93922191141568e-5	1.9392207567757e-5	1.93921988776357e-5	1.93921957401108e-5	1.9392201710905e-5	1.93922204594682e-5	1.93922532812053e-5	1.9392293255985e-5	1.93923154000559e-5	1.93922709809421e-5	1.93921234319725e-5	1.93919931848889e-5	1.93922421447228e-5	1.93925014907385e-5	1.93917302630053e-5	1.93927688423157e-5	1.93921253139039e-5	1.93916920999642e-5	1.9392125313904e-5	1.93927688423157e-5	1.93917302630053e-5	1.93925014907385e-5	1.93922421447228e-5	1.93919931848888e-5	1.93921234319725e-5	1.93922709809421e-5	1.93923154000559e-5	1.9392293255985e-5	1.93922532812053e-5	1.93922204594682e-5	1.9392201710905e-5	1.93921957401109e-5	1.93921988776358e-5	1.9392207567757e-5	1.93922191141567e-5
flux1:	0.699951226309926	1.73778015533737e-5	1.73778005937101e-5	1.73777987877245e-5	1.73777961261554e-5	1.73777925905258e-5	1.73777881526207e-5	1.73777827756247e-5	1.7377776418096e-5	1.7377769042637e-5	1.73777606321119e-5	1.7377751217679e-5	1.73777409247841e-5	1.73777300453901e-5	1.7377719146069e-5	1.73777092190113e-5	1.73777018680496e-5	1.73776994740544e-5	1.73777051619543e-5	1.73777221286733e-5	1.73777514249953e-5	1.73777867700449e-5	1.73778058461003e-5	1.73777653895881e-5	1.73776334043593e-5	1.73775181509338e-5	1.73777420709395e-5	1.73779726638957e-5	1.73772821354985e-5	1.73782129859769e-5	1.73776363592666e-5	1.73772477746233e-5	1.73776363592666e-5	1.73782129859769e-5	1.73772821354985e-5	1.73779726638957e-5	1.73777420709395e-5	1.73775181509338e-5	1.73776334043593e-5	1.73777653895881e-5	1.73778058461003e-5	1.7377786770045e-5	1.73777514249953e-5	1.73777221286734e-5	1.73777051619543e-5	1.73776994740544e-5	1.73777018680495e-5	1.73777092190113e-5	1.7377719146069e-5
flux1:	0.700213675213679	1.55588148396454e-5	1.55588141734254e-5	1.55588127624649e-5	1.55588105969876e-5	1.55588076597463e-5	1.5558803925644e-5	1.55587993628292e-5	1.55587939363022e-5	1.55587876156681e-5	1.55587803895418e-5	1.55587722903422e-5	1.55587634348618e-5	1.5558754087835e-5	1.55587447568645e-5	1.55587363246762e-5	1.55587302112687e-5	1.5558728516034e-5	1.5558733981672e-5	1.55587493892363e-5	1.55587755823216e-5	1.55588068680876e-5	1.55588233295282e-5	1.55587865941087e-5	1.55586686991667e-5	1.55585668674972e-5	1.55587681180718e-5	1.5558972985915e-5	1.55583552899e-5	1.55591888671115e-5	1.55586726553139e-5	1.55583244141648e-5	1.55586726553139e-5	1.55591888671115e-5	1.55583552899e-5	1.5558972985915e-5	1.55587681180719e-5	1.55585668674972e-5	1.55586686991667e-5	1.55587865941088e-5	1.55588233295282e-5	1.55588068680876e-5	1.55587755823216e-5	1.55587493892363e-5	1.5558733981672e-5	1.5558728516034e-5	1.55587302112687e-5	1.55587363246762e-5	1.55587447568645e-5
flux1:	0.700476124117432	1.39179316173383e-5	1.39179312209976e-5	1.39179301758231e-5	1.3917928471525e-5	1.39179260917438e-5	1.39179230137918e-5	1.39179192097016e-5	1.3917914649498e-5	1.39179093081272e-5	1.39179031782423e-5	1.39178962921192e-5	1.39178887574137e-5	1.39178808130616e-5	1.39178729125692e-5	1.39178658397379e-5	1.39178608498566e-5	1.39178597916192e-5	1.39178650691426e-5	1.39178790980966e-5	1.39179025474351e-5	1.39179302643633e-5	1.39179444914912e-5	1.39179112262079e-5	1.39178060610754e-5	1.391771622013e-5	1.39178969579303e-5	1.39180788251917e-5	1.39175267921255e-5	1.39182726155798e-5	1.39178109061667e-5	1.39174990987228e-5	1.39178109061667e-5	1.39182726155798e-5	1.39175267921255e-5	1.39180788251917e-5	1.39178969579304e-5	1.391771622013e-5	1.39178060610754e-5	1.39179112262079e-5	1.39179444914912e-5	1.39179302643633e-5	1.39179025474351e-5	1.39178790980966e-5	1.39178650691426e-5	1.39178597916192e-5	1.39178608498566e-5	1.39178658397379e-5	1.39178729125692e-5
flux1:	0.700738573021185	1.24391126792112e-5	1.24391125273978e-5	1.24391118152278e-5	1.24391105319584e-5	1.24391086619073e-5	1.24391061842925e-5	1.24391030742322e-5	1.24390993057106e-5	1.24390948577666e-5	1.24390897258341e-5	1.24390839410993e-5	1.24390776019903e-5	1.24390709232932e-5	1.24390643091689e-5	1.24390584543187e-5	1.24390544667997e-5	1.24390539724323e-5	1.24390590758997e-5	1.24390718723921e-5	1.24390928844334e-5	1.24391174544121e-5	1.24391297656989e-5	1.24390997161654e-5	1.24390060282042e-5	1.24389268781849e-5	1.24390890646213e-5	1.24392503810896e-5	1.24387574850387e-5	1.24394242136035e-5	1.24390116235359e-5	1.24387326868939e-5	1.24390116235359e-5	1.24394242136034e-5	1.24387574850387e-5	1.24392503810896e-5	1.24390890646213e-5	1.24389268781849e-5	1.24390060282042e-5	1.24390997161655e-5	1.24391297656989e-5	1.24391174544121e-5	1.24390928844334e-5	1.24390718723921e-5	1.24390590758997e-5	1.24390539724324e-5	1.24390544667997e-5	1.24390584543187e-5	1.24390643091689e-5
flux1:	0.701001021924939	1.11076102291013e-5	1.11076102940124e-5	1.11076098786166e-5	1.11076089718266e-5	1.11076075585309e-5	1.11076056195137e-5	1.11076031324039e-5	1.11076000743598e-5	1.11075964275929e-5	1.11075921894184e-5	1.11075873893381e-5	1.11075821167502e-5	1.11075765640663e-5	1.11075710906663e-5	1.11075663112524e-5	1.11075632025663e-5	1.11075631926445e-5	1.11075681217795e-5	1.11075798045457e-5	1.11075986414025e-5	1.11076204280666e-5	1.11076310902218e-5	1.11076040037784e-5	1.11075206430566e-5	1.11074510062979e-5	1.11075964247016e-5	1.11077393917623e-5	1.11072996997509e-5	1.1107895201948e-5	1.11075268358109e-5	1.11072775267001e-5	1.11075268358109e-5	1.1107895201948e-5	1.11072996997509e-5	1.11077393917623e-5	1.11075964247016e-5	1.11074510062979e-5	1.11075206430566e-5	1.11076040037784e-5	1.11076310902218e-5	1.11076204280666e-5	1.11075986414025e-5	1.11075798045458e-5	1.11075681217795e-5	1.11075631926445e-5	1.11075632025663e-5	1.11075663112524e-5	1.11075710906663e-5
flux1:	0.701263470828692	9.90987997164453e-6	9.90988022313016e-6	9.90988006554234e-6	9.90987948759148e-6	9.90987847470818e-6	9.90987700902823e-6	9.90987507028783e-6	9.90987263825089e-6	9.90986969763465e-6	9.90986624700985e-6	9.90986231386419e-6	9.90985797896387e-6	9.9098534141728e-6	9.90984893841823e-6	9.90984509478434e-6	9.90984274314048e-6	9.90984313630394e-6	9.9098478814813e-6	9.9098585479467e-6	9.90987543505978e-6	9.9098947528947e-6	9.90990398969801e-6	9.90987961966562e-6	9.90980553375092e-6	9.90974434603894e-6	9.90987461748409e-6	9.91000121220815e-6	9.90960933694328e-6	9.91014075633974e-6	9.90981216722793e-6	9.90958953654207e-6	9.90981216722791e-6	9.91014075633973e-6	9.90960933694327e-6	9.91000121220814e-6	9.90987461748409e-6	9.90974434603899e-6	9.90980553375094e-6	9.90987961966562e-6	9.90990398969804e-6	9.90989475289472e-6	9.90987543505976e-6	9.90985854794671e-6	9.90984788148131e-6	9.90984313630396e-6	9.90984274314047e-6	9.90984509478433e-6	9.90984893841826e-6
flux1:	0.701525919732445	8.83349755124352e-6	8.83349795745452e-6	8.83349801708771e-6	8.83349771881148e-6	8.83349704862376e-6	8.83349598988629e-6	8.833494524166e-6	8.83349263342586e-6	8.83349030441282e-6	8.83348753653176e-6	8.83348435511657e-6	8.83348083282995e-6	8.83347712280512e-6	8.83347350757704e-6	8.83347046628518e-6	8.83346875498657e-6	8.83346947152341e-6	8.83347401792116e-6	8.83348374937901e-6	8.83349888212152e-6	8.83351600436302e-6	8.83352400427279e-6	8.83350211331503e-6	8.83343634195765e-6	8.83338264419526e-6	8.83349924199847e-6	8.83361123908591e-6	8.83326229476915e-6	8.83373611068703e-6	8.83344326370064e-6	8.83324463272534e-6	8.83344326370064e-6	8.83373611068703e-6	8.83326229476915e-6	8.83361123908594e-6	8.83349924199847e-6	8.83338264419529e-6	8.83343634195766e-6	8.83350211331504e-6	8.83352400427278e-6	8.83351600436304e-6	8.83349888212154e-6	8.83348374937901e-6	8.83347401792117e-6	8.83346947152344e-6	8.83346875498654e-6	8.83347046628519e-6	8.83347350757704e-6
flux1:	0.701788368636199	7.86707929291861e-6	7.86707982128605e-6	7.86708005724824e-6	7.86707998959685e-6	7.86707960495259e-6	7.86707888783828e-6	7.86707782146395e-6	7.86707638970188e-6	7.86707458099109e-6	7.86707239529663e-6	7.86706985579088e-6	7.8670670276345e-6	7.86706404699351e-6	7.86706116378062e-6	7.86705880017957e-6	7.86705762020494e-6	7.86705858484067e-6	7.86706291575593e-6	7.86707178162537e-6	7.8670853308664e-6	7.86710049623856e-6	7.86710741883388e-6	7.86708778147293e-6	7.86702945118177e-6	7.86698238136131e-6	7.8670866443059e-6	7.86718563601108e-6	7.86687519707113e-6	7.86729728085585e-6	7.86703651906937e-6	7.8668594573232e-6	7.86703651906934e-6	7.86729728085583e-6	7.86687519707113e-6	7.86718563601108e-6	7.86708664430591e-6	7.86698238136131e-6	7.86702945118179e-6	7.86708778147294e-6	7.86710741883388e-6	7.86710049623859e-6	7.86708533086643e-6	7.86707178162541e-6	7.86706291575592e-6	7.86705858484071e-6	7.86705762020493e-6	7.86705880017957e-6	7.86706116378062e-6
flux1:	0.702050817539952	7.00020717761622e-6	7.00020779597434e-6	7.00020816841397e-6	7.00020828400774e-6	7.00020813006848e-6	7.00020769224991e-6	7.00020695527685e-6	7.00020590472215e-6	7.00020453047635e-6	7.00020283289302e-6	7.0002008330606e-6	7.00019858926986e-6	7.00019622239679e-6	7.00019395320222e-6	7.00019215324969e-6	7.00019140508417e-6	7.0001925490061e-6	7.00019664836764e-6	7.00020470958071e-6	7.00021682627123e-6	7.00023024464091e-6	7.00023622598366e-6	7.00021863034419e-6	7.00016694888127e-6	7.00012573435195e-6	7.00021887870888e-6	7.00030629288453e-6	7.00003035548431e-6	7.00040602257205e-6	7.00017403535249e-6	7.0000163399591e-6	7.00017403535246e-6	7.00040602257204e-6	7.00003035548431e-6	7.00030629288451e-6	7.00021887870889e-6	7.00012573435196e-6	7.00016694888127e-6	7.00021863034421e-6	7.00023622598366e-6	7.00023024464095e-6	7.00021682627123e-6	7.00020470958074e-6	7.00019664836762e-6	7.00019254900609e-6	7.00019140508415e-6	7.0001921532497e-6	7.00019395320222e-6
flux1:	0.702313266443705	6.22335796719443e-6	6.22335864489215e-6	6.2233591162373e-6	6.22335937072401e-6	6.2233593964255e-6	6.22335918011414e-6	6.22335870793676e-6	6.22335796701032e-6	6.22335694850237e-6	6.22335565305067e-6	6.22335409978778e-6	6.2233523407661e-6	6.2233504831415e-6	6.22334872169331e-6	6.22334738308166e-6	6.22334697785237e-6	6.22334824003059e-6	6.22335209418118e-6	6.22335940577499e-6	6.22337022464583e-6	6.22338208169474e-6	6.22338723871846e-6	6.22337148759167e-6	6.22332573843012e-6	6.22328968846547e-6	6.2233728188944e-6	6.22344993529935e-6	6.22320488148209e-6	6.22353893951204e-6	6.22333273306479e-6	6.22319240957738e-6	6.22333273306479e-6	6.22353893951203e-6	6.22320488148207e-6	6.22344993529934e-6	6.2233728188944e-6	6.22328968846547e-6	6.22332573843012e-6	6.22337148759167e-6	6.22338723871848e-6	6.22338208169476e-6	6.22337022464582e-6	6.22335940577502e-6	6.22335209418117e-6	6.2233482400306e-6	6.22334697785237e-6	6.22334738308166e-6	6.2233487216933e-6
flux1:	0.702575715347458	5.52783637939428e-6	5.52783708827973e-6	5.5278376242741e-6	5.52783797741082e-6	5.52783813658104e-6	5.52783808966697e-6	5.52783782416319e-6	5.52783732860743e-6	5.52783659531098e-6	5.5278356251339e-6	5.52783443540562e-6	5.52783307254952e-6	5.52783163145144e-6	5.52783028378714e-6	5.52782931645177e-6	5.52782917645136e-6	5.52783050434334e-6	5.52783410317909e-6	5.52784071619185e-6	5.52785035866816e-6	5.52786081969776e-6	5.52786525374354e-6	5.52785116507233e-6	5.5278107018726e-6	5.52777920055445e-6	5.52785331997871e-6	5.52792128499473e-6	5.5277038493427e-6	5.528000642556e-6	5.52781751258436e-6	5.52769275718707e-6	5.52781751258437e-6	5.528000642556e-6	5.5277038493427e-6	5.5279212849947e-6	5.52785331997873e-6	5.52777920055446e-6	5.52781070187262e-6	5.52785116507234e-6	5.52786525374355e-6	5.52786081969778e-6	5.52785035866816e-6	5.52784071619185e-6	5.52783410317908e-6	5.52783050434334e-6	5.52782917645133e-6	5.52782931645177e-6	5.52783028378713e-6
flux1:	0.702838164251212	4.90571220050357e-6	4.90571291570399e-6	4.90571348618239e-6	4.90571390260184e-6	4.90571415471306e-6	4.90571423149389e-6	4.90571412171968e-6	4.90571381524315e-6	4.90571330541148e-6	4.90571259326937e-6	4.90571169450325e-6	4.9057106504798e-6	4.90570954514131e-6	4.90570852965713e-6	4.90570785576021e-6	4.90570791445421e-6	4.90570926419208e-6	4.90571260176322e-6	4.90571856453947e-6	4.90572714098687e-6	4.90573635397775e-6	4.90574015359873e-6	4.90572756048936e-6	4.90569180165164e-6	4.90566430109302e-6	4.9057303196431e-6	4.90579015954481e-6	4.90559739823023e-6	4.90586084839322e-6	4.90569835476118e-6	4.90558753777225e-6	4.90569835476116e-6	4.90586084839321e-6	4.90559739823021e-6	4.90579015954479e-6	4.90573031964312e-6	4.90566430109303e-6	4.90569180165164e-6	4.90572756048937e-6	4.90574015359874e-6	4.90573635397775e-6	4.90572714098688e-6	4.90571856453951e-6	4.90571260176322e-6	4.90570926419209e-6	4.90570791445421e-6	4.90570785576022e-6	4.90570852965713e-6
flux1:	0.703100613154965	4.34976121297358e-6	4.34976191342909e-6	4.34976249280657e-6	4.34976294246165e-6	4.34976325302603e-6	4.34976341454943e-6	4.34976341702057e-6	4.34976325150992e-6	4.34976291230693e-6	4.34976240061502e-6	4.34976173063402e-6	4.34976093920209e-6	4.3497601005204e-6	4.34975934758495e-6	4.34975890107699e-6	4.34975910269937e-6	4.34976043886333e-6	4.34976351354109e-6	4.34976887255627e-6	4.34977648397237e-6	4.34978458201878e-6	4.34978782517366e-6	4.34977657553531e-6	4.34974499888561e-6	4.3497210128161e-6	4.34977975593579e-6	4.34983238885168e-6	4.34966165096365e-6	4.34989529504716e-6	4.34975123833715e-6	4.34965288894243e-6	4.34975123833715e-6	4.34989529504716e-6	4.34966165096362e-6	4.34983238885167e-6	4.34977975593579e-6	4.34972101281611e-6	4.34974499888561e-6	4.3497765755353e-6	4.34978782517366e-6	4.34978458201878e-6	4.34977648397239e-6	4.34976887255628e-6	4.34976351354108e-6	4.34976043886334e-6	4.34975910269937e-6	4.349758901077e-6	4.34975934758494e-6
flux1:	0.703363062058718	3.8534098067556e-6	3.8534104754966e-6	3.8534110429768e-6	3.85341150128028e-6	3.85341184192134e-6	3.8534120559856e-6	3.85341213460366e-6	3.85341206996998e-6	3.85341185722976e-6	3.85341149772383e-6	3.8534110043108e-6	3.85341040978124e-6	3.85340977967812e-6	3.85340923091217e-6	3.85340895677403e-6	3.85340925561233e-6	3.85341055069363e-6	3.85341336500667e-6	3.85341816531591e-6	3.85342490457739e-6	3.85343200781072e-6	3.85343476355993e-6	3.85342471946617e-6	3.85339685712814e-6	3.85337595486234e-6	3.8534281706678e-6	3.85347441736159e-6	3.85332331839556e-6	3.85353034323103e-6	3.85340274309296e-6	3.85331553523953e-6	3.85340274309296e-6	3.85353034323101e-6	3.85332331839555e-6	3.85347441736157e-6	3.85342817066781e-6	3.85337595486234e-6	3.85339685712816e-6	3.85342471946619e-6	3.85343476355994e-6	3.85343200781072e-6	3.85342490457739e-6	3.8534181653159e-6	3.85341336500667e-6	3.85341055069363e-6	3.85340925561234e-6	3.85340895677403e-6	3.85340923091217e-6
flux1:	0.703625510962471	3.41068313647422e-6	3.41068376065623e-6	3.41068430018404e-6	3.41068474788189e-6	3.41068509612986e-6	3.41068533700109e-6	3.41068546269162e-6	3.4106854664265e-6	3.41068534412377e-6	3.4106850972409e-6	3.41068473742675e-6	3.41068429385774e-6	3.41068382438896e-6	3.41068343170874e-6	3.41068328497116e-6	3.41068364443834e-6	3.41068487808663e-6	3.41068743832219e-6	3.41069172373026e-6	3.41069767649518e-6	3.41070389360078e-6	3.41070622340707e-6	3.41069726026462e-6	3.4106726937616e-6	3.41065449456792e-6	3.41070086054187e-6	3.41074145413467e-6	3.41060785153158e-6	3.41079112565596e-6	3.41067820084543e-6	3.41060094022695e-6	3.41067820084542e-6	3.41079112565596e-6	3.41060785153157e-6	3.41074145413466e-6	3.41070086054188e-6	3.41065449456793e-6	3.41067269376161e-6	3.41069726026464e-6	3.41070622340707e-6	3.41070389360079e-6	3.41069767649518e-6	3.41069172373028e-6	3.41068743832219e-6	3.41068487808663e-6	3.41068364443836e-6	3.41068328497115e-6	3.41068343170874e-6
flux1:	0.703887959866225	3.01615668151964e-6	3.01615725224795e-6	3.01615775224836e-6	3.01615817507643e-6	3.01615851394497e-6	3.01615876185622e-6	3.01615891199007e-6	3.01615895850882e-6	3.01615889802262e-6	3.01615873208328e-6	3.01615847124683e-6	3.01615814146304e-6	3.01615779376623e-6	3.01615751828004e-6	3.01615746290896e-6	3.01615785448799e-6	3.01615901262797e-6	3.01616132828219e-6	3.01616514131993e-6	3.01617038667429e-6	3.0161758160931e-6	3.01617777481659e-6	3.01616978041369e-6	3.01614813603661e-6	3.01613230391544e-6	3.01617343301181e-6	3.0162090277546e-6	3.01609099837859e-6	3.01625310126852e-6	3.01615325127392e-6	3.0160848633421e-6	3.01615325127391e-6	3.01625310126851e-6	3.01609099837858e-6	3.0162090277546e-6	3.01617343301181e-6	3.01613230391544e-6	3.01614813603662e-6	3.0161697804137e-6	3.01617777481659e-6	3.01617581609312e-6	3.0161703866743e-6	3.01616514131993e-6	3.01616132828218e-6	3.01615901262799e-6	3.01615785448799e-6	3.01615746290896e-6	3.01615751828003e-6
flux1:	0.704150408769978	2.66491106265804e-6	2.66491157464476e-6	2.66491202759744e-6	2.66491241577696e-6	2.66491273318351e-6	2.66491297368166e-6	2.6649131313504e-6	2.66491320119649e-6	2.66491318044319e-6	2.66491307071307e-6	2.66491288157193e-6	2.66491263608858e-6	2.66491237924868e-6	2.66491219008419e-6	2.66491219780759e-6	2.66491259994243e-6	2.66491367383195e-6	2.66491575698013e-6	2.66491913875941e-6	2.66492374968253e-6	2.66492848057586e-6	2.6649301172401e-6	2.66492299073489e-6	2.66490393520113e-6	2.66489017407658e-6	2.66492662030153e-6	2.66495779949668e-6	2.66485361893988e-6	2.66499686782433e-6	2.66490865598619e-6	2.66484817492394e-6	2.66490865598619e-6	2.66499686782433e-6	2.66485361893986e-6	2.66495779949667e-6	2.66492662030153e-6	2.6648901740766e-6	2.66490393520113e-6	2.66492299073491e-6	2.6649301172401e-6	2.66492848057586e-6	2.66492374968253e-6	2.66491913875942e-6	2.66491575698013e-6	2.66491367383196e-6	2.66491259994243e-6	2.66491219780758e-6	2.6649121900842e-6
flux1:	0.704412857673731	2.35248996659651e-6	2.35249041769881e-6	2.35249081960038e-6	2.35249116722904e-6	2.35249145531757e-6	2.35249167852104e-6	2.35249183173138e-6	2.35249191070861e-6	2.35249191321297e-6	2.3524918409131e-6	2.35249170247447e-6	2.35249151839278e-6	2.35249132829167e-6	2.35249120141841e-6	2.35249125055655e-6	2.35249164754994e-6	2.3524926328374e-6	2.3524944974823e-6	2.35249748748819e-6	2.35250153119821e-6	2.35250564423931e-6	2.35250700263071e-6	2.35250065352738e-6	2.35248388994744e-6	2.3524719392686e-6	2.3525042027953e-6	2.35253148595486e-6	2.35243960956012e-6	2.35256608398886e-6	2.35248822201595e-6	2.35243478061014e-6	2.35248822201593e-6	2.35256608398886e-6	2.3524396095601e-6	2.35253148595487e-6	2.3525042027953e-6	2.35247193926861e-6	2.35248388994744e-6	2.3525006535274e-6	2.35250700263072e-6	2.35250564423931e-6	2.35250153119821e-6	2.3524974874882e-6	2.35249449748229e-6	2.3524926328374e-6	2.35249164754994e-6	2.35249125055656e-6	2.35249120141842e-6
flux1:	0.704675306577484	2.07486102900945e-6	2.07486141969682e-6	2.07486176946199e-6	2.07486207385275e-6	2.07486232827378e-6	2.07486252809638e-6	2.07486266893992e-6	2.07486274722989e-6	2.07486276119066e-6	2.07486271251243e-6	2.07486260903953e-6	2.07486246896821e-6	2.07486232717078e-6	2.07486224426841e-6	2.07486231861621e-6	2.07486269957956e-6	2.07486359540543e-6	2.07486525684687e-6	2.07486789271208e-6	2.07487143093948e-6	2.07487499898369e-6	2.07487611813409e-6	2.07487046528366e-6	2.07485572944158e-6	2.0748453601832e-6	2.07487389205003e-6	2.07489774136915e-6	2.07481678686092e-6	2.07492835119554e-6	2.07485968498551e-6	2.07481250534041e-6	2.07485968498551e-6	2.07492835119554e-6	2.07481678686093e-6	2.07489774136915e-6	2.07487389205005e-6	2.0748453601832e-6	2.07485572944159e-6	2.07487046528366e-6	2.0748761181341e-6	2.07487499898369e-6	2.07487143093948e-6	2.07486789271208e-6	2.07486525684687e-6	2.07486359540543e-6	2.07486269957956e-6	2.07486231861621e-6	2.07486224426841e-6
flux1:	0.704937755481238	1.82837952669944e-6	1.82837985949417e-6	1.82838015834048e-6	1.82838041935389e-6	1.82838063854771e-6	1.82838081193493e-6	1.82838093577976e-6	1.82838100708956e-6	1.82838102448511e-6	1.8283809896543e-6	1.82838090969062e-6	1.82838080073499e-6	1.82838069345087e-6	1.82838064085986e-6	1.8283807286557e-6	1.8283810865445e-6	1.82838189471816e-6	1.82838336897596e-6	1.82838568627e-6	1.82838877549486e-6	1.82839186416645e-6	1.82839277875708e-6	1.82838774940783e-6	1.8283748063558e-6	1.82836581740361e-6	1.82839102383677e-6	1.82841185005038e-6	1.82834058166802e-6	1.82843890565047e-6	1.82837840232632e-6	1.82833678735908e-6	1.82837840232631e-6	1.82843890565045e-6	1.82834058166802e-6	1.82841185005038e-6	1.82839102383677e-6	1.82836581740361e-6	1.82837480635581e-6	1.82838774940784e-6	1.82839277875708e-6	1.82839186416646e-6	1.82838877549485e-6	1.82838568627001e-6	1.82838336897596e-6	1.82838189471818e-6	1.8283810865445e-6	1.82838072865571e-6	1.82838064085986e-6
flux1:	0.705200204384991	1.60975473066681e-6	1.60975500959551e-6	1.60975526044925e-6	1.60975547985652e-6	1.6097556643759e-6	1.60975581058979e-6	1.60975591532845e-6	1.60975597610369e-6	1.60975599186995e-6	1.60975596429135e-6	1.60975589977334e-6	1.60975581261937e-6	1.60975572976655e-6	1.60975569754588e-6	1.6097557905494e-6	1.60975612130483e-6	1.60975684557688e-6	1.60975814888659e-6	1.60976018094182e-6	1.60976287261983e-6	1.60976554084455e-6	1.60976628155922e-6	1.60976181047432e-6	1.60975045143281e-6	1.60974266633344e-6	1.60976491272958e-6	1.60978308041309e-6	1.60972039444145e-6	1.60980697198566e-6	1.60975370806124e-6	1.60971703372564e-6	1.60975370806124e-6	1.60980697198566e-6	1.60972039444144e-6	1.60978308041308e-6	1.60976491272958e-6	1.60974266633344e-6	1.60975045143281e-6	1.60976181047433e-6	1.60976628155922e-6	1.60976554084456e-6	1.60976287261983e-6	1.60976018094183e-6	1.60975814888658e-6	1.60975684557689e-6	1.60975612130482e-6	1.6097557905494e-6	1.60975569754589e-6
flux1:	0.705462653288744	1.41601877384167e-6	1.4160190039275e-6	1.41601921087903e-6	1.41601939178333e-6	1.41601954368265e-6	1.41601966366003e-6	1.4160197490388e-6	1.41601979776386e-6	1.41601980906686e-6	1.41601978456924e-6	1.41601973004541e-6	1.41601965815642e-6	1.41601959254185e-6	1.41601957364699e-6	1.41601966633792e-6	1.41601996814518e-6	1.41602061358518e-6	1.41602176197781e-6	1.41602353976475e-6	1.41602588055787e-6	1.41602818106019e-6	1.41602877490705e-6	1.41602480355863e-6	1.4160148431107e-6	1.41600810716316e-6	1.41602772176139e-6	1.41604355412826e-6	1.41598846572465e-6	1.41606463206675e-6	1.41601778265928e-6	1.41598549084422e-6	1.41601778265928e-6	1.41606463206674e-6	1.41598846572465e-6	1.41604355412825e-6	1.41602772176138e-6	1.41600810716316e-6	1.4160148431107e-6	1.41602480355864e-6	1.41602877490705e-6	1.4160281810602e-6	1.41602588055787e-6	1.41602353976476e-6	1.4160217619778e-6	1.41602061358518e-6	1.41601996814518e-6	1.41601966633792e-6	1.41601957364699e-6
flux1:	0.705725102192497	1.24449788990536e-6	1.24449807672129e-6	1.24449824454971e-6	1.24449839088379e-6	1.24449851319106e-6	1.24449860899144e-6	1.24449867603426e-6	1.2444987126333e-6	1.24449871824732e-6	1.24449869443911e-6	1.24449864640436e-6	1.24449858533665e-6	1.24449853195962e-6	1.24449852154504e-6	1.24449861044595e-6	1.24449888311185e-6	1.24449945559378e-6	1.24450046456226e-6	1.24450201661962e-6	1.24450404864024e-6	1.24450602841772e-6	1.24450649903234e-6	1.2445029748754e-6	1.24449424843804e-6	1.24448842610201e-6	1.24450570337015e-6	1.24451948661346e-6	1.24447111783391e-6	1.24453806516662e-6	1.24449689417751e-6	1.24446848623138e-6	1.24449689417751e-6	1.24453806516663e-6	1.2444711178339e-6	1.24451948661345e-6	1.24450570337015e-6	1.24448842610202e-6	1.24449424843805e-6	1.2445029748754e-6	1.24450649903234e-6	1.24450602841772e-6	1.24450404864024e-6	1.24450201661963e-6	1.24450046456226e-6	1.24449945559378e-6	1.24449888311184e-6	1.24449861044594e-6	1.24449852154505e-6
flux1:	0.705987551096251	1.09278588295935e-6	1.09278603225539e-6	1.09278616603337e-6	1.09278628214312e-6	1.09278637842336e-6	1.09278645277256e-6	1.09278650330586e-6	1.09278652864858e-6	1.09278652844279e-6	1.09278650417999e-6	1.09278646052563e-6	1.09278640736295e-6	1.09278636283923e-6	1.09278635768277e-6	1.09278644080186e-6	1.09278668524731e-6	1.09278719103885e-6	1.09278807528848e-6	1.09278942770722e-6	1.09279118877903e-6	1.0927928895608e-6	1.09279325749735e-6	1.09279013332302e-6	1.09278249487716e-6	1.09277746747189e-6	1.09279267122844e-6	1.09280465844768e-6	1.09276222737873e-6	1.09282101908869e-6	1.09278487027775e-6	1.09275990111027e-6	1.09278487027775e-6	1.0928210190887e-6	1.09276222737872e-6	1.09280465844767e-6	1.09279267122843e-6	1.09277746747189e-6	1.09278249487716e-6	1.09279013332302e-6	1.09279325749735e-6	1.09279288956081e-6	1.09279118877902e-6	1.09278942770723e-6	1.09278807528847e-6	1.09278719103885e-6	1.09278668524731e-6	1.09278644080186e-6	1.09278635768277e-6
flux1:	0.706250000000004	9.58719691645556e-7	9.58719809054704e-7	9.58719913836806e-7	9.58720004152847e-7	9.58720078163558e-7	9.58720134093514e-7	9.58720170369852e-7	9.58720185879388e-7	9.58720180409668e-7	9.58720155371546e-7	9.58720114945308e-7	9.58720067845331e-7	9.58720029944645e-7	9.58720027985077e-7	9.58720104370902e-7	9.58720322229642e-7	9.58720767676685e-7	9.58721540952793e-7	9.58722717410308e-7	9.58724241344761e-7	9.58725700036448e-7	9.58725983050706e-7	9.5872321641482e-7	9.58716536473378e-7	9.58712200140632e-7	9.58725566430906e-7	9.5873598118117e-7	9.58698792089358e-7	9.58750375706612e-7	9.58718664588762e-7	9.58696737306483e-7	9.58718664588759e-7	9.5875037570661e-7	9.58698792089348e-7	9.58735981181161e-7	9.58725566430904e-7	9.58712200140635e-7	9.58716536473385e-7	9.58723216414827e-7	9.58725983050702e-7	9.58725700036451e-7	9.58724241344758e-7	9.58722717410317e-7	9.5872154095279e-7	9.58720767676686e-7	9.58720322229639e-7	9.58720104370901e-7	9.58720027985075e-7
[truncated: 13 more columns]
