# Supplementary material for: Spatial Resolution and Refractive Index Contrast of Resonant Photonic Crystal Surfaces for Biosensing
Source: IEEE Photonics J. Author manuscript; Available in PMC 2015 Sep 7. (PMC4561521; doi:10.1109/JPHOT.2015.2435699)
Supplement: fig6_data [file NIHMS64775-supplement-fig6_data.gz › Volumes/graham/MacBook_backup/PhD_folder_2015_06_02/paper_improvements/IEEE_J_Photonics/final_files/data_files/fig6/meep_data/11/ref.out]

-----------
Initializing structure...
Working in 2D dimensions.
Computational cell is 150 x 10 x 0 with resolution 25
     block, center = (0,-2.56637,0)
          size (150,4.86726,1e+20)
          axes (1,0,0), (0,1,0), (0,0,1)
          dielectric constant epsilon diagonal = (2.0736,2.0736,2.0736)
     block, center = (0,2.43363,0)
          size (150,5.13274,1e+20)
          axes (1,0,0), (0,1,0), (0,0,1)
          dielectric constant epsilon diagonal = (1.98246,1.98246,1.98246)
     block, center = (-37.5,0.309735,0)
          size (75,0.884956,1e+20)
          axes (1,0,0), (0,1,0), (0,0,1)
          dielectric constant epsilon diagonal = (1.98246,1.98246,1.98246)
     block, center = (74.5,0,0)
          size (0.65,0.265487,1e+20)
          axes (1,0,0), (0,1,0), (0,0,1)
          dielectric constant epsilon diagonal = (1.98246,1.98246,1.98246)
     block, center = (73.5,0,0)
          size (0.65,0.265487,1e+20)
          axes (1,0,0), (0,1,0), (0,0,1)
          dielectric constant epsilon diagonal = (1.98246,1.98246,1.98246)
     block, center = (72.5,0,0)
          size (0.65,0.265487,1e+20)
          axes (1,0,0), (0,1,0), (0,0,1)
          dielectric constant epsilon diagonal = (1.98246,1.98246,1.98246)
     block, center = (71.5,0,0)
          size (0.65,0.265487,1e+20)
          axes (1,0,0), (0,1,0), (0,0,1)
          dielectric constant epsilon diagonal = (1.98246,1.98246,1.98246)
     block, center = (70.5,0,0)
          size (0.65,0.265487,1e+20)
          axes (1,0,0), (0,1,0), (0,0,1)
          dielectric constant epsilon diagonal = (1.98246,1.98246,1.98246)
     block, center = (69.5,0,0)
          size (0.65,0.265487,1e+20)
          axes (1,0,0), (0,1,0), (0,0,1)
          dielectric constant epsilon diagonal = (1.98246,1.98246,1.98246)
     block, center = (68.5,0,0)
          size (0.65,0.265487,1e+20)
          axes (1,0,0), (0,1,0), (0,0,1)
          dielectric constant epsilon diagonal = (1.98246,1.98246,1.98246)
     block, center = (67.5,0,0)
          size (0.65,0.265487,1e+20)
          axes (1,0,0), (0,1,0), (0,0,1)
          dielectric constant epsilon diagonal = (1.98246,1.98246,1.98246)
     block, center = (66.5,0,0)
          size (0.65,0.265487,1e+20)
          axes (1,0,0), (0,1,0), (0,0,1)
          dielectric constant epsilon diagonal = (1.98246,1.98246,1.98246)
     block, center = (65.5,0,0)
          size (0.65,0.265487,1e+20)
          axes (1,0,0), (0,1,0), (0,0,1)
          dielectric constant epsilon diagonal = (1.98246,1.98246,1.98246)
     block, center = (64.5,0,0)
          size (0.65,0.265487,1e+20)
          axes (1,0,0), (0,1,0), (0,0,1)
          dielectric constant epsilon diagonal = (1.98246,1.98246,1.98246)
     block, center = (63.5,0,0)
          size (0.65,0.265487,1e+20)
          axes (1,0,0), (0,1,0), (0,0,1)
          dielectric constant epsilon diagonal = (1.98246,1.98246,1.98246)
     block, center = (62.5,0,0)
          size (0.65,0.265487,1e+20)
          axes (1,0,0), (0,1,0), (0,0,1)
          dielectric constant epsilon diagonal = (1.98246,1.98246,1.98246)
     block, center = (61.5,0,0)
          size (0.65,0.265487,1e+20)
          axes (1,0,0), (0,1,0), (0,0,1)
          dielectric constant epsilon diagonal = (1.98246,1.98246,1.98246)
     block, center = (60.5,0,0)
          size (0.65,0.265487,1e+20)
          axes (1,0,0), (0,1,0), (0,0,1)
          dielectric constant epsilon diagonal = (1.98246,1.98246,1.98246)
     block, center = (59.5,0,0)
          size (0.65,0.265487,1e+20)
          axes (1,0,0), (0,1,0), (0,0,1)
          dielectric constant epsilon diagonal = (1.98246,1.98246,1.98246)
     block, center = (58.5,0,0)
          size (0.65,0.265487,1e+20)
          axes (1,0,0), (0,1,0), (0,0,1)
          dielectric constant epsilon diagonal = (1.98246,1.98246,1.98246)
     block, center = (57.5,0,0)
          size (0.65,0.265487,1e+20)
          axes (1,0,0), (0,1,0), (0,0,1)
          dielectric constant epsilon diagonal = (1.98246,1.98246,1.98246)
     block, center = (56.5,0,0)
          size (0.65,0.265487,1e+20)
          axes (1,0,0), (0,1,0), (0,0,1)
          dielectric constant epsilon diagonal = (1.98246,1.98246,1.98246)
     block, center = (55.5,0,0)
          size (0.65,0.265487,1e+20)
          axes (1,0,0), (0,1,0), (0,0,1)
          dielectric constant epsilon diagonal = (1.98246,1.98246,1.98246)
     block, center = (54.5,0,0)
          size (0.65,0.265487,1e+20)
          axes (1,0,0), (0,1,0), (0,0,1)
          dielectric constant epsilon diagonal = (1.98246,1.98246,1.98246)
     block, center = (53.5,0,0)
          size (0.65,0.265487,1e+20)
          axes (1,0,0), (0,1,0), (0,0,1)
          dielectric constant epsilon diagonal = (1.98246,1.98246,1.98246)
     block, center = (52.5,0,0)
          size (0.65,0.265487,1e+20)
          axes (1,0,0), (0,1,0), (0,0,1)
          dielectric constant epsilon diagonal = (1.98246,1.98246,1.98246)
     block, center = (51.5,0,0)
          size (0.65,0.265487,1e+20)
          axes (1,0,0), (0,1,0), (0,0,1)
          dielectric constant epsilon diagonal = (1.98246,1.98246,1.98246)
     block, center = (50.5,0,0)
          size (0.65,0.265487,1e+20)
          axes (1,0,0), (0,1,0), (0,0,1)
          dielectric constant epsilon diagonal = (1.98246,1.98246,1.98246)
     block, center = (49.5,0,0)
          size (0.65,0.265487,1e+20)
          axes (1,0,0), (0,1,0), (0,0,1)
          dielectric constant epsilon diagonal = (1.98246,1.98246,1.98246)
     block, center = (48.5,0,0)
          size (0.65,0.265487,1e+20)
          axes (1,0,0), (0,1,0), (0,0,1)
          dielectric constant epsilon diagonal = (1.98246,1.98246,1.98246)
     block, center = (47.5,0,0)
          size (0.65,0.265487,1e+20)
          axes (1,0,0), (0,1,0), (0,0,1)
          dielectric constant epsilon diagonal = (1.98246,1.98246,1.98246)
     block, center = (46.5,0,0)
          size (0.65,0.265487,1e+20)
          axes (1,0,0), (0,1,0), (0,0,1)
          dielectric constant epsilon diagonal = (1.98246,1.98246,1.98246)
     block, center = (45.5,0,0)
          size (0.65,0.265487,1e+20)
          axes (1,0,0), (0,1,0), (0,0,1)
          dielectric constant epsilon diagonal = (1.98246,1.98246,1.98246)
     block, center = (44.5,0,0)
          size (0.65,0.265487,1e+20)
          axes (1,0,0), (0,1,0), (0,0,1)
          dielectric constant epsilon diagonal = (1.98246,1.98246,1.98246)
     block, center = (43.5,0,0)
          size (0.65,0.265487,1e+20)
          axes (1,0,0), (0,1,0), (0,0,1)
          dielectric constant epsilon diagonal = (1.98246,1.98246,1.98246)
     block, center = (42.5,0,0)
          size (0.65,0.265487,1e+20)
          axes (1,0,0), (0,1,0), (0,0,1)
          dielectric constant epsilon diagonal = (1.98246,1.98246,1.98246)
     block, center = (41.5,0,0)
          size (0.65,0.265487,1e+20)
          axes (1,0,0), (0,1,0), (0,0,1)
          dielectric constant epsilon diagonal = (1.98246,1.98246,1.98246)
     block, center = (40.5,0,0)
          size (0.65,0.265487,1e+20)
          axes (1,0,0), (0,1,0), (0,0,1)
          dielectric constant epsilon diagonal = (1.98246,1.98246,1.98246)
     block, center = (39.5,0,0)
          size (0.65,0.265487,1e+20)
          axes (1,0,0), (0,1,0), (0,0,1)
          dielectric constant epsilon diagonal = (1.98246,1.98246,1.98246)
     block, center = (38.5,0,0)
          size (0.65,0.265487,1e+20)
          axes (1,0,0), (0,1,0), (0,0,1)
          dielectric constant epsilon diagonal = (1.98246,1.98246,1.98246)
     block, center = (37.5,0,0)
          size (0.65,0.265487,1e+20)
          axes (1,0,0), (0,1,0), (0,0,1)
          dielectric constant epsilon diagonal = (1.98246,1.98246,1.98246)
     block, center = (36.5,0,0)
          size (0.65,0.265487,1e+20)
          axes (1,0,0), (0,1,0), (0,0,1)
          dielectric constant epsilon diagonal = (1.98246,1.98246,1.98246)
     block, center = (35.5,0,0)
          size (0.65,0.265487,1e+20)
          axes (1,0,0), (0,1,0), (0,0,1)
          dielectric constant epsilon diagonal = (1.98246,1.98246,1.98246)
     block, center = (34.5,0,0)
          size (0.65,0.265487,1e+20)
          axes (1,0,0), (0,1,0), (0,0,1)
          dielectric constant epsilon diagonal = (1.98246,1.98246,1.98246)
     block, center = (33.5,0,0)
          size (0.65,0.265487,1e+20)
          axes (1,0,0), (0,1,0), (0,0,1)
          dielectric constant epsilon diagonal = (1.98246,1.98246,1.98246)
     block, center = (32.5,0,0)
          size (0.65,0.265487,1e+20)
          axes (1,0,0), (0,1,0), (0,0,1)
          dielectric constant epsilon diagonal = (1.98246,1.98246,1.98246)
     block, center = (31.5,0,0)
          size (0.65,0.265487,1e+20)
          axes (1,0,0), (0,1,0), (0,0,1)
          dielectric constant epsilon diagonal = (1.98246,1.98246,1.98246)
     block, center = (30.5,0,0)
          size (0.65,0.265487,1e+20)
          axes (1,0,0), (0,1,0), (0,0,1)
          dielectric constant epsilon diagonal = (1.98246,1.98246,1.98246)
     block, center = (29.5,0,0)
          size (0.65,0.265487,1e+20)
          axes (1,0,0), (0,1,0), (0,0,1)
          dielectric constant epsilon diagonal = (1.98246,1.98246,1.98246)
     block, center = (28.5,0,0)
          size (0.65,0.265487,1e+20)
          axes (1,0,0), (0,1,0), (0,0,1)
          dielectric constant epsilon diagonal = (1.98246,1.98246,1.98246)
     block, center = (27.5,0,0)
          size (0.65,0.265487,1e+20)
          axes (1,0,0), (0,1,0), (0,0,1)
          dielectric constant epsilon diagonal = (1.98246,1.98246,1.98246)
     block, center = (26.5,0,0)
          size (0.65,0.265487,1e+20)
          axes (1,0,0), (0,1,0), (0,0,1)
          dielectric constant epsilon diagonal = (1.98246,1.98246,1.98246)
     block, center = (25.5,0,0)
          size (0.65,0.265487,1e+20)
          axes (1,0,0), (0,1,0), (0,0,1)
          dielectric constant epsilon diagonal = (1.98246,1.98246,1.98246)
     block, center = (24.5,0,0)
          size (0.65,0.265487,1e+20)
          axes (1,0,0), (0,1,0), (0,0,1)
          dielectric constant epsilon diagonal = (1.98246,1.98246,1.98246)
     block, center = (23.5,0,0)
          size (0.65,0.265487,1e+20)
          axes (1,0,0), (0,1,0), (0,0,1)
          dielectric constant epsilon diagonal = (1.98246,1.98246,1.98246)
     block, center = (22.5,0,0)
          size (0.65,0.265487,1e+20)
          axes (1,0,0), (0,1,0), (0,0,1)
          dielectric constant epsilon diagonal = (1.98246,1.98246,1.98246)
     block, center = (21.5,0,0)
          size (0.65,0.265487,1e+20)
          axes (1,0,0), (0,1,0), (0,0,1)
          dielectric constant epsilon diagonal = (1.98246,1.98246,1.98246)
     block, center = (20.5,0,0)
          size (0.65,0.265487,1e+20)
          axes (1,0,0), (0,1,0), (0,0,1)
          dielectric constant epsilon diagonal = (1.98246,1.98246,1.98246)
     block, center = (19.5,0,0)
          size (0.65,0.265487,1e+20)
          axes (1,0,0), (0,1,0), (0,0,1)
          dielectric constant epsilon diagonal = (1.98246,1.98246,1.98246)
     block, center = (18.5,0,0)
          size (0.65,0.265487,1e+20)
          axes (1,0,0), (0,1,0), (0,0,1)
          dielectric constant epsilon diagonal = (1.98246,1.98246,1.98246)
     block, center = (17.5,0,0)
          size (0.65,0.265487,1e+20)
          axes (1,0,0), (0,1,0), (0,0,1)
          dielectric constant epsilon diagonal = (1.98246,1.98246,1.98246)
     block, center = (16.5,0,0)
          size (0.65,0.265487,1e+20)
          axes (1,0,0), (0,1,0), (0,0,1)
          dielectric constant epsilon diagonal = (1.98246,1.98246,1.98246)
     block, center = (15.5,0,0)
          size (0.65,0.265487,1e+20)
          axes (1,0,0), (0,1,0), (0,0,1)
          dielectric constant epsilon diagonal = (1.98246,1.98246,1.98246)
     block, center = (14.5,0,0)
          size (0.65,0.265487,1e+20)
          axes (1,0,0), (0,1,0), (0,0,1)
          dielectric constant epsilon diagonal = (1.98246,1.98246,1.98246)
     block, center = (13.5,0,0)
          size (0.65,0.265487,1e+20)
          axes (1,0,0), (0,1,0), (0,0,1)
          dielectric constant epsilon diagonal = (1.98246,1.98246,1.98246)
     block, center = (12.5,0,0)
          size (0.65,0.265487,1e+20)
          axes (1,0,0), (0,1,0), (0,0,1)
          dielectric constant epsilon diagonal = (1.98246,1.98246,1.98246)
     block, center = (11.5,0,0)
          size (0.65,0.265487,1e+20)
          axes (1,0,0), (0,1,0), (0,0,1)
          dielectric constant epsilon diagonal = (1.98246,1.98246,1.98246)
     block, center = (10.5,0,0)
          size (0.65,0.265487,1e+20)
          axes (1,0,0), (0,1,0), (0,0,1)
          dielectric constant epsilon diagonal = (1.98246,1.98246,1.98246)
     block, center = (9.5,0,0)
          size (0.65,0.265487,1e+20)
          axes (1,0,0), (0,1,0), (0,0,1)
          dielectric constant epsilon diagonal = (1.98246,1.98246,1.98246)
     block, center = (8.5,0,0)
          size (0.65,0.265487,1e+20)
          axes (1,0,0), (0,1,0), (0,0,1)
          dielectric constant epsilon diagonal = (1.98246,1.98246,1.98246)
     block, center = (7.5,0,0)
          size (0.65,0.265487,1e+20)
          axes (1,0,0), (0,1,0), (0,0,1)
          dielectric constant epsilon diagonal = (1.98246,1.98246,1.98246)
     block, center = (6.5,0,0)
          size (0.65,0.265487,1e+20)
          axes (1,0,0), (0,1,0), (0,0,1)
          dielectric constant epsilon diagonal = (1.98246,1.98246,1.98246)
     block, center = (5.5,0,0)
          size (0.65,0.265487,1e+20)
          axes (1,0,0), (0,1,0), (0,0,1)
          dielectric constant epsilon diagonal = (1.98246,1.98246,1.98246)
     block, center = (4.5,0,0)
          size (0.65,0.265487,1e+20)
          axes (1,0,0), (0,1,0), (0,0,1)
          dielectric constant epsilon diagonal = (1.98246,1.98246,1.98246)
     block, center = (3.5,0,0)
          size (0.65,0.265487,1e+20)
          axes (1,0,0), (0,1,0), (0,0,1)
          dielectric constant epsilon diagonal = (1.98246,1.98246,1.98246)
     block, center = (2.5,0,0)
          size (0.65,0.265487,1e+20)
          axes (1,0,0), (0,1,0), (0,0,1)
          dielectric constant epsilon diagonal = (1.98246,1.98246,1.98246)
     block, center = (1.5,0,0)
          size (0.65,0.265487,1e+20)
          axes (1,0,0), (0,1,0), (0,0,1)
          dielectric constant epsilon diagonal = (1.98246,1.98246,1.98246)
     block, center = (0.5,0,0)
          size (0.65,0.265487,1e+20)
          axes (1,0,0), (0,1,0), (0,0,1)
          dielectric constant epsilon diagonal = (1.98246,1.98246,1.98246)
     block, center = (-0.5,0,0)
          size (0.65,0.265487,1e+20)
          axes (1,0,0), (0,1,0), (0,0,1)
          dielectric constant epsilon diagonal = (1.98246,1.98246,1.98246)
     block, center = (-1.5,0,0)
          size (0.65,0.265487,1e+20)
          axes (1,0,0), (0,1,0), (0,0,1)
          dielectric constant epsilon diagonal = (1.98246,1.98246,1.98246)
     block, center = (-2.5,0,0)
          size (0.65,0.265487,1e+20)
          axes (1,0,0), (0,1,0), (0,0,1)
          dielectric constant epsilon diagonal = (1.98246,1.98246,1.98246)
     block, center = (-3.5,0,0)
          size (0.65,0.265487,1e+20)
          axes (1,0,0), (0,1,0), (0,0,1)
          dielectric constant epsilon diagonal = (1.98246,1.98246,1.98246)
     block, center = (-4.5,0,0)
          size (0.65,0.265487,1e+20)
          axes (1,0,0), (0,1,0), (0,0,1)
          dielectric constant epsilon diagonal = (1.98246,1.98246,1.98246)
     block, center = (-5.5,0,0)
          size (0.65,0.265487,1e+20)
          axes (1,0,0), (0,1,0), (0,0,1)
          dielectric constant epsilon diagonal = (1.98246,1.98246,1.98246)
     block, center = (-6.5,0,0)
          size (0.65,0.265487,1e+20)
          axes (1,0,0), (0,1,0), (0,0,1)
          dielectric constant epsilon diagonal = (1.98246,1.98246,1.98246)
     block, center = (-7.5,0,0)
          size (0.65,0.265487,1e+20)
          axes (1,0,0), (0,1,0), (0,0,1)
          dielectric constant epsilon diagonal = (1.98246,1.98246,1.98246)
     block, center = (-8.5,0,0)
          size (0.65,0.265487,1e+20)
          axes (1,0,0), (0,1,0), (0,0,1)
          dielectric constant epsilon diagonal = (1.98246,1.98246,1.98246)
     block, center = (-9.5,0,0)
          size (0.65,0.265487,1e+20)
          axes (1,0,0), (0,1,0), (0,0,1)
          dielectric constant epsilon diagonal = (1.98246,1.98246,1.98246)
     block, center = (-10.5,0,0)
          size (0.65,0.265487,1e+20)
          axes (1,0,0), (0,1,0), (0,0,1)
          dielectric constant epsilon diagonal = (1.98246,1.98246,1.98246)
     block, center = (-11.5,0,0)
          size (0.65,0.265487,1e+20)
          axes (1,0,0), (0,1,0), (0,0,1)
          dielectric constant epsilon diagonal = (1.98246,1.98246,1.98246)
     block, center = (-12.5,0,0)
          size (0.65,0.265487,1e+20)
          axes (1,0,0), (0,1,0), (0,0,1)
          dielectric constant epsilon diagonal = (1.98246,1.98246,1.98246)
     block, center = (-13.5,0,0)
          size (0.65,0.265487,1e+20)
          axes (1,0,0), (0,1,0), (0,0,1)
          dielectric constant epsilon diagonal = (1.98246,1.98246,1.98246)
     block, center = (-14.5,0,0)
          size (0.65,0.265487,1e+20)
          axes (1,0,0), (0,1,0), (0,0,1)
          dielectric constant epsilon diagonal = (1.98246,1.98246,1.98246)
     block, center = (-15.5,0,0)
          size (0.65,0.265487,1e+20)
          axes (1,0,0), (0,1,0), (0,0,1)
          dielectric constant epsilon diagonal = (1.98246,1.98246,1.98246)
     block, center = (-16.5,0,0)
          size (0.65,0.265487,1e+20)
          axes (1,0,0), (0,1,0), (0,0,1)
          dielectric constant epsilon diagonal = (1.98246,1.98246,1.98246)
     block, center = (-17.5,0,0)
          size (0.65,0.265487,1e+20)
          axes (1,0,0), (0,1,0), (0,0,1)
          dielectric constant epsilon diagonal = (1.98246,1.98246,1.98246)
     block, center = (-18.5,0,0)
          size (0.65,0.265487,1e+20)
          axes (1,0,0), (0,1,0), (0,0,1)
          dielectric constant epsilon diagonal = (1.98246,1.98246,1.98246)
     block, center = (-19.5,0,0)
          size (0.65,0.265487,1e+20)
          axes (1,0,0), (0,1,0), (0,0,1)
          dielectric constant epsilon diagonal = (1.98246,1.98246,1.98246)
     block, center = (-20.5,0,0)
          size (0.65,0.265487,1e+20)
          axes (1,0,0), (0,1,0), (0,0,1)
          dielectric constant epsilon diagonal = (1.98246,1.98246,1.98246)
     block, center = (-21.5,0,0)
          size (0.65,0.265487,1e+20)
          axes (1,0,0), (0,1,0), (0,0,1)
          dielectric constant epsilon diagonal = (1.98246,1.98246,1.98246)
     block, center = (-22.5,0,0)
          size (0.65,0.265487,1e+20)
          axes (1,0,0), (0,1,0), (0,0,1)
          dielectric constant epsilon diagonal = (1.98246,1.98246,1.98246)
     block, center = (-23.5,0,0)
          size (0.65,0.265487,1e+20)
          axes (1,0,0), (0,1,0), (0,0,1)
          dielectric constant epsilon diagonal = (1.98246,1.98246,1.98246)
     block, center = (-24.5,0,0)
          size (0.65,0.265487,1e+20)
          axes (1,0,0), (0,1,0), (0,0,1)
          dielectric constant epsilon diagonal = (1.98246,1.98246,1.98246)
     block, center = (-25.5,0,0)
          size (0.65,0.265487,1e+20)
          axes (1,0,0), (0,1,0), (0,0,1)
          dielectric constant epsilon diagonal = (1.98246,1.98246,1.98246)
     block, center = (-26.5,0,0)
          size (0.65,0.265487,1e+20)
          axes (1,0,0), (0,1,0), (0,0,1)
          dielectric constant epsilon diagonal = (1.98246,1.98246,1.98246)
     block, center = (-27.5,0,0)
          size (0.65,0.265487,1e+20)
          axes (1,0,0), (0,1,0), (0,0,1)
          dielectric constant epsilon diagonal = (1.98246,1.98246,1.98246)
     block, center = (-28.5,0,0)
          size (0.65,0.265487,1e+20)
          axes (1,0,0), (0,1,0), (0,0,1)
          dielectric constant epsilon diagonal = (1.98246,1.98246,1.98246)
     block, center = (-29.5,0,0)
          size (0.65,0.265487,1e+20)
          axes (1,0,0), (0,1,0), (0,0,1)
          dielectric constant epsilon diagonal = (1.98246,1.98246,1.98246)
     block, center = (-30.5,0,0)
          size (0.65,0.265487,1e+20)
          axes (1,0,0), (0,1,0), (0,0,1)
          dielectric constant epsilon diagonal = (1.98246,1.98246,1.98246)
     block, center = (-31.5,0,0)
          size (0.65,0.265487,1e+20)
          axes (1,0,0), (0,1,0), (0,0,1)
          dielectric constant epsilon diagonal = (1.98246,1.98246,1.98246)
     block, center = (-32.5,0,0)
          size (0.65,0.265487,1e+20)
          axes (1,0,0), (0,1,0), (0,0,1)
          dielectric constant epsilon diagonal = (1.98246,1.98246,1.98246)
     block, center = (-33.5,0,0)
          size (0.65,0.265487,1e+20)
          axes (1,0,0), (0,1,0), (0,0,1)
          dielectric constant epsilon diagonal = (1.98246,1.98246,1.98246)
     block, center = (-34.5,0,0)
          size (0.65,0.265487,1e+20)
          axes (1,0,0), (0,1,0), (0,0,1)
          dielectric constant epsilon diagonal = (1.98246,1.98246,1.98246)
     block, center = (-35.5,0,0)
          size (0.65,0.265487,1e+20)
          axes (1,0,0), (0,1,0), (0,0,1)
          dielectric constant epsilon diagonal = (1.98246,1.98246,1.98246)
     block, center = (-36.5,0,0)
          size (0.65,0.265487,1e+20)
          axes (1,0,0), (0,1,0), (0,0,1)
          dielectric constant epsilon diagonal = (1.98246,1.98246,1.98246)
     block, center = (-37.5,0,0)
          size (0.65,0.265487,1e+20)
          axes (1,0,0), (0,1,0), (0,0,1)
          dielectric constant epsilon diagonal = (1.98246,1.98246,1.98246)
     block, center = (-38.5,0,0)
          size (0.65,0.265487,1e+20)
          axes (1,0,0), (0,1,0), (0,0,1)
          dielectric constant epsilon diagonal = (1.98246,1.98246,1.98246)
     block, center = (-39.5,0,0)
          size (0.65,0.265487,1e+20)
          axes (1,0,0), (0,1,0), (0,0,1)
          dielectric constant epsilon diagonal = (1.98246,1.98246,1.98246)
     block, center = (-40.5,0,0)
          size (0.65,0.265487,1e+20)
          axes (1,0,0), (0,1,0), (0,0,1)
          dielectric constant epsilon diagonal = (1.98246,1.98246,1.98246)
     block, center = (-41.5,0,0)
          size (0.65,0.265487,1e+20)
          axes (1,0,0), (0,1,0), (0,0,1)
          dielectric constant epsilon diagonal = (1.98246,1.98246,1.98246)
     block, center = (-42.5,0,0)
          size (0.65,0.265487,1e+20)
          axes (1,0,0), (0,1,0), (0,0,1)
          dielectric constant epsilon diagonal = (1.98246,1.98246,1.98246)
     block, center = (-43.5,0,0)
          size (0.65,0.265487,1e+20)
          axes (1,0,0), (0,1,0), (0,0,1)
          dielectric constant epsilon diagonal = (1.98246,1.98246,1.98246)
     block, center = (-44.5,0,0)
          size (0.65,0.265487,1e+20)
          axes (1,0,0), (0,1,0), (0,0,1)
          dielectric constant epsilon diagonal = (1.98246,1.98246,1.98246)
     block, center = (-45.5,0,0)
          size (0.65,0.265487,1e+20)
          axes (1,0,0), (0,1,0), (0,0,1)
          dielectric constant epsilon diagonal = (1.98246,1.98246,1.98246)
     block, center = (-46.5,0,0)
          size (0.65,0.265487,1e+20)
          axes (1,0,0), (0,1,0), (0,0,1)
          dielectric constant epsilon diagonal = (1.98246,1.98246,1.98246)
     block, center = (-47.5,0,0)
          size (0.65,0.265487,1e+20)
          axes (1,0,0), (0,1,0), (0,0,1)
          dielectric constant epsilon diagonal = (1.98246,1.98246,1.98246)
     block, center = (-48.5,0,0)
          size (0.65,0.265487,1e+20)
          axes (1,0,0), (0,1,0), (0,0,1)
          dielectric constant epsilon diagonal = (1.98246,1.98246,1.98246)
     block, center = (-49.5,0,0)
          size (0.65,0.265487,1e+20)
          axes (1,0,0), (0,1,0), (0,0,1)
          dielectric constant epsilon diagonal = (1.98246,1.98246,1.98246)
     block, center = (-50.5,0,0)
          size (0.65,0.265487,1e+20)
          axes (1,0,0), (0,1,0), (0,0,1)
          dielectric constant epsilon diagonal = (1.98246,1.98246,1.98246)
     block, center = (-51.5,0,0)
          size (0.65,0.265487,1e+20)
          axes (1,0,0), (0,1,0), (0,0,1)
          dielectric constant epsilon diagonal = (1.98246,1.98246,1.98246)
     block, center = (-52.5,0,0)
          size (0.65,0.265487,1e+20)
          axes (1,0,0), (0,1,0), (0,0,1)
          dielectric constant epsilon diagonal = (1.98246,1.98246,1.98246)
     block, center = (-53.5,0,0)
          size (0.65,0.265487,1e+20)
          axes (1,0,0), (0,1,0), (0,0,1)
          dielectric constant epsilon diagonal = (1.98246,1.98246,1.98246)
     block, center = (-54.5,0,0)
          size (0.65,0.265487,1e+20)
          axes (1,0,0), (0,1,0), (0,0,1)
          dielectric constant epsilon diagonal = (1.98246,1.98246,1.98246)
     block, center = (-55.5,0,0)
          size (0.65,0.265487,1e+20)
          axes (1,0,0), (0,1,0), (0,0,1)
          dielectric constant epsilon diagonal = (1.98246,1.98246,1.98246)
     block, center = (-56.5,0,0)
          size (0.65,0.265487,1e+20)
          axes (1,0,0), (0,1,0), (0,0,1)
          dielectric constant epsilon diagonal = (1.98246,1.98246,1.98246)
     block, center = (-57.5,0,0)
          size (0.65,0.265487,1e+20)
          axes (1,0,0), (0,1,0), (0,0,1)
          dielectric constant epsilon diagonal = (1.98246,1.98246,1.98246)
     block, center = (-58.5,0,0)
          size (0.65,0.265487,1e+20)
          axes (1,0,0), (0,1,0), (0,0,1)
          dielectric constant epsilon diagonal = (1.98246,1.98246,1.98246)
     block, center = (-59.5,0,0)
          size (0.65,0.265487,1e+20)
          axes (1,0,0), (0,1,0), (0,0,1)
          dielectric constant epsilon diagonal = (1.98246,1.98246,1.98246)
     block, center = (-60.5,0,0)
          size (0.65,0.265487,1e+20)
          axes (1,0,0), (0,1,0), (0,0,1)
          dielectric constant epsilon diagonal = (1.98246,1.98246,1.98246)
     block, center = (-61.5,0,0)
          size (0.65,0.265487,1e+20)
          axes (1,0,0), (0,1,0), (0,0,1)
          dielectric constant epsilon diagonal = (1.98246,1.98246,1.98246)
     block, center = (-62.5,0,0)
          size (0.65,0.265487,1e+20)
          axes (1,0,0), (0,1,0), (0,0,1)
          dielectric constant epsilon diagonal = (1.98246,1.98246,1.98246)
     block, center = (-63.5,0,0)
          size (0.65,0.265487,1e+20)
          axes (1,0,0), (0,1,0), (0,0,1)
          dielectric constant epsilon diagonal = (1.98246,1.98246,1.98246)
     block, center = (-64.5,0,0)
          size (0.65,0.265487,1e+20)
          axes (1,0,0), (0,1,0), (0,0,1)
          dielectric constant epsilon diagonal = (1.98246,1.98246,1.98246)
     block, center = (-65.5,0,0)
          size (0.65,0.265487,1e+20)
          axes (1,0,0), (0,1,0), (0,0,1)
          dielectric constant epsilon diagonal = (1.98246,1.98246,1.98246)
     block, center = (-66.5,0,0)
          size (0.65,0.265487,1e+20)
          axes (1,0,0), (0,1,0), (0,0,1)
          dielectric constant epsilon diagonal = (1.98246,1.98246,1.98246)
     block, center = (-67.5,0,0)
          size (0.65,0.265487,1e+20)
          axes (1,0,0), (0,1,0), (0,0,1)
          dielectric constant epsilon diagonal = (1.98246,1.98246,1.98246)
     block, center = (-68.5,0,0)
          size (0.65,0.265487,1e+20)
          axes (1,0,0), (0,1,0), (0,0,1)
          dielectric constant epsilon diagonal = (1.98246,1.98246,1.98246)
     block, center = (-69.5,0,0)
          size (0.65,0.265487,1e+20)
          axes (1,0,0), (0,1,0), (0,0,1)
          dielectric constant epsilon diagonal = (1.98246,1.98246,1.98246)
     block, center = (-70.5,0,0)
          size (0.65,0.265487,1e+20)
          axes (1,0,0), (0,1,0), (0,0,1)
          dielectric constant epsilon diagonal = (1.98246,1.98246,1.98246)
     block, center = (-71.5,0,0)
          size (0.65,0.265487,1e+20)
          axes (1,0,0), (0,1,0), (0,0,1)
          dielectric constant epsilon diagonal = (1.98246,1.98246,1.98246)
     block, center = (-72.5,0,0)
          size (0.65,0.265487,1e+20)
          axes (1,0,0), (0,1,0), (0,0,1)
          dielectric constant epsilon diagonal = (1.98246,1.98246,1.98246)
     block, center = (-73.5,0,0)
          size (0.65,0.265487,1e+20)
          axes (1,0,0), (0,1,0), (0,0,1)
          dielectric constant epsilon diagonal = (1.98246,1.98246,1.98246)
     block, center = (-74.5,0,0)
          size (0.65,0.265487,1e+20)
          axes (1,0,0), (0,1,0), (0,0,1)
          dielectric constant epsilon diagonal = (1.98246,1.98246,1.98246)
time for set_epsilon = 11.9786 s
-----------
Meep: using output directory "ref-out"
creating output file "ref-out/eps-000000.00.h5"...
Meep progress: 0.9/377.433631896973 = 0.2% done in 4.1s, 1701.6s to go
on time step 47 (time=0.94), 0.0857882 s/step
Meep progress: 1.94/377.433631896973 = 0.5% done in 8.1s, 1575.5s to go
on time step 99 (time=1.98), 0.0783975 s/step
Meep progress: 3.0/377.433631896973 = 0.8% done in 12.2s, 1521.5s to go
on time step 152 (time=3.04), 0.0762666 s/step
Meep progress: 4.02/377.433631896973 = 1.1% done in 16.2s, 1506.2s to go
on time step 203 (time=4.06), 0.0788778 s/step
Meep progress: 5.1/377.433631896973 = 1.4% done in 20.3s, 1479.2s to go
on time step 257 (time=5.14), 0.0748386 s/step
Meep progress: 6.1/377.433631896973 = 1.6% done in 24.3s, 1477.8s to go
on time step 307 (time=6.14), 0.0802782 s/step
Meep progress: 7.14/377.433631896973 = 1.9% done in 28.3s, 1467.3s to go
on time step 359 (time=7.18), 0.0776339 s/step
Meep progress: 8.18/377.433631896973 = 2.2% done in 32.4s, 1460.4s to go
on time step 411 (time=8.22), 0.0777097 s/step
Meep progress: 9.24/377.433631896973 = 2.4% done in 36.4s, 1451.0s to go
on time step 464 (time=9.28), 0.0767173 s/step
Meep progress: 10.3/377.433631896973 = 2.7% done in 40.5s, 1442.0s to go
on time step 517 (time=10.34), 0.0762155 s/step
Meep progress: 11.36/377.433631896973 = 3.0% done in 44.5s, 1434.0s to go
on time step 570 (time=11.4), 0.0762019 s/step
Meep progress: 12.44/377.433631896973 = 3.3% done in 48.5s, 1423.4s to go
on time step 624 (time=12.48), 0.074491 s/step
Meep progress: 13.5/377.433631896973 = 3.6% done in 52.6s, 1417.5s to go
on time step 677 (time=13.54), 0.0766991 s/step
Meep progress: 14.58/377.433631896973 = 3.9% done in 56.6s, 1409.5s to go
on time step 731 (time=14.62), 0.0751557 s/step
Meep progress: 15.62/377.433631896973 = 4.1% done in 60.7s, 1405.4s to go
on time step 783 (time=15.66), 0.0777211 s/step
Meep progress: 16.64/377.433631896973 = 4.4% done in 64.7s, 1403.3s to go
on time step 834 (time=16.68), 0.0791318 s/step
Meep progress: 17.72/377.433631896973 = 4.7% done in 68.8s, 1396.1s to go
on time step 888 (time=17.76), 0.0751492 s/step
Meep progress: 18.76/377.433631896973 = 5.0% done in 72.8s, 1392.5s to go
on time step 940 (time=18.8), 0.0779873 s/step
Meep progress: 19.88/377.433631896973 = 5.3% done in 76.9s, 1383.0s to go
on time step 996 (time=19.92), 0.0725849 s/step
Meep progress: 20.88/377.433631896973 = 5.5% done in 81.0s, 1382.4s to go
on time step 1046 (time=20.92), 0.0813745 s/step
Meep progress: 21.9/377.433631896973 = 5.8% done in 85.0s, 1380.4s to go
on time step 1097 (time=21.94), 0.0797762 s/step
Meep progress: 22.94/377.433631896973 = 6.1% done in 89.0s, 1375.9s to go
on time step 1150 (time=23), 0.0769214 s/step
Meep progress: 24.02/377.433631896973 = 6.4% done in 93.1s, 1369.5s to go
on time step 1204 (time=24.08), 0.0749407 s/step
Meep progress: 25.04/377.433631896973 = 6.6% done in 97.1s, 1367.0s to go
on time step 1255 (time=25.1), 0.0795071 s/step
Meep progress: 26.1/377.433631896973 = 6.9% done in 101.2s, 1362.2s to go
on time step 1308 (time=26.16), 0.0768308 s/step
Meep progress: 27.1/377.433631896973 = 7.2% done in 105.2s, 1360.0s to go
on time step 1359 (time=27.18), 0.0798814 s/step
Meep progress: 28.18/377.433631896973 = 7.5% done in 109.3s, 1354.2s to go
on time step 1413 (time=28.26), 0.0752649 s/step
Meep progress: 29.24/377.433631896973 = 7.7% done in 113.3s, 1349.6s to go
on time step 1466 (time=29.32), 0.0769296 s/step
Meep progress: 30.28/377.433631896973 = 8.0% done in 117.4s, 1345.5s to go
on time step 1518 (time=30.36), 0.0769919 s/step
Meep progress: 31.32/377.433631896973 = 8.3% done in 121.4s, 1341.7s to go
on time step 1570 (time=31.4), 0.0782657 s/step
Meep progress: 32.34/377.433631896973 = 8.6% done in 125.5s, 1338.7s to go
on time step 1621 (time=32.42), 0.0796964 s/step
Meep progress: 33.36/377.433631896973 = 8.8% done in 129.5s, 1335.4s to go
on time step 1672 (time=33.44), 0.0788144 s/step
Meep progress: 34.38/377.433631896973 = 9.1% done in 133.5s, 1332.2s to go
on time step 1723 (time=34.46), 0.0785514 s/step
Meep progress: 35.42/377.433631896973 = 9.4% done in 137.5s, 1328.0s to go
on time step 1775 (time=35.5), 0.0774813 s/step
Meep progress: 36.48/377.433631896973 = 9.7% done in 141.6s, 1323.1s to go
on time step 1828 (time=36.56), 0.0756583 s/step
Meep progress: 37.56/377.433631896973 = 10.0% done in 145.6s, 1317.7s to go
on time step 1881 (time=37.62), 0.0756283 s/step
Meep progress: 38.56/377.433631896973 = 10.2% done in 149.7s, 1315.4s to go
on time step 1931 (time=38.62), 0.0809922 s/step
Meep progress: 39.64/377.433631896973 = 10.5% done in 153.7s, 1310.0s to go
on time step 1985 (time=39.7), 0.0750242 s/step
Meep progress: 40.68/377.433631896973 = 10.8% done in 157.8s, 1306.3s to go
on time step 2037 (time=40.74), 0.0782554 s/step
Meep progress: 41.7/377.433631896973 = 11.0% done in 161.8s, 1302.7s to go
on time step 2088 (time=41.76), 0.0787093 s/step
Meep progress: 42.72/377.433631896973 = 11.3% done in 165.9s, 1299.6s to go
on time step 2139 (time=42.78), 0.0794195 s/step
Meep progress: 43.78/377.433631896973 = 11.6% done in 169.9s, 1295.0s to go
on time step 2192 (time=43.84), 0.0766393 s/step
Meep progress: 44.8/377.433631896973 = 11.9% done in 174.0s, 1291.9s to go
on time step 2243 (time=44.86), 0.0797125 s/step
Meep progress: 45.86/377.433631896973 = 12.2% done in 178.0s, 1287.2s to go
on time step 2296 (time=45.92), 0.0761542 s/step
Meep progress: 46.88/377.433631896973 = 12.4% done in 182.1s, 1283.7s to go
on time step 2347 (time=46.94), 0.0787957 s/step
Meep progress: 47.92/377.433631896973 = 12.7% done in 186.1s, 1279.9s to go
on time step 2398 (time=47.96), 0.0786336 s/step
Meep progress: 48.96/377.433631896973 = 13.0% done in 190.2s, 1276.1s to go
on time step 2450 (time=49), 0.0782505 s/step
Meep progress: 50.02/377.433631896973 = 13.3% done in 194.3s, 1271.6s to go
on time step 2503 (time=50.06), 0.076757 s/step
Meep progress: 51.02/377.433631896973 = 13.5% done in 198.3s, 1268.5s to go
on time step 2553 (time=51.06), 0.0802194 s/step
Meep progress: 52.04/377.433631896973 = 13.8% done in 202.3s, 1265.2s to go
on time step 2604 (time=52.08), 0.0799242 s/step
Meep progress: 53.08/377.433631896973 = 14.1% done in 206.4s, 1261.4s to go
on time step 2656 (time=53.12), 0.0780944 s/step
Meep progress: 54.1/377.433631896973 = 14.3% done in 210.4s, 1257.6s to go
on time step 2707 (time=54.14), 0.0785418 s/step
Meep progress: 55.14/377.433631896973 = 14.6% done in 214.4s, 1253.5s to go
on time step 2759 (time=55.18), 0.0772837 s/step
Meep progress: 56.18/377.433631896973 = 14.9% done in 218.5s, 1249.5s to go
on time step 2811 (time=56.22), 0.0781834 s/step
Meep progress: 57.24/377.433631896973 = 15.2% done in 222.6s, 1245.0s to go
on time step 2864 (time=57.28), 0.0764316 s/step
Meep progress: 58.28/377.433631896973 = 15.4% done in 226.6s, 1240.9s to go
on time step 2916 (time=58.32), 0.0775444 s/step
Meep progress: 59.34/377.433631896973 = 15.7% done in 230.6s, 1236.2s to go
on time step 2969 (time=59.38), 0.0759935 s/step
Meep progress: 60.34/377.433631896973 = 16.0% done in 234.7s, 1233.3s to go
on time step 3019 (time=60.38), 0.0812574 s/step
Meep progress: 61.38/377.433631896973 = 16.3% done in 238.7s, 1229.3s to go
on time step 3071 (time=61.42), 0.0781239 s/step
Meep progress: 62.42/377.433631896973 = 16.5% done in 242.8s, 1225.4s to go
on time step 3123 (time=62.46), 0.078288 s/step
Meep progress: 63.46/377.433631896973 = 16.8% done in 246.8s, 1221.1s to go
on time step 3176 (time=63.52), 0.0768026 s/step
Meep progress: 64.5/377.433631896973 = 17.1% done in 250.8s, 1217.0s to go
on time step 3229 (time=64.58), 0.0768857 s/step
Meep progress: 65.56/377.433631896973 = 17.4% done in 254.8s, 1212.3s to go
on time step 3282 (time=65.64), 0.0759654 s/step
Meep progress: 66.58/377.433631896973 = 17.6% done in 258.8s, 1208.5s to go
on time step 3333 (time=66.66), 0.0784806 s/step
Meep progress: 67.66/377.433631896973 = 17.9% done in 262.9s, 1203.7s to go
on time step 3387 (time=67.74), 0.0752603 s/step
Meep progress: 68.7/377.433631896973 = 18.2% done in 267.0s, 1199.7s to go
on time step 3439 (time=68.78), 0.0783894 s/step
Meep progress: 69.76/377.433631896973 = 18.5% done in 271.0s, 1195.4s to go
on time step 3492 (time=69.84), 0.0764289 s/step
Meep progress: 70.78/377.433631896973 = 18.8% done in 275.1s, 1191.7s to go
on time step 3543 (time=70.86), 0.0789227 s/step
Meep progress: 71.82/377.433631896973 = 19.0% done in 279.1s, 1187.7s to go
on time step 3595 (time=71.9), 0.0783771 s/step
Meep progress: 72.84/377.433631896973 = 19.3% done in 283.2s, 1184.1s to go
on time step 3646 (time=72.92), 0.078834 s/step
Meep progress: 73.9/377.433631896973 = 19.6% done in 287.2s, 1179.5s to go
on time step 3700 (time=74), 0.0753038 s/step
Meep progress: 74.94/377.433631896973 = 19.9% done in 291.2s, 1175.5s to go
on time step 3752 (time=75.04), 0.0783394 s/step
Meep progress: 76.02/377.433631896973 = 20.1% done in 295.3s, 1170.8s to go
on time step 3806 (time=76.12), 0.0750398 s/step
Meep progress: 77.08/377.433631896973 = 20.4% done in 299.4s, 1166.5s to go
on time step 3859 (time=77.18), 0.0768176 s/step
Meep progress: 78.14/377.433631896973 = 20.7% done in 303.4s, 1162.0s to go
on time step 3912 (time=78.24), 0.0759742 s/step
Meep progress: 79.2/377.433631896973 = 21.0% done in 307.4s, 1157.6s to go
on time step 3965 (time=79.3), 0.0760346 s/step
Meep progress: 80.3/377.433631896973 = 21.3% done in 311.4s, 1152.4s to go
on time step 4020 (time=80.4), 0.073157 s/step
Meep progress: 81.38/377.433631896973 = 21.6% done in 315.5s, 1147.6s to go
on time step 4074 (time=81.48), 0.0750376 s/step
Meep progress: 82.44/377.433631896973 = 21.8% done in 319.5s, 1143.3s to go
on time step 4127 (time=82.54), 0.0756381 s/step
Meep progress: 83.5/377.433631896973 = 22.1% done in 323.5s, 1138.9s to go
on time step 4180 (time=83.6), 0.0765817 s/step
Meep progress: 84.58/377.433631896973 = 22.4% done in 327.6s, 1134.3s to go
on time step 4234 (time=84.68), 0.075177 s/step
Meep progress: 85.64/377.433631896973 = 22.7% done in 331.6s, 1129.9s to go
on time step 4287 (time=85.74), 0.0757573 s/step
Meep progress: 86.7/377.433631896973 = 23.0% done in 335.7s, 1125.6s to go
on time step 4340 (time=86.8), 0.0764031 s/step
Meep progress: 87.74/377.433631896973 = 23.2% done in 339.7s, 1121.5s to go
on time step 4392 (time=87.84), 0.0771263 s/step
Meep progress: 88.82/377.433631896973 = 23.5% done in 343.7s, 1116.9s to go
on time step 4446 (time=88.92), 0.0747948 s/step
Meep progress: 89.9/377.433631896973 = 23.8% done in 347.8s, 1112.4s to go
on time step 4500 (time=90), 0.075308 s/step
Meep progress: 90.96/377.433631896973 = 24.1% done in 351.8s, 1108.0s to go
on time step 4553 (time=91.06), 0.0757798 s/step
Meep progress: 92.02/377.433631896973 = 24.4% done in 355.8s, 1103.7s to go
on time step 4606 (time=92.12), 0.0762332 s/step
Meep progress: 93.08/377.433631896973 = 24.7% done in 359.9s, 1099.3s to go
on time step 4659 (time=93.18), 0.0756002 s/step
Meep progress: 94.18/377.433631896973 = 25.0% done in 363.9s, 1094.5s to go
on time step 4714 (time=94.28), 0.0739444 s/step
Meep progress: 95.26/377.433631896973 = 25.2% done in 368.0s, 1090.0s to go
on time step 4768 (time=95.36), 0.0751791 s/step
Meep progress: 96.36/377.433631896973 = 25.5% done in 372.0s, 1085.2s to go
on time step 4823 (time=96.46), 0.0735481 s/step
Meep progress: 97.44/377.433631896973 = 25.8% done in 376.1s, 1080.7s to go
on time step 4877 (time=97.54), 0.0751156 s/step
Meep progress: 98.54/377.433631896973 = 26.1% done in 380.1s, 1075.8s to go
on time step 4932 (time=98.64), 0.0728811 s/step
Meep progress: 99.62/377.433631896973 = 26.4% done in 384.1s, 1071.2s to go
on time step 4987 (time=99.74), 0.0737319 s/step
Meep progress: 100.72/377.433631896973 = 26.7% done in 388.1s, 1066.4s to go
on time step 5042 (time=100.84), 0.0740904 s/step
Meep progress: 101.82/377.433631896973 = 27.0% done in 392.1s, 1061.5s to go
on time step 5098 (time=101.96), 0.0724874 s/step
Meep progress: 102.9/377.433631896973 = 27.3% done in 396.2s, 1057.1s to go
on time step 5152 (time=103.04), 0.0751419 s/step
Meep progress: 104.0/377.433631896973 = 27.6% done in 400.2s, 1052.3s to go
on time step 5207 (time=104.14), 0.073436 s/step
Meep progress: 105.1/377.433631896973 = 27.8% done in 404.3s, 1047.6s to go
on time step 5262 (time=105.24), 0.0735853 s/step
Meep progress: 106.2/377.433631896973 = 28.1% done in 408.3s, 1042.8s to go
on time step 5317 (time=106.34), 0.0729881 s/step
Meep progress: 107.3/377.433631896973 = 28.4% done in 412.3s, 1038.0s to go
on time step 5372 (time=107.44), 0.0728934 s/step
Meep progress: 108.4/377.433631896973 = 28.7% done in 416.4s, 1033.4s to go
on time step 5427 (time=108.54), 0.0740087 s/step
Meep progress: 109.5/377.433631896973 = 29.0% done in 420.4s, 1028.6s to go
on time step 5483 (time=109.66), 0.0725806 s/step
Meep progress: 110.6/377.433631896973 = 29.3% done in 424.4s, 1024.0s to go
on time step 5538 (time=110.76), 0.073255 s/step
Meep progress: 111.7/377.433631896973 = 29.6% done in 428.5s, 1019.3s to go
on time step 5592 (time=111.84), 0.0741425 s/step
Meep progress: 112.8/377.433631896973 = 29.9% done in 432.5s, 1014.6s to go
on time step 5648 (time=112.96), 0.0721643 s/step
Meep progress: 113.96/377.433631896973 = 30.2% done in 436.5s, 1009.2s to go
on time step 5706 (time=114.12), 0.069506 s/step
Meep progress: 115.08/377.433631896973 = 30.5% done in 440.5s, 1004.2s to go
on time step 5762 (time=115.24), 0.0717534 s/step
Meep progress: 116.16/377.433631896973 = 30.8% done in 444.5s, 999.8s to go
on time step 5817 (time=116.34), 0.0736051 s/step
Meep progress: 117.22/377.433631896973 = 31.1% done in 448.5s, 995.7s to go
on time step 5869 (time=117.38), 0.0781702 s/step
Meep progress: 118.24/377.433631896973 = 31.3% done in 452.6s, 992.0s to go
on time step 5920 (time=118.4), 0.0785159 s/step
Meep progress: 119.26/377.433631896973 = 31.6% done in 456.6s, 988.5s to go
on time step 5972 (time=119.44), 0.078344 s/step
Meep progress: 120.34/377.433631896973 = 31.9% done in 460.6s, 984.1s to go
on time step 6026 (time=120.52), 0.0745635 s/step
Meep progress: 121.44/377.433631896973 = 32.2% done in 464.6s, 979.4s to go
on time step 6082 (time=121.64), 0.072574 s/step
Meep progress: 122.52/377.433631896973 = 32.5% done in 468.7s, 975.1s to go
on time step 6136 (time=122.72), 0.0743737 s/step
Meep progress: 123.56/377.433631896973 = 32.7% done in 472.7s, 971.2s to go
on time step 6188 (time=123.76), 0.0773456 s/step
Meep progress: 124.66/377.433631896973 = 33.0% done in 476.7s, 966.6s to go
on time step 6243 (time=124.86), 0.0734105 s/step
Meep progress: 125.72/377.433631896973 = 33.3% done in 480.7s, 962.5s to go
on time step 6296 (time=125.92), 0.0763118 s/step
Meep progress: 126.76/377.433631896973 = 33.6% done in 484.8s, 958.7s to go
on time step 6348 (time=126.96), 0.0781398 s/step
Meep progress: 127.84/377.433631896973 = 33.9% done in 488.8s, 954.4s to go
on time step 6402 (time=128.04), 0.0743863 s/step
Meep progress: 128.9/377.433631896973 = 34.2% done in 492.9s, 950.4s to go
on time step 6454 (time=129.08), 0.0772794 s/step
Meep progress: 129.96/377.433631896973 = 34.4% done in 497.0s, 946.5s to go
on time step 6503 (time=130.06), 0.0818786 s/step
Meep progress: 130.7/377.433631896973 = 34.6% done in 501.1s, 945.9s to go
on time step 6541 (time=130.82), 0.106278 s/step
Meep progress: 131.54/377.433631896973 = 34.9% done in 505.2s, 944.3s to go
on time step 6582 (time=131.64), 0.0981588 s/step
Meep progress: 132.34/377.433631896973 = 35.1% done in 509.2s, 943.0s to go
on time step 6622 (time=132.44), 0.10076 s/step
Meep progress: 133.2/377.433631896973 = 35.3% done in 513.3s, 941.1s to go
on time step 6665 (time=133.3), 0.0949786 s/step
Meep progress: 133.94/377.433631896973 = 35.5% done in 517.3s, 940.4s to go
on time step 6703 (time=134.06), 0.108139 s/step
Meep progress: 134.72/377.433631896973 = 35.7% done in 521.4s, 939.3s to go
on time step 6742 (time=134.84), 0.104137 s/step
Meep progress: 135.56/377.433631896973 = 35.9% done in 525.5s, 937.6s to go
on time step 6783 (time=135.66), 0.0977202 s/step
Meep progress: 136.42/377.433631896973 = 36.1% done in 529.5s, 935.5s to go
on time step 6826 (time=136.52), 0.0937489 s/step
Meep progress: 137.22/377.433631896973 = 36.4% done in 533.5s, 934.0s to go
on time step 6867 (time=137.34), 0.0996943 s/step
Meep progress: 138.08/377.433631896973 = 36.6% done in 537.6s, 931.8s to go
on time step 6911 (time=138.22), 0.0915706 s/step
Meep progress: 139.1/377.433631896973 = 36.9% done in 541.6s, 928.0s to go
on time step 6964 (time=139.28), 0.0761858 s/step
Meep progress: 140.24/377.433631896973 = 37.2% done in 545.6s, 922.8s to go
on time step 7020 (time=140.4), 0.0726206 s/step
Meep progress: 141.46/377.433631896973 = 37.5% done in 549.6s, 916.9s to go
on time step 7084 (time=141.68), 0.0630975 s/step
Meep progress: 142.76/377.433631896973 = 37.8% done in 553.7s, 910.2s to go
on time step 7146 (time=142.92), 0.0646995 s/step
Meep progress: 143.96/377.433631896973 = 38.1% done in 557.7s, 904.5s to go
on time step 7207 (time=144.14), 0.0657815 s/step
Meep progress: 145.06/377.433631896973 = 38.4% done in 561.7s, 899.9s to go
on time step 7261 (time=145.22), 0.0747897 s/step
Meep progress: 146.18/377.433631896973 = 38.7% done in 565.7s, 895.0s to go
on time step 7317 (time=146.34), 0.0716405 s/step
Meep progress: 147.28/377.433631896973 = 39.0% done in 569.8s, 890.4s to go
on time step 7371 (time=147.42), 0.0741057 s/step
Meep progress: 148.4/377.433631896973 = 39.3% done in 573.8s, 885.6s to go
on time step 7427 (time=148.54), 0.0722634 s/step
Meep progress: 149.44/377.433631896973 = 39.6% done in 577.9s, 881.7s to go
on time step 7479 (time=149.58), 0.0777527 s/step
Meep progress: 150.54/377.433631896973 = 39.9% done in 582.0s, 877.1s to go
on time step 7534 (time=150.68), 0.0738515 s/step
Meep progress: 151.64/377.433631896973 = 40.2% done in 586.0s, 872.5s to go
on time step 7590 (time=151.8), 0.0724321 s/step
Meep progress: 152.74/377.433631896973 = 40.5% done in 590.0s, 867.9s to go
on time step 7645 (time=152.9), 0.0730611 s/step
Meep progress: 153.86/377.433631896973 = 40.8% done in 594.0s, 863.2s to go
on time step 7701 (time=154.02), 0.0720993 s/step
Meep progress: 154.96/377.433631896973 = 41.1% done in 598.1s, 858.6s to go
on time step 7756 (time=155.12), 0.0737933 s/step
Meep progress: 156.1/377.433631896973 = 41.4% done in 602.1s, 853.7s to go
on time step 7813 (time=156.26), 0.0708174 s/step
Meep progress: 157.2/377.433631896973 = 41.6% done in 606.1s, 849.2s to go
on time step 7868 (time=157.36), 0.0729602 s/step
Meep progress: 158.3/377.433631896973 = 41.9% done in 610.2s, 844.7s to go
on time step 7923 (time=158.46), 0.0735025 s/step
Meep progress: 159.44/377.433631896973 = 42.2% done in 614.3s, 839.8s to go
on time step 7979 (time=159.58), 0.0725006 s/step
Meep progress: 160.56/377.433631896973 = 42.5% done in 618.3s, 835.2s to go
on time step 8035 (time=160.7), 0.0718949 s/step
Meep progress: 161.7/377.433631896973 = 42.8% done in 622.4s, 830.4s to go
on time step 8092 (time=161.84), 0.0708656 s/step
Meep progress: 162.78/377.433631896973 = 43.1% done in 626.4s, 826.0s to go
on time step 8146 (time=162.92), 0.0753776 s/step
Meep progress: 163.86/377.433631896973 = 43.4% done in 630.4s, 821.7s to go
on time step 8200 (time=164), 0.0749089 s/step
Meep progress: 164.9/377.433631896973 = 43.7% done in 634.4s, 817.7s to go
on time step 8252 (time=165.04), 0.0771808 s/step
Meep progress: 165.98/377.433631896973 = 44.0% done in 638.5s, 813.4s to go
on time step 8306 (time=166.12), 0.0754486 s/step
Meep progress: 167.04/377.433631896973 = 44.3% done in 642.5s, 809.3s to go
on time step 8360 (time=167.2), 0.0743331 s/step
Meep progress: 168.14/377.433631896973 = 44.5% done in 646.5s, 804.8s to go
on time step 8415 (time=168.3), 0.0733308 s/step
Meep progress: 169.24/377.433631896973 = 44.8% done in 650.6s, 800.3s to go
on time step 8470 (time=169.4), 0.0733855 s/step
Meep progress: 170.3/377.433631896973 = 45.1% done in 654.6s, 796.1s to go
on time step 8523 (time=170.46), 0.0759477 s/step
Meep progress: 171.36/377.433631896973 = 45.4% done in 658.6s, 792.0s to go
on time step 8576 (time=171.52), 0.0762873 s/step
Meep progress: 172.44/377.433631896973 = 45.7% done in 662.7s, 787.8s to go
on time step 8630 (time=172.6), 0.0741096 s/step
Meep progress: 173.52/377.433631896973 = 46.0% done in 666.7s, 783.5s to go
on time step 8683 (time=173.66), 0.0758553 s/step
Meep progress: 174.58/377.433631896973 = 46.3% done in 670.7s, 779.4s to go
on time step 8736 (time=174.72), 0.0758618 s/step
Meep progress: 175.68/377.433631896973 = 46.5% done in 674.7s, 774.9s to go
on time step 8792 (time=175.84), 0.0724649 s/step
Meep progress: 176.8/377.433631896973 = 46.8% done in 678.8s, 770.3s to go
on time step 8849 (time=176.98), 0.0709336 s/step
Meep progress: 177.94/377.433631896973 = 47.1% done in 682.8s, 765.5s to go
on time step 8906 (time=178.12), 0.0710267 s/step
Meep progress: 179.06/377.433631896973 = 47.4% done in 686.8s, 760.9s to go
on time step 8961 (time=179.22), 0.0737765 s/step
Meep progress: 180.16/377.433631896973 = 47.7% done in 690.9s, 756.5s to go
on time step 9016 (time=180.32), 0.073013 s/step
Meep progress: 181.1/377.433631896973 = 48.0% done in 694.9s, 753.4s to go
on time step 9063 (time=181.26), 0.0854469 s/step
Meep progress: 182.26/377.433631896973 = 48.3% done in 698.9s, 748.5s to go
on time step 9121 (time=182.42), 0.0691782 s/step
Meep progress: 183.4/377.433631896973 = 48.6% done in 703.0s, 743.7s to go
on time step 9179 (time=183.58), 0.0707882 s/step
Meep progress: 184.52/377.433631896973 = 48.9% done in 707.0s, 739.2s to go
on time step 9234 (time=184.68), 0.073088 s/step
Meep progress: 185.62/377.433631896973 = 49.2% done in 711.1s, 734.8s to go
on time step 9289 (time=185.78), 0.0733873 s/step
Meep progress: 186.64/377.433631896973 = 49.4% done in 715.1s, 731.0s to go
on time step 9340 (time=186.8), 0.0789616 s/step
Meep progress: 187.72/377.433631896973 = 49.7% done in 719.2s, 726.8s to go
on time step 9394 (time=187.88), 0.074946 s/step
Meep progress: 188.72/377.433631896973 = 50.0% done in 723.2s, 723.2s to go
on time step 9444 (time=188.88), 0.0801384 s/step
Meep progress: 189.84/377.433631896973 = 50.3% done in 727.3s, 718.7s to go
on time step 9499 (time=189.98), 0.0735993 s/step
Meep progress: 191.0/377.433631896973 = 50.6% done in 731.3s, 713.8s to go
on time step 9558 (time=191.16), 0.0677971 s/step
Meep progress: 192.04/377.433631896973 = 50.9% done in 735.4s, 709.9s to go
on time step 9608 (time=192.16), 0.0806941 s/step
Meep progress: 193.02/377.433631896973 = 51.1% done in 739.4s, 706.4s to go
on time step 9657 (time=193.14), 0.0826588 s/step
Meep progress: 194.2/377.433631896973 = 51.5% done in 743.4s, 701.5s to go
on time step 9716 (time=194.32), 0.0680772 s/step
Meep progress: 195.3/377.433631896973 = 51.7% done in 747.4s, 697.1s to go
on time step 9773 (time=195.46), 0.0709292 s/step
Meep progress: 196.46/377.433631896973 = 52.1% done in 751.5s, 692.2s to go
on time step 9830 (time=196.6), 0.0711903 s/step
Meep progress: 197.6/377.433631896973 = 52.4% done in 755.5s, 687.6s to go
on time step 9888 (time=197.76), 0.0702463 s/step
Meep progress: 198.78/377.433631896973 = 52.7% done in 759.6s, 682.7s to go
on time step 9945 (time=198.9), 0.0701959 s/step
Meep progress: 199.76/377.433631896973 = 52.9% done in 763.6s, 679.2s to go
on time step 9994 (time=199.88), 0.0823594 s/step
Meep progress: 200.78/377.433631896973 = 53.2% done in 767.7s, 675.4s to go
on time step 10045 (time=200.9), 0.0787844 s/step
Meep progress: 201.68/377.433631896973 = 53.4% done in 771.8s, 672.6s to go
on time step 10088 (time=201.76), 0.093449 s/step
Meep progress: 202.64/377.433631896973 = 53.7% done in 775.8s, 669.2s to go
on time step 10136 (time=202.72), 0.0838071 s/step
Meep progress: 203.46/377.433631896973 = 53.9% done in 779.9s, 666.8s to go
on time step 10178 (time=203.56), 0.0967123 s/step
Meep progress: 204.44/377.433631896973 = 54.2% done in 783.9s, 663.3s to go
on time step 10227 (time=204.54), 0.0825255 s/step
Meep progress: 205.46/377.433631896973 = 54.4% done in 787.9s, 659.5s to go
on time step 10278 (time=205.56), 0.0791906 s/step
Meep progress: 206.56/377.433631896973 = 54.7% done in 792.0s, 655.1s to go
on time step 10333 (time=206.66), 0.073206 s/step
Meep progress: 207.58/377.433631896973 = 55.0% done in 796.0s, 651.3s to go
on time step 10384 (time=207.68), 0.0795059 s/step
Meep progress: 208.38/377.433631896973 = 55.2% done in 800.0s, 649.1s to go
on time step 10422 (time=208.44), 0.108676 s/step
Meep progress: 209.0/377.433631896973 = 55.4% done in 804.1s, 648.0s to go
on time step 10456 (time=209.12), 0.119328 s/step
Meep progress: 209.78/377.433631896973 = 55.6% done in 808.2s, 645.9s to go
on time step 10494 (time=209.88), 0.107412 s/step
Meep progress: 210.68/377.433631896973 = 55.8% done in 812.2s, 642.9s to go
on time step 10541 (time=210.82), 0.085844 s/step
Meep progress: 212.28/377.433631896973 = 56.2% done in 816.2s, 635.0s to go
on time step 10627 (time=212.54), 0.0467629 s/step
Meep progress: 214.46/377.433631896973 = 56.8% done in 820.2s, 623.3s to go
on time step 10737 (time=214.74), 0.0365148 s/step
Meep progress: 216.68/377.433631896973 = 57.4% done in 824.3s, 611.5s to go
on time step 10849 (time=216.98), 0.0358649 s/step
Meep progress: 218.92/377.433631896973 = 58.0% done in 828.3s, 599.7s to go
on time step 10960 (time=219.2), 0.0360606 s/step
Meep progress: 221.24/377.433631896973 = 58.6% done in 832.3s, 587.6s to go
on time step 11076 (time=221.52), 0.0347442 s/step
Meep progress: 223.42/377.433631896973 = 59.2% done in 836.3s, 576.5s to go
on time step 11185 (time=223.7), 0.0369752 s/step
Meep progress: 225.4/377.433631896973 = 59.7% done in 840.4s, 566.8s to go
on time step 11279 (time=225.58), 0.0425954 s/step
Meep progress: 227.14/377.433631896973 = 60.2% done in 844.4s, 558.7s to go
on time step 11366 (time=227.32), 0.0464592 s/step
Meep progress: 229.22/377.433631896973 = 60.7% done in 848.4s, 548.6s to go
on time step 11475 (time=229.5), 0.0368795 s/step
Meep progress: 231.5/377.433631896973 = 61.3% done in 852.4s, 537.4s to go
on time step 11589 (time=231.78), 0.0353148 s/step
Meep progress: 233.58/377.433631896973 = 61.9% done in 856.4s, 527.5s to go
on time step 11690 (time=233.8), 0.0396856 s/step
Meep progress: 235.52/377.433631896973 = 62.4% done in 860.5s, 518.5s to go
on time step 11788 (time=235.76), 0.041185 s/step
Meep progress: 237.5/377.433631896973 = 62.9% done in 864.5s, 509.3s to go
on time step 11886 (time=237.72), 0.0412911 s/step
Meep progress: 239.34/377.433631896973 = 63.4% done in 868.5s, 501.1s to go
on time step 11979 (time=239.58), 0.0430472 s/step
Meep progress: 241.3/377.433631896973 = 63.9% done in 872.5s, 492.3s to go
on time step 12075 (time=241.5), 0.0418921 s/step
Meep progress: 243.2/377.433631896973 = 64.4% done in 876.6s, 483.8s to go
on time step 12172 (time=243.44), 0.0413682 s/step
Meep progress: 245.0/377.433631896973 = 64.9% done in 880.6s, 476.0s to go
on time step 12261 (time=245.22), 0.0454394 s/step
Meep progress: 246.78/377.433631896973 = 65.4% done in 884.6s, 468.4s to go
on time step 12347 (time=246.94), 0.0470719 s/step
Meep progress: 248.28/377.433631896973 = 65.8% done in 888.7s, 462.3s to go
on time step 12425 (time=248.5), 0.0516245 s/step
Meep progress: 250.04/377.433631896973 = 66.2% done in 892.7s, 454.8s to go
on time step 12512 (time=250.24), 0.0462695 s/step
Meep progress: 251.74/377.433631896973 = 66.7% done in 896.7s, 447.7s to go
on time step 12598 (time=251.96), 0.0472346 s/step
Meep progress: 253.46/377.433631896973 = 67.2% done in 900.8s, 440.6s to go
on time step 12685 (time=253.7), 0.0461438 s/step
Meep progress: 255.34/377.433631896973 = 67.7% done in 904.8s, 432.6s to go
on time step 12778 (time=255.56), 0.0435006 s/step
Meep progress: 257.14/377.433631896973 = 68.1% done in 908.8s, 425.1s to go
on time step 12869 (time=257.38), 0.0441473 s/step
Meep progress: 258.84/377.433631896973 = 68.6% done in 912.8s, 418.2s to go
on time step 12953 (time=259.06), 0.0481127 s/step
Meep progress: 260.64/377.433631896973 = 69.1% done in 916.9s, 410.8s to go
on time step 13045 (time=260.9), 0.0438537 s/step
Meep progress: 262.48/377.433631896973 = 69.5% done in 920.9s, 403.3s to go
on time step 13136 (time=262.72), 0.0441988 s/step
Meep progress: 264.3/377.433631896973 = 70.0% done in 924.9s, 395.9s to go
on time step 13229 (time=264.58), 0.0432376 s/step
Meep progress: 266.1/377.433631896973 = 70.5% done in 928.9s, 388.7s to go
on time step 13317 (time=266.34), 0.0455494 s/step
Meep progress: 267.98/377.433631896973 = 71.0% done in 932.9s, 381.0s to go
on time step 13411 (time=268.22), 0.0426016 s/step
Meep progress: 269.82/377.433631896973 = 71.5% done in 936.9s, 373.7s to go
on time step 13504 (time=270.08), 0.043272 s/step
Meep progress: 271.7/377.433631896973 = 72.0% done in 940.9s, 366.2s to go
on time step 13598 (time=271.96), 0.0428013 s/step
Meep progress: 273.54/377.433631896973 = 72.5% done in 945.0s, 358.9s to go
on time step 13689 (time=273.78), 0.0443784 s/step
Meep progress: 275.34/377.433631896973 = 73.0% done in 949.0s, 351.9s to go
on time step 13779 (time=275.58), 0.0445058 s/step
Meep progress: 276.92/377.433631896973 = 73.4% done in 953.0s, 345.9s to go
on time step 13855 (time=277.1), 0.0529123 s/step
Meep progress: 278.5/377.433631896973 = 73.8% done in 957.1s, 340.0s to go
on time step 13937 (time=278.74), 0.0493188 s/step
Meep progress: 280.26/377.433631896973 = 74.3% done in 961.1s, 333.2s to go
on time step 14025 (time=280.5), 0.0455136 s/step
Meep progress: 282.06/377.433631896973 = 74.7% done in 965.1s, 326.3s to go
on time step 14115 (time=282.3), 0.0447894 s/step
Meep progress: 283.86/377.433631896973 = 75.2% done in 969.1s, 319.5s to go
on time step 14206 (time=284.12), 0.0440323 s/step
Meep progress: 285.74/377.433631896973 = 75.7% done in 973.1s, 312.3s to go
on time step 14301 (time=286.02), 0.0424756 s/step
Meep progress: 287.68/377.433631896973 = 76.2% done in 977.1s, 304.9s to go
on time step 14397 (time=287.94), 0.0417049 s/step
Meep progress: 289.54/377.433631896973 = 76.7% done in 981.2s, 297.8s to go
on time step 14490 (time=289.8), 0.0431129 s/step
Meep progress: 291.4/377.433631896973 = 77.2% done in 985.2s, 290.9s to go
on time step 14583 (time=291.66), 0.0430798 s/step
Meep progress: 293.18/377.433631896973 = 77.7% done in 989.2s, 284.3s to go
on time step 14670 (time=293.4), 0.0461235 s/step
Meep progress: 294.88/377.433631896973 = 78.1% done in 993.3s, 278.1s to go
on time step 14755 (time=295.1), 0.0473002 s/step
Meep progress: 296.54/377.433631896973 = 78.6% done in 997.3s, 272.0s to go
on time step 14839 (time=296.78), 0.0480868 s/step
Meep progress: 298.4/377.433631896973 = 79.1% done in 1001.3s, 265.2s to go
on time step 14932 (time=298.64), 0.0433811 s/step
Meep progress: 300.26/377.433631896973 = 79.6% done in 1005.3s, 258.4s to go
on time step 15027 (time=300.54), 0.0422002 s/step
Meep progress: 302.18/377.433631896973 = 80.1% done in 1009.3s, 251.4s to go
on time step 15122 (time=302.44), 0.0421913 s/step
Meep progress: 304.14/377.433631896973 = 80.6% done in 1013.3s, 244.2s to go
on time step 15221 (time=304.42), 0.0405235 s/step
Meep progress: 306.0/377.433631896973 = 81.1% done in 1017.3s, 237.5s to go
on time step 15312 (time=306.24), 0.0440287 s/step
Meep progress: 307.9/377.433631896973 = 81.6% done in 1021.4s, 230.7s to go
on time step 15408 (time=308.16), 0.0417319 s/step
Meep progress: 309.78/377.433631896973 = 82.1% done in 1025.4s, 223.9s to go
on time step 15500 (time=310), 0.0439378 s/step
Meep progress: 311.56/377.433631896973 = 82.5% done in 1029.4s, 217.7s to go
on time step 15589 (time=311.78), 0.0454566 s/step
Meep progress: 313.4/377.433631896973 = 83.0% done in 1033.4s, 211.2s to go
on time step 15684 (time=313.68), 0.0422368 s/step
Meep progress: 315.44/377.433631896973 = 83.6% done in 1037.5s, 203.9s to go
on time step 15786 (time=315.72), 0.0393446 s/step
Meep progress: 317.54/377.433631896973 = 84.1% done in 1041.5s, 196.4s to go
on time step 15892 (time=317.84), 0.0380621 s/step
Meep progress: 319.66/377.433631896973 = 84.7% done in 1045.5s, 189.0s to go
on time step 15996 (time=319.92), 0.0384817 s/step
Meep progress: 321.64/377.433631896973 = 85.2% done in 1049.5s, 182.1s to go
on time step 16098 (time=321.96), 0.0393515 s/step
Meep progress: 323.94/377.433631896973 = 85.8% done in 1053.5s, 174.0s to go
on time step 16215 (time=324.3), 0.0344656 s/step
Meep progress: 326.54/377.433631896973 = 86.5% done in 1057.5s, 164.8s to go
on time step 16345 (time=326.9), 0.0308844 s/step
Meep progress: 329.12/377.433631896973 = 87.2% done in 1061.5s, 155.8s to go
on time step 16474 (time=329.48), 0.0312216 s/step
Meep progress: 331.5/377.433631896973 = 87.8% done in 1065.6s, 147.6s to go
on time step 16590 (time=331.8), 0.034705 s/step
Meep progress: 333.9/377.433631896973 = 88.5% done in 1069.6s, 139.5s to go
on time step 16713 (time=334.26), 0.0327679 s/step
Meep progress: 336.38/377.433631896973 = 89.1% done in 1073.6s, 131.0s to go
on time step 16837 (time=336.74), 0.0324648 s/step
Meep progress: 338.86/377.433631896973 = 89.8% done in 1077.6s, 122.7s to go
on time step 16961 (time=339.22), 0.0324272 s/step
Meep progress: 341.38/377.433631896973 = 90.4% done in 1081.6s, 114.2s to go
on time step 17085 (time=341.7), 0.032393 s/step
Meep progress: 343.7/377.433631896973 = 91.1% done in 1085.7s, 106.6s to go
on time step 17204 (time=344.08), 0.0338114 s/step
Meep progress: 346.22/377.433631896973 = 91.7% done in 1089.7s, 98.2s to go
on time step 17328 (time=346.56), 0.0324325 s/step
Meep progress: 348.2/377.433631896973 = 92.3% done in 1093.7s, 91.8s to go
on time step 17422 (time=348.44), 0.04275 s/step
Meep progress: 350.6/377.433631896973 = 92.9% done in 1097.7s, 84.0s to go
on time step 17549 (time=350.98), 0.0315577 s/step
Meep progress: 353.1/377.433631896973 = 93.6% done in 1101.7s, 75.9s to go
on time step 17672 (time=353.44), 0.0325252 s/step
Meep progress: 355.6/377.433631896973 = 94.2% done in 1105.7s, 67.9s to go
on time step 17799 (time=355.98), 0.0316595 s/step
Meep progress: 358.14/377.433631896973 = 94.9% done in 1109.8s, 59.8s to go
on time step 17927 (time=358.54), 0.031374 s/step
Meep progress: 360.72/377.433631896973 = 95.6% done in 1113.8s, 51.6s to go
on time step 18056 (time=361.12), 0.0310934 s/step
Meep progress: 363.22/377.433631896973 = 96.2% done in 1117.8s, 43.7s to go
on time step 18180 (time=363.6), 0.0324672 s/step
Meep progress: 365.76/377.433631896973 = 96.9% done in 1121.8s, 35.8s to go
on time step 18307 (time=366.14), 0.0316608 s/step
Meep progress: 368.22/377.433631896973 = 97.6% done in 1125.8s, 28.2s to go
on time step 18429 (time=368.58), 0.0328993 s/step
Meep progress: 370.92/377.433631896973 = 98.3% done in 1129.8s, 19.8s to go
on time step 18567 (time=371.34), 0.0291099 s/step
Meep progress: 373.56/377.433631896973 = 99.0% done in 1133.9s, 11.8s to go
on time step 18697 (time=373.94), 0.0308253 s/step
Meep progress: 376.2/377.433631896973 = 99.7% done in 1137.9s, 3.7s to go
on time step 18830 (time=376.6), 0.0302528 s/step
run 0 finished at t = 377.44 (18872 timesteps)
flux1:, 0.627777777777778, 7.6574457343664e-7, 7.65743214097648e-7, 7.65742770767086e-7, 7.65743472054896e-7, 7.65744791615533e-7, 7.65745797229206e-7, 7.65745781647784e-7, 7.6574477078048e-7, 7.6574354857114e-7, 7.65743126257284e-7, 7.65743965465718e-7, 7.65745501200538e-7, 7.6574640731872e-7, 7.65745586696916e-7, 7.65743274181522e-7, 7.65741310981749e-7, 7.65741962199625e-7, 7.65745691458342e-7, 7.65749633239462e-7, 7.65749058940013e-7, 7.65742498905576e-7, 7.65736553178406e-7, 7.65741314793238e-7, 7.6575238565296e-7, 7.65746208817877e-7, 7.65734386522465e-7, 7.65759173382944e-7, 7.65730496626567e-7, 7.65765036938306e-7, 7.6573947139371e-7, 7.65726233947924e-7, 7.6573947139371e-7, 7.65765036938309e-7, 7.65730496626563e-7, 7.65759173382938e-7, 7.65734386522463e-7, 7.65746208817873e-7, 7.65752385652962e-7, 7.65741314793235e-7, 7.65736553178399e-7, 7.65742498905584e-7, 7.65749058940015e-7, 7.65749633239468e-7, 7.65745691458347e-7, 7.65741962199633e-7, 7.65741310981743e-7, 7.65743274181525e-7, 7.65745586696903e-7, 7.65746407318725e-7, 7.65745501200539e-7, 7.65743965465719e-7, 7.6574312625728e-7, 7.6574354857114e-7, 7.65744770780487e-7, 7.65745781647776e-7, 7.65745797229201e-7, 7.65744791615539e-7, 7.65743472054907e-7, 7.65742770767086e-7, 7.65743214097657e-7, 7.6574457343664e-7
flux1:, 0.628040226681531, 8.74142913717542e-7, 8.74141483550661e-7, 8.74140983555151e-7, 8.74141668793735e-7, 8.74143000278064e-7, 8.74144011657322e-7, 8.74143975667604e-7, 8.74142937257688e-7, 8.74141728958386e-7, 8.74141396505005e-7, 8.7414237385532e-7, 8.74143997120354e-7, 8.74144826263164e-7, 8.74143737001056e-7, 8.74141100657111e-7, 8.74139023848566e-7, 8.74139983683539e-7, 8.74144354845012e-7, 8.74148782431582e-7, 8.74147935185317e-7, 8.74140306900617e-7, 8.74133538026502e-7, 8.74139057682603e-7, 8.74151689954732e-7, 8.74144645928424e-7, 8.74131342036665e-7, 8.74159655534028e-7, 8.74126819127303e-7, 8.74166186933183e-7, 8.7413690074802e-7, 8.74121735170903e-7, 8.74136900748019e-7, 8.74166186933182e-7, 8.741268191273e-7, 8.74159655534025e-7, 8.74131342036659e-7, 8.74144645928422e-7, 8.74151689954732e-7, 8.74139057682596e-7, 8.74133538026501e-7, 8.74140306900619e-7, 8.74147935185318e-7, 8.7414878243159e-7, 8.74144354845018e-7, 8.74139983683537e-7, 8.74139023848562e-7, 8.74141100657114e-7, 8.74143737001048e-7, 8.7414482626316e-7, 8.74143997120354e-7, 8.74142373855322e-7, 8.74141396505e-7, 8.74141728958389e-7, 8.74142937257684e-7, 8.74143975667601e-7, 8.74144011657318e-7, 8.74143000278069e-7, 8.74141668793738e-7, 8.74140983555151e-7, 8.74141483550661e-7, 8.74142913717541e-7
flux1:, 0.628302675585284, 9.97003045856865e-7, 9.97001565948865e-7, 9.97001027473944e-7, 9.97001702463632e-7, 9.97003034318477e-7, 9.97004025858539e-7, 9.97003941552549e-7, 9.97002860921215e-7, 9.97001676171183e-7, 9.97001466312149e-7, 9.97002621633955e-7, 9.97004354889144e-7, 9.97005093174374e-7, 9.97003686486e-7, 9.97000670157851e-7, 9.96998458031266e-7, 9.96999766770049e-7, 9.97004864973211e-7, 9.97009841002376e-7, 9.97008686891973e-7, 9.96999863851807e-7, 9.96992186846832e-7, 9.96998573941914e-7, 9.9701294851963e-7, 9.97004888202088e-7, 9.96989906647793e-7, 9.97022214311097e-7, 9.96984668474884e-7, 9.97029532946159e-7, 9.96996046337942e-7, 9.96978700040073e-7, 9.96996046337944e-7, 9.97029532946163e-7, 9.96984668474883e-7, 9.97022214311091e-7, 9.96989906647791e-7, 9.97004888202088e-7, 9.97012948519633e-7, 9.96998573941916e-7, 9.96992186846833e-7, 9.96999863851816e-7, 9.97008686891971e-7, 9.97009841002387e-7, 9.97004864973216e-7, 9.96999766770047e-7, 9.96998458031257e-7, 9.97000670157852e-7, 9.97003686485991e-7, 9.97005093174384e-7, 9.97004354889144e-7, 9.97002621633959e-7, 9.97001466312148e-7, 9.97001676171185e-7, 9.97002860921224e-7, 9.97003941552538e-7, 9.97004025858533e-7, 9.97003034318478e-7, 9.9700170246364e-7, 9.97001027473942e-7, 9.97001565948869e-7, 9.97003045856868e-7
flux1:, 0.628565124489038, 1.13612511405173e-6, 1.13612361766348e-6, 1.13612307133928e-6, 1.13612374842859e-6, 1.13612506637304e-6, 1.13612600165311e-6, 1.13612582753319e-6, 1.13612468052922e-6, 1.13612352859593e-6, 1.13612348318253e-6, 1.13612487026807e-6, 1.13612674733467e-6, 1.13612738333938e-6, 1.13612560251505e-6, 1.13612213633756e-6, 1.13611975605224e-6, 1.13612145241455e-6, 1.13612737122291e-6, 1.13613296930479e-6, 1.13613147798586e-6, 1.13612132780749e-6, 1.13611265442343e-6, 1.13612003125762e-6, 1.13613634130417e-6, 1.13612708469791e-6, 1.13611019978341e-6, 1.13614702628531e-6, 1.1361041582617e-6, 1.13615528301317e-6, 1.13611706566683e-6, 1.13609725799435e-6, 1.13611706566684e-6, 1.13615528301318e-6, 1.13610415826171e-6, 1.13614702628531e-6, 1.1361101997834e-6, 1.13612708469791e-6, 1.13613634130418e-6, 1.13612003125762e-6, 1.13611265442343e-6, 1.13612132780749e-6, 1.13613147798587e-6, 1.13613296930479e-6, 1.13612737122292e-6, 1.13612145241455e-6, 1.13611975605223e-6, 1.13612213633756e-6, 1.13612560251504e-6, 1.13612738333938e-6, 1.13612674733467e-6, 1.13612487026807e-6, 1.13612348318252e-6, 1.13612352859593e-6, 1.13612468052922e-6, 1.13612582753318e-6, 1.13612600165311e-6, 1.13612506637304e-6, 1.1361237484286e-6, 1.13612307133929e-6, 1.13612361766348e-6, 1.13612511405173e-6
flux1:, 0.628827573392791, 1.29351528053385e-6, 1.29351381654484e-6, 1.29351330829815e-6, 1.29351400729043e-6, 1.2935152928616e-6, 1.29351612154583e-6, 1.29351579928106e-6, 1.29351455045449e-6, 1.29351344069426e-6, 1.29351361319647e-6, 1.29351530309924e-6, 1.29351737162427e-6, 1.29351789680812e-6, 1.29351567543204e-6, 1.29351167281459e-6, 1.29350907775107e-6, 1.29351119796023e-6, 1.2935180404559e-6, 1.29352434736835e-6, 1.29352249390335e-6, 1.29351087906055e-6, 1.29350111815615e-6, 1.29350962090146e-6, 1.29352807152734e-6, 1.29351740240007e-6, 1.29349835473797e-6, 1.29354028845004e-6, 1.29349141625729e-6, 1.2935496718484e-6, 1.29350613849638e-6, 1.29348355801609e-6, 1.29350613849638e-6, 1.29354967184839e-6, 1.29349141625729e-6, 1.29354028845004e-6, 1.29349835473796e-6, 1.29351740240007e-6, 1.29352807152735e-6, 1.29350962090145e-6, 1.29350111815615e-6, 1.29351087906055e-6, 1.29352249390335e-6, 1.29352434736835e-6, 1.2935180404559e-6, 1.29351119796024e-6, 1.29350907775106e-6, 1.2935116728146e-6, 1.29351567543202e-6, 1.29351789680813e-6, 1.29351737162427e-6, 1.29351530309925e-6, 1.29351361319646e-6, 1.29351344069426e-6, 1.2935145504545e-6, 1.29351579928106e-6, 1.29351612154582e-6, 1.29351529286162e-6, 1.29351400729045e-6, 1.29351330829816e-6, 1.29351381654484e-6, 1.29351528053385e-6
flux1:, 0.629090022296544, 1.47140690112572e-6, 1.4714055378074e-6, 1.4714051317088e-6, 1.47140588045142e-6, 1.47140710908467e-6, 1.47140776343238e-6, 1.47140721447466e-6, 1.47140581541027e-6, 1.47140475809594e-6, 1.47140521649601e-6, 1.47140730106254e-6, 1.47140962495789e-6, 1.47141003383208e-6, 1.47140729365233e-6, 1.47140264799757e-6, 1.47139977505268e-6, 1.47140235206834e-6, 1.47141023221894e-6, 1.47141735031689e-6, 1.47141511704338e-6, 1.47140189548263e-6, 1.47139095330219e-6, 1.47140073304046e-6, 1.47142154100505e-6, 1.47140920115609e-6, 1.4713876933953e-6, 1.47143539366677e-6, 1.4713797591262e-6, 1.4714461366999e-6, 1.47139664209071e-6, 1.47137094352675e-6, 1.47139664209072e-6, 1.4714461366999e-6, 1.4713797591262e-6, 1.47143539366677e-6, 1.4713876933953e-6, 1.47140920115608e-6, 1.47142154100505e-6, 1.47140073304046e-6, 1.47139095330219e-6, 1.47140189548264e-6, 1.47141511704339e-6, 1.47141735031689e-6, 1.47141023221894e-6, 1.47140235206834e-6, 1.47139977505267e-6, 1.47140264799757e-6, 1.47140729365232e-6, 1.47141003383209e-6, 1.47140962495789e-6, 1.47140730106253e-6, 1.47140521649601e-6, 1.47140475809595e-6, 1.47140581541027e-6, 1.47140721447465e-6, 1.47140776343237e-6, 1.47140710908468e-6, 1.47140588045143e-6, 1.47140513170879e-6, 1.4714055378074e-6, 1.47140690112572e-6
flux1:, 0.629352471200297, 1.67228357339673e-6, 1.67228240238134e-6, 1.67228218332676e-6, 1.67228301787278e-6, 1.67228415650737e-6, 1.67228454758569e-6, 1.67228366979271e-6, 1.67228205773201e-6, 1.6722810652982e-6, 1.67228189532506e-6, 1.67228449083439e-6, 1.67228715255421e-6, 1.67228744251273e-6, 1.67228409097421e-6, 1.67227867222824e-6, 1.67227543918855e-6, 1.67227850220957e-6, 1.67228754653549e-6, 1.67229559630672e-6, 1.67229297461065e-6, 1.67227800012541e-6, 1.67226578043327e-6, 1.67227700431158e-6, 1.67230039785769e-6, 1.67228608107757e-6, 1.67226177348368e-6, 1.67231597870785e-6, 1.67225273959575e-6, 1.67232836563251e-6, 1.67227219872336e-6, 1.67224299947051e-6, 1.67227219872335e-6, 1.67232836563252e-6, 1.67225273959576e-6, 1.67231597870786e-6, 1.67226177348368e-6, 1.67228608107757e-6, 1.67230039785769e-6, 1.67227700431157e-6, 1.67226578043326e-6, 1.67227800012542e-6, 1.67229297461065e-6, 1.67229559630672e-6, 1.6722875465355e-6, 1.67227850220958e-6, 1.67227543918854e-6, 1.67227867222824e-6, 1.6722840909742e-6, 1.67228744251273e-6, 1.67228715255421e-6, 1.67228449083438e-6, 1.67228189532505e-6, 1.67228106529821e-6, 1.67228205773201e-6, 1.6722836697927e-6, 1.67228454758568e-6, 1.67228415650738e-6, 1.67228301787278e-6, 1.67228218332677e-6, 1.67228240238133e-6, 1.67228357339673e-6
flux1:, 0.629614920104051, 1.89890418631928e-6, 1.89890332658395e-6, 1.89890340262849e-6, 1.89890436687227e-6, 1.89890537111213e-6, 1.89890538485085e-6, 1.89890404929689e-6, 1.89890214618437e-6, 1.89890123491661e-6, 1.89890254353001e-6, 1.89890579427741e-6, 1.89890889677529e-6, 1.89890906751157e-6, 1.89890499499043e-6, 1.89889864616006e-6, 1.8988949493194e-6, 1.898898523675e-6, 1.8989088732297e-6, 1.89891799589854e-6, 1.89891498772913e-6, 1.89889810994563e-6, 1.89888451396498e-6, 1.89889736653787e-6, 1.8989235854986e-6, 1.89890693133825e-6, 1.89887943731227e-6, 1.89894097384397e-6, 1.89886919499407e-6, 1.89895534713437e-6, 1.89889172431398e-6, 1.89885860044035e-6, 1.89889172431398e-6, 1.89895534713438e-6, 1.89886919499407e-6, 1.89894097384396e-6, 1.89887943731227e-6, 1.89890693133824e-6, 1.8989235854986e-6, 1.89889736653786e-6, 1.89888451396498e-6, 1.89889810994563e-6, 1.89891498772912e-6, 1.89891799589855e-6, 1.8989088732297e-6, 1.89889852367499e-6, 1.89889494931939e-6, 1.89889864616006e-6, 1.89890499499042e-6, 1.89890906751159e-6, 1.89890889677529e-6, 1.89890579427742e-6, 1.89890254353001e-6, 1.89890123491661e-6, 1.89890214618438e-6, 1.89890404929688e-6, 1.89890538485084e-6, 1.89890537111215e-6, 1.89890436687228e-6, 1.89890340262849e-6, 1.89890332658396e-6, 1.89890418631928e-6
flux1:, 0.629877369007804, 2.15433010488551e-6, 2.15432970652554e-6, 2.15433021067377e-6, 2.15433135538642e-6, 2.15433216629343e-6, 2.15433165957132e-6, 2.15432970775569e-6, 2.15432741984169e-6, 2.1543266120055e-6, 2.15432853099288e-6, 2.15433261261518e-6, 2.1543362808088e-6, 2.15433633325411e-6, 2.15433141006713e-6, 2.1543239438782e-6, 2.1543196560937e-6, 2.15432376364521e-6, 2.15433557630265e-6, 2.1543459363484e-6, 2.15434255527726e-6, 2.15432361908661e-6, 2.15430854519376e-6, 2.15432323004528e-6, 2.15435252639323e-6, 2.15433311388437e-6, 2.15430199551759e-6, 2.15437178750206e-6, 2.154290430656e-6, 2.15438855452203e-6, 2.15431661164096e-6, 2.15427909328083e-6, 2.15431661164096e-6, 2.15438855452203e-6, 2.15429043065599e-6, 2.15437178750207e-6, 2.15430199551759e-6, 2.15433311388436e-6, 2.15435252639322e-6, 2.15432323004528e-6, 2.15430854519375e-6, 2.15432361908662e-6, 2.15434255527725e-6, 2.15434593634841e-6, 2.15433557630265e-6, 2.1543237636452e-6, 2.1543196560937e-6, 2.15432394387819e-6, 2.15433141006711e-6, 2.1543363332541e-6, 2.1543362808088e-6, 2.15433261261518e-6, 2.15432853099288e-6, 2.15432661200549e-6, 2.1543274198417e-6, 2.15432970775568e-6, 2.15433165957131e-6, 2.15433216629346e-6, 2.15433135538644e-6, 2.15433021067378e-6, 2.15432970652554e-6, 2.15433010488552e-6
flux1:, 0.630139817911557, 2.44195462731447e-6, 2.44195487484028e-6, 2.44195596609808e-6, 2.44195734732475e-6, 2.44195788797775e-6, 2.44195668497801e-6, 2.44195392666206e-6, 2.44195114478094e-6, 2.44195047114542e-6, 2.44195316064783e-6, 2.44195828295327e-6, 2.44196266451599e-6, 2.44196259925705e-6, 2.44195667255829e-6, 2.44194786846963e-6, 2.44194283787315e-6, 2.44194749804772e-6, 2.44196095106616e-6, 2.44197273848738e-6, 2.44196901008267e-6, 2.44194785433906e-6, 2.4419311974722e-6, 2.44194793923552e-6, 2.44198057827607e-6, 2.44195791976696e-6, 2.44192268353927e-6, 2.44200176370921e-6, 2.4419096758835e-6, 2.44202140280941e-6, 2.4419401857675e-6, 2.44189775179434e-6, 2.44194018576749e-6, 2.44202140280942e-6, 2.44190967588349e-6, 2.4420017637092e-6, 2.44192268353926e-6, 2.44195791976696e-6, 2.44198057827606e-6, 2.44194793923553e-6, 2.4419311974722e-6, 2.44194785433907e-6, 2.44196901008267e-6, 2.44197273848739e-6, 2.44196095106616e-6, 2.44194749804772e-6, 2.44194283787313e-6, 2.44194786846964e-6, 2.44195667255829e-6, 2.44196259925706e-6, 2.44196266451598e-6, 2.44195828295327e-6, 2.44195316064783e-6, 2.44195047114541e-6, 2.44195114478095e-6, 2.44195392666206e-6, 2.44195668497801e-6, 2.44195788797776e-6, 2.44195734732476e-6, 2.44195596609807e-6, 2.44195487484028e-6, 2.44195462731447e-6
flux1:, 0.63040226681531, 2.7655348561943e-6, 2.76553597105775e-6, 2.76553783456538e-6, 2.7655395113966e-6, 2.76553968340858e-6, 2.76553757252527e-6, 2.76553378443908e-6, 2.76553038505537e-6, 2.76552988771813e-6, 2.76553353945151e-6, 2.76553994849033e-6, 2.76554521379284e-6, 2.76554502895581e-6, 2.76553791967565e-6, 2.76552752149907e-6, 2.76552157109712e-6, 2.76552680266475e-6, 2.76554209546689e-6, 2.76555552758751e-6, 2.7655514888472e-6, 2.76552794414363e-6, 2.76550959489735e-6, 2.76552864181649e-6, 2.76556490425344e-6, 2.76553843954228e-6, 2.76549853227714e-6, 2.76558805376879e-6, 2.76548395388074e-6, 2.7656111194443e-6, 2.76551957306189e-6, 2.76547164492053e-6, 2.7655195730619e-6, 2.7656111194443e-6, 2.76548395388072e-6, 2.76558805376878e-6, 2.76549853227713e-6, 2.76553843954227e-6, 2.76556490425344e-6, 2.76552864181648e-6, 2.76550959489735e-6, 2.76552794414364e-6, 2.7655514888472e-6, 2.7655555275875e-6, 2.76554209546689e-6, 2.76552680266477e-6, 2.76552157109711e-6, 2.76552752149907e-6, 2.76553791967564e-6, 2.76554502895582e-6, 2.76554521379284e-6, 2.76553994849034e-6, 2.7655335394515e-6, 2.76552988771813e-6, 2.76553038505538e-6, 2.76553378443907e-6, 2.76553757252526e-6, 2.76553968340858e-6, 2.7655395113966e-6, 2.76553783456539e-6, 2.76553597105775e-6, 2.76553485619431e-6
flux1:, 0.630664715719064, 3.129226128049e-6, 3.12922837009158e-6, 3.12923121619084e-6, 3.12923324798137e-6, 3.12923292823003e-6, 3.12922965984152e-6, 3.12922458549586e-6, 3.12922043257227e-6, 3.12922016793877e-6, 3.12922500783445e-6, 3.1292329869277e-6, 3.12923932796652e-6, 3.12923901659301e-6, 3.12923051661708e-6, 3.12921823102386e-6, 3.12921115942588e-6, 3.12921698311321e-6, 3.1292343401908e-6, 3.12924966277102e-6, 3.12924536033915e-6, 3.12921924567164e-6, 3.12919908906602e-6, 3.12922071626958e-6, 3.12926090139498e-6, 3.12922999235333e-6, 3.12918479754365e-6, 3.12928604677631e-6, 3.12916851024719e-6, 3.12931317348439e-6, 3.12921012836566e-6, 3.12915606293638e-6, 3.12921012836566e-6, 3.12931317348439e-6, 3.12916851024718e-6, 3.1292860467763e-6, 3.12918479754365e-6, 3.12922999235333e-6, 3.12926090139499e-6, 3.12922071626957e-6, 3.12919908906602e-6, 3.12921924567166e-6, 3.12924536033914e-6, 3.12924966277103e-6, 3.12923434019081e-6, 3.12921698311323e-6, 3.12921115942587e-6, 3.12921823102385e-6, 3.12923051661705e-6, 3.12923901659302e-6, 3.12923932796651e-6, 3.1292329869277e-6, 3.12922500783446e-6, 3.12922016793877e-6, 3.12922043257228e-6, 3.12922458549583e-6, 3.12922965984152e-6, 3.12923292823004e-6, 3.12923324798138e-6, 3.12923121619085e-6, 3.12922837009158e-6, 3.12922612804899e-6
flux1:, 0.630927164622817, 3.53761914831675e-6, 3.53762281583828e-6, 3.53762687797826e-6, 3.53762932115854e-6, 3.53762835904189e-6, 3.53762364448898e-6, 3.53761699530725e-6, 3.53761194299635e-6, 3.53761198470986e-6, 3.53761827465886e-6, 3.53762814410019e-6, 3.53763577227914e-6, 3.53763531926406e-6, 3.5376251890913e-6, 3.53761068530714e-6, 3.53760226881448e-6, 3.53760871082208e-6, 3.53762838463814e-6, 3.53764587202601e-6, 3.53764135890606e-6, 3.53761247704705e-6, 3.53759039098151e-6, 3.53761490466311e-6, 3.5376593349375e-6, 3.5376232608183e-6, 3.53757209543075e-6, 3.53768650608678e-6, 3.53755394712261e-6, 3.53771841030578e-6, 3.53760256739185e-6, 3.53754164875378e-6, 3.53760256739185e-6, 3.53771841030578e-6, 3.53755394712261e-6, 3.53768650608679e-6, 3.53757209543074e-6, 3.53762326081827e-6, 3.53765933493751e-6, 3.5376149046631e-6, 3.5375903909815e-6, 3.53761247704707e-6, 3.53764135890606e-6, 3.53764587202602e-6, 3.53762838463813e-6, 3.53760871082208e-6, 3.53760226881447e-6, 3.53761068530716e-6, 3.53762518909128e-6, 3.53763531926409e-6, 3.53763577227914e-6, 3.5376281441002e-6, 3.53761827465886e-6, 3.53761198470986e-6, 3.53761194299636e-6, 3.53761699530724e-6, 3.53762364448897e-6, 3.53762835904191e-6, 3.53762932115855e-6, 3.53762687797826e-6, 3.53762281583829e-6, 3.53761914831677e-6
flux1:, 0.63118961352657, 3.99577998044792e-6, 3.99578540862538e-6, 3.99579094008203e-6, 3.99579384478272e-6, 3.99579206036112e-6, 3.99578557246916e-6, 3.99577703041145e-6, 3.99577092651011e-6, 3.99577136807315e-6, 3.99577940643615e-6, 3.99579152159459e-6, 3.99580066426683e-6, 3.99580004297799e-6, 3.99578801013194e-6, 3.99577092112806e-6, 3.99576091739724e-6, 3.99576801385025e-6, 3.99579028757736e-6, 3.99581024161856e-6, 3.99580557210206e-6, 3.99577370352392e-6, 3.99574955695368e-6, 3.99577729967275e-6, 3.99582632696606e-6, 3.99578428057906e-6, 3.99572639243278e-6, 3.99585556056735e-6, 3.99570621180682e-6, 3.99589304067526e-6, 3.99576295318446e-6, 3.99569438314491e-6, 3.99576295318447e-6, 3.99589304067528e-6, 3.99570621180682e-6, 3.99585556056734e-6, 3.99572639243276e-6, 3.99578428057906e-6, 3.99582632696606e-6, 3.99577729967274e-6, 3.99574955695369e-6, 3.99577370352392e-6, 3.99580557210205e-6, 3.99581024161858e-6, 3.99579028757737e-6, 3.99576801385025e-6, 3.99576091739723e-6, 3.99577092112806e-6, 3.99578801013194e-6, 3.99580004297799e-6, 3.99580066426683e-6, 3.99579152159459e-6, 3.99577940643614e-6, 3.99577136807315e-6, 3.99577092651011e-6, 3.99577703041144e-6, 3.99578557246918e-6, 3.99579206036112e-6, 3.99579384478273e-6, 3.99579094008203e-6, 3.99578540862537e-6, 3.99577998044792e-6
flux1:, 0.631452062430323, 4.50929303868128e-6, 4.50930059612464e-6, 4.50930786559653e-6, 4.50931127238373e-6, 4.50930845580191e-6, 4.50929983126474e-6, 4.50928905305566e-6, 4.50928174308972e-6, 4.50928269986859e-6, 4.50929282040478e-6, 4.50930756799086e-6, 4.50931846372542e-6, 4.50931763247633e-6, 4.50930339096877e-6, 4.50928331644828e-6, 4.50927146990399e-6, 4.50927927222241e-6, 4.509304462124e-6, 4.50932720954201e-6, 4.50932243208871e-6, 4.5092873273113e-6, 4.50926097821381e-6, 4.50929233554312e-6, 4.50934634929776e-6, 4.50929743421221e-6, 4.50923200000419e-6, 4.50937770030825e-6, 4.5092095895251e-6, 4.50942163388193e-6, 4.50927568634581e-6, 4.5091985736059e-6, 4.50927568634582e-6, 4.50942163388192e-6, 4.50920958952507e-6, 4.50937770030824e-6, 4.50923200000421e-6, 4.5092974342122e-6, 4.50934634929774e-6, 4.50929233554311e-6, 4.50926097821381e-6, 4.50928732731131e-6, 4.5093224320887e-6, 4.50932720954202e-6, 4.50930446212401e-6, 4.50927927222241e-6, 4.50927146990398e-6, 4.50928331644827e-6, 4.50930339096874e-6, 4.50931763247634e-6, 4.50931846372541e-6, 4.50930756799085e-6, 4.50929282040478e-6, 4.50928269986859e-6, 4.50928174308972e-6, 4.50928905305564e-6, 4.50929983126474e-6, 4.50930845580193e-6, 4.50931127238373e-6, 4.50930786559655e-6, 4.50930059612465e-6, 4.50929303868127e-6
flux1:, 0.631714511334077, 5.08430723391939e-6, 5.08431731723763e-6, 5.08432660347989e-6, 5.08433054056752e-6, 5.084326453161e-6, 5.0843152970558e-6, 5.08430192004514e-6, 5.084293251776e-6, 5.08429486204305e-6, 5.08430743092671e-6, 5.08432522323939e-6, 5.08433811584567e-6, 5.08433701444307e-6, 5.08432022559921e-6, 5.08429673704626e-6, 5.08428278616596e-6, 5.08429136728874e-6, 5.08431982452606e-6, 5.08434571249251e-6, 5.08434086033732e-6, 5.08430223062013e-6, 5.08427352385013e-6, 5.08430893260146e-6, 5.08436837015277e-6, 5.08431159904518e-6, 5.08423772306719e-6, 5.08440192630196e-6, 5.08421284985972e-6, 5.08445326448702e-6, 5.08428964861515e-6, 5.08420299645175e-6, 5.08428964861516e-6, 5.08445326448701e-6, 5.08421284985974e-6, 5.08440192630196e-6, 5.08423772306718e-6, 5.08431159904519e-6, 5.08436837015277e-6, 5.08430893260146e-6, 5.08427352385011e-6, 5.08430223062014e-6, 5.08434086033734e-6, 5.08434571249253e-6, 5.08431982452605e-6, 5.08429136728875e-6, 5.08428278616595e-6, 5.08429673704627e-6, 5.08432022559917e-6, 5.08433701444307e-6, 5.08433811584568e-6, 5.08432522323938e-6, 5.08430743092671e-6, 5.08429486204306e-6, 5.08429325177599e-6, 5.08430192004511e-6, 5.08431529705579e-6, 5.08432645316103e-6, 5.08433054056754e-6, 5.08432660347989e-6, 5.08431731723762e-6, 5.08430723391937e-6
flux1:, 0.63197696023783, 5.72758542077093e-6, 5.7275984471335e-6, 5.72761003289971e-6, 5.72761451425976e-6, 5.72760889173045e-6, 5.72759478435496e-6, 5.7275784339415e-6, 5.72756826201122e-6, 5.72757068666081e-6, 5.72758609729568e-6, 5.72760736434835e-6, 5.7276224957696e-6, 5.72762104240084e-6, 5.72760133734656e-6, 5.72757398535278e-6, 5.72755767187282e-6, 5.7275671332151e-6, 5.72759924484458e-6, 5.72762863449206e-6, 5.7276237138106e-6, 5.72758122016753e-6, 5.72754998533359e-6, 5.72758994358266e-6, 5.72765530282746e-6, 5.72758959703488e-6, 5.72750631058559e-6, 5.7276912022059e-6, 5.72747869498687e-6, 5.72775096089066e-6, 5.72756764803837e-6, 5.72747034039692e-6, 5.72756764803839e-6, 5.72775096089065e-6, 5.72747869498687e-6, 5.7276912022059e-6, 5.72750631058558e-6, 5.72758959703488e-6, 5.72765530282745e-6, 5.72758994358265e-6, 5.72754998533359e-6, 5.72758122016755e-6, 5.72762371381059e-6, 5.72762863449206e-6, 5.72759924484457e-6, 5.72756713321512e-6, 5.72755767187281e-6, 5.72757398535279e-6, 5.72760133734652e-6, 5.72762104240083e-6, 5.72762249576958e-6, 5.72760736434835e-6, 5.72758609729568e-6, 5.72757068666081e-6, 5.72756826201124e-6, 5.7275784339415e-6, 5.72759478435495e-6, 5.72760889173047e-6, 5.7276145142598e-6, 5.72761003289971e-6, 5.72759844713351e-6, 5.7275854207709e-6
flux1:, 0.632239409141583, 6.44655729143159e-6, 6.44657368924801e-6, 6.44658785491402e-6, 6.44659287973589e-6, 6.44658543772885e-6, 6.44656794384209e-6, 6.44654824227816e-6, 6.44653643264355e-6, 6.4465398532234e-6, 6.44655851863678e-6, 6.44658369816103e-6, 6.44660130043463e-6, 6.44659938919122e-6, 6.44657637326931e-6, 6.44654469727153e-6, 6.44652577727777e-6, 6.44653625624266e-6, 6.44657244516934e-6, 6.44660570284726e-6, 6.4466006783923e-6, 6.44655391897901e-6, 6.44651996850232e-6, 6.44656504761153e-6, 6.44663690214998e-6, 6.44656109241333e-6, 6.44646735386409e-6, 6.44667535384995e-6, 6.44643665541926e-6, 6.44674460149254e-6, 6.44653931156242e-6, 6.44643009747691e-6, 6.44653931156243e-6, 6.44674460149251e-6, 6.44643665541926e-6, 6.44667535384994e-6, 6.4464673538641e-6, 6.44656109241334e-6, 6.44663690214998e-6, 6.44656504761151e-6, 6.4465199685023e-6, 6.44655391897903e-6, 6.4466006783923e-6, 6.44660570284726e-6, 6.44657244516936e-6, 6.44653625624268e-6, 6.44652577727774e-6, 6.44654469727152e-6, 6.44657637326927e-6, 6.44659938919122e-6, 6.44660130043463e-6, 6.44658369816103e-6, 6.44655851863676e-6, 6.44653985322337e-6, 6.44653643264355e-6, 6.44654824227813e-6, 6.44656794384209e-6, 6.44658543772886e-6, 6.44659287973592e-6, 6.44658785491403e-6, 6.44657368924804e-6, 6.4465572914316e-6
flux1:, 0.632501858045337, 7.24937585793354e-6, 7.24939605592553e-6, 7.24941307326516e-6, 7.2494186272115e-6, 7.24940906953081e-6, 7.24938774994163e-6, 7.24936432621487e-6, 7.24935075997043e-6, 7.24935537470735e-6, 7.24937771741176e-6, 7.24940724286065e-6, 7.24942752942827e-6, 7.249425028775e-6, 7.24939828809659e-6, 7.24936182855456e-6, 7.24934008531696e-6, 7.24935176313121e-6, 7.24939248679806e-6, 7.24942997295054e-6, 7.24942475117231e-6, 7.24937324717543e-6, 7.24933637471844e-6, 7.24938723351567e-6, 7.24946625030213e-6, 7.24937907858816e-6, 7.24927377400506e-6, 7.24950755793031e-6, 7.24923957475254e-6, 7.24958740004505e-6, 7.24935756672693e-6, 7.24923504301077e-6, 7.24935756672693e-6, 7.24958740004506e-6, 7.24923957475252e-6, 7.24950755793028e-6, 7.24927377400505e-6, 7.24937907858813e-6, 7.24946625030213e-6, 7.24938723351567e-6, 7.24933637471844e-6, 7.24937324717544e-6, 7.24942475117229e-6, 7.24942997295054e-6, 7.24939248679806e-6, 7.24935176313121e-6, 7.24934008531696e-6, 7.24936182855457e-6, 7.24939828809655e-6, 7.24942502877502e-6, 7.24942752942827e-6, 7.24940724286064e-6, 7.24937771741174e-6, 7.24935537470735e-6, 7.24935075997045e-6, 7.24936432621486e-6, 7.24938774994164e-6, 7.24940906953085e-6, 7.24941862721151e-6, 7.24941307326514e-6, 7.24939605592555e-6, 7.24937585793352e-6
flux1:, 0.63276430694909, 8.14497765894403e-6, 8.1450020740489e-6, 8.14502220070112e-6, 8.14502825936474e-6, 8.14501628893109e-6, 8.14499071421455e-6, 8.14496321458631e-6, 8.14494779074866e-6, 8.14495380832307e-6, 8.14498024766708e-6, 8.14501453447922e-6, 8.14503769120915e-6, 8.14503444369986e-6, 8.14500355394417e-6, 8.14496186685603e-6, 8.14493712515494e-6, 8.14495023474986e-6, 8.14499598238194e-6, 8.14503803802838e-6, 8.1450324478132e-6, 8.14497562806038e-6, 8.14493560752949e-6, 8.14499300873917e-6, 8.14507996816812e-6, 8.14498009034648e-6, 8.14486203451192e-6, 8.14512455589318e-6, 8.14482381949299e-6, 8.14521611639449e-6, 8.14495884873976e-6, 8.14482144092726e-6, 8.14495884873974e-6, 8.14521611639447e-6, 8.14482381949298e-6, 8.14512455589318e-6, 8.14486203451194e-6, 8.14498009034646e-6, 8.14507996816811e-6, 8.14499300873917e-6, 8.14493560752949e-6, 8.1449756280604e-6, 8.14503244781321e-6, 8.14503803802839e-6, 8.14499598238195e-6, 8.14495023474987e-6, 8.14493712515493e-6, 8.14496186685605e-6, 8.14500355394415e-6, 8.14503444369986e-6, 8.14503769120915e-6, 8.14501453447922e-6, 8.14498024766709e-6, 8.14495380832309e-6, 8.14494779074866e-6, 8.14496321458627e-6, 8.14499071421455e-6, 8.1450162889311e-6, 8.14502825936474e-6, 8.14502220070112e-6, 8.1450020740489e-6, 8.14497765894402e-6
flux1:, 0.633026755852843, 9.14314681999985e-6, 9.14317584469715e-6, 9.14319931990293e-6, 9.14320585477451e-6, 9.14319118725134e-6, 9.14316095319291e-6, 9.14312905186132e-6, 9.14311168869636e-6, 9.14311931963168e-6, 9.14315025683412e-6, 9.1431896873662e-6, 9.14321586371931e-6, 9.14321168721882e-6, 9.14317622467059e-6, 9.14312889816815e-6, 9.14310103974255e-6, 9.14311587337023e-6, 9.14316716165357e-6, 9.14321409258266e-6, 9.14320786388504e-6, 9.14314504848463e-6, 9.14310163381678e-6, 9.14316646276027e-6, 9.14326228097734e-6, 9.14314827000238e-6, 9.14301620761447e-6, 9.14331072160863e-6, 9.14297334265708e-6, 9.1434151214409e-6, 9.14312716187373e-6, 9.14297310342968e-6, 9.14312716187373e-6, 9.14341512144091e-6, 9.14297334265708e-6, 9.14331072160863e-6, 9.14301620761444e-6, 9.14314827000238e-6, 9.14326228097736e-6, 9.14316646276028e-6, 9.14310163381676e-6, 9.14314504848467e-6, 9.14320786388502e-6, 9.14321409258268e-6, 9.14316716165359e-6, 9.14311587337025e-6, 9.14310103974252e-6, 9.14312889816815e-6, 9.14317622467057e-6, 9.14321168721883e-6, 9.1432158637193e-6, 9.14318968736619e-6, 9.14315025683412e-6, 9.14311931963168e-6, 9.14311168869635e-6, 9.14312905186131e-6, 9.14316095319289e-6, 9.14319118725137e-6, 9.14320585477451e-6, 9.14319931990296e-6, 9.14317584469716e-6, 9.14314681999986e-6
flux1:, 0.633289204756596, 1.02545830870198e-5, 1.02546170768136e-5, 1.02546441189888e-5, 1.02546511061005e-5, 1.02546334858995e-5, 1.02545982300766e-5, 1.02545616393486e-5, 1.02545422738705e-5, 1.02545517195612e-5, 1.02545875208139e-5, 1.02546324285014e-5, 1.02546617293154e-5, 1.02546564199152e-5, 1.02546159745708e-5, 1.02545626471659e-5, 1.02545316267968e-5, 1.02545485430555e-5, 1.02546059102228e-5, 1.02546579691635e-5, 1.02546507099585e-5, 1.02545810933703e-5, 1.02545340193062e-5, 1.02546073047845e-5, 1.02547130578608e-5, 1.02545834069658e-5, 1.02544360137297e-5, 1.02547661022796e-5, 1.02543877206979e-5, 1.02548844360265e-5, 1.02545621150134e-5, 1.02543894248759e-5, 1.02545621150135e-5, 1.02548844360265e-5, 1.02543877206979e-5, 1.02547661022796e-5, 1.02544360137298e-5, 1.02545834069658e-5, 1.02547130578607e-5, 1.02546073047845e-5, 1.02545340193062e-5, 1.02545810933703e-5, 1.02546507099585e-5, 1.02546579691635e-5, 1.02546059102228e-5, 1.02545485430555e-5, 1.02545316267968e-5, 1.0254562647166e-5, 1.02546159745708e-5, 1.02546564199152e-5, 1.02546617293154e-5, 1.02546324285015e-5, 1.02545875208139e-5, 1.02545517195612e-5, 1.02545422738705e-5, 1.02545616393486e-5, 1.02545982300765e-5, 1.02546334858995e-5, 1.02546511061006e-5, 1.02546441189888e-5, 1.02546170768136e-5, 1.02545830870198e-5
flux1:, 0.63355165366035, 1.14909739418163e-5, 1.14910132037051e-5, 1.14910440103489e-5, 1.14910514415568e-5, 1.1491030659691e-5, 1.14909900784177e-5, 1.14909485577221e-5, 1.14909271430874e-5, 1.14909385826871e-5, 1.1490979560925e-5, 1.14910302143716e-5, 1.14910626927544e-5, 1.14910560294573e-5, 1.14910102198447e-5, 1.14909505997123e-5, 1.14909164613472e-5, 1.14909358913007e-5, 1.1490999889712e-5, 1.14910572569213e-5, 1.14910484290681e-5, 1.14909710630885e-5, 1.14909200471092e-5, 1.14910029842587e-5, 1.1491119933695e-5, 1.14909730589617e-5, 1.1490808942226e-5, 1.14911785407957e-5, 1.1490754272087e-5, 1.14913118522507e-5, 1.14909510399813e-5, 1.14907574985489e-5, 1.14909510399814e-5, 1.14913118522507e-5, 1.1490754272087e-5, 1.14911785407957e-5, 1.1490808942226e-5, 1.14909730589617e-5, 1.1491119933695e-5, 1.14910029842587e-5, 1.14909200471092e-5, 1.14909710630886e-5, 1.14910484290681e-5, 1.14910572569213e-5, 1.14909998897119e-5, 1.14909358913007e-5, 1.14909164613472e-5, 1.14909505997122e-5, 1.14910102198446e-5, 1.14910560294573e-5, 1.14910626927544e-5, 1.14910302143716e-5, 1.1490979560925e-5, 1.14909385826871e-5, 1.14909271430875e-5, 1.1490948557722e-5, 1.14909900784177e-5, 1.14910306596911e-5, 1.14910514415568e-5, 1.14910440103489e-5, 1.14910132037051e-5, 1.14909739418162e-5
flux1:, 0.633814102564103, 1.28650708950468e-5, 1.2865115677864e-5, 1.28651504281673e-5, 1.28651583247829e-5, 1.28651342377722e-5, 1.28650881024683e-5, 1.28650414655354e-5, 1.28650179662061e-5, 1.28650315418286e-5, 1.28650779379884e-5, 1.28651345258021e-5, 1.28651701776034e-5, 1.2865161928703e-5, 1.28651104178487e-5, 1.28650443023465e-5, 1.28650071945826e-5, 1.28650296466958e-5, 1.28651008341472e-5, 1.28651635970466e-5, 1.28651524918142e-5, 1.28650662690323e-5, 1.28650110145917e-5, 1.2865104989363e-5, 1.286523460821e-5, 1.28650688497261e-5, 1.28648865482584e-5, 1.28652999743548e-5, 1.28648243525099e-5, 1.28654492323456e-5, 1.2865045287909e-5, 1.28648284116376e-5, 1.2865045287909e-5, 1.28654492323455e-5, 1.28648243525099e-5, 1.28652999743548e-5, 1.28648865482584e-5, 1.28650688497262e-5, 1.286523460821e-5, 1.2865104989363e-5, 1.28650110145916e-5, 1.28650662690323e-5, 1.28651524918142e-5, 1.28651635970466e-5, 1.28651008341472e-5, 1.28650296466958e-5, 1.28650071945826e-5, 1.28650443023466e-5, 1.28651104178487e-5, 1.2865161928703e-5, 1.28651701776034e-5, 1.28651345258021e-5, 1.28650779379884e-5, 1.28650315418286e-5, 1.28650179662061e-5, 1.28650414655353e-5, 1.28650881024683e-5, 1.28651342377722e-5, 1.28651583247829e-5, 1.28651504281673e-5, 1.2865115677864e-5, 1.28650708950468e-5
flux1:, 0.634076551467856, 1.43907700363794e-5, 1.43908205238642e-5, 1.43908593841785e-5, 1.43908678123628e-5, 1.43908403611326e-5, 1.43907885330505e-5, 1.43907366526365e-5, 1.43907110373843e-5, 1.43907268383344e-5, 1.43907788031355e-5, 1.4390841420423e-5, 1.43908801806821e-5, 1.43908701115768e-5, 1.43908126233256e-5, 1.43907399177733e-5, 1.43907001079519e-5, 1.43907261716351e-5, 1.43908051018004e-5, 1.43908732344902e-5, 1.43908589486512e-5, 1.43907625869829e-5, 1.43907027881039e-5, 1.43908094028592e-5, 1.43909534015545e-5, 1.43907670222327e-5, 1.43905650046879e-5, 1.43910269884201e-5, 1.43904939058807e-5, 1.43911930644926e-5, 1.43907407831705e-5, 1.43904977979908e-5, 1.43907407831705e-5, 1.43911930644925e-5, 1.43904939058807e-5, 1.43910269884201e-5, 1.4390565004688e-5, 1.43907670222327e-5, 1.43909534015545e-5, 1.43908094028592e-5, 1.43907027881039e-5, 1.4390762586983e-5, 1.43908589486512e-5, 1.43908732344902e-5, 1.43908051018004e-5, 1.43907261716351e-5, 1.43907001079519e-5, 1.43907399177733e-5, 1.43908126233256e-5, 1.43908701115768e-5, 1.43908801806821e-5, 1.4390841420423e-5, 1.43907788031355e-5, 1.43907268383344e-5, 1.43907110373844e-5, 1.43907366526365e-5, 1.43907885330505e-5, 1.43908403611326e-5, 1.43908678123628e-5, 1.43908593841785e-5, 1.43908205238642e-5, 1.43907700363795e-5
flux1:, 0.634339000371609, 1.60831969034827e-5, 1.60832532108452e-5, 1.60832963428961e-5, 1.60833054299023e-5, 1.60832746573701e-5, 1.60832170995367e-5, 1.60831599091908e-5, 1.60831321422657e-5, 1.60831501892895e-5, 1.60832077667674e-5, 1.6083276404232e-5, 1.60833181458884e-5, 1.60833060278474e-5, 1.60832423625087e-5, 1.60831630970923e-5, 1.60831209832357e-5, 1.60831513308944e-5, 1.60832385434903e-5, 1.60833118871729e-5, 1.60832933007033e-5, 1.60831853296391e-5, 1.60831206768551e-5, 1.60832417764139e-5, 1.60834021272606e-5, 1.60831933082617e-5, 1.60829699698666e-5, 1.60834856868689e-5, 1.6082888332168e-5, 1.608366933674e-5, 1.60831628961624e-5, 1.60828907099784e-5, 1.60831628961624e-5, 1.608366933674e-5, 1.6082888332168e-5, 1.60834856868689e-5, 1.60829699698666e-5, 1.60831933082616e-5, 1.60834021272606e-5, 1.60832417764139e-5, 1.60831206768551e-5, 1.60831853296391e-5, 1.60832933007033e-5, 1.6083311887173e-5, 1.60832385434903e-5, 1.60831513308944e-5, 1.60831209832357e-5, 1.60831630970923e-5, 1.60832423625087e-5, 1.60833060278474e-5, 1.60833181458884e-5, 1.60832764042321e-5, 1.60832077667674e-5, 1.60831501892895e-5, 1.60831321422657e-5, 1.60831599091908e-5, 1.60832170995367e-5, 1.60832746573701e-5, 1.60833054299023e-5, 1.60832963428961e-5, 1.60832532108452e-5, 1.60831969034827e-5
flux1:, 0.634601449275363, 1.79587957105854e-5, 1.79588578851267e-5, 1.79589054565189e-5, 1.79589154065307e-5, 1.79588814723659e-5, 1.79588182576011e-5, 1.79587557501565e-5, 1.79587257812363e-5, 1.79587460120612e-5, 1.79588091262363e-5, 1.79588836628133e-5, 1.79589281977912e-5, 1.79589138169467e-5, 1.79588438650183e-5, 1.79587582085659e-5, 1.79587143284013e-5, 1.795874971603e-5, 1.79588457274956e-5, 1.79589239730172e-5, 1.795889972955e-5, 1.79587784787443e-5, 1.7958708666261e-5, 1.79588463635662e-5, 1.79590253226111e-5, 1.79587921542176e-5, 1.79585458111813e-5, 1.79591209182965e-5, 1.79584517121285e-5, 1.79593227692666e-5, 1.79587556752836e-5, 1.79584508498505e-5, 1.79587556752836e-5, 1.79593227692666e-5, 1.79584517121285e-5, 1.79591209182965e-5, 1.79585458111813e-5, 1.79587921542176e-5, 1.79590253226111e-5, 1.79588463635662e-5, 1.7958708666261e-5, 1.79587784787443e-5, 1.795889972955e-5, 1.79589239730172e-5, 1.79588457274956e-5, 1.795874971603e-5, 1.79587143284013e-5, 1.79587582085659e-5, 1.79588438650182e-5, 1.79589138169467e-5, 1.79589281977912e-5, 1.79588836628133e-5, 1.79588091262363e-5, 1.79587460120612e-5, 1.79587257812363e-5, 1.79587557501565e-5, 1.79588182576011e-5, 1.7958881472366e-5, 1.79589154065308e-5, 1.7958905456519e-5, 1.79588578851267e-5, 1.79587957105854e-5
flux1:, 0.634863898179116, 2.00354229536782e-5, 2.00354909797425e-5, 2.00355431759152e-5, 2.00355542838996e-5, 2.00355174748056e-5, 2.00354487887538e-5, 2.00353810114892e-5, 2.00353487653462e-5, 2.00353710230309e-5, 2.00354394691899e-5, 2.00355196690647e-5, 2.00355667516307e-5, 2.00355499172141e-5, 2.0035473669737e-5, 2.00353819390444e-5, 2.00353369754326e-5, 2.00353782419586e-5, 2.00354835376419e-5, 2.00355662115212e-5, 2.00355347027563e-5, 2.00353982935461e-5, 2.00353230273813e-5, 2.00354797277953e-5, 2.00356798527367e-5, 2.00354203194502e-5, 2.00351492006327e-5, 2.00357898748259e-5, 2.00350404054093e-5, 2.00360104215674e-5, 2.00353754547761e-5, 2.00350341772888e-5, 2.00353754547761e-5, 2.00360104215673e-5, 2.00350404054093e-5, 2.00357898748259e-5, 2.00351492006327e-5, 2.00354203194502e-5, 2.00356798527367e-5, 2.00354797277953e-5, 2.00353230273813e-5, 2.00353982935461e-5, 2.00355347027564e-5, 2.00355662115213e-5, 2.00354835376419e-5, 2.00353782419586e-5, 2.00353369754326e-5, 2.00353819390444e-5, 2.0035473669737e-5, 2.00355499172141e-5, 2.00355667516308e-5, 2.00355196690647e-5, 2.00354394691898e-5, 2.0035371023031e-5, 2.00353487653462e-5, 2.00353810114892e-5, 2.00354487887537e-5, 2.00355174748057e-5, 2.00355542838996e-5, 2.00355431759152e-5, 2.00354909797425e-5, 2.00354229536782e-5
flux1:, 0.635126347082869, 2.2332445382743e-5, 2.23325191908919e-5, 2.23325762272631e-5, 2.23325888889745e-5, 2.23325496227818e-5, 2.23324757610831e-5, 2.23324028078242e-5, 2.23323681749774e-5, 2.23323922008031e-5, 2.23324656428924e-5, 2.23325511575877e-5, 2.23326004896133e-5, 2.23325810401959e-5, 2.23324985941422e-5, 2.23324012575182e-5, 2.23323560397345e-5, 2.2332404105516e-5, 2.23325191345429e-5, 2.2332605589966e-5, 2.23325649452536e-5, 2.23324112856117e-5, 2.2332330292331e-5, 2.2332508715446e-5, 2.23327328781071e-5, 2.23324448367243e-5, 2.23321470721281e-5, 2.23328600531785e-5, 2.23320210118598e-5, 2.23330996644805e-5, 2.23323888283949e-5, 2.23320068831295e-5, 2.23323888283949e-5, 2.23330996644805e-5, 2.23320210118597e-5, 2.23328600531785e-5, 2.2332147072128e-5, 2.23324448367243e-5, 2.23327328781071e-5, 2.23325087154459e-5, 2.23323302923309e-5, 2.23324112856117e-5, 2.23325649452537e-5, 2.23326055899661e-5, 2.23325191345429e-5, 2.2332404105516e-5, 2.23323560397345e-5, 2.23324012575182e-5, 2.23324985941422e-5, 2.23325810401959e-5, 2.23326004896133e-5, 2.23325511575877e-5, 2.23324656428924e-5, 2.23323922008031e-5, 2.23323681749775e-5, 2.23324028078242e-5, 2.2332475761083e-5, 2.23325496227818e-5, 2.23325888889745e-5, 2.23325762272631e-5, 2.23325191908919e-5, 2.2332445382743e-5
flux1:, 0.635388795986622, 2.48708423016498e-5, 2.48709217814883e-5, 2.48709839141162e-5, 2.48709986301746e-5, 2.4870957452101e-5, 2.48708788111061e-5, 2.48708008119117e-5, 2.4870763641851e-5, 2.48707890746257e-5, 2.48708670501793e-5, 2.48709574261555e-5, 2.48710086636244e-5, 2.48709864698951e-5, 2.48708980269039e-5, 2.48707957006825e-5, 2.48707512011774e-5, 2.48708070662751e-5, 2.48709322404365e-5, 2.48710216547483e-5, 2.4870969737004e-5, 2.4870796520305e-5, 2.48707095558402e-5, 2.48709127535809e-5, 2.48711641454504e-5, 2.48708452949014e-5, 2.48705189006301e-5, 2.48713115382102e-5, 2.48703726563047e-5, 2.48715704773229e-5, 2.48707749491777e-5, 2.48703476895344e-5, 2.48707749491777e-5, 2.48715704773229e-5, 2.48703726563047e-5, 2.48713115382102e-5, 2.48705189006301e-5, 2.48708452949014e-5, 2.48711641454504e-5, 2.48709127535809e-5, 2.48707095558402e-5, 2.4870796520305e-5, 2.4870969737004e-5, 2.48710216547483e-5, 2.48709322404366e-5, 2.48708070662752e-5, 2.48707512011773e-5, 2.48707957006825e-5, 2.48708980269038e-5, 2.48709864698951e-5, 2.48710086636244e-5, 2.48709574261555e-5, 2.48708670501793e-5, 2.48707890746257e-5, 2.4870763641851e-5, 2.48708008119117e-5, 2.48708788111061e-5, 2.4870957452101e-5, 2.48709986301747e-5, 2.48709839141162e-5, 2.48709217814884e-5, 2.48708423016499e-5
flux1:, 0.635651244890376, 2.76733121233506e-5, 2.76733971389132e-5, 2.7673464671616e-5, 2.76734820434779e-5, 2.7673439613095e-5, 2.76733566739151e-5, 2.76732737834125e-5, 2.7673233882256e-5, 2.7673260265948e-5, 2.76733421997886e-5, 2.76734368916884e-5, 2.76734896514753e-5, 2.76734646138984e-5, 2.76733704706715e-5, 2.76732639075981e-5, 2.76732212341135e-5, 2.76732859771711e-5, 2.76734216752757e-5, 2.76735130554741e-5, 2.76734474644545e-5, 2.76732521722682e-5, 2.76731590301691e-5, 2.76733903999151e-5, 2.76736725292912e-5, 2.76733203711223e-5, 2.76729632305469e-5, 2.76738435363487e-5, 2.76727935242144e-5, 2.76741219975243e-5, 2.76732320826542e-5, 2.76727544039206e-5, 2.76732320826542e-5, 2.76741219975243e-5, 2.76727935242144e-5, 2.76738435363488e-5, 2.7672963230547e-5, 2.76733203711223e-5, 2.76736725292912e-5, 2.7673390399915e-5, 2.76731590301691e-5, 2.76732521722682e-5, 2.76734474644545e-5, 2.76735130554741e-5, 2.76734216752758e-5, 2.76732859771711e-5, 2.76732212341135e-5, 2.76732639075981e-5, 2.76733704706714e-5, 2.76734646138984e-5, 2.76734896514752e-5, 2.76734368916884e-5, 2.76733421997885e-5, 2.7673260265948e-5, 2.7673233882256e-5, 2.76732737834124e-5, 2.76733566739152e-5, 2.7673439613095e-5, 2.76734820434779e-5, 2.7673464671616e-5, 2.76733971389132e-5, 2.76733121233506e-5
flux1:, 0.635913693794129, 3.07643830717054e-5, 3.07644734777704e-5, 3.0764546763345e-5, 3.07645674790213e-5, 3.07645245468031e-5, 3.07644378529636e-5, 3.07643502388096e-5, 3.07643073734612e-5, 3.07643341750011e-5, 3.0764419402657e-5, 3.07645177919401e-5, 3.07645716575797e-5, 3.07645436971581e-5, 3.076444422593e-5, 3.07643342945856e-5, 3.07642946777926e-5, 3.0764369456569e-5, 3.07645160357532e-5, 3.07646082333803e-5, 3.07645263171417e-5, 3.07643062260607e-5, 3.0764206744413e-5, 3.07644700358771e-5, 3.07647867152656e-5, 3.07643985038091e-5, 3.07640083448198e-5, 3.07649850504216e-5, 3.07638115396968e-5, 3.07652832140544e-5, 3.07642883046803e-5, 3.07637546177984e-5, 3.07642883046803e-5, 3.07652832140544e-5, 3.07638115396968e-5, 3.07649850504217e-5, 3.07640083448198e-5, 3.07643985038091e-5, 3.07647867152655e-5, 3.0764470035877e-5, 3.0764206744413e-5, 3.07643062260608e-5, 3.07645263171416e-5, 3.07646082333803e-5, 3.07645160357532e-5, 3.07643694565691e-5, 3.07642946777926e-5, 3.07643342945857e-5, 3.07644442259299e-5, 3.07645436971581e-5, 3.07645716575797e-5, 3.07645177919402e-5, 3.07644194026569e-5, 3.07643341750012e-5, 3.07643073734613e-5, 3.07643502388096e-5, 3.07644378529636e-5, 3.07645245468032e-5, 3.07645674790213e-5, 3.0764546763345e-5, 3.07644734777705e-5, 3.07643830717054e-5
flux1:, 0.636176142697882, 3.41705278816203e-5, 3.41706235387928e-5, 3.41707029717814e-5, 3.41707277793555e-5, 3.41706851521652e-5, 3.41705952816762e-5, 3.41705031150217e-5, 3.41704570259885e-5, 3.41704836648663e-5, 3.41705714662269e-5, 3.41706728845051e-5, 3.41707274093891e-5, 3.41706964497373e-5, 3.41705920674525e-5, 3.41704797222343e-5, 3.41704444993923e-5, 3.41705305541678e-5, 3.41706883696198e-5, 3.41707801062233e-5, 3.41706789812919e-5, 3.41704311735638e-5, 3.41703252397225e-5, 3.41706245544017e-5, 3.4170979877028e-5, 3.41705525585477e-5, 3.41701269269249e-5, 3.41712095480886e-5, 3.41698990378985e-5, 3.41715276565147e-5, 3.41704161955837e-5, 3.41698204021228e-5, 3.41704161955837e-5, 3.41715276565148e-5, 3.41698990378985e-5, 3.41712095480886e-5, 3.41701269269249e-5, 3.41705525585477e-5, 3.4170979877028e-5, 3.41706245544016e-5, 3.41703252397226e-5, 3.41704311735639e-5, 3.41706789812919e-5, 3.41707801062233e-5, 3.41706883696198e-5, 3.41705305541678e-5, 3.41704444993922e-5, 3.41704797222343e-5, 3.41705920674525e-5, 3.41706964497374e-5, 3.41707274093892e-5, 3.4170672884505e-5, 3.41705714662269e-5, 3.41704836648662e-5, 3.41704570259885e-5, 3.41705031150216e-5, 3.41705952816762e-5, 3.41706851521653e-5, 3.41707277793555e-5, 3.41707029717814e-5, 3.41706235387928e-5, 3.41705278816203e-5
flux1:, 0.636438591601635, 3.79202823060414e-5, 3.79203830919866e-5, 3.79204690904232e-5, 3.79204987578114e-5, 3.79204572532963e-5, 3.79203647865496e-5, 3.79202682367099e-5, 3.79202186617017e-5, 3.79202445526116e-5, 3.79203341958187e-5, 3.79204379517342e-5, 3.79204926579561e-5, 3.79204585969793e-5, 3.79203497221597e-5, 3.79202359637834e-5, 3.79202065592773e-5, 3.79203052204814e-5, 3.79204746548979e-5, 3.7920564558912e-5, 3.79204411393235e-5, 3.79201625168014e-5, 3.79200500690321e-5, 3.79203898512215e-5, 3.79207881558239e-5, 3.79203182962329e-5, 3.79198545253629e-5, 3.79210534334202e-5, 3.79195912411449e-5, 3.79213918889111e-5, 3.79201513393864e-5, 3.79194868078334e-5, 3.79201513393865e-5, 3.79213918889111e-5, 3.79195912411449e-5, 3.79210534334203e-5, 3.79198545253629e-5, 3.79203182962329e-5, 3.79207881558239e-5, 3.79203898512215e-5, 3.7920050069032e-5, 3.79201625168015e-5, 3.79204411393235e-5, 3.7920564558912e-5, 3.79204746548979e-5, 3.79203052204815e-5, 3.79202065592773e-5, 3.79202359637834e-5, 3.79203497221596e-5, 3.79204585969793e-5, 3.7920492657956e-5, 3.79204379517342e-5, 3.79203341958187e-5, 3.79202445526116e-5, 3.79202186617018e-5, 3.79202682367099e-5, 3.79203647865496e-5, 3.79204572532963e-5, 3.79204987578114e-5, 3.79204690904232e-5, 3.79203830919867e-5, 3.79202823060414e-5
flux1:, 0.636701040505389, 4.20443671919422e-5, 4.20444730058186e-5, 4.20445659795534e-5, 4.2044601239536e-5, 4.20445616301488e-5, 4.2044467115638e-5, 4.20443663514021e-5, 4.20443130616239e-5, 4.20443376708781e-5, 4.20444284658165e-5, 4.20445338738416e-5, 4.20445882447711e-5, 4.20445509144802e-5, 4.20444379112548e-5, 4.20443237382758e-5, 4.20443016422474e-5, 4.20444143437131e-5, 4.2044595847552e-5, 4.20446825029964e-5, 4.20445335379182e-5, 4.20442208385707e-5, 4.20441018637107e-5, 4.20444868823354e-5, 4.20449327058151e-5, 4.20444164069586e-5, 4.20439115843179e-5, 4.20452380852253e-5, 4.20436083021344e-5, 4.20455975710073e-5, 4.20442143906728e-5, 4.20434739340203e-5, 4.20442143906729e-5, 4.20455975710073e-5, 4.20436083021344e-5, 4.20452380852254e-5, 4.20439115843179e-5, 4.20444164069586e-5, 4.20449327058151e-5, 4.20444868823354e-5, 4.20441018637107e-5, 4.20442208385708e-5, 4.20445335379182e-5, 4.20446825029964e-5, 4.2044595847552e-5, 4.20444143437131e-5, 4.20443016422474e-5, 4.20443237382758e-5, 4.20444379112547e-5, 4.20445509144801e-5, 4.20445882447712e-5, 4.20445338738416e-5, 4.20444284658165e-5, 4.20443376708781e-5, 4.20443130616241e-5, 4.2044366351402e-5, 4.2044467115638e-5, 4.20445616301488e-5, 4.2044601239536e-5, 4.20445659795535e-5, 4.20444730058187e-5, 4.20443671919422e-5
flux1:, 0.636963489409142, 4.65758138373137e-5, 4.65759245942936e-5, 4.65760248979105e-5, 4.65760663782421e-5, 4.65760293264302e-5, 4.65759332468468e-5, 4.65758284469289e-5, 4.65757712975782e-5, 4.65757942133191e-5, 4.65758855733786e-5, 4.65759919824761e-5, 4.65760454471361e-5, 4.65760045605192e-5, 4.65758876699025e-5, 4.6575774022345e-5, 4.65757607689727e-5, 4.65758890681831e-5, 4.65760832113976e-5, 4.65761652182406e-5, 4.65759873373785e-5, 4.65756371533441e-5, 4.65755116796637e-5, 4.65759470005554e-5, 4.65764450185757e-5, 4.6575877823525e-5, 4.65753287545714e-5, 4.65767951760875e-5, 4.65749806277665e-5, 4.65771768003293e-5, 4.65756364217731e-5, 4.65748122762337e-5, 4.65756364217731e-5, 4.65771768003293e-5, 4.65749806277665e-5, 4.65767951760875e-5, 4.65753287545713e-5, 4.6575877823525e-5, 4.65764450185757e-5, 4.65759470005554e-5, 4.65755116796637e-5, 4.65756371533443e-5, 4.65759873373785e-5, 4.65761652182406e-5, 4.65760832113976e-5, 4.65758890681831e-5, 4.65757607689726e-5, 4.65757740223451e-5, 4.65758876699025e-5, 4.65760045605193e-5, 4.65760454471361e-5, 4.65759919824761e-5, 4.65758855733786e-5, 4.65757942133191e-5, 4.65757712975783e-5, 4.65758284469288e-5, 4.65759332468468e-5, 4.65760293264301e-5, 4.65760663782421e-5, 4.65760248979105e-5, 4.65759245942936e-5, 4.65758138373136e-5
flux1:, 0.637225938312895, 5.15500922883352e-5, 5.1550207901179e-5, 5.15503157701751e-5, 5.1550363909539e-5, 5.15503298965114e-5, 5.15502326382259e-5, 5.15501240132617e-5, 5.15500630091397e-5, 5.15500840245389e-5, 5.15501755345734e-5, 5.15502823543019e-5, 5.15503342617511e-5, 5.15502893461767e-5, 5.15501686054232e-5, 5.15500563022393e-5, 5.15500534495133e-5, 5.15501990560591e-5, 5.15504065914817e-5, 5.15504826368463e-5, 5.15502724022864e-5, 5.15498811982181e-5, 5.15497492828245e-5, 5.15502402315485e-5, 5.15507951877786e-5, 5.1550171976091e-5, 5.15495751464183e-5, 5.15511949336738e-5, 5.1549177144714e-5, 5.15516003953223e-5, 5.15498872102933e-5, 5.15489710147903e-5, 5.15498872102933e-5, 5.15516003953222e-5, 5.1549177144714e-5, 5.15511949336739e-5, 5.15495751464183e-5, 5.1550171976091e-5, 5.15507951877785e-5, 5.15502402315486e-5, 5.15497492828244e-5, 5.15498811982182e-5, 5.15502724022865e-5, 5.15504826368463e-5, 5.15504065914817e-5, 5.1550199056059e-5, 5.15500534495133e-5, 5.15500563022393e-5, 5.15501686054232e-5, 5.15502893461767e-5, 5.15503342617511e-5, 5.1550282354302e-5, 5.15501755345735e-5, 5.15500840245389e-5, 5.15500630091397e-5, 5.15501240132617e-5, 5.1550232638226e-5, 5.15503298965114e-5, 5.1550363909539e-5, 5.15503157701751e-5, 5.15502079011791e-5, 5.15500922883352e-5
flux1:, 0.637488387216649, 5.70052421790144e-5, 5.70053625240129e-5, 5.70054779938213e-5, 5.70055329454922e-5, 5.70055021968342e-5, 5.70054040260718e-5, 5.70052918542196e-5, 5.7005227230559e-5, 5.70052464382451e-5, 5.70053379259316e-5, 5.70054446473264e-5, 5.70054942295593e-5, 5.70054445468961e-5, 5.70053196986012e-5, 5.70052093713254e-5, 5.70052184843683e-5, 5.70053832975508e-5, 5.70056052354568e-5, 5.70056741741004e-5, 5.7005428136662e-5, 5.70049922669171e-5, 5.70048539772899e-5, 5.70054060932044e-5, 5.70060227185993e-5, 5.70053375930589e-5, 5.70046891298643e-5, 5.70064769493641e-5, 5.70042361112434e-5, 5.70069087234781e-5, 5.7005006070287e-5, 5.70039888461765e-5, 5.70050060702871e-5, 5.70069087234781e-5, 5.70042361112435e-5, 5.70064769493641e-5, 5.70046891298643e-5, 5.70053375930589e-5, 5.70060227185993e-5, 5.70054060932045e-5, 5.70048539772898e-5, 5.70049922669173e-5, 5.7005428136662e-5, 5.70056741741004e-5, 5.70056052354568e-5, 5.70053832975508e-5, 5.70052184843682e-5, 5.70052093713254e-5, 5.70053196986012e-5, 5.70054445468961e-5, 5.70054942295593e-5, 5.70054446473264e-5, 5.70053379259316e-5, 5.70052464382451e-5, 5.7005227230559e-5, 5.70052918542195e-5, 5.70054040260717e-5, 5.70055021968344e-5, 5.70055329454923e-5, 5.70054779938214e-5, 5.70053625240129e-5, 5.70052421790144e-5
flux1:, 0.637750836120402, 6.29820056563687e-5, 6.29821305216294e-5, 6.29822533302231e-5, 6.29823148564765e-5, 6.2982287268654e-5, 6.29821883177723e-5, 6.29820729954114e-5, 6.29820053130269e-5, 6.29820232079518e-5, 6.29821148150671e-5, 6.29822210235422e-5, 6.29822673459149e-5, 6.29822118004354e-5, 6.29820821939495e-5, 6.29819742195165e-5, 6.2981996859608e-5, 6.29821830157076e-5, 6.29824207083208e-5, 6.29824816499994e-5, 6.29821964076084e-5, 6.29817121307171e-5, 6.29815675203101e-5, 6.29821865032079e-5, 6.29828694274604e-5, 6.29821155943766e-5, 6.29814112284781e-5, 6.29833830802727e-5, 6.29808980207685e-5, 6.29838446191636e-5, 6.29817347712367e-5, 6.29806069014974e-5, 6.29817347712367e-5, 6.29838446191636e-5, 6.29808980207684e-5, 6.29833830802726e-5, 6.29814112284782e-5, 6.29821155943765e-5, 6.29828694274602e-5, 6.29821865032079e-5, 6.29815675203101e-5, 6.29817121307172e-5, 6.29821964076085e-5, 6.29824816499994e-5, 6.29824207083209e-5, 6.29821830157077e-5, 6.2981996859608e-5, 6.29819742195164e-5, 6.29820821939493e-5, 6.29822118004354e-5, 6.2982267345915e-5, 6.29822210235422e-5, 6.29821148150671e-5, 6.29820232079519e-5, 6.29820053130269e-5, 6.29820729954113e-5, 6.29821883177723e-5, 6.2982287268654e-5, 6.29823148564765e-5, 6.29822533302231e-5, 6.29821305216296e-5, 6.29820056563688e-5
flux1:, 0.638013285024155, 6.95239618717361e-5, 6.95240908867753e-5, 6.95242203629239e-5, 6.95242877244409e-5, 6.95242627968412e-5, 6.95241630639627e-5, 6.95240451721489e-5, 6.95239754248537e-5, 6.95239930117608e-5, 6.95240852613468e-5, 6.95241906389637e-5, 6.95242325378404e-5, 6.9524169573959e-5, 6.95240340626219e-5, 6.9523928498853e-5, 6.95239662202744e-5, 6.95241761494385e-5, 6.95244313832784e-5, 6.95244837837727e-5, 6.95241560388375e-5, 6.95236195276385e-5, 6.95234686059138e-5, 6.95241602573486e-5, 6.95249139154407e-5, 6.95240835611515e-5, 6.95233185909224e-5, 6.95254919283508e-5, 6.95227400801654e-5, 6.9525987873395e-5, 6.95236520265004e-5, 6.95224032334219e-5, 6.95236520265005e-5, 6.9525987873395e-5, 6.95227400801654e-5, 6.95254919283508e-5, 6.95233185909225e-5, 6.95240835611515e-5, 6.95249139154407e-5, 6.95241602573487e-5, 6.95234686059138e-5, 6.95236195276386e-5, 6.95241560388376e-5, 6.95244837837727e-5, 6.95244313832784e-5, 6.95241761494386e-5, 6.95239662202744e-5, 6.95239284988531e-5, 6.95240340626219e-5, 6.9524169573959e-5, 6.95242325378405e-5, 6.95241906389637e-5, 6.95240852613467e-5, 6.95239930117608e-5, 6.95239754248537e-5, 6.95240451721489e-5, 6.95241630639627e-5, 6.95242627968411e-5, 6.95242877244409e-5, 6.95242203629239e-5, 6.95240908867754e-5, 6.95239618717362e-5
flux1:, 0.638275733927908, 7.66776624536877e-5, 7.6677795000568e-5, 7.6677929941324e-5, 7.66780017869492e-5, 7.66779785645029e-5, 7.66778779292926e-5, 7.66777583155537e-5, 7.66776880465193e-5, 7.66777069471852e-5, 7.66778008021734e-5, 7.66779051169442e-5, 7.66779411251438e-5, 7.66778686181427e-5, 7.66777254567409e-5, 7.66776219844104e-5, 7.66776763410335e-5, 7.66779128330347e-5, 7.66781879260772e-5, 7.66782316778126e-5, 7.66778582901336e-5, 7.66772656360337e-5, 7.66771083338357e-5, 7.66778784960146e-5, 7.66787070335781e-5, 7.66777912003297e-5, 7.66769604590161e-5, 7.66793543150197e-5, 7.66763116806455e-5, 7.66798907125416e-5, 7.66773089676383e-5, 7.66759282878117e-5, 7.66773089676382e-5, 7.66798907125415e-5, 7.66763116806456e-5, 7.66793543150198e-5, 7.6676960459016e-5, 7.66777912003296e-5, 7.6678707033578e-5, 7.66778784960146e-5, 7.66771083338358e-5, 7.66772656360338e-5, 7.66778582901336e-5, 7.66782316778126e-5, 7.66781879260772e-5, 7.66779128330347e-5, 7.66776763410335e-5, 7.66776219844103e-5, 7.66777254567408e-5, 7.66778686181427e-5, 7.66779411251438e-5, 7.66779051169443e-5, 7.66778008021733e-5, 7.66777069471852e-5, 7.66776880465194e-5, 7.66777583155536e-5, 7.66778779292925e-5, 7.66779785645029e-5, 7.66780017869492e-5, 7.6677929941324e-5, 7.6677795000568e-5, 7.66776624536877e-5
flux1:, 0.638538182831662, 8.44927673106304e-5, 8.44929024184645e-5, 8.44930409609676e-5, 8.44931152241522e-5, 8.44930922556387e-5, 8.44929905132532e-5, 8.44928703870209e-5, 8.44928018094398e-5, 8.44928243639753e-5, 8.44929212726949e-5, 8.4493024353161e-5, 8.44930526148259e-5, 8.44929677588414e-5, 8.44928145065106e-5, 8.44927123821484e-5, 8.44927849453174e-5, 8.44930512226201e-5, 8.44933491222647e-5, 8.44933846396971e-5, 8.44929626711068e-5, 8.44923098811017e-5, 8.44921460128653e-5, 8.44930005088059e-5, 8.44939076907461e-5, 8.44928961555907e-5, 8.4491993983493e-5, 8.4494629102084e-5, 8.44912702112699e-5, 8.44952136152811e-5, 8.4492364953391e-5, 8.44908407086218e-5, 8.4492364953391e-5, 8.4495213615281e-5, 8.44912702112699e-5, 8.4494629102084e-5, 8.44919939834929e-5, 8.44928961555906e-5, 8.44939076907461e-5, 8.44930005088059e-5, 8.44921460128653e-5, 8.44923098811018e-5, 8.44929626711068e-5, 8.44933846396971e-5, 8.44933491222647e-5, 8.44930512226202e-5, 8.44927849453173e-5, 8.44927123821485e-5, 8.44928145065106e-5, 8.44929677588414e-5, 8.4493052614826e-5, 8.44930243531611e-5, 8.44929212726949e-5, 8.44928243639752e-5, 8.44928018094399e-5, 8.44928703870208e-5, 8.44929905132532e-5, 8.44930922556388e-5, 8.44931152241521e-5, 8.44930409609676e-5, 8.44929024184645e-5, 8.44927673106303e-5
flux1:, 0.638800631735415, 9.30221800415507e-5, 9.30223162679352e-5, 9.30224557621203e-5, 9.30225295710568e-5, 9.30225048879249e-5, 9.30224018020531e-5, 9.30222828405678e-5, 9.30222189566951e-5, 9.30222483125269e-5, 9.3022350236641e-5, 9.3022451930786e-5, 9.30224701084706e-5, 9.30223693071248e-5, 9.30222027415824e-5, 9.30221007652064e-5, 9.30221931539018e-5, 9.30224929495477e-5, 9.3022817326461e-5, 9.3022845620731e-5, 9.30223723674718e-5, 9.30216553528686e-5, 9.30214845778328e-5, 9.30224291572593e-5, 9.30234182847628e-5, 9.30222994454581e-5, 9.30213196684189e-5, 9.30242186394344e-5, 9.30205164949995e-5, 9.30248607469957e-5, 9.30217229920304e-5, 9.30200427546101e-5, 9.30217229920305e-5, 9.30248607469957e-5, 9.30205164949996e-5, 9.30242186394344e-5, 9.30213196684189e-5, 9.3022299445458e-5, 9.30234182847628e-5, 9.30224291572593e-5, 9.30214845778328e-5, 9.30216553528687e-5, 9.30223723674718e-5, 9.3022845620731e-5, 9.3022817326461e-5, 9.30224929495477e-5, 9.30221931539017e-5, 9.30221007652064e-5, 9.30222027415822e-5, 9.30223693071249e-5, 9.30224701084706e-5, 9.3022451930786e-5, 9.30223502366409e-5, 9.3022248312527e-5, 9.30222189566953e-5, 9.30222828405678e-5, 9.30224018020531e-5, 9.30225048879249e-5, 9.30225295710568e-5, 9.30224557621203e-5, 9.30223162679351e-5, 9.30221800415508e-5
flux1:, 0.639063080639168, 1.02322182162177e-4, 1.02322317467003e-4, 1.02322454357086e-4, 1.02322523965875e-4, 1.02322495085698e-4, 1.02322390460238e-4, 1.02322274920219e-4, 1.0232221963172e-4, 1.02322259813483e-4, 1.02322369234339e-4, 1.0232246935294e-4, 1.02322474530977e-4, 1.02322353297037e-4, 1.02322169346475e-4, 1.02322065848231e-4, 1.02322179771779e-4, 1.02322517408638e-4, 1.02322872740663e-4, 1.02322895477536e-4, 1.02322368486384e-4, 1.02321583042604e-4, 1.02321404827881e-4, 1.02322445124035e-4, 1.02323518965595e-4, 1.02322279737738e-4, 1.02321215653243e-4, 1.02324403048076e-4, 1.02320329055294e-4, 1.02325114219027e-4, 1.02321663984131e-4, 1.02319814534783e-4, 1.02321663984131e-4, 1.02325114219027e-4, 1.02320329055294e-4, 1.02324403048076e-4, 1.02321215653243e-4, 1.02322279737738e-4, 1.02323518965595e-4, 1.02322445124035e-4, 1.02321404827881e-4, 1.02321583042604e-4, 1.02322368486384e-4, 1.02322895477536e-4, 1.02322872740663e-4, 1.02322517408638e-4, 1.02322179771779e-4, 1.02322065848231e-4, 1.02322169346475e-4, 1.02322353297037e-4, 1.02322474530977e-4, 1.02322469352941e-4, 1.02322369234339e-4, 1.02322259813483e-4, 1.0232221963172e-4, 1.02322274920219e-4, 1.02322390460238e-4, 1.02322495085698e-4, 1.02322523965875e-4, 1.02322454357086e-4, 1.02322317467003e-4, 1.02322182162177e-4
flux1:, 0.639325529542921, 1.12452565281118e-4, 1.12452696900031e-4, 1.12452826623651e-4, 1.12452887371693e-4, 1.12452851329263e-4, 1.1245274509652e-4, 1.12452635925348e-4, 1.12452594126968e-4, 1.12452650080513e-4, 1.12452769980682e-4, 1.12452868226475e-4, 1.12452856815909e-4, 1.12452709687192e-4, 1.12452503386332e-4, 1.12452396235543e-4, 1.12452533548215e-4, 1.12452914015183e-4, 1.1245330565479e-4, 1.12453325189635e-4, 1.12452742253985e-4, 1.12451884031382e-4, 1.12451697620405e-4, 1.12452839123534e-4, 1.12453999865979e-4, 1.12452625595641e-4, 1.12451469967626e-4, 1.12454972473212e-4, 1.12450496347575e-4, 1.12455766306687e-4, 1.1245197891943e-4, 1.12449946196171e-4, 1.1245197891943e-4, 1.12455766306687e-4, 1.12450496347575e-4, 1.12454972473213e-4, 1.12451469967626e-4, 1.12452625595641e-4, 1.12453999865979e-4, 1.12452839123534e-4, 1.12451697620405e-4, 1.12451884031382e-4, 1.12452742253985e-4, 1.12453325189635e-4, 1.1245330565479e-4, 1.12452914015183e-4, 1.12452533548215e-4, 1.12452396235543e-4, 1.12452503386332e-4, 1.12452709687192e-4, 1.12452856815909e-4, 1.12452868226475e-4, 1.12452769980682e-4, 1.12452650080513e-4, 1.12452594126968e-4, 1.12452635925348e-4, 1.1245274509652e-4, 1.12452851329263e-4, 1.12452887371693e-4, 1.12452826623651e-4, 1.12452696900032e-4, 1.12452565281118e-4
flux1:, 0.639587978446675, 1.23476760286898e-4, 1.23476884613366e-4, 1.23477001527804e-4, 1.23477047833954e-4, 1.23477001241471e-4, 1.23476893562968e-4, 1.23476794501718e-4, 1.23476772149706e-4, 1.23476849753805e-4, 1.23476983571723e-4, 1.2347707945714e-4, 1.23477047108714e-4, 1.23476867588016e-4, 1.23476633064644e-4, 1.23476519703993e-4, 1.23476682469842e-4, 1.23477111489648e-4, 1.23477545707914e-4, 1.23477565091463e-4, 1.23476924224043e-4, 1.23475988690325e-4, 1.23475793080836e-4, 1.23477041134515e-4, 1.23478290360115e-4, 1.23476764756126e-4, 1.23475509819288e-4, 1.23479356367249e-4, 1.23474446015193e-4, 1.23480248685445e-4, 1.23476098087147e-4, 1.23473867123297e-4, 1.23476098087147e-4, 1.23480248685445e-4, 1.23474446015194e-4, 1.23479356367249e-4, 1.23475509819288e-4, 1.23476764756126e-4, 1.23478290360115e-4, 1.23477041134516e-4, 1.23475793080836e-4, 1.23475988690325e-4, 1.23476924224043e-4, 1.23477565091463e-4, 1.23477545707914e-4, 1.23477111489648e-4, 1.23476682469842e-4, 1.23476519703993e-4, 1.23476633064644e-4, 1.23476867588016e-4, 1.23477047108714e-4, 1.2347707945714e-4, 1.23476983571723e-4, 1.23476849753805e-4, 1.23476772149706e-4, 1.23476794501717e-4, 1.23476893562968e-4, 1.23477001241471e-4, 1.23477047833955e-4, 1.23477001527804e-4, 1.23476884613366e-4, 1.23476760286898e-4
flux1:, 0.639850427350428, 1.35461962532922e-4, 1.35462075019169e-4, 1.35462172364075e-4, 1.35462197760876e-4, 1.35462136896771e-4, 1.35462028270882e-4, 1.35461943940348e-4, 1.35461948086948e-4, 1.35462054127164e-4, 1.3546220568422e-4, 1.35462298441964e-4, 1.35462239974621e-4, 1.3546202050164e-4, 1.35461750999384e-4, 1.3546162850594e-4, 1.35461819071092e-4, 1.35462303153611e-4, 1.3546278715345e-4, 1.35462810102467e-4, 1.35462109482021e-4, 1.35461091877613e-4, 1.35460885813854e-4, 1.35462245640442e-4, 1.35463584336005e-4, 1.35461889425668e-4, 1.35460526899692e-4, 1.35464748787267e-4, 1.35459370154441e-4, 1.35465757669881e-4, 1.3546121628451e-4, 1.35458771134155e-4, 1.3546121628451e-4, 1.35465757669881e-4, 1.35459370154441e-4, 1.35464748787267e-4, 1.35460526899692e-4, 1.35461889425668e-4, 1.35463584336004e-4, 1.35462245640442e-4, 1.35460885813853e-4, 1.35461091877613e-4, 1.35462109482021e-4, 1.35462810102467e-4, 1.3546278715345e-4, 1.35462303153611e-4, 1.35461819071092e-4, 1.3546162850594e-4, 1.35461750999384e-4, 1.3546202050164e-4, 1.35462239974621e-4, 1.35462298441964e-4, 1.3546220568422e-4, 1.35462054127164e-4, 1.35461948086948e-4, 1.35461943940348e-4, 1.35462028270882e-4, 1.35462136896771e-4, 1.35462197760876e-4, 1.35462172364075e-4, 1.35462075019169e-4, 1.35461962532922e-4
flux1:, 0.640112876254181, 1.48479251933156e-4, 1.48479347021083e-4, 1.48479416926455e-4, 1.48479414137948e-4, 1.48479335061689e-4, 1.48479226430525e-4, 1.48479162390617e-4, 1.48479201176321e-4, 1.48479343276822e-4, 1.4847951667798e-4, 1.48479605170142e-4, 1.48479514523203e-4, 1.48479246486228e-4, 1.48478934428377e-4, 1.48478799601842e-4, 1.48479020670355e-4, 1.48479567144744e-4, 1.48480109036318e-4, 1.48480139863917e-4, 1.48479377754143e-4, 1.48478273042605e-4, 1.48478055026745e-4, 1.48479531788159e-4, 1.48480960391524e-4, 1.48479076502967e-4, 1.4847759761664e-4, 1.48482228615878e-4, 1.48476345497751e-4, 1.48483374364865e-4, 1.4847841293336e-4, 1.48475736582745e-4, 1.4847841293336e-4, 1.48483374364865e-4, 1.48476345497751e-4, 1.48482228615878e-4, 1.4847759761664e-4, 1.48479076502967e-4, 1.48480960391524e-4, 1.48479531788159e-4, 1.48478055026745e-4, 1.48478273042605e-4, 1.48479377754143e-4, 1.48480139863917e-4, 1.48480109036318e-4, 1.48479567144744e-4, 1.48479020670355e-4, 1.48478799601842e-4, 1.48478934428377e-4, 1.48479246486228e-4, 1.48479514523203e-4, 1.48479605170142e-4, 1.4847951667798e-4, 1.48479343276822e-4, 1.48479201176321e-4, 1.48479162390617e-4, 1.48479226430525e-4, 1.48479335061689e-4, 1.48479414137948e-4, 1.48479416926455e-4, 1.48479347021083e-4, 1.48479251933156e-4
flux1:, 0.640375325157934, 1.62603706808018e-4, 1.6260377790135e-4, 1.62603811448134e-4, 1.62603772512445e-4, 1.62603671200293e-4, 1.62603564046678e-4, 1.62603526819253e-4, 1.62603609415531e-4, 1.62603795926458e-4, 1.62603995437409e-4, 1.62604078070158e-4, 1.62603948287672e-4, 1.62603622082088e-4, 1.62603259179845e-4, 1.62603108656926e-4, 1.62603363365258e-4, 1.62603980383994e-4, 1.62604589115681e-4, 1.6260463261719e-4, 1.62603807257348e-4, 1.62602610073742e-4, 1.62602378401725e-4, 1.62603977301217e-4, 1.62605495789715e-4, 1.62603401563238e-4, 1.62601797087929e-4, 1.62606873539578e-4, 1.62600447349763e-4, 1.62608178564341e-4, 1.62602765940846e-4, 1.62599840204445e-4, 1.62602765940846e-4, 1.62608178564341e-4, 1.62600447349763e-4, 1.62606873539578e-4, 1.62601797087929e-4, 1.62603401563238e-4, 1.62605495789715e-4, 1.62603977301217e-4, 1.62602378401725e-4, 1.62602610073742e-4, 1.62603807257348e-4, 1.6260463261719e-4, 1.62604589115681e-4, 1.62603980383994e-4, 1.62603363365258e-4, 1.62603108656926e-4, 1.62603259179845e-4, 1.62603622082088e-4, 1.62603948287672e-4, 1.62604078070159e-4, 1.62603995437409e-4, 1.62603795926458e-4, 1.62603609415531e-4, 1.62603526819253e-4, 1.62603564046678e-4, 1.62603671200292e-4, 1.62603772512445e-4, 1.62603811448134e-4, 1.62603777901351e-4, 1.62603706808018e-4
flux1:, 0.640637774061688, 1.77914510247431e-4, 1.77914549735716e-4, 1.77914537074252e-4, 1.77914453509349e-4, 1.77914326003659e-4, 1.77914222427887e-4, 1.77914219473458e-4, 1.77914355970284e-4, 1.77914595810517e-4, 1.77914825716337e-4, 1.77914900368302e-4, 1.77914723623878e-4, 1.77914328763279e-4, 1.77913906170072e-4, 1.77913736562222e-4, 1.77914028546448e-4, 1.77914725054388e-4, 1.77915410293749e-4, 1.77915471585404e-4, 1.77914581053358e-4, 1.779132856542e-4, 1.77913038481066e-4, 1.7791476491083e-4, 1.77916372935053e-4, 1.77914045364826e-4, 1.77912305656284e-4, 1.77917866544993e-4, 1.77910856037497e-4, 1.77919355159947e-4, 1.77913458067428e-4, 1.77910263467784e-4, 1.77913458067428e-4, 1.77919355159947e-4, 1.77910856037497e-4, 1.77917866544993e-4, 1.77912305656284e-4, 1.77914045364826e-4, 1.77916372935053e-4, 1.7791476491083e-4, 1.77913038481066e-4, 1.779132856542e-4, 1.77914581053358e-4, 1.77915471585404e-4, 1.77915410293749e-4, 1.77914725054388e-4, 1.77914028546448e-4, 1.77913736562222e-4, 1.77913906170072e-4, 1.77914328763279e-4, 1.77914723623878e-4, 1.77914900368302e-4, 1.77914825716337e-4, 1.77914595810517e-4, 1.77914355970284e-4, 1.77914219473458e-4, 1.77914222427887e-4, 1.77914326003659e-4, 1.77914453509349e-4, 1.77914537074252e-4, 1.77914549735716e-4, 1.77914510247431e-4
flux1:, 0.640900222965441, 1.94495047687723e-4, 1.94495047031258e-4, 1.94494977559933e-4, 1.94494840567903e-4, 1.94494683130367e-4, 1.94494585895778e-4, 1.94494625535597e-4, 1.94494826770377e-4, 1.94495129228102e-4, 1.94495393680376e-4, 1.94495457653486e-4, 1.94495225323198e-4, 1.94494750607125e-4, 1.94494259118426e-4, 1.94494067168497e-4, 1.94494400617728e-4, 1.94495186279891e-4, 1.94495958240504e-4, 1.94496042550098e-4, 1.9449508460003e-4, 1.94493684819045e-4, 1.9449342025835e-4, 1.94495279996536e-4, 1.94496977061211e-4, 1.94494391567366e-4, 1.94492506614269e-4, 1.94498593622074e-4, 1.94490954564934e-4, 1.9450029175116e-4, 1.94493874495046e-4, 1.94490390125969e-4, 1.94493874495046e-4, 1.9450029175116e-4, 1.94490954564935e-4, 1.94498593622075e-4, 1.94492506614269e-4, 1.94494391567366e-4, 1.94496977061211e-4, 1.94495279996536e-4, 1.9449342025835e-4, 1.94493684819045e-4, 1.94495084600031e-4, 1.94496042550098e-4, 1.94495958240504e-4, 1.94495186279891e-4, 1.94494400617728e-4, 1.94494067168497e-4, 1.94494259118426e-4, 1.94494750607125e-4, 1.94495225323198e-4, 1.94495457653486e-4, 1.94495393680376e-4, 1.94495129228102e-4, 1.94494826770377e-4, 1.94494625535597e-4, 1.94494585895778e-4, 1.94494683130367e-4, 1.94494840567903e-4, 1.94494977559933e-4, 1.94495047031258e-4, 1.94495047687723e-4
flux1:, 0.641162671869194, 2.12432994330774e-4, 2.1243294421305e-4, 2.12432806816058e-4, 2.12432607518021e-4, 2.124324167754e-4, 2.12432329311934e-4, 2.12432420588789e-4, 2.12432697916129e-4, 2.1243307241242e-4, 2.12433375273529e-4, 2.12433425275299e-4, 2.1243312806486e-4, 2.12432561804814e-4, 2.12431992100512e-4, 2.12431774852219e-4, 2.12432154541332e-4, 2.12433039624096e-4, 2.12433908836076e-4, 2.12434021246824e-4, 2.12432993125406e-4, 2.12431482339761e-4, 2.1243119860093e-4, 2.12433198059932e-4, 2.12434983751764e-4, 2.12432114281523e-4, 2.1243007375873e-4, 2.12436731294405e-4, 2.12428416093675e-4, 2.12438666080395e-4, 2.1243169022039e-4, 2.1242789359368e-4, 2.1243169022039e-4, 2.12438666080395e-4, 2.12428416093675e-4, 2.12436731294405e-4, 2.1243007375873e-4, 2.12432114281523e-4, 2.12434983751764e-4, 2.12433198059932e-4, 2.12431198600929e-4, 2.12431482339761e-4, 2.12432993125406e-4, 2.12434021246824e-4, 2.12433908836076e-4, 2.12433039624096e-4, 2.12432154541332e-4, 2.12431774852219e-4, 2.12431992100512e-4, 2.12432561804814e-4, 2.1243312806486e-4, 2.12433425275299e-4, 2.12433375273529e-4, 2.1243307241242e-4, 2.12432697916129e-4, 2.12432420588789e-4, 2.12432329311934e-4, 2.124324167754e-4, 2.12432607518021e-4, 2.12432806816058e-4, 2.1243294421305e-4, 2.12432994330774e-4
flux1:, 0.641425120772948, 2.3182039096918e-4, 2.31820281520065e-4, 2.31820064859203e-4, 2.31819794549906e-4, 2.31819567619586e-4, 2.31819493975376e-4, 2.31819646449107e-4, 2.31820011454211e-4, 2.31820467277663e-4, 2.31820811972318e-4, 2.31820844138085e-4, 2.31820472268485e-4, 2.31819802571074e-4, 2.31819145494842e-4, 2.31818900467437e-4, 2.31819331762327e-4, 2.3182032696427e-4, 2.31821303988715e-4, 2.31821449139961e-4, 2.31820347386303e-4, 2.31818718498192e-4, 2.31818414064452e-4, 2.31820560590269e-4, 2.31822434850407e-4, 2.31819254005318e-4, 2.31817047329361e-4, 2.31824322532008e-4, 2.31815279807006e-4, 2.3182652185241e-4, 2.31818945834363e-4, 2.31814812710835e-4, 2.31818945834363e-4, 2.31826521852409e-4, 2.31815279807006e-4, 2.31824322532008e-4, 2.31817047329361e-4, 2.31819254005318e-4, 2.31822434850407e-4, 2.31820560590269e-4, 2.31818414064451e-4, 2.31818718498192e-4, 2.31820347386303e-4, 2.31821449139961e-4, 2.31821303988715e-4, 2.3182032696427e-4, 2.31819331762327e-4, 2.31818900467437e-4, 2.31819145494842e-4, 2.31819802571075e-4, 2.31820472268485e-4, 2.31820844138085e-4, 2.31820811972318e-4, 2.31820467277663e-4, 2.31820011454212e-4, 2.31819646449107e-4, 2.31819493975376e-4, 2.31819567619586e-4, 2.31819794549906e-4, 2.31820064859203e-4, 2.31820281520065e-4, 2.3182039096918e-4
flux1:, 0.641687569676701, 2.5275370672028e-4, 2.5275352780891e-4, 2.52753220660179e-4, 2.52752871068551e-4, 2.52752605650775e-4, 2.52752550383712e-4, 2.52752773860808e-4, 2.52753238022967e-4, 2.52753784046146e-4, 2.52754173431166e-4, 2.52754183393649e-4, 2.52753726846768e-4, 2.5275294194961e-4, 2.52752188817079e-4, 2.52751914176436e-4, 2.52752403005548e-4, 2.52753519236244e-4, 2.52754614326606e-4, 2.52754796077578e-4, 2.52753616313751e-4, 2.52751861752073e-4, 2.52751535600059e-4, 2.52753837820086e-4, 2.52755801256396e-4, 2.52752280441116e-4, 2.52749896825155e-4, 2.52757839541508e-4, 2.52748013654396e-4, 2.52760331437398e-4, 2.52752110189017e-4, 2.52747614395413e-4, 2.52752110189017e-4, 2.52760331437398e-4, 2.52748013654396e-4, 2.52757839541508e-4, 2.52749896825155e-4, 2.52752280441116e-4, 2.52755801256396e-4, 2.52753837820086e-4, 2.52751535600058e-4, 2.52751861752073e-4, 2.52753616313751e-4, 2.52754796077578e-4, 2.52754614326606e-4, 2.52753519236244e-4, 2.52752403005548e-4, 2.52751914176436e-4, 2.52752188817079e-4, 2.5275294194961e-4, 2.52753726846768e-4, 2.52754183393649e-4, 2.52754173431165e-4, 2.52753784046146e-4, 2.52753238022967e-4, 2.52752773860808e-4, 2.52752550383712e-4, 2.52752605650775e-4, 2.52752871068551e-4, 2.52753220660179e-4, 2.5275352780891e-4, 2.5275370672028e-4
flux1:, 0.641950018580454, 2.75333887116447e-4, 2.7533362870796e-4, 2.75333220329552e-4, 2.75332783869383e-4, 2.75332478293537e-4, 2.75332446297523e-4, 2.75332750498222e-4, 2.75333324814711e-4, 2.75333969205548e-4, 2.75334405469054e-4, 2.75334388480711e-4, 2.75333837303132e-4, 2.75332925955679e-4, 2.75332068880695e-4, 2.75331763597245e-4, 2.75332316384275e-4, 2.75333564491929e-4, 2.75334787208454e-4, 2.75335008273847e-4, 2.75333744993997e-4, 2.75331856740452e-4, 2.75331508600629e-4, 2.75333976814469e-4, 2.75336031046185e-4, 2.75332140632636e-4, 2.75329569137935e-4, 2.75338231874118e-4, 2.7532756241933e-4, 2.75341043903237e-4, 2.75332128399529e-4, 2.75327241633629e-4, 2.75332128399529e-4, 2.75341043903237e-4, 2.7532756241933e-4, 2.75338231874118e-4, 2.75329569137935e-4, 2.75332140632636e-4, 2.75336031046185e-4, 2.75333976814469e-4, 2.75331508600629e-4, 2.75331856740452e-4, 2.75333744993997e-4, 2.75335008273848e-4, 2.75334787208454e-4, 2.75333564491929e-4, 2.75332316384275e-4, 2.75331763597245e-4, 2.75332068880695e-4, 2.75332925955679e-4, 2.75333837303132e-4, 2.75334388480711e-4, 2.75334405469055e-4, 2.75333969205548e-4, 2.75333324814711e-4, 2.75332750498222e-4, 2.75332446297523e-4, 2.75332478293537e-4, 2.75332783869383e-4, 2.75333220329552e-4, 2.75333628707959e-4, 2.75333887116448e-4
flux1:, 0.642212467484207, 2.99666385948893e-4, 2.99666038513911e-4, 2.99665519028326e-4, 2.99664989021995e-4, 2.9966464223591e-4, 2.9966463850027e-4, 2.99665032671077e-4, 2.99665727255506e-4, 2.99666477198606e-4, 2.99666961799233e-4, 2.9966691291019e-4, 2.9966625756971e-4, 2.99665209447576e-4, 2.99664241673586e-4, 2.99663905657259e-4, 2.9966452921164e-4, 2.99665919663456e-4, 2.99667278450119e-4, 2.99667540018812e-4, 2.99666186385874e-4, 2.99664156028963e-4, 2.99663786683707e-4, 2.99666433288616e-4, 2.99668581313279e-4, 2.99664290812461e-4, 2.99661520393452e-4, 2.9967095824342e-4, 2.99659379505093e-4, 2.99674116774153e-4, 2.99664453580615e-4, 2.99659145207681e-4, 2.99664453580615e-4, 2.99674116774153e-4, 2.99659379505093e-4, 2.9967095824342e-4, 2.99661520393452e-4, 2.99664290812461e-4, 2.99668581313279e-4, 2.99666433288616e-4, 2.99663786683707e-4, 2.99664156028963e-4, 2.99666186385874e-4, 2.99667540018812e-4, 2.99667278450118e-4, 2.99665919663456e-4, 2.9966452921164e-4, 2.99663905657259e-4, 2.99664241673586e-4, 2.99665209447576e-4, 2.99666257569711e-4, 2.9966691291019e-4, 2.99666961799232e-4, 2.99666477198606e-4, 2.99665727255507e-4, 2.99665032671077e-4, 2.9966463850027e-4, 2.9966464223591e-4, 2.99664989021995e-4, 2.99665519028327e-4, 2.99666038513911e-4, 2.99666385948894e-4
flux1:, 0.642474916387961, 3.25861179219714e-4, 3.2586073418017e-4, 3.25860094950079e-4, 3.25859465808119e-4, 3.25859077302116e-4, 3.25859106607174e-4, 3.25859599091463e-4, 3.25860422764077e-4, 3.25861284207936e-4, 3.25861817863155e-4, 3.25861732154131e-4, 3.2586096393934e-4, 3.25859770077248e-4, 3.25858686299109e-4, 3.25858320501831e-4, 3.2585902186587e-4, 3.25860564388412e-4, 3.25862066125119e-4, 3.25862367475628e-4, 3.25860915135237e-4, 3.25858733954415e-4, 3.25858345568034e-4, 3.25861185507569e-4, 3.25863432077533e-4, 3.25858710309914e-4, 3.25855729850117e-4, 3.25866000404666e-4, 3.25853440792902e-4, 3.25869529872922e-4, 3.25859060676631e-4, 3.25853297521137e-4, 3.25859060676632e-4, 3.25869529872922e-4, 3.25853440792902e-4, 3.25866000404666e-4, 3.25855729850117e-4, 3.25858710309914e-4, 3.25863432077533e-4, 3.25861185507569e-4, 3.25858345568033e-4, 3.25858733954415e-4, 3.25860915135236e-4, 3.25862367475628e-4, 3.25862066125119e-4, 3.25860564388412e-4, 3.2585902186587e-4, 3.25858320501831e-4, 3.25858686299109e-4, 3.25859770077248e-4, 3.2586096393934e-4, 3.25861732154131e-4, 3.25861817863154e-4, 3.25861284207936e-4, 3.25860422764077e-4, 3.25859599091464e-4, 3.25859106607174e-4, 3.25859077302116e-4, 3.2585946580812e-4, 3.25860094950079e-4, 3.2586073418017e-4, 3.25861179219715e-4
flux1:, 0.642737365291714, 3.54032759521848e-4, 3.54032209711787e-4, 3.54031443687118e-4, 3.54030711027637e-4, 3.54030280688918e-4, 3.54030347245916e-4, 3.54030945030003e-4, 3.54031904920168e-4, 3.54032882366442e-4, 3.54033465096703e-4, 3.54033337962311e-4, 3.54032449411372e-4, 3.54031102636724e-4, 3.54029899297059e-4, 3.5402950577442e-4, 3.54030292028788e-4, 3.54031995219173e-4, 3.54033644765218e-4, 3.54033982893389e-4, 3.54032421814663e-4, 3.54030080895318e-4, 3.54029677367523e-4, 3.54032728588893e-4, 3.54035080582289e-4, 3.54029895836618e-4, 3.54026694173091e-4, 3.54037857415037e-4, 3.5402423889454e-4, 3.54041779571286e-4, 3.54030440712086e-4, 3.54024186849418e-4, 3.54030440712086e-4, 3.54041779571286e-4, 3.54024238894539e-4, 3.54037857415037e-4, 3.54026694173091e-4, 3.54029895836618e-4, 3.54035080582289e-4, 3.54032728588893e-4, 3.54029677367523e-4, 3.54030080895318e-4, 3.54032421814663e-4, 3.54033982893389e-4, 3.54033644765218e-4, 3.54031995219173e-4, 3.54030292028788e-4, 3.54029505774421e-4, 3.54029899297059e-4, 3.54031102636725e-4, 3.54032449411372e-4, 3.54033337962311e-4, 3.54033465096702e-4, 3.54032882366443e-4, 3.54031904920168e-4, 3.54030945030004e-4, 3.54030347245916e-4, 3.54030280688918e-4, 3.54030711027637e-4, 3.54031443687118e-4, 3.54032209711787e-4, 3.54032759521848e-4
flux1:, 0.642999814195467, 3.84300109141584e-4, 3.84299449257427e-4, 3.84298551270339e-4, 3.84297711964844e-4, 3.84297239862815e-4, 3.84297346911903e-4, 3.84298055168323e-4, 3.84299156351352e-4, 3.84300252701306e-4, 3.84300883933345e-4, 3.84300711406689e-4, 3.8429969674733e-4, 3.84298192093802e-4, 3.84296867637702e-4, 3.84296449563241e-4, 3.8429732759574e-4, 3.84299198518123e-4, 3.84300998265785e-4, 3.84301367541603e-4, 3.84299685894097e-4, 3.84297176272004e-4, 3.84296763603516e-4, 3.84300047506292e-4, 3.84302514275318e-4, 3.84296834444928e-4, 3.84293400379582e-4, 3.84305518572498e-4, 3.84290756099591e-4, 3.84309851751082e-4, 3.84297573766814e-4, 3.8429079032032e-4, 3.84297573766814e-4, 3.84309851751082e-4, 3.84290756099591e-4, 3.84305518572498e-4, 3.84293400379582e-4, 3.84296834444928e-4, 3.84302514275318e-4, 3.84300047506292e-4, 3.84296763603516e-4, 3.84297176272005e-4, 3.84299685894097e-4, 3.84301367541603e-4, 3.84300998265785e-4, 3.84299198518123e-4, 3.84297327595739e-4, 3.84296449563241e-4, 3.84296867637702e-4, 3.84298192093802e-4, 3.8429969674733e-4, 3.84300711406689e-4, 3.84300883933346e-4, 3.84300252701306e-4, 3.84299156351352e-4, 3.84298055168323e-4, 3.84297346911902e-4, 3.84297239862815e-4, 3.84297711964845e-4, 3.84298551270339e-4, 3.84299449257428e-4, 3.84300109141584e-4
flux1:, 0.64326226309922, 4.16786650163052e-4, 4.16785877174728e-4, 4.16784844159951e-4, 4.16783896296298e-4, 4.16783382405141e-4, 4.16783531790729e-4, 4.16784353444072e-4, 4.16785598635253e-4, 4.16786815106325e-4, 4.16787493834847e-4, 4.16787272939658e-4, 4.16786128518621e-4, 4.16784463597448e-4, 4.16783018669887e-4, 4.16782580297924e-4, 4.16783556544054e-4, 4.16785600329309e-4, 4.167875497888e-4, 4.16787941659901e-4, 4.16786125734993e-4, 4.16783438566713e-4, 4.16783025222873e-4, 4.16786567079242e-4, 4.16789160757026e-4, 4.16782953442445e-4, 4.16779275739414e-4, 4.16792413318973e-4, 4.16776414305277e-4, 4.16797171765915e-4, 4.16783878967185e-4, 4.16776523916454e-4, 4.16783878967186e-4, 4.16797171765916e-4, 4.16776414305277e-4, 4.16792413318974e-4, 4.16779275739415e-4, 4.16782953442444e-4, 4.16789160757025e-4, 4.16786567079242e-4, 4.16783025222873e-4, 4.16783438566713e-4, 4.16786125734992e-4, 4.16787941659901e-4, 4.167875497888e-4, 4.16785600329309e-4, 4.16783556544054e-4, 4.16782580297924e-4, 4.16783018669887e-4, 4.16784463597448e-4, 4.16786128518621e-4, 4.16787272939658e-4, 4.16787493834848e-4, 4.16786815106325e-4, 4.16785598635253e-4, 4.16784353444072e-4, 4.16783531790729e-4, 4.16783382405141e-4, 4.16783896296298e-4, 4.16784844159951e-4, 4.16785877174729e-4, 4.16786650163052e-4
flux1:, 0.643524712002974, 4.51620169850746e-4, 4.51619283343756e-4, 4.5161811446434e-4, 4.51617057222819e-4, 4.51616501094046e-4, 4.51616692842027e-4, 4.51617628185254e-4, 4.5161901751325e-4, 4.5162035363534e-4, 4.5162107863743e-4, 4.51620807749314e-4, 4.5161953242641e-4, 4.51617707732249e-4, 4.5161614530417e-4, 4.51615691880365e-4, 4.51616772047879e-4, 4.51618991517419e-4, 4.51621086956062e-4, 4.51621489715394e-4, 4.51619523898785e-4, 4.51616650651953e-4, 4.51616247907739e-4, 4.51620077232529e-4, 4.51622812978973e-4, 4.51616045545806e-4, 4.51612112915055e-4, 4.51626336393623e-4, 4.51609000216392e-4, 4.51631529692317e-4, 4.51617139783261e-4, 4.51609167789927e-4, 4.51617139783261e-4, 4.51631529692317e-4, 4.51609000216392e-4, 4.51626336393623e-4, 4.51612112915056e-4, 4.51616045545805e-4, 4.51622812978972e-4, 4.51620077232529e-4, 4.51616247907739e-4, 4.51616650651953e-4, 4.51619523898785e-4, 4.51621489715394e-4, 4.51621086956061e-4, 4.51618991517418e-4, 4.51616772047879e-4, 4.51615691880365e-4, 4.5161614530417e-4, 4.51617707732249e-4, 4.5161953242641e-4, 4.51620807749314e-4, 4.51621078637431e-4, 4.5162035363534e-4, 4.5161901751325e-4, 4.51617628185254e-4, 4.51616692842028e-4, 4.51616501094047e-4, 4.51617057222819e-4, 4.5161811446434e-4, 4.51619283343756e-4, 4.51620169850746e-4
flux1:, 0.643787160906727, 4.88932719596542e-4, 4.88931722015494e-4, 4.88930418678392e-4, 4.88929252123654e-4, 4.88928652527808e-4, 4.88928884453561e-4, 4.88929930843851e-4, 4.88931461723501e-4, 4.88932915419985e-4, 4.88933685511399e-4, 4.88933364705475e-4, 4.88931960185284e-4, 4.88929979314028e-4, 4.88928304725667e-4, 4.88927842348185e-4, 4.88929031141414e-4, 4.88931426478605e-4, 4.88933660637771e-4, 4.8893405927189e-4, 4.88931926071737e-4, 4.8892885872666e-4, 4.88928480974281e-4, 4.88932631821787e-4, 4.88935527988628e-4, 4.88928167570458e-4, 4.88923968639127e-4, 4.88939346535411e-4, 4.88920564115739e-4, 4.88944979171419e-4, 4.88929402933414e-4, 4.8892076519092e-4, 4.88929402933415e-4, 4.88944979171419e-4, 4.8892056411574e-4, 4.88939346535411e-4, 4.88923968639127e-4, 4.88928167570458e-4, 4.88935527988628e-4, 4.88932631821787e-4, 4.88928480974281e-4, 4.8892885872666e-4, 4.88931926071737e-4, 4.8893405927189e-4, 4.88933660637771e-4, 4.88931426478604e-4, 4.88929031141414e-4, 4.88927842348186e-4, 4.88928304725667e-4, 4.88929979314029e-4, 4.88931960185283e-4, 4.88933364705475e-4, 4.88933685511399e-4, 4.88932915419984e-4, 4.88931461723502e-4, 4.88929930843851e-4, 4.88928884453561e-4, 4.88928652527808e-4, 4.88929252123654e-4, 4.88930418678392e-4, 4.88931722015494e-4, 4.88932719596542e-4
flux1:, 0.64404960981048, 5.28860485740972e-4, 5.28859382507899e-4, 5.2885794826002e-4, 5.28856673058857e-4, 5.28856027621791e-4, 5.28856295001089e-4, 5.28857446663718e-4, 5.2885911378444e-4, 5.28860681537449e-4, 5.2886149585452e-4, 5.28861127213163e-4, 5.28859598286544e-4, 5.28857468044279e-4, 5.28855688957897e-4, 5.28855224396208e-4, 5.28856525259274e-4, 5.28859093753337e-4, 5.28861455666294e-4, 5.28861831798783e-4, 5.28859511931275e-4, 5.28856243182834e-4, 5.28855908181602e-4, 5.2886041934588e-4, 5.28863497541971e-4, 5.28855510979366e-4, 5.28851034253536e-4, 5.28867637060057e-4, 5.28847290530547e-4, 5.28873708166455e-4, 5.2885684922158e-4, 5.2884749333527e-4, 5.28856849221581e-4, 5.28873708166455e-4, 5.28847290530547e-4, 5.28867637060057e-4, 5.28851034253535e-4, 5.28855510979367e-4, 5.28863497541971e-4, 5.2886041934588e-4, 5.28855908181602e-4, 5.28856243182834e-4, 5.28859511931276e-4, 5.28861831798783e-4, 5.28861455666294e-4, 5.28859093753338e-4, 5.28856525259274e-4, 5.28855224396207e-4, 5.28855688957896e-4, 5.2885746804428e-4, 5.28859598286544e-4, 5.28861127213163e-4, 5.2886149585452e-4, 5.2886068153745e-4, 5.2885911378444e-4, 5.28857446663718e-4, 5.28856295001089e-4, 5.2885602762179e-4, 5.28856673058857e-4, 5.2885794826002e-4, 5.28859382507899e-4, 5.28860485740972e-4
flux1:, 0.644312058714234, 5.71543630618593e-4, 5.71542430104346e-4, 5.71540870407423e-4, 5.71539487490278e-4, 5.71538792354818e-4, 5.71539087691269e-4, 5.71540335657533e-4, 5.71542131098238e-4, 5.7154380819146e-4, 5.7154466647724e-4, 5.71544254329109e-4, 5.71542608997311e-4, 5.71540339382786e-4, 5.71538465641582e-4, 5.71538006124128e-4, 5.71539421024819e-4, 5.71542156912659e-4, 5.71544631844837e-4, 5.71544963786417e-4, 5.71542436317558e-4, 5.71538959764118e-4, 5.71538688811479e-4, 5.71543603907546e-4, 5.71546888947046e-4, 5.71538242655712e-4, 5.715334764767e-4, 5.71551376678152e-4, 5.71529339161223e-4, 5.71557880001359e-4, 5.7153963467147e-4, 5.71529504575018e-4, 5.7153963467147e-4, 5.71557880001359e-4, 5.71529339161223e-4, 5.71551376678151e-4, 5.715334764767e-4, 5.71538242655711e-4, 5.71546888947045e-4, 5.71543603907547e-4, 5.71538688811478e-4, 5.71538959764119e-4, 5.71542436317558e-4, 5.71544963786417e-4, 5.71544631844837e-4, 5.71542156912659e-4, 5.71539421024819e-4, 5.71538006124129e-4, 5.71538465641582e-4, 5.71540339382786e-4, 5.71542608997311e-4, 5.71544254329109e-4, 5.71544666477239e-4, 5.7154380819146e-4, 5.71542131098239e-4, 5.71540335657533e-4, 5.71539087691269e-4, 5.71538792354818e-4, 5.71539487490277e-4, 5.71540870407423e-4, 5.71542430104346e-4, 5.71543630618593e-4
flux1:, 0.644574507617987, 6.17126102232513e-4, 6.17124815566859e-4, 6.17123137458409e-4, 6.17121647650083e-4, 6.17120897197977e-4, 6.17121210120134e-4, 6.1712254232088e-4, 6.17124455795554e-4, 6.1712623662117e-4, 6.17127139489938e-4, 6.17126690550375e-4, 6.17124940006813e-4, 6.17122544054493e-4, 6.17120587449666e-4, 6.1712014043589e-4, 6.17121669713763e-4, 6.17124564144289e-4, 6.17127133674479e-4, 6.17127396587562e-4, 6.17124639126493e-4, 6.17120949430736e-4, 6.17120767433526e-4, 6.17126134838743e-4, 6.171296545577e-4, 6.17120314321216e-4, 6.17115246821813e-4, 6.17134518977192e-4, 6.17110654493779e-4, 6.17141443099593e-4, 6.17121700375199e-4, 6.1711073628874e-4, 6.17121700375199e-4, 6.17141443099593e-4, 6.17110654493779e-4, 6.17134518977191e-4, 6.17115246821813e-4, 6.17120314321216e-4, 6.171296545577e-4, 6.17126134838743e-4, 6.17120767433526e-4, 6.17120949430736e-4, 6.17124639126492e-4, 6.17127396587562e-4, 6.17127133674479e-4, 6.17124564144289e-4, 6.17121669713763e-4, 6.1712014043589e-4, 6.17120587449666e-4, 6.17122544054493e-4, 6.17124940006813e-4, 6.17126690550375e-4, 6.17127139489938e-4, 6.17126236621171e-4, 6.17124455795554e-4, 6.1712254232088e-4, 6.17121210120134e-4, 6.17120897197977e-4, 6.17121647650082e-4, 6.1712313745841e-4, 6.17124815566859e-4, 6.17126102232513e-4
flux1:, 0.64483695652174, 6.6575541103735e-4, 6.65754051752667e-4, 6.65752263409959e-4, 6.65750667061902e-4, 6.65749853733099e-4, 6.65750171051645e-4, 6.6575157258141e-4, 6.65753591811653e-4, 6.65755470221392e-4, 6.6575641937226e-4, 6.65755942755766e-4, 6.6575410120465e-4, 6.65751594681347e-4, 6.65749568635088e-4, 6.65749141590918e-4, 6.65750783893952e-4, 6.65753825037096e-4, 6.6575646729391e-4, 6.65756633474607e-4, 6.65753622410381e-4, 6.65749715415735e-4, 6.65749650842021e-4, 6.65755523480038e-4, 6.65759308410521e-4, 6.6574923909625e-4, 6.65743858163445e-4, 6.65764579063806e-4, 6.65738742589702e-4, 6.65771907913779e-4, 6.65750549544419e-4, 6.65738687978819e-4, 6.65750549544419e-4, 6.65771907913779e-4, 6.65738742589702e-4, 6.65764579063806e-4, 6.65743858163445e-4, 6.65749239096249e-4, 6.65759308410521e-4, 6.65755523480038e-4, 6.65749650842021e-4, 6.65749715415735e-4, 6.65753622410381e-4, 6.65756633474607e-4, 6.6575646729391e-4, 6.65753825037096e-4, 6.65750783893952e-4, 6.65749141590918e-4, 6.65749568635088e-4, 6.65751594681347e-4, 6.65754101204649e-4, 6.65755942755766e-4, 6.6575641937226e-4, 6.65755470221392e-4, 6.65753591811653e-4, 6.6575157258141e-4, 6.65750171051645e-4, 6.65749853733099e-4, 6.65750667061902e-4, 6.65752263409959e-4, 6.65754051752667e-4, 6.65755411037349e-4
flux1:, 0.645099405425493, 7.17582372400616e-4, 7.17580955915105e-4, 7.17579066148704e-4, 7.17577362810711e-4, 7.17576477056966e-4, 7.17576783007081e-4, 7.17578236565584e-4, 7.17580347767863e-4, 7.17582317442035e-4, 7.17583315790407e-4, 7.17582822868393e-4, 7.17580907165228e-4, 7.17578308120384e-4, 7.175762272985e-4, 7.17575827497524e-4, 7.17577579830892e-4, 7.17580753149738e-4, 7.17583443211953e-4, 7.17583482487283e-4, 7.17580193257605e-4, 7.17576066043556e-4, 7.17576150737819e-4, 7.1758258569188e-4, 7.17586668587567e-4, 7.17575833787555e-4, 7.17570127039246e-4, 7.17592375951375e-4, 7.17564413634889e-4, 7.17600089623381e-4, 7.1757699033787e-4, 7.17564164148357e-4, 7.1757699033787e-4, 7.17600089623381e-4, 7.17564413634889e-4, 7.17592375951376e-4, 7.17570127039246e-4, 7.17575833787555e-4, 7.17586668587567e-4, 7.1758258569188e-4, 7.17576150737819e-4, 7.17576066043556e-4, 7.17580193257606e-4, 7.17583482487283e-4, 7.17583443211953e-4, 7.17580753149738e-4, 7.17577579830892e-4, 7.17575827497524e-4, 7.175762272985e-4, 7.17578308120385e-4, 7.17580907165229e-4, 7.17582822868394e-4, 7.17583315790406e-4, 7.17582317442035e-4, 7.17580347767863e-4, 7.17578236565584e-4, 7.17576783007082e-4, 7.17576477056966e-4, 7.17577362810711e-4, 7.17579066148704e-4, 7.17580955915105e-4, 7.17582372400616e-4
flux1:, 0.645361854329247, 7.72760813423762e-4, 7.72759356381993e-4, 7.72757374094406e-4, 7.72755562266989e-4, 7.72754592673977e-4, 7.72754869360295e-4, 7.72756355868109e-4, 7.72758544334584e-4, 7.72760599137836e-4, 7.72761650833486e-4, 7.72761154915179e-4, 7.72759184021765e-4, 7.727565121994e-4, 7.72754392073048e-4, 7.72754026447452e-4, 7.72755884355791e-4, 7.72759173054728e-4, 7.72761883517533e-4, 7.72761763749767e-4, 7.72758171127147e-4, 7.72753821987181e-4, 7.72754090835375e-4, 7.72761148783345e-4, 7.72765563996021e-4, 7.72753925598484e-4, 7.72747880382334e-4, 7.72771739385935e-4, 7.7274148893596e-4, 7.72779815283387e-4, 7.72754843144235e-4, 7.72740981635008e-4, 7.72754843144234e-4, 7.72779815283387e-4, 7.72741488935959e-4, 7.72771739385935e-4, 7.72747880382334e-4, 7.72753925598484e-4, 7.72765563996021e-4, 7.72761148783345e-4, 7.72754090835375e-4, 7.72753821987181e-4, 7.72758171127147e-4, 7.72761763749767e-4, 7.72761883517533e-4, 7.72759173054728e-4, 7.72755884355791e-4, 7.72754026447452e-4, 7.72754392073048e-4, 7.727565121994e-4, 7.72759184021766e-4, 7.72761154915179e-4, 7.72761650833485e-4, 7.72760599137836e-4, 7.72758544334584e-4, 7.72756355868109e-4, 7.72754869360295e-4, 7.72754592673977e-4, 7.72755562266988e-4, 7.72757374094406e-4, 7.72759356381993e-4, 7.72760813423762e-4
flux1:, 0.645624303233, 8.31447242932844e-4, 8.31445762433747e-4, 8.31443696086273e-4, 8.31441773095777e-4, 8.31440706702163e-4, 8.31440934753797e-4, 8.31442434128074e-4, 8.31444684871451e-4, 8.31446819160425e-4, 8.31447929462945e-4, 8.31447445284107e-4, 8.31445439539618e-4, 8.31442715668316e-4, 8.31440572049547e-4, 8.31440247115536e-4, 8.31442205016157e-4, 8.31445590671051e-4, 8.31448292372512e-4, 8.31447980056605e-4, 8.31444058434917e-4, 8.3143948676244e-4, 8.31439977198502e-4, 8.31447721668656e-4, 8.31452504381287e-4, 8.31440022082102e-4, 8.31433625504843e-4, 8.31459179927663e-4, 8.3142647117543e-4, 8.31467594229157e-4, 8.31440611120705e-4, 8.31425640200485e-4, 8.31440611120705e-4, 8.31467594229157e-4, 8.3142647117543e-4, 8.31459179927663e-4, 8.31433625504843e-4, 8.31440022082102e-4, 8.31452504381287e-4, 8.31447721668657e-4, 8.31439977198502e-4, 8.3143948676244e-4, 8.31444058434917e-4, 8.31447980056605e-4, 8.31448292372512e-4, 8.3144559067105e-4, 8.31442205016157e-4, 8.31440247115537e-4, 8.31440572049547e-4, 8.31442715668316e-4, 8.31445439539617e-4, 8.31447445284107e-4, 8.31447929462945e-4, 8.31446819160425e-4, 8.31444684871451e-4, 8.31442434128074e-4, 8.31440934753797e-4, 8.31440706702163e-4, 8.31441773095777e-4, 8.31443696086273e-4, 8.31445762433747e-4, 8.31447242932843e-4
flux1:, 0.645886752136753, 8.93800483598996e-4, 8.93798996353033e-4, 8.93796853489081e-4, 8.93794815525321e-4, 8.93793638358725e-4, 8.93793797789836e-4, 8.93795289854566e-4, 8.93797588279858e-4, 8.93799797126338e-4, 8.93800972113285e-4, 8.93800515126053e-4, 8.93798495346045e-4, 8.93795740331782e-4, 8.93793588911726e-4, 8.93793310793157e-4, 8.93795362472032e-4, 8.93798825840083e-4, 8.93801488733792e-4, 8.93800949668067e-4, 8.93796673330806e-4, 8.93791879401216e-4, 8.9379263075266e-4, 8.93801127207011e-4, 8.93806312535861e-4, 8.93792943303172e-4, 8.93786182298388e-4, 8.93813521249463e-4, 8.93778176880827e-4, 8.93822250685324e-4, 8.93793112929867e-4, 8.93776955316387e-4, 8.93793112929867e-4, 8.93822250685324e-4, 8.93778176880827e-4, 8.93813521249463e-4, 8.93786182298387e-4, 8.93792943303172e-4, 8.9380631253586e-4, 8.93801127207011e-4, 8.9379263075266e-4, 8.93791879401216e-4, 8.93796673330806e-4, 8.93800949668067e-4, 8.93801488733793e-4, 8.93798825840083e-4, 8.93795362472032e-4, 8.93793310793157e-4, 8.93793588911725e-4, 8.93795740331782e-4, 8.93798495346044e-4, 8.93800515126054e-4, 8.93800972113285e-4, 8.93799797126338e-4, 8.93797588279858e-4, 8.93795289854566e-4, 8.93793797789836e-4, 8.93793638358725e-4, 8.93794815525322e-4, 8.93796853489081e-4, 8.93798996353033e-4, 8.93800483598996e-4
flux1:, 0.646149201040506, 9.59981265316159e-4, 9.59979786783379e-4, 9.59977573658881e-4, 9.59975416009465e-4, 9.59974113847753e-4, 9.59974185105828e-4, 9.59975650599914e-4, 9.59977983160166e-4, 9.5998026245419e-4, 9.59981508544054e-4, 9.59981094011873e-4, 9.59979080437769e-4, 9.59976314492225e-4, 9.59974170413672e-4, 9.59973944984747e-4, 9.59976084259825e-4, 9.59979606257492e-4, 9.5998220040881e-4, 9.59981400413667e-4, 9.59976743764414e-4, 9.59971728405331e-4, 9.59972781083042e-4, 9.59982095843269e-4, 9.59987717828427e-4, 9.59973415337073e-4, 9.59966276778643e-4, 9.5999549377504e-4, 9.5995733022277e-4, 9.60004517686194e-4, 9.59973076776632e-4, 9.59955652245857e-4, 9.59973076776632e-4, 9.60004517686194e-4, 9.5995733022277e-4, 9.5999549377504e-4, 9.59966276778643e-4, 9.59973415337073e-4, 9.59987717828426e-4, 9.59982095843269e-4, 9.59972781083042e-4, 9.59971728405331e-4, 9.59976743764414e-4, 9.59981400413666e-4, 9.59982200408809e-4, 9.59979606257492e-4, 9.59976084259825e-4, 9.59973944984747e-4, 9.59974170413672e-4, 9.59976314492225e-4, 9.59979080437769e-4, 9.59981094011873e-4, 9.59981508544054e-4, 9.5998026245419e-4, 9.59977983160167e-4, 9.59975650599913e-4, 9.59974185105827e-4, 9.59974113847754e-4, 9.59975416009465e-4, 9.59977573658881e-4, 9.59979786783379e-4, 9.59981265316159e-4
flux1:, 0.64641164994426, 0.00103015177915161, 0.0010301503227199, 0.00103014804409009, 0.00103014576159643, 0.00103014432094914, 0.00103014428611916, 0.0010301457077553, 0.00103014806254472, 0.00103015040894561, 0.00103015173222705, 0.00103015137414045, 0.00103014938527303, 0.00103014662701695, 0.00103014450451403, 0.00103014433767735, 0.00103014655922502, 0.00103015012205214, 0.00103015261872693, 0.00103015152438184, 0.00103014646211804, 0.00103014122626495, 0.00103014262081027, 0.00103015281985008, 0.00103015891036067, 0.00103014362441622, 0.00103013609528309, 0.00103016728896014, 0.00103012611743792, 0.00103017659159537, 0.00103014269502711, 0.00103012392070101, 0.00103014269502711, 0.00103017659159537, 0.00103012611743792, 0.00103016728896014, 0.00103013609528309, 0.00103014362441622, 0.00103015891036067, 0.00103015281985008, 0.00103014262081027, 0.00103014122626495, 0.00103014646211804, 0.00103015152438183, 0.00103015261872693, 0.00103015012205214, 0.00103014655922502, 0.00103014433767735, 0.00103014450451403, 0.00103014662701695, 0.00103014938527303, 0.00103015137414045, 0.00103015173222705, 0.00103015040894561, 0.00103014806254472, 0.0010301457077553, 0.00103014428611916, 0.00103014432094914, 0.00103014576159643, 0.00103014804409009, 0.0010301503227199, 0.00103015177915161
flux1:, 0.646674098848013, 0.00110447519138964, 0.00110447376765645, 0.00110447142676307, 0.00110446901451066, 0.00110446742379982, 0.0011044672679185, 0.00110446863143775, 0.00110447099867467, 0.00110447340938448, 0.00110447481475454, 0.00110447452459628, 0.00110447257595707, 0.00110446984154344, 0.00110446775368026, 0.00110446765178986, 0.00110446995212036, 0.0011044735404985, 0.00110447591330536, 0.00110447449267085, 0.00110446899988375, 0.00110446354402441, 0.00110446532003538, 0.00110447646767197, 0.00110448305525877, 0.00110446673123337, 0.00110445879882934, 0.00110449207371841, 0.00110444770137028, 0.00110450164671028, 0.00110446513888927, 0.00110444492955375, 0.00110446513888927, 0.00110450164671028, 0.00110444770137028, 0.00110449207371841, 0.00110445879882934, 0.00110446673123337, 0.00110448305525878, 0.00110447646767197, 0.00110446532003538, 0.00110446354402441, 0.00110446899988375, 0.00110447449267085, 0.00110447591330536, 0.0011044735404985, 0.00110446995212036, 0.00110446765178986, 0.00110446775368026, 0.00110446984154344, 0.00110447257595707, 0.00110447452459628, 0.00110447481475454, 0.00110447340938448, 0.00110447099867467, 0.00110446863143775, 0.0011044672679185, 0.00110446742379982, 0.00110446901451066, 0.00110447142676307, 0.00110447376765645, 0.00110447519138964
flux1:, 0.646936547751766, 0.00118311511741315, 0.00118311373363387, 0.00118311133242735, 0.00118310878666769, 0.00118310703757091, 0.00118310674999267, 0.00118310804515336, 0.00118311041750818, 0.00118311288985108, 0.00118311437997814, 0.00118311416537898, 0.00118311226825259, 0.00118310957055768, 0.00118310752909442, 0.00118310749952523, 0.00118310987808231, 0.00118311348056489, 0.00118311570660506, 0.00118311392989482, 0.00118310798208131, 0.00118310230559946, 0.00118310450056707, 0.00118311665809257, 0.00118312376682645, 0.00118310634513047, 0.00118309799735988, 0.00118313346471183, 0.00118308569584305, 0.00118314330965593, 0.00118310403285427, 0.00118308230129685, 0.00118310403285427, 0.00118314330965593, 0.00118308569584305, 0.00118313346471183, 0.00118309799735988, 0.00118310634513047, 0.00118312376682645, 0.00118311665809257, 0.00118310450056707, 0.00118310230559946, 0.00118310798208131, 0.00118311392989482, 0.00118311570660506, 0.00118311348056489, 0.00118310987808231, 0.00118310749952523, 0.00118310752909442, 0.00118310957055768, 0.0011831122682526, 0.00118311416537898, 0.00118311437997814, 0.00118311288985108, 0.00118311041750818, 0.00118310804515337, 0.00118310674999267, 0.00118310703757091, 0.00118310878666769, 0.00118311133242735, 0.00118311373363387, 0.00118311511741315
flux1:, 0.647198996655519, 0.00126623505540697, 0.00126623371516824, 0.00126623125478615, 0.00126622857407007, 0.00126622666297246, 0.00126622623871788, 0.00126622746015573, 0.00126622983288428, 0.00126623236368735, 0.00126623393782852, 0.00126623380116734, 0.00126623196138503, 0.00126622930931591, 0.00126622732472555, 0.00126622737658092, 0.0012662298369296, 0.00126623344723251, 0.00126623550820644, 0.00126623334837392, 0.00126622692135102, 0.0012662210217874, 0.00126622366988126, 0.00126623689418286, 0.00126624454252206, 0.00126622595813593, 0.00126621718383319, 0.00126625496245959, 0.00126620359980738, 0.00126626509350765, 0.00126622288883335, 0.00126619954618859, 0.00126622288883335, 0.00126626509350765, 0.00126620359980738, 0.00126625496245959, 0.00126621718383319, 0.00126622595813593, 0.00126624454252206, 0.00126623689418286, 0.00126622366988127, 0.0012662210217874, 0.00126622692135102, 0.00126623334837392, 0.00126623550820644, 0.00126623344723251, 0.0012662298369296, 0.00126622737658092, 0.00126622732472555, 0.00126622930931591, 0.00126623196138503, 0.00126623380116734, 0.00126623393782852, 0.00126623236368735, 0.00126622983288428, 0.00126622746015573, 0.00126622623871788, 0.00126622666297246, 0.00126622857407007, 0.00126623125478615, 0.00126623371516824, 0.00126623505540697
flux1:, 0.647461445559273, 0.00135399778012185, 0.00135399648328807, 0.0013539939647942, 0.00135399115127783, 0.00135398908076429, 0.00135398852177444, 0.0013539896696715, 0.00135399204052407, 0.00135399462530874, 0.00135399627802583, 0.00135399621503826, 0.00135399443186767, 0.00135399182983285, 0.00135398991148364, 0.00135399005642186, 0.00135399260747804, 0.00135399622577123, 0.00135399810898737, 0.0013539955421935, 0.00135398861191134, 0.0013539824841682, 0.00135398561501928, 0.00135399995724268, 0.00135400815697506, 0.00135398833906568, 0.00135397912837273, 0.00135401934547128, 0.00135396419146784, 0.00135402979183649, 0.00135398450018, 0.00135395945626909, 0.00135398450018, 0.00135402979183649, 0.00135396419146784, 0.00135401934547128, 0.00135397912837273, 0.00135398833906568, 0.00135400815697507, 0.00135399995724268, 0.00135398561501928, 0.0013539824841682, 0.00135398861191134, 0.0013539955421935, 0.00135399810898737, 0.00135399622577123, 0.00135399260747804, 0.00135399005642186, 0.00135398991148364, 0.00135399182983285, 0.00135399443186767, 0.00135399621503826, 0.00135399627802583, 0.00135399462530874, 0.00135399204052407, 0.0013539896696715, 0.00135398852177444, 0.00135398908076429, 0.00135399115127783, 0.0013539939647942, 0.00135399648328807, 0.00135399778012185
flux1:, 0.647723894463026, 0.00144656469720894, 0.00144656344017588, 0.00144656086554443, 0.00144655792641018, 0.00144655570671698, 0.00144655502293334, 0.00144655610343959, 0.00144655847232793, 0.00144656110433687, 0.00144656282416857, 0.00144656282263717, 0.0014465610878447, 0.00144655853542907, 0.00144655669193854, 0.00144655694508779, 0.00144655960233316, 0.00144656323642806, 0.00144656493565877, 0.00144656194159064, 0.00144655448384704, 0.00144654811936998, 0.00144655175690478, 0.00144656726122033, 0.00144657601652825, 0.00144655488817228, 0.00144654523295441, 0.00144658802488021, 0.00144652888285504, 0.00144659883314395, 0.00144655029606119, 0.00144652345971132, 0.00144655029606119, 0.00144659883314395, 0.00144652888285504, 0.00144658802488021, 0.00144654523295441, 0.00144655488817228, 0.00144657601652825, 0.00144656726122033, 0.00144655175690478, 0.00144654811936998, 0.00144655448384703, 0.00144656194159064, 0.00144656493565877, 0.00144656323642806, 0.00144655960233316, 0.00144655694508779, 0.00144655669193854, 0.00144655853542907, 0.0014465610878447, 0.00144656282263717, 0.00144656282416857, 0.00144656110433687, 0.00144655847232793, 0.00144655610343959, 0.00144655502293334, 0.00144655570671698, 0.00144655792641018, 0.00144656086554443, 0.00144656344017588, 0.00144656469720894
flux1:, 0.647986343366779, 0.00154409515891581, 0.00154409393518563, 0.00154409130849398, 0.00154408825741172, 0.00154408590774712, 0.00154408511793805, 0.00154408614329916, 0.00154408851171953, 0.0015440911808192, 0.0015440929489795, 0.00154409298758367, 0.00154409128473385, 0.00154408877661137, 0.00154408701636559, 0.00154408739728587, 0.00154409018390377, 0.00154409385026819, 0.00154409536639931, 0.00154409192841568, 0.00154408391848262, 0.00154407730446087, 0.00154408146584679, 0.00154409816837983, 0.0015441074750745, 0.00154408495310843, 0.00154407484739501, 0.00154412036033525, 0.00154405703560061, 0.00154413159643854, 0.00154407965692899, 0.00154405093625746, 0.00154407965692899, 0.00154413159643854, 0.00154405703560061, 0.00154412036033525, 0.00154407484739501, 0.00154408495310843, 0.0015441074750745, 0.00154409816837983, 0.00154408146584679, 0.00154407730446087, 0.00154408391848262, 0.00154409192841568, 0.00154409536639931, 0.00154409385026819, 0.00154409018390377, 0.00154408739728587, 0.00154408701636559, 0.00154408877661137, 0.00154409128473386, 0.00154409298758367, 0.0015440929489795, 0.0015440911808192, 0.00154408851171953, 0.00154408614329916, 0.00154408511793805, 0.00154408590774712, 0.00154408825741172, 0.00154409130849398, 0.00154409393518563, 0.00154409515891581
flux1:, 0.648248792270532, 0.00164674574223031, 0.00164674454330018, 0.00164674187207194, 0.00164673873061058, 0.00164673628025014, 0.00164673541251093, 0.00164673640087014, 0.00164673877109743, 0.0016467414626128, 0.00164674325179491, 0.00164674329920034, 0.00164674160325079, 0.00164673912935677, 0.00164673746117694, 0.00164673799481665, 0.00164674094267888, 0.00164674466721073, 0.00164674600863605, 0.00164674211372285, 0.0016467335259033, 0.00164672664453567, 0.00164673133930011, 0.00164674926728706, 0.00164675911225687, 0.00164673510726957, 0.00164672454770217, 0.00164677293820936, 0.00164670523897137, 0.00164678468901113, 0.00164672919214961, 0.00164669849479808, 0.00164672919214961, 0.00164678468901113, 0.00164670523897137, 0.00164677293820936, 0.00164672454770217, 0.00164673510726957, 0.00164675911225687, 0.00164674926728706, 0.00164673133930011, 0.00164672664453567, 0.0016467335259033, 0.00164674211372285, 0.00164674600863605, 0.00164674466721073, 0.00164674094267888, 0.00164673799481665, 0.00164673746117694, 0.00164673912935677, 0.00164674160325079, 0.00164674329920034, 0.00164674325179491, 0.0016467414626128, 0.00164673877109743, 0.00164673640087014, 0.00164673541251093, 0.00164673628025014, 0.00164673873061058, 0.00164674187207194, 0.00164674454330018, 0.00164674574223031
flux1:, 0.648511241174286, 0.00175466949086205, 0.00175466830739334, 0.00175466560401308, 0.00175466240290247, 0.00175465989196578, 0.00175465898383112, 0.00175465995869068, 0.00175466233277764, 0.00175466502632883, 0.00175466679970026, 0.00175466681396514, 0.00175466509120546, 0.00175466263717753, 0.0017546610711022, 0.00175466178868875, 0.00175466493912014, 0.00175466875761476, 0.00175466994033432, 0.00175466557886257, 0.00175465638600386, 0.00175464921388214, 0.00175465444326866, 0.0017546736144971, 0.00175468397540908, 0.00175465839188776, 0.00175464737815502, 0.00175469881349283, 0.00175462655153192, 0.0017547111877806, 0.00175465198116358, 0.00175461921446845, 0.00175465198116358, 0.0017547111877806, 0.00175462655153192, 0.00175469881349283, 0.00175464737815502, 0.00175465839188776, 0.00175468397540908, 0.0017546736144971, 0.00175465444326866, 0.00175464921388214, 0.00175465638600386, 0.00175466557886257, 0.00175466994033433, 0.00175466875761476, 0.00175466493912014, 0.00175466178868875, 0.0017546610711022, 0.00175466263717753, 0.00175466509120546, 0.00175466681396514, 0.00175466679970026, 0.00175466502632883, 0.00175466233277764, 0.00175465995869068, 0.00175465898383112, 0.00175465989196578, 0.00175466240290247, 0.00175466560401308, 0.00175466830739334, 0.00175466949086205
flux1:, 0.648773690078039, 0.0018680151227661, 0.0018680139459761, 0.00186801122907988, 0.00186800800921755, 0.00186800548904046, 0.00186800458716494, 0.00186800557651367, 0.00186800795514725, 0.00186801062356964, 0.00186801233404549, 0.00186801226241303, 0.0018680104707829, 0.00186800801866374, 0.00186800656680318, 0.00186800750660011, 0.00186801091084895, 0.00186801486910148, 0.0018680159164929, 0.00186801108178178, 0.00186800125477896, 0.00186799376244317, 0.00186799951906538, 0.00186801994165077, 0.00186803078693754, 0.00186800352357177, 0.00186799205880742, 0.00186804671706425, 0.00186796970813225, 0.00186805984591145, 0.00186799677988276, 0.00186796185096933, 0.00186799677988276, 0.00186805984591145, 0.00186796970813225, 0.00186804671706425, 0.00186799205880742, 0.00186800352357177, 0.00186803078693754, 0.00186801994165076, 0.00186799951906538, 0.00186799376244317, 0.00186800125477896, 0.00186801108178178, 0.0018680159164929, 0.00186801486910148, 0.00186801091084895, 0.00186800750660012, 0.00186800656680318, 0.00186800801866374, 0.0018680104707829, 0.00186801226241303, 0.00186801233404549, 0.00186801062356964, 0.00186800795514725, 0.00186800557651367, 0.00186800458716494, 0.00186800548904046, 0.00186800800921755, 0.00186801122907988, 0.0018680139459761, 0.0018680151227661
flux1:, 0.649036138981792, 0.00198692620523336, 0.00198692502842691, 0.00198692232415985, 0.00198691913725848, 0.00198691667028889, 0.00198691582967243, 0.00198691686480798, 0.0019869192460923, 0.00198692185452907, 0.00198692344440745, 0.00198692322354215, 0.00198692131334645, 0.00198691884252555, 0.00198691751993301, 0.00198691872779302, 0.00198692244713963, 0.00198692660063487, 0.00198692754287965, 0.00198692223057862, 0.00198691173790778, 0.00198690388962733, 0.00198691015747583, 0.00198693183001817, 0.00198694311917335, 0.0019869140693157, 0.00198690216043417, 0.00198696023036257, 0.00198687829425036, 0.00198697426674116, 0.00198690719436775, 0.00198687001015798, 0.00198690719436775, 0.00198697426674116, 0.00198687829425036, 0.00198696023036257, 0.00198690216043417, 0.0019869140693157, 0.00198694311917335, 0.00198693183001817, 0.00198691015747583, 0.00198690388962733, 0.00198691173790778, 0.00198692223057862, 0.00198692754287965, 0.00198692660063487, 0.00198692244713963, 0.00198691872779302, 0.00198691751993301, 0.00198691884252555, 0.00198692131334645, 0.00198692322354215, 0.00198692344440745, 0.00198692185452907, 0.0019869192460923, 0.00198691686480798, 0.00198691582967243, 0.00198691667028889, 0.00198691913725848, 0.00198692232415985, 0.00198692502842691, 0.00198692620523336
flux1:, 0.649298587885546, 0.00211154029990039, 0.00211153912003812, 0.00211153646306369, 0.00211153337184368, 0.0021115310310086, 0.00211153031376896, 0.00211153142786652, 0.00211153380611633, 0.00211153631137493, 0.00211153771240959, 0.00211153726911773, 0.00211153518413725, 0.00211153267249208, 0.00211153149798801, 0.00211153302763126, 0.0021115371330762, 0.00211154154623208, 0.002111542419394, 0.00211153662670911, 0.00211152543403501, 0.00211151718786744, 0.00211152394271565, 0.00211154685486799, 0.002111558539062, 0.00211152759133652, 0.0021115152492799, 0.00211157692982547, 0.00211148989006414, 0.00211159204740186, 0.0021115208241784, 0.00211148129130515, 0.0021115208241784, 0.00211159204740186, 0.00211148989006414, 0.00211157692982547, 0.0021115152492799, 0.00211152759133652, 0.002111558539062, 0.00211154685486799, 0.00211152394271565, 0.00211151718786744, 0.00211152543403501, 0.00211153662670911, 0.002111542419394, 0.00211154154623208, 0.0021115371330762, 0.00211153302763125, 0.00211153149798801, 0.00211153267249208, 0.00211153518413725, 0.00211153726911773, 0.00211153771240959, 0.00211153631137493, 0.00211153380611633, 0.00211153142786651, 0.00211153031376896, 0.0021115310310086, 0.00211153337184368, 0.00211153646306369, 0.00211153912003812, 0.00211154029990039
flux1:, 0.649561036789299, 0.00224198808036298, 0.00224198689954656, 0.00224198433369301, 0.00224198141154017, 0.0022419792790577, 0.00224197875277947, 0.00224197997928015, 0.00224198234391898, 0.00224198469418053, 0.0022419858281514, 0.00224198508060532, 0.00224198275958027, 0.00224198018476161, 0.00224197918164041, 0.00224198109459239, 0.00224198566607851, 0.00224199041102689, 0.00224199125579577, 0.00224198498059617, 0.00224197305050109, 0.00224196435867377, 0.00224197156891727, 0.00224199570238295, 0.00224200772539876, 0.00224197476444184, 0.00224196200431222, 0.00224202750380285, 0.00224193518697375, 0.00224204389487063, 0.00224196837814098, 0.00224192640276479, 0.00224196837814098, 0.00224204389487063, 0.00224193518697375, 0.00224202750380285, 0.00224196200431222, 0.00224197476444184, 0.00224200772539876, 0.00224199570238295, 0.00224197156891727, 0.00224196435867377, 0.00224197305050109, 0.00224198498059616, 0.00224199125579577, 0.00224199041102689, 0.00224198566607851, 0.00224198109459239, 0.00224197918164041, 0.00224198018476161, 0.00224198275958027, 0.00224198508060532, 0.00224198582815141, 0.00224198469418053, 0.00224198234391898, 0.00224197997928015, 0.00224197875277947, 0.0022419792790577, 0.00224198141154017, 0.00224198433369301, 0.00224198689954656, 0.00224198808036298
flux1:, 0.649823485693052, 0.00237839242541547, 0.00237839125216172, 0.00237838883059971, 0.00237838616063146, 0.00237838432627094, 0.00237838406198888, 0.0023783854329002, 0.00237838776756261, 0.00237838990252401, 0.00237839068234689, 0.00237838954180823, 0.00237838692024966, 0.0023783842610423, 0.00237838345758914, 0.00237838582272093, 0.00237839094786067, 0.00237839610276897, 0.0023783969629002, 0.00237839020275042, 0.00237837749463142, 0.00237836830428271, 0.00237837593223042, 0.00237840126218973, 0.00237841356166448, 0.00237837846897575, 0.00237836531002911, 0.00237843484500594, 0.00237833707964867, 0.0023784527175377, 0.00237837276563266, 0.00237832825316167, 0.00237837276563266, 0.0023784527175377, 0.00237833707964868, 0.00237843484500594, 0.00237836531002911, 0.00237837846897575, 0.00237841356166448, 0.00237840126218973, 0.00237837593223042, 0.00237836830428271, 0.00237837749463142, 0.00237839020275042, 0.00237839696290019, 0.00237839610276897, 0.00237839094786067, 0.00237838582272093, 0.00237838345758914, 0.0023783842610423, 0.00237838692024966, 0.00237838954180823, 0.00237839068234689, 0.00237838990252401, 0.00237838776756261, 0.0023783854329002, 0.00237838406198888, 0.00237838432627094, 0.00237838616063147, 0.00237838883059971, 0.00237839125216172, 0.00237839242541547
flux1:, 0.650085934596805, 0.00252086749127422, 0.00252086634144887, 0.00252086412631233, 0.0025208617998252, 0.00252086035865191, 0.00252086042855365, 0.00252086197276885, 0.00252086425470556, 0.00252086610621885, 0.00252086643761059, 0.00252086481062145, 0.00252086182288475, 0.00252085906056373, 0.00252085849031083, 0.00252086138293819, 0.00252086715523819, 0.00252087280219699, 0.00252087372269404, 0.00252086647386561, 0.00252085294404422, 0.00252084319834813, 0.00252085120196671, 0.00252087769891488, 0.0025208902078593, 0.00252085286273454, 0.00252083932821573, 0.00252091312189838, 0.00252080973702309, 0.0025209326957332, 0.00252084816683593, 0.00252080102155361, 0.00252084816683593, 0.0025209326957332, 0.0025208097370231, 0.00252091312189838, 0.00252083932821573, 0.00252085286273454, 0.0025208902078593, 0.00252087769891488, 0.00252085120196672, 0.00252084319834813, 0.00252085294404422, 0.00252086647386561, 0.00252087372269404, 0.00252087280219699, 0.00252086715523819, 0.00252086138293819, 0.00252085849031083, 0.00252085906056373, 0.00252086182288475, 0.00252086481062144, 0.00252086643761059, 0.00252086610621885, 0.00252086425470556, 0.00252086197276885, 0.00252086042855365, 0.00252086035865191, 0.0025208617998252, 0.00252086412631233, 0.00252086634144888, 0.00252086749127422
flux1:, 0.650348383500559, 0.00266951776648387, 0.00266951666377496, 0.00266951472516248, 0.00266951283946847, 0.00266951188914335, 0.00266951236410057, 0.00266951410585271, 0.00266951630572894, 0.00266951779898133, 0.00266951758266909, 0.00266951537365227, 0.00266951195518731, 0.00266950907478364, 0.00266950877644244, 0.00266951227695795, 0.002669518793556, 0.00266952501608039, 0.00266952604118355, 0.00266951829770479, 0.00266950389978728, 0.00266949353947085, 0.00266950187456323, 0.00266952950652229, 0.00266954215507626, 0.00266950243558899, 0.0026694885523927, 0.00266956683278555, 0.00266945765601331, 0.00266958833500433, 0.0026694990857681, 0.00266944921037838, 0.0026694990857681, 0.00266958833500433, 0.00266945765601331, 0.00266956683278555, 0.0026694885523927, 0.00266950243558899, 0.00266954215507626, 0.00266952950652229, 0.00266950187456323, 0.00266949353947085, 0.00266950389978728, 0.00266951829770479, 0.00266952604118355, 0.00266952501608039, 0.002669518793556, 0.00266951227695795, 0.00266950877644244, 0.00266950907478364, 0.00266951195518731, 0.00266951537365227, 0.00266951758266909, 0.00266951779898133, 0.00266951630572894, 0.00266951410585271, 0.00266951236410057, 0.00266951188914334, 0.00266951283946848, 0.00266951472516248, 0.00266951666377496, 0.00266951776648387
flux1:, 0.650610832404312, 0.00282443711353998, 0.00282443608936923, 0.00282443450369692, 0.00282443315939481, 0.00282443279713199, 0.0028244337441889, 0.00282443570175713, 0.00282443778391999, 0.00282443883917094, 0.00282443797360302, 0.00282443508778644, 0.00282443117746319, 0.00282442816885068, 0.00282442818586799, 0.00282443237790202, 0.0028244397368571, 0.00282444661707155, 0.00282444778812975, 0.00282443954093487, 0.00282442422645237, 0.00282441319169689, 0.0028244218144746, 0.00282445054952252, 0.00282446326689167, 0.00282442105088709, 0.00282440684903622, 0.00282448984669735, 0.0028243747020717, 0.0028245135062764, 0.00282441939023233, 0.00282436668533653, 0.00282441939023233, 0.0028245135062764, 0.0028243747020717, 0.00282448984669735, 0.00282440684903622, 0.00282442105088709, 0.00282446326689167, 0.00282445054952252, 0.0028244218144746, 0.00282441319169689, 0.00282442422645237, 0.00282443954093487, 0.00282444778812975, 0.00282444661707155, 0.0028244397368571, 0.00282443237790202, 0.00282442818586799, 0.00282442816885068, 0.00282443117746319, 0.00282443508778644, 0.00282443797360302, 0.00282443883917094, 0.00282443778391999, 0.00282443570175713, 0.0028244337441889, 0.00282443279713199, 0.00282443315939481, 0.00282443450369692, 0.00282443608936923, 0.00282443711353998
flux1:, 0.650873281308065, 0.00298570780159732, 0.00298570689439625, 0.00298570574211205, 0.00298570503987848, 0.00298570535919373, 0.00298570683915371, 0.00298570902393327, 0.00298571094720186, 0.00298571148206272, 0.00298570986654669, 0.00298570621310233, 0.00298570175549949, 0.00298569861421823, 0.0029856989939212, 0.00298570396205216, 0.00298571225925378, 0.00298571987485162, 0.00298572122816519, 0.00298571246440303, 0.00298569618374835, 0.00298568441644644, 0.00298569328643362, 0.00298572309547463, 0.00298573581198201, 0.00298569097804466, 0.00298567648998554, 0.00298576443549579, 0.00298564314102795, 0.00298579047736708, 0.00298569134317267, 0.00298563570669699, 0.00298569134317267, 0.00298579047736708, 0.00298564314102795, 0.00298576443549579, 0.00298567648998554, 0.00298569097804466, 0.00298573581198201, 0.00298572309547463, 0.00298569328643362, 0.00298568441644644, 0.00298569618374835, 0.00298571246440303, 0.00298572122816519, 0.00298571987485162, 0.00298571225925378, 0.00298570396205216, 0.00298569899392119, 0.00298569861421823, 0.00298570175549949, 0.00298570621310233, 0.00298570986654669, 0.00298571148206272, 0.00298571094720186, 0.00298570902393327, 0.00298570683915371, 0.00298570535919373, 0.00298570503987848, 0.00298570574211206, 0.00298570689439625, 0.00298570780159732
flux1:, 0.651135730211818, 0.00315339953495714, 0.00315339878877151, 0.00315339815148408, 0.00315339818850787, 0.0031533992759136, 0.00315340134117018, 0.00315340375720315, 0.00315340547620675, 0.0031534054084144, 0.00315340294657761, 0.0031533984418452, 0.00315339338938365, 0.0031533901171252, 0.00315339090944068, 0.00315339673650139, 0.0031534060622904, 0.00315341448337663, 0.00315341604810618, 0.00315340675066368, 0.00315338945432727, 0.00315337690064693, 0.00315338598383244, 0.0031534168435159, 0.00315342949269245, 0.00315338192104951, 0.00315336718077303, 0.00315346030195889, 0.00315333266698743, 0.00315348894064124, 0.00315338463023257, 0.00315332595682978, 0.00315338463023257, 0.00315348894064124, 0.00315333266698743, 0.00315346030195889, 0.00315336718077303, 0.00315338192104951, 0.00315342949269245, 0.0031534168435159, 0.00315338598383244, 0.00315337690064693, 0.00315338945432727, 0.00315340675066368, 0.00315341604810618, 0.00315341448337664, 0.0031534060622904, 0.00315339673650139, 0.00315339090944068, 0.0031533901171252, 0.00315339338938365, 0.0031533984418452, 0.00315340294657762, 0.00315340540841439, 0.00315340547620675, 0.00315340375720315, 0.00315340134117018, 0.0031533992759136, 0.00315339818850787, 0.00315339815148408, 0.00315339878877151, 0.00315339953495714
flux1:, 0.651398179115572, 0.00332756848234309, 0.00332756794477259, 0.00332756790189233, 0.00332756876810902, 0.00332757069992831, 0.00332757339268112, 0.00332757603672238, 0.00332757750377894, 0.00332757675437989, 0.00332757335781931, 0.00332756792847016, 0.00332756224327418, 0.00332755884796814, 0.00332756010372703, 0.00332756686778158, 0.00332757730339752, 0.00332758658933846, 0.00332758838557741, 0.00332757853286503, 0.00332756017295523, 0.00332754678614122, 0.00332755605827543, 0.00332758795395546, 0.00332760047458755, 0.00332755004791138, 0.00332753508991889, 0.00332763360889835, 0.00332749943136146, 0.00332766504189743, 0.00332755538861869, 0.00332749356907074, 0.00332755538861869, 0.00332766504189743, 0.00332749943136146, 0.00332763360889835, 0.00332753508991889, 0.00332755004791138, 0.00332760047458755, 0.00332758795395546, 0.00332755605827543, 0.00332754678614122, 0.00332756017295524, 0.00332757853286503, 0.00332758838557741, 0.00332758658933846, 0.00332757730339752, 0.00332756686778158, 0.00332756010372703, 0.00332755884796814, 0.00332756224327419, 0.00332756792847016, 0.00332757335781931, 0.00332757675437989, 0.00332757750377894, 0.00332757603672238, 0.00332757339268112, 0.00332757069992831, 0.00332756876810902, 0.00332756790189233, 0.00332756794477259, 0.00332756848234309
flux1:, 0.651660628019325, 0.00350825631228018, 0.00350825603180895, 0.00350825665684119, 0.00350825843115194, 0.00350826127062966, 0.00350826462161179, 0.00350826748377469, 0.00350826865126518, 0.00350826714809249, 0.00350826274005763, 0.00350825632604622, 0.00350824998142323, 0.00350824647688611, 0.00350824824574956, 0.00350825601684153, 0.00350826763083183, 0.00350827782724443, 0.00350827986435111, 0.00350826943038462, 0.00350824996239937, 0.00350823570572214, 0.00350824515563774, 0.00350827808425515, 0.00350829042230285, 0.00350823702638115, 0.0035082218845245, 0.00350832601465955, 0.00350818507839298, 0.0035083604158625, 0.00350824524265459, 0.0035081801633065, 0.00350824524265459, 0.0035083604158625, 0.00350818507839298, 0.00350832601465955, 0.0035082218845245, 0.00350823702638115, 0.00350829042230285, 0.00350827808425515, 0.00350824515563774, 0.00350823570572214, 0.00350824996239938, 0.00350826943038462, 0.00350827986435111, 0.00350827782724443, 0.00350826763083183, 0.00350825601684153, 0.00350824824574956, 0.00350824647688611, 0.00350824998142323, 0.00350825632604622, 0.00350826274005763, 0.00350826714809249, 0.00350826865126518, 0.00350826748377469, 0.00350826462161179, 0.00350826127062966, 0.00350825843115194, 0.0035082566568412, 0.00350825603180895, 0.00350825631228019
flux1:, 0.651923076923078, 0.00369548924017346, 0.00369548926299576, 0.00369549061966425, 0.00369549336634127, 0.00369549716122568, 0.00369550118904468, 0.003695504254035, 0.00369550507719058, 0.00369550275848557, 0.00369549727742152, 0.00369548983457249, 0.00369548281601753, 0.00369547922114923, 0.00369548154922238, 0.00369549038601921, 0.00369550323076075, 0.00369551436677803, 0.00369551664205558, 0.00369550559685393, 0.0036954849816516, 0.00369546983139598, 0.00369547946421874, 0.00369551343697966, 0.00369552554728056, 0.00369546907152819, 0.00369545377776395, 0.00369556372061565, 0.00369541579280062, 0.00369560123392723, 0.00369548035166414, 0.00369541189392105, 0.00369548035166414, 0.00369560123392723, 0.00369541579280061, 0.00369556372061565, 0.00369545377776395, 0.00369546907152819, 0.00369552554728056, 0.00369551343697966, 0.00369547946421874, 0.00369546983139599, 0.0036954849816516, 0.00369550559685393, 0.00369551664205558, 0.00369551436677803, 0.00369550323076075, 0.00369549038601921, 0.00369548154922238, 0.00369547922114923, 0.00369548281601753, 0.00369548983457249, 0.00369549727742152, 0.00369550275848556, 0.00369550507719058, 0.00369550425403499, 0.00369550118904468, 0.00369549716122568, 0.00369549336634128, 0.00369549061966425, 0.00369548926299576, 0.00369548924017346
flux1:, 0.652185525826831, 0.00388927709294722, 0.00388927745944088, 0.00388927959784928, 0.00388928336333643, 0.00388928814408835, 0.00388929285524953, 0.00388929610415554, 0.00388929654413806, 0.00388929336214321, 0.00388928676491299, 0.00388927826700006, 0.00388927057265276, 0.00388926691019499, 0.00388926983742088, 0.00388927978390006, 0.00388929389239244, 0.00388930597833886, 0.00388930847613902, 0.00388929678643953, 0.00388927499233851, 0.0038892589407094, 0.00388926878081562, 0.00388930382553948, 0.00388931567321651, 0.00388925601101143, 0.00388924059411885, 0.00388935653651066, 0.00388920136540369, 0.00388939726999148, 0.0038892704760549, 0.00388919851597533, 0.0038892704760549, 0.00388939726999148, 0.00388920136540369, 0.00388935653651066, 0.00388924059411885, 0.00388925601101143, 0.00388931567321651, 0.00388930382553948, 0.00388926878081562, 0.0038892589407094, 0.00388927499233851, 0.00388929678643953, 0.00388930847613902, 0.00388930597833886, 0.00388929389239244, 0.00388927978390007, 0.00388926983742089, 0.00388926691019499, 0.00388927057265276, 0.00388927826700005, 0.00388928676491299, 0.00388929336214321, 0.00388929654413806, 0.00388929610415554, 0.00388929285524953, 0.00388928814408835, 0.00388928336333643, 0.00388927959784928, 0.00388927745944088, 0.00388927709294722
flux1:, 0.652447974730585, 0.00408961239733875, 0.00408961313837984, 0.00408961609143855, 0.00408962090174926, 0.00408962668050809, 0.00408963207014852, 0.00408963548271292, 0.00408963550983531, 0.00408963143416767, 0.00408962369877337, 0.00408961413896429, 0.00408960577947473, 0.0040896020743758, 0.00408960563182788, 0.00408961671416453, 0.00408963209725669, 0.0040896451228578, 0.00408964781416706, 0.00408963544444024, 0.0040896124493594, 0.00408959550717042, 0.00408960560074508, 0.00408964176375818, 0.00408965332525782, 0.00408959037409289, 0.00408957485841406, 0.00408969696971492, 0.00408953428279435, 0.00408974099048549, 0.00408960806766867, 0.00408953247568665, 0.00408960806766867, 0.00408974099048549, 0.00408953428279435, 0.00408969696971492, 0.00408957485841406, 0.00408959037409289, 0.00408965332525781, 0.00408964176375818, 0.00408960560074508, 0.00408959550717042, 0.0040896124493594, 0.00408963544444024, 0.00408964781416706, 0.00408964512285779, 0.00408963209725669, 0.00408961671416453, 0.00408960563182788, 0.00408960207437581, 0.00408960577947473, 0.00408961413896429, 0.00408962369877337, 0.00408963143416767, 0.00408963550983531, 0.00408963548271292, 0.00408963207014852, 0.00408962668050809, 0.00408962090174926, 0.00408961609143855, 0.00408961313837984, 0.00408961239733875
flux1:, 0.652710423634338, 0.00429646949814543, 0.00429647063149134, 0.00429647441184222, 0.0042964802707375, 0.0042964870411347, 0.00429649309445021, 0.00429649665170796, 0.00429649624861365, 0.00429649126921977, 0.00429648239685442, 0.00429647178842204, 0.00429646278621364, 0.00429645906367513, 0.00429646327088791, 0.00429647549471203, 0.00429649213891804, 0.00429650607215197, 0.00429650891469791, 0.00429649582842286, 0.00429647162196086, 0.00429645382096673, 0.00429646423801859, 0.00429650158547849, 0.00429651284917794, 0.0042964465106311, 0.00429643091489798, 0.004296559344639, 0.00429638884729983, 0.00429660667480692, 0.00429646739063355, 0.00429638803144049, 0.00429646739063355, 0.00429660667480692, 0.00429638884729983, 0.004296559344639, 0.00429643091489797, 0.0042964465106311, 0.00429651284917794, 0.00429650158547849, 0.0042964642380186, 0.00429645382096673, 0.00429647162196086, 0.00429649582842286, 0.00429650891469791, 0.00429650607215197, 0.00429649213891804, 0.00429647549471203, 0.00429646327088791, 0.00429645906367513, 0.00429646278621364, 0.00429647178842204, 0.00429648239685442, 0.00429649126921977, 0.00429649624861366, 0.00429649665170797, 0.00429649309445021, 0.0042964870411347, 0.0042964802707375, 0.00429647441184223, 0.00429647063149134, 0.00429646949814544
flux1:, 0.652972872538091, 0.00450980371288587, 0.00450980523987331, 0.00450980983753704, 0.00450981672563264, 0.00450982446349625, 0.00450983115779476, 0.00450983484492321, 0.00450983400952483, 0.0045098281390213, 0.00450981815530453, 0.00450980653153773, 0.00450979691949242, 0.00450979320280163, 0.00450979806529471, 0.0045098114134858, 0.00450982927953107, 0.00450984406620736, 0.00450984700509736, 0.00450983316623969, 0.00450980775158014, 0.00450978914631324, 0.00450979998201341, 0.00450983860056455, 0.0045098495669013, 0.0045097797464373, 0.00450976408275537, 0.00450989895869106, 0.00450972033361194, 0.00450994957254036, 0.0045098036790768, 0.00450972041169072, 0.0045098036790768, 0.00450994957254036, 0.00450972033361194, 0.00450989895869106, 0.00450976408275537, 0.0045097797464373, 0.0045098495669013, 0.00450983860056455, 0.0045097999820134, 0.00450978914631324, 0.00450980775158014, 0.00450983316623969, 0.00450984700509736, 0.00450984406620736, 0.00450982927953107, 0.0045098114134858, 0.00450979806529471, 0.00450979320280164, 0.00450979691949242, 0.00450980653153773, 0.00450981815530453, 0.0045098281390213, 0.00450983400952483, 0.00450983484492321, 0.00450983115779476, 0.00450982446349624, 0.00450981672563264, 0.00450980983753704, 0.00450980523987331, 0.00450980371288587
flux1:, 0.653235321441844, 0.00472955052945914, 0.00472955243226958, 0.00472955781321504, 0.00472956568812207, 0.00472957435306172, 0.00472958166032861, 0.00472958546952426, 0.0047295842174938, 0.00472957749271207, 0.00472956644799494, 0.00472955386128285, 0.00472954368090952, 0.00472953998918769, 0.0047295454963466, 0.00472955992752455, 0.00472957894974236, 0.00472959451386435, 0.00472959748274291, 0.00472958285735802, 0.00472955625288183, 0.00472953692186043, 0.00472954829708628, 0.00472958829376762, 0.00472959897486325, 0.00472952558149169, 0.00472950985455107, 0.00472965128126841, 0.00472946418855989, 0.00472970510392082, 0.0047295523381478, 0.0047294650161934, 0.0047295523381478, 0.00472970510392082, 0.00472946418855989, 0.00472965128126841, 0.00472950985455108, 0.00472952558149169, 0.00472959897486325, 0.00472958829376762, 0.00472954829708629, 0.00472953692186043, 0.00472955625288183, 0.00472958285735802, 0.00472959748274291, 0.00472959451386435, 0.00472957894974236, 0.00472955992752455, 0.0047295454963466, 0.00472953998918769, 0.00472954368090952, 0.00472955386128285, 0.00472956644799494, 0.00472957749271207, 0.0047295842174938, 0.00472958546952426, 0.00472958166032861, 0.00472957435306172, 0.00472956568812207, 0.00472955781321504, 0.00472955243226958, 0.00472955052945914
flux1:, 0.653497770345598, 0.00495562485345739, 0.0049556270931903, 0.00495563319898673, 0.00495564199653324, 0.00495565153433863, 0.00495565942415518, 0.00495566335733028, 0.00495566172393615, 0.00495565420651687, 0.00495564217518191, 0.00495562869528877, 0.00495561799447266, 0.00495561434048733, 0.00495562046396517, 0.00495563591181836, 0.00495565599848599, 0.00495567224342037, 0.00495567516610301, 0.00495565972397247, 0.00495563196445834, 0.00495561201064734, 0.00495562407163782, 0.00495566557298797, 0.00495567599175836, 0.00495559893758291, 0.00495558314416598, 0.00495573120233235, 0.00495553528055578, 0.00495578811005004, 0.00495562819484408, 0.004955536667061, 0.00495562819484408, 0.00495578811005004, 0.00495553528055578, 0.00495573120233236, 0.00495558314416597, 0.00495559893758292, 0.00495567599175836, 0.00495566557298797, 0.00495562407163782, 0.00495561201064734, 0.00495563196445834, 0.00495565972397247, 0.00495567516610301, 0.00495567224342037, 0.00495565599848599, 0.00495563591181836, 0.00495562046396517, 0.00495561434048733, 0.00495561799447266, 0.00495562869528877, 0.00495564217518191, 0.00495565420651687, 0.00495566172393615, 0.00495566335733028, 0.00495565942415518, 0.00495565153433863, 0.00495564199653324, 0.00495563319898673, 0.0049556270931903, 0.0049556248534574
flux1:, 0.653760219249351, 0.0051879203118112, 0.00518792282757685, 0.00518792957623562, 0.00518793921275498, 0.00518794955848355, 0.00518795800110192, 0.00518796207218345, 0.00518796011328733, 0.00518795188920742, 0.00518793896793796, 0.00518792467953171, 0.00518791350999394, 0.0051879098981974, 0.00518791659099101, 0.00518793296455537, 0.00518795399922287, 0.0051879708096637, 0.00518797360217893, 0.00518795731837619, 0.00518792845567569, 0.00518790800610193, 0.00518792092315765, 0.00518796407349317, 0.00518797426225952, 0.00518789346196222, 0.00518787759081157, 0.00518803233713424, 0.00518782720525508, 0.00518809215938344, 0.00518792480513983, 0.00518782891612954, 0.00518792480513983, 0.00518809215938344, 0.00518782720525508, 0.00518803233713424, 0.00518787759081157, 0.00518789346196222, 0.00518797426225952, 0.00518796407349317, 0.00518792092315765, 0.00518790800610193, 0.00518792845567569, 0.00518795731837618, 0.00518797360217892, 0.0051879708096637, 0.00518795399922288, 0.00518793296455537, 0.00518791659099101, 0.0051879098981974, 0.00518791350999394, 0.00518792467953171, 0.00518793896793796, 0.00518795188920742, 0.00518796011328733, 0.00518796207218344, 0.00518795800110192, 0.00518794955848355, 0.00518793921275498, 0.00518792957623562, 0.00518792282757685, 0.0051879203118112
flux1:, 0.654022668153104, 0.00542630861940931, 0.00542631132860634, 0.00542631861665442, 0.0054263289922589, 0.00542634007383631, 0.00542634904318837, 0.00542635327980454, 0.005426351071861, 0.0054263422498245, 0.00542632855487072, 0.0054263135544127, 0.00542630196903673, 0.00542629839399448, 0.00542630559032981, 0.00542632277529759, 0.00542634461912048, 0.00542636186379705, 0.00542636443674298, 0.00542634729301842, 0.00542631739610513, 0.0054262966005555, 0.00542631056575277, 0.0054263555246267, 0.00542636552326352, 0.00542628089357534, 0.00542626492567717, 0.0054264263936252, 0.00542621165393431, 0.0054264889169598, 0.0054263138238671, 0.00542621341508131, 0.0054263138238671, 0.00542648891695981, 0.00542621165393431, 0.0054264263936252, 0.00542626492567717, 0.00542628089357534, 0.00542636552326352, 0.0054263555246267, 0.00542631056575277, 0.0054262966005555, 0.00542631739610514, 0.00542634729301842, 0.00542636443674298, 0.00542636186379705, 0.00542634461912048, 0.00542632277529759, 0.00542630559032981, 0.00542629839399447, 0.00542630196903673, 0.00542631355441271, 0.00542632855487072, 0.0054263422498245, 0.005426351071861, 0.00542635327980454, 0.00542634904318837, 0.0054263400738363, 0.0054263289922589, 0.00542631861665442, 0.00542631132860634, 0.00542630861940931
flux1:, 0.654285117056858, 0.00567063901524242, 0.00567064181512416, 0.00567064952087926, 0.0056706605235712, 0.00567067226568382, 0.00567068174208682, 0.0056706861864448, 0.00567068382538907, 0.005670674534069, 0.00567066019759208, 0.00567064458973745, 0.00567063263993678, 0.00567062908530394, 0.0056706367014374, 0.00567065456253109, 0.00567067705757249, 0.00567069459261318, 0.00567069685371504, 0.00567067883958984, 0.00567064799390105, 0.00567062702266514, 0.00567064224659035, 0.00567068918547255, 0.00567069903915116, 0.00567061049836461, 0.00567059440768924, 0.00567076260900177, 0.0056705378510043, 0.00567082758276101, 0.00567064444371364, 0.00567053935467791, 0.00567064444371364, 0.00567082758276101, 0.0056705378510043, 0.00567076260900177, 0.00567059440768924, 0.00567061049836461, 0.00567069903915116, 0.00567068918547255, 0.00567064224659035, 0.00567062702266514, 0.00567064799390106, 0.00567067883958984, 0.00567069685371503, 0.00567069459261318, 0.00567067705757249, 0.00567065456253109, 0.0056706367014374, 0.00567062908530393, 0.00567063263993678, 0.00567064458973745, 0.00567066019759208, 0.005670674534069, 0.00567068382538907, 0.0056706861864448, 0.00567068174208682, 0.00567067226568382, 0.0056706605235712, 0.00567064952087926, 0.00567064181512416, 0.00567063901524242
flux1:, 0.654547565960611, 0.00592073777446413, 0.0059207405450241, 0.00592074853296414, 0.00592076004337669, 0.0059207723714029, 0.00592078234372606, 0.00592078705251648, 0.00592078465147974, 0.00592077503565869, 0.00592076020128973, 0.00592074409498187, 0.00592073182829325, 0.00592072826647946, 0.00592073620248317, 0.00592075458688259, 0.00592077756030401, 0.00592079523313361, 0.00592079708987215, 0.00592077820333702, 0.00592074650935155, 0.0059207255500086, 0.00592074225756015, 0.00592079135581546, 0.00592080111242101, 0.00592070858000267, 0.00592069233472824, 0.00592086726170358, 0.00592063206693781, 0.00592093440544562, 0.00592074290955613, 0.00592063297931399, 0.00592074290955613, 0.00592093440544563, 0.00592063206693781, 0.00592086726170358, 0.00592069233472824, 0.00592070858000267, 0.00592080111242102, 0.00592079135581546, 0.00592074225756015, 0.0059207255500086, 0.00592074650935155, 0.00592077820333702, 0.00592079708987216, 0.00592079523313362, 0.00592077756030401, 0.00592075458688259, 0.00592073620248316, 0.00592072826647947, 0.00592073182829325, 0.00592074409498186, 0.00592076020128973, 0.00592077503565869, 0.00592078465147974, 0.00592078705251648, 0.00592078234372606, 0.0059207723714029, 0.00592076004337669, 0.00592074853296414, 0.0059207405450241, 0.00592073777446413
flux1:, 0.654810014864364, 0.00617640780255026, 0.00617641041067448, 0.00617641853672025, 0.00617643043322807, 0.00617644327693704, 0.00617645374401128, 0.00617645878722092, 0.00617645647307463, 0.0061764466887956, 0.00617643150659454, 0.00617641501106335, 0.00617640246914714, 0.006176398861783, 0.00617640700433729, 0.0061764257460965, 0.00617644901510991, 0.00617646666872746, 0.00617646803089973, 0.00617644827862727, 0.0061764158496543, 0.00617639510294488, 0.00617641352829233, 0.00617646496856508, 0.00617647467588305, 0.00617637807224189, 0.00617636163646806, 0.00617654326499532, 0.00617629721270597, 0.00617661227751591, 0.00617641211416401, 0.00617629718291757, 0.00617641211416401, 0.00617661227751591, 0.00617629721270597, 0.00617654326499531, 0.00617636163646806, 0.00617637807224189, 0.00617647467588305, 0.00617646496856508, 0.00617641352829233, 0.00617639510294487, 0.0061764158496543, 0.00617644827862727, 0.00617646803089973, 0.00617646666872746, 0.00617644901510991, 0.0061764257460965, 0.0061764070043373, 0.006176398861783, 0.00617640246914713, 0.00617641501106335, 0.00617643150659455, 0.0061764466887956, 0.00617645647307463, 0.00617645878722092, 0.00617645374401128, 0.00617644327693703, 0.00617643043322806, 0.00617641853672025, 0.00617641041067447, 0.00617640780255026
flux1:, 0.655072463768117, 0.00643742831745805, 0.00643743062220739, 0.00643743873966807, 0.0064374509035707, 0.00643746420031735, 0.00643747517140348, 0.00643748062997617, 0.0064374785387743, 0.00643746874767437, 0.00643745336871637, 0.00643743658960502, 0.00643742380682072, 0.00643742010610166, 0.00643742833226797, 0.00643744725760531, 0.00643747063501742, 0.00643748811247711, 0.00643748889454917, 0.00643746829154837, 0.00643743525073771, 0.00643741492560349, 0.00643743530643398, 0.00643748926957816, 0.00643749897235965, 0.00643739821882242, 0.00643738155475908, 0.0064375698480214, 0.00643731252157334, 0.00643764041773426, 0.00643743128106465, 0.00643731119197901, 0.00643743128106465, 0.00643764041773426, 0.00643731252157334, 0.0064375698480214, 0.00643738155475908, 0.00643739821882242, 0.00643749897235965, 0.00643748926957816, 0.00643743530643398, 0.00643741492560349, 0.00643743525073771, 0.00643746829154837, 0.00643748889454917, 0.00643748811247711, 0.00643747063501742, 0.00643744725760531, 0.00643742833226797, 0.00643742010610166, 0.00643742380682072, 0.00643743658960502, 0.00643745336871637, 0.00643746874767437, 0.0064374785387743, 0.00643748062997617, 0.00643747517140348, 0.00643746420031735, 0.0064374509035707, 0.00643743873966807, 0.0064374306222074, 0.00643742831745805
flux1:, 0.655334912671871, 0.00670355462535137, 0.00670355648415382, 0.00670356445002835, 0.00670357677048904, 0.00670359046765146, 0.00670360196183169, 0.00670360792418468, 0.00670360619564231, 0.00670359655869721, 0.00670358112954549, 0.00670356416539178, 0.0067035511680918, 0.00670354731902992, 0.00670355550092193, 0.00670357443421725, 0.00670359773435955, 0.00670361488326163, 0.00670361500637888, 0.00670359357504614, 0.0067035600516687, 0.0067035403595871, 0.0067035629308069, 0.00670361959052692, 0.00670362932755145, 0.00670352434658819, 0.00670350741718111, 0.00670370232992608, 0.00670343332380759, 0.00670377414631279, 0.00670355574007262, 0.00670343034120336, 0.00670355574007262, 0.00670377414631278, 0.00670343332380759, 0.00670370232992608, 0.00670350741718111, 0.00670352434658819, 0.00670362932755145, 0.00670361959052692, 0.0067035629308069, 0.0067035403595871, 0.00670356005166871, 0.00670359357504615, 0.00670361500637888, 0.00670361488326163, 0.00670359773435955, 0.00670357443421726, 0.00670355550092193, 0.00670354731902992, 0.0067035511680918, 0.00670356416539178, 0.00670358112954549, 0.00670359655869721, 0.00670360619564232, 0.00670360792418468, 0.00670360196183168, 0.00670359046765146, 0.00670357677048904, 0.00670356445002836, 0.00670355648415382, 0.00670355462535137
flux1:, 0.655597361575624, 0.00697451799507042, 0.00697451927052863, 0.00697452695181546, 0.00697453933023742, 0.00697455338667968, 0.00697456543110041, 0.00697457198857571, 0.00697457075978875, 0.00697456143074345, 0.00697454608808598, 0.00697452902737336, 0.00697451583402056, 0.00697451177758365, 0.00697451978780126, 0.0069745385580874, 0.00697456160289737, 0.00697457827968854, 0.00697457767322379, 0.00697455544177527, 0.00697452156686264, 0.00697450271564303, 0.006974527702736, 0.00697458722012302, 0.00697459702138151, 0.00697448773711256, 0.00697447050904407, 0.00697467199228561, 0.00697439091951813, 0.00697474475806161, 0.00697451680064754, 0.0069743859469439, 0.00697451680064754, 0.00697474475806161, 0.00697439091951813, 0.00697467199228561, 0.00697447050904407, 0.00697448773711256, 0.0069745970213815, 0.00697458722012302, 0.00697452770273601, 0.00697450271564303, 0.00697452156686263, 0.00697455544177528, 0.00697457767322379, 0.00697457827968854, 0.00697456160289737, 0.00697453855808739, 0.00697451978780126, 0.00697451177758365, 0.00697451583402056, 0.00697452902737335, 0.00697454608808598, 0.00697456143074345, 0.00697457075978875, 0.00697457198857571, 0.00697456543110041, 0.00697455338667968, 0.00697453933023742, 0.00697452695181547, 0.00697451927052863, 0.00697451799507041
flux1:, 0.655859810479377, 0.0072500256360751, 0.00725002620303445, 0.00725003348268155, 0.00725004583622461, 0.0072500602226218, 0.00725007284958724, 0.00725008009099262, 0.0072500794896634, 0.00725007060845764, 0.00725005547418741, 0.00725003839315505, 0.00725002501532497, 0.00725002069238614, 0.00725002841002401, 0.00725004685772146, 0.00725006948272131, 0.00725008555660756, 0.00725008415914886, 0.00725006115945416, 0.00725002706092605, 0.00725000924817094, 0.00725003686044164, 0.00725009937860383, 0.00725010926272314, 0.00724999560172449, 0.00724997804870345, 0.00725018605469174, 0.00724989255443317, 0.00725025949828328, 0.00725002172785337, 0.00724988528318375, 0.00725002172785337, 0.00725025949828328, 0.00724989255443317, 0.00725018605469174, 0.00724997804870346, 0.00724999560172449, 0.00725010926272314, 0.00725009937860383, 0.00725003686044164, 0.00725000924817094, 0.00725002706092606, 0.00725006115945416, 0.00725008415914886, 0.00725008555660756, 0.00725006948272131, 0.00725004685772146, 0.00725002841002401, 0.00725002069238615, 0.00725002501532497, 0.00725003839315505, 0.00725005547418741, 0.00725007060845764, 0.0072500794896634, 0.00725008009099262, 0.00725007284958724, 0.0072500602226218, 0.00725004583622461, 0.00725003348268155, 0.00725002620303445, 0.0072500256360751
flux1:, 0.65612225938313, 0.00752976078410384, 0.00752976053658461, 0.00752976731871404, 0.0075297795826963, 0.00752979428062736, 0.00752980752362324, 0.00752981552908789, 0.00752981566656993, 0.00752980735308566, 0.00752979253009243, 0.00752977549145524, 0.00752976193572887, 0.00752975729169554, 0.00752976460869206, 0.00752978259230716, 0.00752980465221976, 0.00752982000850755, 0.00752981776821648, 0.00752979403309048, 0.00752975983053497, 0.00752974323699909, 0.00752977366094742, 0.00752983929993751, 0.00752984927196064, 0.00752973116436848, 0.00752971327060254, 0.00752992775787417, 0.00752962150298246, 0.00753000164576222, 0.00752975382525677, 0.00752961166439965, 0.00752975382525677, 0.00753000164576222, 0.00752962150298246, 0.00752992775787417, 0.00752971327060254, 0.00752973116436848, 0.00752984927196063, 0.00752983929993751, 0.00752977366094742, 0.00752974323699909, 0.00752975983053497, 0.00752979403309047, 0.00752981776821648, 0.00752982000850755, 0.00752980465221976, 0.00752978259230716, 0.00752976460869206, 0.00752975729169555, 0.00752976193572887, 0.00752977549145524, 0.00752979253009243, 0.00752980735308566, 0.00752981566656993, 0.0075298155290879, 0.00752980752362324, 0.00752979428062736, 0.0075297795826963, 0.00752976731871405, 0.00752976053658461, 0.00752976078410384
flux1:, 0.656384708286884, 0.00781338289824975, 0.00781338175582904, 0.00781338796989721, 0.00781340009888756, 0.00781341509868181, 0.00781342898748782, 0.0078134378219204, 0.00781343878642984, 0.00781343113488873, 0.00781341670380005, 0.00781339975647957, 0.00781338602717623, 0.00781338101711275, 0.00781338784466679, 0.00781340524715723, 0.00781342662090393, 0.00781344116360984, 0.00781343803791624, 0.00781341359796283, 0.00781337939726713, 0.00781336418037003, 0.00781339757345262, 0.0078134664256927, 0.0078134764753162, 0.00781335385621269, 0.00781333561993568, 0.00781355655823999, 0.00781323726254892, 0.00781363070670424, 0.00781337262861355, 0.00781322463915515, 0.00781337262861354, 0.00781363070670423, 0.00781323726254892, 0.00781355655823999, 0.00781333561993568, 0.00781335385621269, 0.0078134764753162, 0.00781346642569269, 0.00781339757345261, 0.00781336418037003, 0.00781337939726713, 0.00781341359796283, 0.00781343803791624, 0.00781344116360984, 0.00781342662090393, 0.00781340524715723, 0.00781338784466679, 0.00781338101711275, 0.00781338602717623, 0.00781339975647957, 0.00781341670380006, 0.00781343113488873, 0.00781343878642984, 0.00781343782192041, 0.00781342898748783, 0.00781341509868181, 0.00781340009888757, 0.00781338796989721, 0.00781338175582904, 0.00781338289824975
flux1:, 0.656647157190637, 0.00810052797258918, 0.00810052588582631, 0.00810053148943107, 0.00810054345691692, 0.0081005587543263, 0.00810057330945194, 0.00810058301593902, 0.00810058486629584, 0.00810057794061696, 0.00810056395768216, 0.0081005471375905, 0.00810053324022961, 0.00810052783424192, 0.00810053410899902, 0.008100550843507, 0.00810057143835105, 0.00810058509195243, 0.00810058104658907, 0.00810055592672634, 0.00810052181478116, 0.00810050810253971, 0.00810054458757243, 0.00810061671396441, 0.00810062681431639, 0.00810049962536078, 0.00810048106227358, 0.0081007084371597, 0.00810037586221343, 0.00810078272294889, 0.00810051421366685, 0.00810036029774684, 0.00810051421366685, 0.00810078272294889, 0.00810037586221343, 0.0081007084371597, 0.00810048106227358, 0.00810049962536078, 0.00810062681431639, 0.00810061671396441, 0.00810054458757243, 0.0081005081025397, 0.00810052181478116, 0.00810055592672634, 0.00810058104658907, 0.00810058509195242, 0.00810057143835105, 0.008100550843507, 0.00810053410899902, 0.00810052783424191, 0.00810053324022961, 0.0081005471375905, 0.00810056395768216, 0.00810057794061696, 0.00810058486629584, 0.00810058301593902, 0.00810057330945194, 0.0081005587543263, 0.00810054345691692, 0.00810053148943107, 0.00810052588582631, 0.00810052797258919
flux1:, 0.65690960609439, 0.00839080896488598, 0.00839080591942118, 0.00839081089953906, 0.00839082269614413, 0.00839083828800142, 0.00839085351474585, 0.00839086410826154, 0.0083908668685203, 0.00839086069891081, 0.00839084719516332, 0.00839083052701745, 0.00839081647234174, 0.00839081066095381, 0.00839081635064999, 0.00839083236531643, 0.00839085211994579, 0.00839086483018589, 0.00839085983760845, 0.00839083405343603, 0.00839080009315323, 0.00839078797880228, 0.0083908276392453, 0.00839090306613428, 0.00839091317315425, 0.0083907813644048, 0.008390762510877, 0.008390996327725, 0.00839065028872332, 0.00839107069719293, 0.00839079162080163, 0.00839063169665105, 0.00839079162080163, 0.00839107069719293, 0.00839065028872332, 0.008390996327725, 0.008390762510877, 0.00839078136440479, 0.00839091317315426, 0.00839090306613428, 0.0083908276392453, 0.00839078797880228, 0.00839080009315323, 0.00839083405343603, 0.00839085983760845, 0.0083908648301859, 0.00839085211994579, 0.00839083236531643, 0.00839081635064998, 0.00839081066095381, 0.00839081647234175, 0.00839083052701745, 0.00839084719516332, 0.00839086069891081, 0.0083908668685203, 0.00839086410826154, 0.00839085351474585, 0.00839083828800141, 0.00839082269614413, 0.00839081089953906, 0.00839080591942118, 0.00839080896488598
flux1:, 0.657172054998143, 0.00868381634426752, 0.00868381236328418, 0.00868381673581239, 0.00868382836613583, 0.0086838442452416, 0.00868386012773132, 0.00868387158954219, 0.00868387524484555, 0.00868386982584424, 0.00868385680760906, 0.00868384030768525, 0.00868382611602708, 0.00868381991525322, 0.00868382502350735, 0.00868384030510622, 0.00868385919149311, 0.0086838709252014, 0.00868386496247784, 0.00868383851667279, 0.00868380474256339, 0.00868379428012201, 0.00868383715646526, 0.00868391587359446, 0.00868392592605067, 0.00868378945790604, 0.0086837703737814, 0.00868401066106765, 0.00868365103178722, 0.00868408513734468, 0.00868379539868812, 0.00868362940190836, 0.00868379539868812, 0.00868408513734468, 0.00868365103178722, 0.00868401066106765, 0.00868377037378141, 0.00868378945790604, 0.00868392592605068, 0.00868391587359446, 0.00868383715646526, 0.00868379428012201, 0.00868380474256339, 0.00868383851667279, 0.00868386496247784, 0.0086838709252014, 0.00868385919149311, 0.00868384030510621, 0.00868382502350735, 0.00868381991525322, 0.00868382611602708, 0.00868384030768525, 0.00868385680760906, 0.00868386982584424, 0.00868387524484555, 0.00868387158954219, 0.00868386012773132, 0.0086838442452416, 0.00868382836613583, 0.00868381673581239, 0.00868381236328419, 0.00868381634426752
flux1:, 0.657434503901897, 0.00897911875910739, 0.00897911390393516, 0.00897911771151537, 0.00897912918976331, 0.00897914533931626, 0.00897916183490627, 0.0089791741080454, 0.00897917860198909, 0.00897917389211182, 0.00897916134284903, 0.0089791450225229, 0.00897913072825322, 0.00897912418405972, 0.00897912875402396, 0.00897914333019755, 0.00897916135412348, 0.00897917209806196, 0.00897916514435486, 0.00897913802330014, 0.00897910443785455, 0.0089790956388716, 0.00897914172630512, 0.00897922368586616, 0.00897923360601681, 0.00897909245119186, 0.00897907322204284, 0.00897932003364462, 0.00897894675012723, 0.00897939472146554, 0.0089790942683899, 0.00897892215292828, 0.0089790942683899, 0.00897939472146554, 0.00897894675012723, 0.00897932003364463, 0.00897907322204285, 0.00897909245119186, 0.0089792336060168, 0.00897922368586616, 0.00897914172630512, 0.00897909563887159, 0.00897910443785455, 0.00897913802330013, 0.00897916514435486, 0.00897917209806196, 0.00897916135412348, 0.00897914333019755, 0.00897912875402396, 0.00897912418405972, 0.00897913072825322, 0.0089791450225229, 0.00897916134284903, 0.00897917389211183, 0.00897917860198909, 0.00897917410804541, 0.00897916183490626, 0.00897914533931626, 0.0089791291897633, 0.00897911771151537, 0.00897911390393516, 0.00897911875910739
flux1:, 0.65769695280565, 0.0092762638256804, 0.00927625819442079, 0.00927626150263344, 0.00927627284730361, 0.00927628923524561, 0.00927630626968088, 0.0092763192558335, 0.00927632448956494, 0.00927632041262044, 0.00927630829601693, 0.00927629216587491, 0.00927627782164634, 0.00927627101350093, 0.00927627513011346, 0.00927628907004393, 0.00927630627023925, 0.00927631602903774, 0.00927630806283426, 0.00927628023369151, 0.00927624680478892, 0.00927623963646751, 0.00927628888397719, 0.0092763740008168, 0.00927638369569411, 0.00927623784113323, 0.00927621857981816, 0.00927647199618984, 0.00927608505902175, 0.00927654708406618, 0.00927623590872804, 0.0092760576475147, 0.00927623590872804, 0.00927654708406618, 0.00927608505902175, 0.00927647199618984, 0.00927621857981816, 0.00927623784113323, 0.00927638369569411, 0.0092763740008168, 0.00927628888397719, 0.00927623963646751, 0.00927624680478892, 0.00927628023369151, 0.00927630806283426, 0.00927631602903775, 0.00927630627023925, 0.00927628907004393, 0.00927627513011346, 0.00927627101350093, 0.00927627782164634, 0.0092762921658749, 0.00927630829601693, 0.00927632041262044, 0.00927632448956494, 0.0092763192558335, 0.00927630626968089, 0.00927628923524561, 0.00927627284730362, 0.00927626150263344, 0.00927625819442079, 0.0092762638256804
flux1:, 0.657959401709403, 0.00957477903746001, 0.00957477276163493, 0.00957477565376153, 0.00957478688172356, 0.0095748034554037, 0.00957482091912439, 0.00957483447721072, 0.00957484031040168, 0.00957483675845692, 0.00957482502260278, 0.00957480909686203, 0.00957479477734433, 0.00957478782057397, 0.00957479161120892, 0.00957480502462588, 0.00957482147053766, 0.00957483026383086, 0.00957482126010136, 0.00957479266853767, 0.0095747593280815, 0.00957475371293692, 0.00957480602391439, 0.00957489417691542, 0.00957490354018064, 0.00957475298880622, 0.0095747338361995, 0.00957499396428394, 0.00957459343933395, 0.00957506972379359, 0.00957474786296772, 0.00957456344818958, 0.00957474786296772, 0.00957506972379359, 0.00957459343933394, 0.00957499396428393, 0.0095747338361995, 0.00957475298880623, 0.00957490354018064, 0.00957489417691542, 0.00957480602391439, 0.00957475371293692, 0.00957475932808149, 0.00957479266853767, 0.00957482126010136, 0.00957483026383087, 0.00957482147053766, 0.00957480502462589, 0.00957479161120892, 0.00957478782057398, 0.00957479477734433, 0.00957480909686203, 0.00957482502260278, 0.00957483675845692, 0.00957484031040168, 0.00957483447721072, 0.00957482091912439, 0.00957480345540369, 0.00957478688172356, 0.00957477565376153, 0.00957477276163492, 0.00957477903746001
flux1:, 0.658221850613157, 0.0098741727942274, 0.00987416603357481, 0.0098741686042288, 0.00987417972460141, 0.00987419640617487, 0.0098742141521087, 0.00987422809877445, 0.00987423435251468, 0.00987423119039781, 0.0098742197728128, 0.00987420407375149, 0.00987418987856131, 0.00987418292527914, 0.00987418655865227, 0.0098741995931496, 0.00987421538141716, 0.00987422324034121, 0.00987421316782433, 0.00987418373658771, 0.00987415038052641, 0.00987414619767574, 0.00987420143207515, 0.00987429246668039, 0.00987430138097276, 0.00987414615316426, 0.00987412727795295, 0.00987439424973503, 0.00987398026726895, 0.00987447103179881, 0.0098741385661498, 0.00987394800914837, 0.0098741385661498, 0.00987447103179881, 0.00987398026726895, 0.00987439424973503, 0.00987412727795294, 0.00987414615316426, 0.00987430138097276, 0.00987429246668039, 0.00987420143207514, 0.00987414619767575, 0.00987415038052641, 0.00987418373658771, 0.00987421316782433, 0.00987422324034121, 0.00987421538141716, 0.00987419959314959, 0.00987418655865227, 0.00987418292527914, 0.00987418987856131, 0.00987420407375149, 0.0098742197728128, 0.00987423119039781, 0.00987423435251468, 0.00987422809877445, 0.0098742141521087, 0.00987419640617487, 0.0098741797246014, 0.0098741686042288, 0.00987416603357481, 0.0098741727942274
flux1:, 0.65848429951691, 0.010173935549442, 0.0101739284851055, 0.0101739308331189, 0.0101739418413826, 0.0101739585243413, 0.0101739763674637, 0.0101739904795954, 0.010173996941151, 0.0101739940122908, 0.0101739828455091, 0.0101739674075904, 0.0101739534631402, 0.0101739467015572, 0.0101739503848211, 0.0101739632215342, 0.0101739784713159, 0.0101739854345609, 0.0101739742533774, 0.0101739438818913, 0.0101739103717326, 0.0101739074598534, 0.0101739654378646, 0.0101740591696671, 0.0101740675093444, 0.0101739076440475, 0.0101738892415173, 0.0101741632111736, 0.0101737359633185, 0.010174241439296, 0.0101738984916148, 0.0101737018224084, 0.0101738984916148, 0.010174241439296, 0.0101737359633185, 0.0101741632111736, 0.0101738892415173, 0.0101739076440475, 0.0101740675093444, 0.0101740591696671, 0.0101739654378646, 0.0101739074598534, 0.0101739103717326, 0.0101739438818913, 0.0101739742533774, 0.0101739854345609, 0.0101739784713159, 0.0101739632215342, 0.0101739503848211, 0.0101739467015572, 0.0101739534631402, 0.0101739674075904, 0.0101739828455091, 0.0101739940122908, 0.010173996941151, 0.0101739904795954, 0.0101739763674637, 0.0101739585243413, 0.0101739418413826, 0.0101739308331189, 0.0101739284851055, 0.010173935549442
flux1:, 0.658746748420663, 0.0104735410736017, 0.0104735339000722, 0.0104735361210896, 0.0104735469938826, 0.0104735635410708, 0.0104735812599277, 0.0104735952792038, 0.0104736017084826, 0.0104735988418036, 0.0104735878591808, 0.0104735727325545, 0.0104735591925852, 0.0104735528445925, 0.0104735568186376, 0.0104735696664098, 0.0104735845137625, 0.0104735906234056, 0.0104735782831992, 0.0104735468483084, 0.0104735130141775, 0.0104735111761051, 0.010473571683253, 0.0104736679025293, 0.0104736755366799, 0.0104735110920553, 0.010473493381824, 0.0104737745214753, 0.010473334258067, 0.0104738546820399, 0.0104735014144834, 0.0104732986809275, 0.0104735014144834, 0.0104738546820399, 0.010473334258067, 0.0104737745214753, 0.010473493381824, 0.0104735110920553, 0.0104736755366799, 0.0104736679025293, 0.010473571683253, 0.0104735111761051, 0.0104735130141775, 0.0104735468483084, 0.0104735782831992, 0.0104735906234056, 0.0104735845137625, 0.0104735696664098, 0.0104735568186376, 0.0104735528445925, 0.0104735591925852, 0.0104735727325545, 0.0104735878591808, 0.0104735988418036, 0.0104736017084826, 0.0104735952792038, 0.0104735812599277, 0.0104735635410708, 0.0104735469938826, 0.0104735361210896, 0.0104735339000722, 0.0104735410736017
flux1:, 0.659009197324416, 0.0107724478305828, 0.0107724407468424, 0.0107724429261115, 0.0107724536171346, 0.0107724698605317, 0.0107724872008179, 0.0107725008401946, 0.0107725069776605, 0.0107725039951858, 0.01077249313657, 0.0107724783896545, 0.0107724654342739, 0.0107724597512615, 0.0107724642843255, 0.0107724773725671, 0.0107724919641321, 0.0107724972614908, 0.0107724837002755, 0.010772451058231, 0.0107724167034581, 0.0107724157123215, 0.0107724785058386, 0.0107725769828632, 0.0107725837784557, 0.010772414831991, 0.0107723980546873, 0.0107726865488175, 0.0107722335717247, 0.0107727691786427, 0.0107724057890516, 0.0107721970556645, 0.0107724057890516, 0.0107727691786427, 0.0107722335717247, 0.0107726865488175, 0.0107723980546873, 0.010772414831991, 0.0107725837784557, 0.0107725769828632, 0.0107724785058385, 0.0107724157123215, 0.0107724167034581, 0.010772451058231, 0.0107724837002755, 0.0107724972614908, 0.0107724919641321, 0.0107724773725671, 0.0107724642843255, 0.0107724597512615, 0.0107724654342739, 0.0107724783896545, 0.01077249313657, 0.0107725039951858, 0.0107725069776605, 0.0107725008401946, 0.0107724872008179, 0.0107724698605317, 0.0107724536171346, 0.0107724429261115, 0.0107724407468424, 0.0107724478305828
flux1:, 0.65927164622817, 0.0110701004632021, 0.0110700936635878, 0.0110700958694428, 0.0110701063068493, 0.0110701220493082, 0.011070138729477, 0.0110701516813968, 0.0110701572570881, 0.0110701539818528, 0.0110701431987557, 0.0110701289196453, 0.0110701167527668, 0.0110701120097311, 0.011070117389505, 0.0110701309600178, 0.0110701454463001, 0.011070149968053, 0.0110701351119171, 0.0110701011016316, 0.0110700660087872, 0.011070065615516, 0.0110701304317807, 0.0110702309227244, 0.0110702367477521, 0.0110700633957824, 0.011070047808711, 0.0110703438473695, 0.0110698785034506, 0.0110704295188428, 0.01107005623625, 0.011069841582742, 0.01107005623625, 0.0110704295188428, 0.0110698785034506, 0.0110703438473695, 0.011070047808711, 0.0110700633957824, 0.0110702367477521, 0.0110702309227244, 0.0110701304317807, 0.011070065615516, 0.0110700660087872, 0.0110701011016316, 0.0110701351119171, 0.011070149968053, 0.0110701454463001, 0.0110701309600178, 0.011070117389505, 0.0110701120097311, 0.0110701167527668, 0.0110701289196453, 0.0110701431987557, 0.0110701539818528, 0.0110701572570881, 0.0110701516813968, 0.011070138729477, 0.0110701220493082, 0.0110701063068493, 0.0110700958694428, 0.0110700936635878, 0.0110701004632021
flux1:, 0.659534095131923, 0.0113659313835018, 0.0113659250488411, 0.0113659273273464, 0.0113659374129126, 0.0113659524319297, 0.0113659681506929, 0.0113659800966959, 0.0113659848399309, 0.0113659811037837, 0.0113659703637092, 0.0113659566602071, 0.0113659455053636, 0.011365941993449, 0.0113659485179478, 0.0113659628160415, 0.011365977344599, 0.0113659811194055, 0.011365964883184, 0.0113659293307303, 0.0113658932689567, 0.0113658932109269, 0.0113659597737112, 0.0113660620268996, 0.0113660667533807, 0.0113658891099858, 0.0113658749818632, 0.0113661787528255, 0.011365701425727, 0.0113662680570389, 0.0113658851365114, 0.011365664656071, 0.0113658851365114, 0.0113662680570389, 0.011365701425727, 0.0113661787528255, 0.0113658749818632, 0.0113658891099858, 0.0113660667533807, 0.0113660620268996, 0.0113659597737112, 0.0113658932109269, 0.0113658932689567, 0.0113659293307303, 0.011365964883184, 0.0113659811194055, 0.011365977344599, 0.0113659628160415, 0.0113659485179478, 0.011365941993449, 0.0113659455053636, 0.0113659566602071, 0.0113659703637092, 0.0113659811037837, 0.0113659848399309, 0.0113659800966959, 0.0113659681506929, 0.0113659524319297, 0.0113659374129126, 0.0113659273273464, 0.0113659250488411, 0.0113659313835018
flux1:, 0.659796544035676, 0.0116593624624921, 0.011659356752062, 0.0116593591232251, 0.0116593687334957, 0.011659382786967, 0.0116593972324222, 0.0116594078537514, 0.0116594115030539, 0.0116594071539188, 0.0116593964435475, 0.0116593834416993, 0.0116593735362992, 0.0116593715540032, 0.0116593795215399, 0.0116593947868112, 0.0116594094956748, 0.0116594125415067, 0.0116593948304827, 0.0116593575547436, 0.0116593202881669, 0.0116593202986969, 0.0116593883279265, 0.0116594920902202, 0.0116594955969174, 0.0116593137921949, 0.0116593013970826, 0.0116596130771932, 0.0116591241782519, 0.0116597066055936, 0.011659314322581, 0.011659088119977, 0.011659314322581, 0.0116597066055936, 0.0116591241782519, 0.0116596130771932, 0.0116593013970826, 0.0116593137921949, 0.0116594955969174, 0.0116594920902202, 0.0116593883279265, 0.0116593202986969, 0.0116593202881669, 0.0116593575547436, 0.0116593948304827, 0.0116594125415067, 0.0116594094956748, 0.0116593947868112, 0.0116593795215399, 0.0116593715540032, 0.0116593735362992, 0.0116593834416993, 0.0116593964435475, 0.0116594071539188, 0.0116594115030539, 0.0116594078537514, 0.0116593972324222, 0.011659382786967, 0.0116593687334957, 0.0116593591232251, 0.011659356752062, 0.0116593624624921
flux1:, 0.660058992939429, 0.0119498068133344, 0.0119498018581595, 0.0119498043140305, 0.0119498133035097, 0.011949826137299, 0.0119498389973144, 0.0119498479860319, 0.0119498502987853, 0.0119498452069821, 0.011949834533969, 0.0119498223750574, 0.0119498139632405, 0.0119498138065946, 0.011949823505253, 0.0119498399624204, 0.0119498549740591, 0.0119498572964172, 0.0119498380090601, 0.0119497988283756, 0.0119497601253221, 0.0119497599436828, 0.0119498291643865, 0.011949934187436, 0.0119499363621769, 0.0119497505399162, 0.0119497401505222, 0.0119500598964866, 0.0119495598550392, 0.0119501582216341, 0.0119497568660172, 0.0119495250555866, 0.0119497568660172, 0.0119501582216341, 0.0119495598550392, 0.0119500598964866, 0.0119497401505222, 0.0119497505399162, 0.0119499363621769, 0.011949934187436, 0.0119498291643865, 0.0119497599436828, 0.0119497601253221, 0.0119497988283756, 0.0119498380090601, 0.0119498572964172, 0.0119498549740591, 0.0119498399624204, 0.011949823505253, 0.0119498138065946, 0.0119498139632405, 0.0119498223750574, 0.011949834533969, 0.0119498452069821, 0.0119498502987853, 0.011949847986032, 0.0119498389973144, 0.011949826137299, 0.0119498133035097, 0.0119498043140305, 0.0119498018581595, 0.0119498068133344
flux1:, 0.660321441843183, 0.0122366706611882, 0.0122366665591174, 0.0122366690639808, 0.0122366772703089, 0.0122366886273303, 0.0122366996007248, 0.0122367066708113, 0.0122367074321514, 0.0122367014954161, 0.0122366908886408, 0.0122366797246943, 0.0122366730490315, 0.0122366750011397, 0.0122366866981794, 0.0122367045483743, 0.0122367199644937, 0.0122367215556362, 0.0122367005873226, 0.012236659326921, 0.0122366189696111, 0.0122366183511818, 0.0122366885022916, 0.0122367945484261, 0.0122367952899225, 0.0122366056047425, 0.012236597485293, 0.0122369254242241, 0.0122364146776591, 0.0122370290803023, 0.0122366189503533, 0.0122363816539483, 0.0122366189503533, 0.0122370290803023, 0.0122364146776591, 0.0122369254242241, 0.012236597485293, 0.0122366056047425, 0.0122367952899225, 0.0122367945484261, 0.0122366885022916, 0.0122366183511818, 0.0122366189696111, 0.012236659326921, 0.0122367005873226, 0.0122367215556362, 0.0122367199644937, 0.0122367045483743, 0.0122366866981794, 0.0122366750011397, 0.0122366730490315, 0.0122366797246943, 0.0122366908886408, 0.0122367014954161, 0.0122367074321514, 0.0122367066708113, 0.0122366996007248, 0.0122366886273303, 0.0122366772703089, 0.0122366690639808, 0.0122366665591174, 0.0122366706611881
flux1:, 0.660583890746936, 0.0125193552921986, 0.0125193521051006, 0.0125193545978259, 0.0125193618487464, 0.0125193714791534, 0.01251938028714, 0.0125193851850291, 0.012519384215519, 0.0125193773624385, 0.0125193668706371, 0.0125193568585982, 0.0125193521509634, 0.0125193564713295, 0.0125193704029761, 0.0125193898158755, 0.0125194057132989, 0.0125194065525525, 0.0125193838001569, 0.0125193403001007, 0.0125192980944577, 0.0125192968206375, 0.0125193676633012, 0.012519474510823, 0.0125194737299185, 0.0125192803439545, 0.0125192747428723, 0.0125196109629194, 0.0125190899468277, 0.0125197204266801, 0.0125193018231494, 0.0125190591681212, 0.0125193018231494, 0.0125197204266801, 0.0125190899468277, 0.0125196109629194, 0.0125192747428723, 0.0125192803439545, 0.0125194737299185, 0.012519474510823, 0.0125193676633012, 0.0125192968206375, 0.0125192980944576, 0.0125193403001007, 0.0125193838001569, 0.0125194065525525, 0.0125194057132989, 0.0125193898158755, 0.0125193704029761, 0.0125193564713295, 0.0125193521509634, 0.0125193568585982, 0.0125193668706371, 0.0125193773624385, 0.012519384215519, 0.0125193851850291, 0.01251938028714, 0.0125193714791534, 0.0125193618487464, 0.0125193545978259, 0.0125193521051006, 0.0125193552921986
flux1:, 0.660846339650689, 0.0127972590733681, 0.0127972568266476, 0.0127972592251266, 0.0127972653469193, 0.0127972730189013, 0.0127972794162222, 0.0127972819302365, 0.0127972790919238, 0.012797271283587, 0.0127972609723927, 0.0127972522671868, 0.01279724973919, 0.0127972566533002, 0.0127972730153705, 0.0127972941225229, 0.012797310550348, 0.0127973106055087, 0.0127972859726936, 0.0127972400960309, 0.0127971958812139, 0.0127971937686984, 0.0127972650937794, 0.0127973725414667, 0.0127973701617634, 0.0127971732410248, 0.0127971703836703, 0.0127975149250739, 0.012796984063858, 0.0127976305978996, 0.012797203818449, 0.012796955935743, 0.012797203818449, 0.0127976305978996, 0.012796984063858, 0.0127975149250739, 0.0127971703836703, 0.0127971732410248, 0.0127973701617634, 0.0127973725414667, 0.0127972650937794, 0.0127971937686984, 0.0127971958812139, 0.0127972400960309, 0.0127972859726936, 0.0127973106055087, 0.012797310550348, 0.0127972941225229, 0.0127972730153705, 0.0127972566533002, 0.01279724973919, 0.0127972522671868, 0.0127972609723927, 0.012797271283587, 0.0127972790919238, 0.0127972819302365, 0.0127972794162222, 0.0127972730189013, 0.0127972653469193, 0.0127972592251266, 0.0127972568266476, 0.0127972590733681
flux1:, 0.661108788554442, 0.0130697795343423, 0.013069778218837, 0.0130697804262889, 0.0130697852532312, 0.0130697907638529, 0.0130697945490268, 0.0130697945172266, 0.0130697897177662, 0.0130697809475357, 0.013069770895061, 0.0130697636418812, 0.0130697634753056, 0.0130697731649421, 0.0130697921047277, 0.0130698149943717, 0.0130698319725325, 0.0130698312022995, 0.0130698046052813, 0.0130697562460605, 0.0130697099033281, 0.0130697068123714, 0.0130697784468401, 0.0130698863174884, 0.0130698822753462, 0.0130696819858847, 0.0130696820676278, 0.0130700349145417, 0.0130694946128399, 0.0130701571062967, 0.0130697224404848, 0.0130694694629214, 0.0130697224404848, 0.0130701571062967, 0.0130694946128399, 0.0130700349145417, 0.0130696820676278, 0.0130696819858847, 0.0130698822753462, 0.0130698863174884, 0.0130697784468401, 0.0130697068123714, 0.0130697099033281, 0.0130697562460605, 0.0130698046052813, 0.0130698312022995, 0.0130698319725325, 0.0130698149943717, 0.0130697921047277, 0.0130697731649421, 0.0130697634753056, 0.0130697636418812, 0.013069770895061, 0.0130697809475357, 0.0130697897177662, 0.0130697945172266, 0.0130697945490268, 0.0130697907638529, 0.0130697852532312, 0.0130697804262889, 0.013069778218837, 0.0130697795343423
flux1:, 0.661371237458196, 0.013336315501465, 0.0133363150776218, 0.0133363169904118, 0.0133363203747413, 0.0133363235602299, 0.0133363245843567, 0.0133363219003839, 0.0133363150950157, 0.0133363053864372, 0.0133362956776224, 0.0133362900038197, 0.0133362923415271, 0.0133363049362741, 0.0133363265460609, 0.0133363512596685, 0.0133363687789559, 0.0133363671362796, 0.0133363385098048, 0.013336287600594, 0.0133362390611115, 0.013336234902427, 0.0133363067143886, 0.0133364148572683, 0.0133364091011954, 0.0133362056052459, 0.0133362087851398, 0.0133365698585521, 0.0133360204938101, 0.0133366987738425, 0.0133362564988544, 0.0133359985596609, 0.0133362564988544, 0.0133366987738425, 0.0133360204938101, 0.0133365698585521, 0.0133362087851398, 0.0133362056052459, 0.0133364091011954, 0.0133364148572683, 0.0133363067143886, 0.0133362349024271, 0.0133362390611115, 0.013336287600594, 0.0133363385098048, 0.0133363671362796, 0.0133363687789559, 0.0133363512596685, 0.0133363265460609, 0.0133363049362741, 0.0133362923415271, 0.0133362900038197, 0.0133362956776224, 0.0133363053864372, 0.0133363150950157, 0.0133363219003839, 0.0133363245843567, 0.0133363235602299, 0.0133363203747413, 0.0133363169904118, 0.0133363150776218, 0.013336315501465
flux1:, 0.661633686361949, 0.0135962692738265, 0.0135962696779013, 0.0135962711944044, 0.013596273016195, 0.013596273761081, 0.0135962719347098, 0.0135962665513126, 0.0135962577425988, 0.0135962471455754, 0.0135962378656204, 0.0135962338726288, 0.0135962388104052, 0.0135962543807703, 0.0135962786933022, 0.0135963052239976, 0.0135963232475193, 0.0135963206836823, 0.0135962899869182, 0.0135962365054712, 0.0135961857567031, 0.0135961804966998, 0.0135962523988567, 0.0135963606910109, 0.013596353180503, 0.0135961466327705, 0.0135961530280881, 0.0135965221801423, 0.0135959640966293, 0.0135966579075383, 0.013596208284824, 0.0135959455164754, 0.013596208284824, 0.0135966579075383, 0.0135959640966293, 0.0135965221801423, 0.0135961530280881, 0.0135961466327705, 0.013596353180503, 0.0135963606910109, 0.0135962523988567, 0.0135961804966998, 0.0135961857567032, 0.0135962365054712, 0.0135962899869182, 0.0135963206836823, 0.0135963232475193, 0.0135963052239976, 0.0135962786933022, 0.0135962543807703, 0.0135962388104052, 0.0135962338726288, 0.0135962378656204, 0.0135962471455754, 0.0135962577425988, 0.0135962665513126, 0.0135962719347098, 0.013596273761081, 0.013596273016195, 0.0135962711944044, 0.0135962696779013, 0.0135962692738265
flux1:, 0.661896135265702, 0.0138490488304491, 0.0138490499823339, 0.0138490510122827, 0.0138490511886229, 0.0138490494331808, 0.0138490447308374, 0.0138490366608803, 0.0138490258962334, 0.0138490144817025, 0.0138490057089638, 0.0138490034647204, 0.0138490110445064, 0.0138490295970208, 0.0138490565831338, 0.0138490848760495, 0.013849103342029, 0.0138490998112326, 0.0138490670332576, 0.0138490110079853, 0.0138489580983594, 0.0138489517624719, 0.0138490237138813, 0.0138491320602381, 0.01384912276415, 0.0138489133084212, 0.013848922990296, 0.0138493000002762, 0.0138487335047963, 0.0138494425049523, 0.0138489857779083, 0.0138487183113229, 0.0138489857779083, 0.0138494425049523, 0.0138487335047963, 0.0138493000002762, 0.013848922990296, 0.0138489133084212, 0.01384912276415, 0.0138491320602381, 0.0138490237138813, 0.0138489517624719, 0.0138489580983594, 0.0138490110079853, 0.0138490670332576, 0.0138490998112326, 0.013849103342029, 0.0138490848760495, 0.0138490565831338, 0.0138490295970208, 0.0138490110445064, 0.0138490034647204, 0.0138490057089638, 0.0138490144817025, 0.0138490258962334, 0.0138490366608803, 0.0138490447308374, 0.0138490494331808, 0.0138490511886229, 0.0138490510122827, 0.0138490499823339, 0.0138490488304491
flux1:, 0.662158584169456, 0.0140940700572455, 0.0140940718694047, 0.0140940723431093, 0.0140940708359852, 0.0140940665814955, 0.0140940590435816, 0.0140940483584782, 0.014094035725639, 0.0140940235790817, 0.0140940153778707, 0.0140940149101836, 0.0140940251150897, 0.014094046589668, 0.014094076158222, 0.0140941061127611, 0.0140941249385069, 0.014094120402693, 0.0140940855672737, 0.0140940270812135, 0.0140939721228008, 0.0140939647967441, 0.0140940368027997, 0.0140941451351266, 0.0140941340296893, 0.014093921795943, 0.0140939347863225, 0.0140943193585147, 0.0140937447180043, 0.0140944684786534, 0.014094004871443, 0.0140937328355654, 0.014094004871443, 0.0140944684786534, 0.0140937447180042, 0.0140943193585147, 0.0140939347863225, 0.014093921795943, 0.0140941340296893, 0.0140941451351266, 0.0140940368027997, 0.0140939647967441, 0.0140939721228008, 0.0140940270812135, 0.0140940855672737, 0.014094120402693, 0.0140941249385069, 0.0140941061127611, 0.014094076158222, 0.014094046589668, 0.0140940251150897, 0.0140940149101836, 0.0140940153778707, 0.0140940235790817, 0.014094035725639, 0.0140940483584782, 0.0140940590435816, 0.0140940665814955, 0.0140940708359852, 0.0140940723431093, 0.0140940718694047, 0.0140940700572455
flux1:, 0.662421033073209, 0.0143307589819588, 0.0143307613688724, 0.0143307612456813, 0.0143307580680189, 0.0143307513794786, 0.0143307411113933, 0.0143307279370437, 0.0143307135577824, 0.0143307007719741, 0.014330693185715, 0.0143306944770085, 0.0143307072284424, 0.0143307314981854, 0.0143307634983171, 0.0143307949721977, 0.0143308140590083, 0.0143308084926243, 0.0143307716619791, 0.0143307108550058, 0.0143306540240363, 0.0143306458528947, 0.0143307179635338, 0.0143308262383119, 0.0143308133049275, 0.0143305984071066, 0.0143306146771873, 0.014331006440767, 0.0143304238819011, 0.0143311618879381, 0.0143306916055033, 0.0143304151272926, 0.0143306916055033, 0.0143311618879381, 0.0143304238819011, 0.014331006440767, 0.0143306146771873, 0.0143305984071066, 0.0143308133049275, 0.0143308262383119, 0.0143307179635338, 0.0143306458528947, 0.0143306540240363, 0.0143307108550058, 0.0143307716619791, 0.0143308084926243, 0.0143308140590083, 0.0143307949721977, 0.0143307634983171, 0.0143307314981854, 0.0143307072284424, 0.0143306944770085, 0.014330693185715, 0.0143307007719741, 0.0143307135577824, 0.0143307279370437, 0.0143307411113933, 0.0143307513794786, 0.0143307580680189, 0.0143307612456813, 0.0143307613688724, 0.0143307589819588
flux1:, 0.662683481976962, 0.0145585540049514, 0.0145585568924123, 0.0145585561678102, 0.0145585513872222, 0.0145585423932637, 0.0145585295617448, 0.0145585140721934, 0.0145584980946157, 0.014558484762078, 0.0145584778072824, 0.0145584807910928, 0.0145584959482353, 0.014558522821748, 0.0145585570473606, 0.0145585898622333, 0.0145586091009527, 0.0145586024953579, 0.0145585637726413, 0.0145585008417256, 0.0145584423768416, 0.0145584335619886, 0.0145585058681996, 0.0145586140635426, 0.0145585992865025, 0.0145583818210899, 0.0145584012913512, 0.0145587998023776, 0.0145582095132348, 0.0145589611659672, 0.0145584843952414, 0.0145582036000649, 0.0145584843952414, 0.0145589611659672, 0.0145582095132348, 0.0145587998023776, 0.0145584012913512, 0.0145583818210899, 0.0145585992865025, 0.0145586140635426, 0.0145585058681996, 0.0145584335619886, 0.0145584423768416, 0.0145585008417256, 0.0145585637726413, 0.0145586024953579, 0.0145586091009526, 0.0145585898622333, 0.0145585570473606, 0.0145585228217479, 0.0145584959482353, 0.0145584807910927, 0.0145584778072824, 0.014558484762078, 0.0145584980946157, 0.0145585140721934, 0.0145585295617448, 0.0145585423932637, 0.0145585513872222, 0.0145585561678102, 0.0145585568924123, 0.0145585540049514
flux1:, 0.662945930880715, 0.0147769081134739, 0.0147769114470798, 0.0147769101578847, 0.0147769038977872, 0.0147768927877166, 0.0147768776145559, 0.0147768600237135, 0.0147768426136311, 0.0147768288192737, 0.0147768224807563, 0.0147768270402751, 0.0147768444020336, 0.0147768736282165, 0.0147769098245154, 0.0147769437728668, 0.0147769630497723, 0.0147769554169903, 0.0147769149472774, 0.0147768501446784, 0.0147767903429169, 0.0147767811368509, 0.0147768537656242, 0.0147769618774082, 0.0147769452416866, 0.0147767252871986, 0.0147767478290965, 0.0147771525746207, 0.0147765547083763, 0.0147773193302337, 0.014776836242517, 0.014776551254937, 0.014776836242517, 0.0147773193302337, 0.0147765547083763, 0.0147771525746207, 0.0147767478290965, 0.0147767252871986, 0.0147769452416866, 0.0147769618774082, 0.0147768537656242, 0.0147767811368509, 0.0147767903429169, 0.0147768501446784, 0.0147769149472774, 0.0147769554169903, 0.0147769630497723, 0.0147769437728668, 0.0147769098245154, 0.0147768736282165, 0.0147768444020336, 0.0147768270402751, 0.0147768224807563, 0.0147768288192737, 0.0147768426136311, 0.0147768600237135, 0.0147768776145559, 0.0147768927877166, 0.0147769038977872, 0.0147769101578847, 0.0147769114470798, 0.0147769081134739
flux1:, 0.663208379784469, 0.0149852910669069, 0.0149852948191305, 0.0149852930463558, 0.0149852854842676, 0.0149852725022939, 0.0149852552557191, 0.0149852358076053, 0.0149852171394872, 0.0149852029539213, 0.0149851971816269, 0.014985203150492, 0.0149852224599437, 0.0149852537350947, 0.0149852916068851, 0.0149853264598821, 0.0149853456625634, 0.014985337038112, 0.0149852950077271, 0.014985228637085, 0.0149851678476756, 0.0149851585469398, 0.0149852316548707, 0.0149853396922716, 0.0149853211815449, 0.0149850987990197, 0.0149851242383391, 0.0149855346425543, 0.0149849293230965, 0.0149857061641714, 0.0149852169185869, 0.0149849278635087, 0.0149852169185869, 0.0149857061641714, 0.0149849293230965, 0.0149855346425543, 0.0149851242383391, 0.0149850987990197, 0.0149853211815449, 0.0149853396922716, 0.0149852316548707, 0.0149851585469398, 0.0149851678476756, 0.014985228637085, 0.0149852950077271, 0.014985337038112, 0.0149853456625634, 0.0149853264598821, 0.0149852916068851, 0.0149852537350947, 0.0149852224599437, 0.014985203150492, 0.0149851971816269, 0.0149852029539213, 0.0149852171394872, 0.0149852358076053, 0.0149852552557191, 0.0149852725022938, 0.0149852854842677, 0.0149852930463558, 0.0149852948191305, 0.0149852910669069
flux1:, 0.663470828688222, 0.01518319154046, 0.0151831957157572, 0.0151831935848402, 0.0151831849478381, 0.0151831703847247, 0.0151831513688821, 0.0151831303269194, 0.0151831105749648, 0.0151830960489391, 0.0151830907566676, 0.0151830979220887, 0.0151831188733017, 0.0151831518502605, 0.0151831910716365, 0.0151832265875198, 0.0151832456104138, 0.0151832360549857, 0.0151831926890874, 0.0151831250994774, 0.0151830637156322, 0.0151830546520668, 0.0151831284178719, 0.0151832363985331, 0.0151832159935632, 0.0151829912280815, 0.0151830193498832, 0.01518343478217, 0.0151828221114539, 0.0151836103576972, 0.0151831151056011, 0.0151828221097377, 0.0151831151056011, 0.0151836103576972, 0.0151828221114539, 0.01518343478217, 0.0151830193498832, 0.0151829912280815, 0.0151832159935632, 0.0151832363985331, 0.0151831284178719, 0.0151830546520668, 0.0151830637156322, 0.0151831250994774, 0.0151831926890874, 0.0151832360549857, 0.0151832456104138, 0.0151832265875198, 0.0151831910716365, 0.0151831518502605, 0.0151831188733017, 0.0151830979220887, 0.0151830907566676, 0.0151830960489391, 0.0151831105749648, 0.0151831303269194, 0.0151831513688821, 0.0151831703847247, 0.0151831849478381, 0.0151831935848401, 0.0151831957157572, 0.01518319154046
flux1:, 0.663733277591975, 0.0153701192148952, 0.0153701238524362, 0.0153701215306942, 0.0153701120881684, 0.0153700962706894, 0.0153700758137584, 0.0153700534497087, 0.0153700327795721, 0.0153700179399183, 0.0153700130061332, 0.0153700211143189, 0.0153700433613233, 0.015370077660285, 0.0153701178852788, 0.0153701538178936, 0.015370172567156, 0.0153701621669773, 0.0153701177253956, 0.0153700493034906, 0.0153699877524486, 0.0153699792830946, 0.015370053899346, 0.0153701618444079, 0.015370139521911, 0.0153699124051426, 0.0153699429601748, 0.0153703627448227, 0.0153697428117109, 0.0153705415945419, 0.0153700404847254, 0.0153697436783203, 0.0153700404847254, 0.0153705415945419, 0.0153697428117109, 0.0153703627448227, 0.0153699429601748, 0.0153699124051426, 0.015370139521911, 0.0153701618444079, 0.015370053899346, 0.0153699792830946, 0.0153699877524486, 0.0153700493034906, 0.0153701177253956, 0.0153701621669773, 0.015370172567156, 0.0153701538178936, 0.0153701178852788, 0.015370077660285, 0.0153700433613233, 0.0153700211143189, 0.0153700130061332, 0.0153700179399183, 0.0153700327795721, 0.0153700534497087, 0.0153700758137584, 0.0153700962706894, 0.0153701120881684, 0.0153701215306942, 0.0153701238524362, 0.0153701192148951
flux1:, 0.663995726495728, 0.0155456068000642, 0.0155456119738196, 0.0155456096651656, 0.0155455997191825, 0.0155455829978917, 0.0155455614394499, 0.0155455380225953, 0.015545516584256, 0.0155455014316432, 0.0155454967024344, 0.0155455054661639, 0.0155455286337297, 0.0155455638542772, 0.0155456047279907, 0.015545640835043, 0.0155456592324762, 0.015545648098237, 0.0155456028696409, 0.0155455340302189, 0.0155454727618859, 0.0155454652579107, 0.015545540922325, 0.0155456488515516, 0.0155456245836474, 0.0155453951373677, 0.0155454278497534, 0.0155458512770719, 0.0155452241673473, 0.0155460325743914, 0.0155455257588783, 0.015545225277617, 0.0155455257588783, 0.0155460325743914, 0.0155452241673473, 0.0155458512770719, 0.0155454278497534, 0.0155453951373677, 0.0155456245836474, 0.0155456488515516, 0.015545540922325, 0.0155454652579107, 0.0155454727618859, 0.0155455340302189, 0.0155456028696409, 0.015545648098237, 0.0155456592324762, 0.015545640835043, 0.0155456047279907, 0.0155455638542772, 0.0155455286337297, 0.0155455054661639, 0.0155454967024344, 0.0155455014316432, 0.015545516584256, 0.0155455380225953, 0.0155455614394499, 0.0155455829978917, 0.0155455997191825, 0.0155456096651656, 0.0155456119738196, 0.0155456068000642
flux1:, 0.664258175399482, 0.0157092119803611, 0.0157092177964485, 0.0157092157335738, 0.0157092056073016, 0.0157091883432315, 0.0157091660215219, 0.0157091418086753, 0.0157091197308705, 0.0157091042395621, 0.0157090995337078, 0.0157091086417723, 0.0157091323375596, 0.0157091680714025, 0.0157092092411279, 0.0157092452917715, 0.0157092632775833, 0.0157092515419124, 0.0157092058364679, 0.0157091370115786, 0.0157090764861636, 0.015709070321226, 0.0157091472278542, 0.0157092551550808, 0.0157092289093856, 0.0157089971498631, 0.0157090317258199, 0.0157094580642984, 0.0157088238714851, 0.0157096409581098, 0.0157091285983285, 0.0157088245853606, 0.0157091285983285, 0.0157096409581098, 0.0157088238714851, 0.0157094580642984, 0.0157090317258199, 0.0157089971498631, 0.0157092289093856, 0.0157092551550808, 0.0157091472278542, 0.015709070321226, 0.0157090764861636, 0.0157091370115786, 0.0157092058364679, 0.0157092515419124, 0.0157092632775833, 0.0157092452917715, 0.0157092092411279, 0.0157091680714025, 0.0157091323375596, 0.0157091086417723, 0.0157090995337078, 0.0157091042395621, 0.0157091197308705, 0.0157091418086753, 0.0157091660215219, 0.0157091883432315, 0.0157092056073016, 0.0157092157335738, 0.0157092177964485, 0.0157092119803611
flux1:, 0.664520624303235, 0.0158605192706279, 0.0158605258620058, 0.0158605242964036, 0.0158605143211818, 0.0158604968721463, 0.0158604741119087, 0.0158604493387869, 0.0158604267253286, 0.0158604108450124, 0.0158604059609652, 0.015860415089096, 0.0158604389166653, 0.0158604747605363, 0.0158605158863758, 0.0158605516677822, 0.0158605692020159, 0.0158605570155478, 0.0158605111563087, 0.0158604427834798, 0.0158603834585791, 0.0158603789970669, 0.0158604573277366, 0.0158605652568413, 0.0158605369972338, 0.0158603029403429, 0.0158603390776439, 0.0158607675867749, 0.0158601264233675, 0.0158609512246606, 0.015860433497753, 0.0158601261057417, 0.015860433497753, 0.0158609512246606, 0.0158601264233675, 0.0158607675867749, 0.0158603390776439, 0.0158603029403429, 0.0158605369972338, 0.0158605652568413, 0.0158604573277366, 0.0158603789970669, 0.0158603834585791, 0.0158604427834798, 0.0158605111563087, 0.0158605570155478, 0.0158605692020159, 0.0158605516677822, 0.0158605158863758, 0.0158604747605363, 0.0158604389166653, 0.015860415089096, 0.0158604059609652, 0.0158604108450124, 0.0158604267253286, 0.0158604493387869, 0.0158604741119087, 0.0158604968721464, 0.0158605143211818, 0.0158605242964036, 0.0158605258620058, 0.0158605192706279
flux1:, 0.664783073206988, 0.015999141771572, 0.0159991492903477, 0.0159991484806938, 0.0159991389824155, 0.0159991216896266, 0.0159990987911153, 0.0159990736655174, 0.0159990505936997, 0.0159990342533336, 0.015999028977834, 0.0159990378006467, 0.0159990613727683, 0.0159990969409246, 0.015999137705453, 0.0159991730280731, 0.0159991900906261, 0.01599917761679, 0.0159991319301303, 0.0159990644400451, 0.0159990067576495, 0.015999004343235, 0.0159990842595763, 0.0159991921811476, 0.0159991618691987, 0.0159989255360741, 0.0159989629339234, 0.0159993928772742, 0.0159987448859527, 0.0159995764287693, 0.0159990535337926, 0.0159987429269058, 0.0159990535337926, 0.0159995764287693, 0.0159987448859527, 0.0159993928772742, 0.0159989629339234, 0.0159989255360741, 0.0159991618691987, 0.0159991921811476, 0.0159990842595763, 0.015999004343235, 0.0159990067576495, 0.0159990644400451, 0.0159991319301303, 0.01599917761679, 0.0159991900906261, 0.0159991730280731, 0.015999137705453, 0.0159990969409247, 0.0159990613727683, 0.0159990378006467, 0.015999028977834, 0.0159990342533336, 0.0159990505936997, 0.0159990736655174, 0.0159990987911153, 0.0159991216896266, 0.0159991389824155, 0.0159991484806938, 0.0159991492903477, 0.015999141771572
flux1:, 0.665045522110741, 0.016124722814372, 0.0161247314221542, 0.0161247316216781, 0.0161247229072079, 0.0161247060828928, 0.0161246833126342, 0.0161246580097596, 0.0161246345309275, 0.016124617644417, 0.0161246117623373, 0.0161246199657555, 0.0161246429174347, 0.0161246778532286, 0.016124717969794, 0.0161247526710974, 0.0161247692603286, 0.0161247566690637, 0.0161247114745186, 0.0161246452786317, 0.016124589652543, 0.0161245895974797, 0.0161246712338376, 0.016124779122674, 0.0161247467196911, 0.0161245081427083, 0.0161245465116803, 0.0161249771697839, 0.0161243225341893, 0.0161251598488953, 0.0161246320126722, 0.0161243183684295, 0.0161246320126722, 0.0161251598488953, 0.0161243225341893, 0.0161249771697839, 0.0161245465116802, 0.0161245081427083, 0.0161247467196911, 0.016124779122674, 0.0161246712338376, 0.0161245895974797, 0.016124589652543, 0.0161246452786317, 0.0161247114745186, 0.0161247566690637, 0.0161247692603286, 0.0161247526710974, 0.016124717969794, 0.0161246778532286, 0.0161246429174347, 0.0161246199657555, 0.0161246117623373, 0.016124617644417, 0.0161246345309275, 0.0161246580097596, 0.0161246833126342, 0.0161247060828928, 0.0161247229072079, 0.0161247316216781, 0.0161247314221542, 0.016124722814372
flux1:, 0.665307971014495, 0.0162369374848373, 0.0162369473417039, 0.0162369487852582, 0.016236941129614, 0.01623692504627, 0.0162369026300034, 0.0162368772901086, 0.0162368534323254, 0.0162368359057318, 0.0162368292106705, 0.0162368365042535, 0.0162368585048967, 0.016236892490928, 0.0162369317102629, 0.016236965656827, 0.0162369817868345, 0.0162369692475011, 0.0162369248474257, 0.0162368603259927, 0.0162368071301221, 0.0162368097056785, 0.0162368931631711, 0.0162370009767027, 0.0162369664463046, 0.0162367256751439, 0.0162367647468257, 0.0162371954294639, 0.0162365343841173, 0.0162373765156691, 0.016236843998055, 0.0162365275089513, 0.016236843998055, 0.0162373765156691, 0.0162365343841173, 0.0162371954294639, 0.0162367647468257, 0.0162367256751439, 0.0162369664463046, 0.0162370009767027, 0.0162368931631711, 0.0162368097056785, 0.0162368071301221, 0.0162368603259927, 0.0162369248474257, 0.0162369692475011, 0.0162369817868345, 0.016236965656827, 0.0162369317102629, 0.016236892490928, 0.0162368585048967, 0.0162368365042535, 0.0162368292106705, 0.0162368359057318, 0.0162368534323254, 0.0162368772901086, 0.0162369026300034, 0.01623692504627, 0.016236941129614, 0.0162369487852582, 0.0162369473417039, 0.0162369374848373
flux1:, 0.665570419918248, 0.0163354940182467, 0.0163355052710011, 0.0163355081625723, 0.0163355017975629, 0.0163354866793883, 0.0163354647975071, 0.0163354395259573, 0.0163354152985745, 0.0163353970384485, 0.0163353893435373, 0.01633539547213, 0.0163354162363125, 0.0163354490027479, 0.0163354871176515, 0.0163355202055633, 0.016335535902294, 0.016335523576105, 0.0163354802455812, 0.0163354177365735, 0.0163353672945587, 0.0163353727229346, 0.0163354580648635, 0.0163355657425377, 0.0163355290536431, 0.0163352861611826, 0.016335325697162, 0.0163357557546321, 0.0163350885936098, 0.0163359346116372, 0.0163353977099915, 0.0163350785848228, 0.0163353977099915, 0.0163359346116372, 0.0163350885936098, 0.0163357557546321, 0.016335325697162, 0.0163352861611826, 0.0163355290536431, 0.0163355657425377, 0.0163354580648635, 0.0163353727229346, 0.0163353672945587, 0.0163354177365735, 0.0163354802455812, 0.016335523576105, 0.016335535902294, 0.0163355202055633, 0.0163354871176515, 0.0163354490027479, 0.0163354162363125, 0.01633539547213, 0.0163353893435373, 0.0163353970384485, 0.0163354152985745, 0.0163354395259573, 0.0163354647975071, 0.0163354866793883, 0.0163355017975629, 0.0163355081625723, 0.0163355052710011, 0.0163354940182467
flux1:, 0.665832868822001, 0.0164201350567983, 0.0164201478272478, 0.0164201523286353, 0.0164201474335674, 0.0164201334504824, 0.0164201122361411, 0.0164200871057643, 0.016420062505576, 0.0164200434279366, 0.016420034576295, 0.0164200393304398, 0.0164200586268038, 0.0164200899575387, 0.0164201268054928, 0.0164201589591221, 0.0164201742555436, 0.0164201622878774, 0.0164201202653029, 0.0164200600546483, 0.0164200126311773, 0.016420021079183, 0.0164201083279379, 0.0164202157915648, 0.0164201769216465, 0.016419932009425, 0.0164199718092858, 0.016420400642278, 0.0164197277262959, 0.0164205767338921, 0.0164200357865709, 0.0164197142514002, 0.0164200357865709, 0.0164205767338921, 0.0164197277262959, 0.016420400642278, 0.0164199718092858, 0.016419932009425, 0.0164201769216465, 0.0164202157915648, 0.0164201083279379, 0.016420021079183, 0.0164200126311773, 0.0164200600546483, 0.0164201202653029, 0.0164201622878774, 0.0164201742555436, 0.0164201589591221, 0.0164201268054928, 0.0164200899575387, 0.0164200586268038, 0.0164200393304398, 0.016420034576295, 0.0164200434279366, 0.016420062505576, 0.0164200871057643, 0.0164201122361411, 0.0164201334504824, 0.0164201474335674, 0.0164201523286353, 0.0164201478272478, 0.0164201350567983
flux1:, 0.666095317725754, 0.0164906387624533, 0.0164906531364579, 0.0164906593577896, 0.0164906560527403, 0.0164906433172612, 0.0164906228571536, 0.0164905979126674, 0.01649057293123, 0.0164905529706548, 0.0164905428449305, 0.0164905460695355, 0.0164905637274334, 0.0164905934638806, 0.0164906289275701, 0.0164906600968585, 0.0164906750274832, 0.0164906635404596, 0.0164906230192335, 0.0164905653327744, 0.0164905211269323, 0.0164905327016378, 0.0164906218371744, 0.0164907289921778, 0.0164906879306178, 0.0164904411336151, 0.0164904810416324, 0.0164909081093908, 0.0164902298710106, 0.0164910810119854, 0.0164905364007052, 0.0164902126994172, 0.0164905364007052, 0.0164910810119854, 0.0164902298710105, 0.0164909081093908, 0.0164904810416324, 0.0164904411336151, 0.0164906879306178, 0.0164907289921778, 0.0164906218371744, 0.0164905327016378, 0.0164905211269323, 0.0164905653327744, 0.0164906230192335, 0.0164906635404596, 0.0164906750274832, 0.0164906600968585, 0.0164906289275701, 0.0164905934638806, 0.0164905637274334, 0.0164905460695355, 0.0164905428449305, 0.0164905529706548, 0.01649057293123, 0.0164905979126674, 0.0164906228571536, 0.0164906433172612, 0.0164906560527403, 0.0164906593577896, 0.0164906531364579, 0.0164906387624533
flux1:, 0.666357766629508, 0.0165468197788411, 0.0165468357968416, 0.0165468437894938, 0.0165468421314973, 0.0165468306985606, 0.0165468110362207, 0.0165467863003731, 0.0165467609319944, 0.0165467400502679, 0.016546728580741, 0.0165467301815765, 0.0165467460951848, 0.0165467741375922, 0.0165468081434061, 0.0165468382998979, 0.0165468528949884, 0.0165468419806896, 0.0165468031023745, 0.0165467480998674, 0.016546707240742, 0.0165467219872202, 0.0165468129471177, 0.0165469196845944, 0.01654687643596, 0.0165466279264621, 0.0165466678367358, 0.0165470926632431, 0.0165464096099736, 0.0165472620743835, 0.016546714225349, 0.0165463886197582, 0.016546714225349, 0.0165472620743835, 0.0165464096099736, 0.0165470926632431, 0.0165466678367358, 0.0165466279264621, 0.01654687643596, 0.0165469196845944, 0.0165468129471177, 0.0165467219872202, 0.016546707240742, 0.0165467480998674, 0.0165468031023745, 0.0165468419806896, 0.0165468528949884, 0.0165468382998979, 0.0165468081434061, 0.0165467741375922, 0.0165467460951848, 0.0165467301815765, 0.016546728580741, 0.0165467400502679, 0.0165467609319944, 0.0165467863003731, 0.0165468110362207, 0.0165468306985606, 0.0165468421314973, 0.0165468437894938, 0.0165468357968416, 0.0165468197788411
flux1:, 0.666620215533261, 0.016588530036788, 0.0165885476864443, 0.0165885574387932, 0.0165885574211245, 0.0165885472907879, 0.0165885284321149, 0.0165885039130811, 0.0165884781629377, 0.0165884563567218, 0.0165884435275083, 0.0165884434752121, 0.0165884576049639, 0.0165884839112827, 0.0165885164259721, 0.0165885455578796, 0.0165885598376898, 0.016588549552388, 0.0165885124016666, 0.0165884601730668, 0.0165884227177551, 0.0165884406189569, 0.0165885332999964, 0.0165886394994504, 0.0165885940865082, 0.0165883440768538, 0.0165883839366754, 0.0165888061146667, 0.016588118829817, 0.0165889718576503, 0.0165884212413815, 0.016588094010873, 0.0165884212413815, 0.0165889718576502, 0.016588118829817, 0.0165888061146667, 0.0165883839366754, 0.0165883440768538, 0.0165885940865082, 0.0165886394994504, 0.0165885332999964, 0.0165884406189569, 0.0165884227177551, 0.0165884601730668, 0.0165885124016666, 0.016588549552388, 0.0165885598376898, 0.0165885455578796, 0.0165885164259722, 0.0165884839112827, 0.0165884576049639, 0.0165884434752121, 0.0165884435275083, 0.0165884563567218, 0.0165884781629377, 0.0165885039130811, 0.0165885284321149, 0.0165885472907879, 0.0165885574211245, 0.0165885574387932, 0.0165885476864443, 0.016588530036788
flux1:, 0.666882664437014, 0.0166156593989572, 0.0166156786104001, 0.0166156900466694, 0.016615691601225, 0.0166156827240067, 0.0166156646445924, 0.0166156403440955, 0.0166156142359242, 0.0166155915429547, 0.016615577395946, 0.0166155757273348, 0.0166155880986475, 0.016615612681093, 0.0166156437068532, 0.0166156718134938, 0.0166156857829035, 0.0166156761426178, 0.0166156407442948, 0.0166155913084758, 0.0166155572425372, 0.0166155782212471, 0.0166156724823903, 0.016615778014975, 0.0166157304812665, 0.0166154792253098, 0.0166155190366201, 0.016615938229318, 0.0166152473705347, 0.0166161002534993, 0.0166155473833425, 0.0166152188240422, 0.0166155473833425, 0.0166161002534992, 0.0166152473705347, 0.016615938229318, 0.0166155190366201, 0.0166154792253098, 0.0166157304812665, 0.016615778014975, 0.0166156724823903, 0.0166155782212471, 0.0166155572425372, 0.0166155913084758, 0.0166156407442948, 0.0166156761426178, 0.0166156857829035, 0.0166156718134938, 0.0166156437068532, 0.016615612681093, 0.0166155880986475, 0.0166155757273348, 0.016615577395946, 0.0166155915429547, 0.0166156142359242, 0.0166156403440955, 0.0166156646445924, 0.0166156827240067, 0.016615691601225, 0.0166156900466694, 0.0166156786104001, 0.0166156593989572
flux1:, 0.667145113340768, 0.0166281361400008, 0.0166281567840467, 0.0166281697663314, 0.0166281727689337, 0.0166281650534043, 0.016628147707139, 0.0166281236287234, 0.0166280972115571, 0.01662807371495, 0.0166280583512327, 0.0166280551678503, 0.0166280658672571, 0.0166280887868097, 0.016628118355125, 0.0166281454411009, 0.0166281590849841, 0.0166281500626327, 0.0166281163808438, 0.0166280696868005, 0.0166280389271021, 0.0166280628498444, 0.0166281585164336, 0.0166282632485177, 0.0166282136603337, 0.0166279614535078, 0.0166280012723765, 0.0166284172129166, 0.0166277235084233, 0.0166285755898569, 0.0166280210192089, 0.0166276914426947, 0.0166280210192089, 0.0166285755898569, 0.0166277235084233, 0.0166284172129166, 0.0166280012723765, 0.0166279614535078, 0.0166282136603337, 0.0166282632485177, 0.0166281585164336, 0.0166280628498444, 0.0166280389271021, 0.0166280696868005, 0.0166281163808438, 0.0166281500626327, 0.016628159084984, 0.0166281454411009, 0.016628118355125, 0.0166280887868097, 0.0166280658672571, 0.0166280551678503, 0.0166280583512327, 0.01662807371495, 0.0166280972115571, 0.0166281236287234, 0.0166281477071389, 0.0166281650534043, 0.0166281727689337, 0.0166281697663314, 0.0166281567840467, 0.0166281361400008
flux1:, 0.667407562244521, 0.0166259272595614, 0.0166259491490558, 0.0166259634824187, 0.0166259677607003, 0.0166259610828191, 0.0166259444111879, 0.0166259205680734, 0.0166258939215433, 0.0166258697518938, 0.0166258533305243, 0.0166258487944957, 0.0166258579634102, 0.0166258793226003, 0.016625907487242, 0.016625933556737, 0.0166259468363681, 0.0166259383607125, 0.0166259063004079, 0.0166258622308924, 0.0166258346306995, 0.0166258613133858, 0.0166259581823423, 0.016626061979202, 0.0166260104268186, 0.0166257576047347, 0.0166257975388662, 0.0166262100274713, 0.0166255142701122, 0.0166263649430985, 0.0166258092614195, 0.0166254789930058, 0.0166258092614195, 0.0166263649430985, 0.0166255142701122, 0.0166262100274713, 0.0166257975388662, 0.0166257576047347, 0.0166260104268186, 0.016626061979202, 0.0166259581823423, 0.0166258613133858, 0.0166258346306995, 0.0166258622308924, 0.0166259063004079, 0.0166259383607125, 0.0166259468363681, 0.016625933556737, 0.016625907487242, 0.0166258793226003, 0.0166258579634102, 0.0166258487944957, 0.0166258533305243, 0.0166258697518938, 0.0166258939215433, 0.0166259205680734, 0.0166259444111879, 0.0166259610828191, 0.0166259677607003, 0.0166259634824187, 0.0166259491490558, 0.0166259272595613
flux1:, 0.667670011148274, 0.0166090386263829, 0.0166090615206514, 0.0166090769610051, 0.0166090823043899, 0.0166090765179847, 0.0166090604594403, 0.0166090368814133, 0.0166090101192272, 0.0166089854543059, 0.0166089681884526, 0.0166089625158404, 0.0166089703422943, 0.0166089902766865, 0.0166090171062877, 0.016609042157844, 0.0166090550085942, 0.0166090469650857, 0.0166090163757605, 0.0166089747531972, 0.0166089501092695, 0.0166089793243157, 0.0166090771700817, 0.0166091798995223, 0.0166091264975906, 0.016608873433167, 0.0166089136375125, 0.0166093225365548, 0.0166086255758193, 0.0166094742796629, 0.0166089181073976, 0.0166085874840312, 0.0166089181073976, 0.0166094742796629, 0.0166086255758193, 0.0166093225365548, 0.0166089136375125, 0.016608873433167, 0.0166091264975906, 0.0166091798995223, 0.0166090771700817, 0.0166089793243157, 0.0166089501092695, 0.0166089747531972, 0.0166090163757605, 0.0166090469650857, 0.0166090550085942, 0.016609042157844, 0.0166090171062877, 0.0166089902766865, 0.0166089703422943, 0.0166089625158404, 0.0166089681884526, 0.0166089854543059, 0.0166090101192272, 0.0166090368814133, 0.0166090604594403, 0.0166090765179847, 0.0166090823043899, 0.0166090769610051, 0.0166090615206514, 0.0166090386263829
flux1:, 0.667932460052027, 0.0165775149527264, 0.0165775385649172, 0.0165775548292481, 0.0165775610004293, 0.0165775559481703, 0.0165775404469744, 0.0165775171858455, 0.0165774904571604, 0.0165774655191406, 0.0165774476697402, 0.0165774411217248, 0.0165774478305097, 0.0165774664993538, 0.0165774920699878, 0.0165775160920883, 0.0165775284225953, 0.0165775206561482, 0.016577491337691, 0.016577451932126, 0.0165774299935097, 0.0165774614780998, 0.016577560059043, 0.016577661594762, 0.0165776064817835, 0.016577353580958, 0.0165773942515845, 0.0165777994787495, 0.0165771022110303, 0.0165779484262968, 0.0165773924088571, 0.0165770617766857, 0.0165773924088571, 0.0165779484262968, 0.0165771022110303, 0.0165777994787495, 0.0165773942515845, 0.016577353580958, 0.0165776064817835, 0.016577661594762, 0.016577560059043, 0.0165774614780998, 0.0165774299935097, 0.016577451932126, 0.016577491337691, 0.0165775206561482, 0.0165775284225953, 0.0165775160920883, 0.0165774920699878, 0.0165774664993538, 0.0165774478305097, 0.0165774411217248, 0.0165774476697402, 0.0165774655191406, 0.0165774904571604, 0.0165775171858455, 0.0165775404469744, 0.0165775559481703, 0.0165775610004293, 0.0165775548292481, 0.0165775385649172, 0.0165775149527264
flux1:, 0.668194908955781, 0.0165314395992124, 0.0165314636061443, 0.0165314803844975, 0.0165314871317419, 0.0165314826559464, 0.0165314676699239, 0.0165314448031723, 0.0165314182917042, 0.0165313933419968, 0.0165313752092004, 0.0165313680815072, 0.0165313739232169, 0.0165313914997558, 0.0165314158879297, 0.0165314388556621, 0.0165314505485778, 0.0165314428682008, 0.0165314145786394, 0.0165313771173984, 0.0165313575955372, 0.0165313910606745, 0.0165314901256731, 0.0165315903501972, 0.0165315336870562, 0.0165312813831918, 0.0165313227496269, 0.0165317242694625, 0.0165310276268563, 0.016531870869234, 0.0165313156702309, 0.0165309853819088, 0.0165313156702309, 0.016531870869234, 0.0165310276268563, 0.0165317242694625, 0.0165313227496269, 0.0165312813831918, 0.0165315336870562, 0.0165315903501972, 0.0165314901256731, 0.0165313910606745, 0.0165313575955372, 0.0165313771173984, 0.0165314145786394, 0.0165314428682008, 0.0165314505485778, 0.0165314388556621, 0.0165314158879297, 0.0165313914997558, 0.0165313739232169, 0.0165313680815072, 0.0165313752092004, 0.0165313933419968, 0.0165314182917042, 0.0165314448031723, 0.0165314676699239, 0.0165314826559464, 0.0165314871317419, 0.0165314803844975, 0.0165314636061443, 0.0165314395992124
flux1:, 0.668457357859534, 0.0164709342111477, 0.0164709582651225, 0.0164709752336748, 0.0164709823032489, 0.016470978255884, 0.0164709637626156, 0.0164709413949613, 0.0164709153158125, 0.0164708906477141, 0.016470872560514, 0.0164708651715912, 0.0164708704111017, 0.016470887073026, 0.0164709103494613, 0.0164709322224686, 0.0164709431368051, 0.0164709353219306, 0.0164709077867735, 0.0164708719654336, 0.0164708545451823, 0.0164708896851515, 0.0164709889800778, 0.0164710877871336, 0.0164710297547039, 0.0164707785018521, 0.0164708208181797, 0.0164712186323701, 0.0164705235703806, 0.0164713633836572, 0.0164708096775913, 0.0164704800893977, 0.0164708096775913, 0.0164713633836572, 0.0164705235703806, 0.0164712186323701, 0.0164708208181797, 0.0164707785018521, 0.0164710297547039, 0.0164710877871336, 0.0164709889800778, 0.0164708896851515, 0.0164708545451823, 0.0164708719654336, 0.0164709077867735, 0.0164709353219306, 0.0164709431368051, 0.0164709322224686, 0.0164709103494613, 0.016470887073026, 0.0164708704111017, 0.0164708651715912, 0.016470872560514, 0.0164708906477141, 0.0164709153158126, 0.0164709413949613, 0.0164709637626156, 0.016470978255884, 0.0164709823032489, 0.0164709752336748, 0.0164709582651225, 0.0164709342111477
flux1:, 0.668719806763287, 0.0163961581883277, 0.0163961819302524, 0.0163961987647464, 0.0163962059127694, 0.0163962021640889, 0.0163961881651765, 0.0163961664279553, 0.0163961410222789, 0.0163961169517619, 0.0163960992562796, 0.0163960919347843, 0.0163960968397202, 0.0163961127602295, 0.0163961349847427, 0.0163961557065886, 0.0163961656815949, 0.016396157489866, 0.0163961304126669, 0.0163960959069014, 0.0163960802579972, 0.016396116759857, 0.0163962160337011, 0.0163963133299126, 0.0163962541257984, 0.0163960043910344, 0.0163960479260644, 0.0163964420628067, 0.0163957495473466, 0.0163965854958192, 0.016396033960454, 0.0163957054293057, 0.016396033960454, 0.0163965854958192, 0.0163957495473466, 0.0163964420628067, 0.0163960479260644, 0.0163960043910344, 0.0163962541257984, 0.0163963133299126, 0.0163962160337011, 0.016396116759857, 0.0163960802579972, 0.0163960959069014, 0.0163961304126668, 0.016396157489866, 0.0163961656815949, 0.0163961557065886, 0.0163961349847427, 0.0163961127602295, 0.0163960968397202, 0.0163960919347843, 0.0163960992562796, 0.0163961169517619, 0.0163961410222789, 0.0163961664279553, 0.0163961881651765, 0.0163962021640889, 0.0163962059127694, 0.0163961987647464, 0.0163961819302524, 0.0163961581883277
flux1:, 0.66898225566704, 0.0163073079912381, 0.0163073310643305, 0.016307347453136, 0.0163073544562207, 0.0163073509015721, 0.0163073374247437, 0.0163073164731009, 0.016307292000846, 0.016307268855926, 0.0163072519029112, 0.0163072449750821, 0.0163072498047997, 0.0163072651446831, 0.0163072863624043, 0.0163073058613942, 0.0163073147218137, 0.0163073058980155, 0.0163072789717356, 0.0163072454495605, 0.0163072312381035, 0.0163072687908464, 0.0163073678012482, 0.0163074635070949, 0.0163074033416099, 0.01630715559669, 0.0163072006235594, 0.0163075911264536, 0.0163069021205549, 0.0163077337812065, 0.0163071850898582, 0.016306857970297, 0.0163071850898582, 0.0163077337812065, 0.0163069021205549, 0.0163075911264536, 0.0163072006235594, 0.01630715559669, 0.0163074033416099, 0.0163074635070949, 0.0163073678012482, 0.0163072687908464, 0.0163072312381035, 0.0163072454495605, 0.0163072789717356, 0.0163073058980155, 0.0163073147218137, 0.0163073058613943, 0.0163072863624043, 0.0163072651446831, 0.0163072498047997, 0.0163072449750821, 0.0163072519029112, 0.016307268855926, 0.016307292000846, 0.0163073164731009, 0.0163073374247437, 0.0163073509015721, 0.0163073544562207, 0.016307347453136, 0.0163073310643304, 0.0163073079912381
flux1:, 0.669244704570794, 0.0162046162875183, 0.01620463835084, 0.0162046540069446, 0.0162046606710786, 0.0162046572355438, 0.0162046443345083, 0.016204624342563, 0.0162046010736693, 0.0162045791828588, 0.0162045633149806, 0.0162045570924748, 0.0162045620880485, 0.0162045769891201, 0.0162045972282024, 0.0162046154196167, 0.0162046229820977, 0.0162046132678625, 0.0162045861865749, 0.0162045533205176, 0.0162045402200251, 0.0162045785230696, 0.0162046770410695, 0.0162047710910805, 0.0162047101826046, 0.0162044648952299, 0.016204511680811, 0.0162048985976815, 0.0162042140483337, 0.0162050410031055, 0.0162044958170772, 0.0162041704583148, 0.0162044958170772, 0.0162050410031055, 0.0162042140483337, 0.0162048985976815, 0.016204511680811, 0.0162044648952299, 0.0162047101826046, 0.0162047710910805, 0.0162046770410695, 0.0162045785230696, 0.0162045402200251, 0.0162045533205176, 0.0162045861865749, 0.0162046132678625, 0.0162046229820977, 0.0162046154196167, 0.0162045972282024, 0.0162045769891201, 0.0162045620880485, 0.0162045570924748, 0.0162045633149806, 0.0162045791828588, 0.0162046010736693, 0.016204624342563, 0.0162046443345083, 0.0162046572355438, 0.0162046606710786, 0.0162046540069446, 0.01620463835084, 0.0162046162875183
flux1:, 0.669507153474547, 0.0160883509434773, 0.0160883716845613, 0.0160883863558743, 0.0160883925231131, 0.0160883891637938, 0.0160883769159005, 0.0160883580701635, 0.0160883362746558, 0.016088315955068, 0.0160883014945901, 0.0160882962633166, 0.0160883016389476, 0.0160883162190907, 0.0160883354899713, 0.0160883522795813, 0.0160883583599504, 0.0160883475038286, 0.0160883199742945, 0.0160882874530199, 0.0160882751546517, 0.0160883139253763, 0.0160884117392393, 0.0160885040814396, 0.0160884426513263, 0.0160882002763118, 0.0160882490708113, 0.0160886324428726, 0.016087953268393, 0.0160887750968725, 0.016088234058253, 0.0160879108013522, 0.016088234058253, 0.0160887750968725, 0.016087953268393, 0.0160886324428726, 0.0160882490708113, 0.0160882002763118, 0.0160884426513263, 0.0160885040814396, 0.0160884117392393, 0.0160883139253763, 0.0160882751546517, 0.0160882874530199, 0.0160883199742945, 0.0160883475038286, 0.0160883583599504, 0.0160883522795813, 0.0160883354899713, 0.0160883162190907, 0.0160883016389476, 0.0160882962633166, 0.0160883014945901, 0.016088315955068, 0.0160883362746558, 0.0160883580701635, 0.0160883769159005, 0.0160883891637938, 0.0160883925231131, 0.0160883863558743, 0.0160883716845613, 0.0160883509434773
flux1:, 0.6697696023783, 0.0159588138663736, 0.0159588330122781, 0.0159588464897474, 0.0159588520424409, 0.0159588487483485, 0.0159588372502481, 0.0159588197416809, 0.0159587996791892, 0.0159587812248722, 0.0159587684622701, 0.015958764472697, 0.0159587704088735, 0.0159587847588467, 0.0159588030550289, 0.0159588183436935, 0.0159588227647507, 0.0159588105322164, 0.0159587822848753, 0.0159587498238356, 0.0159587380454357, 0.01595877702552, 0.0159588739435419, 0.0159589645382085, 0.0159589028054391, 0.0159586637760963, 0.0159587148032149, 0.0159590946549764, 0.0159584217332892, 0.015959238006105, 0.0159587017311348, 0.015958380906395, 0.0159587017311348, 0.015959238006105, 0.0159584217332892, 0.0159590946549764, 0.0159587148032149, 0.0159586637760962, 0.0159589028054391, 0.0159589645382085, 0.0159588739435419, 0.01595877702552, 0.0159587380454357, 0.0159587498238356, 0.0159587822848753, 0.0159588105322164, 0.0159588227647507, 0.0159588183436935, 0.0159588030550289, 0.0159587847588467, 0.0159587704088735, 0.015958764472697, 0.0159587684622701, 0.0159587812248722, 0.0159587996791892, 0.0159588197416809, 0.0159588372502481, 0.0159588487483485, 0.0159588520424409, 0.0159588464897474, 0.0159588330122781, 0.0159588138663736
flux1:, 0.670032051282053, 0.0158163397040816, 0.0158163570303102, 0.0158163691534931, 0.0158163740159216, 0.0158163708055885, 0.0158163601672134, 0.0158163441824018, 0.0158163260916619, 0.0158163097627286, 0.0158162989467583, 0.0158162964060775, 0.0158163030447166, 0.0158163172267749, 0.0158163345270099, 0.015816348216087, 0.0158163508155506, 0.0158163369985178, 0.0158163077974591, 0.0158162751481863, 0.0158162636418487, 0.0158163026022477, 0.0158163984545023, 0.0158164872723253, 0.0158164254481217, 0.0158161901681524, 0.0158162436161565, 0.015816619946421, 0.0158159541045819, 0.0158167643777657, 0.0158162334509431, 0.0158159153755563, 0.0158162334509431, 0.0158167643777657, 0.0158159541045819, 0.015816619946421, 0.0158162436161565, 0.0158161901681524, 0.0158164254481217, 0.0158164872723253, 0.0158163984545023, 0.0158163026022477, 0.0158162636418487, 0.0158162751481863, 0.0158163077974591, 0.0158163369985178, 0.0158163508155506, 0.015816348216087, 0.0158163345270099, 0.0158163172267749, 0.0158163030447166, 0.0158162964060775, 0.0158162989467583, 0.0158163097627286, 0.0158163260916619, 0.0158163441824018, 0.0158163601672134, 0.0158163708055885, 0.0158163740159216, 0.0158163691534931, 0.0158163570303102, 0.0158163397040816
flux1:, 0.670294500185807, 0.0156612944096444, 0.0156613097465085, 0.0156613204064012, 0.0156613245438629, 0.0156613214609253, 0.0156613117982125, 0.0156612975101792, 0.0156612815990736, 0.015661267612149, 0.0156612589417888, 0.0156612580082237, 0.0156612654499115, 0.0156612794981926, 0.0156612957698661, 0.0156613077671258, 0.0156613084053438, 0.0156612928307847, 0.0156612624823224, 0.0156612294400465, 0.0156612179979872, 0.0156612567424323, 0.0156613513814745, 0.0156614384012444, 0.0156613766838585, 0.0156611455200442, 0.0156612015340554, 0.015661574308321, 0.0156609163135739, 0.0156617201240994, 0.0156611950931756, 0.0156608800692009, 0.0156611950931756, 0.0156617201240994, 0.0156609163135739, 0.015661574308321, 0.0156612015340555, 0.0156611455200442, 0.0156613766838585, 0.0156614384012444, 0.0156613513814745, 0.0156612567424323, 0.0156612179979872, 0.0156612294400465, 0.0156612624823224, 0.0156612928307847, 0.0156613084053438, 0.0156613077671258, 0.0156612957698661, 0.0156612794981926, 0.0156612654499115, 0.0156612580082237, 0.0156612589417888, 0.015661267612149, 0.0156612815990736, 0.0156612975101792, 0.0156613117982125, 0.0156613214609253, 0.0156613245438629, 0.0156613204064012, 0.0156613097465085, 0.0156612944096444
flux1:, 0.67055694908956, 0.0154940736790617, 0.0154940869152261, 0.0154940960543256, 0.0154940994698655, 0.0154940965769932, 0.0154940880038425, 0.0154940755630468, 0.0154940619997115, 0.0154940505201477, 0.0154940441387348, 0.0154940449181571, 0.0154940532214938, 0.0154940671440286, 0.0154940823474886, 0.0154940925731865, 0.0154940911402387, 0.0154940736775391, 0.0154940420370718, 0.0154940084464292, 0.0154939969050212, 0.0154940352720133, 0.015494128572599, 0.0154942137785714, 0.0154941523484608, 0.0154939256243972, 0.0154939843001644, 0.015494353444677, 0.0154937039972644, 0.0154945008599285, 0.0154939822318989, 0.0154936705445967, 0.0154939822318989, 0.0154945008599285, 0.0154937039972644, 0.015494353444677, 0.0154939843001644, 0.0154939256243972, 0.0154941523484608, 0.0154942137785714, 0.015494128572599, 0.0154940352720133, 0.0154939969050212, 0.0154940084464292, 0.0154940420370718, 0.0154940736775391, 0.0154940911402387, 0.0154940925731865, 0.0154940823474886, 0.0154940671440286, 0.0154940532214938, 0.0154940449181571, 0.0154940441387348, 0.0154940505201477, 0.0154940619997115, 0.0154940755630468, 0.0154940880038425, 0.0154940965769932, 0.0154940994698655, 0.0154940960543256, 0.0154940869152261, 0.0154940736790617
flux1:, 0.670819397993313, 0.0153151012714636, 0.0153151123545867, 0.0153151199643228, 0.0153151226934348, 0.0153151200650716, 0.0153151126850731, 0.0153151022111288, 0.0153150911165972, 0.0153150822528047, 0.0153150782445737, 0.0153150807894752, 0.0153150899724236, 0.0153151037545452, 0.0153151178480616, 0.0153151262408215, 0.0153151226626638, 0.0153151032294087, 0.0153150702063273, 0.0153150359650075, 0.0153150242069234, 0.0153150620702457, 0.0153151539281741, 0.0153152373072717, 0.0153151763228641, 0.015314954313952, 0.0153150156933047, 0.0153153810909434, 0.0153147408188282, 0.0153155302245754, 0.0153150184627425, 0.0153147103792924, 0.0153150184627425, 0.0153155302245754, 0.0153147408188282, 0.0153153810909434, 0.0153150156933047, 0.015314954313952, 0.0153151763228641, 0.0153152373072717, 0.0153151539281741, 0.0153150620702456, 0.0153150242069234, 0.0153150359650075, 0.0153150702063273, 0.0153151032294087, 0.0153151226626638, 0.0153151262408214, 0.0153151178480616, 0.0153151037545452, 0.0153150899724236, 0.0153150807894752, 0.0153150782445737, 0.0153150822528047, 0.0153150911165972, 0.0153151022111288, 0.0153151126850731, 0.0153151200650716, 0.0153151226934348, 0.0153151199643228, 0.0153151123545867, 0.0153151012714636
flux1:, 0.671081846897066, 0.0151248272215609, 0.0151248361561175, 0.0151248422719434, 0.0151248443756849, 0.0151248420901266, 0.0151248359885985, 0.0151248275631969, 0.0151248190059592, 0.0151248128060962, 0.0151248111951972, 0.0151248155059478, 0.0151248255489849, 0.0151248391578454, 0.0151248521028635, 0.0151248586250297, 0.0151248528683767, 0.0151248314343288, 0.0151247969948204, 0.0151247620550898, 0.0151247500095738, 0.0151247872774182, 0.0151248776076381, 0.0151249591466598, 0.0151248987408777, 0.0151246816707341, 0.0151247457388567, 0.0151251072269577, 0.0151244766825395, 0.0151252580982812, 0.015124753620418, 0.0151244493890343, 0.015124753620418, 0.0151252580982812, 0.0151244766825395, 0.0151251072269577, 0.0151247457388567, 0.0151246816707341, 0.0151248987408777, 0.0151249591466598, 0.0151248776076381, 0.0151247872774182, 0.0151247500095738, 0.0151247620550898, 0.0151247969948204, 0.0151248314343288, 0.0151248528683767, 0.0151248586250297, 0.0151248521028635, 0.0151248391578454, 0.0151248255489849, 0.0151248155059478, 0.0151248111951972, 0.0151248128060962, 0.0151248190059592, 0.0151248275631969, 0.0151248359885985, 0.0151248420901266, 0.0151248443756848, 0.0151248422719434, 0.0151248361561175, 0.0151248272215609
flux1:, 0.67134429580082, 0.0149237259549351, 0.0149237327974696, 0.0149237374920288, 0.0149237390490667, 0.0149237371804261, 0.0149237324172726, 0.014923726078727, 0.0149237200714793, 0.0149237165226114, 0.0149237172745661, 0.0149237233027743, 0.0149237341535638, 0.0149237475434217, 0.0149237593097639, 0.0149237639519104, 0.0149237560276139, 0.014923732616731, 0.0149236967844196, 0.0149236611525512, 0.0149236487939202, 0.0149236854067734, 0.0149237741409204, 0.0149238538239223, 0.0149237941016133, 0.0149235821400099, 0.0149236488246007, 0.0149240061947542, 0.0149233858535925, 0.0149241587235076, 0.01492366190112, 0.0149233617505604, 0.01492366190112, 0.0149241587235076, 0.0149233858535925, 0.0149240061947542, 0.0149236488246007, 0.0149235821400099, 0.0149237941016133, 0.0149238538239223, 0.0149237741409204, 0.0149236854067734, 0.0149236487939202, 0.0149236611525512, 0.0149236967844196, 0.014923732616731, 0.0149237560276139, 0.0149237639519104, 0.0149237593097639, 0.0149237475434217, 0.0149237341535638, 0.0149237233027743, 0.0149237172745661, 0.0149237165226114, 0.0149237200714793, 0.014923726078727, 0.0149237324172726, 0.0149237371804261, 0.0149237390490667, 0.0149237374920288, 0.0149237327974696, 0.0149237259549351
flux1:, 0.671606744704573, 0.0147122943173178, 0.0147122991695197, 0.0147123025444016, 0.0147123036425538, 0.0147123022531522, 0.0147122988569954, 0.01471229459672, 0.0147122910954583, 0.0147122901251753, 0.0147122931506064, 0.0147123008043056, 0.0147123123835467, 0.0147123255014596, 0.0147123360721407, 0.0147123388564732, 0.0147123288212248, 0.0147123035116491, 0.0147122663661055, 0.0147122300998285, 0.0147122174443692, 0.0147122533718488, 0.0147123404553999, 0.0147124182614022, 0.0147123592977799, 0.0147121525601591, 0.0147122217324726, 0.0147125747322493, 0.0147119649937355, 0.0147127287419862, 0.014712239900628, 0.0147119440400837, 0.014712239900628, 0.0147127287419862, 0.0147119649937355, 0.0147125747322493, 0.0147122217324727, 0.0147121525601591, 0.0147123592977799, 0.0147124182614022, 0.0147123404553999, 0.0147122533718488, 0.0147122174443692, 0.0147122300998285, 0.0147122663661055, 0.0147123035116491, 0.0147123288212248, 0.0147123388564732, 0.0147123360721407, 0.0147123255014596, 0.0147123123835467, 0.0147123008043056, 0.0147122931506064, 0.0147122901251753, 0.0147122910954583, 0.01471229459672, 0.0147122988569954, 0.0147123022531522, 0.0147123036425538, 0.0147123025444016, 0.0147122991695197, 0.0147122943173178
flux1:, 0.671869193608326, 0.0144910495295037, 0.0144910525296075, 0.0144910547062654, 0.0144910554341058, 0.0144910545677864, 0.0144910525317362, 0.014491050292864, 0.0144910491983475, 0.0144910506787017, 0.0144910558390683, 0.0144910649893751, 0.0144910771974381, 0.0144910899889951, 0.0144910993643478, 0.0144911003467918, 0.0144910883030589, 0.0144910612251009, 0.0144910228983421, 0.0144909861025005, 0.0144909732039898, 0.0144910084408556, 0.0144910938300901, 0.0144911697312436, 0.0144911115714029, 0.0144909101199612, 0.0144909815976583, 0.0144913299341543, 0.0144907311240087, 0.0144914851587524, 0.014491004579318, 0.0144907131986573, 0.014491004579318, 0.0144914851587524, 0.0144907311240087, 0.0144913299341543, 0.0144909815976583, 0.0144909101199612, 0.0144911115714029, 0.0144911697312436, 0.0144910938300901, 0.0144910084408556, 0.0144909732039898, 0.0144909861025005, 0.0144910228983421, 0.0144910612251009, 0.0144910883030589, 0.0144911003467918, 0.0144910993643478, 0.0144910899889951, 0.0144910771974381, 0.0144910649893751, 0.0144910558390683, 0.0144910506787017, 0.0144910491983475, 0.014491050292864, 0.0144910525317362, 0.0144910545677864, 0.0144910554341058, 0.0144910547062654, 0.0144910525296075, 0.0144910495295037
flux1:, 0.67213164251208, 0.0142605270799327, 0.0142605283930209, 0.0142605295034485, 0.014260529942515, 0.0142605296192988, 0.0142605288986206, 0.0142605285768359, 0.0142605297383235, 0.0142605334918389, 0.0142605406068214, 0.0142605510956555, 0.0142605638195992, 0.0142605762343395, 0.0142605844351961, 0.0142605837060374, 0.0142605698002244, 0.01426054113245, 0.0142605018036285, 0.0142604646243059, 0.0142604515684224, 0.0142604861300079, 0.0142605697889631, 0.0142606437492826, 0.0142605864088066, 0.0142603902550775, 0.0142604638067463, 0.0142608071517687, 0.0142602195261809, 0.0142609632447171, 0.0142604911656041, 0.0142602044359322, 0.0142604911656041, 0.0142609632447171, 0.0142602195261809, 0.0142608071517687, 0.0142604638067463, 0.0142603902550775, 0.0142605864088066, 0.0142606437492826, 0.0142605697889631, 0.0142604861300079, 0.0142604515684224, 0.0142604646243059, 0.0142605018036286, 0.01426054113245, 0.0142605698002244, 0.0142605837060374, 0.0142605844351961, 0.0142605762343395, 0.0142605638195992, 0.0142605510956555, 0.0142605406068214, 0.0142605334918389, 0.0142605297383235, 0.0142605285768359, 0.0142605288986206, 0.0142605296192988, 0.014260529942515, 0.0142605295034485, 0.0142605283930209, 0.0142605270799327
flux1:, 0.672394091415833, 0.0140212785672544, 0.0140212783750801, 0.0140212785528256, 0.0140212787709067, 0.0140212789833112, 0.0140212794951297, 0.0140212809416692, 0.0140212841627108, 0.0140212899701205, 0.0140212988262337, 0.0140213104746603, 0.0140213235952307, 0.0140213355914342, 0.0140213426611681, 0.0140213403441862, 0.0140213247630965, 0.0140212947267073, 0.0140212546152593, 0.0140212172326752, 0.0140212041306033, 0.014021238047919, 0.0140213199455152, 0.0140213919202562, 0.0140213353868868, 0.014021144495699, 0.0140212198468514, 0.0140215578435139, 0.0140209815946949, 0.0140217143895439, 0.0140212510095563, 0.014020969084048, 0.0140212510095563, 0.0140217143895439, 0.0140209815946949, 0.0140215578435139, 0.0140212198468514, 0.014021144495699, 0.0140213353868868, 0.0140213919202562, 0.0140213199455152, 0.014021238047919, 0.0140212041306033, 0.0140212172326752, 0.0140212546152593, 0.0140212947267073, 0.0140213247630965, 0.0140213403441862, 0.0140213426611681, 0.0140213355914342, 0.0140213235952307, 0.0140213104746603, 0.0140212988262337, 0.0140212899701205, 0.0140212841627108, 0.0140212809416692, 0.0140212794951297, 0.0140212789833112, 0.0140212787709067, 0.0140212785528256, 0.0140212783750801, 0.0140212785672544
flux1:, 0.672656540319586, 0.0137738695053567, 0.0137738679962972, 0.0137738673683425, 0.0137738674142271, 0.0137738681254544, 0.0137738697505074, 0.0137738727771604, 0.0137738778231282, 0.0137738854324201, 0.013773895792393, 0.0137739084091426, 0.0137739218073752, 0.0137739333559638, 0.0137739393612668, 0.0137739356113817, 0.0137739185771335, 0.0137738874288977, 0.0137738467864734, 0.0137738094069947, 0.013773796388537, 0.0137738297032967, 0.0137739098107818, 0.0137739797464998, 0.0137739239828012, 0.013773738277441, 0.0137738151177393, 0.013774147388191, 0.0137735826510673, 0.0137743039167554, 0.0137738493985971, 0.01377357241355, 0.0137738493985971, 0.0137743039167554, 0.0137735826510673, 0.013774147388191, 0.0137738151177393, 0.013773738277441, 0.0137739239828012, 0.0137739797464998, 0.0137739098107818, 0.0137738297032966, 0.013773796388537, 0.0137738094069948, 0.0137738467864734, 0.0137738874288977, 0.0137739185771335, 0.0137739356113817, 0.0137739393612668, 0.0137739333559638, 0.0137739218073752, 0.0137739084091426, 0.013773895792393, 0.0137738854324201, 0.0137738778231282, 0.0137738727771604, 0.0137738697505074, 0.0137738681254544, 0.0137738674142271, 0.0137738673683425, 0.0137738679962972, 0.0137738695053567
flux1:, 0.672918989223339, 0.0135188771033909, 0.0135188744631019, 0.0135188731430507, 0.0135188730430146, 0.0135188741870898, 0.0135188767734225, 0.0135188811592557, 0.0135188877662152, 0.0135188969025197, 0.0135189085149671, 0.0135189219047057, 0.0135189354678057, 0.0135189465551559, 0.0135189515855021, 0.0135189465850317, 0.0135189283486504, 0.0135188963726981, 0.0135188554742355, 0.0135188183218632, 0.0135188055283759, 0.0135188382881757, 0.0135189165770167, 0.013518984412315, 0.0135189293592152, 0.0135187487275797, 0.0135188267190123, 0.013519152872991, 0.0135185997327457, 0.0135193088730486, 0.0135188633472473, 0.0135185914232995, 0.0135188633472473, 0.0135193088730486, 0.0135185997327457, 0.013519152872991, 0.0135188267190123, 0.0135187487275797, 0.0135189293592152, 0.013518984412315, 0.0135189165770167, 0.0135188382881757, 0.0135188055283759, 0.0135188183218632, 0.0135188554742355, 0.0135188963726981, 0.0135189283486504, 0.0135189465850317, 0.0135189515855021, 0.0135189465551559, 0.0135189354678057, 0.0135189219047057, 0.0135189085149671, 0.0135188969025197, 0.0135188877662151, 0.0135188811592557, 0.0135188767734224, 0.0135188741870898, 0.0135188730430147, 0.0135188731430507, 0.0135188744631019, 0.0135188771033909
flux1:, 0.673181438127093, 0.0132568880332555, 0.0132568844365214, 0.0132568825194321, 0.0132568822756113, 0.0132568837594258, 0.0132568871278033, 0.0132568926272469, 0.0132569005117136, 0.0132569108875454, 0.0132569234964661, 0.0132569374674305, 0.0132569510936612, 0.0132569617232051, 0.0132569658890291, 0.013256959842722, 0.0132569406766882, 0.0132569081755246, 0.0132568673098489, 0.0132568306175441, 0.0132568181949986, 0.0132568504488584, 0.0132569268891677, 0.0132569925561011, 0.0132569381371646, 0.0132567624386604, 0.0132568412243577, 0.0132571608682413, 0.01325661936839, 0.0132573158037796, 0.0132568793728761, 0.0132566126163327, 0.0132568793728761, 0.0132573158037796, 0.01325661936839, 0.0132571608682413, 0.0132568412243577, 0.0132567624386604, 0.0132569381371646, 0.0132569925561011, 0.0132569268891677, 0.0132568504488584, 0.0132568181949986, 0.0132568306175441, 0.0132568673098489, 0.0132569081755246, 0.0132569406766882, 0.013256959842722, 0.0132569658890291, 0.0132569617232051, 0.0132569510936612, 0.0132569374674305, 0.0132569234964661, 0.0132569108875454, 0.0132569005117136, 0.0132568926272469, 0.0132568871278033, 0.0132568837594258, 0.0132568822756113, 0.0132568825194321, 0.0132568844365214, 0.0132568880332555
flux1:, 0.673443887030846, 0.012988496196829, 0.0129884918010012, 0.0129884893600789, 0.0129884889507473, 0.0129884906578462, 0.0129884946085675, 0.0129885009604333, 0.0129885098295305, 0.0129885211548993, 0.0129885345085754, 0.0129885488792458, 0.0129885624816317, 0.0129885726742015, 0.0129885761038875, 0.01298856923296, 0.0129885494230344, 0.0129885167081471, 0.0129884761684795, 0.0129884401696778, 0.0129884282621229, 0.0129884600565618, 0.0129885346161152, 0.0129885980421824, 0.0129885441684374, 0.0129883732413607, 0.0129884524547316, 0.012988765200751, 0.0129882353514416, 0.012988918526485, 0.0129884912693211, 0.0129882297735318, 0.0129884912693211, 0.012988918526485, 0.0129882353514416, 0.012988765200751, 0.0129884524547316, 0.0129883732413607, 0.0129885441684374, 0.0129885980421824, 0.0129885346161152, 0.0129884600565618, 0.0129884282621229, 0.0129884401696778, 0.0129884761684795, 0.0129885167081471, 0.0129885494230344, 0.01298856923296, 0.0129885761038875, 0.0129885726742014, 0.0129885624816317, 0.0129885488792458, 0.0129885345085754, 0.0129885211548993, 0.0129885098295305, 0.0129885009604333, 0.0129884946085676, 0.0129884906578462, 0.0129884889507473, 0.0129884893600789, 0.0129884918010012, 0.012988496196829
flux1:, 0.673706335934599, 0.0127143005049625, 0.0127142954452518, 0.0127142925304792, 0.0127142919121323, 0.0127142937079771, 0.0127142980286983, 0.0127143049656651, 0.0127143145271951, 0.0127143265191346, 0.0127143403780588, 0.0127143549826164, 0.0127143684913472, 0.0127143782842894, 0.0127143811201386, 0.0127143736555866, 0.0127143534922597, 0.0127143208747006, 0.0127142809494485, 0.012714245870083, 0.0127142346137466, 0.0127142659895252, 0.0127143386333894, 0.0127143997440204, 0.0127143463191422, 0.012714179988263, 0.0127142592621291, 0.0127145647374188, 0.0127140465236516, 0.0127147159141183, 0.0127142978900695, 0.0127140417368034, 0.0127142978900695, 0.0127147159141183, 0.0127140465236516, 0.0127145647374188, 0.0127142592621291, 0.012714179988263, 0.0127143463191422, 0.0127143997440204, 0.0127143386333894, 0.0127142659895252, 0.0127142346137466, 0.012714245870083, 0.0127142809494485, 0.0127143208747006, 0.0127143534922597, 0.0127143736555866, 0.0127143811201386, 0.0127143782842894, 0.0127143684913472, 0.0127143549826164, 0.0127143403780588, 0.0127143265191346, 0.0127143145271951, 0.0127143049656651, 0.0127142980286983, 0.0127142937079771, 0.0127142919121323, 0.0127142925304792, 0.0127142954452518, 0.0127143005049625
flux1:, 0.673968784838352, 0.0124349026798618, 0.0124348970666229, 0.0124348937052844, 0.0124348928163103, 0.0124348945546695, 0.0124348990287981, 0.012434906286886, 0.012434916258854, 0.012434928649969, 0.0124349427935031, 0.0124349574859013, 0.0124349708494027, 0.0124349802945675, 0.0124349826879577, 0.0124349748634503, 0.0124349546333733, 0.012434922414682, 0.01243488337885, 0.0124348494301638, 0.0124348389483856, 0.0124348699380072, 0.0124349406287572, 0.0124349993501735, 0.0124349462758175, 0.0124347843598938, 0.0124348633353142, 0.0124351611904895, 0.0124346545799766, 0.012435309699434, 0.01243490095244, 0.0124346502132079, 0.01243490095244, 0.012435309699434, 0.0124346545799766, 0.0124351611904895, 0.0124348633353142, 0.0124347843598938, 0.0124349462758175, 0.0124349993501735, 0.0124349406287572, 0.0124348699380072, 0.0124348389483856, 0.0124348494301638, 0.01243488337885, 0.012434922414682, 0.0124349546333733, 0.0124349748634503, 0.0124349826879577, 0.0124349802945675, 0.0124349708494027, 0.0124349574859013, 0.0124349427935032, 0.012434928649969, 0.012434916258854, 0.012434906286886, 0.0124348990287981, 0.0124348945546695, 0.0124348928163103, 0.0124348937052844, 0.0124348970666229, 0.0124349026798618
flux1:, 0.674231233742106, 0.0121509050920313, 0.0121508990100387, 0.0121508952089692, 0.0121508939746009, 0.0121508955046607, 0.0121508999198623, 0.012150907247437, 0.0121509173666145, 0.0121509299123187, 0.0121509441438703, 0.0121509588004351, 0.0121509719851539, 0.0121509811459204, 0.0121509832519176, 0.0121509752965911, 0.0121509552743354, 0.0121509237381443, 0.012150885845664, 0.0121508532180394, 0.0121508436171785, 0.0121508742431918, 0.0121509429416689, 0.0121509992039791, 0.0121509463850504, 0.01215078870401, 0.0121508670385098, 0.0121511569554947, 0.012150661905907, 0.0121513023116077, 0.012150902873876, 0.0121506576111569, 0.012150902873876, 0.0121513023116077, 0.012150661905907, 0.0121511569554947, 0.0121508670385098, 0.01215078870401, 0.0121509463850504, 0.0121509992039791, 0.0121509429416689, 0.0121508742431918, 0.0121508436171785, 0.0121508532180394, 0.0121508858456641, 0.0121509237381443, 0.0121509552743354, 0.0121509752965911, 0.0121509832519176, 0.0121509811459204, 0.0121509719851539, 0.0121509588004351, 0.0121509441438703, 0.0121509299123187, 0.0121509173666145, 0.012150907247437, 0.0121508999198623, 0.0121508955046607, 0.0121508939746009, 0.0121508952089692, 0.0121508990100387, 0.0121509050920312
flux1:, 0.674493682645859, 0.0118629086424151, 0.011862902152005, 0.0118628979012947, 0.0118628962394674, 0.0118628974132245, 0.0118629015695902, 0.0118629087354806, 0.0118629187646632, 0.011862931248867, 0.0118629453994625, 0.0118629599200257, 0.0118629729090451, 0.0118629818565961, 0.0118629838282997, 0.0118629759597725, 0.0118629564002405, 0.0118629258048568, 0.0118628892820785, 0.0118628581400549, 0.0118628495064575, 0.0118628797805639, 0.0118629464470945, 0.0118630001874753, 0.0118629475371323, 0.0118627939186825, 0.0118628712936321, 0.0118631529924986, 0.0118626694578875, 0.011863294755787, 0.0118629046510635, 0.011862664919399, 0.0118629046510635, 0.011863294755787, 0.0118626694578875, 0.0118631529924986, 0.0118628712936321, 0.0118627939186825, 0.0118629475371323, 0.0118630001874753, 0.0118629464470945, 0.0118628797805639, 0.0118628495064575, 0.0118628581400549, 0.0118628892820785, 0.0118629258048568, 0.0118629564002405, 0.0118629759597725, 0.0118629838282997, 0.0118629818565961, 0.0118629729090451, 0.0118629599200257, 0.0118629453994625, 0.011862931248867, 0.0118629187646632, 0.0118629087354806, 0.0118629015695902, 0.0118628974132245, 0.0118628962394674, 0.0118628979012947, 0.011862902152005, 0.0118629086424151
flux1:, 0.674756131549612, 0.011571510699774, 0.0115715038396151, 0.0115714991174202, 0.0115714969451157, 0.0115714976246123, 0.0115715013420721, 0.0115715081424465, 0.011571517876147, 0.0115715301152471, 0.0115715440454715, 0.0115715583531175, 0.011571571143781, 0.0115715799528767, 0.0115715819357876, 0.011571574353697, 0.0115715554854682, 0.0115715260576752, 0.0115714910982021, 0.0115714615767918, 0.0115714539748543, 0.0115714838977815, 0.0115715484937541, 0.011571599659565, 0.0115715471037669, 0.0115713973892213, 0.0115714735161578, 0.011571746760783, 0.0115712746970079, 0.0115718845457885, 0.011571503792114, 0.0115712696390424, 0.0115715037921141, 0.0115718845457885, 0.0115712746970079, 0.011571746760783, 0.0115714735161578, 0.0115713973892213, 0.0115715471037669, 0.011571599659565, 0.0115715484937541, 0.0115714838977814, 0.0115714539748543, 0.0115714615767918, 0.0115714910982021, 0.0115715260576752, 0.0115715554854682, 0.011571574353697, 0.0115715819357876, 0.0115715799528767, 0.011571571143781, 0.0115715583531175, 0.0115715440454715, 0.0115715301152471, 0.011571517876147, 0.0115715081424465, 0.0115715013420721, 0.0115714976246123, 0.0115714969451157, 0.0115714991174202, 0.0115715038396151, 0.011571510699774
flux1:, 0.675018580453365, 0.0112773031026905, 0.0112772958938569, 0.0112772906719165, 0.0112772879115639, 0.0112772879755504, 0.0112772911001718, 0.011277297363902, 0.0112773066323132, 0.0112773184774326, 0.011277332077794, 0.0112773461173729, 0.0112773587181407, 0.011277367462658, 0.011277369589354, 0.0112773624696836, 0.0112773444895302, 0.0112773164197858, 0.0112772831807656, 0.0112772553831139, 0.0112772488544228, 0.0112772784164897, 0.0112773409061748, 0.0112773894578569, 0.0112773369392902, 0.0112771909884418, 0.0112772656141687, 0.01127753021657, 0.0112770695856106, 0.011277663699626, 0.0112772923115231, 0.0112770637783336, 0.0112772923115231, 0.011277663699626, 0.0112770695856106, 0.01127753021657, 0.0112772656141687, 0.0112771909884418, 0.0112773369392902, 0.0112773894578569, 0.0112773409061748, 0.0112772784164897, 0.0112772488544228, 0.0112772553831139, 0.0112772831807656, 0.0112773164197858, 0.0112773444895302, 0.0112773624696836, 0.011277369589354, 0.011277367462658, 0.0112773587181407, 0.011277346117373, 0.011277332077794, 0.0112773184774326, 0.0112773066323132, 0.011277297363902, 0.0112772911001718, 0.0112772879755504, 0.0112772879115639, 0.0112772906719165, 0.0112772958938569, 0.0112773031026905
flux1:, 0.675281029357119, 0.0109808702349072, 0.0109808626858656, 0.0109808569352984, 0.0109808535208161, 0.0109808528704758, 0.0109808552793657, 0.010980860871698, 0.0109808695428572, 0.0109808808803767, 0.010980894070231, 0.0109809078058478, 0.0109809202326395, 0.0109809289811493, 0.0109809313665252, 0.0109809248569502, 0.0109809079256939, 0.0109808813648395, 0.0109808499647604, 0.010980823961136, 0.0109808185246204, 0.010980847706893, 0.0109809080593765, 0.0109809539730009, 0.0109809014542469, 0.0109807591491587, 0.0109808320595134, 0.0109810878827748, 0.0109806386558572, 0.0109812168069546, 0.0109808547970145, 0.0109806319193121, 0.0109808547970145, 0.0109812168069546, 0.0109806386558572, 0.0109810878827748, 0.0109808320595134, 0.0109807591491587, 0.0109809014542469, 0.0109809539730009, 0.0109809080593765, 0.010980847706893, 0.0109808185246204, 0.010980823961136, 0.0109808499647604, 0.0109808813648395, 0.0109809079256939, 0.0109809248569502, 0.0109809313665252, 0.0109809289811493, 0.0109809202326395, 0.0109809078058478, 0.010980894070231, 0.0109808808803767, 0.0109808695428572, 0.010980860871698, 0.0109808552793657, 0.0109808528704758, 0.0109808535208161, 0.0109808569352984, 0.0109808626858656, 0.0109808702349072
flux1:, 0.675543478260872, 0.0106827871819938, 0.0106827792940817, 0.0106827729910449, 0.0106827688731491, 0.0106827674365903, 0.010682769041205, 0.0106827738656564, 0.01068278184584, 0.0106827925963467, 0.0106828053215854, 0.0106828187333135, 0.0106828310056071, 0.0106828398172464, 0.0106828425545455, 0.010682836770965, 0.0106828210107843, 0.0106827960683045, 0.0106827665862763, 0.010682742414324, 0.0106827380673163, 0.0106827668432283, 0.0106828250343339, 0.010682868303679, 0.0106828157695216, 0.0106826770171532, 0.0106827480393861, 0.0106829949991424, 0.0106825571586577, 0.0106831191768734, 0.0106827665567387, 0.0106825493648174, 0.0106827665567387, 0.0106831191768733, 0.0106825571586577, 0.0106829949991424, 0.0106827480393861, 0.0106826770171532, 0.0106828157695216, 0.010682868303679, 0.0106828250343339, 0.0106827668432283, 0.0106827380673163, 0.010682742414324, 0.0106827665862763, 0.0106827960683045, 0.0106828210107843, 0.010682836770965, 0.0106828425545455, 0.0106828398172464, 0.0106828310056071, 0.0106828187333135, 0.0106828053215854, 0.0106827925963467, 0.01068278184584, 0.0106827738656564, 0.010682769041205, 0.0106827674365903, 0.0106827688731491, 0.0106827729910449, 0.0106827792940817, 0.0106827871819937
flux1:, 0.675805927164625, 0.0103836179766033, 0.0103836097495732, 0.0103836028803963, 0.0103835980308654, 0.0103835957661671, 0.0103835965139326, 0.0103836005124278, 0.0103836077448932, 0.0103836178607444, 0.0103836300904956, 0.0103836431705904, 0.0103836553075412, 0.0103836642284133, 0.0103836673862252, 0.0103836624105936, 0.0103836479038211, 0.0103836246476311, 0.0103835971240728, 0.0103835747902109, 0.010383571510279, 0.0103835998475822, 0.0103836558616592, 0.0103836964997222, 0.0103836439585295, 0.0103835086921657, 0.010383577695926, 0.0103838157604273, 0.0103833893006687, 0.0103839350738313, 0.0103835918545945, 0.010383380373625, 0.0103835918545945, 0.0103839350738313, 0.0103833893006687, 0.0103838157604273, 0.010383577695926, 0.0103835086921657, 0.0103836439585295, 0.0103836964997222, 0.0103836558616592, 0.0103835998475822, 0.010383571510279, 0.0103835747902109, 0.0103835971240728, 0.0103836246476311, 0.0103836479038211, 0.0103836624105936, 0.0103836673862252, 0.0103836642284133, 0.0103836553075412, 0.0103836431705904, 0.0103836300904956, 0.0103836178607444, 0.0103836077448932, 0.0103836005124278, 0.0103835965139326, 0.0103835957661671, 0.0103835980308654, 0.0103836028803963, 0.0103836097495732, 0.0103836179766033
flux1:, 0.676068376068379, 0.0100839139388402, 0.0100839053760687, 0.0100838979415324, 0.0100838923561933, 0.0100838892528885, 0.0100838891271297, 0.0100838922784834, 0.0100838987407517, 0.0100839082025085, 0.0100839199251343, 0.010083932674025, 0.0100839446908549, 0.0100839537511494, 0.0100839573714986, 0.0100839532510027, 0.0100839400403882, 0.0100839184980589, 0.0100838929366603, 0.0100838724184656, 0.0100838701658582, 0.0100838980287594, 0.0100839518602272, 0.010083989900101, 0.0100839373842561, 0.0100838055637509, 0.0100838724607274, 0.0100841016495527, 0.0100836865763387, 0.0100842160486497, 0.0100838822407074, 0.0100836764907537, 0.0100838822407074, 0.0100842160486497, 0.0100836865763387, 0.0100841016495527, 0.0100838724607274, 0.0100838055637509, 0.0100839373842561, 0.010083989900101, 0.0100839518602272, 0.0100838980287594, 0.0100838701658582, 0.0100838724184656, 0.0100838929366603, 0.0100839184980589, 0.0100839400403882, 0.0100839532510027, 0.0100839573714986, 0.0100839537511494, 0.0100839446908549, 0.010083932674025, 0.0100839199251343, 0.0100839082025085, 0.0100838987407517, 0.0100838922784834, 0.0100838891271297, 0.0100838892528885, 0.0100838923561933, 0.0100838979415324, 0.0100839053760687, 0.0100839139388402
flux1:, 0.676330824972132, 0.00978421211750963, 0.00978420323052059, 0.00978419524902319, 0.00978418894931883, 0.00978418502829087, 0.00978418404655911, 0.00978418636349158, 0.00978419206342615, 0.00978420087544861, 0.00978421209413577, 0.0097842245164662, 0.00978423642133823, 0.00978424563331674, 0.00978424973090596, 0.00978424647847188, 0.0097842345688222, 0.00978421473010333, 0.00978419110088452, 0.0097841723502806, 0.00978417107081224, 0.00978419842215786, 0.00978425007671379, 0.00978428557179068, 0.00978423313718428, 0.00978410474807708, 0.00978416949038621, 0.0097843898719209, 0.00978398620121288, 0.00978449937090137, 0.00978417498332396, 0.00978397497920833, 0.00978417498332396, 0.00978449937090137, 0.00978398620121287, 0.0097843898719209, 0.00978416949038621, 0.00978410474807708, 0.00978423313718428, 0.00978428557179068, 0.00978425007671379, 0.00978419842215786, 0.00978417107081224, 0.0097841723502806, 0.00978419110088452, 0.00978421473010333, 0.0097842345688222, 0.00978424647847188, 0.00978424973090596, 0.00978424563331674, 0.00978423642133823, 0.0097842245164662, 0.00978421209413577, 0.00978420087544861, 0.00978419206342615, 0.00978418636349158, 0.00978418404655912, 0.00978418502829087, 0.00978418894931884, 0.00978419524902318, 0.00978420323052059, 0.00978421211750963
flux1:, 0.676593273875885, 0.009485033837276, 0.00948502464929593, 0.00948501615873863, 0.0094850091918258, 0.00948500450368788, 0.00948500271465967, 0.00948500423959383, 0.00948500921057292, 0.00948501739608862, 0.0094850281243254, 0.0094850402252877, 0.00948505201684072, 0.00948506137377957, 0.00948506593639263, 0.0094850635324467, 0.00948505289350146, 0.00948503471395378, 0.00948501295721461, 0.00948499590425874, 0.00948499553245902, 0.00948502233583754, 0.00948507183125789, 0.00948510485475079, 0.00948505257938567, 0.00948492763098757, 0.0094849902084418, 0.00948520189626904, 0.00948480965192034, 0.00948530656809589, 0.00948499160758668, 0.00948479735862834, 0.00948499160758668, 0.00948530656809588, 0.00948480965192034, 0.00948520189626904, 0.0094849902084418, 0.00948492763098757, 0.00948505257938567, 0.00948510485475079, 0.00948507183125789, 0.00948502233583754, 0.00948499553245902, 0.00948499590425874, 0.00948501295721461, 0.00948503471395379, 0.00948505289350146, 0.0094850635324467, 0.00948506593639263, 0.00948506137377957, 0.00948505201684072, 0.0094850402252877, 0.0094850281243254, 0.00948501739608862, 0.00948500921057292, 0.00948500423959384, 0.00948500271465967, 0.00948500450368788, 0.00948500919182579, 0.00948501615873863, 0.00948502464929593, 0.009485033837276
flux1:, 0.676855722779638, 0.00918688335601338, 0.00918687390436066, 0.00918686496267351, 0.00918685740009622, 0.00918685202220508, 0.00918684950139093, 0.00918685030132904, 0.00918685459683315, 0.00918686219279186, 0.00918687245000191, 0.00918688423217026, 0.00918689589783898, 0.00918690537396372, 0.00918691036397547, 0.00918690875933043, 0.00918689932968686, 0.00918688273520265, 0.00918686276613268, 0.00918684732318919, 0.00918684778554472, 0.00918687400719306, 0.00918692137368037, 0.00918695201748485, 0.00918689999927501, 0.00918677852185693, 0.00918683895827922, 0.00918704210666565, 0.00918666131746414, 0.00918714207630694, 0.00918683654583529, 0.00918664805549063, 0.00918683654583529, 0.00918714207630694, 0.00918666131746414, 0.00918704210666565, 0.00918683895827922, 0.00918677852185693, 0.00918689999927501, 0.00918695201748485, 0.00918692137368037, 0.00918687400719306, 0.00918684778554472, 0.00918684732318919, 0.00918686276613268, 0.00918688273520265, 0.00918689932968686, 0.00918690875933043, 0.00918691036397547, 0.00918690537396372, 0.00918689589783898, 0.00918688423217026, 0.00918687245000191, 0.00918686219279186, 0.00918685459683315, 0.00918685030132904, 0.00918684950139093, 0.00918685202220508, 0.00918685740009621, 0.00918686496267351, 0.00918687390436066, 0.00918688335601338
flux1:, 0.677118171683392, 0.00889024663588726, 0.00889023697308899, 0.00889022765741242, 0.00889021959247675, 0.00889021362480318, 0.00889021046935444, 0.00889021063015796, 0.00889021431809812, 0.00889022137010685, 0.00889023117767886, 0.00889024263850319, 0.00889025415369394, 0.00889026370508503, 0.00889026906197376, 0.00889026818166653, 0.00889025987353199, 0.00889024476550133, 0.00889022647921208, 0.00889021254530437, 0.00889021376343482, 0.00889023937385548, 0.00889028465391099, 0.00889031302685737, 0.00889026138073411, 0.00889014342197475, 0.00889020177074929, 0.00889039656942446, 0.00889002726560548, 0.00889049200604738, 0.00889019590324708, 0.0088900131686826, 0.00889019590324708, 0.00889049200604738, 0.00889002726560547, 0.00889039656942446, 0.00889020177074928, 0.00889014342197475, 0.00889026138073411, 0.00889031302685737, 0.00889028465391099, 0.00889023937385548, 0.00889021376343482, 0.00889021254530437, 0.00889022647921208, 0.00889024476550133, 0.008890259873532, 0.00889026818166653, 0.00889026906197376, 0.00889026370508503, 0.00889025415369394, 0.00889024263850319, 0.00889023117767886, 0.00889022137010685, 0.00889021431809812, 0.00889021063015796, 0.00889021046935444, 0.00889021362480317, 0.00889021959247676, 0.00889022765741242, 0.00889023697308898, 0.00889024663588726
flux1:, 0.677380620587145, 0.00859559023097985, 0.00859558042460229, 0.00859557082922433, 0.00859556237327459, 0.00859555593340319, 0.00859555225633616, 0.00859555187673921, 0.00859555503383688, 0.00859556159143915, 0.0085955709693444, 0.00859558209941057, 0.00859559342754825, 0.00859560299394611, 0.00859560863765955, 0.00859560838553321, 0.00859560109006341, 0.00859558735093401, 0.00859557062767782, 0.00859555809282149, 0.00859555998645093, 0.0085955849616702, 0.00859562820949661, 0.00859565443506751, 0.00859560328952666, 0.00859548891039878, 0.00859554524946315, 0.00859573191790503, 0.0085953741273204, 0.00859582302637346, 0.00859553634180073, 0.00859535935343007, 0.00859553634180073, 0.00859582302637346, 0.0085953741273204, 0.00859573191790503, 0.00859554524946315, 0.00859548891039877, 0.00859560328952666, 0.00859565443506751, 0.00859562820949661, 0.0085955849616702, 0.00859555998645093, 0.00859555809282149, 0.00859557062767782, 0.00859558735093401, 0.0085956010900634, 0.00859560838553321, 0.00859560863765955, 0.00859560299394611, 0.00859559342754825, 0.00859558209941056, 0.00859557096934439, 0.00859556159143915, 0.00859555503383688, 0.00859555187673921, 0.00859555225633616, 0.00859555593340319, 0.0085955623732746, 0.00859557082922433, 0.00859558042460229, 0.00859559023097985
flux1:, 0.677643069490898, 0.00830336029354194, 0.0083033504248072, 0.00830334065803066, 0.00830333193588026, 0.00830332515344586, 0.00830332107761081, 0.00830332026328655, 0.00830332296978622, 0.00830332908230386, 0.00830333804644092, 0.00830334882854981, 0.00830335992195983, 0.00830336942935102, 0.00830337526434174, 0.00830337552814259, 0.00830336912111354, 0.00830335662009506, 0.00830334133044701, 0.00830333007978825, 0.0083033325693967, 0.00830335689182057, 0.00830339817228367, 0.00830342238589316, 0.00830337187913435, 0.00830326114941866, 0.00830331557590989, 0.00830349435735029, 0.00830314810147901, 0.00830358136936821, 0.00830330408471182, 0.00830313282572776, 0.00830330408471182, 0.00830358136936821, 0.00830314810147901, 0.00830349435735029, 0.00830331557590989, 0.00830326114941866, 0.00830337187913435, 0.00830342238589316, 0.00830339817228367, 0.00830335689182058, 0.0083033325693967, 0.00830333007978825, 0.00830334133044701, 0.00830335662009506, 0.00830336912111354, 0.00830337552814259, 0.00830337526434174, 0.00830336942935102, 0.00830335992195983, 0.0083033488285498, 0.00830333804644092, 0.00830332908230386, 0.00830332296978622, 0.00830332026328655, 0.00830332107761081, 0.00830332515344587, 0.00830333193588026, 0.00830334065803066, 0.0083033504248072, 0.00830336029354194
flux1:, 0.677905518394651, 0.0080139817002394, 0.00801397186157792, 0.00801396204174999, 0.00801395318655773, 0.00801394619743739, 0.00801394184955166, 0.00801394070752152, 0.00801394304247276, 0.00801394875557625, 0.00801395731592674, 0.00801396772498931, 0.00801397852653002, 0.0080139878903608, 0.00801399381008435, 0.00801399446683393, 0.00801398881439869, 0.00801397741307599, 0.00801396342287808, 0.00801395334048672, 0.00801395634955529, 0.00801398000840491, 0.00801401939560494, 0.00801404174155117, 0.00801399201736926, 0.00801388501098811, 0.00801393763575324, 0.00801410879111265, 0.0080137740810909, 0.00801419195634143, 0.00801392404267295, 0.00801375848860397, 0.00801392404267295, 0.00801419195634143, 0.00801377408109089, 0.00801410879111265, 0.00801393763575324, 0.00801388501098811, 0.00801399201736925, 0.00801404174155117, 0.00801401939560495, 0.00801398000840491, 0.00801395634955529, 0.00801395334048672, 0.00801396342287808, 0.00801397741307598, 0.00801398881439869, 0.00801399446683393, 0.00801399381008435, 0.0080139878903608, 0.00801397852653003, 0.0080139677249893, 0.00801395731592674, 0.00801394875557625, 0.00801394304247276, 0.00801394070752153, 0.00801394184955167, 0.00801394619743739, 0.00801395318655774, 0.00801396204174998, 0.00801397186157792, 0.00801398170023941
flux1:, 0.678167967298405, 0.00772785729904923, 0.00772784759079991, 0.00772783784177589, 0.00772782898967427, 0.00772782193024763, 0.0077278174352848, 0.00772781606891761, 0.00772781810621059, 0.00772782345932561, 0.00772783161894741, 0.00772784162264327, 0.00772785206796576, 0.00772786119680253, 0.00772786708845858, 0.00772786800986338, 0.00772786297415888, 0.00772785253180184, 0.00772783970669691, 0.00772783067889529, 0.00772783413568773, 0.00772785712702155, 0.00772789470254296, 0.00772791533075593, 0.00772786653434663, 0.00772776332470606, 0.00772781426687744, 0.00772797806882495, 0.00772765490166103, 0.00772805764627853, 0.00772779906242309, 0.00772763918074056, 0.00772779906242309, 0.00772805764627853, 0.00772765490166103, 0.00772797806882495, 0.00772781426687744, 0.00772776332470606, 0.00772786653434662, 0.00772791533075593, 0.00772789470254296, 0.00772785712702155, 0.00772783413568773, 0.00772783067889529, 0.00772783970669691, 0.00772785253180184, 0.00772786297415888, 0.00772786800986338, 0.00772786708845858, 0.00772786119680253, 0.00772785206796577, 0.00772784162264327, 0.00772783161894741, 0.00772782345932562, 0.00772781810621059, 0.00772781606891761, 0.0077278174352848, 0.00772782193024762, 0.00772782898967427, 0.00772783784177589, 0.00772784759079991, 0.00772785729904924
flux1:, 0.678430416202158, 0.00744536727676506, 0.00744535780327684, 0.00744534824961111, 0.0074453395343892, 0.0074453325361559, 0.00744532801234095, 0.00744532651713596, 0.00744532832241492, 0.00744533334701421, 0.00744534110184573, 0.0074453506619493, 0.00744536068223103, 0.00744536948167203, 0.00744537523096924, 0.0074453762886434, 0.00744537173303595, 0.00744536211142503, 0.00744535032084242, 0.00744534223898505, 0.007445346077837, 0.0074453684041895, 0.00744540425511141, 0.00744542331782255, 0.00744537559166036, 0.00744527624717581, 0.00744532562899542, 0.00744548235631118, 0.00744517071143048, 0.00744555860629743, 0.00744530929739411, 0.00744515504719318, 0.00744530929739412, 0.00744555860629743, 0.00744517071143048, 0.00744548235631118, 0.00744532562899542, 0.00744527624717581, 0.00744537559166036, 0.00744542331782255, 0.00744540425511141, 0.00744536840418951, 0.007445346077837, 0.00744534223898505, 0.00744535032084242, 0.00744536211142503, 0.00744537173303595, 0.0074453762886434, 0.00744537523096924, 0.00744536948167203, 0.00744536068223104, 0.0074453506619493, 0.00744534110184574, 0.00744533334701421, 0.00744532832241492, 0.00744532651713596, 0.00744532801234095, 0.0074453325361559, 0.0074453395343892, 0.0074453482496111, 0.00744535780327684, 0.00744536727676506
flux1:, 0.678692865105911, 0.00716686864638151, 0.00716685951179596, 0.00716685027395151, 0.00716684182207474, 0.00716683500687715, 0.00716683056148573, 0.00716682902177366, 0.00716683065029178, 0.0071668353690647, 0.00716684270846625, 0.00716685178271057, 0.00716686130768991, 0.00716686968432889, 0.00716687518006438, 0.0071668762503638, 0.00716687204415401, 0.00716686311177659, 0.00716685223226936, 0.00716684499492153, 0.00716684915703858, 0.00716687082672371, 0.00716690504348274, 0.00716692269194121, 0.00716687617187656, 0.00716678075184111, 0.00716682869389453, 0.00716697862628607, 0.00716667846252993, 0.00716705180312177, 0.00716681169943189, 0.00716666303120449, 0.00716681169943189, 0.00716705180312177, 0.00716667846252993, 0.00716697862628607, 0.00716682869389453, 0.00716678075184111, 0.00716687617187655, 0.00716692269194121, 0.00716690504348274, 0.00716687082672371, 0.00716684915703858, 0.00716684499492153, 0.00716685223226936, 0.00716686311177659, 0.00716687204415401, 0.0071668762503638, 0.00716687518006439, 0.0071668696843289, 0.00716686130768991, 0.00716685178271057, 0.00716684270846625, 0.0071668353690647, 0.00716683065029179, 0.00716682902177366, 0.00716683056148573, 0.00716683500687715, 0.00716684182207474, 0.00716685027395151, 0.00716685951179596, 0.0071668686463815
flux1:, 0.678955314009665, 0.0068926948529589, 0.00689268615695536, 0.00689267734680696, 0.00689266927301774, 0.00689266274906642, 0.00689265847516608, 0.00689265696179968, 0.00689265845722008, 0.00689266288406112, 0.00689266979198087, 0.00689267833630507, 0.00689268729743594, 0.00689269516268527, 0.00689270030095038, 0.00689270126924695, 0.00689269729169236, 0.00689268892720546, 0.00689267884507688, 0.00689267235957568, 0.00689267679336434, 0.00689269781950786, 0.00689273049370863, 0.00689274687506224, 0.00689270168676902, 0.00689261023769864, 0.00689265685469299, 0.00689280026819017, 0.00689251152136429, 0.00689287061386928, 0.00689263962987539, 0.00689249648538981, 0.00689263962987539, 0.00689287061386928, 0.00689251152136429, 0.00689280026819017, 0.00689265685469299, 0.00689261023769864, 0.00689270168676902, 0.00689274687506225, 0.00689273049370863, 0.00689269781950786, 0.00689267679336434, 0.00689267235957568, 0.00689267884507688, 0.00689268892720546, 0.00689269729169236, 0.00689270126924695, 0.00689270030095039, 0.00689269516268527, 0.00689268729743594, 0.00689267833630507, 0.00689266979198087, 0.00689266288406112, 0.00689265845722008, 0.00689265696179968, 0.00689265847516608, 0.00689266274906642, 0.00689266927301774, 0.00689267734680696, 0.00689268615695536, 0.00689269485295891
flux1:, 0.679217762913418, 0.00662315549590955, 0.00662314732968139, 0.0066231390465516, 0.00662313145024636, 0.0066231253090871, 0.00662312128329551, 0.00662311985234042, 0.00662312124643332, 0.00662312538714874, 0.00662313184377235, 0.00662313981478515, 0.00662314814833313, 0.00662315542193099, 0.00662316010978285, 0.00662316087404536, 0.00662315701759944, 0.0066231491124961, 0.00662313972569127, 0.00662313390910117, 0.00662313857008011, 0.00662315896945471, 0.00662319019172217, 0.00662320544616981, 0.00662316170205351, 0.00662307425461781, 0.00662311965180655, 0.00662325681482748, 0.00662297939586977, 0.00662332455377267, 0.00662310258759871, 0.00662296489989405, 0.00662310258759871, 0.00662332455377268, 0.00662297939586977, 0.00662325681482748, 0.00662311965180655, 0.00662307425461781, 0.00662316170205351, 0.00662320544616981, 0.00662319019172217, 0.00662315896945471, 0.00662313857008011, 0.00662313390910117, 0.00662313972569126, 0.0066231491124961, 0.00662315701759944, 0.00662316087404535, 0.00662316010978285, 0.00662315542193098, 0.00662314814833313, 0.00662313981478514, 0.00662313184377236, 0.00662312538714874, 0.00662312124643332, 0.00662311985234042, 0.00662312128329551, 0.00662312530908711, 0.00662313145024636, 0.00662313904655159, 0.00662314732968139, 0.00662315549590955
flux1:, 0.679480211817171, 0.00635853616502341, 0.00635852860772138, 0.00635852093514322, 0.00635851389766349, 0.00635850821216148, 0.00635850449343488, 0.00635850318581579, 0.00635850449895663, 0.00635850835255453, 0.00635851433627923, 0.00635852169376962, 0.0063585293436835, 0.00635853595673432, 0.00635854011520853, 0.0063585405887957, 0.00635853676150555, 0.00635852922196177, 0.00635852044123552, 0.00635851522073916, 0.00635852007109341, 0.00635853986283607, 0.0063585697207985, 0.00635858397910455, 0.0063585417757579, 0.00635845834237474, 0.00635850261270106, 0.00635863378285045, 0.00635836757665814, 0.00635869911782683, 0.00635848605099443, 0.00635835374449452, 0.00635848605099443, 0.00635869911782683, 0.00635836757665814, 0.00635863378285045, 0.00635850261270107, 0.00635845834237474, 0.0063585417757579, 0.00635858397910454, 0.0063585697207985, 0.00635853986283607, 0.00635852007109342, 0.00635851522073916, 0.00635852044123552, 0.00635852922196177, 0.00635853676150555, 0.00635854058879569, 0.00635854011520853, 0.00635853595673431, 0.0063585293436835, 0.00635852169376962, 0.00635851433627922, 0.00635850835255453, 0.00635850449895664, 0.00635850318581579, 0.00635850449343488, 0.00635850821216148, 0.00635851389766349, 0.00635852093514322, 0.00635852860772138, 0.00635853616502342
flux1:, 0.679742660720924, 0.00609909838694255, 0.00609909150277801, 0.00609908450612162, 0.00609907808903589, 0.00609907291239162, 0.00609906954179967, 0.00609906838380692, 0.00609906962614363, 0.00609907318655226, 0.00609907867612011, 0.00609908538545366, 0.0060990923058675, 0.00609909820329675, 0.00609910176967351, 0.00609910188328808, 0.00609909801033359, 0.00609909075825119, 0.00609908250765397, 0.00609907782043992, 0.00609908282829323, 0.00609910203258536, 0.00609913060906733, 0.00609914399051009, 0.00609910340677641, 0.00609902397991887, 0.00609906720191618, 0.00609919262354589, 0.00609893748847536, 0.00609925573276649, 0.00609905143028922, 0.00609892442103547, 0.00609905143028922, 0.00609925573276649, 0.00609893748847536, 0.00609919262354589, 0.00609906720191618, 0.00609902397991887, 0.00609910340677641, 0.00609914399051009, 0.00609913060906732, 0.00609910203258536, 0.00609908282829323, 0.00609907782043992, 0.00609908250765398, 0.00609909075825119, 0.00609909801033359, 0.00609910188328808, 0.00609910176967352, 0.00609909820329675, 0.0060990923058675, 0.00609908538545366, 0.0060990786761201, 0.00609907318655225, 0.00609906962614363, 0.00609906838380692, 0.00609906954179967, 0.00609907291239162, 0.00609907808903589, 0.00609908450612162, 0.00609909150277801, 0.00609909838694255
flux1:, 0.680005109624678, 0.00584507967823049, 0.00584507351437755, 0.00584506723941854, 0.00584506148380969, 0.00584505684956281, 0.00584505385095562, 0.00584505285548151, 0.00584505402861407, 0.00584505728666178, 0.0058450622632905, 0.00584506829754726, 0.00584507445479596, 0.00584507959713553, 0.00584508252641257, 0.00584508222920574, 0.00584507825360219, 0.0058450712268965, 0.00584506344364631, 0.00584505923637286, 0.00584506437485929, 0.00584508301164628, 0.00584511038313718, 0.00584512299394249, 0.005845084089621, 0.00584500864085398, 0.00584505087731136, 0.00584517077984233, 0.00584492654786872, 0.00584523181524926, 0.00584503612605386, 0.00584491432205207, 0.00584503612605386, 0.00584523181524926, 0.00584492654786873, 0.00584517077984233, 0.00584505087731136, 0.00584500864085398, 0.005845084089621, 0.00584512299394248, 0.00584511038313718, 0.00584508301164628, 0.00584506437485929, 0.00584505923637286, 0.00584506344364631, 0.0058450712268965, 0.00584507825360219, 0.00584508222920574, 0.00584508252641257, 0.00584507959713554, 0.00584507445479596, 0.00584506829754726, 0.0058450622632905, 0.00584505728666178, 0.00584505402861407, 0.0058450528554815, 0.00584505385095562, 0.00584505684956281, 0.00584506148380969, 0.00584506723941854, 0.00584507351437755, 0.00584507967823049
flux1:, 0.680267558528431, 0.00559669370064696, 0.00559668828602392, 0.00559668275847137, 0.00559667768518777, 0.00559667360811494, 0.00559667098954917, 0.00559667015789352, 0.00559667125689646, 0.00559667420238802, 0.00559667865175172, 0.0055966839934855, 0.00559668936754893, 0.00559669373200745, 0.00559669599757271, 0.00559669525742602, 0.00559669113994708, 0.00559668429215589, 0.00559667692598398, 0.00559667315390821, 0.00559667840012639, 0.00559669648794578, 0.00559672272339457, 0.00559673465568334, 0.0055966974708833, 0.00559662595061967, 0.00559666724799034, 0.00559678184496849, 0.00559654832246876, 0.00559684093163151, 0.00559665368928397, 0.0055965369909568, 0.00559665368928397, 0.00559684093163151, 0.00559654832246876, 0.00559678184496849, 0.00559666724799034, 0.00559662595061967, 0.0055966974708833, 0.00559673465568334, 0.00559672272339457, 0.00559669648794578, 0.00559667840012639, 0.0055966731539082, 0.00559667692598398, 0.00559668429215589, 0.00559669113994708, 0.00559669525742602, 0.00559669599757271, 0.00559669373200745, 0.00559668936754893, 0.0055966839934855, 0.00559667865175172, 0.00559667420238802, 0.00559667125689646, 0.00559667015789351, 0.00559667098954917, 0.00559667360811493, 0.00559667768518777, 0.00559668275847137, 0.00559668828602393, 0.00559669370064697
flux1:, 0.680530007432184, 0.00535413051375907, 0.00535412585871111, 0.00535412108465527, 0.00535411669543292, 0.00535411317320587, 0.00535411092896741, 0.00535411025303843, 0.0053541112686544, 0.00535411389238883, 0.00535411780632152, 0.00535412244885051, 0.00535412703417687, 0.00535413061498647, 0.00535413220852007, 0.00535413101156726, 0.00535412672997244, 0.00535412002928523, 0.00535411304135711, 0.00535410966722426, 0.00535411500115354, 0.0053541325561302, 0.00535415771609998, 0.00535416904735678, 0.00535413360248313, 0.00535406594042135, 0.005354106328927, 0.00535421581776133, 0.00535399278686492, 0.00535427305430039, 0.00535409407800584, 0.00535398237873865, 0.00535409407800584, 0.00535427305430039, 0.00535399278686492, 0.00535421581776133, 0.005354106328927, 0.00535406594042135, 0.00535413360248313, 0.00535416904735678, 0.00535415771609998, 0.0053541325561302, 0.00535411500115354, 0.00535410966722426, 0.00535411304135711, 0.00535412002928523, 0.00535412672997244, 0.00535413101156726, 0.00535413220852007, 0.00535413061498647, 0.00535412703417686, 0.00535412244885051, 0.00535411780632152, 0.00535411389238882, 0.0053541112686544, 0.00535411025303843, 0.00535411092896741, 0.00535411317320587, 0.00535411669543292, 0.00535412108465527, 0.00535412585871111, 0.00535413051375907
flux1:, 0.680792456335937, 0.00511755691958459, 0.00511755301643305, 0.00511754898362443, 0.00511754526294711, 0.00511754227838706, 0.00511754039143222, 0.00511753985616477, 0.00511754077700632, 0.00511754307260023, 0.005117546450423, 0.00511755039859398, 0.00511755420428792, 0.0051175570123546, 0.00511755794302277, 0.00511755629250088, 0.00511755184017575, 0.00511754526799556, 0.00511753862951627, 0.00511753562230399, 0.00511754102575537, 0.00511755806080941, 0.00511758219700708, 0.00511759299005575, 0.00511755928638551, 0.00511749539256923, 0.00511753488693068, 0.00511763944924208, 0.00511742666967687, 0.00511769490915216, 0.00511752400498905, 0.00511741719175554, 0.00511752400498905, 0.00511769490915216, 0.00511742666967688, 0.00511763944924208, 0.00511753488693068, 0.00511749539256923, 0.00511755928638552, 0.00511759299005575, 0.00511758219700708, 0.00511755806080941, 0.00511754102575537, 0.00511753562230399, 0.00511753862951627, 0.00511754526799556, 0.00511755184017575, 0.00511755629250088, 0.00511755794302278, 0.0051175570123546, 0.00511755420428792, 0.00511755039859398, 0.005117546450423, 0.00511754307260023, 0.00511754077700632, 0.00511753985616477, 0.00511754039143222, 0.00511754227838706, 0.00511754526294711, 0.00511754898362443, 0.00511755301643305, 0.00511755691958459
flux1:, 0.681054905239691, 0.00488711689358032, 0.00488711371795523, 0.00488711039778488, 0.00488710731532006, 0.00488710483906871, 0.00488710328370125, 0.00488710286952202, 0.00488710368413607, 0.00488710564954258, 0.00488710849894576, 0.00488711176934773, 0.00488711481874316, 0.00488711688065897, 0.00488711717368985, 0.00488711508823152, 0.0048871104723616, 0.00488710402152184, 0.00488709771213503, 0.00488709504574213, 0.00488710050140645, 0.0048871170257044, 0.00488714018088371, 0.00488715048433703, 0.00488711850512684, 0.00488705827154738, 0.00488709687225486, 0.00488719667474916, 0.00488699388609842, 0.00488725040848364, 0.00488708737082895, 0.00488698532488004, 0.00488708737082895, 0.00488725040848364, 0.00488699388609842, 0.00488719667474916, 0.00488709687225486, 0.00488705827154737, 0.00488711850512684, 0.00488715048433703, 0.00488714018088372, 0.0048871170257044, 0.00488710050140645, 0.00488709504574213, 0.00488709771213503, 0.00488710402152184, 0.0048871104723616, 0.00488711508823152, 0.00488711717368985, 0.00488711688065897, 0.00488711481874316, 0.00488711176934773, 0.00488710849894576, 0.00488710564954258, 0.00488710368413607, 0.00488710286952202, 0.00488710328370125, 0.00488710483906871, 0.00488710731532006, 0.00488711039778488, 0.00488711371795523, 0.00488711689358032
flux1:, 0.681317354143444, 0.00466293209597156, 0.0046629296088033, 0.00466292695882617, 0.00466292447225746, 0.0046629224656794, 0.00466292121028727, 0.00466292089547308, 0.00466292159414742, 0.00466292323278994, 0.0046629255702342, 0.00466292819087045, 0.00466293052053737, 0.00466293187703951, 0.00466293157179141, 0.00466292908328392, 0.00466292432269279, 0.00466291799545127, 0.00466291200153829, 0.0046629096534983, 0.00466291514414111, 0.00466293116280657, 0.00466295337102648, 0.00466296322016014, 0.00466293293220911, 0.00466287623485796, 0.00466291392988217, 0.00466300912564991, 0.00466281604992886, 0.0046630611633064, 0.00466290577640357, 0.00466280837400287, 0.00466290577640357, 0.0046630611633064, 0.00466281604992886, 0.00466300912564991, 0.00466291392988217, 0.00466287623485796, 0.00466293293220911, 0.00466296322016014, 0.00466295337102648, 0.00466293116280657, 0.00466291514414111, 0.0046629096534983, 0.00466291200153829, 0.00466291799545127, 0.00466292432269279, 0.00466292908328392, 0.00466293157179141, 0.00466293187703951, 0.00466293052053737, 0.00466292819087044, 0.0046629255702342, 0.00466292323278993, 0.00466292159414741, 0.00466292089547308, 0.00466292121028727, 0.0046629224656794, 0.00466292447225746, 0.00466292695882617, 0.0046629296088033, 0.00466293209597156
flux1:, 0.681579803047197, 0.00444510245715495, 0.00444510060717231, 0.00444509857399764, 0.00444509663206948, 0.00444509505020776, 0.00444509405990033, 0.00444509382269998, 0.00444509439892007, 0.00444509572039261, 0.00444509757102505, 0.00444509958048152, 0.0044451012387429, 0.0044451019427242, 0.00444510109037052, 0.00444509824151474, 0.0044450933642971, 0.00444508717022552, 0.00444508148320097, 0.00444507943348919, 0.0044450849413281, 0.00444510045541249, 0.00444512174261783, 0.00444513116060596, 0.00444510251618705, 0.00444504921745603, 0.00444508598429321, 0.00444517671443379, 0.00444499305888982, 0.00444522706887829, 0.00444507910850044, 0.00444498622168881, 0.00444507910850044, 0.00444522706887829, 0.00444499305888982, 0.00444517671443379, 0.00444508598429321, 0.00444504921745603, 0.00444510251618705, 0.00444513116060596, 0.00444512174261783, 0.00444510045541249, 0.0044450849413281, 0.00444507943348919, 0.00444508148320097, 0.00444508717022552, 0.0044450933642971, 0.00444509824151474, 0.00444510109037052, 0.0044451019427242, 0.0044451012387429, 0.00444509958048152, 0.00444509757102505, 0.00444509572039261, 0.00444509439892007, 0.00444509382269998, 0.00444509405990033, 0.00444509505020776, 0.00444509663206948, 0.00444509857399764, 0.00444510060717231, 0.00444510245715495
flux1:, 0.68184225195095, 0.00423370683071207, 0.00423370555727664, 0.00423370407964475, 0.00423370262524157, 0.00423370141966416, 0.00423370065867431, 0.00423370047909378, 0.00423370093059069, 0.00423370195090811, 0.00423370334801874, 0.00423370479419256, 0.00423370583924586, 0.00423370595343447, 0.00423370461439627, 0.00423370145609889, 0.00423369649717386, 0.00423369045105156, 0.0042336850657396, 0.00423368329572768, 0.00423368880201291, 0.00423370380871363, 0.00423372419359359, 0.00423373319303299, 0.0042337061320985, 0.00423365608342041, 0.00423369189136242, 0.00423377828682828, 0.00423360374687022, 0.00423382695709567, 0.00423368619225591, 0.00423359768962816, 0.00423368619225591, 0.00423382695709567, 0.00423360374687022, 0.00423377828682828, 0.00423369189136242, 0.00423365608342042, 0.00423370613209849, 0.00423373319303299, 0.00423372419359359, 0.00423370380871363, 0.0042336888020129, 0.00423368329572768, 0.0042336850657396, 0.00423369045105155, 0.00423369649717386, 0.00423370145609889, 0.00423370461439627, 0.00423370595343447, 0.00423370583924586, 0.00423370479419256, 0.00423370334801874, 0.00423370195090811, 0.00423370093059069, 0.00423370047909378, 0.00423370065867432, 0.00423370141966416, 0.00423370262524157, 0.00423370407964475, 0.00423370555727664, 0.00423370683071207
flux1:, 0.682104700854704, 0.00402880370743119, 0.00402880294353292, 0.0040288019554041, 0.00402880092850254, 0.00402880004990205, 0.00402879948364735, 0.00402879934483025, 0.00402879967419189, 0.00402880041560373, 0.00402880139967362, 0.00402880233814512, 0.00402880283589691, 0.00402880243032959, 0.00402880067158597, 0.00402879726031193, 0.00402879225901193, 0.00402878637881869, 0.00402878129197871, 0.00402877978357512, 0.00402878526838009, 0.00402879976148125, 0.00402881925655131, 0.00402882784119558, 0.00402880229375971, 0.0040287553383828, 0.00402879015090486, 0.00402887233446482, 0.00402870659662975, 0.00402891930927939, 0.00402878550394336, 0.0040287012514209, 0.00402878550394336, 0.00402891930927939, 0.00402870659662975, 0.00402887233446482, 0.00402879015090486, 0.0040287553383828, 0.00402880229375971, 0.00402882784119558, 0.00402881925655131, 0.00402879976148125, 0.00402878526838009, 0.00402877978357512, 0.00402878129197871, 0.00402878637881869, 0.00402879225901193, 0.00402879726031193, 0.00402880067158597, 0.00402880243032958, 0.00402880283589691, 0.00402880233814512, 0.00402880139967362, 0.00402880041560373, 0.00402879967419189, 0.00402879934483025, 0.00402879948364735, 0.00402880004990205, 0.00402880092850254, 0.0040288019554041, 0.00402880294353292, 0.00402880370743119
flux1:, 0.682367149758457, 0.00383043198366478, 0.00383043165890995, 0.0038304310924071, 0.00383043043276396, 0.00383042983320209, 0.00383042942993173, 0.00383042931910004, 0.00383042953394979, 0.00383043002435687, 0.00383043064176946, 0.00383043113391473, 0.00383043115564291, 0.00383043030505528, 0.00383042819745579, 0.00383042459265698, 0.00383041959045165, 0.00383041389553772, 0.00383040910459144, 0.00383040783959114, 0.00383041328180641, 0.0038304272523069, 0.00383044586515407, 0.00383045403177675, 0.00383042992037939, 0.00383038589617244, 0.00383041967333715, 0.00383049776156436, 0.00383034050643818, 0.00383054302283691, 0.00383041593759605, 0.00383033579918111, 0.00383041593759605, 0.00383054302283691, 0.00383034050643818, 0.00383049776156436, 0.00383041967333715, 0.00383038589617244, 0.00383042992037939, 0.00383045403177674, 0.00383044586515407, 0.0038304272523069, 0.00383041328180641, 0.00383040783959114, 0.00383040910459144, 0.00383041389553772, 0.00383041959045165, 0.00383042459265698, 0.00383042819745579, 0.00383043030505528, 0.0038304311556429, 0.00383043113391473, 0.00383043064176946, 0.00383043002435687, 0.00383042953394979, 0.00383042931910004, 0.00383042942993173, 0.00383042983320209, 0.00383043043276396, 0.0038304310924071, 0.00383043165890995, 0.00383043198366478
flux1:, 0.68262959866221, 0.00363861177733123, 0.00363861182076946, 0.00363861160884056, 0.00363861125830904, 0.00363861089303105, 0.00363861062501893, 0.00363861053396997, 0.00363861064674274, 0.0036386109187784, 0.00363861122027994, 0.00363861133122793, 0.00363861095118625, 0.00363860973243745, 0.00363860734812842, 0.00363860360984818, 0.00363859864828574, 0.00363859315777876, 0.00363858865977287, 0.00363858761942405, 0.00363859299693648, 0.00363860643382342, 0.00363862416845137, 0.00363863190875793, 0.00363860915091877, 0.00363856789311185, 0.00363860059389744, 0.00363867469909724, 0.00363852560411399, 0.0036387182252712, 0.00363859761894078, 0.00363852145743885, 0.00363859761894078, 0.0036387182252712, 0.00363852560411399, 0.00363867469909724, 0.00363860059389744, 0.00363856789311185, 0.00363860915091877, 0.00363863190875793, 0.00363862416845137, 0.00363860643382342, 0.00363859299693648, 0.00363858761942405, 0.00363858865977287, 0.00363859315777876, 0.00363859864828574, 0.00363860360984818, 0.00363860734812842, 0.00363860973243745, 0.00363861095118625, 0.00363861133122793, 0.00363861122027994, 0.0036386109187784, 0.00363861064674274, 0.00363861053396997, 0.00363861062501893, 0.00363861089303105, 0.00363861125830904, 0.00363861160884056, 0.00363861182076946, 0.00363861177733123
flux1:, 0.682892047565963, 0.00345334528491269, 0.0034533456275741, 0.00345334570627015, 0.00345334561067033, 0.00345334543944773, 0.0034533452837238, 0.00345334520890825, 0.00345334523627723, 0.00345334532612929, 0.0034533453651331, 0.00345334516167245, 0.00345334445474595, 0.00345334294438292, 0.00345334035444333, 0.00345333654117817, 0.0034533316601064, 0.00345332639159554, 0.0034533221824176, 0.00345332134719953, 0.00345332663722925, 0.00345333952834964, 0.00345335638656067, 0.00345336368907398, 0.00345334219965412, 0.00345330354343069, 0.00345333512790341, 0.00345340535990808, 0.00345326410196457, 0.00345344712904684, 0.00345333276015841, 0.00345326043785841, 0.0034533327601584, 0.00345344712904684, 0.00345326410196457, 0.00345340535990808, 0.00345333512790341, 0.00345330354343069, 0.00345334219965412, 0.00345336368907398, 0.00345335638656067, 0.00345333952834964, 0.00345332663722925, 0.00345332134719953, 0.00345332218241761, 0.00345332639159553, 0.0034533316601064, 0.00345333654117817, 0.00345334035444333, 0.00345334294438292, 0.00345334445474595, 0.00345334516167245, 0.0034533453651331, 0.00345334532612929, 0.00345334523627723, 0.00345334520890825, 0.0034533452837238, 0.00345334543944773, 0.00345334561067032, 0.00345334570627015, 0.0034533456275741, 0.0034533452849127
flux1:, 0.683154496469717, 0.00327461767288878, 0.00327461824993145, 0.00327461856022844, 0.00327461867073142, 0.00327461865872435, 0.00327461859736549, 0.00327461853959389, 0.00327461850161813, 0.00327461844767845, 0.00327461827850895, 0.00327461782704471, 0.00327461686655363, 0.00327461513860431, 0.00327461241096852, 0.00327460857784708, 0.00327460381395508, 0.00327459878247415, 0.00327459485632314, 0.00327459420591823, 0.00327459938547906, 0.00327461171846072, 0.00327462770121396, 0.00327463455306511, 0.0032746142464642, 0.00327457802933343, 0.00327460846059796, 0.00327467492836881, 0.00327454118620366, 0.00327471492089853, 0.00327460654906229, 0.00327453792836552, 0.00327460654906229, 0.00327471492089853, 0.00327454118620366, 0.00327467492836881, 0.00327460846059796, 0.00327457802933343, 0.0032746142464642, 0.00327463455306511, 0.00327462770121396, 0.00327461171846072, 0.00327459938547906, 0.00327459420591823, 0.00327459485632315, 0.00327459878247415, 0.00327460381395508, 0.00327460857784708, 0.00327461241096851, 0.00327461513860431, 0.00327461686655363, 0.00327461782704471, 0.00327461827850895, 0.00327461844767845, 0.00327461850161813, 0.00327461853959389, 0.00327461859736549, 0.00327461865872436, 0.00327461867073142, 0.00327461856022844, 0.00327461824993145, 0.00327461767288878
flux1:, 0.68341694537347, 0.00310239799718796, 0.0031023987495884, 0.00310239923871584, 0.00310239951273375, 0.00310239963089364, 0.00310239965091931, 0.0031023996147632, 0.00310239953383644, 0.00310239937526742, 0.00310239905143699, 0.00310239841608711, 0.00310239727182166, 0.00310239539588834, 0.00310239259361066, 0.00310238879092922, 0.00310238417663188, 0.0031023793939454, 0.00310237574304488, 0.00310237525647817, 0.00310238030292261, 0.00310239206609635, 0.0031024071747876, 0.00310241356335305, 0.00310239435548261, 0.00310236041937536, 0.00310238966525219, 0.00310245247824426, 0.00310232593454328, 0.00310249067928813, 0.00310238806640824, 0.00310232301040008, 0.00310238806640824, 0.00310249067928813, 0.00310232593454328, 0.00310245247824426, 0.00310238966525219, 0.00310236041937536, 0.00310239435548261, 0.00310241356335305, 0.0031024071747876, 0.00310239206609635, 0.00310238030292261, 0.00310237525647817, 0.00310237574304488, 0.0031023793939454, 0.00310238417663188, 0.00310238879092922, 0.00310239259361066, 0.00310239539588834, 0.00310239727182166, 0.00310239841608711, 0.00310239905143699, 0.00310239937526742, 0.00310239953383644, 0.0031023996147632, 0.00310239965091931, 0.00310239963089364, 0.00310239951273375, 0.00310239923871584, 0.0031023987495884, 0.00310239799718796
flux1:, 0.683679394277223, 0.00293664014441534, 0.00293664102016798, 0.00293664164243865, 0.00293664204404247, 0.00293664226909946, 0.00293664236203644, 0.0029366423550015, 0.00293664225468776, 0.00293664202999322, 0.00293664160259582, 0.00293664084350355, 0.00293663958005413, 0.00293663761975643, 0.00293663479965282, 0.00293663107178543, 0.00293662663445295, 0.00293662210863391, 0.00293661872316425, 0.00293661837907702, 0.00293662327068584, 0.00293663445396372, 0.002936648691579, 0.00293665460591663, 0.00293663641590399, 0.00293660460895131, 0.00293663264334585, 0.0029366919126045, 0.00293657225580782, 0.00293672831386818, 0.00293663122519964, 0.00293656959815973, 0.00293663122519964, 0.00293672831386818, 0.00293657225580782, 0.0029366919126045, 0.00293663264334585, 0.00293660460895131, 0.002936636415904, 0.00293665460591663, 0.002936648691579, 0.00293663445396372, 0.00293662327068584, 0.00293661837907702, 0.00293661872316425, 0.00293662210863391, 0.00293662663445295, 0.00293663107178543, 0.00293663479965282, 0.00293663761975644, 0.00293663958005413, 0.00293664084350355, 0.00293664160259582, 0.00293664202999322, 0.00293664225468776, 0.0029366423550015, 0.00293664236203644, 0.00293664226909946, 0.00293664204404248, 0.00293664164243865, 0.00293664102016798, 0.00293664014441534
flux1:, 0.683941843180977, 0.0027772837888337, 0.00277728474365724, 0.00277728546082196, 0.0027772859607331, 0.00277728627483309, 0.0027772864360254, 0.00277728646757968, 0.0027772863714196, 0.00277728611710002, 0.00277728563339284, 0.00277728480531436, 0.00277728348074181, 0.00277728149253902, 0.0027772787042188, 0.00277727508890121, 0.00277727085042001, 0.00277726658569477, 0.00277726345391235, 0.00277726323093307, 0.00277726794750927, 0.00277727854317899, 0.00277729191528379, 0.00277729734733239, 0.00277728009892422, 0.00277725027689282, 0.00277727708083614, 0.00277733291980954, 0.0027772198456081, 0.00277736752099829, 0.00277727572604057, 0.00277721739388942, 0.00277727572604057, 0.00277736752099829, 0.0027772198456081, 0.00277733291980954, 0.00277727708083614, 0.00277725027689282, 0.00277728009892422, 0.00277729734733239, 0.00277729191528379, 0.00277727854317899, 0.00277726794750927, 0.00277726323093307, 0.00277726345391235, 0.00277726658569478, 0.00277727085042001, 0.00277727508890121, 0.0027772787042188, 0.00277728149253902, 0.00277728348074181, 0.00277728480531436, 0.00277728563339284, 0.00277728611710002, 0.0027772863714196, 0.00277728646757968, 0.0027772864360254, 0.00277728627483309, 0.00277728596073309, 0.00277728546082196, 0.00277728474365724, 0.0027772837888337
flux1:, 0.68420429208473, 0.00262425535931764, 0.00262425635689479, 0.00262425713807036, 0.00262425771329128, 0.00262425810335893, 0.00262425833110588, 0.00262425841164608, 0.00262425834201184, 0.00262425809137238, 0.00262425759360106, 0.0026242567448088, 0.00262425540967949, 0.00262425344208091, 0.00262425072736345, 0.00262424725533259, 0.00262424323197, 0.00262423922879628, 0.00262423633730185, 0.00262423621447539, 0.00262424073790636, 0.00262425074130844, 0.00262426325684399, 0.00262426820236314, 0.00262425182501157, 0.00262422385238596, 0.00262424941474193, 0.00262430193980628, 0.00262419515232714, 0.00262433474957483, 0.00262424802280288, 0.00262419285348522, 0.00262424802280288, 0.00262433474957483, 0.00262419515232714, 0.00262430193980628, 0.00262424941474193, 0.00262422385238596, 0.00262425182501157, 0.00262426820236314, 0.00262426325684399, 0.00262425074130844, 0.00262424073790635, 0.00262423621447539, 0.00262423633730185, 0.00262423922879628, 0.00262424323197, 0.00262424725533259, 0.00262425072736345, 0.00262425344208091, 0.00262425540967949, 0.0026242567448088, 0.00262425759360106, 0.00262425809137238, 0.00262425834201184, 0.00262425841164608, 0.00262425833110588, 0.00262425810335893, 0.00262425771329128, 0.00262425713807037, 0.00262425635689479, 0.00262425535931764
flux1:, 0.684466740988483, 0.00247746901077486, 0.0024774700225752, 0.00247747084381226, 0.00247747147697417, 0.00247747193388511, 0.00247747222849025, 0.00247747236832328, 0.00247747234538957, 0.00247747212755458, 0.00247747165206045, 0.00247747082358387, 0.00247746952037492, 0.00247746761352866, 0.00247746500622234, 0.00247746170117965, 0.00247745790371385, 0.00247745415905043, 0.00247745149316576, 0.00247745145040387, 0.00247745576515906, 0.00247746517522178, 0.00247747684709039, 0.00247748130633036, 0.00247746573595873, 0.0024774394866731, 0.00247746380451952, 0.00247751313522611, 0.00247741234791644, 0.00247754417167964, 0.00247746229311799, 0.00247741015692435, 0.00247746229311799, 0.00247754417167965, 0.00247741234791643, 0.00247751313522611, 0.00247746380451952, 0.0024774394866731, 0.00247746573595873, 0.00247748130633036, 0.00247747684709039, 0.00247746517522178, 0.00247745576515906, 0.00247745145040387, 0.00247745149316576, 0.00247745415905043, 0.00247745790371385, 0.00247746170117965, 0.00247746500622234, 0.00247746761352866, 0.00247746952037492, 0.00247747082358387, 0.00247747165206045, 0.00247747212755458, 0.00247747234538957, 0.00247747236832328, 0.00247747222849025, 0.00247747193388511, 0.00247747147697417, 0.00247747084381226, 0.0024774700225752, 0.00247746901077486
flux1:, 0.684729189892236, 0.00233682759481959, 0.00233682859957373, 0.00233682944314338, 0.00233683012165497, 0.00233683063930123, 0.00233683100211022, 0.00233683121051777, 0.00233683125140248, 0.00233683109057429, 0.00233683066720376, 0.00233682989241073, 0.00233682865527282, 0.00233682684090712, 0.00233682436691461, 0.00233682124577012, 0.0023368176798397, 0.00233681418756297, 0.00233681173177485, 0.00233681175029308, 0.00233681584383153, 0.00233682466344635, 0.00233683550887838, 0.00233683948698115, 0.00233682466643833, 0.00233680002427412, 0.00233682310297738, 0.00233686936204053, 0.00233677429826865, 0.00233689865282011, 0.00233682140846976, 0.00233677217829969, 0.00233682140846976, 0.00233689865282011, 0.00233677429826865, 0.00233686936204052, 0.00233682310297738, 0.00233680002427412, 0.00233682466643833, 0.00233683948698115, 0.00233683550887839, 0.00233682466344635, 0.00233681584383153, 0.00233681175029308, 0.00233681173177486, 0.00233681418756297, 0.0023368176798397, 0.00233682124577012, 0.00233682436691461, 0.00233682684090712, 0.00233682865527282, 0.00233682989241073, 0.00233683066720376, 0.00233683109057429, 0.00233683125140248, 0.00233683121051777, 0.00233683100211022, 0.00233683063930123, 0.00233683012165497, 0.00233682944314338, 0.00233682859957373, 0.00233682759481959
flux1:, 0.68499163879599, 0.00220222362478886, 0.00220222460769337, 0.00220222546117753, 0.00220222617625946, 0.00220222675058676, 0.00220222718308279, 0.0022022274675236, 0.00220222758563648, 0.00220222750061908, 0.00220222715243817, 0.0022022264569435, 0.00220222531179339, 0.00220222361347151, 0.00220222129117467, 0.00220221836452182, 0.00220221503114516, 0.00220221178256633, 0.00220220952099887, 0.00220220958371027, 0.00220221344677844, 0.00220222168300805, 0.00220223172371266, 0.002202235230856, 0.00220222111007925, 0.00220219796875437, 0.00220221982176649, 0.00220226313481957, 0.0022021735282189, 0.00220229071681734, 0.00220221789894852, 0.00220217145051972, 0.00220221789894852, 0.00220229071681734, 0.0022021735282189, 0.00220226313481957, 0.00220221982176649, 0.00220219796875437, 0.00220222111007925, 0.00220223523085601, 0.00220223172371266, 0.00220222168300805, 0.00220221344677844, 0.00220220958371027, 0.00220220952099887, 0.00220221178256633, 0.00220221503114516, 0.00220221836452182, 0.00220222129117467, 0.00220222361347151, 0.00220222531179339, 0.0022022264569435, 0.00220222715243817, 0.00220222750061908, 0.00220222758563648, 0.0022022274675236, 0.00220222718308279, 0.00220222675058676, 0.00220222617625946, 0.00220222546117752, 0.00220222460769337, 0.00220222362478886
flux1:, 0.685254087699743, 0.00207354023051411, 0.00207354118225201, 0.00207354203752242, 0.00207354278320715, 0.00207354341129387, 0.00207354391430674, 0.00207354427979645, 0.002073544484418, 0.00207354448840952, 0.00207354423171061, 0.00207354363358353, 0.00207354259848624, 0.00207354103212599, 0.0020735388729971, 0.00207353614576403, 0.0020735330419773, 0.00207353002641612, 0.00207352794329617, 0.00207352803513787, 0.00207353166194608, 0.00207353932606492, 0.00207354858817593, 0.00207355163948138, 0.0020735381753965, 0.00207351643838081, 0.00207353708679478, 0.00207357758194806, 0.00207349317653456, 0.00207360350070595, 0.002073534908032, 0.00207349112004052, 0.002073534908032, 0.00207360350070594, 0.00207349317653456, 0.00207357758194806, 0.00207353708679478, 0.00207351643838081, 0.0020735381753965, 0.00207355163948138, 0.00207354858817593, 0.00207353932606492, 0.00207353166194608, 0.00207352803513787, 0.00207352794329617, 0.00207353002641612, 0.0020735330419773, 0.00207353614576403, 0.0020735388729971, 0.00207354103212599, 0.00207354259848624, 0.00207354363358353, 0.00207354423171061, 0.00207354448840952, 0.002073544484418, 0.00207354427979645, 0.00207354391430674, 0.00207354341129387, 0.00207354278320715, 0.00207354203752242, 0.00207354118225201, 0.00207354023051411
flux1:, 0.685516536603496, 0.00195065209858586, 0.00195065301424729, 0.00195065386641254, 0.00195065463857974, 0.00195065531781498, 0.00195065589088543, 0.001950656339578, 0.00195065663567466, 0.00195065673631781, 0.00195065658089186, 0.00195065609112301, 0.00195065517691434, 0.00195065375151732, 0.00195065176089941, 0.00195064923312187, 0.0019506463526865, 0.00195064355806063, 0.00195064163814672, 0.00195064174632182, 0.00195064513459477, 0.00195065224196995, 0.0019506607558057, 0.00195066337103841, 0.00195065052723289, 0.00195063010733019, 0.00195064957923502, 0.00195068738647284, 0.0019506079365703, 0.00195071169532414, 0.00195064713307363, 0.00195060588731117, 0.00195064713307363, 0.00195071169532414, 0.0019506079365703, 0.00195068738647284, 0.00195064957923502, 0.00195063010733019, 0.00195065052723289, 0.00195066337103841, 0.0019506607558057, 0.00195065224196995, 0.00195064513459477, 0.00195064174632183, 0.00195064163814672, 0.00195064355806063, 0.0019506463526865, 0.00195064923312187, 0.00195065176089941, 0.00195065375151732, 0.00195065517691434, 0.00195065609112301, 0.00195065658089186, 0.00195065673631781, 0.00195065663567466, 0.001950656339578, 0.00195065589088543, 0.00195065531781498, 0.00195065463857974, 0.00195065386641254, 0.00195065301424729, 0.00195065209858586
flux1:, 0.685778985507249, 0.00183342639418446, 0.00183342727216567, 0.00183342811855662, 0.0018334289140621, 0.00183342964146555, 0.00183343028239087, 0.00183343081337049, 0.00183343120163777, 0.00183343140130395, 0.00183343135094083, 0.00183343097412081, 0.00183343018521539, 0.00183342890374785, 0.00183342708174716, 0.00183342474941004, 0.00183342208354421, 0.001833419496939, 0.00183341772589025, 0.00183341784001482, 0.00183342099091831, 0.00183342756074539, 0.00183343536040747, 0.00183343756350184, 0.00183342530971097, 0.00183340612845197, 0.00183342445813146, 0.00183345970858849, 0.00183338497859751, 0.00183348246760409, 0.00183342174750855, 0.0018333829289426, 0.00183342174750855, 0.00183348246760409, 0.00183338497859751, 0.00183345970858849, 0.00183342445813146, 0.00183340612845197, 0.00183342530971097, 0.00183343756350184, 0.00183343536040747, 0.00183342756074539, 0.00183342099091831, 0.00183341784001482, 0.00183341772589025, 0.00183341949693899, 0.00183342208354421, 0.00183342474941003, 0.00183342708174716, 0.00183342890374785, 0.00183343018521539, 0.00183343097412081, 0.00183343135094083, 0.00183343140130395, 0.00183343120163777, 0.00183343081337049, 0.00183343028239087, 0.00183342964146555, 0.0018334289140621, 0.00183342811855662, 0.00183342727216568, 0.00183342639418446
flux1:, 0.686041434411003, 0.00172172366088266, 0.00172172450183247, 0.00172172534108306, 0.0017217261570245, 0.00172172692873569, 0.00172172763330765, 0.00172172824258525, 0.00172172871969783, 0.00172172901597067, 0.00172172906914229, 0.00172172880429892, 0.00172172813962686, 0.00172172699999479, 0.00172172534243046, 0.00172172319832945, 0.00172172073642392, 0.00172171834461372, 0.0017217167092823, 0.00172171682143323, 0.00172171973938595, 0.00172172579429924, 0.00172173291713962, 0.00172173473558778, 0.00172172304703663, 0.00172170503392854, 0.00172172226094852, 0.0017217550861052, 0.00172168485015211, 0.00172177636090607, 0.00172171930112103, 0.00172168279794417, 0.00172171930112103, 0.00172177636090607, 0.00172168485015211, 0.0017217550861052, 0.00172172226094852, 0.00172170503392854, 0.00172172304703663, 0.00172173473558778, 0.00172173291713962, 0.00172172579429924, 0.00172171973938595, 0.00172171682143323, 0.0017217167092823, 0.00172171834461372, 0.00172172073642392, 0.00172172319832945, 0.00172172534243046, 0.00172172699999479, 0.00172172813962686, 0.00172172880429892, 0.00172172906914229, 0.00172172901597067, 0.00172172871969783, 0.00172172824258525, 0.00172172763330765, 0.00172172692873569, 0.0017217261570245, 0.00172172534108306, 0.00172172450183247, 0.00172172366088266
flux1:, 0.686303883314756, 0.00161539869516541, 0.00161539950103445, 0.00161540033230094, 0.00161540116544845, 0.00161540197639788, 0.00161540273832958, 0.0016154034190264, 0.00161540397806423, 0.00161540436438078, 0.0016154045150574, 0.00161540435659713, 0.00161540381061301, 0.00161540280667685, 0.00161540130603835, 0.00161539934061948, 0.00161539707090482, 0.00161539486080435, 0.00161539334944159, 0.00161539345410785, 0.00161539614649168, 0.00161540171207307, 0.00161540819806187, 0.00161540966220346, 0.00161539851884806, 0.00161538161052641, 0.00161539777875438, 0.00161542830959009, 0.00161536235109027, 0.00161544817008487, 0.00161539459506091, 0.00161536029871495, 0.00161539459506091, 0.00161544817008487, 0.00161536235109027, 0.00161542830959009, 0.00161539777875438, 0.00161538161052641, 0.00161539851884806, 0.00161540966220346, 0.00161540819806187, 0.00161540171207307, 0.00161539614649168, 0.00161539345410785, 0.00161539334944159, 0.00161539486080435, 0.00161539707090482, 0.00161539934061948, 0.00161540130603835, 0.00161540280667685, 0.00161540381061301, 0.00161540435659713, 0.0016154045150574, 0.00161540436438078, 0.00161540397806423, 0.0016154034190264, 0.00161540273832958, 0.00161540197639788, 0.00161540116544845, 0.00161540033230094, 0.00161539950103445, 0.00161539869516541
flux1:, 0.686566332218509, 0.00151430139274544, 0.00151430216597954, 0.00151430298832541, 0.00151430383472986, 0.00151430467849034, 0.00151430548951704, 0.00151430623220727, 0.00151430686321986, 0.00151430732962345, 0.00151430756817211, 0.00151430750687233, 0.00151430707058415, 0.00151430619316418, 0.00151430483953327, 0.00151430304167529, 0.0015143009518157, 0.00151429891084687, 0.0015142975132199, 0.00151429760716486, 0.00151430008395138, 0.00151430518816402, 0.00151431107919119, 0.00151431222144328, 0.00151430160715271, 0.00151428574647879, 0.00151430090307698, 0.00151432926921686, 0.00151426738038508, 0.00151434778831898, 0.00151429752863826, 0.00151426533381884, 0.00151429752863826, 0.00151434778831898, 0.00151426738038508, 0.00151432926921686, 0.00151430090307698, 0.0015142857464788, 0.00151430160715271, 0.00151431222144328, 0.00151431107919119, 0.00151430518816401, 0.00151430008395138, 0.00151429760716486, 0.0015142975132199, 0.00151429891084687, 0.0015143009518157, 0.00151430304167529, 0.00151430483953328, 0.00151430619316418, 0.00151430707058415, 0.00151430750687233, 0.00151430756817211, 0.00151430732962345, 0.00151430686321986, 0.00151430623220727, 0.00151430548951704, 0.00151430467849034, 0.00151430383472986, 0.00151430298832541, 0.00151430216597954, 0.00151430139274544
flux1:, 0.686828781122262, 0.00141827756408845, 0.00141827830699181, 0.00141827911895076, 0.00141827997372906, 0.00141828084253395, 0.00141828169266259, 0.00141828248584091, 0.00141828317650749, 0.00141828371046541, 0.00141828402458084, 0.00141828404858364, 0.00141828371055485, 0.00141828294838535, 0.00141828173028773, 0.00141828008800081, 0.00141827816559703, 0.00141827628196398, 0.0014182749893855, 0.00141827507143219, 0.00141827734474609, 0.00141828201732026, 0.00141828735646412, 0.00141828821052776, 0.00141827811224656, 0.00141826324739019, 0.00141827744181926, 0.00141830377070661, 0.00141824575204318, 0.00141832102307883, 0.00141827391527122, 0.0014182437199177, 0.00141827391527122, 0.00141832102307883, 0.00141824575204318, 0.00141830377070661, 0.00141827744181926, 0.00141826324739019, 0.00141827811224656, 0.00141828821052776, 0.00141828735646412, 0.00141828201732026, 0.00141827734474609, 0.00141827507143219, 0.0014182749893855, 0.00141827628196398, 0.00141827816559703, 0.00141828008800081, 0.00141828173028773, 0.00141828294838535, 0.00141828371055485, 0.00141828404858364, 0.00141828402458084, 0.00141828371046541, 0.00141828317650749, 0.00141828248584091, 0.00141828169266259, 0.00141828084253395, 0.00141827997372906, 0.00141827911895076, 0.00141827830699181, 0.00141827756408845
flux1:, 0.687091230026016, 0.00132716971688884, 0.00132717043116779, 0.00132717123048379, 0.00132717208776832, 0.00132717297267335, 0.00132717385054935, 0.00132717468118455, 0.00132717541752721, 0.00132717600476739, 0.00132717638038996, 0.00132717647615402, 0.0013271762234392, 0.00132717556403781, 0.00132717446919792, 0.00132717297022033, 0.00132717120321193, 0.00132716946608346, 0.0013271682713621, 0.00132716834211678, 0.00132717042575777, 0.00132717469755634, 0.00132717952835, 0.00132718012842712, 0.00132717053535296, 0.00132715661889572, 0.00132716990196125, 0.00132719431808293, 0.00132713997786069, 0.00132721037895028, 0.00132716626530079, 0.00132713797057583, 0.00132716626530079, 0.00132721037895028, 0.00132713997786069, 0.00132719431808293, 0.00132716990196125, 0.00132715661889572, 0.00132717053535296, 0.00132718012842712, 0.00132717952835, 0.00132717469755634, 0.00132717042575777, 0.00132716834211678, 0.0013271682713621, 0.00132716946608346, 0.00132717120321193, 0.00132717297022032, 0.00132717446919793, 0.00132717556403781, 0.0013271762234392, 0.00132717647615402, 0.00132717638038996, 0.00132717600476739, 0.00132717541752721, 0.00132717468118455, 0.00132717385054935, 0.00132717297267335, 0.00132717208776832, 0.00132717123048379, 0.00132717043116778, 0.00132716971688884
flux1:, 0.687353678929769, 0.00124081780356322, 0.00124081849004819, 0.00124081927357938, 0.00124082012660949, 0.00124082101776861, 0.00124082191112392, 0.00124082276525904, 0.00124082353236698, 0.00124082415769239, 0.0012408245798734, 0.00124082473304779, 0.00124082455203125, 0.00124082398245883, 0.00124082299844001, 0.00124082163072237, 0.00124082000768698, 0.00124081840729075, 0.00124081730461342, 0.00124081736614471, 0.00124081927509019, 0.00124082317747924, 0.001240827543203, 0.00124082792325313, 0.00124081882605981, 0.00124080581414832, 0.00124081823711678, 0.00124084086130357, 0.00124079001507632, 0.00124085580536753, 0.00124081453372509, 0.00124078804398739, 0.0012408145337251, 0.00124085580536753, 0.00124079001507632, 0.00124084086130357, 0.00124081823711678, 0.00124080581414832, 0.00124081882605981, 0.00124082792325313, 0.001240827543203, 0.00124082317747924, 0.00124081927509019, 0.00124081736614471, 0.00124081730461342, 0.00124081840729075, 0.00124082000768698, 0.00124082163072237, 0.00124082299844001, 0.00124082398245883, 0.00124082455203125, 0.00124082473304779, 0.0012408245798734, 0.00124082415769239, 0.00124082353236698, 0.00124082276525904, 0.00124082191112392, 0.00124082101776861, 0.00124082012660949, 0.00124081927357938, 0.00124081849004819, 0.00124081780356322
flux1:, 0.687616127833522, 0.00115905993214537, 0.00115906059067709, 0.0011590613544416, 0.00115906219576839, 0.00115906308278968, 0.0011590639789354, 0.00115906484229601, 0.00115906562502328, 0.00115906627306804, 0.00115906672675004, 0.0011590669229424, 0.00115906680005742, 0.00115906630755242, 0.00115906542227318, 0.00115906417434761, 0.00115906268470002, 0.0011590612123379, 0.00115906019709819, 0.00115906025258977, 0.00115906200249942, 0.00115906556674724, 0.00115906950977126, 0.00115906970283256, 0.00115906109296287, 0.00115904894453575, 0.0011590605583405, 0.0011590815071593, 0.00115903397730753, 0.00115909540763779, 0.00115905683123292, 0.00115903205400614, 0.00115905683123292, 0.00115909540763779, 0.00115903397730753, 0.0011590815071593, 0.0011590605583405, 0.00115904894453575, 0.00115906109296287, 0.00115906970283256, 0.00115906950977126, 0.00115906556674724, 0.00115906200249942, 0.00115906025258977, 0.00115906019709819, 0.0011590612123379, 0.00115906268470002, 0.00115906417434761, 0.00115906542227318, 0.00115906630755242, 0.00115906680005742, 0.0011590669229424, 0.00115906672675004, 0.00115906627306804, 0.00115906562502328, 0.00115906484229601, 0.0011590639789354, 0.00115906308278968, 0.00115906219576839, 0.0011590613544416, 0.00115906059067709, 0.00115905993214537
flux1:, 0.687878576737275, 0.00108173303927805, 0.00108173366873527, 0.00108173440807056, 0.00108173522984236, 0.00108173610218923, 0.00108173698851698, 0.00108173784709306, 0.00108173863069728, 0.00108173928659583, 0.00108173975728378, 0.00108173998270402, 0.00108173990501954, 0.00108173947749956, 0.00108173867962403, 0.00108173754086143, 0.00108173617496129, 0.00108173482295781, 0.00108173389154605, 0.00108173394494107, 0.00108173555168265, 0.00108173880840705, 0.00108174236960394, 0.00108174240719774, 0.00108173427624455, 0.00108172295235043, 0.00108173380690258, 0.00108175319215155, 0.00108170880747703, 0.00108176611996163, 0.00108173009723849, 0.00108170694317857, 0.00108173009723849, 0.00108176611996163, 0.00108170880747703, 0.00108175319215155, 0.00108173380690258, 0.00108172295235043, 0.00108173427624455, 0.00108174240719774, 0.00108174236960394, 0.00108173880840705, 0.00108173555168265, 0.00108173394494107, 0.00108173389154605, 0.00108173482295781, 0.00108173617496129, 0.00108173754086143, 0.00108173867962403, 0.00108173947749956, 0.00108173990501954, 0.00108173998270402, 0.00108173975728378, 0.00108173928659583, 0.00108173863069728, 0.00108173784709306, 0.00108173698851699, 0.00108173610218923, 0.00108173522984236, 0.00108173440807056, 0.00108173366873527, 0.00108173303927805
flux1:, 0.688141025641029, 0.00100867352429679, 0.00100867412273689, 0.00100867483254054, 0.00100867562683555, 0.00100867647423947, 0.00100867733869951, 0.00100867817927135, 0.00100867894996799, 0.00100867959991648, 0.00100868007422397, 0.00100868031619301, 0.00100868027186284, 0.00100867989829331, 0.00100867917750071, 0.00100867813826521, 0.0010086768874449, 0.00100867564904355, 0.00100867479861436, 0.00100867485426814, 0.00100867633348129, 0.00100867931216119, 0.00100868253040346, 0.00100868244203597, 0.00100867478122415, 0.00100866424444227, 0.00100867438805515, 0.00100869231636807, 0.00100865091174439, 0.00100870433946008, 0.00100867073392667, 0.00100864911678884, 0.00100867073392667, 0.00100870433946008, 0.00100865091174439, 0.00100869231636807, 0.00100867438805515, 0.00100866424444227, 0.00100867478122415, 0.00100868244203597, 0.00100868253040346, 0.00100867931216119, 0.00100867633348129, 0.00100867485426814, 0.00100867479861436, 0.00100867564904355, 0.0010086768874449, 0.00100867813826521, 0.00100867917750071, 0.00100867989829331, 0.00100868027186284, 0.00100868031619301, 0.00100868007422397, 0.00100867959991648, 0.00100867894996799, 0.00100867817927136, 0.00100867733869951, 0.00100867647423947, 0.00100867562683555, 0.00100867483254054, 0.00100867412273689, 0.00100867352429679
flux1:, 0.688403474544782, 9.39717843693551e-4, 9.39718408574124e-4, 9.39719083593208e-4, 9.39719842766965e-4, 9.39720655621504e-4, 9.39721487150332e-4, 9.39722297735778e-4, 9.39723043149718e-4, 9.39723674846549e-4, 9.39724140909667e-4, 9.39724388230863e-4, 9.39724366807692e-4, 9.39724037444421e-4, 9.39723384587467e-4, 9.39722436300424e-4, 9.39721292827832e-4, 9.39720162050405e-4, 9.39719390283376e-4, 9.39719452639158e-4, 9.39720819350686e-4, 9.39723547913849e-4, 9.39726459666069e-4, 9.39726272435319e-4, 9.39719072211518e-4, 9.39709286180485e-4, 9.39718765111305e-4, 9.39735337672526e-4, 9.39696753754756e-4, 9.39746520517964e-4, 9.39715200615904e-4, 9.39695037222658e-4, 9.39715200615903e-4, 9.39746520517963e-4, 9.39696753754756e-4, 9.39735337672526e-4, 9.39718765111306e-4, 9.39709286180484e-4, 9.39719072211518e-4, 9.39726272435319e-4, 9.39726459666069e-4, 9.39723547913849e-4, 9.39720819350687e-4, 9.39719452639157e-4, 9.39719390283376e-4, 9.39720162050405e-4, 9.39721292827832e-4, 9.39722436300424e-4, 9.39723384587467e-4, 9.39724037444421e-4, 9.39724366807691e-4, 9.39724388230863e-4, 9.39724140909667e-4, 9.39723674846549e-4, 9.39723043149717e-4, 9.39722297735778e-4, 9.39721487150332e-4, 9.39720655621504e-4, 9.39719842766964e-4, 9.39719083593208e-4, 9.39718408574124e-4, 9.39717843693551e-4
flux1:, 0.688665923448535, 8.74703065527252e-4, 8.74703593976257e-4, 8.74704229113902e-4, 8.74704946132564e-4, 8.7470571584331e-4, 8.74706504720014e-4, 8.74707274926806e-4, 8.74707984430904e-4, 8.74708587391392e-4, 8.74709035150004e-4, 8.74709278347869e-4, 8.74709270970664e-4, 8.7470897748783e-4, 8.74708384654115e-4, 8.7470751978318e-4, 8.74706476774901e-4, 8.7470544825909e-4, 8.74704753126551e-4, 8.74704826426737e-4, 8.74706094727398e-4, 8.74708599221766e-4, 8.74711238232572e-4, 8.74710976543674e-4, 8.74704226275236e-4, 8.74695155330721e-4, 8.74704013438145e-4, 8.74719325805298e-4, 8.74683408798578e-4, 8.7472972903449e-4, 8.74700568028721e-4, 8.74681778238851e-4, 8.74700568028721e-4, 8.7472972903449e-4, 8.74683408798577e-4, 8.74719325805298e-4, 8.74704013438145e-4, 8.74695155330721e-4, 8.74704226275236e-4, 8.74710976543675e-4, 8.74711238232573e-4, 8.74708599221766e-4, 8.74706094727398e-4, 8.74704826426737e-4, 8.74704753126551e-4, 8.7470544825909e-4, 8.74706476774901e-4, 8.7470751978318e-4, 8.74708384654115e-4, 8.74708977487831e-4, 8.74709270970664e-4, 8.74709278347869e-4, 8.74709035150004e-4, 8.74708587391392e-4, 8.74707984430904e-4, 8.74707274926806e-4, 8.74706504720014e-4, 8.7470571584331e-4, 8.74704946132564e-4, 8.74704229113903e-4, 8.74703593976257e-4, 8.74703065527252e-4
flux1:, 0.688928372352288, 8.13467383613856e-4, 8.13467872717544e-4, 8.13468463328819e-4, 8.13469132064201e-4, 8.13469851335106e-4, 8.13470589452015e-4, 8.13471310726842e-4, 8.13471975663933e-4, 8.13472541410989e-4, 8.13472962764003e-4, 8.13473194200614e-4, 8.13473193668874e-4, 8.13472929187969e-4, 8.13472389680857e-4, 8.13471601670559e-4, 8.13470652971425e-4, 8.13469721801036e-4, 8.13469101354944e-4, 8.13469189396979e-4, 8.13470372186144e-4, 8.13472676538204e-4, 8.13475073632646e-4, 8.13474759019679e-4, 8.1346844679999e-4, 8.13460055717321e-4, 8.1346833422952e-4, 8.13482476257828e-4, 8.13449077741729e-4, 8.13492156438354e-4, 8.13465032325561e-4, 8.13447539004339e-4, 8.1346503232556e-4, 8.13492156438354e-4, 8.13449077741729e-4, 8.13482476257829e-4, 8.1346833422952e-4, 8.13460055717322e-4, 8.1346844679999e-4, 8.13474759019679e-4, 8.13475073632646e-4, 8.13472676538204e-4, 8.13470372186144e-4, 8.13469189396978e-4, 8.13469101354944e-4, 8.13469721801036e-4, 8.13470652971424e-4, 8.1347160167056e-4, 8.13472389680857e-4, 8.13472929187968e-4, 8.13473193668874e-4, 8.13473194200615e-4, 8.13472962764003e-4, 8.1347254141099e-4, 8.13471975663933e-4, 8.13471310726842e-4, 8.13470589452015e-4, 8.13469851335106e-4, 8.13469132064201e-4, 8.13468463328819e-4, 8.13467872717544e-4, 8.13467383613856e-4
flux1:, 0.689190821256042, 7.55850591582041e-4, 7.5585103866363e-4, 7.55851580817465e-4, 7.55852196285462e-4, 7.55852859328602e-4, 7.55853540368985e-4, 7.55854206141065e-4, 7.55854819932929e-4, 7.5585534207157e-4, 7.55855730918072e-4, 7.55855944801985e-4, 7.55855945553598e-4, 7.55855704591182e-4, 7.55855212847966e-4, 7.55854496008763e-4, 7.55853636052747e-4, 7.55852797593015e-4, 7.55852249780569e-4, 7.5585235572383e-4, 7.55853464524827e-4, 7.55855590384459e-4, 7.55857773353279e-4, 7.55857424402123e-4, 7.55851536955281e-4, 7.55843790789441e-4, 7.55851528174014e-4, 7.5586458403308e-4, 7.55833560836364e-4, 7.55873593576142e-4, 7.55848389009682e-4, 7.55832117999816e-4, 7.55848389009681e-4, 7.55873593576142e-4, 7.55833560836364e-4, 7.5586458403308e-4, 7.55851528174014e-4, 7.5584379078944e-4, 7.5585153695528e-4, 7.55857424402124e-4, 7.5585777335328e-4, 7.55855590384459e-4, 7.55853464524826e-4, 7.55852355723829e-4, 7.55852249780569e-4, 7.55852797593016e-4, 7.55853636052747e-4, 7.55854496008763e-4, 7.55855212847966e-4, 7.55855704591182e-4, 7.55855945553597e-4, 7.55855944801985e-4, 7.55855730918072e-4, 7.5585534207157e-4, 7.55854819932929e-4, 7.55854206141065e-4, 7.55853540368985e-4, 7.55852859328602e-4, 7.55852196285461e-4, 7.55851580817465e-4, 7.5585103866363e-4, 7.55850591582041e-4
flux1:, 0.689453270159795, 7.01694517115946e-4, 7.01694919982721e-4, 7.01695410672572e-4, 7.01695969202881e-4, 7.01696571865153e-4, 7.0169719138681e-4, 7.01697797110346e-4, 7.01698355262273e-4, 7.01698829450823e-4, 7.01699181632792e-4, 7.01699373938304e-4, 7.01699371949962e-4, 7.01699150303074e-4, 7.01698701768361e-4, 7.01698051140246e-4, 7.01697274806224e-4, 7.01696524554654e-4, 7.01696047069456e-4, 7.01696173296269e-4, 7.01697218141887e-4, 7.01699184809716e-4, 7.01701178388714e-4, 7.01700810751903e-4, 7.01695333426744e-4, 7.01688197439369e-4, 7.016954293639e-4, 7.01707477635864e-4, 7.01678691754495e-4, 7.01715864814815e-4, 7.01692467043268e-4, 7.01677347135946e-4, 7.01692467043268e-4, 7.01715864814815e-4, 7.01678691754495e-4, 7.01707477635864e-4, 7.016954293639e-4, 7.01688197439369e-4, 7.01695333426744e-4, 7.01700810751903e-4, 7.01701178388714e-4, 7.01699184809716e-4, 7.01697218141887e-4, 7.0169617329627e-4, 7.01696047069456e-4, 7.01696524554654e-4, 7.01697274806224e-4, 7.01698051140245e-4, 7.0169870176836e-4, 7.01699150303074e-4, 7.01699371949963e-4, 7.01699373938304e-4, 7.01699181632792e-4, 7.01698829450823e-4, 7.01698355262273e-4, 7.01697797110345e-4, 7.0169719138681e-4, 7.01696571865153e-4, 7.01695969202881e-4, 7.01695410672572e-4, 7.0169491998272e-4, 7.01694517115946e-4
flux1:, 0.689715719063548, 6.50843416926774e-4, 6.50843774069154e-4, 6.50844211361047e-4, 6.50844710692364e-4, 6.5084525049857e-4, 6.50845805928052e-4, 6.5084634903269e-4, 6.50846849046958e-4, 6.50847272881117e-4, 6.50847586046141e-4, 6.50847754362399e-4, 6.50847746992162e-4, 6.50847541580164e-4, 6.5084713255152e-4, 6.50846543756625e-4, 6.50845846230491e-4, 6.50845179691072e-4, 6.50844769863946e-4, 6.50844917894968e-4, 6.50845907279673e-4, 6.50847731710147e-4, 6.50849557640012e-4, 6.50849184132149e-4, 6.5084410097334e-4, 6.50837540634308e-4, 6.50844300004636e-4, 6.50855413851304e-4, 6.50828732401598e-4, 6.50863222914714e-4, 6.5084152373068e-4, 6.50827486635974e-4, 6.50841523730681e-4, 6.50863222914713e-4, 6.50828732401598e-4, 6.50855413851304e-4, 6.50844300004637e-4, 6.50837540634308e-4, 6.5084410097334e-4, 6.50849184132148e-4, 6.50849557640012e-4, 6.50847731710147e-4, 6.50845907279673e-4, 6.50844917894968e-4, 6.50844769863946e-4, 6.50845179691072e-4, 6.50845846230491e-4, 6.50846543756625e-4, 6.5084713255152e-4, 6.50847541580165e-4, 6.50847746992162e-4, 6.50847754362398e-4, 6.50847586046141e-4, 6.50847272881117e-4, 6.50846849046958e-4, 6.5084634903269e-4, 6.50845805928052e-4, 6.5084525049857e-4, 6.50844710692364e-4, 6.50844211361047e-4, 6.50843774069154e-4, 6.50843416926774e-4
flux1:, 0.689978167967302, 6.03144333195689e-4, 6.03144643927731e-4, 6.03145027040443e-4, 6.03145466340997e-4, 6.0314594245823e-4, 6.03146433004929e-4, 6.03146912767462e-4, 6.03147353981838e-4, 6.0314772681002e-4, 6.03148000213569e-4, 6.03148143543422e-4, 6.03148129334604e-4, 6.03147938015136e-4, 6.03147565476327e-4, 6.03147034573073e-4, 6.03146411225102e-4, 6.03145823811217e-4, 6.03145478542136e-4, 6.03145649003717e-4, 6.0314658989664e-4, 6.03148286767756e-4, 6.03149963922833e-4, 6.03149594683398e-4, 6.03144888565891e-4, 6.03138869615848e-4, 6.03145186678245e-4, 6.03155434064009e-4, 6.03130729262156e-4, 6.03162705424887e-4, 6.03142601120442e-4, 6.03129581436123e-4, 6.03142601120441e-4, 6.03162705424887e-4, 6.03130729262156e-4, 6.03155434064009e-4, 6.03145186678245e-4, 6.03138869615848e-4, 6.03144888565892e-4, 6.03149594683397e-4, 6.03149963922833e-4, 6.03148286767757e-4, 6.0314658989664e-4, 6.03145649003717e-4, 6.03145478542135e-4, 6.03145823811217e-4, 6.03146411225102e-4, 6.03147034573072e-4, 6.03147565476327e-4, 6.03147938015135e-4, 6.03148129334604e-4, 6.03148143543421e-4, 6.0314800021357e-4, 6.0314772681002e-4, 6.03147353981838e-4, 6.03146912767462e-4, 6.03146433004929e-4, 6.0314594245823e-4, 6.03145466340997e-4, 6.03145027040443e-4, 6.03144643927731e-4, 6.03144333195689e-4
flux1:, 0.690240616871055, 5.58447412414386e-4, 5.58447676951074e-4, 5.58448006268656e-4, 5.58448386087013e-4, 5.58448799219452e-4, 5.58449225722448e-4, 5.58449643075484e-4, 5.58450026444738e-4, 5.58450349133912e-4, 5.58450583400846e-4, 5.58450701928527e-4, 5.58450680392779e-4, 5.58450501767592e-4, 5.58450163222549e-4, 5.58449686571163e-4, 5.58449132855194e-4, 5.58448619823928e-4, 5.5844833555402e-4, 5.58448528193032e-4, 5.58449426103841e-4, 5.58451007942849e-4, 5.58452552516038e-4, 5.58452195225515e-4, 5.58447848037934e-4, 5.58442336597691e-4, 5.58448239090825e-4, 5.58457683048209e-4, 5.5843483220747e-4, 5.58464453530967e-4, 5.58445844856178e-4, 5.58433780034134e-4, 5.58445844856177e-4, 5.58464453530967e-4, 5.5843483220747e-4, 5.5845768304821e-4, 5.58448239090825e-4, 5.58442336597691e-4, 5.58447848037934e-4, 5.58452195225515e-4, 5.58452552516038e-4, 5.5845100794285e-4, 5.58449426103841e-4, 5.58448528193032e-4, 5.5844833555402e-4, 5.58448619823928e-4, 5.58449132855194e-4, 5.58449686571163e-4, 5.58450163222549e-4, 5.58450501767592e-4, 5.58450680392779e-4, 5.58450701928527e-4, 5.58450583400846e-4, 5.58450349133912e-4, 5.58450026444737e-4, 5.58449643075484e-4, 5.58449225722448e-4, 5.58448799219452e-4, 5.58448386087013e-4, 5.58448006268656e-4, 5.58447676951074e-4, 5.58447412414387e-4
flux1:, 0.690503065774808, 5.1660618771267e-4, 5.166064071846e-4, 5.16606684206226e-4, 5.16607006361237e-4, 5.16607358587699e-4, 5.16607723310431e-4, 5.16608080605243e-4, 5.16608408444089e-4, 5.16608683115012e-4, 5.1660887997887e-4, 5.16608974824083e-4, 5.16608946219377e-4, 5.16608779443425e-4, 5.16608472761441e-4, 5.16608046908269e-4, 5.1660755828647e-4, 5.16607114704725e-4, 5.16606887425354e-4, 5.16607101165151e-4, 5.1660796025369e-4, 5.16609437607188e-4, 5.16610863337572e-4, 5.16610523472556e-4, 5.16606516335181e-4, 5.16601479048089e-4, 5.16606992391002e-4, 5.16615691316098e-4, 5.16594576853209e-4, 5.16621994443538e-4, 5.16604786564685e-4, 5.16593616874106e-4, 5.16604786564685e-4, 5.16621994443538e-4, 5.16594576853209e-4, 5.16615691316098e-4, 5.16606992391002e-4, 5.16601479048089e-4, 5.16606516335181e-4, 5.16610523472556e-4, 5.16610863337572e-4, 5.16609437607188e-4, 5.1660796025369e-4, 5.16607101165151e-4, 5.16606887425353e-4, 5.16607114704725e-4, 5.1660755828647e-4, 5.16608046908268e-4, 5.16608472761441e-4, 5.16608779443425e-4, 5.16608946219376e-4, 5.16608974824083e-4, 5.1660887997887e-4, 5.16608683115012e-4, 5.16608408444089e-4, 5.16608080605242e-4, 5.16607723310431e-4, 5.16607358587699e-4, 5.16607006361237e-4, 5.16606684206227e-4, 5.166064071846e-4, 5.1660618771267e-4
flux1:, 0.690765514678561, 4.77477825907122e-4, 4.77478002317702e-4, 4.77478229553486e-4, 4.77478496975173e-4, 4.77478791543701e-4, 4.77479097932658e-4, 4.77479398673557e-4, 4.774796743789e-4, 4.7747990412839e-4, 4.77480066165194e-4, 4.7748013913874e-4, 4.77480104255431e-4, 4.77479948859845e-4, 4.77479672139815e-4, 4.77479293725042e-4, 4.77478865619875e-4, 4.77478486360649e-4, 4.77478311654849e-4, 4.77478544684896e-4, 4.77479367904608e-4, 4.77480749541078e-4, 4.77482067971023e-4, 4.77481749084368e-4, 4.77478062587945e-4, 4.77473466782118e-4, 4.77478614285315e-4, 4.7748662225124e-4, 4.77467131694365e-4, 4.77492488555277e-4, 4.77476591009692e-4, 4.77466259496293e-4, 4.77476591009692e-4, 4.77492488555277e-4, 4.77467131694365e-4, 4.7748662225124e-4, 4.77478614285315e-4, 4.77473466782117e-4, 4.77478062587945e-4, 4.77481749084368e-4, 4.77482067971023e-4, 4.77480749541078e-4, 4.77479367904608e-4, 4.77478544684896e-4, 4.77478311654849e-4, 4.77478486360649e-4, 4.77478865619875e-4, 4.77479293725042e-4, 4.77479672139815e-4, 4.77479948859845e-4, 4.7748010425543e-4, 4.7748013913874e-4, 4.77480066165194e-4, 4.7747990412839e-4, 4.774796743789e-4, 4.77479398673557e-4, 4.77479097932658e-4, 4.77478791543701e-4, 4.77478496975173e-4, 4.77478229553485e-4, 4.77478002317701e-4, 4.77477825907123e-4
flux1:, 0.691027963582315, 4.40923340628656e-4, 4.40923476762329e-4, 4.40923657586385e-4, 4.40923874121239e-4, 4.40924115215866e-4, 4.40924367639428e-4, 4.40924616206213e-4, 4.40924843975029e-4, 4.40925032600812e-4, 4.40925162971645e-4, 4.40925216345087e-4, 4.40925176310278e-4, 4.40925032047025e-4, 4.40924783505775e-4, 4.40924449196895e-4, 4.40924076969672e-4, 4.40923756735185e-4, 4.40923629845614e-4, 4.40923879736599e-4, 4.40924669001586e-4, 4.40925962134721e-4, 4.40927182883697e-4, 4.40926886896735e-4, 4.40923501349493e-4, 4.40919315207941e-4, 4.40924118295889e-4, 4.40931485373603e-4, 4.40913511365077e-4, 4.40936942715155e-4, 4.40922269360098e-4, 4.40912721800857e-4, 4.40922269360098e-4, 4.40936942715155e-4, 4.40913511365077e-4, 4.40931485373603e-4, 4.4092411829589e-4, 4.40919315207941e-4, 4.40923501349492e-4, 4.40926886896735e-4, 4.40927182883697e-4, 4.40925962134721e-4, 4.40924669001586e-4, 4.40923879736599e-4, 4.40923629845614e-4, 4.40923756735185e-4, 4.40924076969672e-4, 4.40924449196895e-4, 4.40924783505776e-4, 4.40925032047025e-4, 4.40925176310277e-4, 4.40925216345086e-4, 4.40925162971645e-4, 4.40925032600812e-4, 4.40924843975029e-4, 4.40924616206213e-4, 4.40924367639428e-4, 4.40924115215866e-4, 4.40923874121239e-4, 4.40923657586385e-4, 4.40923476762329e-4, 4.40923340628657e-4
flux1:, 0.691290412486068, 4.06807772992658e-4, 4.06807872285048e-4, 4.06808010758544e-4, 4.06808180953291e-4, 4.06808373447829e-4, 4.06808576930451e-4, 4.06808778303855e-4, 4.06808962860866e-4, 4.06809114602005e-4, 4.06809216815705e-4, 4.06809253114535e-4, 4.06809209222107e-4, 4.06809075935299e-4, 4.06808853822599e-4, 4.06808560273699e-4, 4.06808239227499e-4, 4.06807972594664e-4, 4.06807888511454e-4, 4.06808152347481e-4, 4.0680890871335e-4, 4.06810119235153e-4, 4.06811250278734e-4, 4.06810977773842e-4, 4.06807873445554e-4, 4.06804066173817e-4, 4.06808544608718e-4, 4.06815317185965e-4, 4.06798757474192e-4, 4.06820391071514e-4, 4.06806860025032e-4, 4.06798044877968e-4, 4.06806860025031e-4, 4.06820391071514e-4, 4.06798757474192e-4, 4.06815317185965e-4, 4.06808544608718e-4, 4.06804066173817e-4, 4.06807873445554e-4, 4.06810977773842e-4, 4.06811250278734e-4, 4.06810119235153e-4, 4.0680890871335e-4, 4.06808152347481e-4, 4.06807888511454e-4, 4.06807972594664e-4, 4.068082392275e-4, 4.068085602737e-4, 4.06808853822599e-4, 4.06809075935298e-4, 4.06809209222107e-4, 4.06809253114534e-4, 4.06809216815705e-4, 4.06809114602005e-4, 4.06808962860866e-4, 4.06808778303855e-4, 4.06808576930451e-4, 4.06808373447828e-4, 4.06808180953291e-4, 4.06808010758544e-4, 4.06807872285048e-4, 4.06807772992658e-4
flux1:, 0.691552861389821, 3.75000341360986e-4, 3.75000407743071e-4, 3.75000508420372e-4, 3.75000637297915e-4, 3.75000786510574e-4, 3.75000946475671e-4, 3.75001105978437e-4, 3.75001252325101e-4, 3.75001371628039e-4, 3.75001449332446e-4, 3.75001471159238e-4, 3.7500142473e-4, 3.7500130225627e-4, 3.7500110479685e-4, 3.75000848632098e-4, 3.75000574035449e-4, 3.75000355518378e-4, 3.75000309080075e-4, 3.75000583599805e-4, 3.75001307449062e-4, 3.75002440162844e-4, 3.7500348810663e-4, 3.75003238610145e-4, 3.75000395963836e-4, 3.74996937946444e-4, 3.75001110044754e-4, 3.75007331135482e-4, 3.74992088551602e-4, 3.75012045020145e-4, 3.74999578592323e-4, 3.74991446941158e-4, 3.74999578592323e-4, 3.75012045020145e-4, 3.74992088551603e-4, 3.75007331135482e-4, 3.75001110044754e-4, 3.74996937946443e-4, 3.75000395963836e-4, 3.75003238610145e-4, 3.7500348810663e-4, 3.75002440162844e-4, 3.75001307449062e-4, 3.75000583599806e-4, 3.75000309080075e-4, 3.75000355518378e-4, 3.75000574035449e-4, 3.75000848632098e-4, 3.7500110479685e-4, 3.7500130225627e-4, 3.7500142473e-4, 3.75001471159238e-4, 3.75001449332446e-4, 3.75001371628039e-4, 3.750012523251e-4, 3.75001105978437e-4, 3.75000946475671e-4, 3.75000786510574e-4, 3.75000637297915e-4, 3.75000508420372e-4, 3.75000407743071e-4, 3.75000341360986e-4
flux1:, 0.691815310293574, 3.45374561813521e-4, 3.45374599542156e-4, 3.45374667272706e-4, 3.45374760112686e-4, 3.4537487157346e-4, 3.45374993606149e-4, 3.45375116669709e-4, 3.45375229863136e-4, 3.45375321180446e-4, 3.45375377987541e-4, 3.45375387878757e-4, 3.45375340152626e-4, 3.45375228250765e-4, 3.45375053611867e-4, 3.45374831430123e-4, 3.45374598557037e-4, 3.45374422680903e-4, 3.45374408681737e-4, 3.45374690420905e-4, 3.45375381644775e-4, 3.45376440489532e-4, 3.45377410829467e-4, 3.45377183076714e-4, 3.45374582980452e-4, 3.45371445919388e-4, 3.45375328754415e-4, 3.4538103829259e-4, 3.45367020708748e-4, 3.45385413861723e-4, 3.4537393847543e-4, 3.45366443969047e-4, 3.4537393847543e-4, 3.45385413861723e-4, 3.45367020708748e-4, 3.4538103829259e-4, 3.45375328754415e-4, 3.45371445919388e-4, 3.45374582980452e-4, 3.45377183076714e-4, 3.45377410829467e-4, 3.45376440489532e-4, 3.45375381644775e-4, 3.45374690420905e-4, 3.45374408681736e-4, 3.45374422680903e-4, 3.45374598557037e-4, 3.45374831430123e-4, 3.45375053611867e-4, 3.45375228250765e-4, 3.45375340152626e-4, 3.45375387878757e-4, 3.45375377987541e-4, 3.45375321180446e-4, 3.45375229863136e-4, 3.45375116669708e-4, 3.4537499360615e-4, 3.4537487157346e-4, 3.45374760112686e-4, 3.45374667272706e-4, 3.45374599542156e-4, 3.45374561813521e-4
flux1:, 0.692077759197328, 3.17808340996904e-4, 3.17808354483364e-4, 3.17808394220562e-4, 3.17808456355186e-4, 3.1780853559568e-4, 3.17808625233855e-4, 3.1780871719779e-4, 3.17808802165281e-4, 3.17808869791265e-4, 3.17808909138853e-4, 3.17808909456409e-4, 3.1780886151628e-4, 3.1780875982442e-4, 3.17808606105971e-4, 3.17808414502566e-4, 3.17808218684033e-4, 3.1780808006464e-4, 3.1780809336192e-4, 3.17808378790552e-4, 3.17809036960298e-4, 3.1781002521948e-4, 3.1781092258177e-4, 3.17810714757873e-4, 3.17808338671063e-4, 3.17805495701244e-4, 3.17809105286834e-4, 3.17814340400197e-4, 3.17801460667467e-4, 3.17818397823903e-4, 3.17807843924559e-4, 3.17800942711353e-4, 3.17807843924559e-4, 3.17818397823903e-4, 3.17801460667468e-4, 3.17814340400196e-4, 3.17809105286834e-4, 3.17805495701244e-4, 3.17808338671063e-4, 3.17810714757873e-4, 3.1781092258177e-4, 3.1781002521948e-4, 3.17809036960298e-4, 3.17808378790552e-4, 3.1780809336192e-4, 3.1780808006464e-4, 3.17808218684033e-4, 3.17808414502566e-4, 3.17808606105971e-4, 3.1780875982442e-4, 3.1780886151628e-4, 3.17808909456409e-4, 3.17808909138853e-4, 3.17808869791265e-4, 3.17808802165281e-4, 3.1780871719779e-4, 3.17808625233855e-4, 3.1780853559568e-4, 3.17808456355186e-4, 3.17808394220562e-4, 3.17808354483364e-4, 3.17808340996904e-4
flux1:, 0.692340208101081, 2.92184043052808e-4, 2.92184036699634e-4, 2.92184053326173e-4, 2.92184089959672e-4, 2.921841423325e-4, 2.92184204892022e-4, 2.92184270840618e-4, 2.92184332232718e-4, 2.92184380177381e-4, 2.92184405227505e-4, 2.92184398084028e-4, 2.92184350809189e-4, 2.92184258826453e-4, 2.92184124069993e-4, 2.92183959671183e-4, 2.92183796353123e-4, 2.9218368977689e-4, 2.92183725392993e-4, 2.92184011041784e-4, 2.92184635563986e-4, 2.92185556053376e-4, 2.92186384409025e-4, 2.92186194361045e-4, 2.92184024491461e-4, 2.9218145027003e-4, 2.92184801722056e-4, 2.92189596982848e-4, 2.92177772847981e-4, 2.9219335513976e-4, 2.92183657094209e-4, 2.92177307751653e-4, 2.92183657094209e-4, 2.9219335513976e-4, 2.92177772847981e-4, 2.92189596982848e-4, 2.92184801722056e-4, 2.9218145027003e-4, 2.92184024491461e-4, 2.92186194361045e-4, 2.92186384409025e-4, 2.92185556053376e-4, 2.92184635563986e-4, 2.92184011041785e-4, 2.92183725392993e-4, 2.9218368977689e-4, 2.92183796353123e-4, 2.92183959671183e-4, 2.92184124069993e-4, 2.92184258826453e-4, 2.92184350809189e-4, 2.92184398084028e-4, 2.92184405227505e-4, 2.92184380177382e-4, 2.92184332232718e-4, 2.92184270840618e-4, 2.92184204892022e-4, 2.921841423325e-4, 2.92184089959672e-4, 2.92184053326173e-4, 2.92184036699634e-4, 2.92184043052808e-4
flux1:, 0.692602657004834, 2.68388532347061e-4, 2.6838851040162e-4, 2.68388508578517e-4, 2.68388524636131e-4, 2.68388555168414e-4, 2.68388595605502e-4, 2.68388640243143e-4, 2.68388682325628e-4, 2.68388714226221e-4, 2.68388727798389e-4, 2.68388715013447e-4, 2.68388669059042e-4, 2.68388586147633e-4, 2.68388468359557e-4, 2.68388327864971e-4, 2.68388192667925e-4, 2.68388113167561e-4, 2.68388166381976e-4, 2.68388448953456e-4, 2.68389039205242e-4, 2.68389894436195e-4, 2.68390657286926e-4, 2.68390482704722e-4, 2.68388502134254e-4, 2.68386172902116e-4, 2.68389280575981e-4, 2.68393668227024e-4, 2.6838282222822e-4, 2.6839714489569e-4, 2.68388240880668e-4, 2.6838240434043e-4, 2.68388240880668e-4, 2.6839714489569e-4, 2.68382822228219e-4, 2.68393668227024e-4, 2.68389280575981e-4, 2.68386172902115e-4, 2.68388502134254e-4, 2.68390482704722e-4, 2.68390657286926e-4, 2.68389894436195e-4, 2.68389039205241e-4, 2.68388448953456e-4, 2.68388166381976e-4, 2.68388113167562e-4, 2.68388192667925e-4, 2.68388327864971e-4, 2.68388468359558e-4, 2.68388586147633e-4, 2.68388669059042e-4, 2.68388715013446e-4, 2.68388727798389e-4, 2.68388714226221e-4, 2.68388682325628e-4, 2.68388640243143e-4, 2.68388595605502e-4, 2.68388555168414e-4, 2.68388524636131e-4, 2.68388508578517e-4, 2.6838851040162e-4, 2.68388532347061e-4
flux1:, 0.692865105908588, 2.46313193725665e-4, 2.46313160156688e-4, 2.46313144200868e-4, 2.46313144210814e-4, 2.46313157493783e-4, 2.46313180305274e-4, 2.46313207870063e-4, 2.46313234453143e-4, 2.46313253520595e-4, 2.46313258056459e-4, 2.46313241139691e-4, 2.46313196937874e-4, 2.46313122340996e-4, 2.46313019525519e-4, 2.46312899754136e-4, 2.46312788530453e-4, 2.46312731452432e-4, 2.46312797880334e-4, 2.46313074341765e-4, 2.46313629783342e-4, 2.46314422099319e-4, 2.46315122633272e-4, 2.46314961197973e-4, 2.46313153976654e-4, 2.46311047592134e-4, 2.46313925195869e-4, 2.46317935351562e-4, 2.46307994694291e-4, 2.46321147369338e-4, 2.46312979250389e-4, 2.46307618719582e-4, 2.46312979250389e-4, 2.46321147369338e-4, 2.46307994694291e-4, 2.46317935351562e-4, 2.46313925195869e-4, 2.46311047592134e-4, 2.46313153976654e-4, 2.46314961197973e-4, 2.46315122633272e-4, 2.46314422099319e-4, 2.46313629783342e-4, 2.46313074341765e-4, 2.46312797880334e-4, 2.46312731452432e-4, 2.46312788530453e-4, 2.46312899754136e-4, 2.46313019525519e-4, 2.46313122340996e-4, 2.46313196937874e-4, 2.4631324113969e-4, 2.46313258056459e-4, 2.46313253520595e-4, 2.46313234453143e-4, 2.46313207870063e-4, 2.46313180305274e-4, 2.46313157493782e-4, 2.46313144210815e-4, 2.46313144200868e-4, 2.46313160156688e-4, 2.46313193725665e-4
flux1:, 0.693127554812341, 2.25853932016736e-4, 2.25853890417794e-4, 2.25853864210748e-4, 2.25853852220282e-4, 2.25853852334755e-4, 2.25853861494812e-4, 2.25853875707905e-4, 2.25853890109254e-4, 2.25853899105454e-4, 2.25853896660357e-4, 2.25853876816791e-4, 2.25853834594667e-4, 2.25853767465577e-4, 2.25853677662962e-4, 2.25853575598571e-4, 2.25853484483534e-4, 2.25853445544365e-4, 2.25853521199316e-4, 2.25853788855494e-4, 2.25854309118748e-4, 2.25855040804377e-4, 2.25855682021422e-4, 2.25855531521957e-4, 2.25853882731149e-4, 2.25851978676841e-4, 2.25854639360461e-4, 2.25858300183276e-4, 2.25849196597889e-4, 2.25861263573978e-4, 2.25853776775984e-4, 2.25848857655071e-4, 2.25853776775984e-4, 2.25861263573978e-4, 2.25849196597889e-4, 2.25858300183275e-4, 2.25854639360461e-4, 2.25851978676841e-4, 2.25853882731149e-4, 2.25855531521957e-4, 2.25855682021422e-4, 2.25855040804378e-4, 2.25854309118748e-4, 2.25853788855494e-4, 2.25853521199316e-4, 2.25853445544365e-4, 2.25853484483534e-4, 2.25853575598571e-4, 2.25853677662962e-4, 2.25853767465577e-4, 2.25853834594667e-4, 2.25853876816791e-4, 2.25853896660357e-4, 2.25853899105454e-4, 2.25853890109254e-4, 2.25853875707905e-4, 2.25853861494812e-4, 2.25853852334755e-4, 2.25853852220283e-4, 2.25853864210748e-4, 2.25853890417794e-4, 2.25853932016736e-4
flux1:, 0.693390003716094, 2.06911152478078e-4, 2.0691110599979e-4, 2.069110729277e-4, 2.06911052452328e-4, 2.06911042927965e-4, 2.06911041858034e-4, 2.06911045904745e-4, 2.06911050941771e-4, 2.06911052182701e-4, 2.06911044438972e-4, 2.06911022591327e-4, 2.06910982400825e-4, 2.06910921838448e-4, 2.06910843164464e-4, 2.06910755997174e-4, 2.0691068145132e-4, 2.0691065678059e-4, 2.06910738120022e-4, 2.06910994665312e-4, 2.0691147961843e-4, 2.06912152981683e-4, 2.06912737789412e-4, 2.06912596208611e-4, 2.06911091995304e-4, 2.06909371360201e-4, 2.06911827782902e-4, 2.06915165636701e-4, 2.06906835220098e-4, 2.06917895709349e-4, 2.0691103908e-4, 2.06906528878059e-4, 2.0691103908e-4, 2.06917895709349e-4, 2.06906835220098e-4, 2.06915165636701e-4, 2.06911827782902e-4, 2.06909371360201e-4, 2.06911091995304e-4, 2.06912596208611e-4, 2.06912737789412e-4, 2.06912152981683e-4, 2.0691147961843e-4, 2.06910994665312e-4, 2.06910738120022e-4, 2.06910656780591e-4, 2.0691068145132e-4, 2.06910755997174e-4, 2.06910843164464e-4, 2.06910921838448e-4, 2.06910982400825e-4, 2.06911022591327e-4, 2.06911044438972e-4, 2.06911052182701e-4, 2.06911050941771e-4, 2.06911045904745e-4, 2.06911041858034e-4, 2.06911042927965e-4, 2.06911052452328e-4, 2.069110729277e-4, 2.0691110599979e-4, 2.06911152478078e-4
flux1:, 0.693652452619847, 1.89389723861511e-4, 1.89389675172265e-4, 1.893896380961e-4, 1.89389612099303e-4, 1.89389595904006e-4, 1.89389587471699e-4, 1.89389584009392e-4, 1.89389582015451e-4, 1.89389577394728e-4, 1.89389565691295e-4, 1.89389542514193e-4, 1.89389504269127e-4, 1.89389449356135e-4, 1.89389380039318e-4, 1.89389305200444e-4, 1.89389244041205e-4, 1.89389230210282e-4, 1.89389314163443e-4, 1.89389557713441e-4, 1.89390007502554e-4, 1.89390624931568e-4, 1.89391156214025e-4, 1.89391021786814e-4, 1.89389649371845e-4, 1.89388094811522e-4, 1.89390359188956e-4, 1.89393398771109e-4, 1.89385781815053e-4, 1.89395910192786e-4, 1.89389635860484e-4, 1.89385504108476e-4, 1.89389635860484e-4, 1.89395910192786e-4, 1.89385781815053e-4, 1.89393398771109e-4, 1.89390359188956e-4, 1.89388094811522e-4, 1.89389649371845e-4, 1.89391021786814e-4, 1.89391156214025e-4, 1.89390624931569e-4, 1.89390007502553e-4, 1.89389557713441e-4, 1.89389314163443e-4, 1.89389230210282e-4, 1.89389244041205e-4, 1.89389305200444e-4, 1.89389380039318e-4, 1.89389449356135e-4, 1.89389504269127e-4, 1.89389542514193e-4, 1.89389565691295e-4, 1.89389577394729e-4, 1.89389582015451e-4, 1.89389584009392e-4, 1.89389587471699e-4, 1.89389595904006e-4, 1.89389612099303e-4, 1.893896380961e-4, 1.89389675172265e-4, 1.89389723861511e-4
flux1:, 0.693914901523601, 1.73198925726885e-4, 1.73198877000177e-4, 1.73198838252783e-4, 1.73198809152377e-4, 1.73198788707215e-4, 1.73198775248909e-4, 1.73198766436187e-4, 1.73198759295098e-4, 1.73198750322388e-4, 1.73198735695496e-4, 1.73198711656758e-4, 1.73198675172894e-4, 1.73198625012743e-4, 1.73198563426746e-4, 1.73198498615207e-4, 1.73198448036823e-4, 1.73198442073021e-4, 1.73198526051943e-4, 1.7319875515599e-4, 1.73199170225714e-4, 1.73199734222658e-4, 1.73200214884601e-4, 1.73200086131419e-4, 1.7319883379498e-4, 1.73197429473126e-4, 1.7319951360745e-4, 1.73202278062037e-4, 1.7319531887098e-4, 1.73204584908454e-4, 1.73198848136184e-4, 1.7319506629894e-4, 1.73198848136184e-4, 1.73204584908454e-4, 1.7319531887098e-4, 1.73202278062037e-4, 1.7319951360745e-4, 1.73197429473126e-4, 1.7319883379498e-4, 1.73200086131419e-4, 1.73200214884601e-4, 1.73199734222658e-4, 1.73199170225714e-4, 1.7319875515599e-4, 1.73198526051943e-4, 1.73198442073021e-4, 1.73198448036823e-4, 1.73198498615207e-4, 1.73198563426746e-4, 1.73198625012743e-4, 1.73198675172894e-4, 1.73198711656758e-4, 1.73198735695496e-4, 1.73198750322388e-4, 1.73198759295098e-4, 1.73198766436188e-4, 1.73198775248909e-4, 1.73198788707215e-4, 1.73198809152377e-4, 1.73198838252783e-4, 1.73198877000176e-4, 1.73198925726885e-4
flux1:, 0.694177350427354, 1.58252381593562e-4, 1.5825233451877e-4, 1.58252295924909e-4, 1.58252265621283e-4, 1.58252242835695e-4, 1.58252226197317e-4, 1.58252213738876e-4, 1.58252202932206e-4, 1.58252190781238e-4, 1.58252174011429e-4, 1.58252149416207e-4, 1.58252114450785e-4, 1.58252068200945e-4, 1.58252012890046e-4, 1.58251956089186e-4, 1.58251913670675e-4, 1.58251913057449e-4, 1.58251994952218e-4, 1.58252208588727e-4, 1.58252589684082e-4, 1.58253102878983e-4, 1.58253535869014e-4, 1.58253411608052e-4, 1.58252268656215e-4, 1.58251000171057e-4, 1.58252915466681e-4, 1.5825542648138e-4, 1.58249073182654e-4, 1.58257542268911e-4, 1.58252301305629e-4, 1.58248842693199e-4, 1.58252301305629e-4, 1.58257542268911e-4, 1.58249073182654e-4, 1.5825542648138e-4, 1.58252915466681e-4, 1.58251000171057e-4, 1.58252268656215e-4, 1.58253411608052e-4, 1.58253535869014e-4, 1.58253102878983e-4, 1.58252589684081e-4, 1.58252208588727e-4, 1.58251994952218e-4, 1.58251913057448e-4, 1.58251913670675e-4, 1.58251956089186e-4, 1.58252012890046e-4, 1.58252068200945e-4, 1.58252114450785e-4, 1.58252149416208e-4, 1.58252174011429e-4, 1.58252190781238e-4, 1.58252202932206e-4, 1.58252213738876e-4, 1.58252226197317e-4, 1.58252242835695e-4, 1.58252265621284e-4, 1.58252295924909e-4, 1.5825233451877e-4, 1.58252381593562e-4
flux1:, 0.694439799331107, 1.44467979464947e-4, 1.44467935277436e-4, 1.44467898192047e-4, 1.44467868113123e-4, 1.44467844434982e-4, 1.44467826025456e-4, 1.44467811227152e-4, 1.44467797889103e-4, 1.4446778345053e-4, 1.44467765111669e-4, 1.44467740145885e-4, 1.44467706433792e-4, 1.44467663333177e-4, 1.44467613029791e-4, 1.44467562514302e-4, 1.44467526215941e-4, 1.4446752888031e-4, 1.44467607040529e-4, 1.44467804597561e-4, 1.44468152750181e-4, 1.44468617898049e-4, 1.44469006214176e-4, 1.44468885556234e-4, 1.44467842272349e-4, 1.444666965716e-4, 1.44468454039662e-4, 1.44470731928907e-4, 1.44464936278144e-4, 1.44472669631934e-4, 1.44467885562948e-4, 1.44464725241983e-4, 1.44467885562948e-4, 1.44472669631935e-4, 1.44464936278144e-4, 1.44470731928907e-4, 1.44468454039662e-4, 1.444666965716e-4, 1.44467842272349e-4, 1.44468885556234e-4, 1.44469006214177e-4, 1.44468617898049e-4, 1.44468152750181e-4, 1.44467804597561e-4, 1.44467607040529e-4, 1.4446752888031e-4, 1.44467526215941e-4, 1.44467562514302e-4, 1.44467613029791e-4, 1.44467663333177e-4, 1.44467706433792e-4, 1.44467740145885e-4, 1.44467765111669e-4, 1.4446778345053e-4, 1.44467797889103e-4, 1.44467811227152e-4, 1.44467826025456e-4, 1.44467844434982e-4, 1.44467868113123e-4, 1.44467898192047e-4, 1.44467935277436e-4, 1.44467979464947e-4
flux1:, 0.69470224823486, 1.31767781204241e-4, 1.3176774073022e-4, 1.31767706089932e-4, 1.31767677247639e-4, 1.31767653722871e-4, 1.31767634575053e-4, 1.31767618404254e-4, 1.31767603379566e-4, 1.31767587314614e-4, 1.31767567821523e-4, 1.31767542591839e-4, 1.31767509876438e-4, 1.31767469265813e-4, 1.31767422899561e-4, 1.31767377232831e-4, 1.31767345382198e-4, 1.31767349671109e-4, 1.31767422875819e-4, 1.31767604119675e-4, 1.31767920621475e-4, 1.31768340586143e-4, 1.31768687267482e-4, 1.3176856959725e-4, 1.31767617182007e-4, 1.31766582469887e-4, 1.31768192724371e-4, 1.3177025650138e-4, 1.31764973685824e-4, 1.31772028558628e-4, 1.31767665156359e-4, 1.317647798621e-4, 1.31767665156359e-4, 1.31772028558628e-4, 1.31764973685824e-4, 1.3177025650138e-4, 1.31768192724371e-4, 1.31766582469887e-4, 1.31767617182007e-4, 1.3176856959725e-4, 1.31768687267482e-4, 1.31768340586143e-4, 1.31767920621475e-4, 1.31767604119675e-4, 1.31767422875818e-4, 1.31767349671109e-4, 1.31767345382198e-4, 1.3176737723283e-4, 1.31767422899561e-4, 1.31767469265813e-4, 1.31767509876438e-4, 1.31767542591839e-4, 1.31767567821523e-4, 1.31767587314614e-4, 1.31767603379566e-4, 1.31767618404253e-4, 1.31767634575053e-4, 1.31767653722871e-4, 1.31767677247639e-4, 1.31767706089933e-4, 1.3176774073022e-4, 1.31767781204242e-4
flux1:, 0.694964697138614, 1.20077922177211e-4, 1.20077885888604e-4, 1.20077854271603e-4, 1.20077827324906e-4, 1.20077804661845e-4, 1.20077785496298e-4, 1.20077768643244e-4, 1.20077752544331e-4, 1.20077735335974e-4, 1.2007771498804e-4, 1.20077689556424e-4, 1.20077657613777e-4, 1.20077618948627e-4, 1.20077575647154e-4, 1.2007753366989e-4, 1.20077504938959e-4, 1.20077509586622e-4, 1.20077577005196e-4, 1.20077742039924e-4, 1.20078028407423e-4, 1.20078406135568e-4, 1.20078714243742e-4, 1.20078599191177e-4, 1.20077729694957e-4, 1.20076795334573e-4, 1.20078268582843e-4, 1.20080136022896e-4, 1.20075324465085e-4, 1.20081754336178e-4, 1.20077777912566e-4, 1.20075145961996e-4, 1.20077777912566e-4, 1.20081754336178e-4, 1.20075324465085e-4, 1.20080136022896e-4, 1.20078268582843e-4, 1.20076795334572e-4, 1.20077729694957e-4, 1.20078599191177e-4, 1.20078714243742e-4, 1.20078406135568e-4, 1.20078028407423e-4, 1.20077742039924e-4, 1.20077577005196e-4, 1.20077509586622e-4, 1.20077504938959e-4, 1.2007753366989e-4, 1.20077575647154e-4, 1.20077618948626e-4, 1.20077657613777e-4, 1.20077689556424e-4, 1.2007771498804e-4, 1.20077735335974e-4, 1.20077752544331e-4, 1.20077768643244e-4, 1.20077785496298e-4, 1.20077804661845e-4, 1.20077827324906e-4, 1.20077854271603e-4, 1.20077885888604e-4, 1.20077922177211e-4
flux1:, 0.695227146042367, 1.09328502512119e-4, 1.0932847058695e-4, 1.09328442276642e-4, 1.09328417596724e-4, 1.09328396230974e-4, 1.09328377518732e-4, 1.09328360455438e-4, 1.09328343715761e-4, 1.09328325715009e-4, 1.09328304733947e-4, 1.09328279145641e-4, 1.09328247801613e-4, 1.09328210657542e-4, 1.09328169739789e-4, 1.09328130551211e-4, 1.09328103926264e-4, 1.09328108014687e-4, 1.09328169161299e-4, 1.09328318381996e-4, 1.09328576314403e-4, 1.09328914802982e-4, 1.09329187396603e-4, 1.09329074801766e-4, 1.09328281052563e-4, 1.09327437466666e-4, 1.09328783496855e-4, 1.09330471194023e-4, 1.09326092358001e-4, 1.09331947122423e-4, 1.09328326384073e-4, 1.09325927590696e-4, 1.09328326384073e-4, 1.09331947122423e-4, 1.09326092358001e-4, 1.09330471194023e-4, 1.09328783496855e-4, 1.09327437466666e-4, 1.09328281052563e-4, 1.09329074801766e-4, 1.09329187396603e-4, 1.09328914802982e-4, 1.09328576314403e-4, 1.09328318381997e-4, 1.09328169161299e-4, 1.09328108014687e-4, 1.09328103926264e-4, 1.09328130551211e-4, 1.09328169739789e-4, 1.09328210657542e-4, 1.09328247801613e-4, 1.09328279145641e-4, 1.09328304733947e-4, 1.09328325715009e-4, 1.09328343715761e-4, 1.09328360455438e-4, 1.09328377518732e-4, 1.09328396230974e-4, 1.09328417596724e-4, 1.09328442276642e-4, 1.09328470586949e-4, 1.09328502512119e-4
flux1:, 0.69548959494612, 9.94534712580123e-5, 9.94534436421854e-5, 9.94534186907322e-5, 9.94533964245718e-5, 9.9453376580961e-5, 9.94533586022053e-5, 9.94533416362934e-5, 9.94533245578594e-5, 9.94533060235583e-5, 9.94532845842835e-5, 9.94532588886837e-5, 9.94532280289605e-5, 9.94531921002516e-5, 9.94531530632557e-5, 9.94531159963762e-5, 9.94530907426855e-5, 9.94530936576736e-5, 9.94531483418658e-5, 9.94532823845187e-5, 9.94535137184563e-5, 9.94538159785535e-5, 9.94540560837842e-5, 9.94539459581766e-5, 9.94532214879844e-5, 9.94524600606785e-5, 9.9453688228082e-5, 9.94552116472799e-5, 9.94512298492164e-5, 9.94565559993906e-5, 9.94532619064032e-5, 9.94510774970717e-5, 9.94532619064032e-5, 9.94565559993907e-5, 9.94512298492164e-5, 9.94552116472799e-5, 9.94536882280821e-5, 9.94524600606783e-5, 9.94532214879844e-5, 9.94539459581766e-5, 9.94540560837842e-5, 9.94538159785535e-5, 9.94535137184564e-5, 9.94532823845186e-5, 9.94531483418657e-5, 9.94530936576736e-5, 9.94530907426855e-5, 9.94531159963762e-5, 9.94531530632558e-5, 9.94531921002515e-5, 9.94532280289606e-5, 9.94532588886838e-5, 9.94532845842835e-5, 9.94533060235581e-5, 9.94533245578594e-5, 9.94533416362934e-5, 9.94533586022053e-5, 9.94533765809611e-5, 9.9453396424572e-5, 9.9453418690732e-5, 9.94534436421854e-5, 9.94534712580123e-5
flux1:, 0.695752043849873, 9.03905046516681e-5, 9.03904811187016e-5, 9.03904594071593e-5, 9.03904395365743e-5, 9.0390421285596e-5, 9.03904041820549e-5, 9.0390387503734e-5, 9.03903702973972e-5, 9.03903514286915e-5, 9.03903296829307e-5, 9.03903039474763e-5, 9.03902735210572e-5, 9.03902386133179e-5, 9.03902011139089e-5, 9.03901657065864e-5, 9.03901413298166e-5, 9.03901427146278e-5, 9.03901909903349e-5, 9.03903106806803e-5, 9.03905173441153e-5, 9.03907863637827e-5, 9.03909969436091e-5, 9.03908894305559e-5, 9.03902284026684e-5, 9.03895413842336e-5, 9.03906605984514e-5, 9.03920341244136e-5, 9.03884163491516e-5, 9.0393257150754e-5, 9.03902627800131e-5, 9.03882753141348e-5, 9.03902627800132e-5, 9.03932571507539e-5, 9.03884163491515e-5, 9.03920341244135e-5, 9.03906605984514e-5, 9.03895413842336e-5, 9.03902284026685e-5, 9.03908894305559e-5, 9.03909969436092e-5, 9.03907863637827e-5, 9.03905173441154e-5, 9.03903106806803e-5, 9.03901909903349e-5, 9.03901427146278e-5, 9.03901413298166e-5, 9.03901657065864e-5, 9.03902011139089e-5, 9.0390238613318e-5, 9.0390273521057e-5, 9.03903039474762e-5, 9.03903296829307e-5, 9.03903514286916e-5, 9.03903702973973e-5, 9.0390387503734e-5, 9.03904041820548e-5, 9.0390421285596e-5, 9.03904395365744e-5, 9.03904594071592e-5, 9.03904811187016e-5, 9.03905046516681e-5
flux1:, 0.696014492753627, 8.2080879630661e-5, 8.20808598366362e-5, 8.20808411292774e-5, 8.2080823523304e-5, 8.20808068302798e-5, 8.20807906499537e-5, 8.20807743711668e-5, 8.20807571891418e-5, 8.20807381504081e-5, 8.20807162432281e-5, 8.20806905608535e-5, 8.20806605779059e-5, 8.20806265960274e-5, 8.20805904288665e-5, 8.20805563923333e-5, 8.2080532598546e-5, 8.20805323072151e-5, 8.20805744223584e-5, 8.20806807259058e-5, 8.20808646934473e-5, 8.20811034017208e-5, 8.20812873260771e-5, 8.20811826622904e-5, 8.20805798014927e-5, 8.2079960218028e-5, 8.2080978932235e-5, 8.20822159166701e-5, 8.2078931641405e-5, 8.20833273039428e-5, 8.20806077174595e-5, 8.20788010088672e-5, 8.20806077174593e-5, 8.20833273039428e-5, 8.20789316414049e-5, 8.20822159166702e-5, 8.2080978932235e-5, 8.20799602180281e-5, 8.20805798014928e-5, 8.20811826622904e-5, 8.2081287326077e-5, 8.20811034017209e-5, 8.20808646934474e-5, 8.20806807259057e-5, 8.20805744223584e-5, 8.20805323072152e-5, 8.2080532598546e-5, 8.20805563923333e-5, 8.20805904288666e-5, 8.20806265960274e-5, 8.20806605779058e-5, 8.20806905608536e-5, 8.20807162432281e-5, 8.20807381504082e-5, 8.20807571891417e-5, 8.20807743711668e-5, 8.20807906499536e-5, 8.20808068302797e-5, 8.2080823523304e-5, 8.20808411292775e-5, 8.20808598366362e-5, 8.2080879630661e-5
[truncated: 50,954 more chars]
