# Supplementary material for: Spatial Resolution and Refractive Index Contrast of Resonant Photonic Crystal Surfaces for Biosensing
Source: IEEE Photonics J. Author manuscript; Available in PMC 2015 Sep 7. (PMC4561521; doi:10.1109/JPHOT.2015.2435699)
Supplement: fig6_data [file NIHMS64775-supplement-fig6_data.gz › Volumes/graham/MacBook_backup/PhD_folder_2015_06_02/paper_improvements/IEEE_J_Photonics/final_files/data_files/fig6/meep_data/11/t.dat]

flux1:	0.627777777777778	6.56221738646941e-7	6.52448826632872e-7	6.48464833293414e-7	6.44599179557743e-7	6.41311792892649e-7	6.38974363687854e-7	6.3769460792407e-7	6.37273095090556e-7	6.37313547836915e-7	6.37428548596974e-7	6.3743695178731e-7	6.37455396669908e-7	6.37832716239736e-7	6.38944134958978e-7	6.40936989549141e-7	6.43572675217045e-7	6.4629576044078e-7	6.48555176143726e-7	6.50229424794443e-7	6.51835352084277e-7	6.54155726043769e-7	6.57264142118263e-7	6.59899454086609e-7	6.6104441538084e-7	6.63231642046164e-7	6.6907715036342e-7	6.69387720540169e-7	6.70365717569525e-7	6.73495655273048e-7	6.84385117020643e-7	6.76409233699767e-7	6.68937689822059e-7	6.79230999361222e-7	6.82093694085217e-7	6.83705580774025e-7	6.83420015150413e-7	6.84525654860997e-7	6.84474800588431e-7	6.83873254247853e-7	6.83077754067619e-7	6.82133368021291e-7	6.8103154493275e-7	6.79578281568864e-7	6.7747181423144e-7	6.74566698534309e-7	6.71031423111367e-7	6.6727091024696e-7	6.63693557192974e-7
flux1:	0.628040226681531	7.51926093066119e-7	7.46075679704022e-7	7.39868126589046e-7	7.33703598677792e-7	7.28116905553415e-7	7.23538487890297e-7	7.20109853000322e-7	7.17648693551354e-7	7.15779037608818e-7	7.1415527255198e-7	7.12663631720921e-7	7.11498124162455e-7	7.11065697575782e-7	7.11754926927166e-7	7.13680918184046e-7	7.16560075874983e-7	7.19829497599884e-7	7.22997113852513e-7	7.26034967056458e-7	7.29489461624289e-7	7.3400703138528e-7	7.3938953869525e-7	7.44240152939044e-7	7.47868438341698e-7	7.53276266982706e-7	7.62399966519178e-7	7.6483802736222e-7	7.69259377335946e-7	7.74635069419756e-7	7.89845081396293e-7	7.83305143400801e-7	7.77104232769472e-7	7.91127230660664e-7	7.96907168956726e-7	7.99570227534857e-7	8.00743021284051e-7	8.02361761464743e-7	8.0184197622596e-7	8.0073364141019e-7	7.99023387042777e-7	7.96370015589178e-7	7.92936772332465e-7	7.88866269676296e-7	7.84019812561952e-7	7.78242781935668e-7	7.71673203362342e-7	7.64769188826694e-7	7.58076325111993e-7
flux1:	0.628302675585284	8.60914511622622e-7	8.52959014270694e-7	8.44510498566411e-7	8.36030159544782e-7	8.28113518705462e-7	8.21238802118008e-7	8.15580759714279e-7	8.10986392780654e-7	8.07119998876519e-7	8.03694972099364e-7	8.00668496232892e-7	7.98297046045335e-7	7.97017900393394e-7	7.9720798845624e-7	7.98946551157828e-7	8.01931669237712e-7	8.05638135313258e-7	8.09664264603581e-7	8.14058638817498e-7	8.19327554160924e-7	8.25912370011865e-7	8.33368909748836e-7	8.40313080239558e-7	8.4647497460636e-7	8.55101874345773e-7	8.67228024544497e-7	8.71781922928275e-7	8.79710903339157e-7	8.87221945486761e-7	9.06709389226755e-7	9.01464781980038e-7	8.96392604822225e-7	9.14380719268385e-7	9.23260930371965e-7	9.26835732695231e-7	9.29533852157734e-7	9.31962765226004e-7	9.30921102166003e-7	9.29296244382072e-7	9.26857826772007e-7	9.22691468424048e-7	9.17004577794571e-7	9.10313115446148e-7	9.02732878817588e-7	8.94144236765317e-7	8.84632777902319e-7	8.74657827719393e-7	8.64863011516628e-7
flux1:	0.628565124489038	9.85629203664248e-7	9.75840747243323e-7	9.65432714975932e-7	9.54905797254969e-7	9.44894695712509e-7	9.35913215053984e-7	9.28172126524937e-7	9.21563497151906e-7	9.15810711324793e-7	9.1069475889987e-7	9.06232749138706e-7	9.02713794378678e-7	9.00569801279189e-7	9.00144890930797e-7	9.01492516293386e-7	9.04333320186177e-7	9.08227419725322e-7	9.12879707021334e-7	9.18374665723055e-7	9.25100899310276e-7	9.33255925223367e-7	9.42231180830937e-7	9.50820704702445e-7	9.59187148442106e-7	9.70523830613325e-7	9.84913790291714e-7	9.91261877504131e-7	1.0022107393722e-6	1.01146952376936e-6	1.03470190797027e-6	1.03015000622882e-6	1.02561976153871e-6	1.04739407145471e-6	1.05904919058824e-6	1.06316562895105e-6	1.06709417737671e-6	1.07051969302117e-6	1.06888203487099e-6	1.06668513034367e-6	1.06374417225436e-6	1.05843878168281e-6	1.05084733105145e-6	1.04184011212174e-6	1.03186299312731e-6	1.02088882241863e-6	1.00894139854089e-6	9.96423763486058e-7	9.84016341026928e-7
flux1:	0.628827573392791	1.12870994533415e-6	1.11768589755781e-6	1.10591890649823e-6	1.09391586474178e-6	1.08232343932854e-6	1.07167985986217e-6	1.06223946726321e-6	1.05395824648456e-6	1.04663403520695e-6	1.04011264271453e-6	1.03444428366193e-6	1.02990773708363e-6	1.02689037800122e-6	1.02569095791244e-6	1.02636256456572e-6	1.02869983459463e-6	1.03239084946629e-6	1.03724264265064e-6	1.04331492121228e-6	1.050807278629e-6	1.05967892507206e-6	1.06928896380198e-6	1.07875863505955e-6	1.08859011664998e-6	1.10159811986853e-6	1.11709723615977e-6	1.12459434834616e-6	1.13749505443853e-6	1.14785920706195e-6	1.17384626908589e-6	1.16890525625431e-6	1.16386711218949e-6	1.18880333136162e-6	1.20235227687071e-6	1.20642503140452e-6	1.21090116656254e-6	1.21533919519823e-6	1.21301716677264e-6	1.21014626799082e-6	1.20692931295017e-6	1.20099588989412e-6	1.19210231341224e-6	1.18139398425722e-6	1.16969100533104e-6	1.15712165609487e-6	1.14365491795921e-6	1.12958345510274e-6	1.11554762057756e-6
flux1:	0.629090022296544	1.29272421289552e-6	1.28136130437211e-6	1.26912573729757e-6	1.25648759118835e-6	1.24407531547919e-6	1.23244364164557e-6	1.22190333957301e-6	1.21249493859016e-6	1.20410046185168e-6	1.19661518591694e-6	1.1900812274388e-6	1.18471525121451e-6	1.18082304178644e-6	1.17865757864676e-6	1.17831095027981e-6	1.17970714856021e-6	1.18269201309724e-6	1.18714749033672e-6	1.19303638555998e-6	1.20032013269286e-6	1.20877758941802e-6	1.21790064951246e-6	1.2272334541762e-6	1.2374135939444e-6	1.25059492467575e-6	1.26576174969515e-6	1.27347401625552e-6	1.28675093678492e-6	1.29739023234991e-6	1.32480872439949e-6	1.31798157829272e-6	1.31098432879229e-6	1.33806506922253e-6	1.35212876683667e-6	1.35542037767161e-6	1.35942771736793e-6	1.36469654893572e-6	1.36160992621347e-6	1.35794011676521e-6	1.35464645354257e-6	1.34867483415439e-6	1.339280748549e-6	1.32775245832545e-6	1.31528509973372e-6	1.30221992136479e-6	1.288494521359e-6	1.27424926938518e-6	1.26000184084683e-6
flux1:	0.629352471200297	1.47987638069842e-6	1.46928948403302e-6	1.45768392152457e-6	1.44544423375268e-6	1.43315093348499e-6	1.42137216681276e-6	1.41049263381421e-6	1.40065769416127e-6	1.39183599222357e-6	1.38394516200519e-6	1.37696783895947e-6	1.371004467787e-6	1.36625002916932e-6	1.36292491487208e-6	1.36120882775052e-6	1.36120565984209e-6	1.36292921610536e-6	1.36628844277956e-6	1.37107833592602e-6	1.37700973086061e-6	1.38379051313413e-6	1.39121594767644e-6	1.3992618523591e-6	1.40840208455319e-6	1.41996379346712e-6	1.43327093287846e-6	1.44006145067029e-6	1.45180974614016e-6	1.46181216814433e-6	1.48921604696068e-6	1.47873713252741e-6	1.46807134281897e-6	1.49602770035372e-6	1.50890016760417e-6	1.51062777073509e-6	1.51295515673138e-6	1.51869389192903e-6	1.51480699246923e-6	1.51023759023863e-6	1.50702924953855e-6	1.50162238013702e-6	1.4926436478203e-6	1.48135822219543e-6	1.46928858378944e-6	1.45702899556122e-6	1.44452145736238e-6	1.4317310075812e-6	1.41897609855078e-6
flux1:	0.629614920104051	1.69176727215736e-6	1.68315897727807e-6	1.67336287969616e-6	1.66262915328209e-6	1.65146479288508e-6	1.64045377462972e-6	1.63007492283451e-6	1.62059571559087e-6	1.6120657928507e-6	1.60438928261905e-6	1.59743441580051e-6	1.59113673378388e-6	1.58556392047714e-6	1.58092926385249e-6	1.57755039184477e-6	1.57574738035952e-6	1.57568854551039e-6	1.57724786563389e-6	1.57999757661844e-6	1.5834320170679e-6	1.58733733652516e-6	1.59195428179764e-6	1.59758995196434e-6	1.60419914991925e-6	1.61229860117424e-6	1.62237881186951e-6	1.62703804173667e-6	1.63529214165378e-6	1.64379600766401e-6	1.66988597346122e-6	1.65393527215817e-6	1.63784324119166e-6	1.66537447191149e-6	1.67529279005216e-6	1.67476451238377e-6	1.67421489210406e-6	1.6799517402822e-6	1.67531777946516e-6	1.66983610699076e-6	1.66684980112883e-6	1.66256141106074e-6	1.65492309975888e-6	1.64500674243239e-6	1.63457000498014e-6	1.62447185631867e-6	1.61469869588923e-6	1.60503900540208e-6	1.5955531440866e-6
flux1:	0.629877369007804	1.92927920438759e-6	1.9237766484934e-6	1.91689349356445e-6	1.90870307683539e-6	1.89962078550223e-6	1.89025389086921e-6	1.88119522782376e-6	1.87284592002245e-6	1.86532331731938e-6	1.85847835167573e-6	1.85201454928774e-6	1.84566701682829e-6	1.83937535663042e-6	1.83337946537644e-6	1.82817764888319e-6	1.82431989030391e-6	1.82209174443882e-6	1.82126666988799e-6	1.82116915981811e-6	1.82115987326564e-6	1.82127071439512e-6	1.82226735441541e-6	1.82457441342448e-6	1.82727371925709e-6	1.83031198009622e-6	1.83621036860052e-6	1.83761611460846e-6	1.8406721483896e-6	1.84700491470502e-6	1.87091546575149e-6	1.84786949780976e-6	1.82479138362161e-6	1.85083358066511e-6	1.85630874876605e-6	1.8530670232553e-6	1.8487041657934e-6	1.853968098687e-6	1.84877156775378e-6	1.84251974045595e-6	1.83989849226268e-6	1.83718399410326e-6	1.83170964762527e-6	1.82421468149764e-6	1.81656923107958e-6	1.8098732783578e-6	1.80419086940149e-6	1.79915261616271e-6	1.79452872746275e-6
flux1:	0.630139817911557	2.19264849894998e-6	2.19113239886325e-6	2.1880270531907e-6	2.18319913442516e-6	2.17696430539077e-6	2.16996413985926e-6	2.16292153677069e-6	2.15637472539622e-6	2.15048947633182e-6	2.14502616072872e-6	2.13948623708386e-6	2.13338823471909e-6	2.12655893082911e-6	2.11930044712093e-6	2.11231772654803e-6	2.10637659412832e-6	2.10182315425193e-6	2.09827391129232e-6	2.09482076588602e-6	2.09081493020501e-6	2.0866909398816e-6	2.08372880232937e-6	2.08216141675317e-6	2.07991258133499e-6	2.07682865620578e-6	2.07821508273963e-6	2.07549931430303e-6	2.07223889342295e-6	2.07603980821636e-6	2.09759241003634e-6	2.06626883279931e-6	2.03508218477098e-6	2.05908217998054e-6	2.05923364916864e-6	2.05317743826302e-6	2.04456431483967e-6	2.04902242242643e-6	2.04360729772622e-6	2.03693428283646e-6	2.03487025346183e-6	2.03405755790231e-6	2.03136867202174e-6	2.02713604040683e-6	2.02321158110342e-6	2.02087625761115e-6	2.02028653951842e-6	2.02094693845627e-6	2.02233689850934e-6
flux1:	0.63040226681531	2.48175727996493e-6	2.4847127828039e-6	2.48587085935397e-6	2.48487928940306e-6	2.48195703719833e-6	2.47779229209958e-6	2.47324694390941e-6	2.46899046059309e-6	2.46521451630822e-6	2.46156020343279e-6	2.45730932879277e-6	2.45177043631637e-6	2.44468612075454e-6	2.43645076299817e-6	2.42797789843171e-6	2.42020678572964e-6	2.4134767346672e-6	2.40721258660099e-6	2.40033244364087e-6	2.39232683394016e-6	2.38414779277776e-6	2.37747531823826e-6	2.37198579813607e-6	2.36429375598635e-6	2.35480497838627e-6	2.35210231121078e-6	2.34479759276994e-6	2.33495210174163e-6	2.33625631941918e-6	2.35612685758464e-6	2.3159746896088e-6	2.27617957623322e-6	2.29832242809689e-6	2.2931491547534e-6	2.28460694671543e-6	2.27198365209664e-6	2.27557762720604e-6	2.27044954672968e-6	2.26393016893177e-6	2.26270533091412e-6	2.26398772171547e-6	2.26442815108112e-6	2.26396981127932e-6	2.26433576349582e-6	2.26689802680206e-6	2.27189192369517e-6	2.27872995863271e-6	2.28663044780092e-6
flux1:	0.630664715719064	2.79663329117677e-6	2.80405166043923e-6	2.80948766592259e-6	2.81237813189507e-6	2.81285911183957e-6	2.81167660644108e-6	2.80983108668527e-6	2.8081083475856e-6	2.80670375158387e-6	2.80512428844419e-6	2.80243810331642e-6	2.79777250318669e-6	2.79082250045561e-6	2.78209202603066e-6	2.77267786367983e-6	2.76362696376711e-6	2.75520584785403e-6	2.74664458834988e-6	2.73678495644944e-6	2.72540550520085e-6	2.71402070606252e-6	2.70449732338583e-6	2.69559217163444e-6	2.68264162803676e-6	2.66737806713895e-6	2.66177258156368e-6	2.64991083220402e-6	2.63420833027429e-6	2.63347480456188e-6	2.65323357081225e-6	2.60442507053799e-6	2.55623107712087e-6	2.57757117464023e-6	2.56809488912748e-6	2.55782615359018e-6	2.54217977273602e-6	2.54523064331939e-6	2.54102450485094e-6	2.53543092729593e-6	2.5354402016036e-6	2.5388884850588e-6	2.54248479564373e-6	2.54590428289749e-6	2.55067914480277e-6	2.55816643669647e-6	2.56863299283504e-6	2.58142305174867e-6	2.59554642704293e-6
flux1:	0.630927164622817	3.13809817344434e-6	3.14945194188326e-6	3.15868675264103e-6	3.16505598007637e-6	3.16863540724315e-6	3.17023697142464e-6	3.17098962751036e-6	3.17177364874731e-6	3.17276991102877e-6	3.17335334829103e-6	3.17240756239019e-6	3.16892461595005e-6	3.16258906884642e-6	3.15401371419632e-6	3.14442790263146e-6	3.1349076504565e-6	3.12559537513252e-6	3.11555959883161e-6	3.10368814606917e-6	3.09016774999307e-6	3.07703202873195e-6	3.06604768632786e-6	3.05475617176367e-6	3.03744886690141e-6	3.01794302768934e-6	3.01126200415919e-6	2.99540337087471e-6	2.97555532886962e-6	2.97362932681832e-6	2.9956316819417e-6	2.93902549969591e-6	2.88331050334281e-6	2.90576854343618e-6	2.89400186085149e-6	2.88311601739878e-6	2.86611040958364e-6	2.86936262400281e-6	2.86677313609522e-6	2.86299249494459e-6	2.86473573773245e-6	2.87032272034353e-6	2.87678584400821e-6	2.88375025886957e-6	2.89256740637205e-6	2.90447681783103e-6	2.91969679397684e-6	2.93750479299971e-6	2.95676538084701e-6
flux1:	0.63118961352657	3.50846134709746e-6	3.52276402801127e-6	3.53488131600007e-6	3.54392616748631e-6	3.5499424396129e-6	3.55381220970813e-6	3.55677515129566e-6	3.55978114169258e-6	3.5629857481342e-6	3.56565058352252e-6	3.56652175635925e-6	3.56451044965466e-6	3.55932023766478e-6	3.55165217636755e-6	3.54279980550993e-6	3.53379133611327e-6	3.52462066023465e-6	3.51426220208143e-6	3.50177610143007e-6	3.48782160412162e-6	3.47481631828811e-6	3.4641099110527e-6	3.45186160564632e-6	3.43173536322467e-6	3.41025148599772e-6	3.40471708126828e-6	3.38589658571756e-6	3.3644074965854e-6	3.3624196592403e-6	3.38955232711936e-6	3.32651905616839e-6	3.26465126169782e-6	3.29086102900078e-6	3.27958235098107e-6	3.26937954716266e-6	3.25313778793663e-6	3.25772252453429e-6	3.25740314442226e-6	3.25630627246154e-6	3.26034120665718e-6	3.26796920295849e-6	3.27673614138392e-6	3.28650530529113e-6	3.29854259306109e-6	3.31389316371643e-6	3.33262250267282e-6	3.35391222143471e-6	3.37654017508256e-6
flux1:	0.631452062430323	3.91212898419329e-6	3.92807552610172e-6	3.94185289838912e-6	3.95248502340916e-6	3.9600140101411e-6	3.96539306009764e-6	3.96995161662453e-6	3.97468661121199e-6	3.97972711821135e-6	3.98425316272693e-6	3.98692876630395e-6	3.98663532009305e-6	3.98310974411843e-6	3.97710303618363e-6	3.96989945154017e-6	3.9624208300619e-6	3.95452362269936e-6	3.94518050409542e-6	3.93372899416365e-6	3.92128893130898e-6	3.91044857598308e-6	3.90184874407951e-6	3.89027324290522e-6	3.8693039919091e-6	3.84852039220807e-6	3.84641381354364e-6	3.82600682005902e-6	3.80582224518578e-6	3.80503784857193e-6	3.84035477780024e-6	3.77248195417315e-6	3.70602266809316e-6	3.739039352277e-6	3.73139358565778e-6	3.72314796003705e-6	3.70990999888117e-6	3.71722212535267e-6	3.71966602683149e-6	3.72194444416946e-6	3.72880146868768e-6	3.7383236550547e-6	3.74863163000341e-6	3.76014135359597e-6	3.77421211161289e-6	3.791664465481e-6	3.8122978557625e-6	3.83513609613726e-6	3.85890870856042e-6
flux1:	0.631714511334077	4.35599422356163e-6	4.37216280932807e-6	4.38625913453656e-6	4.39726843171109e-6	4.40525912930992e-6	4.41125571267187e-6	4.41665979997891e-6	4.42250125061635e-6	4.42889192050832e-6	4.43496812275062e-6	4.43936290117307e-6	4.4409630905685e-6	4.43953285722992e-6	4.4358234265978e-6	4.43104689398274e-6	4.42599397112608e-6	4.42043321454654e-6	4.4134372475236e-6	4.40468025627916e-6	4.39564585588764e-6	4.38883191056404e-6	4.38396130492568e-6	4.37463942926477e-6	4.35494973824035e-6	4.33753761167901e-6	4.34082847309914e-6	4.32035073923675e-6	4.30439264789692e-6	4.30603484608679e-6	4.35234193607791e-6	4.28106099472599e-6	4.2113911060063e-6	4.25430177246014e-6	4.25328377115392e-6	4.24800405609177e-6	4.23971118389272e-6	4.25121219255104e-6	4.25663558288747e-6	4.2626344677761e-6	4.27270453257894e-6	4.28393362542e-6	4.29491416872125e-6	4.30690198522779e-6	4.32159522371673e-6	4.33962151094866e-6	4.36041201981095e-6	4.38274284584389e-6	4.40530100021705e-6
flux1:	0.63197696023783	4.8495002163258e-6	4.86458285973139e-6	4.87775139185572e-6	4.88799145567088e-6	4.89542039906561e-6	4.90113715572983e-6	4.90660895625236e-6	4.91289881558403e-6	4.92012029454891e-6	4.92740103918265e-6	4.93337627770947e-6	4.93694640012604e-6	4.93787430208916e-6	4.93685990905124e-6	4.93500690116396e-6	4.932995251715e-6	4.93058980592988e-6	4.92705489193826e-6	4.92239579714051e-6	4.91828451499855e-6	4.91686297138825e-6	4.91685834670494e-6	4.91106617029949e-6	4.89458416522513e-6	4.88275100832208e-6	4.89275873222637e-6	4.87363011199096e-6	4.86429559295348e-6	4.86937280936225e-6	4.92883683547473e-6	4.85503415281376e-6	4.7829668744376e-6	4.83846773518887e-6	4.84637604876419e-6	4.84458707529847e-6	4.84246663832717e-6	4.85944360209896e-6	4.86769507514101e-6	4.87727604511139e-6	4.8906921392715e-6	4.9033945281687e-6	4.91417246825342e-6	4.9253273391631e-6	4.93917691740054e-6	4.95625538065393e-6	4.9755555648796e-6	4.99549992061488e-6	5.01469959693889e-6
flux1:	0.632239409141583	5.4043203542598e-6	5.41734194634265e-6	5.42863205229993e-6	5.4371952350346e-6	5.44321265166163e-6	5.44786845778998e-6	5.45270748646732e-6	5.45884524756307e-6	5.46642330156079e-6	5.47458337826438e-6	5.48196599944931e-6	5.48745834093382e-6	5.49077296797626e-6	5.49251629462941e-6	5.4936871042791e-6	5.49492468208223e-6	5.49609849004909e-6	5.49672686490829e-6	5.49706671886672e-6	5.49874623344725e-6	5.50333024332256e-6	5.5086326058281e-6	5.50712474963408e-6	5.49525119906379e-6	5.49033074037565e-6	5.50748457795534e-6	5.49079457867311e-6	5.48950878160878e-6	5.49867746685462e-6	5.57253689774574e-6	5.49622009746303e-6	5.42167143840518e-6	5.49169015650197e-6	5.5096547308207e-6	5.51124415726359e-6	5.51547697809232e-6	5.53880115770943e-6	5.54931954078558e-6	5.56178667845383e-6	5.57832550196162e-6	5.59220449295406e-6	5.60198707933973e-6	5.61110076389631e-6	5.62275845095708e-6	5.63756256354993e-6	5.65404781519076e-6	5.67017827492501e-6	5.68441758208539e-6
flux1:	0.632501858045337	6.0336723284647e-6	6.04415739488165e-6	6.05306776377887e-6	6.05941798594744e-6	6.06345936127093e-6	6.06648404777546e-6	6.07015090016143e-6	6.07566904713381e-6	6.08323845283947e-6	6.09201737214333e-6	6.1006166580494e-6	6.10784614027175e-6	6.11330400805956e-6	6.11748071286348e-6	6.12132070632241e-6	6.12553837689185e-6	6.13022457242421e-6	6.13516871332154e-6	6.1407298868355e-6	6.14823822038965e-6	6.15855027698321e-6	6.16881039070719e-6	6.17168543663715e-6	6.16503070822227e-6	6.16719994850852e-6	6.19095045698776e-6	6.17726656259898e-6	6.18417861736005e-6	6.19766766422929e-6	6.28610983594379e-6	6.20619600161171e-6	6.12797967922578e-6	6.21342007935432e-6	6.24110390325393e-6	6.24527025427304e-6	6.25481594511638e-6	6.2847506004674e-6	6.29658748702083e-6	6.31070223068523e-6	6.32973331809035e-6	6.34441009449111e-6	6.35255448887761e-6	6.35865224639721e-6	6.36703897507533e-6	6.37859196012519e-6	6.39142927443826e-6	6.40297229385937e-6	6.41143583964516e-6
flux1:	0.63276430694909	6.75136125420371e-6	6.75941538895247e-6	6.76596907927034e-6	6.77000742365241e-6	6.77185014993489e-6	6.7729352552725e-6	6.77509929413719e-6	6.77970786287927e-6	6.78705031695134e-6	6.79627888281301e-6	6.80589982050399e-6	6.81454784389006e-6	6.82163605728725e-6	6.82754367425949e-6	6.83325763671705e-6	6.83971648040526e-6	6.84733933276162e-6	6.85615007990576e-6	6.86640817117972e-6	6.87891171499341e-6	6.89380092999973e-6	6.90792652819325e-6	6.91460497666549e-6	6.91284962437308e-6	6.92103594362435e-6	6.94994514065472e-6	6.93919993091155e-6	6.95309026660418e-6	6.97070298222561e-6	7.07294449982612e-6	6.98721840302959e-6	6.90301307464087e-6	7.00368297294619e-6	7.0392329144707e-6	7.04455456320308e-6	7.05718604035873e-6	7.09328900178842e-6	7.10520149025037e-6	7.11929743317737e-6	7.13980136507443e-6	7.1548052149378e-6	7.16085759026879e-6	7.16328972728245e-6	7.16770313731827e-6	7.17547475397424e-6	7.18440943607492e-6	7.19133923554173e-6	7.19411423611487e-6
flux1:	0.633026755852843	7.57071560290395e-6	7.57700337502026e-6	7.58172895091054e-6	7.58377940715852e-6	7.58353462016351e-6	7.58263192978442e-6	7.58317526478801e-6	7.58676822298537e-6	7.5938181517063e-6	7.60342377937003e-6	7.61387721150423e-6	7.62351642831065e-6	7.6315016593409e-6	7.63813521387886e-6	7.64457993253808e-6	7.65216123071152e-6	7.66170589687156e-6	7.67338321536322e-6	7.68712808781037e-6	7.70303548527636e-6	7.72065759726513e-6	7.73700263320459e-6	7.74632828678589e-6	7.74824164813828e-6	7.7602509862081e-6	7.79225514551934e-6	7.78373601881935e-6	7.80216738685198e-6	7.82336275017946e-6	7.93793244566572e-6	7.84319289134106e-6	7.74969925952784e-6	7.86445154998109e-6	7.9047308233946e-6	7.90935349658384e-6	7.92191482919132e-6	7.96306714790575e-6	7.97367292800563e-6	7.9858625063349e-6	8.00652824009743e-6	8.02130746607374e-6	8.02501289387813e-6	8.02349571582556e-6	8.02365969482998e-6	8.02759243817838e-6	8.03293992066471e-6	8.03594717374675e-6	8.033987714798e-6
flux1:	0.633289204756596	8.5036219054685e-6	8.50924243412687e-6	8.5130633211697e-6	8.51378160796538e-6	8.51182428033474e-6	8.50909455296658e-6	8.50807359171083e-6	8.51069741531997e-6	8.51751590197828e-6	8.52750738569884e-6	8.53861799371154e-6	8.54875810534652e-6	8.55677923864508e-6	8.56296708453416e-6	8.56881266771179e-6	8.57618100989958e-6	8.58634480864702e-6	8.59948876274696e-6	8.61501159399655e-6	8.6322316965193e-6	8.65036743724493e-6	8.66703542780074e-6	8.67748781003317e-6	8.68111107384177e-6	8.69396722415332e-6	8.72677165459349e-6	8.71921919257418e-6	8.73891783929172e-6	8.76295741352487e-6	8.88814067038755e-6	8.78051681305295e-6	8.673785636607e-6	8.80086333033896e-6	8.84194446393369e-6	8.84386128359998e-6	8.85271910592163e-6	8.89728854221131e-6	8.90526190228731e-6	8.91370697955494e-6	8.93310256558057e-6	8.94706390423909e-6	8.94835178955427e-6	8.94295547994009e-6	8.93900749572434e-6	8.93947192341557e-6	8.94201913825313e-6	8.94236049957149e-6	8.937303911787e-6
flux1:	0.63355165366035	9.55986779590975e-6	9.56614942389606e-6	9.57020200680396e-6	9.57042612412987e-6	9.56727938952642e-6	9.5630042300831e-6	9.56057902388622e-6	9.56237163046115e-6	9.56909505343891e-6	9.57953146731601e-6	9.59114488098112e-6	9.6012951755048e-6	9.6084880181275e-6	9.6130690319103e-6	9.61700531236628e-6	9.62282028366034e-6	9.6322227310528e-6	9.64526215809089e-6	9.66063987359578e-6	9.67694204613467e-6	9.69339977349904e-6	9.7086084785753e-6	9.71859139214607e-6	9.72156013704886e-6	9.73200294574108e-6	9.76353924208377e-6	9.75534004243552e-6	9.77274660576281e-6	9.79887997155934e-6	9.93324798738285e-6	9.80863204135072e-6	9.68450848557021e-6	9.82204353033224e-6	9.85988671135273e-6	9.85726450597093e-6	9.8588813112654e-6	9.90500250908943e-6	9.90927895969114e-6	9.91248066939314e-6	9.92927472159327e-6	9.94185253231082e-6	9.94080638509082e-6	9.93189653337787e-6	9.92431926402285e-6	9.92201066029707e-6	9.92284795365818e-6	9.92210472193378e-6	9.91597186276698e-6
flux1:	0.633814102564103	1.07469627228845e-5	1.07552151016541e-5	1.07606311532574e-5	1.07612048839259e-5	1.07574046445737e-5	1.07518826669524e-5	1.07482313029034e-5	1.07493457273353e-5	1.07561207549102e-5	1.07670720514955e-5	1.07790619755932e-5	1.07888020872464e-5	1.07944369190782e-5	1.07964504371824e-5	1.07974041779755e-5	1.08005447890523e-5	1.08079603787771e-5	1.08194195517594e-5	1.08328462365858e-5	1.08462574785887e-5	1.08592850572791e-5	1.08717239288034e-5	1.08798782675295e-5	1.08798306971931e-5	1.08848861654006e-5	1.09137458542133e-5	1.09031868979255e-5	1.09150784809974e-5	1.09427312892613e-5	1.10856567452706e-5	1.09401724163093e-5	1.07947750672951e-5	1.09413569092065e-5	1.09725555941096e-5	1.09640487518715e-5	1.09555756213521e-5	1.10015029252648e-5	1.10014545820042e-5	1.09985084757605e-5	1.10117054237039e-5	1.10224536730446e-5	1.10192756626301e-5	1.10074228511591e-5	1.09969359615043e-5	1.09927345729978e-5	1.09930516706564e-5	1.09928430483661e-5	1.09876767780597e-5
flux1:	0.634076551467856	1.20705254482972e-5	1.20817971177099e-5	1.20894944966575e-5	1.20911016070777e-5	1.20870723798076e-5	1.20805246810019e-5	1.20757634324678e-5	1.20762938576186e-5	1.20832130240641e-5	1.20947210282958e-5	1.21069962995397e-5	1.2116043558653e-5	1.21196517961428e-5	1.21185068668043e-5	1.2115830938459e-5	1.21155920469463e-5	1.2120162799203e-5	1.21289159547018e-5	1.21390177471729e-5	1.21481790154517e-5	1.21568029919275e-5	1.21659121064516e-5	1.21713935472259e-5	1.21663907785327e-5	1.21639066353933e-5	1.21896652891313e-5	1.21752035272163e-5	1.21792677872106e-5	1.22081945996769e-5	1.23602519428173e-5	1.21906655223516e-5	1.2020806161913e-5	1.21760168297766e-5	1.21984706115287e-5	1.21834623606714e-5	1.21632366572771e-5	1.22077063595186e-5	1.22032517845709e-5	1.21940152052748e-5	1.22031591417622e-5	1.22118512196723e-5	1.22068309821009e-5	1.21927075646359e-5	1.21801416937993e-5	1.21749643769273e-5	1.21758498340742e-5	1.21775546870183e-5	1.21750631984147e-5
flux1:	0.634339000371609	1.35352204104719e-5	1.35501101345221e-5	1.35606351513915e-5	1.35636807790874e-5	1.35596520873172e-5	1.35521605183553e-5	1.35462893916586e-5	1.35462165119601e-5	1.35532680392402e-5	1.35653156395981e-5	1.35778258470057e-5	1.35860864522287e-5	1.35875526038021e-5	1.35831447258552e-5	1.35767434407221e-5	1.35729664569499e-5	1.3574352602242e-5	1.35798153803924e-5	1.35858844899782e-5	1.35902918357114e-5	1.3594511649065e-5	1.36006228215221e-5	1.36032893192879e-5	1.35921679646856e-5	1.35812094927228e-5	1.36045734287194e-5	1.35850693964348e-5	1.35803141162171e-5	1.36106839191515e-5	1.37738501483903e-5	1.35778372675794e-5	1.33812938706729e-5	1.35461070412585e-5	1.35594873480797e-5	1.35382091810447e-5	1.35060536537369e-5	1.35485848202939e-5	1.35402061290926e-5	1.35253367169492e-5	1.35306391825768e-5	1.35373549452787e-5	1.35308488671778e-5	1.35151329594775e-5	1.35013099155594e-5	1.3495981149762e-5	1.34982627901917e-5	1.35028015865474e-5	1.35040725967649e-5
flux1:	0.634601449275363	1.51461115937761e-5	1.51646717467229e-5	1.517812680472e-5	1.51826933019271e-5	1.5178677708441e-5	1.51701725060902e-5	1.51630602034658e-5	1.51622283617807e-5	1.5169270204653e-5	1.51817638009083e-5	1.51945009174186e-5	1.52020935293628e-5	1.52016933983709e-5	1.5194445154436e-5	1.51848105091994e-5	1.51779216757743e-5	1.51763588753154e-5	1.51785754416153e-5	1.51806714967354e-5	1.51807467166025e-5	1.51815372573038e-5	1.51858432765048e-5	1.51863132948117e-5	1.51689005087158e-5	1.51499245114542e-5	1.51726655263584e-5	1.51475350002735e-5	1.51344436725049e-5	1.51668385675337e-5	1.53444468022586e-5	1.51206523903875e-5	1.48962327557814e-5	1.50731961195055e-5	1.50791043257936e-5	1.50526059459845e-5	1.50098591049041e-5	1.50509287584788e-5	1.50395843196925e-5	1.50204302612655e-5	1.50227875201659e-5	1.50279654549647e-5	1.50203880565029e-5	1.500369172132e-5	1.49893322106043e-5	1.49844970936783e-5	1.49886515119441e-5	1.499636746653e-5	1.50017053217468e-5
flux1:	0.634863898179116	1.69102066381231e-5	1.69319584534561e-5	1.69480311595628e-5	1.69539200754479e-5	1.69497606258742e-5	1.69400629119794e-5	1.6931476101896e-5	1.69296070537866e-5	1.693636907241e-5	1.6949135383278e-5	1.69621281976562e-5	1.69693724613389e-5	1.69677476482502e-5	1.69585633107391e-5	1.69467133434529e-5	1.69376600970811e-5	1.69339088675025e-5	1.6933512518968e-5	1.69324038082557e-5	1.69293714013598e-5	1.69284843945373e-5	1.693283637199e-5	1.69324038841406e-5	1.69095500147712e-5	1.68843164158207e-5	1.69090025083343e-5	1.68782550759755e-5	1.68586465122826e-5	1.68939713538721e-5	1.70904180793643e-5	1.68382861588787e-5	1.65856590810161e-5	1.67788192272871e-5	1.67805940109168e-5	1.67505648458181e-5	1.66998229880441e-5	1.67408721853947e-5	1.67278125557366e-5	1.67061629404805e-5	1.67070470693141e-5	1.67114831208645e-5	1.67033074531671e-5	1.66861398104259e-5	1.66718133604328e-5	1.66679055702201e-5	1.66740497775206e-5	1.66847075976016e-5	1.66936206079032e-5
flux1:	0.635126347082869	1.88379079255823e-5	1.88619650230774e-5	1.88800533599422e-5	1.88869063945046e-5	1.88823855051267e-5	1.88712972503135e-5	1.88609683135815e-5	1.88577074642621e-5	1.88638185159814e-5	1.88766126466746e-5	1.88899110095838e-5	1.88972794452147e-5	1.88953500685958e-5	1.88854908773277e-5	1.88728206162001e-5	1.88629167595297e-5	1.8858111111107e-5	1.88561611337178e-5	1.88531101101408e-5	1.88486964868897e-5	1.88482927695273e-5	1.88548617213654e-5	1.88552834086321e-5	1.88287030603667e-5	1.87999360234588e-5	1.88295091620037e-5	1.87936645498449e-5	1.87702736764047e-5	1.88095929554343e-5	1.90298510941828e-5	1.87492472793922e-5	1.84685647274116e-5	1.86831444278682e-5	1.86853450531555e-5	1.86538184286823e-5	1.85984277490191e-5	1.8641686727679e-5	1.86282008925957e-5	1.86059330222405e-5	1.8607165289399e-5	1.86119485457133e-5	1.86037089875303e-5	1.85864768863752e-5	1.85725993587474e-5	1.85698651877208e-5	1.85778260814883e-5	1.85907223349573e-5	1.86020570696437e-5
flux1:	0.635388795986622	2.094408696924e-5	2.09693601567852e-5	2.09887670606462e-5	2.09962407401124e-5	2.09912278421735e-5	2.09786499970067e-5	2.09663675300985e-5	2.09613501348455e-5	2.09663804121448e-5	2.09788987210063e-5	2.09925459031443e-5	2.1000584540455e-5	2.09994144458348e-5	2.09903174918933e-5	2.09783911278496e-5	2.09691006315206e-5	2.09645240529941e-5	2.09622475458311e-5	2.09586778878413e-5	2.0954687031545e-5	2.0956869115585e-5	2.09677384001121e-5	2.09709360518106e-5	2.09428877095632e-5	2.09137507552843e-5	2.09510371524902e-5	2.09109350277044e-5	2.08867909059056e-5	2.09311251194285e-5	2.11801581322598e-5	2.08708516131457e-5	2.05622294535113e-5	2.08041185073893e-5	2.08117789468872e-5	2.07807751474972e-5	2.07241659999957e-5	2.07723231625343e-5	2.07594576776705e-5	2.07381414191156e-5	2.07415812747918e-5	2.07479690212972e-5	2.07402584984078e-5	2.07232991921156e-5	2.07101733423278e-5	2.07087412972511e-5	2.07181825355226e-5	2.07323386882585e-5	2.07445278815163e-5
flux1:	0.635651244890376	2.32485583999569e-5	2.32739964760841e-5	2.32941510162249e-5	2.33021066213283e-5	2.32967115846908e-5	2.32827630407269e-5	2.32684627587354e-5	2.32613819507308e-5	2.32648867229134e-5	2.32767764619183e-5	2.32907701833259e-5	2.3299999900088e-5	2.33006388617864e-5	2.32937148492517e-5	2.32840408179439e-5	2.32767438498034e-5	2.3273577109596e-5	2.32720658808828e-5	2.32691753871142e-5	2.32670241524216e-5	2.32733631060238e-5	2.32901361826535e-5	2.32978769243628e-5	2.32707460039533e-5	2.32442369697921e-5	2.32914930151184e-5	2.32480346060843e-5	2.32257576100457e-5	2.32758811913097e-5	2.35580785035262e-5	2.32191822947219e-5	2.28821390328184e-5	2.31573007922771e-5	2.31751013636008e-5	2.31462803503815e-5	2.30912730612858e-5	2.31470466100401e-5	2.31353483366323e-5	2.31158802853179e-5	2.3123083499606e-5	2.31323317016058e-5	2.31257865998936e-5	2.31094203023251e-5	2.30973062636277e-5	2.30972828041024e-5	2.31078573330885e-5	2.312224989667e-5	2.31336174992416e-5
flux1:	0.635913693794129	2.57758420440458e-5	2.58006544955916e-5	2.58213096442443e-5	2.58299748034312e-5	2.58246709235928e-5	2.58097789172091e-5	2.5793611031662e-5	2.57842682160066e-5	2.57858184645591e-5	2.57966769679092e-5	2.58109225332598e-5	2.58217378682628e-5	2.5825071058201e-5	2.58215217247548e-5	2.58153571806801e-5	2.58111470995951e-5	2.58102400366603e-5	2.581016456433e-5	2.58085629302109e-5	2.58088719402769e-5	2.58200283597005e-5	2.58435367826288e-5	2.58571606123119e-5	2.58330330177991e-5	2.58114251668309e-5	2.58700182929496e-5	2.5823893588619e-5	2.58050558666562e-5	2.58613400860973e-5	2.61800948121774e-5	2.58095755286846e-5	2.54425407479901e-5	2.57564576430712e-5	2.57879838809538e-5	2.57623786846754e-5	2.57106022236657e-5	2.57762972109261e-5	2.57656288007087e-5	2.57479676591648e-5	2.5759877943463e-5	2.57730550165904e-5	2.57683246648917e-5	2.57529112876679e-5	2.57421083553118e-5	2.57436759481279e-5	2.57551683107957e-5	2.57689439857773e-5	2.57779998928084e-5
flux1:	0.636176142697882	2.85542455768701e-5	2.85780560563735e-5	2.85994167991182e-5	2.86094797053338e-5	2.86051650022899e-5	2.85901023983889e-5	2.85724558024064e-5	2.85607775847288e-5	2.85599662901703e-5	2.85693256497012e-5	2.85835875145548e-5	2.85961715652222e-5	2.86028062929246e-5	2.86034993066796e-5	2.86017254552515e-5	2.86012803688497e-5	2.86029967131672e-5	2.86043983624702e-5	2.86038474476779e-5	2.86061762996811e-5	2.86216995297791e-5	2.86518779453696e-5	2.86721338499916e-5	2.86524512378534e-5	2.86369006782882e-5	2.87071986279948e-5	2.86586574163079e-5	2.86433430843145e-5	2.87056795030934e-5	2.90632042414221e-5	2.86575618505158e-5	2.82575547653948e-5	2.861483191816e-5	2.86620780172901e-5	2.86399649355516e-5	2.85915120784492e-5	2.86686535923707e-5	2.86581193867158e-5	2.86411778753912e-5	2.86579145651512e-5	2.86757334099839e-5	2.86734360613661e-5	2.86594204989738e-5	2.86503402020791e-5	2.86538348064249e-5	2.86662613107678e-5	2.86788900380822e-5	2.86845507596095e-5
flux1:	0.636438591601635	3.1614446856168e-5	3.16373409481755e-5	3.1660090834954e-5	3.16727016835026e-5	3.16706797419516e-5	3.16565356534481e-5	3.16380087408323e-5	3.16240226390979e-5	3.16204421666252e-5	3.16277402409037e-5	3.16416005103333e-5	3.16558727155478e-5	3.16660857557191e-5	3.16715135718472e-5	3.16746090042969e-5	3.16781666040217e-5	3.16823369574065e-5	3.16845455874838e-5	3.16838614757071e-5	3.16866500665929e-5	3.17050050046015e-5	3.1740966066223e-5	3.17679956586472e-5	3.17533677173701e-5	3.17437744359236e-5	3.18252731615884e-5	3.17739902393268e-5	3.17606542609132e-5	3.18284786295201e-5	3.22259081874397e-5	3.17800932269427e-5	3.1342638270243e-5	3.17468542006403e-5	3.18100812686451e-5	3.17910154069905e-5	3.17444128804872e-5	3.18335352288726e-5	3.18215355762634e-5	3.1803255843412e-5	3.18240452780328e-5	3.18467488269102e-5	3.18474211990926e-5	3.1835355076263e-5	3.18285683766915e-5	3.18345193656026e-5	3.18481652607813e-5	3.18594996793303e-5	3.18611891383929e-5
flux1:	0.636701040505389	3.49878722298362e-5	3.50103264075195e-5	3.50355427411309e-5	3.50522169968323e-5	3.50540960791216e-5	3.50421812902697e-5	3.50235020670702e-5	3.50072741453886e-5	3.50004688682931e-5	3.50050129742082e-5	3.50178461000766e-5	3.50334542803067e-5	3.50472109890468e-5	3.50575424038231e-5	3.50656605672942e-5	3.50731030630402e-5	3.50790989628867e-5	3.50807980956993e-5	3.50779421556419e-5	3.50786782124189e-5	3.50975015954542e-5	3.51378007496761e-5	3.51712760963139e-5	3.5161491723761e-5	3.51566478335616e-5	3.52483162952718e-5	3.51933819881948e-5	3.51790460921339e-5	3.52514621448789e-5	3.56892326689211e-5	3.51968194442108e-5	3.4716116322284e-5	3.51699590707508e-5	3.52479451025245e-5	3.52309548638353e-5	3.51834626773473e-5	3.52841058930582e-5	3.52685137004946e-5	3.52461178818973e-5	3.52693902220953e-5	3.52967183701834e-5	3.53007695244536e-5	3.52913033853712e-5	3.52875511339279e-5	3.52966760041526e-5	3.53120644167848e-5	3.53222969383479e-5	3.53199099379274e-5
flux1:	0.636963489409142	3.87052269459955e-5	3.87279327397557e-5	3.8756905648659e-5	3.87793457653804e-5	3.87868736095297e-5	3.87785779606742e-5	3.87604894154749e-5	3.87420382031745e-5	3.87314451405065e-5	3.8732379431226e-5	3.87433512371416e-5	3.87597110171776e-5	3.87767521405564e-5	3.87919646310022e-5	3.8805098138573e-5	3.88161297102361e-5	3.88230456972133e-5	3.88224765366822e-5	3.88148232038976e-5	3.88104080127913e-5	3.88269459124522e-5	3.88699830445001e-5	3.89093698722541e-5	3.89036047746427e-5	3.89015999637879e-5	3.90023705831231e-5	3.8942411006636e-5	3.89231635400269e-5	3.89991452609484e-5	3.94775799191181e-5	3.89311592365225e-5	3.84004695531522e-5	3.89061354114846e-5	3.89967691690969e-5	3.89806682763727e-5	3.8928852095812e-5	3.90397759851748e-5	3.90182054306169e-5	3.89885778818691e-5	3.90122190796748e-5	3.90434707310666e-5	3.90511521440153e-5	3.90449991174217e-5	3.90451630812826e-5	3.90583198374535e-5	3.90761237045863e-5	3.90856571299868e-5	3.90794006238758e-5
flux1:	0.637225938312895	4.27955191176844e-5	4.28191412002678e-5	4.28531341066295e-5	4.28830052512476e-5	4.28978724576446e-5	4.28945039946013e-5	4.28776412647315e-5	4.2856851104476e-5	4.28417476920071e-5	4.28380376395635e-5	4.28461336352324e-5	4.28625087772208e-5	4.28824854732291e-5	4.29025472395146e-5	4.29207409717245e-5	4.29351185778413e-5	4.29420250400453e-5	4.29372904411595e-5	4.2922021016286e-5	4.29092613308213e-5	4.29208977733471e-5	4.29653694175424e-5	4.30102560918945e-5	4.30074285336284e-5	4.3006223000867e-5	4.31155207695507e-5	4.30489236900533e-5	4.30206233991302e-5	4.30992576553067e-5	4.36192429405531e-5	4.30109489262159e-5	4.24231123120986e-5	4.29828857847829e-5	4.30839788740955e-5	4.30677270699656e-5	4.30081862585951e-5	4.31277667787331e-5	4.30978855554782e-5	4.30580158826925e-5	4.30797328956709e-5	4.3113918476293e-5	4.31253199708453e-5	4.31231982541686e-5	4.31282381702836e-5	4.31463474696625e-5	4.31672691694485e-5	4.31765377810129e-5	4.31666945787989e-5
flux1:	0.637488387216649	4.7285827865223e-5	4.73107510908995e-5	4.73507541753184e-5	4.73894607019063e-5	4.74131140270242e-5	4.74157560596619e-5	4.74005469541612e-5	4.73771078350751e-5	4.73565881130084e-5	4.73470347038947e-5	4.73511177805218e-5	4.7366725884443e-5	4.73893513354442e-5	4.74144086018365e-5	4.74379702778115e-5	4.74557349438088e-5	4.74619477861676e-5	4.74513546506373e-5	4.74258977825536e-5	4.74020220997323e-5	4.74067851968761e-5	4.74520855215792e-5	4.75024994114865e-5	4.75016890095359e-5	4.74997221316013e-5	4.76179121942319e-5	4.75431103031188e-5	4.75021468825059e-5	4.75828697465099e-5	4.81464845394376e-5	4.74685382419048e-5	4.68164991841967e-5	4.74333899358002e-5	4.75435280177804e-5	4.75265580891155e-5	4.74566539250712e-5	4.75833866143662e-5	4.75432140003492e-5	4.74906166258228e-5	4.75083496409515e-5	4.75444105521632e-5	4.75594865131015e-5	4.75620520584782e-5	4.7572920390092e-5	4.75968752204981e-5	4.762152580732e-5	4.7630816203888e-5	4.76174952962058e-5
flux1:	0.637750836120402	5.22019146756438e-5	5.2228038842225e-5	5.22745692872653e-5	5.23230790978113e-5	5.23565848770027e-5	5.23660051558978e-5	5.23526233843659e-5	5.23260219192071e-5	5.22990193859962e-5	5.22823113309506e-5	5.22812031373201e-5	5.2295324543963e-5	5.23205044648603e-5	5.23510253473607e-5	5.23806798610123e-5	5.2402333261027e-5	5.24076413573499e-5	5.23900104130483e-5	5.23524381072707e-5	5.23155274316897e-5	5.23124604711319e-5	5.23589360793286e-5	5.24155672049615e-5	5.2416392732103e-5	5.24130818140122e-5	5.25417289179107e-5	5.24574784932863e-5	5.24014268838082e-5	5.24842087567486e-5	5.30951764843404e-5	5.23403221738287e-5	5.16175423250478e-5	5.22958379952301e-5	5.24150763814032e-5	5.23975091905012e-5	5.2315932332372e-5	5.24489419233945e-5	5.23970776676545e-5	5.23301078153309e-5	5.23424119504786e-5	5.23794682516895e-5	5.23980913148225e-5	5.24058729313809e-5	5.2423421931995e-5	5.24540034480933e-5	5.24828125466096e-5	5.24921340603511e-5	5.24750766070607e-5
flux1:	0.638013285024155	5.75695948641297e-5	5.7596225608836e-5	5.76492175836215e-5	5.77079704545003e-5	5.77519574800615e-5	5.77685933836461e-5	5.77569843365818e-5	5.77265618232606e-5	5.76919291540877e-5	5.76667342002055e-5	5.7659308908829e-5	5.76713740254951e-5	5.76992800573025e-5	5.77361126403143e-5	5.77730561165129e-5	5.77996375176706e-5	5.78044372214251e-5	5.77793155623008e-5	5.77286120586031e-5	5.76778518659879e-5	5.76671635249986e-5	5.77161559640637e-5	5.77804245686321e-5	5.77832810331604e-5	5.77792833626737e-5	5.7921155171062e-5	5.78267481111306e-5	5.77547739496353e-5	5.78402207457383e-5	5.85040927244427e-5	5.76658236940041e-5	5.68664759154668e-5	5.7612083747195e-5	5.77423198943545e-5	5.77250105040736e-5	5.7632056724795e-5	5.77715073293383e-5	5.77072506698863e-5	5.76252581730806e-5	5.76315820469241e-5	5.76691618718469e-5	5.76911937560329e-5	5.77045403516482e-5	5.77294351225723e-5	5.77672491533315e-5	5.78004277600661e-5	5.78094707074262e-5	5.77879693745086e-5
flux1:	0.638275733927908	6.34166124194769e-5	6.34424740084893e-5	6.35012795178314e-5	6.35701950637072e-5	6.36248876325496e-5	6.36489144982456e-5	6.36388983560864e-5	6.36039783700431e-5	6.35606225859966e-5	6.35257103081899e-5	6.35109853501123e-5	6.3520617848358e-5	6.35516773592884e-5	6.35959957281557e-5	6.36418254419821e-5	6.36748652361098e-5	6.36801717280993e-5	6.36479051402893e-5	6.35840538542546e-5	6.35197526214076e-5	6.35027080303249e-5	6.35563633712203e-5	6.36303004732759e-5	6.36363835120949e-5	6.36335438818379e-5	6.37923461913088e-5	6.36877078652208e-5	6.36006351186306e-5	6.36899928855489e-5	6.44140308734775e-5	6.34865465439806e-5	6.2605432654617e-5	6.34259260676479e-5	6.35708475177259e-5	6.35552402338161e-5	6.34527236391702e-5	6.36000420829003e-5	6.35233834548052e-5	6.34266806381129e-5	6.34274901026115e-5	6.34656962569129e-5	6.3491059584168e-5	6.35101042084038e-5	6.35427510846813e-5	6.35881918559435e-5	6.36257555734964e-5	6.36339543000907e-5	6.3606918253465e-5
flux1:	0.638538182831662	6.97746361843692e-5	6.97980018582489e-5	6.98614954936892e-5	6.99400711978469e-5	7.00054008354567e-5	7.00368710326968e-5	7.00283105825196e-5	6.99883831390994e-5	6.99354421257957e-5	6.9889822328254e-5	6.98670291231149e-5	6.98740294141723e-5	6.9908820994101e-5	6.99619558020843e-5	7.00184788266471e-5	7.00598326566371e-5	7.00671664504711e-5	7.00288211105964e-5	6.9952696469972e-5	6.98760689780596e-5	6.98546418539079e-5	6.99155191993308e-5	7.00014706408713e-5	7.00125622662483e-5	7.00135373342925e-5	7.01934306787113e-5	7.00790822086659e-5	6.99791099614489e-5	7.0074184015179e-5	7.08669792895327e-5	6.9844875252673e-5	6.88770700517475e-5	6.97814200836162e-5	6.99460179720141e-5	6.99338289882841e-5	6.98246401423094e-5	6.99825031722039e-5	6.98939985581849e-5	6.97836594182274e-5	6.97803877916793e-5	6.98199689343251e-5	6.98487015166236e-5	6.9873340680824e-5	6.99138337768133e-5	6.99670716694367e-5	7.00089147938971e-5	7.0015606301376e-5	6.99817702835013e-5
flux1:	0.638800631735415	7.66809494892793e-5	7.66998544051535e-5	7.67666072888332e-5	7.685407294963e-5	7.69298368098429e-5	7.6968859467096e-5	7.6961864346786e-5	7.69167999327278e-5	7.68538354394319e-5	7.67968906016826e-5	7.67655100380707e-5	7.6769774003014e-5	7.68088368680868e-5	7.6872011861914e-5	7.69409628589169e-5	7.69925586941699e-5	7.70037359248798e-5	7.69608953831615e-5	7.68739926905564e-5	7.6786761685979e-5	7.67631241451682e-5	7.68336826689468e-5	7.69338885237866e-5	7.69519327003127e-5	7.69595579795067e-5	7.71645579756828e-5	7.70414537821362e-5	7.69315907709093e-5	7.70346122729994e-5	7.79055415799516e-5	7.67832957568618e-5	7.57235821639419e-5	7.67216244815829e-5	7.69113601797006e-5	7.6904144622879e-5	7.679154031608e-5	7.69636268802363e-5	7.68641904131466e-5	7.67417364997269e-5	7.67365810287508e-5	7.67788948162887e-5	7.68111700434595e-5	7.68410512698999e-5	7.68891332034138e-5	7.69501144910749e-5	7.6996110121684e-5	7.70007541515111e-5	7.6958995346742e-5
flux1:	0.639063080639168	8.41794539953946e-5	8.41919321255558e-5	8.4260399853383e-5	8.43558779972054e-5	8.44418983852284e-5	8.44888183648629e-5	8.44839474959212e-5	8.44342056666287e-5	8.43613818673857e-5	8.4292970619423e-5	8.42527231123764e-5	8.42541033127583e-5	8.42976870248981e-5	8.43717044063107e-5	8.44544251403949e-5	8.4517978019324e-5	8.45348581289931e-5	8.44893531187661e-5	8.43934297873593e-5	8.42973445914773e-5	8.42733122429511e-5	8.43553879761832e-5	8.4471520737214e-5	8.44980678042026e-5	8.45145956297207e-5	8.47479909904966e-5	8.46172732991981e-5	8.4500627318959e-5	8.46141149027602e-5	8.55727754768401e-5	8.43441426858276e-5	8.31863525972112e-5	8.42881027240247e-5	8.45078965548637e-5	8.45065834783489e-5	8.43933573732768e-5	8.45839191744228e-5	8.44745877852337e-5	8.43416428673392e-5	8.43372624988506e-5	8.43841420877869e-5	8.44202457518811e-5	8.44547531127705e-5	8.45097807584507e-5	8.45782217111491e-5	8.46283135849322e-5	8.46307224210359e-5	8.45804213581243e-5
flux1:	0.639325529542921	9.23207457865459e-5	9.23250216339198e-5	9.23936833976284e-5	9.24963004293328e-5	9.25925372069306e-5	9.26480702463511e-5	9.26464928137996e-5	9.25932890689221e-5	9.25115063163172e-5	9.24320185568028e-5	9.23828062479697e-5	9.23809343654224e-5	9.24287287868982e-5	9.25136594433861e-5	9.26108040815136e-5	9.26875640803198e-5	9.27118219286482e-5	9.26654696159614e-5	9.25621953228447e-5	9.24585894225796e-5	9.24351545078031e-5	9.25295453177251e-5	9.26623040874431e-5	9.26979375995667e-5	9.27243099341277e-5	9.29882338942818e-5	9.28509679312147e-5	9.2730066014332e-5	9.28567336501478e-5	9.39125094559502e-5	9.25699614560767e-5	9.13063622081294e-5	9.25213302144083e-5	9.27745872608329e-5	9.27790751689888e-5	9.26667893772197e-5	9.28801347431688e-5	9.2761865060131e-5	9.26198693568219e-5	9.26190630576695e-5	9.26726212039888e-5	9.27128852064845e-5	9.27511128659e-5	9.28120170340289e-5	9.28873742547257e-5	9.29416249957937e-5	9.29421454429794e-5	9.28835136374964e-5
flux1:	0.639587978446675	1.0116122107628e-4	1.01155793190393e-4	1.01223187303979e-4	1.01332089501603e-4	1.01438666794446e-4	1.01503956811426e-4	1.01507540241107e-4	1.01452942306011e-4	1.01363903258543e-4	1.01274255905002e-4	1.01216063620178e-4	1.01210161287893e-4	1.01261052461799e-4	1.0135598870005e-4	1.01467316627194e-4	1.01557911761417e-4	1.01590899122548e-4	1.01545329581804e-4	1.01436044366985e-4	1.01325549169706e-4	1.01302618924714e-4	1.01408875995094e-4	1.01557725748063e-4	1.01601594942684e-4	1.01636913731812e-4	1.01932174777347e-4	1.01789135777826e-4	1.01665449561937e-4	1.01808202807301e-4	1.02970088437093e-4	1.01504430146163e-4	1.00125290496405e-4	1.01461951921785e-4	1.01749838818731e-4	1.01758733054748e-4	1.01647181615278e-4	1.01887189481354e-4	1.01760739988853e-4	1.01610802747325e-4	1.01616254511002e-4	1.01678675851416e-4	1.01723380632553e-4	1.01764088325126e-4	1.01829318292786e-4	1.01910722188158e-4	1.01969290811981e-4	1.01968888659309e-4	1.01903189654351e-4
flux1:	0.639850427350428	1.10761387729667e-4	1.10744963386597e-4	1.10809587319727e-4	1.10923837969326e-4	1.11040967107922e-4	1.11117549990328e-4	1.11128859580347e-4	1.11075798769531e-4	1.10981997310411e-4	1.10883571244954e-4	1.10816341376086e-4	1.10805050023331e-4	1.10856944212273e-4	1.10959861891595e-4	1.11084163535503e-4	1.11188580835091e-4	1.11231324218192e-4	1.11187953803759e-4	1.11073610250922e-4	1.10956108674137e-4	1.10932521822518e-4	1.11049001763293e-4	1.11212117412076e-4	1.11261679754011e-4	1.11302998306147e-4	1.11629220000002e-4	1.11480793340654e-4	1.11354600750039e-4	1.11516643233903e-4	1.12793394894833e-4	1.11193650137658e-4	1.09687082593801e-4	1.11152632312137e-4	1.11473769091434e-4	1.11484312877796e-4	1.11371339754785e-4	1.11641116416898e-4	1.1150704821698e-4	1.11349986602936e-4	1.11364150473068e-4	1.11437528201084e-4	1.11486795713875e-4	1.11528346908192e-4	1.11595796487279e-4	1.11681944484254e-4	1.11744981816184e-4	1.1174519926203e-4	1.11674810765865e-4
flux1:	0.640112876254181	1.21183747587648e-4	1.21155022314617e-4	1.21215098501334e-4	1.21333462951203e-4	1.21461270586217e-4	1.21550952371581e-4	1.21573168003091e-4	1.21525369850413e-4	1.21430009280885e-4	1.21324540331478e-4	1.21248042972188e-4	1.21229300923106e-4	1.212790468622e-4	1.21386802749159e-4	1.21521976872127e-4	1.21639695298597e-4	1.21693046333134e-4	1.21653223365271e-4	1.21534545822092e-4	1.21409393663182e-4	1.21383224032284e-4	1.21507396761033e-4	1.21681827150207e-4	1.21732861407325e-4	1.21775350485571e-4	1.22131399768907e-4	1.21977629925513e-4	1.21848267454146e-4	1.22033312023948e-4	1.23433918722102e-4	1.21687517986569e-4	1.20039633570639e-4	1.21640089341529e-4	1.21990731662664e-4	1.21998941004781e-4	1.21880657359608e-4	1.22182418517135e-4	1.22041219886176e-4	1.21877788748491e-4	1.2190295657285e-4	1.21989222577714e-4	1.22042927558621e-4	1.22083219122212e-4	1.22150139161872e-4	1.22239157560497e-4	1.22306628289688e-4	1.22309412963331e-4	1.22237711453633e-4
flux1:	0.640375325157934	1.32490727898004e-4	1.32448042303856e-4	1.325011870618e-4	1.32621844274866e-4	1.32760141762429e-4	1.32864822301962e-4	1.32901597967737e-4	1.32863454334006e-4	1.32770316400325e-4	1.32659763256298e-4	1.32573485143897e-4	1.32544472325165e-4	1.32587893334404e-4	1.32696356530717e-4	1.32839625379488e-4	1.32969879881125e-4	1.33034797639071e-4	1.33000102663218e-4	1.3287794220995e-4	1.32744419455115e-4	1.32713506379837e-4	1.32842453450923e-4	1.33024470480815e-4	1.33071360952073e-4	1.33108818136936e-4	1.33493432718504e-4	1.33334220710619e-4	1.332006868423e-4	1.3341323734338e-4	1.34947626797284e-4	1.33040858378592e-4	1.3123619881117e-4	1.32976844273745e-4	1.33351523000846e-4	1.3335249130976e-4	1.3322384644733e-4	1.33559056793848e-4	1.33411366132589e-4	1.33242636574316e-4	1.33281188844743e-4	1.33382167195396e-4	1.33439894419556e-4	1.3347629379181e-4	1.33539204668106e-4	1.33628499989066e-4	1.33699959780321e-4	1.33707393766171e-4	1.33638481666767e-4
flux1:	0.640637774061688	1.44743147590835e-4	1.44684088193001e-4	1.44726951434754e-4	1.44847195876547e-4	1.44995246397448e-4	1.4511673633382e-4	1.45172042743253e-4	1.45148460459651e-4	1.45061756967967e-4	1.44948174122981e-4	1.44851247426837e-4	1.44808406187347e-4	1.44840433119521e-4	1.4494472253289e-4	1.45092941341902e-4	1.45235065945115e-4	1.45312975897957e-4	1.45285616533868e-4	1.45161427532402e-4	1.45019321199425e-4	1.44981908001094e-4	1.45112898582107e-4	1.45298453275746e-4	1.4533468386888e-4	1.45360273944974e-4	1.45772748704357e-4	1.45608159426026e-4	1.45469940537382e-4	1.45715587406754e-4	1.47395418824203e-4	1.45314039758152e-4	1.43336186894585e-4	1.45222267147831e-4	1.4561474888874e-4	1.4560305027221e-4	1.4545862844059e-4	1.45828371489393e-4	1.45675247041504e-4	1.45503052348064e-4	1.45557847429924e-4	1.45675433402681e-4	1.45736501863607e-4	1.45765811943851e-4	1.458204364026e-4	1.45906565766736e-4	1.4598093647895e-4	1.45994918159125e-4	1.45933248518008e-4
flux1:	0.640900222965441	1.57999598347185e-4	1.57920630294492e-4	1.5794859050481e-4	1.58064600060112e-4	1.58220947690102e-4	1.58360831895401e-4	1.58438826814175e-4	1.58435091824476e-4	1.58359332936413e-4	1.58244775410072e-4	1.5813596037954e-4	1.58075087590485e-4	1.58089965292248e-4	1.58184744515158e-4	1.58334741153352e-4	1.58488518051522e-4	1.58581668226824e-4	1.5856487751641e-4	1.58441202938129e-4	1.58291382631036e-4	1.5824671172125e-4	1.58377721148918e-4	1.58562902616378e-4	1.58581650442549e-4	1.58588707702738e-4	1.59029480434351e-4	1.58860090044264e-4	1.58718016971246e-4	1.59003678497049e-4	1.6084304359959e-4	1.58572903558033e-4	1.56405122303345e-4	1.58442646996862e-4	1.58847005385096e-4	1.5881710494163e-4	1.58651965634132e-4	1.59057461052313e-4	1.58900629993406e-4	1.58727974572746e-4	1.58802793992096e-4	1.58939230383883e-4	1.59002792753104e-4	1.59021264390093e-4	1.5906250408741e-4	1.59141097204987e-4	1.59216489124238e-4	1.59238433782203e-4	1.59188409992838e-4
flux1:	0.641162671869194	1.72316920233936e-4	1.72213142169626e-4	1.72220139280505e-4	1.72326879246321e-4	1.72489296155778e-4	1.72648888159602e-4	1.72753851303411e-4	1.72775540446664e-4	1.72715447023266e-4	1.72601925563013e-4	1.72479650813651e-4	1.72396044522907e-4	1.72387572801817e-4	1.72467344397902e-4	1.7261621860502e-4	1.72782155131563e-4	1.72893882768626e-4	1.72892218130595e-4	1.7277305668379e-4	1.7261789471957e-4	1.72566610158906e-4	1.72696655826336e-4	1.72878048148418e-4	1.72872742808463e-4	1.72855448109182e-4	1.73326442698309e-4	1.73153640146309e-4	1.73010562766091e-4	1.73344607413177e-4	1.75360470696346e-4	1.72887991728488e-4	1.70513751762565e-4	1.72710235185976e-4	1.73121796853865e-4	1.73068377321115e-4	1.72878743733445e-4	1.73321891315436e-4	1.73163909432052e-4	1.72995235839921e-4	1.73095181979524e-4	1.73253377944482e-4	1.73318587570039e-4	1.73321994181436e-4	1.73343971229672e-4	1.73409732860507e-4	1.73483358210972e-4	1.73513981773997e-4	1.73479614677262e-4
flux1:	0.641425120772948	1.87751699242956e-4	1.87616792383621e-4	1.87595359800238e-4	1.87686669740119e-4	1.87852254358577e-4	1.88032664536594e-4	1.88169014603637e-4	1.88221970481464e-4	1.88182443097448e-4	1.88071935335328e-4	1.87934388304187e-4	1.87823024501467e-4	1.87784792380302e-4	1.87844137959096e-4	1.87989459634494e-4	1.88168927707942e-4	1.88303761981272e-4	1.88323213410572e-4	1.88214156690375e-4	1.88057670528045e-4	1.88001917651661e-4	1.88131128423169e-4	1.88305986221571e-4	1.882707100604e-4	1.88224482421778e-4	1.88729120327009e-4	1.88555280999667e-4	1.88416376677436e-4	1.88808580408556e-4	1.91020839118205e-4	1.88333220635773e-4	1.8573646796471e-4	1.88101450169198e-4	1.88517409381474e-4	1.88435546581015e-4	1.88219180031985e-4	1.88702998244992e-4	1.88547265270141e-4	1.88388497079661e-4	1.88520240229841e-4	1.887040615682e-4	1.88770283038239e-4	1.88754062213024e-4	1.88750239962778e-4	1.88797051676815e-4	1.88865259232137e-4	1.88904493280257e-4	1.88889183472594e-4
flux1:	0.641687569676701	2.04362466197425e-4	2.04188874201789e-4	2.04130394082277e-4	2.04199267638619e-4	2.04364692314474e-4	2.04567001906201e-4	2.0473938657713e-4	2.04829747895053e-4	2.04815885623481e-4	2.047103932739e-4	2.04555643762769e-4	2.04411357190861e-4	2.04336937238744e-4	2.04370667172014e-4	2.04510537752654e-4	2.0470573863569e-4	2.04869294966346e-4	2.04917144626629e-4	2.04825215212192e-4	2.04672866799904e-4	2.04616046558337e-4	2.04745446815425e-4	2.04911657986258e-4	2.04841303688158e-4	2.04762813809018e-4	2.0530568163479e-4	2.05134155261367e-4	2.05006760351344e-4	2.05468082932455e-4	2.07899206653119e-4	2.0498428365144e-4	2.02149390587317e-4	2.04694636064096e-4	2.05114212725581e-4	2.04999372653816e-4	2.04755543993039e-4	2.05284390580487e-4	2.05134992771533e-4	2.04993312681384e-4	2.05165107747873e-4	2.05379565754556e-4	2.05446592394668e-4	2.05406047206877e-4	2.05369433584594e-4	2.05390559269177e-4	2.05448998722273e-4	2.05496057491393e-4	2.05502539967626e-4
flux1:	0.641950018580454	2.22212092075052e-4	2.21991422948453e-4	2.21886583731984e-4	2.21925609161909e-4	2.22087478016587e-4	2.22312978268809e-4	2.22526399940242e-4	2.22660655847696e-4	2.22677798442755e-4	2.22579426959984e-4	2.22405561218413e-4	2.22223209252407e-4	2.22106295365983e-4	2.22109498747448e-4	2.2224247347072e-4	2.22456228441915e-4	2.22654891363733e-4	2.22739315491867e-4	2.2267249848303e-4	2.22530661123634e-4	2.22476879321289e-4	2.22607942734217e-4	2.22763806030531e-4	2.22653972443822e-4	2.22540779149151e-4	2.23127023824271e-4	2.22961918471402e-4	2.22854874787659e-4	2.23397074267355e-4	2.26071375820872e-4	2.22917136413161e-4	2.19828535575044e-4	2.22567885260637e-4	2.22992015018116e-4	2.22839894111539e-4	2.22568960590081e-4	2.23148469796313e-4	2.23009855052297e-4	2.22893229434795e-4	2.2311466442656e-4	2.23365944315247e-4	2.23434180095193e-4	2.23364720921533e-4	2.23288145104515e-4	2.2327652899952e-4	2.23320430632767e-4	2.2337401851458e-4	2.23404467021959e-4
flux1:	0.642212467484207	2.41369800948212e-4	2.41093397313663e-4	2.40932789626022e-4	2.40934680573413e-4	2.41089925836947e-4	2.41340354790254e-4	2.4160027264648e-4	2.41785291278099e-4	2.41839044278261e-4	2.41750073285014e-4	2.41555316497943e-4	2.4132991598088e-4	2.41164409378222e-4	2.4113242463168e-4	2.41257328591304e-4	2.41492734760047e-4	2.41733169977723e-4	2.4186262727838e-4	2.41829154511446e-4	2.41704335707437e-4	2.41657665209554e-4	2.41791758893135e-4	2.41935660704888e-4	2.41782340802321e-4	2.41632249451452e-4	2.42266843180463e-4	2.42112633536715e-4	2.42035250577248e-4	2.42670387506436e-4	2.45613059782153e-4	2.42206907896853e-4	2.38848494535253e-4	2.41797434830167e-4	2.42228101093063e-4	2.42034376767348e-4	2.41737072324008e-4	2.42373808071043e-4	2.42250332542344e-4	2.42166844255462e-4	2.424483342944e-4	2.42743631588238e-4	2.42814197652563e-4	2.42711596341634e-4	2.42588038105167e-4	2.425366706721e-4	2.42561206172954e-4	2.42619824837476e-4	2.42676074058333e-4
flux1:	0.642474916387961	2.61912281857863e-4	2.61571872039387e-4	2.61346628722129e-4	2.61304749968301e-4	2.61450976452594e-4	2.6172867245619e-4	2.62041011696923e-4	2.62283985949973e-4	2.62380183969945e-4	2.62303097018512e-4	2.62085908798746e-4	2.61812750001799e-4	2.61592819263534e-4	2.6152117139779e-4	2.6163687023309e-4	2.61896890977233e-4	2.62185462865098e-4	2.62367958886441e-4	2.62375461299739e-4	2.62273431121255e-4	2.62237159191772e-4	2.62375039447376e-4	2.62505153824035e-4	2.62304332269927e-4	2.62114652561717e-4	2.62801709445321e-4	2.62662739628892e-4	2.62623562550605e-4	2.63363467338108e-4	2.66599574657806e-4	2.6292748622039e-4	2.59281934725203e-4	2.62457022853706e-4	2.62896439772793e-4	2.62656529678303e-4	2.62333154490887e-4	2.63034046868495e-4	2.62929458194179e-4	2.62886547534246e-4	2.63238638335806e-4	2.63585807027518e-4	2.63660544435509e-4	2.63521168999357e-4	2.63344112293526e-4	2.63246430977662e-4	2.63247109643259e-4	2.63309404577553e-4	2.63393219221947e-4
flux1:	0.642737365291714	2.83923567762858e-4	2.83511895681934e-4	2.83214271556027e-4	2.83123059961623e-4	2.83258748151053e-4	2.83566643855248e-4	2.83937649524683e-4	2.84245910455947e-4	2.84390481939626e-4	2.84327933691588e-4	2.84087073120964e-4	2.83761829315988e-4	2.83481985714915e-4	2.83366350983574e-4	2.83471550580779e-4	2.83758624278587e-4	2.84100813785067e-4	2.84343156983393e-4	2.8439783233206e-4	2.84322835535226e-4	2.84298884255091e-4	2.84440409033067e-4	2.84554556452391e-4	2.84301871632201e-4	2.84068790565826e-4	2.84811114254925e-4	2.84691092465866e-4	2.84696713154862e-4	2.85552495646801e-4	2.89106119335829e-4	2.85151869768858e-4	2.81200039045883e-4	2.84618368537679e-4	2.8506827631605e-4	2.84777213638587e-4	2.84426945659427e-4	2.85198633551546e-4	2.85115568665147e-4	2.85119299046679e-4	2.85551881361307e-4	2.85958933587803e-4	2.86040291847301e-4	2.85861292581076e-4	2.85625072580334e-4	2.85475363343136e-4	2.85448417218063e-4	2.85513499130321e-4	2.85626807758227e-4
flux1:	0.642999814195467	3.0749362529317e-4	3.07004966192769e-4	3.06628766518628e-4	3.06483965349777e-4	3.06608465244503e-4	3.0694986932515e-4	3.07385765589093e-4	3.0776643570952e-4	3.07965152167611e-4	3.07919868463837e-4	3.07654439795243e-4	3.07273301601772e-4	3.0692853637363e-4	3.06764794660366e-4	3.06857939314422e-4	3.07173684046895e-4	3.07573598644283e-4	3.07880763912237e-4	3.07986705507256e-4	3.07940923313409e-4	3.07929602450719e-4	3.08073789534688e-4	3.08169568011354e-4	3.07860193319269e-4	3.0757846552512e-4	3.0837746076486e-4	3.08279047740287e-4	3.08333188747697e-4	3.0931485670053e-4	3.13208558468373e-4	3.08953187496477e-4	3.04673777592248e-4	3.08352668691214e-4	3.08813993233845e-4	3.0846650851918e-4	3.08087045061114e-4	3.08935277060457e-4	3.08874848930765e-4	3.08929305208055e-4	3.09450857901174e-4	3.09925383409073e-4	3.10016205342737e-4	3.09795632072467e-4	3.09495748606729e-4	3.09289520120097e-4	3.09232241986942e-4	3.09299930561221e-4	3.09444951916163e-4
flux1:	0.64326226309922	3.32715902066457e-4	3.32146401951948e-4	3.3168720303573e-4	3.3148586529115e-4	3.31599152052274e-4	3.31977304483889e-4	3.32483756625816e-4	3.32943248170918e-4	3.33201368823272e-4	3.33175996717608e-4	3.32885500449259e-4	3.32445367968091e-4	3.32031391351377e-4	3.31815810030272e-4	3.31895125341014e-4	3.322401916813e-4	3.327002336602e-4	3.33074922026562e-4	3.33233718329185e-4	3.33217093383625e-4	3.33217276501147e-4	3.33362766252639e-4	3.33438015805515e-4	3.33066874823304e-4	3.32729967373518e-4	3.33585966683753e-4	3.33510539767992e-4	3.33613578127206e-4	3.34729803066424e-4	3.38984493599855e-4	3.34406121360802e-4	3.29775691409336e-4	3.33732746484592e-4	3.34205803663324e-4	3.33796663698286e-4	3.3338433627329e-4	3.34313577237261e-4	3.34275105614388e-4	3.34382000682007e-4	3.34998970965245e-4	3.35547559212385e-4	3.35650792024195e-4	3.35387635173185e-4	3.35021014143069e-4	3.34755328064783e-4	3.34666345046786e-4	3.34737308311019e-4	3.34916527480108e-4
flux1:	0.643524712002974	3.59684337484866e-4	3.59032159794818e-4	3.58487313144036e-4	3.58227578381248e-4	3.5832978899777e-4	3.58747221567365e-4	3.59328640118172e-4	3.59872040319481e-4	3.60193893002799e-4	3.60190838452627e-4	3.59875261274148e-4	3.59374022142028e-4	3.58887625447193e-4	3.58617188666446e-4	3.58680878733793e-4	3.59054963118971e-4	3.5957568066826e-4	3.60018115359231e-4	3.60228767416503e-4	3.60239223745107e-4	3.60248944059589e-4	3.60394836015385e-4	3.60448424686313e-4	3.60010781776242e-4	3.59611506919437e-4	3.60524464860859e-4	3.60472098334322e-4	3.60621091569451e-4	3.61879122956407e-4	3.66514323860356e-4	3.61588351188853e-4	3.56581727259432e-4	3.60835309401602e-4	3.61320614390718e-4	3.60845213801222e-4	3.60395617615633e-4	3.61408968996159e-4	3.61389879470356e-4	3.61548396235365e-4	3.62264792834686e-4	3.62892537612503e-4	3.63010913275946e-4	3.62705075623129e-4	3.6227027146666e-4	3.61944026101755e-4	3.61823514074805e-4	3.61899309974584e-4	3.6211530423536e-4
flux1:	0.643787160906727	3.88490493450206e-4	3.87755805697831e-4	3.87124267162863e-4	3.86804965431613e-4	3.8689578229462e-4	3.8735355912911e-4	3.88012324054373e-4	3.88642742054087e-4	3.89031305929942e-4	3.89052610870652e-4	3.88712588781707e-4	3.88149496590816e-4	3.87589031522401e-4	3.87261892090752e-4	3.87308458637986e-4	3.87710445451861e-4	3.88290542521085e-4	3.88798482929519e-4	3.89057611160436e-4	3.89091608455632e-4	3.89108972372491e-4	3.8925591628362e-4	3.89288758915315e-4	3.88781136495868e-4	3.88312686750858e-4	3.89283101354451e-4	3.8925275078381e-4	3.89441904904176e-4	3.90847595652526e-4	3.95881983991439e-4	3.90581618001514e-4	3.85172627062699e-4	3.89742718914196e-4	3.90242319537144e-4	3.89697462948397e-4	3.89206526268493e-4	3.9030600250908e-4	3.90301882919044e-4	3.90508725259031e-4	3.91325951384412e-4	3.92036097750964e-4	3.92171829774929e-4	3.91824047693242e-4	3.91321391151801e-4	3.90935568141623e-4	3.9078543217629e-4	3.90868491460694e-4	3.91123651162414e-4
flux1:	0.64404960981048	4.19221461062178e-4	4.18406334418632e-4	4.17688399410761e-4	4.17308573363559e-4	4.17386554747326e-4	4.17883497757184e-4	4.18619206233092e-4	4.19337176325863e-4	4.19793744532105e-4	4.1984105787439e-4	4.19478137939026e-4	4.18854284868939e-4	4.18220224277384e-4	4.17836219913995e-4	4.1786483390541e-4	4.18292996360356e-4	4.18929434444249e-4	4.19498335267477e-4	4.19800577266103e-4	4.19853857715658e-4	4.19878094641636e-4	4.20029449900081e-4	4.20045607932336e-4	4.1946689537366e-4	4.18924089354239e-4	4.19953946325948e-4	4.19943772979065e-4	4.20165181603177e-4	4.21723059526678e-4	4.27175110162511e-4	4.21472075848479e-4	4.15634460567222e-4	4.20543763398138e-4	4.21062885904627e-4	4.20447650867127e-4	4.19912965671886e-4	4.21100090896069e-4	4.2110486246322e-4	4.21354443136707e-4	4.22271342411855e-4	4.23065102939593e-4	4.2321964001046e-4	4.22831379553221e-4	4.22263082769525e-4	4.21820973536429e-4	4.21645031481481e-4	4.21738644114463e-4	4.22034871086911e-4
flux1:	0.644312058714234	4.51959039803966e-4	4.51067354866885e-4	4.50264399558534e-4	4.49822852030165e-4	4.49884822436206e-4	4.50416836056677e-4	4.51225683187566e-4	4.52028720598031e-4	4.52552716993561e-4	4.52627403276703e-4	4.52244411460802e-4	4.51563265113095e-4	4.50858782811008e-4	4.5041993296362e-4	4.50430766640865e-4	4.50882935041604e-4	4.51571034275889e-4	4.52194241365245e-4	4.52532696016983e-4	4.5260103266776e-4	4.52633459814925e-4	4.52796309727581e-4	4.528039873252e-4	4.52156545407065e-4	4.51537026321292e-4	4.52630543815933e-4	4.52638278056547e-4	4.52882691201298e-4	4.54595999963755e-4	4.60484511171491e-4	4.5434976083852e-4	4.48058079358059e-4	4.53333142820281e-4	4.5388185035324e-4	4.53198394971088e-4	4.52620563697215e-4	4.53897180443343e-4	4.53903320383899e-4	4.54187987261413e-4	4.55201030179788e-4	4.56077559678684e-4	4.56251420944563e-4	4.55824773533341e-4	4.55195006543452e-4	4.54702434512564e-4	4.54506640606386e-4	4.54615014901194e-4	4.54953499872639e-4
flux1:	0.644574507617987	4.86780396567977e-4	4.85817842427013e-4	4.849321631224e-4	4.84427127699039e-4	4.84467728956116e-4	4.85027324228323e-4	4.8590170947778e-4	4.86784095919056e-4	4.8737309855465e-4	4.87476504251764e-4	4.87078002310283e-4	4.86345954329788e-4	4.85577444711303e-4	4.85088335159868e-4	4.85082760857283e-4	4.85556368641391e-4	4.8628981490703e-4	4.86958682583337e-4	4.87325245837205e-4	4.87404997894354e-4	4.87449689925472e-4	4.87635517519601e-4	4.87647776063364e-4	4.86938321742733e-4	4.86243442136267e-4	4.87407429199684e-4	4.87430659860675e-4	4.87688030037286e-4	4.89558673832089e-4	4.95902985890644e-4	4.89307214205334e-4	4.82537522841804e-4	4.88209671461186e-4	4.88804212125832e-4	4.88058393012916e-4	4.87442133571739e-4	4.88811265630815e-4	4.88810013397798e-4	4.89120214797529e-4	4.90223727177463e-4	4.91180211312173e-4	4.91372906820261e-4	4.90910501393828e-4	4.90225449410734e-4	4.89690994877432e-4	4.89483726771244e-4	4.89612178193927e-4	4.8999335361646e-4
flux1:	0.64483695652174	5.23760055631083e-4	5.22734276796628e-4	5.2176908622774e-4	5.21198084150932e-4	5.21209553237603e-4	5.21785635578606e-4	5.22714051314533e-4	5.23666890934457e-4	5.24316879089558e-4	5.24450743812216e-4	5.24043531827114e-4	5.23270389764716e-4	5.22447845068611e-4	5.21915818337074e-4	5.21896401943783e-4	5.22388346493042e-4	5.23159037756357e-4	5.23862878150297e-4	5.24248346775807e-4	5.24336672424803e-4	5.24400687646464e-4	5.24625585048122e-4	5.24660644973324e-4	5.23900730924917e-4	5.23135912079749e-4	5.24379636714079e-4	5.24415931675957e-4	5.24675539624991e-4	5.26703897234535e-4	5.33523688676873e-4	5.2643750504167e-4	5.19167663315463e-4	5.25273514230547e-4	5.25937084924806e-4	5.25138781019011e-4	5.24493578130376e-4	5.25960175013459e-4	5.25941667076004e-4	5.26265983342416e-4	5.27452318765835e-4	5.28484110921457e-4	5.28694129194927e-4	5.28199064353896e-4	5.27466964724626e-4	5.26902183178534e-4	5.26694591089011e-4	5.26849887614413e-4	5.27273622710308e-4
flux1:	0.645099405425493	5.62972729518346e-4	5.61893623169589e-4	5.60853210862018e-4	5.60213106966668e-4	5.60185296749966e-4	5.60763232564392e-4	5.61730442520243e-4	5.62741981802894e-4	5.63447780342369e-4	5.63614744946194e-4	5.63208343432567e-4	5.62407691340831e-4	5.61544866991717e-4	5.60979966002612e-4	5.60950224104179e-4	5.61456526165909e-4	5.62254240479826e-4	5.62980069468925e-4	5.63373955513623e-4	5.63468617996135e-4	5.63561732582662e-4	5.63846112772372e-4	5.63927189696444e-4	5.63133167158478e-4	5.62307629525148e-4	5.63642205274337e-4	5.63689014443033e-4	5.63939087029853e-4	5.66123706933849e-4	5.73438363122624e-4	5.65832056403794e-4	5.58041574912211e-4	5.64623017865977e-4	5.65385782555747e-4	5.64548872120134e-4	5.63889058063886e-4	5.65460473741104e-4	5.65413779181305e-4	5.65738795412523e-4	5.66998381713321e-4	5.68099119990904e-4	5.68323948611748e-4	5.6779973299772e-4	5.67030876904439e-4	5.66450482178089e-4	5.66256868127494e-4	5.66447716994792e-4	5.66913773136556e-4
flux1:	0.645361854329247	6.04496257695841e-4	6.03376364467798e-4	6.02266371320577e-4	6.01553587259607e-4	6.0147419394816e-4	6.02036120152262e-4	6.03023585753732e-4	6.04079743769159e-4	6.04835597497764e-4	6.0503973110798e-4	6.04646762956358e-4	6.03836122445992e-4	6.02950447164304e-4	6.0236510205996e-4	6.02329044310576e-4	6.02844347131266e-4	6.03656275989632e-4	6.04388390656832e-4	6.04778476282693e-4	6.04877284769548e-4	6.05011301361834e-4	6.05379187135564e-4	6.05533900814706e-4	6.04726356916974e-4	6.03852255379854e-4	6.05289672604675e-4	6.05344028539832e-4	6.05570902636005e-4	6.07908141147883e-4	6.15735809667506e-4	6.0757874449984e-4	5.9924819888115e-4	6.0635181751772e-4	6.07250169646658e-4	6.06392169876098e-4	6.05736440658893e-4	6.07422559153109e-4	6.07335624071273e-4	6.07645677205646e-4	6.08966917065284e-4	6.10128571096332e-4	6.10364710173899e-4	6.09815186369658e-4	6.09021856997119e-4	6.08443822565702e-4	6.08281987794453e-4	6.08519603561616e-4	6.09028310425618e-4
flux1:	0.645624303233	6.4841383920497e-4	6.47268719637463e-4	6.46096429601955e-4	6.45307228846372e-4	6.45162148529153e-4	6.45687448782155e-4	6.46673922037052e-4	6.47758941042278e-4	6.48559122179943e-4	6.48806372663604e-4	6.48442764433927e-4	6.47643505975831e-4	6.46755728392822e-4	6.46164223240265e-4	6.46125753915276e-4	6.46642757815986e-4	6.47453007458291e-4	6.4817249981521e-4	6.48544248751823e-4	6.48644276476102e-4	6.48832075655495e-4	6.49310130311684e-4	6.49569608519407e-4	6.48772376791609e-4	6.47863509321232e-4	6.49415530715617e-4	6.49473629340519e-4	6.49660654528332e-4	6.52144361329036e-4	6.60500909489484e-4	6.51760693938354e-4	6.42870828663035e-4	6.50546857080099e-4	6.51622070457543e-4	6.50763507206881e-4	6.50134002211299e-4	6.51947004072107e-4	6.51806548379211e-4	6.52083436865615e-4	6.5345250325385e-4	6.54665335443202e-4	6.54908270540093e-4	6.54337491299433e-4	6.53533801416305e-4	6.52979321515421e-4	6.52870798497169e-4	6.53169454712885e-4	6.5372251368021e-4
flux1:	0.645886752136753	6.9481485507024e-4	6.93663315329528e-4	6.92437843331448e-4	6.91568582053858e-4	6.91342299796445e-4	6.91808152361158e-4	6.92770335168143e-4	6.93867444850586e-4	6.94706786105347e-4	6.95005258407069e-4	6.94690193977593e-4	6.93927175257096e-4	6.93060775677043e-4	6.92478572768791e-4	6.92440865657786e-4	6.92949832457099e-4	6.93739037306319e-4	6.94423400306384e-4	6.94759406057088e-4	6.94856198366389e-4	6.95110764814566e-4	6.95727279535389e-4	6.96125133582413e-4	6.9536406259189e-4	6.94434419856585e-4	6.96111605325889e-4	6.96168402570763e-4	6.96294877563348e-4	6.98916256201584e-4	7.07814402015551e-4	6.98456038542407e-4	6.88986758199824e-4	6.97287761250698e-4	6.98584295279163e-4	6.97747910902765e-4	6.97169076000237e-4	6.99122923670188e-4	6.98914360572765e-4	6.99137142960928e-4	7.00537767165651e-4	7.01790237454159e-4	7.0203435747499e-4	7.014463859553e-4	7.00647977104579e-4	7.00141228047464e-4	7.00111306069192e-4	7.00488751786895e-4	7.01090035111275e-4
flux1:	0.646149201040506	7.43793860512758e-4	7.4265789500182e-4	7.41390158833013e-4	7.40437407299946e-4	7.40113332296844e-4	7.40495242619053e-4	7.41408419045647e-4	7.42500415164333e-4	7.43374672423511e-4	7.43734657636854e-4	7.43490243241303e-4	7.42791182525399e-4	7.41971609758761e-4	7.41414635297259e-4	7.41379614297986e-4	7.41868088340573e-4	7.42613293177268e-4	7.43236293077326e-4	7.43515967196998e-4	7.43602971977242e-4	7.43936633691546e-4	7.44720683385741e-4	7.4529204289207e-4	7.44593750773529e-4	7.4365621169258e-4	7.45467321920077e-4	7.45516307134226e-4	7.45556782453642e-4	7.4830454987595e-4	7.57753433037279e-4	7.4773868951088e-4	7.37668163854037e-4	7.46647680679988e-4	7.48211464302145e-4	7.4742138475119e-4	7.46918877696888e-4	7.49028664060549e-4	7.48736123413598e-4	7.48881143221224e-4	7.50294532292471e-4	7.5157321918443e-4	7.51811692355404e-4	7.51210310987693e-4	7.50433885609351e-4	7.50001538752099e-4	7.50079001881758e-4	7.50556625410362e-4	7.51212826759662e-4
flux1:	0.64641164994426	7.95447726657241e-4	7.94352084265121e-4	7.93054490292186e-4	7.92014970798681e-4	7.9157566922201e-4	7.91847934387162e-4	7.92686513514709e-4	7.93756182009982e-4	7.94662162484247e-4	7.95095874466571e-4	7.94946508154515e-4	7.94341130080824e-4	7.93594942573873e-4	7.93078942714585e-4	7.93046991542001e-4	7.93499865352162e-4	7.94174810456087e-4	7.94706776820638e-4	7.94906453976332e-4	7.9497486803584e-4	7.95398932026352e-4	7.96379852743534e-4	7.97160609784863e-4	7.96551439410604e-4	7.95616881554912e-4	7.97568833122209e-4	7.97602128009694e-4	7.97526367589551e-4	8.00387304880214e-4	8.10392696313754e-4	7.99679902930168e-4	7.88983986723813e-4	7.98695371046139e-4	8.00572369887498e-4	7.99853334750866e-4	7.99453206684012e-4	8.01734542946408e-4	8.01341071085739e-4	8.01382324957075e-4	8.02787355760744e-4	8.04076998247801e-4	8.04301649564533e-4	8.03689983499814e-4	8.02952659971962e-4	8.02623120552975e-4	8.02839643454646e-4	8.03442290145167e-4	8.04163297790254e-4
flux1:	0.646674098848013	8.49871336521332e-4	8.48842685639534e-4	8.47528526561958e-4	8.46398878110739e-4	8.4582621317022e-4	8.45962317236161e-4	8.4670027193423e-4	8.47730635547436e-4	8.4866607230603e-4	8.49187091170157e-4	8.49158565131095e-4	8.48677578484033e-4	8.4803157255132e-4	8.47571631769662e-4	8.47541621079483e-4	8.47941626118467e-4	8.4851751479651e-4	8.48926137826836e-4	8.49019700684379e-4	8.49058834072897e-4	8.49583695882776e-4	8.50790934793805e-4	8.51817269012711e-4	8.51322590787121e-4	8.50399580765723e-4	8.52498004097521e-4	8.52506886786257e-4	8.52280668905368e-4	8.55240600126099e-4	8.65805830493948e-4	8.54350226779802e-4	8.43002320792739e-4	8.53497948690702e-4	8.55733224844421e-4	8.55109940041869e-4	8.54838242531788e-4	8.57306850001078e-4	8.56794831438832e-4	8.56704748722056e-4	8.58078562801968e-4	8.59362338987728e-4	8.59563598072759e-4	8.58943684724693e-4	8.58262190838401e-4	8.58064568122221e-4	8.58453754330383e-4	8.59209148631687e-4	8.60008053894315e-4
flux1:	0.646936547751766	9.07152589806216e-4	9.06218341326871e-4	9.04900984276427e-4	9.03677436294158e-4	9.02952688221306e-4	9.02925683477117e-4	9.03536922377313e-4	9.04511336833904e-4	9.05474538457668e-4	9.06097002147349e-4	9.06215396014687e-4	9.05889373861744e-4	9.05369769489822e-4	9.04980047837775e-4	9.04949713885209e-4	9.05278349701643e-4	9.05725100604511e-4	9.05976736587017e-4	9.05936757422505e-4	9.05934892737758e-4	9.06570563687802e-4	9.08033830722695e-4	9.09341985674926e-4	9.08985887469828e-4	9.08080967926059e-4	9.1033127994774e-4	9.10307156797614e-4	9.09893933125615e-4	9.12939101291236e-4	9.24066645991008e-4	9.11821286997235e-4	8.99792658876934e-4	9.11123569175414e-4	9.13760894802055e-4	9.13257507910577e-4	9.13140350312945e-4	9.1581196685403e-4	9.15163772408069e-4	9.14914406294927e-4	9.1623347617295e-4	9.17493620103481e-4	9.17660622376286e-4	9.17032982845059e-4	9.16422731064681e-4	9.16385579519897e-4	9.16981671320311e-4	9.1791944726674e-4	9.18812159038013e-4
flux1:	0.647198996655519	9.67367657618729e-4	9.66554586532504e-4	9.65246602707526e-4	9.63924701768591e-4	9.63028791727807e-4	9.62811765282515e-4	9.63270516657199e-4	9.64172684186356e-4	9.6516202697826e-4	9.65899643918687e-4	9.66190085095089e-4	9.66048315574861e-4	9.65680045488558e-4	9.65373745688565e-4	9.65340393171186e-4	9.65579235541628e-4	9.658671390323e-4	9.65928527465584e-4	9.65727808320674e-4	9.6567340277085e-4	9.66430270133044e-4	9.68179808858576e-4	9.69805991056799e-4	9.69611273665901e-4	9.6872970551311e-4	9.71138484819724e-4	9.71074244412945e-4	9.70437501039211e-4	9.7355624430982e-4	9.85249767557546e-4	9.72166876186892e-4	9.5942734475323e-4	9.71643253865406e-4	9.74725174050935e-4	9.74364811835187e-4	9.74428758394623e-4	9.77319385792129e-4	9.76518205678055e-4	9.76082763027239e-4	9.77324426303229e-4	9.78543245496108e-4	9.78664167063785e-4	9.780274522785e-4	9.77501564760765e-4	9.77651467126113e-4	9.78487797663435e-4	9.7963819541541e-4	9.80642693885835e-4
flux1:	0.647461445559273	0.0010305773990669	0.00102991026490058	0.00102862269894916	0.00102719726625407	0.00102611123168839	0.00102567797512893	0.00102595927934846	0.00102677326703497	0.00102778661689819	0.00102865158713925	0.0010291369569843	0.00102920631950649	0.00102901243640043	0.00102880196659539	0.00102876341334262	0.00102889567975903	0.00102899730666521	0.00102883751911005	0.00102845081548794	0.00102833379165437	0.00102922333595037	0.00103129005975568	0.00103327026202784	0.00103325855477399	0.00103240524526103	0.00103498161979167	0.00103487322471388	0.00103397924171119	0.00103716382361977	0.00104943038912793	0.00103546294137054	0.00102198173324739	0.00103513125582436	0.00103869935439054	0.00103850361690756	0.00103877620044167	0.00104190262314918	0.00104093340212495	0.00104028797655905	0.00104143235411628	0.00104259365292797	0.00104265633915319	0.00104200712859981	0.00104157549608225	0.00104193558128871	0.00104304287006781	0.00104443519823545	0.00104557051373987
flux1:	0.647723894463026	0.00109682560368777	0.00109632599262861	0.00109506797713054	0.00109353346816626	0.00109223932245322	0.00109156530574627	0.00109164569965079	0.00109235604195424	0.00109339018820864	0.00109439211443649	0.00109509176708888	0.00109539566792214	0.00109539685588266	0.00109529411995723	0.00109524976515491	0.00109526197820989	0.00109515414680764	0.00109474653766312	0.00109415219652787	0.00109396502038362	0.00109500018635514	0.00109741541613457	0.0010997849470537	0.00109997670035043	0.00109915698343025	0.00110191373030578	0.00110176185218455	0.00110058247435524	0.00110383090088168	0.00111668302495277	0.00110178630154017	0.00108753283929553	0.00110166367685705	0.00110575871818628	0.0011057470067514	0.00110625707505004	0.00110963749689393	0.00110848786083883	0.00110761319511332	0.00110864534056138	0.00110973618962164	0.00110972910134609	0.00110906192276197	0.00110873038530733	0.00110931888325748	0.00111072349036576	0.00111238447637202	0.00111366951104524
flux1:	0.647986343366779	0.00116613930685807	0.00116582489651593	0.00116460377862766	0.00116295516657406	0.0011614372213726	0.00116050092005954	0.00116035935175967	0.00116095128062026	0.00116200143546192	0.00116314628086036	0.00116407481857242	0.00116463219782278	0.00116484635454441	0.00116486308740758	0.00116481497626908	0.00116469856064649	0.00116436416376105	0.00116368808982809	0.0011628693363119	0.00116260760327123	0.00116380256840448	0.0011665971674964	0.00116938970869789	0.0011698038270224	0.00116902378202792	0.00117197790199725	0.0011717893971209	0.00117030442982031	0.00117362209869274	0.0011870793622753	0.00117121220836546	0.00115615659874471	0.00117131545010922	0.00117597707409894	0.00117616564812659	0.00117694326816119	0.00118059786278472	0.00117925891847132	0.00117814201570731	0.00117905409955032	0.0011800668319309	0.00117998028787355	0.00117928790286586	0.00117905763073454	0.00117988656055808	0.00118160881094245	0.00118356096101878	0.00118501327545019
flux1:	0.648248792270532	0.0012385309331822	0.00123841531699445	0.00123723738544247	0.0012354716033075	0.00123371824570183	0.00123250279123274	0.00123212173576869	0.00123258152574881	0.00123364089806417	0.00123493001240786	0.00123609613458255	0.00123692053993093	0.0012373623916776	0.00123751046523061	0.00123746424312562	0.00123721692079325	0.00123664645063035	0.00123568857164815	0.0012346342423641	0.00123429658292178	0.00123566578361702	0.00123886860596233	0.00124211471472868	0.00124276766790805	0.00124203376551253	0.00124520641828961	0.00124499547851127	0.00124319441052026	0.00124659548171158	0.00126068552283616	0.00124381112685752	0.00122792418665974	0.00124415619177131	0.00124942193147803	0.00124982264035821	0.00125089836567682	0.00125484953312095	0.00125331643750175	0.00125195186772596	0.00125274519083778	0.00125367946357622	0.00125350711096097	0.00125278107785641	0.00125264820901763	0.001253722279381	0.00125577494873631	0.00125803501721834	0.00125966968184054
flux1:	0.648511241174286	0.0013140015717188	0.00131409468628276	0.00131296648207394	0.00131108435142355	0.00130909016661836	0.00130758519969627	0.00130695186991145	0.00130726722371547	0.00130832662694923	0.00130975582616854	0.0013111612472069	0.00131225996385812	0.00131294068689695	0.00131323234138045	0.00131319803392792	0.00131282493725937	0.0013120176125597	0.00131077266933237	0.00130947730100483	0.00130906455898573	0.00131062099619244	0.00131425672021807	0.00131798182712252	0.00131888620629997	0.00131820423600821	0.00132162007991587	0.00132140896872884	0.00131929187942112	0.0013228003201599	0.00133755917295491	0.0013196452916972	0.00130289806318397	0.00132024570507621	0.00132614925961054	0.00132676797086812	0.0013281714137414	0.00133244358311642	0.00133071581249661	0.00132910661462468	0.0013297932729878	0.00133065801667066	0.00133039842374823	0.00132962991126329	0.00132958547242382	0.00133090124625863	0.00133328827049423	0.00133586590195164	0.00133769447056885
flux1:	0.648773690078039	0.00139254438880413	0.00139285348350016	0.00139178356846856	0.00138979203722007	0.00138756007301903	0.0013857635998178	0.00138487108180206	0.00138503143033414	0.0013860788457483	0.00138763750514024	0.00138927592638808	0.00139064916026198	0.00139157600812916	0.00139202400553298	0.00139201661649464	0.00139153110619252	0.00139049558815869	0.0013889666589498	0.00138742997453512	0.00138694377189974	0.00138869678947563	0.00139278336832241	0.00139700545974896	0.00139816809845305	0.00139754152151593	0.00140122765387439	0.00140104703283186	0.00139862472638604	0.00140227505327951	0.00141774694958027	0.00139876564211367	0.00138112848367928	0.00139963001692594	0.00140619890986857	0.00140703373821595	0.00140879155083092	0.00141341045909699	0.00141149175513348	0.00140964990258763	0.00141025398229195	0.00141106907461139	0.00141072731604804	0.00140990810686657	0.00140993821331829	0.00141148356114012	0.00141419900013788	0.00141709556804784	0.00141912518087756
flux1:	0.649036138981792	0.00147414711914624	0.00147467811573864	0.00147367908290198	0.00147159351430975	0.00146913741807098	0.00146705741954054	0.00146590552642641	0.00146590209334965	0.00146692209554892	0.00146859221238125	0.00147044834071553	0.00147208847223095	0.0014732644412423	0.00147388218111716	0.00147392215208491	0.00147334638824535	0.00147210114784853	0.00147029948238328	0.00146852544165213	0.00146796638666843	0.00146991925671011	0.0014744653377829	0.00147919262751145	0.00148061255105801	0.00148004059060748	0.00148402539586133	0.00148391433814655	0.00148120791746252	0.00148504571473823	0.00150128258177745	0.00148120963707989	0.00146265109652536	0.00148233871109492	0.00148959165128348	0.00149063116641967	0.00149276468794025	0.00149775617850725	0.00149565419732993	0.00149360066222386	0.00149415891707026	0.00149495645514667	0.00149454555861124	0.0014936691574188	0.00149375545980774	0.0014955093020451	0.00149853656384828	0.00150174419742795	0.00150397677767729
flux1:	0.649298587885546	0.0015587927705581	0.00155955180103067	0.00155864225968832	0.00155648847823584	0.00155383421748634	0.00155148975766817	0.00155008540238217	0.00154991089675548	0.00155088386600178	0.00155263906821684	0.0015546876985342	0.00155657865297382	0.00155800224993075	0.0015588039208135	0.00155891753083171	0.00155828288443025	0.00155685633436522	0.00155480093347322	0.00155279660068276	0.00155216248618852	0.0015543102112451	0.00155931293374385	0.00156454188715605	0.00156620844866329	0.00156568433177612	0.00156999658255695	0.00157000243435728	0.00156704263802425	0.00157112495901676	0.00158818590108366	0.001567000222629	0.00154748597969328	0.0015683840123486	0.0015763284042706	0.00157755004146689	0.00158007297450036	0.0015854614714733	0.00158318720402557	0.00158095170506402	0.00158151374171214	0.0015823388432861	0.00158188098293773	0.00158094373348713	0.00158106406200263	0.00158299638652598	0.0015863077066425	0.00158980848256965	0.00159223996695374
flux1:	0.649561036789299	0.00164645809639626	0.00164745299271115	0.00164665926078031	0.00164447507783007	0.00164166198972659	0.00163908361558821	0.00163744055623757	0.00163708841055988	0.00163798950668455	0.00163979402895183	0.00164199924542277	0.00164411605548323	0.00164578125212248	0.00164678210337767	0.0016470018918682	0.00164634928866809	0.00164477980442895	0.00164249693417368	0.0016402714399596	0.00163955579189797	0.00164188352353032	0.0016473270750055	0.00165304113587943	0.00165493271746978	0.00165444249232486	0.00165911100087846	0.00165928926892842	0.00165611591564147	0.00166051166547069	0.00167846269251824	0.00165614591643846	0.00163563809721518	0.00165776164170625	0.00166639173353703	0.00166776063870432	0.00167067715370977	0.00167648405239116	0.00167405110970677	0.00167167165147208	0.00167229970212328	0.00167321082449722	0.00167273817991465	0.00167174030155908	0.00167186945283976	0.00167394159159206	0.00167749776659669	0.00168126304973126	0.00168388259788478
flux1:	0.649823485693052	0.00173710993975784	0.00173835148145145	0.00173770876761411	0.00173554477798718	0.0017326257758973	0.0017298550926845	0.00172799299665328	0.00172745615399945	0.00172825410160377	0.00173006180952351	0.00173237640202558	0.00173468506002596	0.00173658152077851	0.00173779832414802	0.0017381635928046	0.00173754384891935	0.00173587977095158	0.00173340256663478	0.00173096639696669	0.0017301576646174	0.00173264004029153	0.0017384952448411	0.00174466452670981	0.00174674811982619	0.00174627037749121	0.00175132436802436	0.00175173877576388	0.00174840058300596	0.00175319093400315	0.00177210509889377	0.00174864166481391	0.00172709877679297	0.0017504530066278	0.00175974910190852	0.00176121760876549	0.00176452122838812	0.001770763479903	0.00176818734153024	0.00176570964323916	0.00176647803085154	0.00176754684502733	0.00176710208434296	0.00176604855771815	0.00176615917660376	0.00176832433394923	0.00177207472738785	0.00177606467343127	0.00177885383533238
flux1:	0.650085934596805	0.0018307001049423	0.00183220289996545	0.00183175584672936	0.00182967539259602	0.00182671627431035	0.00182380470001697	0.00182174758765848	0.00182101694414548	0.0018216727628552	0.0018234263668531	0.00182579159303801	0.00182824929628189	0.00183036294546292	0.00183181467359032	0.00183237206660321	0.00183184621117375	0.00183014585089549	0.0018275140859445	0.00182487882726628	0.00182396036984866	0.00182656190576154	0.0018327869491869	0.00183936900719216	0.00184160084651114	0.00184110749838727	0.00184657769163468	0.00184730046288533	0.00184385534616219	0.00184913416379369	0.00186909211441006	0.00184446989109526	0.00182184751391987	0.00184642792287562	0.00185635692758663	0.00185786479477989	0.0018615382909945	0.00186822743895547	0.00186552474600358	0.00186300161955871	0.00186399601042503	0.00186530689513673	0.00186494327899289	0.00186384453747614	0.00186390806105488	0.00186611210197642	0.00186999496778557	0.00187415824426636	0.00187709012239342
flux1:	0.650348383500559	0.00192715982770345	0.00192894278976983	0.00192874535412059	0.00192682367147663	0.00192390159881332	0.00192090842487933	0.00191868266745062	0.00191774537306316	0.00191821126029275	0.00191984190656739	0.00192218774520268	0.00192474362273907	0.00192705757548662	0.00192876626341455	0.0019295703525848	0.00192920985347513	0.00192754143743498	0.00192480142483371	0.00192197995616378	0.00192093080735888	0.00192360729062354	0.00193014949864467	0.00193709112484686	0.00193941836508158	0.00193887640266082	0.00194479661339782	0.00194590893016461	0.00194242468319021	0.00194829885674232	0.00196938963642712	0.00194360105459203	0.0019198532730931	0.00194564688142756	0.00195616424446218	0.00195763968910913	0.00196165606050693	0.00196879791394235	0.0019659858550679	0.00196347653590397	0.00196479303275051	0.00196644225329474	0.00196622338267798	0.00196509579332559	0.00196508344261067	0.00196726596464946	0.00197120915994486	0.00197548298855655	0.00197852149979154
flux1:	0.650610832404312	0.00202639508570779	0.002028481553886	0.00202859629911767	0.00202691896796817	0.00202412029494011	0.00202111028151532	0.00201874241590234	0.00201758030514698	0.00201779892286762	0.00201922636511139	0.00202147239429267	0.00202406876563956	0.00202656458996197	0.00202855627772535	0.00202967000713108	0.00202955674089055	0.00202799814316473	0.00202520263095324	0.00202220961551623	0.00202100583982505	0.00202370648523063	0.00203050490333698	0.00203774472754924	0.00204010796323927	0.00203948190879307	0.00204589080117469	0.00204748326894245	0.00204403832507073	0.00205062782600087	0.00207294960885637	0.00204599310673854	0.00202107452352236	0.00204806192691438	0.00205911480610502	0.00206047627624117	0.00206480069811719	0.00207239571356798	0.00206949151130994	0.00206706088649466	0.00206880495389643	0.00207089956504412	0.00207089880503684	0.00206976494232447	0.00206964876049168	0.00207174448200232	0.00207566665722837	0.00207997731683846	0.00208307672154199
flux1:	0.650873281308065	0.00212828385852107	0.00213070145926346	0.00213119839618912	0.00212985928461273	0.00212727697776717	0.00212431776887234	0.00212183243346456	0.00212042087963994	0.0021203252968435	0.0021214588301254	0.00212351582167593	0.00212608998178987	0.00212874919722968	0.00213105479251613	0.00213254958517562	0.00213277534410125	0.00213141340177962	0.00212862124891551	0.00212547367624353	0.00212409001110981	0.00212676002881047	0.00213374844632059	0.00214122001338042	0.00214355629323199	0.00214281089144063	0.00214975345595714	0.00215192632593428	0.00214861015942233	0.00215604761180136	0.00217970797733924	0.0021515894576145	0.00212545750781673	0.00215361550045052	0.00216514679939338	0.00216630535078621	0.00217089784669977	0.00217894216869778	0.00217596263548374	0.00217368026830034	0.0021759654185138	0.00217862188752262	0.00217892148919759	0.00217781021147027	0.00217756415090676	0.0021795046435446	0.00218331699511746	0.00218758093824022	0.00219068584377842
flux1:	0.651135730211818	0.00223267602793429	0.00223545639062983	0.00223641152326202	0.00223551043307847	0.00223324133951383	0.00223040098399416	0.00222781926524477	0.00222612671997391	0.00222564121362317	0.00222638148964141	0.00222815374215827	0.00223064020049164	0.00223344586443264	0.00223610172844061	0.00223805704056173	0.00223872236425451	0.00223765156373949	0.00223492696200578	0.00223164445531673	0.00223005589243201	0.00223263908354218	0.00223974912598434	0.00224738408587371	0.00224963000194048	0.00224873264414835	0.00225626097755656	0.00225912384594663	0.0022560365293472	0.00226446608568799	0.00228958144541206	0.00226031540325017	0.00223293264209263	0.00226223705890236	0.00227418987429225	0.0022750519725898	0.00227987047557449	0.00228835747719313	0.00228531858512277	0.00228325741771532	0.00228620353789849	0.00228954603614983	0.00229023595417413	0.00228918228426151	0.00228878333426793	0.00229049910618138	0.00229410775004654	0.00229823346785764	0.00230127951827416
flux1:	0.651398179115572	0.00233939599144229	0.0023425743918784	0.00234406808893156	0.00234370827513057	0.00234185045073547	0.00233919525995575	0.0023365336698771	0.00233452206660396	0.00233356389144618	0.00233380564020872	0.0023351939878816	0.00233752702431513	0.0023404652215013	0.00234351327901113	0.00234601541456774	0.00234722757861639	0.00234654795013909	0.00234395900314279	0.00234056364986297	0.00233874666105565	0.00234118772699886	0.0023483517151357	0.00235608281345079	0.00235817727042292	0.00235709970311722	0.00236527279011139	0.00236894353311363	0.00236619404296936	0.00237576941913083	0.00240246331049854	0.00237207333504901	0.00234340939321785	0.00237383780947521	0.0023861598278134	0.00238663039283489	0.00239163386515486	0.00240055596400442	0.00239747236731857	0.00239570700060955	0.00239943818774788	0.00240359646340607	0.00240477283598064	0.00240381762634078	0.00240324694945198	0.00240466984794069	0.00240797882215435	0.00241186954216214	0.00241478496870684
flux1:	0.651660628019325	0.00244824738484757	0.00245186231586217	0.0024539775560167	0.00245426321581746	0.00245291344195634	0.00245050631902819	0.00244777651502284	0.00244540259684602	0.00244388471433387	0.00244352028694758	0.00244442563420794	0.00244654198331048	0.00244960302614686	0.00245309023607502	0.00245623030476032	0.00245810039130835	0.00245791455080985	0.00245553112774184	0.00245204670741329	0.00244997995499645	0.00245222635778111	0.00245937978046678	0.00246714346127067	0.00246902984815479	0.00246774888499896	0.00247663127471482	0.00248123408208293	0.00247893712989482	0.00248981875679285	0.00251821889964921	0.0024867373687447	0.00245677036682749	0.0024883043674563	0.00250095185196464	0.00250093739518535	0.00250608875555117	0.00251543927084882	0.00251232373730091	0.00251092823989262	0.00251557003655898	0.00252067676993639	0.00252244000176435	0.00252162933728345	0.00252087334910108	0.00252193920229983	0.00252485403854033	0.00252841125991429	0.00253111939138329
flux1:	0.651923076923078	0.00255901873690112	0.00256311131282667	0.00256593176123542	0.00256696549538901	0.00256621701093288	0.00256411627346221	0.00256132550796049	0.00255854301046139	0.00255637764198392	0.00255530118303593	0.00255562834261988	0.00255746979050872	0.00256064896039308	0.00256462605148096	0.0025684970559228	0.00257113615479043	0.00257154556822993	0.00256943649736309	0.00256588714579727	0.00256355170254552	0.00256555510938904	0.00257263874321836	0.0025803773430385	0.00258200501112458	0.00258050220601239	0.00259016170520737	0.00259582422598416	0.00259409564895085	0.00260644702766717	0.00263668125749466	0.00260414821308661	0.0025728655721788	0.00260549244013267	0.0026184336263784	0.0026178453939636	0.00262311413893349	0.00263288900383219	0.00262975174807343	0.0026287970245706	0.00263447301649436	0.00264066058343325	0.00264311296280626	0.00264249723025006	0.00264154852302538	0.00264219988781187	0.00264463161591353	0.00264775939168983	0.00265018211991968
flux1:	0.652185525826831	0.00267148855546872	0.00267610157448994	0.00267970936949325	0.00268158953763106	0.00268152992424513	0.00267978854213898	0.00267694071885967	0.00267370322460415	0.00267080598900535	0.00266891796555157	0.00266857953394251	0.00267009521513295	0.0026733929255318	0.00267791239187202	0.00268260554696116	0.0026861202682764	0.00268722095600977	0.0026854507785669	0.0026818593009485	0.00267923859453895	0.00268095613053126	0.00268791801293916	0.0026955816901704	0.00269690684256142	0.00269516733342181	0.00270567204874528	0.00271252182871136	0.00271147284952992	0.00272545632413756	0.00275764772717538	0.00272410909904884	0.00269150784518734	0.00272522168384814	0.00273843960971659	0.00273719671362023	0.00274256127926643	0.00275276051675481	0.00274960847746236	0.00274915931643908	0.00275598715156098	0.0027633837793987	0.00276662657568005	0.00276625911760468	0.00276511710094748	0.00276530593903884	0.00276717531809145	0.00276978509666335	0.00277184717810779
flux1:	0.652447974730585	0.00278542836341617	0.00279060480763967	0.00279507789815609	0.00279789574921009	0.00279860485803897	0.00279726996596173	0.00279436710750779	0.00279063131439202	0.00278692564514372	0.00278413741844372	0.00278305741671549	0.0027842056320214	0.00278762696370627	0.00279274041023908	0.00279834090631504	0.00280282849960955	0.00280470651672277	0.00280333214898525	0.00279971833372065	0.00279679817420058	0.0027981938388656	0.00280499141451429	0.00281254007749583	0.00281352634492424	0.00281153728249461	0.0028229524863584	0.00283111302064194	0.00283084391579254	0.0028466161775587	0.00288087790713647	0.00284638340249266	0.00281247019819173	0.0028472726551185	0.00286076763297897	0.00285880021088946	0.00286425025920958	0.00287487924513189	0.00287171539675783	0.00287182740101527	0.0028799144012181	0.00288863978958868	0.00289276982056745	0.00289270510120116	0.00289137622322858	0.00289106629940452	0.00289230801651175	0.00289432377352434	0.00289595774222867
flux1:	0.652710423634338	0.00290060257707215	0.00290638334483431	0.00291179224005925	0.00291562871631831	0.00291717653081541	0.00291628906783081	0.00291333298145621	0.00290906210640435	0.00290448363152921	0.00290072176462841	0.00289883880552484	0.00289958824041045	0.00290314187575113	0.00290889688711216	0.00291547938855353	0.00292102283525631	0.00292374993040471	0.00292281764838243	0.00291919699964353	0.00291596610457087	0.00291701274196075	0.00292361551922174	0.00293102105307412	0.00293164012246875	0.00292938920261703	0.00294177453518438	0.00295136134750619	0.00295195519537668	0.00296966288086004	0.00300609319611184	0.00297069425615562	0.0029354854683477	0.002971386327212	0.00298517837414659	0.00298243084716106	0.00298796974066921	0.00299904038320528	0.00299586321078963	0.00299657986997681	0.00300601850888693	0.00301617908915143	0.00302128481561814	0.00302157606066659	0.00302007348605683	0.00301924227925331	0.00301980883274992	0.00302117217272493	0.00302232356114911
flux1:	0.652972872538091	0.00301676477868798	0.00302318552528337	0.00302958940453931	0.00303451159720894	0.00303695599214369	0.00303655037078856	0.00303354433723926	0.00302871141108922	0.00302321201852458	0.00301842206421402	0.00301569187071234	0.00301602216555795	0.00301971881834711	0.00302615558063019	0.00303377978714345	0.00304044324820117	0.0030440731018664	0.00304361624872318	0.00303999952632053	0.00303645090449394	0.0030371330341359	0.0030435259960079	0.00305077502641914	0.00305100767479833	0.00304848226788295	0.00306188970998236	0.00307300688010985	0.00307452406225911	0.00309429979481068	0.00313297781713749	0.00309672603726301	0.00306024814634069	0.00309726607310003	0.00311139761713469	0.00310783210078808	0.00311347982327375	0.00312501185523103	0.00312181513639103	0.00312316532156569	0.00313402891333596	0.00314571301675832	0.00315187030454335	0.00315256663442002	0.00315090929424962	0.00314954923724163	0.0031494142301242	0.00315008912325403	0.00315072164772399
flux1:	0.653235321441844	0.00313365073234837	0.00314073783572173	0.00314818010608124	0.00315423746781931	0.00315762193428656	0.00315772573387489	0.00315467612496535	0.00314926701092857	0.00314281840062448	0.00313696799675572	0.00313336517939337	0.00313326687528213	0.00313711736335615	0.00314426528865742	0.00315297187290612	0.00316079682812308	0.00316536219949781	0.00316539991953389	0.00316179374952583	0.00315792714465543	0.00315824477282908	0.00316443259857098	0.00317152987810738	0.00317136764280308	0.00316855486098502	0.00318302773547689	0.00319576522446034	0.00319823922368177	0.00322019837555887	0.00326118091484083	0.00322412723142965	0.00318641779904638	0.00322458145929791	0.00323912052980904	0.00323472039842153	0.00324051708510324	0.00325253967277071	0.00324931269863132	0.00325130883461948	0.00326364780358161	0.00327692107997087	0.00328418885331236	0.00328533200269251	0.0032835429914315	0.00328166190606859	0.00328082251656045	0.00328079936121776	0.00328089973262801
flux1:	0.653497770345598	0.00325096924545757	0.00325873508885014	0.00326723864464095	0.00327445921219926	0.0032788107446418	0.00327944453202874	0.00327636236066987	0.00327037842369803	0.00326297504305071	0.00325605623520429	0.00325157531748526	0.00325104926006578	0.00325506239256778	0.0032629369798689	0.00327274415765163	0.00328174647889754	0.00328725746306656	0.00328779460510499	0.00328420322635889	0.00328002858716718	0.00328000186237334	0.00328601377150937	0.00329298606268225	0.00329243357532114	0.00328932137275572	0.00330489439609631	0.00331932638032325	0.00332276118784765	0.00334699952507353	0.00339031912021639	0.00335251390505648	0.00331362316739621	0.00335297278842405	0.00336801669957829	0.00336279021563651	0.00336880028883705	0.00338135410203751	0.00337808242814215	0.0033807195361594	0.00339455860899399	0.00340946006881212	0.00341787614729537	0.00341949694144513	0.00341760131094961	0.00341522197645341	0.00341370043902431	0.00341299919826644	0.00341258126144795
flux1:	0.653760219249351	0.00336839250339965	0.00337683044299341	0.00338639303770918	0.00339478004851746	0.0034001074966189	0.00340128496828215	0.00339818745863314	0.00339164789734829	0.00338330924233008	0.00337534003496157	0.00336999578114735	0.00336905210104634	0.00337323254925501	0.00338183266975357	0.00339273357303911	0.00340290165144557	0.00340934509249619	0.0034103732336722	0.00340680121630223	0.00340234290033927	0.0034020172104983	0.0034079119956645	0.00341481210431177	0.00341388987872428	0.00341046899914009	0.00342716916743185	0.00344335341975792	0.00344772258582871	0.00347431482707336	0.0035199789234698	0.00348147293414847	0.0034414659075226	0.00348205517415567	0.00349773446726143	0.00349171828557191	0.00349803498809178	0.00351117475974962	0.00350784151460771	0.0035110972261958	0.00352643381093975	0.00354297284671122	0.00355255029694119	0.00355466512317046	0.00355268720037045	0.00354984607132383	0.00354769008168763	0.00354636232011118	0.00354547029484088
flux1:	0.654022668153104	0.00348554766908938	0.00349462719344156	0.00350521744247052	0.00351474680566993	0.00352104004682972	0.00352276872701576	0.00351968103296638	0.00351262493281425	0.00350339724993154	0.00349442243756079	0.00348824957282883	0.00348690636995853	0.00349125266524189	0.00350055839945065	0.00351251932955987	0.00352381325501569	0.0035311532104437	0.0035326525707605	0.00352910813338929	0.00352440932814471	0.00352386022339011	0.00352973085283797	0.00353664129087649	0.00353538854409519	0.00353165488556395	0.00354950279945349	0.00356748099028648	0.00357272809446013	0.00360172729985091	0.00364971830348325	0.00361056426101612	0.00356952308134409	0.00361142107453297	0.00362790325755811	0.00362116552205061	0.00362791544573659	0.0036417128996671	0.00363830060336918	0.00364213614451406	0.00365894004846048	0.00367709472709466	0.00368781906052859	0.00369042661837793	0.00368838703990606	0.00368513220595654	0.00368241424418861	0.00368054397458998	0.00367925465077887
flux1:	0.654285117056858	0.00360201129042062	0.0036116739472548	0.00362322850827727	0.00363384758544347	0.0036410778478644	0.00364336054712321	0.00364031772521003	0.00363280588413658	0.00362276331386126	0.00361285465351656	0.00360590706855739	0.00360418891227818	0.00360869167705224	0.00361866277156282	0.00363162233181219	0.0036439740286463	0.00365215306897773	0.00365409495817156	0.0036505933711163	0.00364572008232625	0.00364505730069105	0.00365103439482755	0.00365807007122103	0.00365654702891977	0.00365250385083843	0.00367151500823788	0.0036913136823248	0.00369735382497254	0.0037287914588093	0.00377906730792998	0.00373932175490978	0.00369734786345758	0.0037406406207334	0.00375813308916981	0.0037507757819391	0.00375812284966437	0.00377266972575537	0.00376916249776843	0.00377352454813669	0.00379173906059175	0.00381145587769983	0.00382328338570053	0.00382636201285162	0.00382427471496058	0.00382066325463656	0.00381747888917595	0.00381518221179578	0.0038136060236638
flux1:	0.654547565960611	0.00371730744446071	0.00372746408958764	0.00373988650097092	0.00375151455344647	0.00375963610831834	0.00376247324031305	0.00375952249526491	0.0037516390093382	0.00374088416911468	0.00373013992564344	0.00372248943124976	0.00372042575767245	0.00372506623786488	0.00373564120697274	0.0037495102685841	0.00376282444411394	0.00377176552273674	0.00377411491311754	0.00377068143806893	0.00376572538709322	0.00376509529279146	0.00377134883851022	0.00377865821974365	0.00377694735228562	0.00377260674665268	0.00379279238409227	0.00381442432952654	0.0038211461968695	0.00385503269718223	0.00390752760252627	0.00386725266629631	0.00382446843045465	0.00386925966423868	0.0038880111502173	0.00388017134525521	0.00388831965593735	0.00390373044764721	0.0039001164253284	0.00390493968855555	0.00392448393788267	0.00394567910620149	0.00395853654823621	0.00396204239727004	0.00395991181591772	0.00395600673443331	0.00395247201763711	0.00394989558742743	0.00394817654281716
flux1:	0.654810014864364	0.00383090970637383	0.00384143951770559	0.00385460101823634	0.00386713149621494	0.00387608475320458	0.00387947744009416	0.00387668052253286	0.00386853401292843	0.00385719794091492	0.00384574178120831	0.00383747643647886	0.00383509989110618	0.0038398488333907	0.00385094471484665	0.00386560716505451	0.00387976293502347	0.00388937158507193	0.00389208944720887	0.00388876134141358	0.00388384123852559	0.00388342715447689	0.00389016601212925	0.00389793035906671	0.00389613612282045	0.00389151931896681	0.00391288655312468	0.00393635232806033	0.0039436204709987	0.00397994621081314	0.00403457133195705	0.00399383608652553	0.00395038551620032	0.00399679608602885	0.00401709607954795	0.00400894580504282	0.00401814080936314	0.00403455477828245	0.00403082853677925	0.00403603882434549	0.00405681123216835	0.00407937345981602	0.00409315922333786	0.00409702551072826	0.0040948442331257	0.00409071118580909	0.00408695927570824	0.00408427766056217	0.0040825921252568
flux1:	0.655072463768117	0.00394224616310412	0.003952997677556	0.00396674010789076	0.0039800447205727	0.00398976053582156	0.00399371423608787	0.00399114971336355	0.00398287395637823	0.00397111525108546	0.00395909440373478	0.00395031640230875	0.00394766115417462	0.00395247806604293	0.00396399085298461	0.00397930510663591	0.00399415821619833	0.00400432491429258	0.00400737007476692	0.00400419736285777	0.00399945825743579	0.00399947845304044	0.0040069474985196	0.00401537804620826	0.00401362494536136	0.00400876128532931	0.00403131255734906	0.00405660206445309	0.00406425923255063	0.00410299585796739	0.004159639877338	0.00411852114960556	0.0040745695240787	0.00412273541486944	0.00414491121895765	0.00413665573717933	0.0041471833688276	0.00416476543030894	0.00416093019603409	0.00416644783190847	0.00418833044360379	0.00421212506350932	0.00422671181082718	0.00423084928336308	0.00422859635293446	0.00422430034468441	0.00422047749052976	0.0042178894885559	0.00421644382339906
flux1:	0.655334912671871	0.00405070601042212	0.00406150021620376	0.00407564085320309	0.00408957511293984	0.00409997989749296	0.00410450810795284	0.00410227309077586	0.00409402671500218	0.00408202964196535	0.00406961220057896	0.00406043528116093	0.0040575353339631	0.0040623681811604	0.00407417398683506	0.00408997529794992	0.00410536093836353	0.0041159635934636	0.00411929404373121	0.00411633899310226	0.00411194969483374	0.00411265311854775	0.00412112818801304	0.00413046143582187	0.00412889052208425	0.00412381527218144	0.00414754736816167	0.00417464153345378	0.00418251116540279	0.00422361341558606	0.00428214319246006	0.00424072585638059	0.00419645828013972	0.00424652706027065	0.00427093843937469	0.00426281289561098	0.00427499650958833	0.00429393669011357	0.0042900061730039	0.00429574956272384	0.00431861303481437	0.00434348728766613	0.00435872601259641	0.00436302469107866	0.0043606647118621	0.0043562669362795	0.00435252795539203	0.00435025193136186	0.00434927896205157
flux1:	0.655597361575624	0.00415564595215212	0.00416628124504598	0.0041806191910268	0.00419502891549224	0.0042060499616885	0.00421117742178651	0.00420938825114689	0.00420135312538454	0.00418932444869918	0.00417669570175481	0.00416724206549837	0.00416412961605322	0.00416891504454211	0.00418087209833575	0.00419697576399228	0.00421271206484044	0.00422361870890353	0.00422719246753887	0.00422452793885584	0.00422067679101274	0.00422233694389994	0.00423211804149772	0.00424260959784538	0.00424137382096252	0.00423612529518129	0.00426102843804876	0.0042899012126054	0.00429779043126156	0.00434119864915567	0.00440146032437695	0.00435983732164843	0.00431545643472751	0.00436758240814884	0.0043946141055437	0.00438687865271219	0.00440107387343113	0.00442158520510797	0.00441758493206111	0.00442347419496678	0.00444718325819985	0.00447297251190671	0.00448869786009444	0.00449303003975305	0.00449051316554917	0.00448606811534318	0.00448257147670139	0.00448083977000452	0.0044805940511951
flux1:	0.655859810479377	0.004256394753653	0.00426665338375585	0.00428097696617396	0.00429570509303522	0.00430727545574679	0.00431304025168045	0.00431183166223387	0.00430420963855898	0.00429237399111396	0.00427973172071794	0.0042701284931356	0.00426683243403192	0.00427149664083147	0.0042834482448604	0.00429965382610968	0.00431554615088943	0.00432661798981057	0.00433039375135052	0.00432810077830298	0.00432499028036317	0.00432789784442034	0.00433930127021208	0.00435121888714076	0.00435047792820127	0.00434509461364111	0.00437115223438562	0.00440177324552689	0.00440947686689354	0.00445512046218332	0.00451694148613668	0.00447521395361836	0.00443093718442917	0.00448527565790854	0.00451532832803014	0.00450826197400245	0.00452484978141519	0.00454716468930213	0.00454313279030374	0.0045490934100926	0.00457351268453104	0.00460004738769058	0.00461608405540472	0.00462030847858584	0.00461757131811492	0.004613124271381	0.00461002689830862	0.00460907936087823	0.00460983119489942
flux1:	0.65612225938313	0.00435225486927738	0.00436191039433671	0.00437600495641915	0.00439089800039353	0.00440296030021705	0.00440941434515802	0.00440893673420323	0.00440194453980736	0.00439053827393049	0.00437808707817692	0.00436846244030868	0.00436500716047177	0.00436946756420507	0.00438124614133628	0.00439734281448291	0.00441318898064502	0.00442428398087862	0.00442822183742306	0.00442638687558307	0.00442422774989926	0.004428682666927	0.0044420327809018	0.00445564927541225	0.00445556458331705	0.00445008301911345	0.00447727278264529	0.00450961097723322	0.00451691706437349	0.00456471916729913	0.0046279117036818	0.0045861896369426	0.00454224646490484	0.00459894767929277	0.00463242794956754	0.00462632147570085	0.00464570001372945	0.00467006542937928	0.0046660528944636	0.00467201938405691	0.00469701947748396	0.00472413267836032	0.00474030269346548	0.0047442697690159	0.00474123719928954	0.00473682217198708	0.00473427409022491	0.004734350843445	0.00473637904397777
flux1:	0.656384708286884	0.00444250093687403	0.00445132617254509	0.00446498166051411	0.00447989522636451	0.00449240388068602	0.0044996114281647	0.0045000260625411	0.00449388833775493	0.0044831519821357	0.00447109682409	0.00446157603938429	0.00445798072656865	0.00446214858918844	0.00447358091314695	0.0044893539991931	0.00450495047225875	0.00451592759845473	0.00451999007885855	0.00451870233279131	0.00451770758940415	0.00452401121828033	0.0045396324670207	0.00455521914464355	0.00455594982928456	0.00455040387660121	0.00457870035650866	0.00461272888538866	0.00461942623840109	0.00466930967704496	0.00473367568626899	0.00469207950777668	0.00464870917978659	0.0047079124752512	0.00474522288774127	0.00474037123409524	0.00476294688514707	0.00478961844980762	0.00478568892575355	0.00479160851487809	0.0048170723671024	0.00484460766386943	0.00486073836025725	0.00486429628522712	0.00486088414432222	0.00485652240061807	0.00485466139150597	0.0048559949502253	0.00485957841029581
flux1:	0.656647157190637	0.00452637590027731	0.00453415090917977	0.00454716877328863	0.00456197171008091	0.00457489331957918	0.00458292742009559	0.00458439967458721	0.00457934040022845	0.00456951005790564	0.00455804939986216	0.00454875105527534	0.00454502972992718	0.00454881384471356	0.00455972745723911	0.00457496606028536	0.00459011504218142	0.00460083913216582	0.0046049926762554	0.0046043417766753	0.0046047211668006	0.00461316895160117	0.00463137857279172	0.00464919956470801	0.00465089959075375	0.00464532146182757	0.00467470056201565	0.00471040296070274	0.00471629065020484	0.00476818520746224	0.00483352326036161	0.00479218649842298	0.00474963652201741	0.00481146521873184	0.00485299470428304	0.00484968920618696	0.00487586743439649	0.00490510321411855	0.00490133243541641	0.00490716876783268	0.004932998196074	0.00496081799937443	0.0049767505081826	0.00497975214403762	0.0049758707684612	0.00497156999460828	0.00497051646197392	0.00497332345749266	0.00497873168743203
flux1:	0.65690960609439	0.00460308633913492	0.00460960610461651	0.00462180519683395	0.00463638219970194	0.00464969407851477	0.00465863116807751	0.00466132216122997	0.00465755496094086	0.00464885317588578	0.00463817218598282	0.00462920502236931	0.00462536751751704	0.00462867900114623	0.00463890969705872	0.00465341523022091	0.00466793239725307	0.00467827948999618	0.0046824962933202	0.00468257038992555	0.00468452539856753	0.00469540021139536	0.00471650175402489	0.00473680940274913	0.00473962622299636	0.00473404927024732	0.00476449414194019	0.0048018716037528	0.00480677028204106	0.00486062097276311	0.00492673453839677	0.00488580759271715	0.00484433313787004	0.00490889043866969	0.00495500577595231	0.00495352657754814	0.00498370292126282	0.00501575703720152	0.00501223198338703	0.00501796875867736	0.00504409110825993	0.00507208507945385	0.00508768316165382	0.00508999351769257	0.00508555209021804	0.00508130635597651	0.00508115866933654	0.00508563149972393	0.00509311443268795
flux1:	0.657172054998143	0.00467179903773289	0.00467688058884348	0.00468810191665532	0.00470235460390924	0.00471604168952742	0.00472595475024638	0.00473001197540726	0.00472772997034314	0.0047203567255048	0.00471062111277056	0.00470208181976693	0.00469813585851993	0.00470089397187253	0.00471029408747693	0.00472388930423037	0.00473761178440642	0.00474747454489154	0.00475173452094208	0.0047526186386611	0.00475633791709747	0.00476990397109887	0.00479418149904737	0.00481721264843469	0.00482128708754247	0.00481574997305088	0.00484725785024879	0.0048863371183973	0.0048901014586939	0.00494587735554992	0.00501258401219017	0.00497223873506098	0.0049321028611651	0.00499946886479625	0.005050507328013	0.00505111621125101	0.00508566764079335	0.00512078413330934	0.00511760197839911	0.00512324640228045	0.00514962111934246	0.00517771459240144	0.00519287361583211	0.00519437778421593	0.00518928945403225	0.00518508009647391	0.00518591071777067	0.00519220954532227	0.00520198704584825
flux1:	0.657434503901897	0.00473164077761898	0.00473512963158783	0.00474523997229745	0.00475908664170434	0.00477313720797488	0.00478408811802523	0.00478963581471598	0.00478900180966948	0.00478312636553055	0.00477447738694609	0.00476644967076961	0.00476240408356796	0.00476454287078935	0.00477298996818848	0.00478552797970457	0.00479832203044532	0.00480761478705459	0.00481190725130971	0.00481368159037769	0.00481933654076286	0.00483583357498842	0.00486354623097485	0.00488951906517151	0.00489498599270258	0.00488953755322156	0.00492212670276541	0.00496296788801918	0.00496549919354531	0.00502320216738721	0.0050903429689895	0.00505077758441965	0.0050122520207568	0.00508248172718592	0.00513874489391959	0.00514167867198182	0.00518095536994417	0.0052193624923876	0.00521662937220974	0.00522221520691705	0.00524884004353763	0.00527700215180067	0.00529165796647317	0.00529226932592935	0.00528645704280947	0.00528225459821336	0.00528410731891566	0.00529235290078894	0.00530460453150457
flux1:	0.65769695280565	0.00478170278116344	0.00478347861987562	0.0047923730814577	0.00480574744721907	0.00482014813841051	0.00483217990149894	0.00483930994840265	0.00484044771894522	0.0048362019443519	0.00482875302767185	0.0048213081299844	0.00481717711046473	0.00481865250881233	0.00482605793415568	0.00483743060861768	0.00484919839697303	0.00485786125947508	0.00486218588713179	0.00486492368239037	0.00487266383612827	0.00489230121102844	0.00492367775968342	0.00495278874770212	0.00495977793090875	0.00495448189711357	0.00498819780434663	0.00503090131726499	0.00503215917979755	0.00509183184359967	0.00515927998496988	0.00512072375015832	0.00508408984240122	0.0051572118859001	0.00521896041946042	0.00522442497677519	0.00526874249070331	0.00531064750439145	0.00530847708822199	0.00531406704009028	0.00534098350204185	0.00536923462984893	0.0053833720224159	0.00538304047675004	0.00537644343676942	0.00537221070744608	0.00537509930436336	0.00538536716514774	0.00540022284434281
flux1:	0.657959401709403	0.00482105028353766	0.00482103176893595	0.00482863538982058	0.00484148461009232	0.00485621530673779	0.0048693448134654	0.00487810884690139	0.00488109617839949	0.00487856987183013	0.00487240512329247	0.00486560379311503	0.00486141193553087	0.00486220889241029	0.0048685256219069	0.00487867075026357	0.00488935566783329	0.00489735724771415	0.00490172391840875	0.00490548853768629	0.00491543644392933	0.00493838687771479	0.00497361994052036	0.00500604050298109	0.00501467704226106	0.00500961580152876	0.00504453580794418	0.00508924761026734	0.005089259522099	0.00515099169598322	0.00521865968004302	0.00518137669277943	0.00514692611257637	0.00522294190894153	0.00529039108596098	0.00529855612084847	0.00534818781394762	0.00539377226576621	0.00539228409434295	0.0053979712563685	0.00542526883616285	0.00545368692366964	0.00546734724834361	0.00546606719462176	0.00545864772493927	0.0054543439950353	0.00545825254942454	0.00547056897131832	0.00548810117115877
flux1:	0.658221850613157	0.00484873659468986	0.00484688516289452	0.00485315358461038	0.00486543582154069	0.00488046475577736	0.00489467660010758	0.00490507989305783	0.0049099438196356	0.00490918229678068	0.00490435694248369	0.0048982526696897	0.00489404038802795	0.00489417944676659	0.00489940863377148	0.00490831531400367	0.0049179053783307	0.00492524378554458	0.00492967110001034	0.00493451224990477	0.00494675780029543	0.00497315070515308	0.00501239062614951	0.00504826333505849	0.00505866725603606	0.00505394405898337	0.00509017991299292	0.00513709444272639	0.00513596247422701	0.00519989561861792	0.0052677403261305	0.00523203199861892	0.00520006690099824	0.00527894995263438	0.00535226578440114	0.00536326033114778	0.00541843012528684	0.00546784555977284	0.00546716311359431	0.00547307120713616	0.00550088993221177	0.00552961510521414	0.0055429026136455	0.00554072025435133	0.00553247087440849	0.00552805718526606	0.00553294220164673	0.00554728241573637	0.00556750049827039
flux1:	0.65848429951691	0.00486382001167032	0.00486014239399904	0.00486506154802892	0.00487674319207224	0.00489202258821689	0.00490726428099111	0.00491926169896945	0.00492597614616671	0.00492698012078541	0.00492352270374413	0.00491816584561417	0.00491399466987898	0.00491353746603937	0.00491773316727259	0.00492544499609208	0.00493397408014284	0.00494067609531236	0.00494518859899949	0.00495113778033297	0.0049657321939186	0.00499564688243624	0.00503899546567662	0.00507842986755522	0.00509071473018074	0.00508645408121199	0.00512415220021465	0.005173512578975	0.00517141658158724	0.00523774584904861	0.0053057712007203	0.00527197712702422	0.00524280960794836	0.00532450485723379	0.00540380082719937	0.00541770969434579	0.00547858524568684	0.00553194934381938	0.00553219783833103	0.00553848007172987	0.00556701095178668	0.00559624794866248	0.00560933429712494	0.00560635383778104	0.00559730413676778	0.00559274940907553	0.00559854372717483	0.00561483254497556	0.00563767971301003
flux1:	0.658746748420663	0.00486538132282394	0.00485993046311759	0.00486351512927211	0.00487456771237702	0.00489003008519707	0.00490620882273961	0.00491970295440051	0.00492818875318298	0.00493091630953989	0.00492883227212826	0.00492427457520878	0.00492023177259453	0.00491928492220386	0.00492255660056706	0.00492917244354926	0.00493671929991121	0.00494283787413383	0.00494746229781869	0.00495452794898821	0.00497147795355446	0.00500493729945991	0.00505244195739888	0.00509551040030535	0.00510978111302033	0.00510612747015375	0.00514546706164276	0.00519756249582097	0.00519475970049632	0.0052637334898401	0.00533199070708803	0.00530048789762415	0.00527443880717675	0.00535886212313686	0.00544419678073242	0.00546105812142321	0.00552774475487256	0.00558513799171657	0.00558644195604399	0.00559327843035809	0.00562276150812615	0.00565277944496051	0.00566590586258018	0.00566229409062031	0.0056525169738684	0.00564780463751704	0.00565442296991788	0.00567253791409646	0.00569789107999805
flux1:	0.659009197324416	0.00485253959490239	0.00484541360786343	0.00484770466904632	0.00485810143175449	0.00487365657607223	0.00489063758199509	0.00490547897096404	0.0049156060278004	0.00491997631520316	0.00491925247186981	0.00491555143198333	0.00491175341825251	0.00491047037191352	0.00491298292700591	0.00491865523271135	0.00492534049609048	0.00493095095890313	0.00493571202317167	0.00494387503381198	0.00496313802391659	0.00500010339081407	0.00505175245299853	0.0050984865176245	0.00511483682611267	0.00511195206869632	0.00515314153677315	0.00520830210884332	0.00520512337199491	0.00527704047931973	0.00534562622143477	0.00531682690296378	0.00529422425342069	0.00538126232372161	0.00547263816882045	0.00549244246898961	0.0055649783720861	0.00562644141650889	0.00562892218830319	0.00563651591454647	0.00566723579625588	0.00569836494778695	0.00571184161582328	0.00570783035525138	0.00569744715433219	0.00569258183747967	0.00569992760828269	0.00571970440807416	0.0057473770777773
flux1:	0.65927164622817	0.00482446450499603	0.00481580338137646	0.00481686365006923	0.0048265757466707	0.0048421084287635	0.00485971482249702	0.00487570413345609	0.00488729544047939	0.00489319363831672	0.0048938030036878	0.00489102552506525	0.00488761961058032	0.00488620017769274	0.00488817141741151	0.00489310221404508	0.00489908373313793	0.00490427924386292	0.00490919571545363	0.00491840611907897	0.0049398871751674	0.00498025550093249	0.00503597548707235	0.00508636370317159	0.00510487397980754	0.00510293429914896	0.0051462065039153	0.00520479575394534	0.00520163897458217	0.00527684357885646	0.00534589640044288	0.005320244727373	0.00530142204762043	0.00539093307118944	0.00548829726874943	0.00551098807010529	0.00558934135693687	0.00565487355888349	0.00565864690215181	0.00566721862798902	0.00569949756807	0.00573212303168356	0.0057463253515152	0.00574221134211581	0.00573139527101688	0.00572640902639312	0.00573438205447872	0.00575562218969745	0.00578537024829032
flux1:	0.659534095131923	0.00478038457105535	0.00477036449506434	0.00477027312990713	0.00477926556162686	0.00479463398284162	0.00481264814670933	0.00482954009070096	0.00484237724772076	0.0048496603561171	0.00485156683703033	0.00484979173887298	0.00484695587934874	0.00484564327378896	0.00484733888648629	0.0048517737236413	0.00485724066170703	0.00486212748711722	0.00486720918255969	0.00487738480327857	0.00490093637824441	0.0049445401834019	0.00500419571117332	0.00505818314648527	0.00507891908878558	0.00507811196413763	0.00512371887215978	0.00518612464963202	0.00518344598878021	0.00526232075525536	0.00533201635469505	0.00530998440915645	0.00529527940125377	0.00538709499395913	0.00549034242724356	0.00551581907081864	0.0055998873300611	0.00566944671231914	0.00567462081812006	0.00568440297169475	0.00571859177948271	0.00575314410652093	0.00576850571177818	0.00576464757308242	0.00575362505553818	0.00574858257871349	0.00575708706124092	0.00577956689145999	0.00581109698652959
flux1:	0.659796544035676	0.00471959201182959	0.00470841740209789	0.00470726315210025	0.00471549069204328	0.00473052591878905	0.0047486924178084	0.00476620132095773	0.00478003129937442	0.00478853438739532	0.00479169695367412	0.00479101600697224	0.00478895637844166	0.00478803177953689	0.00478975797764845	0.00479397813622175	0.0047991442776582	0.0048038374105381	0.00480908370806713	0.00482011133677459	0.00484553615519145	0.0048921469377786	0.00495554362491173	0.00501303367007242	0.00503604631773583	0.00503656805366058	0.00508477512791735	0.00515139913915816	0.00514970260461134	0.00523266013330435	0.00530320575168857	0.0052852891159256	0.00527504285511588	0.00536897147415057	0.00547795046072545	0.00550607303174961	0.00559568584928937	0.00566919100766518	0.00567586515174759	0.00568709527692	0.00572356247071962	0.00576050556242644	0.00577750813751299	0.00577432023777345	0.00576336972924714	0.00575837205687458	0.00576732427552431	0.00579080519377208	0.00582378526342408
flux1:	0.660058992939429	0.0046414463108797	0.00462933999271056	0.00462721376116427	0.00463461733387164	0.00464912403348189	0.00466715424786986	0.00468496123557931	0.00469950420615477	0.00470904686109589	0.00471342294562473	0.00471394027464347	0.00471288664053689	0.00471266138378051	0.00471475545867131	0.00471906875080189	0.00472416536912851	0.00472878483548864	0.00473418500412386	0.00474592434590622	0.0047729816589352	0.00482231669759106	0.00488920698481657	0.00495006527291407	0.00497539241327092	0.00497744637899551	0.00502852675760038	0.00509977306831753	0.00509959881834586	0.00518707152928168	0.00525869964624425	0.00524541263293917	0.00523996933703934	0.00533580131125397	0.00545032198777317	0.00548091846829743	0.00557584317045812	0.00565317737231916	0.00566144146809867	0.00567435553758446	0.00571347526986551	0.00575329201368688	0.00577245218983822	0.00577039543131811	0.00575984350433924	0.00575502976742662	0.00576436496339265	0.00578860397299873	0.00582267536810955
flux1:	0.660321441843183	0.00454537954541208	0.004532571755402	0.00452955920883826	0.00453606335507441	0.00454982228915703	0.00456740099687552	0.00458516283323986	0.00460012095952436	0.00461051378502621	0.00461606179151161	0.00461789161247287	0.0046180905770589	0.00461889617852672	0.00462171523643161	0.00462644567134799	0.00463171418141494	0.00463638215928093	0.00464191749596172	0.00465420772675083	0.00468262259872863	0.00473435469536522	0.00480444604836538	0.00486850602288602	0.00489617465164462	0.0048999699631518	0.00495419814833359	0.00503046067761073	0.0050323721178815	0.00512480049379831	0.00519776171524786	0.0051896320877185	0.00518933920893717	0.00528685317273514	0.0054066981539033	0.00543957356641295	0.00553952409729111	0.0056205416590177	0.00563047685706031	0.00564530280693574	0.00568744211232737	0.00573061835459407	0.00575247213849239	0.00575204186917532	0.00574225650579458	0.00573780344230224	0.00574748137869152	0.00577224150401679	0.0058070321091179
flux1:	0.660583890746936	0.00443090691993058	0.00441762407470332	0.00441379917458573	0.0044193113113355	0.00443208406401736	0.00444887821060638	0.00446623783513932	0.00448130496058374	0.00449235603081575	0.00449903691605674	0.0045022996870347	0.00450400602145331	0.00450618229880461	0.00451009045334372	0.00451556698196299	0.00452125145657204	0.00452609009996654	0.00453173754885356	0.00454440592670805	0.00457388079069912	0.00462765004354134	0.00470061458672002	0.00476768386158408	0.00479771299719982	0.00480346302225711	0.00486110753516258	0.00494275636699879	0.0049473258562991	0.00504514481247827	0.00511969963000538	0.00511726239846429	0.00512247051925351	0.00522144074631208	0.00534637725315975	0.00538132433912288	0.00548597281737948	0.00557050756367326	0.00558218791882357	0.00559913965933536	0.00564464553750682	0.00569165303950438	0.00571673836657986	0.00571844981074389	0.00570983102916606	0.00570595011376114	0.00571595895099496	0.00574101894543711	0.00577615670024849
flux1:	0.660846339650689	0.00429764560906347	0.00428409988540922	0.0042795202434623	0.00428393237748773	0.00429546869855424	0.00431113848194471	0.00432773719435832	0.00434260929847043	0.00435413046857543	0.00436190839818434	0.00436672550914556	0.00437019179294691	0.00437407338360445	0.00437942768153357	0.004385972183314	0.00439231170340936	0.00439744138484287	0.00440317806369953	0.00441604973731874	0.00444627713413893	0.00450170353102744	0.00457718791040194	0.00464705433636062	0.00467945724525793	0.00468737708755772	0.00474869141823104	0.00483605762818978	0.00484385045727011	0.0049474735298706	0.00502388251991871	0.00502767222569369	0.00503873403089667	0.00513893791568857	0.00526873022599205	0.00530554098620688	0.00541453114363006	0.00550240644935115	0.00551590152152946	0.00553517356333079	0.00558436031827562	0.00563563932736388	0.00566447741031814	0.00566884915600286	0.00566181726806589	0.00565874947421918	0.0056691077065104	0.00569427059694689	0.00572939684499573
flux1:	0.661108788554442	0.0041453440280553	0.00413172476938096	0.00412642959718246	0.00412962295178798	0.00413967086481022	0.00415388303910294	0.00416937409572953	0.00418376026224517	0.00419557316197186	0.00420441521661885	0.00421090236251771	0.00421636721505589	0.0042222688236725	0.00422940419737705	0.00423731886273842	0.00424453962274587	0.00425007721617016	0.0042558851423919	0.00426879314403269	0.00429946841343308	0.0043561639324554	0.00443379815279717	0.00450623447062338	0.00454101931170158	0.00455132140832511	0.00461653264864626	0.00470989134553169	0.00472144766931827	0.00483124874448271	0.00490976080987903	0.00492030165431601	0.00493756915241786	0.00503879394685558	0.00517321481080893	0.00521169207516308	0.00532465351718483	0.00541569315570656	0.00543107125341796	0.00545283396792658	0.00550597110943931	0.00556191311123729	0.00559498927390444	0.0056025254516813	0.00559750738588204	0.00559551573789606	0.0056062720585609	0.00563137214616461	0.00566615427026768
flux1:	0.661371237458196	0.00397392223807869	0.00396039001680669	0.00395440116332881	0.00395625384869049	0.00396457233493456	0.0039770153257203	0.00399107845514556	0.00400471190863947	0.00401665332999991	0.00402652818463507	0.00403478755689714	0.00404246275677969	0.00405066350525674	0.0040598770920558	0.00406943139558567	0.00407773851486766	0.00408379535482679	0.00408966566810578	0.00410246009189842	0.00413329283512074	0.00419087184731326	0.00427027598647265	0.00434504211876015	0.00438221017823549	0.00439509734104835	0.00446439213103139	0.00456394356226376	0.00457975816518175	0.00469605062102109	0.00477688906452742	0.0047946823228453	0.00481850152284693	0.00492054943349064	0.00505938905758724	0.00509935717549093	0.00521591926123257	0.00530995807805295	0.00532728971863563	0.00535168514831868	0.0054089860494996	0.00546991717583221	0.00550766183412605	0.00551883366614078	0.00551624788686815	0.00551560807360528	0.00552683914004028	0.00555174714899348	0.00558588998095188
flux1:	0.661633686361949	0.00378352268514158	0.00377020653753969	0.00376353272280898	0.00376393016774888	0.00377030384044056	0.0037807039185988	0.00379305999042094	0.00380570856383804	0.00381763483571829	0.00382851028136695	0.0038386217113907	0.00384867853818385	0.00385940585385489	0.00387094110189718	0.00388235865198935	0.00389192774110843	0.00389860700100075	0.00390454310644408	0.00391709863732681	0.00394782199023386	0.00400590904066138	0.00408669706944721	0.00416353944024115	0.00420308046906288	0.00421873607681056	0.00429224387430849	0.00439809271513767	0.00441859283939903	0.00454160622112509	0.00462495274754755	0.00465046111651993	0.00468116352695069	0.00478385441513971	0.00492692574806704	0.00496823950639132	0.00508804363616366	0.00518493696397296	0.00520429803094371	0.0052314360967189	0.00529304751823153	0.00535921299535413	0.00540198338911351	0.00541721078691755	0.00541745139287091	0.00541844079555988	0.0054302469448552	0.00545487306623154	0.00548812857266534
flux1:	0.661896135265702	0.00357456921004903	0.00356156716909717	0.00355421109018149	0.00355305852676653	0.00355731332843801	0.00356545077876425	0.0035758756322243	0.00358735088331215	0.00359914075436048	0.00361097991927706	0.00362299113914716	0.00363554633522486	0.00364895989953475	0.00366299098406944	0.00367643665391431	0.00368740532170776	0.0036947987180698	0.00370081797822849	0.0037130391969515	0.00374341627649961	0.00380165069919777	0.00388343104724739	0.00396207874313169	0.00400396335109551	0.00402253886978289	0.00410031298699719	0.00421244626952574	0.00423796816141908	0.0043678228093454	0.00445379991458508	0.00448742873281276	0.00452531930051719	0.00462849047244297	0.00477562979533874	0.00481818076940915	0.00494088997726	0.0050405207190465	0.00506199475553244	0.00509194968187967	0.0051579422346041	0.00522949218923804	0.00527755540188655	0.00529718925967217	0.00530060985982167	0.00530349539642645	0.00531599442206701	0.00534028904265252	0.00537246379325354
flux1:	0.662158584169456	0.00334783151428176	0.00333521416231859	0.00332718174257191	0.00332441767056604	0.00332643633327648	0.00333216034804341	0.0033404966682304	0.00335066082027331	0.00336221638834944	0.00337497257362844	0.00338888884299484	0.00340399069084249	0.00342016707491337	0.00343678425748995	0.00345235211957093	0.00346481174270256	0.00347299564181541	0.00347912946590328	0.00349095363668882	0.00352078086335939	0.00357881806648039	0.00366119097431175	0.00374134897278361	0.00378551847218626	0.00380711893583167	0.00388911617384279	0.00400738063312578	0.00403814586244166	0.00417482620106271	0.00426347874172986	0.0043055543296699	0.00435089572408394	0.00445439859590395	0.00460546076707294	0.00464918046825916	0.00477448541018884	0.00487676782828967	0.00490044691714978	0.0049332537083294	0.00500361333276226	0.00508059024133998	0.00513410798554898	0.00515841376812926	0.005165311724365	0.0051703369424584	0.00518365609120247	0.00520760803755091	0.00523856796894603
flux1:	0.662421033073209	0.00310449211984451	0.00309230853127866	0.00308361927355189	0.00307922859605647	0.00307896446111972	0.00308220543963231	0.00308837160172538	0.00309714157739156	0.0031083869336747	0.00312199712213532	0.0031377706101824	0.00315538574532184	0.00317430446399233	0.00319350111534402	0.00321120378302739	0.0032251919514849	0.00323422307759089	0.00324051542812783	0.00325191270262173	0.0032810199727193	0.00333852952289245	0.00342108151705458	0.00350242151449771	0.00354877593849389	0.00357344435186822	0.00365950431674046	0.00378358415891815	0.00381967704195142	0.00396300445427361	0.00405428142205669	0.00410502705058531	0.00415802046554559	0.00426171417651354	0.00441656223992477	0.00446142160817837	0.00458904226518944	0.00469392169695248	0.00471990543409752	0.00475555627530661	0.00483017685674581	0.00491250492432566	0.00497152053036114	0.00500066370649815	0.00501126531236229	0.00501863718460656	0.00503290358473592	0.00505653576834609	0.00508620778647472
flux1:	0.662683481976962	0.00284621321063725	0.00283449840809312	0.00282519564644765	0.00281922110323719	0.00281670893692108	0.00281748700373959	0.002821482004404	0.00282883005661121	0.00283970755348565	0.00285408487171963	0.00287160436574289	0.00289160607956718	0.00291313788013398	0.00293479993078629	0.00295455992929327	0.00297005399852085	0.00297996498274385	0.00298646939896468	0.00299744048981203	0.00302568831585503	0.00308234909653678	0.00316464506097166	0.00324679457094075	0.00329517974275232	0.00332288149453519	0.00341270673866396	0.00354210291262763	0.00358345044643712	0.00373305675702355	0.00382679435343462	0.00388630451447987	0.00394706735708323	0.00405080962502245	0.00420929880396794	0.00425530377326089	0.00438498640628879	0.00449243434350594	0.00452082649657027	0.00455926700470347	0.00463794429596982	0.00472542107129042	0.00478984908913092	0.00482388291849616	0.00483833006459984	0.00484820596840122	0.00486353577056809	0.00488689820891942	0.00491526824831166
flux1:	0.662945930880715	0.00257520128672902	0.00256398422003374	0.00255414406207045	0.00254669470223746	0.00254205736475573	0.00254048621953561	0.00254239015904746	0.00254834095371183	0.00255880532861787	0.00257383101027225	0.00259291271837607	0.00261507162234729	0.00263896986670579	0.00266286843144687	0.00268451216487672	0.00270142427878494	0.00271221923484269	0.00271899444605105	0.00272956582085572	0.00275683956146714	0.00281233226902024	0.00289390555444141	0.00297643590459967	0.0030266303783074	0.00305723865228938	0.00315037664549126	0.00328438860623888	0.0033307441743858	0.00348604673364457	0.00358195373711089	0.0036501674374672	0.00371870838025097	0.00382234401464365	0.00398430034343286	0.00403148335999602	0.00416299242979685	0.00427299661508194	0.00430389915984639	0.00434502445234681	0.00442745151468795	0.00451974206420311	0.00458936086996757	0.00462821701598128	0.00464655588040394	0.00465903128384413	0.00467551789360736	0.00469867821787195	0.00472578551721808
flux1:	0.663208379784469	0.00229426787951458	0.00228357895608454	0.00227331685698675	0.00226457256261147	0.00225802275341946	0.00225430838930433	0.00225427840773208	0.00225890282749199	0.00226891376884409	0.00228442943603054	0.00230480982224783	0.00232878781705159	0.00235468380052442	0.00238047164087941	0.00240372640063502	0.00242190021697832	0.00243355040686333	0.00244065450387837	0.00245087105576962	0.00247707225510246	0.00253106937271529	0.0026114102350679	0.00269382391113091	0.00274552637709501	0.00277880925749951	0.00287463690089045	0.00301234761749698	0.00306327938438642	0.00322345860842894	0.00332110477523731	0.00339777852164947	0.00347397042117946	0.00357731792786791	0.00374251192664003	0.0037909194183037	0.00392402431102553	0.00403657369993309	0.00407007803166908	0.00411372860677661	0.00419949298251972	0.00429612693488068	0.0043705746998322	0.00441405710315741	0.00443622939716148	0.0044513268268782	0.0044690287352022	0.0044920604835933	0.0045179880541455
flux1:	0.663470828688222	0.0020068842429931	0.00199676156492128	0.00198623573540224	0.0019764471814706	0.00196828393319534	0.00196271824105601	0.00196098027728947	0.00196438662500047	0.00197390068904653	0.0019897019859395	0.00201103368260966	0.00203638218000923	0.00206378515159341	0.00209099750675718	0.00211549180807314	0.00213470100017449	0.00214714051213615	0.00215462352200712	0.00216453855662956	0.00218957328750209	0.00224172652975984	0.00232026901150865	0.00240198656931257	0.00245480400471283	0.00249041358127774	0.00258812462477548	0.0027283892793253	0.00278327373130042	0.00294725376205455	0.00304606167245529	0.00313074271343599	0.00321429388742145	0.00331713054700592	0.00348524645370998	0.00353492234684666	0.00366937884663089	0.00378444346084271	0.00382061868634698	0.00386657611179633	0.0039551588978318	0.00405553061318066	0.00413430493257625	0.00418208732864357	0.00420792461505187	0.00422558453949628	0.00424451340485262	0.00426748263313293	0.00429234418667644
flux1:	0.663733277591975	0.00171722667081507	0.00170772032593954	0.00169713149473378	0.00168661534282922	0.00167721539801706	0.00167016513676205	0.00166700229777149	0.00166932591627471	0.00167828893686445	0.00169412166911728	0.00171597352345914	0.00174213679261442	0.00177043930651378	0.00179849946305864	0.00182376684220084	0.00184371532496551	0.00185683659623531	0.00186473124531384	0.0018743935784059	0.0018981576363881	0.00194808279737532	0.00202419007564947	0.00210453668331621	0.00215797325071897	0.00219543666503429	0.00229403209057718	0.00243547063337838	0.00249349126190048	0.00265992424680775	0.00275916468777988	0.00285116499856957	0.00294158936813504	0.00304363510482183	0.00321423630496928	0.00326520179333334	0.0034007283615983	0.00351823423907102	0.0035571125777787	0.00360509497744917	0.00369587188054751	0.00379924389073858	0.00388170526897159	0.003933332654698	0.00396255422427857	0.00398262853126487	0.00400273831501047	0.00402568931167136	0.00404961325904549
flux1:	0.663995726495728	0.00143020686973071	0.00142138083481117	0.00141096820681866	0.00140009771986519	0.00138990233516709	0.00138179433076035	0.00137753297122016	0.00137892550984157	0.00138726674484056	0.00140282667145851	0.00142468888666933	0.00145101324203569	0.0014795022962277	0.00150773211181661	0.00153321841127306	0.00155354220086135	0.00156719124588206	0.00157550177784471	0.00158493985231267	0.00160730077803957	0.00165456004552585	0.00172750837294009	0.00180570006317695	0.00185914663848852	0.00189785880177723	0.00199614009655626	0.00213713366580218	0.00219728443789219	0.00236453886317097	0.00246332962046281	0.00256170113778593	0.00265828784851125	0.00275918819481643	0.00293167970129613	0.00298390962663049	0.00312015873997181	0.00323995841106672	0.00328151788911174	0.00333117521853505	0.00342341956150876	0.00352892927848579	0.00361430852593221	0.00366920276726304	0.00370141749281407	0.00372366625271081	0.00374484433085635	0.00376778547147641	0.00379089696685166
flux1:	0.664258175399482	0.0011514789644799	0.0011434103712007	0.00113344390316041	0.00112263549215792	0.00111213353116913	0.00110343723021307	0.00109843201685823	0.00109905164039855	0.00110668085316943	0.0011216181381732	0.00114291326847875	0.00116866259696044	0.00119653682311058	0.0012241722977288	0.0012492464438805	0.00126951714802299	0.00128348854441099	0.00129217773511989	0.00130138100045693	0.00132215727659403	0.00136623945564017	0.00143520117431254	0.00151033115229828	0.00156305548588681	0.00160227323326955	0.00169883857109192	0.00183752982374184	0.00189862293769565	0.00206477653726906	0.00216208441797471	0.00226559620657068	0.0023673795914644	0.00246668815476906	0.00264027733898811	0.00269367378127851	0.00283019889733372	0.0029520381230104	0.00299618295400978	0.00304709209187261	0.00313997963543205	0.00324664916093372	0.00333405858902677	0.0033915282117051	0.00342624068935423	0.00345033285409916	0.00347239409307835	0.00349528506704924	0.00351768741215414
flux1:	0.664520624303235	8.87411868140362e-4	8.8018753920837e-4	8.70956877323815e-4	8.60653331646953e-4	8.5036171719895e-4	8.41570357291728e-4	8.36189626936278e-4	8.36193385254928e-4	8.43001879359866e-4	8.56930956328113e-4	8.77031230842559e-4	9.01409092959955e-4	9.27802072514378e-4	9.54013987521043e-4	9.77982335180798e-4	9.97712491445068e-4	0.00101174453546063	0.00102071952072962	0.00102961787559893	0.00104855625477297	0.00108885597197545	0.00115288268306182	0.00122390855321169	0.00127504646030179	0.00131388421904997	0.00140712790402459	0.00154142556066252	0.0016021030792744	0.00176494109508126	0.0018595871409913	0.00196670552020873	0.00207243667421867	0.00216959775315638	0.00234325503104216	0.00239761904478716	0.00253383823598275	0.0026573201634554	0.00270385948978777	0.00275551926762129	0.00284813465250059	0.00295488337810263	0.00304333150588106	0.00310258553625614	0.00313920666527095	0.00316472524317158	0.00318741000708962	0.00321015176036385	0.00323190874657436
flux1:	0.664783073206988	6.45013818928244e-4	6.38724107568893e-4	6.30524702771039e-4	6.21176023345334e-4	6.11618737566614e-4	6.03230426848401e-4	5.97843068473288e-4	5.97382455661619e-4	6.03248800077075e-4	6.15764067539338e-4	6.34015179367485e-4	6.56193434050906e-4	6.80203036693129e-4	7.0412265141037e-4	7.26247111274769e-4	7.4489790928381e-4	7.58668835306961e-4	7.67766987514701e-4	7.76209807069607e-4	7.92962506918141e-4	8.28760261171514e-4	8.86767997893702e-4	9.52501470914267e-4	0.00100105005790782	0.00103847765172926	0.00112659369730812	0.00125418203520743	0.00131293129665408	0.00146995124503887	0.00156061939502647	0.00166949253507356	0.00177761430040079	0.00187194666986477	0.00204436846773866	0.00209937132994717	0.00223452923881534	0.00235907766152279	0.00240770368043385	0.00245953014009901	0.00255087476799495	0.0026565343660146	0.00274494370306426	0.00280510924155271	0.00284297119337825	0.00286942325404641	0.00289240018677578	0.00291482891305101	0.00293594982062267
flux1:	0.665045522110741	4.31795822452468e-4	4.26525909537602e-4	4.1964297253425e-4	4.11685851246257e-4	4.0337273044417e-4	3.95872690889797e-4	3.90837633124003e-4	3.90058109940868e-4	3.94858955371787e-4	4.05556344755614e-4	4.21307478756326e-4	4.40461087361652e-4	4.61184553181213e-4	4.81934330779247e-4	5.01454656032452e-4	5.18446922053954e-4	5.3157359323225e-4	5.40550338949475e-4	5.48287367859815e-4	5.62391680983805e-4	5.92837418746949e-4	6.43596447884719e-4	7.02697824664576e-4	7.47512460252218e-4	7.82356328879789e-4	8.63347623867115e-4	9.8170215575361e-4	0.0010368752919358	0.00118529980409261	0.00127054963812	0.00137899866366605	0.00148762639473577	0.00157830971927621	0.00174788669811872	0.0018030425108658	0.00193617298183512	0.00206099699501015	0.00211126389283458	0.00216258629670865	0.00225158757139863	0.00235491897061484	0.00244214634549076	0.00250228938478027	0.00254066468344648	0.0025674962911953	0.00259037048201496	0.0026122568410537	0.00263268579738299
flux1:	0.665307971014495	2.55563356265746e-4	2.51382310216253e-4	2.46073423606679e-4	2.39910526437468e-4	2.33317133676224e-4	2.27162295753946e-4	2.22821503336023e-4	2.21866478069679e-4	2.25492512969065e-4	2.33996586362979e-4	2.46636090790244e-4	2.61983453019714e-4	2.78557744622086e-4	2.9528702290591e-4	3.11447731910393e-4	3.26177316393443e-4	3.3821820849179e-4	3.46739222786957e-4	3.53406245144597e-4	3.64269772016637e-4	3.88373301491506e-4	4.30505771142066e-4	4.81486082426835e-4	5.2128343664873e-4	5.52233148541652e-4	6.23928136273526e-4	7.30339139613204e-4	7.80177445161384e-4	9.16977069598507e-4	9.95261599155574e-4	0.00110078068517133	0.00120769164913346	0.00129375739830547	0.00145855147024309	0.00151319341060409	0.0016430858423934	0.00176714878247956	0.00181845429962915	0.00186851269467409	0.0019540347278627	0.00205374675086827	0.00213860562821138	0.00219775449254921	0.00223587869237792	0.002262494556244	0.00228482136094211	0.00230587580290894	0.00232548700618939
flux1:	0.665570419918248	1.24131415698421e-4	1.21079531567979e-4	1.17556924737862e-4	1.13537262041747e-4	1.09087154586904e-4	1.04694217801941e-4	1.01369919196524e-4	1.00389406215865e-4	1.02766157317253e-4	1.08762016075531e-4	1.1775775364758e-4	1.28605601930857e-4	1.40252300678785e-4	1.52177667449612e-4	1.6426003310963e-4	1.76118810337573e-4	1.86583289914846e-4	1.94223773276647e-4	1.99336292331695e-4	2.0623132197867e-4	2.22863143246886e-4	2.54852004713233e-4	2.96085917864548e-4	3.29455723363087e-4	3.55078012382073e-4	4.15157010426823e-4	5.06762762631326e-4	5.49426902328363e-4	6.71354845356604e-4	7.41044477369377e-4	8.40812645162941e-4	9.43447178034907e-4	0.00102377618582011	0.0011815101624764	0.0012347729987208	0.0013599460082582	0.00148194204017252	0.00153351381842322	0.00158145922373746	0.00166231533958813	0.00175708483428461	0.00183836910872661	0.00189553980367615	0.00193263702843612	0.00195842431789687	0.00197972869154589	0.00199961333558843	0.00201821327811234
flux1:	0.665832868822001	4.49666629212255e-5	4.30418796886858e-5	4.14555953748487e-5	3.98573962536191e-5	3.79081316643592e-5	3.56461209984956e-5	3.36428014296581e-5	3.28067027358775e-5	3.39195487176663e-5	3.71884618703258e-5	4.21314929083529e-5	4.79229987480917e-5	5.39966712985917e-5	6.04464913493726e-5	6.78057579179202e-5	7.62092249482387e-5	8.45749484759403e-5	9.08285523415141e-5	9.37865748235365e-5	9.58569526983912e-5	1.03762811184755e-4	1.2397511370759e-4	1.53727440568526e-4	1.79155512152245e-4	1.97918017876182e-4	2.43951097810147e-4	3.17782490444535e-4	3.5138947872334e-4	4.55029996996042e-4	5.14443684013458e-4	6.05350876466478e-4	7.0082832727171e-4	7.7415714777794e-4	9.22220774321811e-4	9.73032367745119e-4	0.00109171862128027	0.00121006056299543	0.00126094960083427	0.00130584808422238	0.00138081567604277	0.00146930916179269	0.00154581801363025	0.00160004073997385	0.00163535115944855	0.00165970659709604	0.00167950733511738	0.00169785432180506	0.00171519162162855
flux1:	0.666095317725754	2.47712846355363e-5	2.3915814715875e-5	2.4339223854621e-5	2.53568362915258e-5	2.61910417565916e-5	2.63792579064396e-5	2.59907256918341e-5	2.55063818174987e-5	2.54287974656057e-5	2.58860707751567e-5	2.65359046909459e-5	2.69002078471997e-5	2.69386977654168e-5	2.74007350369902e-5	2.95081864870374e-5	3.39300811930701e-5	3.96697460420957e-5	4.39690834014167e-5	4.40754187120792e-5	4.03584681416929e-5	3.81900584008901e-5	4.4916773702833e-5	6.13845465745454e-5	7.72889338583477e-5	8.7595279596431e-5	1.17092943638972e-4	1.7013051844922e-4	1.92797979972329e-4	2.74629460787023e-4	3.22073603368773e-4	4.00763056030731e-4	4.85915023518539e-4	5.50852905814951e-4	6.86328456665342e-4	7.33412758240742e-4	8.43558686467072e-4	9.56380516397259e-4	0.00100546399555176	0.00104630595898472	0.00111414439283704	0.00119504140418	0.00126560491457359	0.0013159510050111	0.00134875918290941	0.00137111821936935	0.00138895604229341	0.00140539169952761	0.00142117451265788
flux1:	0.666357766629508	6.90347498553102e-5	6.91233901376883e-5	7.15426829603607e-5	7.52790328549981e-5	7.91017340934822e-5	8.20137571643921e-5	8.35352751122489e-5	8.36685651141234e-5	8.25922135561847e-5	8.03253914563553e-5	7.66545772876249e-5	7.14554287831762e-5	6.52299327428977e-5	5.9400321712646e-5	5.58890303284396e-5	5.590248369311e-5	5.85201509045007e-5	6.026971341993e-5	5.67629737260533e-5	4.62276923481665e-5	3.25904770555039e-5	2.41034928013585e-5	2.54741464685097e-5	3.02550979708109e-5	3.04919068569492e-5	4.0968666754546e-5	7.02120500874822e-5	8.01094850838649e-5	1.36582164206632e-4	1.70397065633598e-4	2.33324984327389e-4	3.04747361414001e-4	3.59804972332659e-4	4.79514483660022e-4	5.2140796656095e-4	6.20691462109963e-4	7.25868359682844e-4	7.71863744607233e-4	8.07579592345441e-4	8.6705184934577e-4	9.39070233670873e-4	0.00100257553957801	0.00104818410114866	0.00107784705664976	0.00109771368557036	0.00111318168398522	0.00112735526902928	0.00114127556329284
flux1:	0.666620215533261	1.81590128609647e-4	1.82421979225452e-4	1.86731295061715e-4	1.9319727803233e-4	2.00140375749709e-4	2.06014375786173e-4	2.09759392440508e-4	2.10858189411107e-4	2.09123005739541e-4	2.04428017801136e-4	1.96663333988344e-4	1.86043968011973e-4	1.73606075557655e-4	1.61437075728687e-4	1.52149174810494e-4	1.47472751511947e-4	1.46548623689325e-4	1.45169424625957e-4	1.37271257741887e-4	1.18872219325032e-4	9.23894276793758e-5	6.70144072206609e-5	5.15387569207649e-5	4.3641563038175e-5	3.22366020069917e-5	2.12861085791796e-5	2.38344264185989e-5	1.92401565596822e-5	4.68670229378724e-5	6.54797006873507e-5	1.0899187937901e-4	1.63115828089439e-4	2.06745837108763e-4	3.07320483009053e-4	3.42403033333228e-4	4.28271122484023e-4	5.23458826259899e-4	5.64950454658586e-4	5.94433438011381e-4	6.44331992115429e-4	7.06255348856818e-4	7.61673124950658e-4	8.01776687346972e-4	8.27750468165795e-4	8.44726070104507e-4	8.57500689950383e-4	8.69115952002971e-4	8.80879242424905e-4
flux1:	0.666882664437014	3.6421897756088e-4	3.65514382969405e-4	3.71518058569482e-4	3.80639840601036e-4	3.90774080078098e-4	3.99829073390084e-4	4.06149464686711e-4	4.08667660632161e-4	4.06789523785117e-4	4.00201873757519e-4	3.88858860151798e-4	3.73279637999772e-4	3.55001831456997e-4	3.36744954952586e-4	3.21777234987724e-4	3.12322948524646e-4	3.07563991996871e-4	3.02547550353777e-4	2.89521756889256e-4	2.62266135072614e-4	2.21655906814707e-4	1.77857597260019e-4	1.43934277638405e-4	1.21922253345499e-4	9.74113087397804e-5	6.27901012812853e-5	3.59304266239521e-5	1.52917595022454e-5	1.07496511800643e-5	1.27307371143666e-5	3.31541533931061e-5	6.63344760373005e-5	9.69828939801269e-5	1.7495312063133e-4	2.01493209041294e-4	2.71220165437903e-4	3.53913953386428e-4	3.89392357527822e-4	4.11528781559798e-4	4.50705808020074e-4	5.01413017455494e-4	5.47823972647624e-4	5.81772429670787e-4	6.03635990080859e-4	6.17445515918946e-4	6.27316043070346e-4	6.36163442110374e-4	6.45521980505823e-4
flux1:	0.667145113340768	6.1635122734551e-4	6.17755594028517e-4	6.2517855432449e-4	6.36813088424957e-4	6.50167079815342e-4	6.62623953861076e-4	6.71931915510258e-4	6.76451551839166e-4	6.75144570128456e-4	6.67462180815321e-4	6.53369311456141e-4	6.33634213116351e-4	6.10239764177237e-4	5.86480148440777e-4	5.66223846942165e-4	5.52143061252385e-4	5.4343543394513e-4	5.34403056259459e-4	5.15622403788349e-4	4.7864558462604e-4	4.22806232662183e-4	3.5928082372224e-4	3.05546955268598e-4	2.681801028252e-4	2.29278686706659e-4	1.68994179016897e-4	1.10293641345345e-4	7.22867796858629e-5	3.25232069882733e-5	1.6644709479406e-5	1.03905280675397e-5	1.90081792788463e-5	3.51740795272978e-5	8.70771097517827e-5	1.03289714379197e-4	1.54054288074527e-4	2.21666126992683e-4	2.49579136428357e-4	2.63285325776755e-4	2.90686754701756e-4	3.2918314240729e-4	3.65804006016992e-4	3.93086083002056e-4	4.10561289163428e-4	4.21075111944706e-4	4.27969531412071e-4	4.33956690918749e-4	4.40743627956411e-4
flux1:	0.667407562244521	9.34902809493673e-4	9.35998497948667e-4	9.445050745014e-4	9.58463224190314e-4	9.7504808779882e-4	9.91153269105185e-4	0.00100394216654396	0.00101119053537505	0.001011380473236	0.00100367445116291	9.87982992118777e-4	9.65250799895103e-4	9.3782871177106e-4	9.09506188594002e-4	8.8467622496819e-4	8.66398493555632e-4	8.53856623747573e-4	8.40618594609502e-4	8.15633632903423e-4	7.68277300445262e-4	6.96374088307859e-4	6.12141695713498e-4	5.37563083952908e-4	4.83876634381429e-4	4.29551460922839e-4	3.41948703631196e-4	2.49344828952384e-4	1.92930379402597e-4	1.15270455126508e-4	8.05605026095226e-5	4.42335320742826e-5	2.48074633453745e-5	2.51076038718557e-5	4.76070691753486e-5	5.17214855214948e-5	8.07000624038598e-5	1.3065063877079e-4	1.49464049115137e-4	1.53728594478166e-4	1.68430834893917e-4	1.9388000238907e-4	2.20088174745617e-4	2.40349565845955e-4	2.53316211958246e-4	2.60566092024332e-4	2.64571263041236e-4	2.67749154948011e-4	2.71910898641209e-4
flux1:	0.667670011148274	0.00131428360928857	0.00131461034840597	0.00132383084085615	0.00133990642799308	0.00135974357868314	0.00137979227357988	0.00139665300313621	0.00140751106486363	0.00141033615677558	0.00140394566688999	0.00138812133929784	0.00136389750642275	0.00133389828669781	0.00130231063934109	0.00127395941871542	0.00125221896627389	0.0012362255460993	0.00121883405012914	0.00118743731106165	0.00112932293963222	0.00104086887530337	9.35358409004921e-4	8.39311819195907e-4	7.68688137028804e-4	6.982227119587e-4	5.82063968681783e-4	4.53947327509595e-4	3.78417101080907e-4	2.60664317925888e-4	2.06454806742099e-4	1.36963505013225e-4	8.62658729295754e-5	6.94999638065528e-5	5.95109679096814e-5	4.98445112678091e-5	5.43153324757664e-5	8.41360032164539e-5	9.24004201194235e-5	8.63293875191486e-5	8.75768561195778e-5	9.93316648012886e-5	1.14687375585076e-4	1.27744599043448e-4	1.36249418886818e-4	1.40437240180254e-4	1.41811546211647e-4	1.42394020577252e-4	1.44017934219074e-4
flux1:	0.667932460052027	0.00174659243942212	0.00174567573206916	0.00175523894110786	0.00177324095757664	0.00179638958164328	0.00182074476500945	0.00184237369269344	0.00185787196347298	0.00186466745875285	0.0018611752497707	0.00184696835962743	0.00182307421131444	0.00179228294277679	0.00175906746863699	0.00172857887429393	0.00170442373953954	0.00168565501118554	0.0016644445522721	0.00162672336703963	0.00155781391448164	0.00145273702023431	0.00132585576275421	0.00120819591051181	0.00112042331326274	0.00103347207479966	8.88003432957562e-4	7.23286875333907e-4	6.28298099502209e-4	4.68822706063419e-4	3.9478611470447e-4	2.89446880615262e-4	2.04615058545799e-4	1.69827121677465e-4	1.24639200902142e-4	9.96720518713964e-5	7.71243394124434e-5	8.45627654128749e-5	8.09823225347822e-5	6.38444402697034e-5	5.10854602001807e-5	4.87161930996459e-5	5.29807275515189e-5	5.88296897889387e-5	6.30885056467275e-5	6.45867500748445e-5	6.37637465369927e-5	6.21383269305001e-5	6.14730594239549e-5
flux1:	0.668194908955781	0.00222199583912726	0.00221938173884107	0.00222895065958836	0.00224873499245866	0.00227531511487786	0.00230441808302588	0.00233161259937296	0.00235291097142925	0.00236517437888125	0.00236636039629856	0.00235575219678399	0.00233426934797911	0.00230475381385865	0.00227184457369057	0.00224090493821919	0.00221568482669349	0.00219511641332037	0.00217072624203987	0.00212709809672582	0.00204774142432669	0.00192643179710005	0.00177861299298309	0.00163971787819799	0.00153503079789914	0.00143165704680207	0.00125665715035783	0.00105482680864064	9.40420864107356e-4	7.38230285953226e-4	6.4440277747012e-4	5.01032564455335e-4	3.79671470164255e-4	3.26202980364678e-4	2.43593332535332e-4	2.0203951979026e-4	1.50280656639672e-4	1.33403200264781e-4	1.1690135682136e-4	8.8169824655684e-5	6.10881334884725e-5	4.4405589438554e-5	3.75539953432493e-5	3.63722900528672e-5	3.67646767843965e-5	3.61080070895235e-5	3.36900865462794e-5	3.04184436689991e-5	2.78845675014126e-5
flux1:	0.668457357859534	0.00272926617571964	0.00272455977603403	0.00273386683506035	0.00275536335120844	0.00278557023641208	0.00281993875693378	0.00285357707350173	0.0028819259667376	0.00290126121243451	0.0029090332358183	0.00290415797979608	0.00288734766964437	0.00286138116024583	0.00283094115571575	0.00280148579782736	0.00277681638981398	0.00275570650857398	0.00272908106665447	0.00268030688864173	0.00259125596409412	0.00245458760060393	0.00228681113611815	0.00212760111271251	0.00200669760563859	0.00188739185640306	0.00168319928090617	0.00144434400809311	0.00131094822759464	0.00106573528176121	9.52524483869942e-4	7.69516690095342e-4	6.09785673087777e-4	5.37316926656782e-4	4.15646955660538e-4	3.56516762942942e-4	2.7377066844277e-4	2.31054666835989e-4	2.00832313817118e-4	1.6021989372885e-4	1.18759007789064e-4	8.7830296526184e-5	7.00570502064338e-5	6.21991968064317e-5	5.92553734830032e-5	5.71231888313957e-5	5.38648942012186e-5	4.96720620661565e-5	4.58612945625751e-5
flux1:	0.668719806763287	0.00325643476842039	0.00324933893184801	0.00325821675294495	0.00328144763300134	0.00331555374684649	0.00335576473895018	0.0033967678272438	0.0034334496674527	0.00346149023880807	0.00347779254250639	0.00348083688838257	0.00347103622311844	0.0034509969766956	0.00342532681345937	0.00339946299810904	0.00337716666198846	0.00335701569271284	0.00332938116924356	0.00327655401688866	0.00317896109525717	0.00302828570868872	0.00284206931292009	0.00266399759782168	0.00252803226912762	0.00239370943579061	0.0021612270164933	0.00188604478267765	0.00173445748595685	0.00144662386780561	0.00131480120424584	0.00109118119338194	8.91861008563422e-4	8.00438322650232e-4	6.38727901914984e-4	5.61377793303767e-4	4.46368324286722e-4	3.76778108911861e-4	3.32359778688147e-4	2.79844258287793e-4	2.24222324210926e-4	1.79377477720558e-4	1.51093911283029e-4	1.37079089644177e-4	1.31459194839366e-4	1.28649596039092e-4	1.25430909886452e-4	1.2118308732084e-4	1.16845159496355e-4
flux1:	0.66898225566704	0.00379150054454583	0.00378185096148038	0.00379025477723164	0.00381534066407682	0.00385368258964109	0.00390033785031463	0.00394961334112701	0.00399586553176887	0.0040341790332722	0.00406088253921236	0.00407396650866279	0.00407346616562318	0.0040617179535799	0.00404314508131976	0.00402305476208684	0.0040050800897597	0.00398756790869349	0.00396038542030818	0.00390489447200128	0.00380027891851994	0.00363739152467399	0.00343475253924167	0.00323976740785968	0.00309032006539157	0.00294229579661501	0.00268297210542961	0.00237275381680441	0.00220411434169952	0.00187476877514531	0.00172544768494996	0.00146090596085323	0.00122144299830991	0.0011114907172559	9.09466424325016e-4	8.13633785317537e-4	6.65648284769482e-4	5.68690211565304e-4	5.09955234195017e-4	4.45793166961384e-4	3.76506669120354e-4	3.18334855555301e-4	2.80157730657063e-4	2.60650096186156e-4	2.531165466655e-4	2.50512776440448e-4	2.48303462290201e-4	2.44975102947707e-4	2.40992272000499e-4
flux1:	0.669244704570794	0.00432312651808952	0.0043109192298715	0.00431893775849492	0.00434608956989986	0.00438903903331976	0.00444271465260325	0.00450108489274291	0.00455800797641957	0.00460798712048056	0.00464676711977379	0.00467181338671411	0.00468272386781291	0.00468148472235082	0.00467223979300744	0.00466006792354096	0.00464839292752344	0.00463529784548924	0.00461019619450508	0.00455366838971396	0.00444386029023424	0.00427093886390004	0.00405432917204902	0.0038448105274268	0.00368383299958984	0.00352378122409895	0.00323957110477031	0.00289616404787979	0.00271191081647199	0.00234284308028227	0.002177445666046	0.00187234841383184	0.00159287511755888	0.00146519277045118	0.00122330843087513	0.00110912984037431	9.28059666049899e-4	8.03813260451398e-4	7.3101010333545e-4	6.55737821660604e-4	5.73553519209533e-4	5.02888569927e-4	4.55619972756623e-4	4.3140229886181e-4	4.22786540494089e-4	4.21317609653945e-4	4.21134431802641e-4	4.19766212190821e-4	4.17116427749034e-4
flux1:	0.669507153474547	0.00484125662422638	0.00482666469805184	0.00483451751922351	0.00486401352902243	0.00491193384653204	0.00497311636689268	0.00504123536764773	0.00510969262910218	0.00517244018235652	0.00522465009536207	0.00526325065885799	0.00528736634456368	0.00529857450638339	0.00530066342671501	0.00529839965966512	0.00529492553384349	0.00528803078874745	0.00526672390847409	0.00521094777518857	0.0050980116708053	0.0049175353636242	0.00468975423337161	0.00446842926893312	0.00429817453953595	0.00412806964448075	0.00382137703787428	0.00344713144218554	0.0032489518751941	0.00284258540368856	0.00266280080370802	0.00231817898022659	0.00199951102474933	0.00185525712637256	0.00157468704843937	0.00144270021335051	0.00122905696905079	0.00107818132096728	9.91924889687395e-4	9.06347002285207e-4	8.12282601372972e-4	7.30178613153338e-4	6.74778238931339e-4	6.46720354850365e-4	6.37885927604846e-4	6.38483744170632e-4	6.41343086269195e-4	6.4299318633169e-4	6.42703941617974e-4
flux1:	0.6697696023783	0.00533759437166196	0.00532097142248881	0.00532899245647023	0.00536114223282861	0.00541433372769642	0.00548334844068279	0.00556161476100717	0.00564213170531048	0.00571834890660894	0.00578490033990038	0.0058381912281758	0.0058768629227329	0.0059020504289283	0.00591713199449868	0.00592649492803144	0.005932938693083	0.00593393396300248	0.00591812976132367	0.00586496761467664	0.00575111235134616	0.0055657643851806	0.0053298555360822	0.00509969961767493	0.00492263855593238	0.00474468645245928	0.00441829354099119	0.00401599644366331	0.00380577270542272	0.00336509943757653	0.00317283741207535	0.00279035663629804	0.00243396873146468	0.00227463347843148	0.00195724050464541	0.00180837119577556	0.00156327920237041	0.00138699569042298	0.00128824883488916	0.00119341557689563	0.00108871073002219	9.96409522028477e-4	9.33961277692579e-4	9.02985440869572e-4	8.94789813299132e-4	8.98345628109135e-4	9.05214598664388e-4	9.10906456957995e-4	9.14002296393238e-4
flux1:	0.670032051282053	0.00580590128025746	0.00578777086323201	0.00579637925484661	0.00583147795084488	0.00589011784684485	0.00596705648936407	0.00605553076817097	0.0061482043115354	0.00623809338615207	0.00631935356988198	0.0063879088105878	0.00644193589141097	0.00648212056545424	0.0065113999119655	0.00653373347665299	0.0065515284011251	0.00656191453080397	0.00655322270679704	0.00650451835183177	0.00639200000059474	0.0062045622699032	0.00596370229762602	0.00572783186375334	0.00554656328350671	0.00536312587756621	0.00502011282098112	0.00459291347728648	0.00437266761436833	0.00390116916034624	0.0036985120176221	0.00328042607968862	0.00288840910855974	0.0027157785052496	0.00236406026254181	0.00219959642455081	0.00192476347845942	0.00172481750816268	0.00161485916020741	0.00151203488461396	0.00139811497695534	0.00129700799692834	0.00122868352847736	0.00119572937140506	0.0011889873598716	0.00119631065124884	0.00120806013248704	0.00121873036734827	0.00122617778675009
flux1:	0.670294500185807	0.00624209486820315	0.00622312622556275	0.00623278749362059	0.00627106549525018	0.00633514912024678	0.00641980527062211	0.00651814180191415	0.00662256930566216	0.00672576062099003	0.0068214779099906	0.00690523336214707	0.00697478586761465	0.00703039166340778	0.00707453903209258	0.00711073002604541	0.00714094233736624	0.00716194731818141	0.00716179377170668	0.00711928302293119	0.00701030805438451	0.00682355466163868	0.0065809400438718	0.00634250427905374	0.00615966388837888	0.00597318123704846	0.00561684053604538	0.00516817113775659	0.00494001229569158	0.00444157134706273	0.00423072651790525	0.00377981740224192	0.00335481993100128	0.0031709336949589	0.00278795110091145	0.00260950668326014	0.00230717619560539	0.0020857817193808	0.00196616482787997	0.00185679047116821	0.00173522616118607	0.00162681390378473	0.00155383601706856	0.00151982792747835	0.00151527961301347	0.00152706258159134	0.00154442577755878	0.00156087621967776	0.00157353018978542
flux1:	0.67055694908956	0.00664414993351256	0.0066251219615176	0.00663630344413268	0.00667787722267654	0.00674716777955714	0.00683898820324994	0.00694638940707091	0.00706162667744517	0.00717713967097025	0.00728640606326217	0.00738462177478518	0.0074692007551997	0.00754001444157331	0.00759911694098948	0.00764954114009987	0.00769281024095141	0.00772532347793691	0.00773487818753716	0.00770010896621843	0.00759674440647437	0.00741334088946995	0.00717208024766194	0.00693415764230526	0.0067523307805073	0.00656524462210397	0.00619899358668932	0.00573248821813039	0.00549856349628703	0.00497736886902818	0.00476062336124707	0.00428013037048746	0.00382528746894218	0.00363239251674344	0.00322168470966183	0.00303115568579323	0.00270404380687331	0.00246381487090398	0.00233631752174799	0.0022219699707282	0.00209443551732543	0.00198028754916509	0.00190389645074989	0.00186971610293195	0.0018680019296888	0.00188479250808383	0.00190833232500043	0.00193119002227811	0.00194974650823112
flux1:	0.670819397993313	0.00701182961020859	0.00699358601993199	0.00700671123796341	0.00705154125950657	0.00712553480717713	0.007223593771039	0.00733879460706297	0.00746334967796709	0.00758959398787677	0.00771085064472195	0.00782211729791984	0.00792055865804495	0.00800572786430334	0.00807927917884211	0.00814378102404716	0.00820028835104815	0.00824481852255557	0.00826494235730609	0.00823920996726882	0.00814330625095484	0.00796572028452863	0.00772873755530235	0.00749424241414356	0.00731588451330274	0.00713056610148672	0.00675786021268294	0.00627727403411495	0.00603972342127652	0.00550017139945585	0.00527984827206364	0.00477338832378978	0.00429224024891331	0.00409274082906516	0.00365823035091588	0.0034577449562148	0.00310896629900725	0.00285283976013677	0.0027194125900796	0.00260176352862008	0.00246999655498344	0.00235171481963001	0.00227313963392597	0.00223960586233099	0.00224125102298718	0.00226343670229152	0.00229352472385599	0.0023232133190284	0.00234817189967321
flux1:	0.671081846897066	0.00734629097799824	0.00732969031612537	0.00734509680196083	0.00739295748927051	0.00747086816176297	0.00757386942661078	0.00769515588862091	0.00782702201679317	0.0079618415174165	0.00809292934822189	0.00821522038991357	0.00832574357824854	0.00842381755793095	0.0085107471895824	0.00858865504763594	0.00865812408990706	0.00871478367068088	0.00874599772082331	0.00873029931392681	0.00864343015602372	0.00847385820239227	0.00824381107573888	0.00801541378643236	0.00784278144538147	0.00766146587649558	0.00728571520240554	0.00679484504699336	0.00655576000823477	0.0060023539806522	0.00578077011272825	0.0052522507721399	0.00474865359150194	0.00454505842525019	0.00409094988503187	0.00388281447783557	0.00351579968211667	0.00324695268568871	0.00310966503242382	0.00299044114595994	0.002856205737911	0.0027353930047726	0.00265583017620461	0.00262368750925716	0.00262909682437148	0.00265690068318607	0.00269370959970489	0.00273043464504572	0.00276207463620086
flux1:	0.67134429580082	0.00764962142425569	0.00763548583068525	0.00765339025811231	0.00770385540482249	0.00778462349641405	0.00789093160427174	0.00801619378203192	0.00815292102355054	0.0082936791536493	0.00843193211400595	0.00856269879289391	0.00868299748287048	0.00879200800467675	0.0088907480169568	0.00898092376452369	0.00906265089965675	0.00913116793966071	0.00917364682846105	0.00916865725333894	0.00909207926835155	0.00893239218695691	0.00871160877890928	0.00849167239132646	0.00832676698282442	0.00815149561859853	0.00777598601926506	0.0072785931131688	0.00703997794731519	0.00647722789715538	0.00625665188404259	0.00571017838959519	0.00518820825601667	0.00498307457592667	0.00451374937386661	0.00430039071032323	0.00391879851765958	0.00364056352479388	0.00350154988163794	0.00338249540076036	0.00324754946112261	0.00312578372236206	0.00304638280934677	0.00301629886502753	0.00302576223127177	0.0030592513952657	0.00310276156781807	0.00314651117499466	0.00318488355782827
flux1:	0.671606744704573	0.00792436518918408	0.00791343151763778	0.00793390476548559	0.00798634972943027	0.00806867244874839	0.00817637148642105	0.00830318779150556	0.00844198834014658	0.00858568877593413	0.00872806318059502	0.00886436547594151	0.00899173334796796	0.0091093093569897	0.00921789313699736	0.00931881169849015	0.00941172472257004	0.00949148002556379	0.00954506853167498	0.00955113790632818	0.00948577107320909	0.00933748022830654	0.00912791561394738	0.00891845014208748	0.00876297509332935	0.00859554731049848	0.00822336800237896	0.00772310346260536	0.00748683859448591	0.00691916193499372	0.00670177102917202	0.00614154860289399	0.00560540129420074	0.00540127558691167	0.00492118478772138	0.00470508909438469	0.00431271503628607	0.00402849436593297	0.00388990184285337	0.00377274350888237	0.00363881027854233	0.00351762477492499	0.00343948096099194	0.00341205170171003	0.00342575895309146	0.00346486443211592	0.00351488392692245	0.00356544474782749	0.00361038077846926
flux1:	0.671869193608326	0.00817309457199363	0.00816597088645255	0.00818892420558043	0.00824254400624419	0.0083249258987461	0.0084319006635704	0.00855764625738775	0.00869552500478811	0.0088389579704595	0.0089821874278696	0.00912085030074509	0.00925233167773152	0.0093758382418386	0.00949202290946703	0.00960187473510693	0.00970461355917377	0.00979469923612687	0.00985894961536659	0.00987612123692503	0.00982254976644306	0.00968679378767254	0.00949000680736019	0.00929264171024441	0.00914797402636349	0.00898990935149516	0.00862388847459709	0.00812422258658429	0.0078920294612465	0.00732365502670642	0.00711149064518862	0.00654172380134747	0.00599561138959851	0.00579496701847136	0.00530852426708373	0.00509217343704666	0.00469285685302859	0.00440603807036075	0.00426997490813181	0.0041563887367917	0.00402513154505308	0.00390599911819009	0.0038301507032915	0.00380591143988212	0.00382397430321927	0.00386851990132542	0.00392471595837807	0.00398170299211111	0.00403283875403109
flux1:	0.67213164251208	0.00839806840519486	0.00839519804109631	0.00842038004355825	0.00847422053131517	0.00855503823910111	0.00865907016209437	0.00878103993481402	0.00891493900562132	0.00905484086754162	0.00919560390759906	0.00933338590981128	0.00946593874784737	0.00959262869008909	0.00971403079095507	0.00983083837551592	0.0099418505723332	0.0100411442529907	0.0101153700582744	0.0101434157801618	0.010101907570749	0.00997945868054381	0.00979660837239097	0.00961258289032539	0.00947975908111949	0.00933227070488654	0.00897492073842279	0.00847907763692862	0.00825248570151116	0.00768736331185809	0.00748228563631174	0.00690707695334667	0.00635512404819664	0.00616029671391573	0.00567177324373123	0.00545757883030392	0.00505510984625971	0.00476898303188268	0.00463746792467009	0.00452904678262311	0.00440204557107322	0.00428636537711675	0.00421379375538902	0.00419323296047689	0.00421571086475563	0.00426544780294344	0.00432738647216594	0.00439028376259359	0.00444709829225132
flux1:	0.672394091415833	0.00860100388500049	0.00860263840154785	0.00862964141105891	0.00868263928976706	0.00876021383439485	0.0088590825315365	0.00897461756896615	0.00910156229218176	0.00923477492881517	0.00936986137108223	0.00950362172256465	0.00963427959149518	0.00976144535324633	0.00988567858531773	0.0100074171823555	0.0101250600503494	0.0102323079514992	0.0103156490130825	0.0103541180568004	0.0103246597727453	0.0102159475121548	0.0100478076011318	0.0098779779643087	0.00975769419034984	0.0096216747734701	0.00927514982509344	0.00878604989173334	0.00856636706964845	0.00800808580835072	0.00781172919771597	0.00723498094508499	0.00668112375026583	0.00649424680177023	0.0060076710477621	0.00579790744050415	0.00539593577942963	0.00511361380794119	0.00498852592851744	0.00488674700369699	0.00476547508250243	0.0046545594855964	0.00458618880394628	0.00456976139038387	0.00459668736026765	0.00465133054867377	0.0047185203018189	0.00478672840813521	0.00484859157161066
flux1:	0.672656540319586	0.00878296952538641	0.00878915112797784	0.00881742471516763	0.008868451601492	0.00894112096475025	0.00903270210971639	0.0091393086572688	0.00925654274138111	0.00938015967707018	0.00950662240388347	0.00963347330446375	0.00975949359911071	0.00988460735625552	0.0100094113674216	0.0101341241122114	0.0102567647387879	0.0103706663672051	0.0104621589636004	0.0105104353309957	0.0104927792296893	0.0103979284942172	0.0102449175523863	0.0100897794692824	0.00998240533934158	0.00985842579542066	0.00952449278209187	0.00904470559447131	0.0088329944344189	0.00828471338114976	0.00809844543827017	0.00752376833169634	0.00697166057012812	0.00679460328678427	0.00631366824758319	0.00611040734857799	0.00571235534909392	0.00543669874164678	0.00531972889953519	0.00522592063167633	0.00511172049320396	0.00500678022892333	0.00494347411889065	0.00493161094367109	0.00496301377191294	0.00502227543698425	0.00509421008440036	0.00516709543822093	0.00523332065280409
flux1:	0.672918989223339	0.00894438980181214	0.00895494328557105	0.00898381264890215	0.00903171860611526	0.00909790407911077	0.00918025541905699	0.00927570687112286	0.00938080638654834	0.00949229472871474	0.00960757567498642	0.00972500873304001	0.00984399632092211	0.00996482808631799	0.0100881787612153	0.0102140774217611	0.010340182843537	0.0104594703447007	0.0105581164750549	0.0106154797064619	0.0106091977006236	0.0105280772494018	0.0103903014145343	0.0102500256348644	0.0101556305846486	0.0100439520648656	0.00972397748179071	0.00925568829059488	0.00905275039333713	0.00851714580321121	0.0083420337262673	0.00777266767897275	0.00722559805114182	0.00705991092633489	0.00658789302194506	0.00639294368379603	0.00600192651905299	0.00573547507148327	0.00562807923948632	0.00554338808255942	0.00543744584217169	0.00533957225348788	0.0052821257134379	0.00527523668479053	0.00531115606803964	0.00537477274145577	0.00545096904079256	0.00552791007145516	0.00559780641013933
flux1:	0.673181438127093	0.0090851384700261	0.00909967246122549	0.00912835967324598	0.00917201266469507	0.00923027407193312	0.00930170361714883	0.0093841187519906	0.00947507757864043	0.00957236807252345	0.00967439058480644	0.00978036949908711	0.00989036803788748	0.0100050741700571	0.0101252680883059	0.0102508124562838	0.0103790233167396	0.0105025293007924	0.0106073593364748	0.0106730433277559	0.0106775834216534	0.0106098604764337	0.0104871649911854	0.0103616431125263	0.0102800336543389	0.010180632244137	0.00987558552249109	0.00942057785608849	0.00922694909926181	0.00870618173860288	0.00854296983595375	0.00798172166483811	0.00744254768724593	0.00728941921399957	0.00682911273965452	0.00664396893900401	0.00626272556075969	0.00600763958373974	0.00591099690452689	0.00583635524501343	0.00573967425235387	0.00564981842126113	0.00559894398707546	0.00559741320098624	0.00563790549025546	0.00570565518688376	0.00578568114894397	0.00586610642465301	0.00593902471301475
flux1:	0.673443887030846	0.00920468927917692	0.00922260649271653	0.00925025336817661	0.00928857259320008	0.00933764974341976	0.00939676304500125	0.00946465712620451	0.009539940297154	0.00962148179638018	0.00970870554268879	0.00980172108794215	0.00990126790480423	0.0100084457327414	0.0101241543205584	0.010248105594353	0.0103772885187065	0.0105039974951652	0.0106141212925139	0.0106873662400345	0.0107021064617596	0.0106473027199479	0.0105393280829177	0.0104282251763874	0.0103589905791077	0.0102715933052535	0.0099820667181386	0.0095417227888268	0.00935768124023365	0.00885338668887867	0.00870248852682536	0.00815169102053112	0.00762279368441725	0.00748302299834564	0.0070366941870389	0.00686249616631507	0.00649333473986472	0.00625134916014137	0.00616632726408811	0.00610242470485624	0.00601579987030548	0.00593474960497501	0.00589105820661718	0.00589523086377216	0.00594036440053106	0.00601207206287962	0.00609556308427945	0.00617897766339422	0.00625434589842367
flux1:	0.673706335934599	0.00930229050684719	0.00932280679761071	0.00934849903252236	0.00938048179878581	0.00941932193336664	0.00946504840737177	0.00951735731427739	0.00957592257877279	0.00964070131775878	0.00971214005789751	0.00979122744911756	0.00987937166847889	0.00997807940669212	0.0100883713639578	0.0102098174838801	0.0103390935209538	0.0104681737193754	0.0105828164496294	0.0106629097278429	0.0106872050299726	0.0106447494452397	0.0105509877308241	0.0104537978925169	0.0103963611422389	0.0103204909075055	0.0100467347124782	0.0096220539124001	0.00944764121211596	0.00896094445668908	0.00882245204612253	0.00828394757368678	0.00776721020296786	0.00764119910085146	0.00721056315356544	0.00704807541467852	0.00669283679190811	0.00646523136453349	0.00639236218255977	0.00633962300992232	0.00626361820771958	0.00619197488111856	0.00615595302402289	0.00616611527525594	0.00621595577391656	0.00629148658376572	0.00637814803853265	0.00646414565395759	0.00654149037570397
flux1:	0.673968784838352	0.00937713302651917	0.00939930506170703	0.00942209808873168	0.00944684137821284	0.00947461452791822	0.00950621546632778	0.00954229612698347	0.00958358747307044	0.00963111512374423	0.00968632130343495	0.00975104361240876	0.00982733066663686	0.00991707501214109	0.010021408523666	0.0101397620104784	0.0102685107165911	0.0103993249137526	0.0105178453261613	0.0106041481917221	0.0106373665330133	0.0106066406288833	0.010526487625797	0.0104425883359782	0.0103962586881392	0.0103312848720949	0.0100732550598567	0.0096648891795393	0.00949994474584824	0.0090314984690182	0.00890520930153765	0.00838035932442466	0.00787717234659966	0.00776493871536895	0.00735116191540816	0.00720077094207175	0.00686081295242957	0.00664840130705486	0.00658787039987325	0.00654644021435235	0.00648137157312313	0.00641952954337763	0.00639151546281792	0.00640786958171422	0.00646245746553621	0.00654169921732337	0.00663129583222773	0.00671955627146869	0.00679850824920391
flux1:	0.674231233742106	0.00942848917819872	0.00945125047135968	0.00947019795134742	0.00948691683966839	0.00950302247749828	0.00952008526908903	0.00953969787967704	0.00956361721303644	0.00959389433029913	0.00963291717521519	0.00968332120983173	0.00974774956941812	0.00982844598983564	0.00992663471744487	0.010041605884309	0.0101694467408685	0.0103015426035988	0.0104234330814714	0.0105153914861526	0.0105569364266269	0.0105373087330476	0.0104701080423198	0.0103988093454766	0.0103628325583215	0.0103080234237106	0.0100654382890378	0.00967374042637903	0.00951794633093987	0.0090679901961232	0.00895345103573056	0.00844317068331297	0.00795446192421032	0.00785567464951674	0.00745940193429388	0.00732113492607577	0.00699733896242185	0.00680047813815715	0.00675212983370893	0.00672187395593991	0.00666780181148228	0.00661593343909074	0.00659609547704754	0.00661873366564558	0.0066780564552349	0.00676089363205387	0.00685322763157866	0.00694350050368183	0.00702378504034903
flux1:	0.674493682645859	0.00945580966748161	0.00947801440538459	0.00949220027846107	0.00950024566816318	0.00950431461871233	0.00950673851622079	0.00951001705256353	0.00951688142824209	0.00953034424178005	0.0095536695133478	0.00959022217114782	0.00964317983023065	0.00971509232858502	0.00980725100820321	0.00991880126315127	0.0100455559517018	0.0101786381886415	0.0103035076639456	0.0104006470537125	0.010449965633996	0.0104408130508995	0.0103858891945588	0.0103264742699176	0.0103000768165715	0.0102546496837621	0.0100270506467142	0.0096521333746022	0.00950506639060851	0.0090735026308956	0.00897006703816364	0.00847488159988762	0.00800116943115087	0.0079152026664143	0.00753660897816055	0.00741017288673753	0.00710297254710467	0.00692159315610524	0.00688495254779707	0.00686546792242529	0.00682219965816809	0.00678024870339165	0.00676856924569338	0.0067974498018296	0.00686141341993404	0.00694769671092336	0.00704257812388498	0.00713465588040828	0.00721606993699554
flux1:	0.674756131549612	0.00945877599018339	0.00947924952665173	0.00948782404051862	0.0094867017196963	0.00947859689887009	0.00946657535449636	0.00945399265444027	0.00944448434100934	0.00944194287164674	0.00945042263578161	0.0094739361301046	0.0095161249883402	0.0095797929614175	0.00966626947884306	0.0097745506806312	0.00990019114958353	0.0100340793042187	0.0101616217244922	0.0102635273704398	0.0103201036851201	0.0103208190900431	0.0102774979633638	0.0102292526370184	0.0102116768673774	0.0101748423368384	0.00996165416614486	0.00960345163094421	0.00946463801037411	0.0090511170553529	0.00895801196365049	0.00847813005864695	0.00801959457546969	0.0079455971536578	0.00758445879529854	0.00746929683654092	0.0071787264681355	0.00701238185999473	0.00698669313046613	0.00697733415570211	0.00694443916058103	0.00691212462166379	0.00690839249117349	0.0069433219412964	0.00701172502606392	0.00710124062163479	0.00719845410133778	0.00729213847576321	0.0073745184154288
flux1:	0.675018580453365	0.00943731459112788	0.00945490872770274	0.00945712792825974	0.00944651987925233	0.0094263382309934	0.00940034153881621	0.00937267392953045	0.00934778932369381	0.00933036365495604	0.00932514345268294	0.00933669709749965	0.00936905296755095	0.00942521269438515	0.00950651377380455	0.00961180019484581	0.00973638834900213	0.00987096523562203	0.0100009176766833	0.0101072036574299	0.0101705402001601	0.010180527272491	0.0101481438017951	0.0101103738744777	0.0101009021874273	0.0100718994851912	0.00987248537359406	0.00953081375927773	0.00939978190023486	0.0090037908612602	0.0089201863970105	0.00845558300469624	0.0080121486996051	0.00794912277394936	0.00760490315325417	0.00750026404370376	0.00722602319290762	0.00707395422498373	0.00705823305970202	0.00705815026257668	0.00703498694543077	0.00701181829779462	0.00701563159969209	0.00705625575443946	0.00712877073931568	0.00722121375901569	0.0073204866530807	0.00741555342610388	0.0074987382594352
flux1:	0.675281029357119	0.0093915847602177	0.00940523510041011	0.00940050209817277	0.00938028950605937	0.00934836577484979	0.00930912584323215	0.00926742026335898	0.00922842163008586	0.00919748119940519	0.00917993021319559	0.00918079491399192	0.00920440967025488	0.0092539171256579	0.00933063431909101	0.0094332537220741	0.00955687890464504	0.00969203538808939	0.00982413092925389	0.0099344021790757	0.0100039925287308	0.0100226503550982	0.0100005448119999	0.00997258157966681	0.00997054903281346	0.00994867071925609	0.00976237849698688	0.0094369897531715	0.0093133161401141	0.0089342628714676	0.00885933918813965	0.0084098408939378	0.00798126327612656	0.00792814524293198	0.00760008807195943	0.00750510180682567	0.0072466300883837	0.0071078406129184	0.00710093692355886	0.0071091259212165	0.00709487934246999	0.00708018283938862	0.00709096304467361	0.00713676887353747	0.00721293275424726	0.00730788860685126	0.00740886477433291	0.00750503186361553	0.00758882729670766
flux1:	0.675543478260872	0.00932195450580169	0.00933073642180973	0.00931864159164165	0.00928892747298437	0.00924583860027623	0.00919433557394479	0.00913987986735521	0.00908825153145257	0.00904535997947977	0.00901700758405585	0.00900857718688743	0.00902462785954756	0.00906838817464778	0.00914112984100594	0.00924139956641639	0.00936411978556204	0.00949970176863764	0.00963362276745166	0.00974743544440656	0.00982273296761886	0.00984943429687073	0.00983694014506835	0.00981813595879849	0.0098229321846038	0.0098075378242267	0.00963373484492446	0.0093243596652172	0.00920770426539913	0.00884499044960251	0.0087779956935677	0.00834336054742487	0.00792930899458769	0.00788504554495744	0.00757226797928873	0.00748602126497814	0.00724257726292126	0.00711591445857963	0.0071165804993954	0.00713193747719162	0.00712566491743458	0.00711861932472449	0.00713563605250806	0.00718596496738488	0.00726518146746463	0.00736211790301187	0.0074643409574942	0.00756124426562545	0.00764539256237819
flux1:	0.675805927164625	0.00922897744139663	0.0092321567052073	0.00921251310539367	0.0091736412434305	0.00912020861698958	0.00905765723767872	0.00899195226003322	0.00892936071176664	0.00887622661964135	0.00883870653444857	0.00882243812773156	0.00883212586993274	0.00887103312165195	0.00894036672241447	0.00903853963048675	0.00916033175466398	0.00929609484211945	0.00943143217944935	0.00954825785697022	0.00962864564646427	0.00966271347497387	0.00965914066737706	0.00964885758614061	0.00965992017120607	0.00965043989495969	0.00948853559442874	0.00919491316609132	0.0090850417153456	0.00873811988228143	0.0086784144746432	0.0082583997738281	0.007858529628121	0.00782214243532031	0.00752372089016966	0.00744532549083984	0.00721606314489471	0.00710029650935002	0.00710725492830539	0.00712863412531896	0.00712931500748832	0.00712899407268686	0.00715139879679617	0.00720547058208954	0.00728702403108781	0.00738529527674626	0.00748820365965284	0.00758538398342187	0.00766954370655901
flux1:	0.676068376068379	0.00911337984473223	0.00911045389847639	0.00908332383444681	0.00903589006093816	0.00897317592537632	0.00890100834759677	0.00882573913755428	0.00875399495241098	0.00869242711122693	0.00864742861609495	0.00862479210723411	0.00862929222554605	0.00866418158312919	0.00873058909689858	0.00882681285226223	0.00894753584672575	0.00908311223206493	0.00921933542413104	0.00933853419990031	0.00942330134181794	0.00946398868730261	0.0094686068156061	0.00946620215187666	0.0094830045598567	0.00947893455137608	0.00932839113980879	0.00905028492229191	0.00894707703874368	0.00861548840916268	0.00856257245170179	0.00815698541423098	0.00777099384860871	0.00774162783320622	0.00745667027929598	0.00738531852407633	0.00716935507528009	0.00706324831114923	0.00707525482102121	0.00710152336265924	0.00710810952077402	0.00711352778246077	0.00714039372493352	0.00719733915060795	0.00728041900557848	0.00737928187992576	0.00748221662544188	0.00757911940320005	0.0076628576437035
flux1:	0.676330824972132	0.00897606169537873	0.0089667879565611	0.00893249690016836	0.00887734888364925	0.0088066431498861	0.00872648465226802	0.00864348743097899	0.00856450620529502	0.0084963711630304	0.00844559575563512	0.00841803180150231	0.00841845466782587	0.00845006746215679	0.00851391521231053	0.00860820689362009	0.00872758071345778	0.008862461470554	0.00899890331461941	0.00911970988136679	0.00920803833377136	0.00925451554704216	0.00926654108138623	0.00927135379778092	0.00929339132677189	0.00929428396498035	0.0091546169553115	0.00889181741960351	0.00879526102410216	0.0084786532876061	0.00843217584683856	0.00804090430452869	0.00766856657843104	0.00764551869933959	0.00737321897779428	0.00730822236124303	0.00710469324309393	0.00700706435000175	0.00702296050857251	0.00705304638346438	0.00706450878280995	0.00707466709960749	0.0071050320097987	0.00716393127412211	0.0072476650340178	0.00734630551585962	0.00744852997706129	0.00754451795183894	0.00762731591328587
flux1:	0.676593273875885	0.00881811001379352	0.00880251853347658	0.00876165355536782	0.00869987616637734	0.00862267067422928	0.0085363053749201	0.00844752760946999	0.00836328735002062	0.00829046695165492	0.00823558851098664	0.0082044732767461	0.00820183505557873	0.00823079619964003	0.00829231903947655	0.00838455554458903	0.00850215668124581	0.00863569097442022	0.00877154873715464	0.00889307388421457	0.00898403884321738	0.00903539166849871	0.00905398272464673	0.00906532418093536	0.0090921012855475	0.00909755289034908	0.00896832402620374	0.00872064066325914	0.00863081455103398	0.00832894084416	0.00828869186307114	0.00791171447531131	0.00755289957837227	0.00753562739010709	0.00727529925253823	0.00721610819629819	0.0070242060681527	0.00693397253254338	0.00695272545292825	0.00698565541397272	0.00700102403959101	0.00701495146953131	0.0070478598767233	0.00710778354826001	0.00719127497837186	0.00728884255219799	0.00738957193446942	0.00748394917895629	0.00756522020677972
flux1:	0.676855722779638	0.00864081841999655	0.00861920754967425	0.00857259891809181	0.00850548381334857	0.00842343266297913	0.00833275781498471	0.00824020987499525	0.00815270332816177	0.00807705070494571	0.008019677611418	0.00798629283674189	0.00798149457755435	0.0080083010083696	0.00806759971037081	0.00815752303843949	0.00827279609325107	0.00840420702506219	0.00853856028881883	0.00865980839660955	0.0087523932122197	0.00880763319777668	0.00883189395332679	0.00884904550586508	0.00888006712837993	0.00888970598686164	0.00877051152572473	0.008537757342287	0.00845480477746421	0.0081675069443755	0.00813339431308263	0.00777077206867613	0.00742543909485981	0.00741355057294414	0.00716464145248291	0.00711084656745334	0.00692984372522387	0.00684605153637184	0.0068667789936457	0.00690170450249115	0.00692009912668422	0.00693688844479986	0.00697143029113196	0.00703147938382079	0.00711384856693711	0.00720949491330324	0.00730793238797722	0.00739997679389179	0.00747909438017105
flux1:	0.677118171683392	0.00844570435111277	0.00841861966163989	0.00836730608711517	0.0082963061258363	0.0082111727114759	0.00811814211850814	0.00802384087058713	0.00793502285410648	0.00785831657998493	0.00779995512844125	0.00776546244866365	0.00775927612677223	0.00778429454322611	0.00784134443914943	0.00792857976838686	0.00804086295366041	0.00816927804780366	0.00830112143216726	0.00842102253652227	0.00851414727299951	0.00857223429456358	0.00860122955284213	0.00862344814615029	0.00865821663031204	0.00867169331836277	0.00856215054788145	0.00834412263516816	0.00826821943161704	0.00799539992294878	0.00796741559229467	0.00761926824363957	0.00728744684238561	0.00728067491121915	0.0070427615551471	0.00699407882657754	0.00682333419418616	0.00674517123851199	0.00676715234025784	0.00680336314997044	0.00682401388947138	0.00684284896131594	0.00687819218031771	0.00693753435970905	0.00701795613491049	0.00711087444877525	0.00720625001804884	0.00729525046422735	0.0073715826229976
flux1:	0.677380620587145	0.00823451517606939	0.00820271349322046	0.00814789336994169	0.00807456450740168	0.00798815798443685	0.00789471714529769	0.0078006237739365	0.00771235530800798	0.00763625288930744	0.00757827243339853	0.00754369161791615	0.00753675201338657	0.00756022408063066	0.00761489250179245	0.00769897612070651	0.00780753740546216	0.00793203026771763	0.00806031758149643	0.00817777079175198	0.00827033169144652	0.00833020656144594	0.00836298529351538	0.00838951669283477	0.00842753460405432	0.00844451571841507	0.00834425011422451	0.00814070971888941	0.00807203040596797	0.00781361779169803	0.00779179760010447	0.00745826995080251	0.00714002962799235	0.0071381961935283	0.00691096597008443	0.00686720990161803	0.00670616342997793	0.006632959371429	0.00665563246538236	0.00669255881609532	0.00671481659670116	0.00673499086080769	0.00677040632939551	0.00682830591422827	0.00690604369964089	0.00699550509851691	0.00708711329695981	0.00717240736886442	0.00724535319789025
flux1:	0.677643069490898	0.0080092163615616	0.00797361820795508	0.00791659082104685	0.00784252586539042	0.00775663157144928	0.0076646489249875	0.0075726049354675	0.00748659747412177	0.00741259062306852	0.00735619190917221	0.00732238340285104	0.00731518511667902	0.00733723839928818	0.007389308246257	0.007469721880547	0.00757380171185787	0.0076934403894707	0.00781713555339857	0.00793105925345671	0.00802197492512521	0.00808259859354281	0.00811822384322636	0.0081483217928232	0.00818909977090342	0.00820926523690872	0.00811789994494566	0.00792855489459472	0.00786724029228421	0.00762315332774945	0.00760753538565597	0.00728875891805941	0.00698417266752644	0.00698714762178616	0.00677037036376994	0.00673142006664284	0.00657957843814384	0.00651079428387972	0.00653374488162631	0.00657095036808326	0.00659428844403448	0.00661521472873571	0.00665009293487425	0.0067059331940893	0.00678036591206003	0.00686574996844737	0.00695298288408465	0.00703399122753726	0.00710301549167797
flux1:	0.677905518394651	0.00777195828777556	0.00773359304790594	0.0076756948256638	0.00760245459653393	0.00751876410326407	0.00742996386794515	0.00734163027989788	0.00725939429692828	0.00718876926784571	0.00713495810050189	0.00710261077968102	0.00709551004574982	0.00711617311947018	0.00716536990433811	0.00724157782298005	0.00734043402845023	0.0074543311081907	0.0075724605713244	0.00768184409791209	0.00777010341366885	0.00783049833943193	0.00786807988001839	0.0079010284613737	0.00794409629706763	0.0079671395984312	0.00788428810612123	0.00770877959990018	0.00765490854338189	0.00742502312371759	0.00741560920515905	0.00711166438545814	0.00682077209398551	0.00682843269190106	0.0066219282735315	0.00658769169415633	0.0064446096424229	0.00637982071248935	0.00640276279148727	0.00643993061413131	0.0064639390030458	0.00648515167372949	0.00651901126775005	0.00657230837926218	0.00664294907857915	0.00672376635866506	0.00680613923839978	0.00688239331616926	0.00694705545412103
flux1:	0.678167967298405	0.00752502243458195	0.00748497104947951	0.00742751237330526	0.00735656017620958	0.00727660696856402	0.00719250934255474	0.00710931431616076	0.00703211670627422	0.00696592316489444	0.00691549173377183	0.00688511698105004	0.00687833813234366	0.00689755852800725	0.00694357843033827	0.00701506389339917	0.00710801451689609	0.00721537410415629	0.00732707552249634	0.00743102698653728	0.00751573354261402	0.00757502255417517	0.00761374828394971	0.00764888424727438	0.0076938028528826	0.00771943298087696	0.00764469508603774	0.007482589929848	0.00743615711463931	0.00722027944114437	0.00721700298517592	0.00692788681680615	0.00665066318323839	0.00666285847371253	0.00646646496169586	0.00643684594501168	0.00630210725701768	0.00624098321674962	0.00626373729813192	0.00630065278029963	0.00632502780191527	0.00634617871688346	0.00637866774732331	0.0064290765594875	0.00649558222351625	0.00657148769284767	0.00664865541832271	0.00671981646039608	0.00677979140162605
flux1:	0.678430416202158	0.00727075154723087	0.00723009144517641	0.00717429923664722	0.00710694411658532	0.00703205033461843	0.00695392420056745	0.0068770237096596	0.00680585788478517	0.00674488929597239	0.00669840714521787	0.00667034016252546	0.00666398660378578	0.00668165040760231	0.00672418721762226	0.00679048529770192	0.00687694569603212	0.0069771030645497	0.00708166568871392	0.00717945126341547	0.00725985983238476	0.00731729821749912	0.00735646051476822	0.00739319242609313	0.00743956432754205	0.00746750804096594	0.00740046865545935	0.00725125716077867	0.00721215825368072	0.00701000631028255	0.00701270949962667	0.00673831168267691	0.00647464219285627	0.0064911659802524	0.00630471228083252	0.00627958411296528	0.00615278559249379	0.00609507065357762	0.00611754160859737	0.00615407358876563	0.00617860464243168	0.00619945456514826	0.00623034558611518	0.00627765792035215	0.00633983074589946	0.00641062786964315	0.00648239168756132	0.00654825980897049	0.00660334920993427
flux1:	0.678692865105911	0.0070114712655252	0.00697122758616277	0.0069181979413691	0.00685555099845524	0.00678678934547246	0.00671562123068789	0.00664587603084805	0.00658144733855454	0.00652623479472208	0.00648405060492511	0.00645845936978308	0.0064525287123127	0.00646848076885092	0.00650725001363007	0.00656797451204744	0.00664748595303219	0.00673993673872375	0.00683683014894865	0.00692790136887099	0.00700344292939637	0.00705844050119965	0.00709745455950184	0.00713527619935212	0.007182752583399	0.00721275570591113	0.00715298570932615	0.0070160848009204	0.00698410918727182	0.0067953033802493	0.00680372452059549	0.00654381412871178	0.00629348115307912	0.00631405549003282	0.0061373411274745	0.00611652880635808	0.0059972693312775	0.00594276483906195	0.00596492159468383	0.00600100469558433	0.00602556005034289	0.00604596705951367	0.00607514743596773	0.00611928405008095	0.00617706509894389	0.00624270129964923	0.00630900621123632	0.0063695198345108	0.00641965360290151
flux1:	0.678955314009665	0.00674941206143517	0.00671051815674619	0.00666118186820252	0.00660412822246238	0.006542301285628	0.00647878241879429	0.00641675270781305	0.00635948011132013	0.00631030009139292	0.00627255434038971	0.00624945588529129	0.00624385857941142	0.00625792232963635	0.00629268135057704	0.00634754435171886	0.00641979247572975	0.00650420964578671	0.00659309898861765	0.00667710618526824	0.00674739965821678	0.00679953095167886	0.00683794332168847	0.00687643975451259	0.00692472284784944	0.00695654973547813	0.00690360802849595	0.00677836867806161	0.00675319956689381	0.00657726227898615	0.00659103351684631	0.006345256641796	0.0061079362055167	0.00613220590397495	0.00596498914212136	0.00594826113521095	0.00583613666255821	0.00578468725736357	0.0058065456345093	0.00584216462781191	0.00586667745032663	0.00588658358985724	0.0059140422658193	0.00595503976837681	0.00600849629496749	0.00606905105369971	0.00612997508989398	0.00618520179604412	0.0062304308842562
flux1:	0.679217762913418	0.00648664002959252	0.00644990890915352	0.00640501104900571	0.00635419812193973	0.00629983528840816	0.00624436650253186	0.00619032366448196	0.00614035680867595	0.00609725182475781	0.0060638992148699	0.00604318213368204	0.00603776258516274	0.0060497586507543	0.00608032188862967	0.00612914535689435	0.00619396804703784	0.006270206315009	0.00635095381114963	0.00642774550684576	0.0064925960036746	0.00654159832365728	0.00657908528014913	0.00661793118984218	0.00666677165944845	0.00670020253048174	0.00665363858100636	0.0065393565006377	0.00652057762310298	0.00635694058481339	0.00637559500604499	0.00614348253304855	0.00591875095879366	0.00594628826083108	0.00578828244073185	0.00577535133664476	0.00566995552220355	0.00562143908385558	0.00564304809675832	0.00567822479295012	0.00570268004214618	0.00572209706779394	0.00574790887613299	0.00578590288529225	0.00583521083456027	0.00589087809715575	0.00594661525523811	0.00599673588779126	0.00603721816132172
flux1:	0.679480211817171	0.00622500331243803	0.00619111034900958	0.00615120344929786	0.00610704439538586	0.0060604146150519	0.0060131269187675	0.00596707991886677	0.0059243290764048	0.00588713880494475	0.00585797831207367	0.00583942973160802	0.00583398860727119	0.00584375133570583	0.00587000055054965	0.00591272018192872	0.00597010548684487	0.00603819417465053	0.00611084815589565	0.0061804578018814	0.0062398427484752	0.00628560326867662	0.00632195996255994	0.00636091100166981	0.00641010096159354	0.00644492735659204	0.00640428380141689	0.00630021234500486	0.00628732016049033	0.00613533799732657	0.00615832442447286	0.00593930812493104	0.00572665672132157	0.00575697424882441	0.00560785114227918	0.00559838156798381	0.00549931075196478	0.00545363156685146	0.00547506279389714	0.00550984524074778	0.00553426754336442	0.00555326225853475	0.00557757062479503	0.00561277636319763	0.00565819955113544	0.00570926623925553	0.00576010511173521	0.00580539332184056	0.00584137476683315
flux1:	0.679742660720924	0.00596609818627472	0.00593557420541937	0.00590102320085663	0.00586371284411196	0.00582484997848636	0.00578563714703555	0.00574736978444113	0.00571154498838583	0.0056799445172387	0.00565465421022702	0.00563798903858805	0.00563230532923575	0.00563969666403434	0.00566158624106465	0.00569824845573404	0.00574832409886509	0.00580845050554102	0.00587322441034598	0.00593584707967289	0.00598989280088033	0.00603242708653458	0.0060675495238189	0.00610642835677929	0.00615579127868518	0.00619181038413356	0.00615662554920208	0.00606198990614682	0.00605441005295553	0.00591337812177159	0.00594008150593566	0.00573351603875105	0.00553237138725873	0.00556494087409369	0.00542433915875412	0.0054179607192817	0.0053248214980088	0.00528190562396436	0.0053032448270857	0.00533769819755033	0.00536214048035827	0.00538081989380282	0.00540381859493555	0.00543650997196556	0.00547837736259793	0.00552519973236088	0.00557149984684228	0.0056122993026137	0.00564409291951138
flux1:	0.680005109624678	0.00571125570093234	0.00568448869490575	0.00565548486398551	0.00562502456067037	0.00559376115968627	0.00556231987301633	0.00553143438104357	0.00550208946448735	0.00547563085050017	0.00545380435147077	0.00543869449955512	0.00543254595421555	0.00543746619664615	0.00545502403851147	0.00548577748301838	0.00552879408632194	0.00558128010075296	0.0056385245858976	0.00569448697893153	0.00574343907255034	0.00578286412199287	0.00581672668619203	0.00585540598101632	0.00590478521803575	0.00594179405365369	0.00591160450127774	0.00582561644509392	0.00582272310471083	0.00569189773658111	0.00572166290203401	0.00552685110480714	0.00533659829484466	0.00537087240723626	0.00523840908980419	0.00523473191246271	0.00514714939663643	0.00510694106958281	0.00512828111918625	0.0051624795488761	0.00518701208485234	0.00520550851352025	0.0052274230436795	0.00525791115101113	0.00529659348814355	0.00533957289000074	0.00538174056188121	0.00541844181064541	0.00544640630010112
flux1:	0.680267558528431	0.00546154687360198	0.00543879008894357	0.00541537082253918	0.00539159835914789	0.00536760349468098	0.0053434764345953	0.00531943889296311	0.00529601621029518	0.00527416966058815	0.00525535128407262	0.00524145275787171	0.00523463352776106	0.00523702879661867	0.00525035355394277	0.00527543674019941	0.0053117471493975	0.00535702209543919	0.00540719365718466	0.00545692099751995	0.00550111203814012	0.00553761715052249	0.00557024858850152	0.0056086333655198	0.0056578810642109	0.00569567156340965	0.00567001490756802	0.00559188751718255	0.00559302436914601	0.00547164381749657	0.00550380041436482	0.00532001939048004	0.00514002571265502	0.00517546042980038	0.00505074314303286	0.00504937381563958	0.00496699891985013	0.00492945700725812	0.00495089132476122	0.00498491009473225	0.00500960971124942	0.00502806599367085	0.00504913507767372	0.00507774694391285	0.00511363383160199	0.00515319317003578	0.00519165832903059	0.00522467688808383	0.00524919676790864
flux1:	0.680530007432184	0.0052178022845693	0.00519918634438085	0.00518125767322753	0.00516387858331293	0.00514669578648902	0.0051293136308254	0.00511149724723059	0.00509336946799235	0.00507556105641557	0.00505927720893879	0.00504625343140137	0.00503858812198123	0.00503845456833938	0.00504771010035219	0.0050674368422837	0.0050974738755359	0.00513604642455795	0.00517967569797	0.00522365882628226	0.00526347665664347	0.0052972951666046	0.00532875571372911	0.00536676721543759	0.00541573513438063	0.00545409095664221	0.00543250918767422	0.00536147105494162	0.00536597255787144	0.00525327723128718	0.00528716401536635	0.00511368989434925	0.00494332692695198	0.00497940238615459	0.00486204086979423	0.00486259704042682	0.00478511164786735	0.00475020551714442	0.00477182158870698	0.00480572936438868	0.00483066880401775	0.00484922394500836	0.00486968180653178	0.00489674022513434	0.00493021860697612	0.00496678053366775	0.00500197560160635	0.00503173236389622	0.00505320058064567
flux1:	0.680792456335937	0.00498064079887496	0.0049661877767656	0.00495354710238687	0.00494216451578111	0.0049312467594029	0.00491996600884354	0.00490768936316311	0.0048941957394054	0.00487983949459653	0.00486562470702217	0.00485316504809758	0.0048445188043398	0.00484190386279975	0.00484731184461316	0.00486205598921921	0.00488631059653184	0.00491874210359122	0.00495640442133362	0.00499516974398724	0.00503102894670244	0.00506241322855193	0.00509277495526169	0.00513033765001514	0.00517887091137116	0.00521756647682597	0.00519960992182484	0.00513491839090904	0.00514213022111538	0.0050373810938128	0.00507236801220514	0.00490849777483231	0.00474716036982621	0.00478339865953523	0.00467301428048458	0.00467513679636995	0.00460225625755804	0.0045699608757095	0.0045918338035556	0.00462568502849604	0.00465092276022909	0.00466969853088458	0.00468975862280151	0.00471556386382529	0.00474699873468658	0.00478096637095793	0.00481330790865755	0.00484021247801031	0.00485901600996128
flux1:	0.681054905239691	0.00475050209200729	0.00474013994762047	0.00473249719061243	0.00472663832188354	0.00472137814161989	0.00471551295317495	0.00470807154643418	0.00469854724065996	0.00468707050044416	0.00467448734281228	0.00466232049457077	0.00465260516084612	0.00464760628475121	0.00464943779758514	0.00465961843581077	0.00467861973949825	0.00470550067302153	0.0047377906564149	0.0047718747300606	0.00480419298519963	0.00483339427419799	0.00486272593952134	0.00489975855116827	0.00494769274588674	0.00498649456589265	0.00497172642681674	0.00491267940295805	0.00492197701308351	0.00482447140681308	0.00485997836267393	0.00470504767945677	0.00455216895642886	0.00458814795050714	0.0044843806950296	0.00448774276577779	0.00441921578062076	0.00438950627888531	0.0044116927064879	0.00444552059961267	0.00447109165528648	0.00449018084811468	0.00451002183085416	0.00453483603603693	0.00456455411875969	0.0045962949068362	0.00462616845441035	0.00465060563942465	0.00466711412187609
flux1:	0.681317354143444	0.00452767851834338	0.00452125490269617	0.00451825113118494	0.00451738955969329	0.00451714358488291	0.00451599102344949	0.00451268169818264	0.00450647990138971	0.00449734182809249	0.00448599476555494	0.00447389718284804	0.00446307391688723	0.00445583533037729	0.00445440210872017	0.00446047005785394	0.00447476814742936	0.00449669852207434	0.00452420960395308	0.00455413920634383	0.00458331930354884	0.00461057297999698	0.00463892984075104	0.00467534055800055	0.00472250203669053	0.00476117202465956	0.00474917324252278	0.00469511909854585	0.00470592352886946	0.00461500772582668	0.00465051928071016	0.00450391583251886	0.00435897782996209	0.0043943407037231	0.00429685357591824	0.0043011669453006	0.00423677333136312	0.0042096195631055	0.00423215254814698	0.00426596337510627	0.00429187195161519	0.00431132907301221	0.0043310838314293	0.00435511883508823	0.00438339584560431	0.00441322896822246	0.00444097729081995	0.00446329672309935	0.00447785381773288
flux1:	0.681579803047197	0.00431234330186889	0.00430963831598254	0.00431086168228908	0.00431443548535639	0.00431854364913395	0.0043214027982941	0.00432154159847269	0.00431804908604722	0.00431075302481152	0.00430029689275297	0.0042880969449877	0.00427617588051269	0.00426688388002945	0.00426252967853954	0.00426495562080799	0.00427510739917338	0.00429268141304716	0.0043159903969657	0.00434226809997305	0.00436868554183534	0.00439420172688469	0.00442162002070042	0.00445730541840057	0.00450351413878728	0.00454181430153855	0.00453218834946799	0.00448253348869691	0.00449432377676528	0.00440940215167341	0.00444447777397045	0.00430564995503458	0.00416819001007559	0.00420265050395276	0.00411113161924752	0.00411615005837291	0.00405569715817385	0.00403105889830841	0.00405394436467299	0.00408771369529101	0.00411392826785544	0.0041337633967341	0.00415351178177598	0.00417692096734099	0.00420397294964536	0.00423216061545411	0.0042580754260251	0.00427858412896953	0.0042915012202761
flux1:	0.68184225195095	0.0041045736578135	0.00410531159844155	0.00411031097240346	0.00411773741210308	0.00412553779195415	0.00413172385047293	0.00413465854037372	0.00413330589595555	0.00412740674234864	0.00411755088190123	0.00410512958720197	0.0040921672179991	0.00408104448261852	0.00407413680408978	0.00407340110803105	0.00407995901234105	0.00409375353074453	0.00411340968135051	0.0041365043152953	0.00416049983221786	0.0041844585612905	0.00421095386148516	0.00424580065369687	0.00429087469209679	0.00432857247042883	0.00432094962163668	0.00427516335395601	0.00428748514160829	0.00420802570234608	0.00424230547508944	0.00411076669964365	0.00398037990917695	0.00401372368774465	0.00392788653125051	0.00393340711131131	0.00387672562472517	0.00385454899834657	0.00387776427438742	0.00391143579292777	0.00393788731823328	0.00395806366102275	0.00397782942032585	0.00400070400195908	0.00402668302237328	0.00405342576836486	0.00407774290556531	0.00409670059904168	0.00410825240890287
flux1:	0.682104700854704	0.00390436890552265	0.00390822929749885	0.00391652627864764	0.0039272140504908	0.00393805459699507	0.00394690937765932	0.00395202809827824	0.00395229605137282	0.00394740395628903	0.00393791315101595	0.00392520239495073	0.00391129731044314	0.0038985965613921	0.00388951879295905	0.00388610278182125	0.00388960588551677	0.00390017206105137	0.00391668985337528	0.00393703088770221	0.00395890683649414	0.00398145675836594	0.00400702513703592	0.00404091371631471	0.00408467450413819	0.00412154806000144	0.00411558872392657	0.00407320528458249	0.00408567550293196	0.00401121191576247	0.00404441787692776	0.003919746924948	0.00379608519446875	0.00382816779826316	0.00374775014095524	0.00375361273514301	0.00370055261504406	0.00368076813707522	0.00370426282308056	0.0037377499630409	0.00376433344311585	0.00378476879595053	0.00380452083633237	0.00382689065702489	0.00385188490241023	0.00387732089719039	0.00390021885941545	0.00391783580163403	0.00392825761815828
flux1:	0.682367149758457	0.00371166464178996	0.0037182929255001	0.00372939294421541	0.0037427529855738	0.0037560013528999	0.00376690152838396	0.00377363897714332	0.00377506219343695	0.00377084381855109	0.00376153705444253	0.00374851607440998	0.00373380355230521	0.00371980077209456	0.00370894464040576	0.00370332293062492	0.00370428979240757	0.003712146978207	0.0037260015143552	0.00374397627706211	0.00376399581079153	0.00378525530078967	0.0038098762235701	0.00384268500424023	0.00388496249203715	0.00392080539999749	0.00391620225855424	0.0038768200301359	0.00388912783039985	0.0038192581860172	0.00385119169368414	0.00373302965882852	0.00361579790292926	0.00364653984190591	0.00357130171894447	0.00357738707821376	0.00352781386825066	0.00351033618867476	0.00353403526148026	0.0035672255605363	0.00359380484918129	0.00361437678958592	0.00363403453699605	0.00365587312945173	0.00367991117059424	0.00370411930804189	0.00372572095783751	0.00374215815383399	0.00375164451148535
flux1:	0.68262959866221	0.00352634448726548	0.00353536263276701	0.00354876566676203	0.00356422126787897	0.00357927365291941	0.00359163775692306	0.00359947993265726	0.00360164926579021	0.00359782750347004	0.00358857531808974	0.00357526602770009	0.00355991183351976	0.00354489914844498	0.00353265734373248	0.00352529085860861	0.00352421350634257	0.00352984467783498	0.00354146886832024	0.0035574216368562	0.00357580965896344	0.00359586937868487	0.00361950943351808	0.00365111924677325	0.00369175646236835	0.00372638150017543	0.00372286037104506	0.00368613862145538	0.00369804298356605	0.00363242573239608	0.0036629614288014	0.00355100589994612	0.00343995596175259	0.00346933549539658	0.0033990565118524	0.0034052831253232	0.00335907483234579	0.00334380398801	0.00336761272495636	0.00340037442106663	0.0034267897607471	0.00344734400046951	0.00346678624657716	0.00348801955625951	0.00351107824436886	0.0035340846045905	0.00355446174733165	0.00356983335730826	0.00357853812548442
flux1:	0.682892047565963	0.00334825082164972	0.00335926793897818	0.00337447906454784	0.00339147563582169	0.00340776508904043	0.00342105981279485	0.00342954790588593	0.00343211169097417	0.00342846439013573	0.00341918527595482	0.00340564678303614	0.00338984038805539	0.00337411865985952	0.0033608774963609	0.0033522068463212	0.00334954542991892	0.00335339352442088	0.00336317635819577	0.00337740859929009	0.00339435376829157	0.00341327996815575	0.00343589681598139	0.00346619491441412	0.0035050516855395	0.00353829366686803	0.00353561322429275	0.00350126690066939	0.00351259156195666	0.00345093920008529	0.0034800162914705	0.00337401343303018	0.00326893627629307	0.00329698040624803	0.00323145650566778	0.00323777635309261	0.00319482071104018	0.0031816444534041	0.00320545451269179	0.00323764460667434	0.00326372205995251	0.00328408306532633	0.00330315937398866	0.00332367724509624	0.00334569244388725	0.00336747948838761	0.00338665989643859	0.00340103763716617	0.00340907553353263
flux1:	0.683154496469717	0.00317719543091439	0.00318981821307761	0.00320635788001589	0.00322437232481234	0.00324137654591206	0.00325512240549458	0.00326385596418132	0.00326652052758315	0.00326287842586499	0.00325353449114007	0.00323985698861809	0.00322380433271745	0.00320767550722771	0.00319380757079374	0.0031842466474489	0.00318042451037253	0.00318288935259545	0.00319117486315755	0.00320394619048277	0.00321960353286273	0.00323744168721397	0.00325898792374007	0.00328787145307032	0.00332482732935422	0.00335654512091972	0.00335449576851817	0.00332228904392068	0.00333291552165197	0.00327498672439378	0.00330259839182963	0.00320233360397646	0.00310305032593728	0.00312982451978778	0.00306886427450605	0.00307525754366034	0.00303544939506974	0.0030242460407051	0.00304794191846617	0.00307941476747901	0.00310497651115237	0.00312495929162856	0.00314350283239398	0.00316317215194084	0.00318405130844541	0.00320456899777788	0.00322254531185348	0.00323596456028784	0.00324341408680419
flux1:	0.68341694537347	0.00301297031467617	0.00302681295505196	0.00304422660806428	0.00306277593200527	0.00308002421589557	0.00309380031364165	0.00310243948509217	0.00310496875347554	0.00310121258215631	0.00309180450718241	0.003078102624633	0.00306201853446868	0.00304577785203218	0.00303163471033249	0.00302156452434926	0.00301696367080762	0.00301839940723854	0.00302548620663646	0.00303701588570005	0.0030515098263073	0.00306828843672475	0.00308871529516051	0.00311609431007889	0.00315105088622338	0.00318112886013892	0.00317953113833445	0.00314927046252266	0.00315912998244222	0.00310472094187422	0.00313090274362681	0.00303619058749192	0.00294254281116652	0.00296813999069593	0.00291156046963086	0.00291802935624983	0.00288126787320441	0.00287190912793035	0.00289537423990282	0.00292598974429301	0.00295086415630552	0.00297028606599032	0.00298812667527559	0.00300680498802026	0.00302644044277235	0.0030456183468882	0.00306235816480467	0.00307482536233353	0.00308173307384344
flux1:	0.683679394277223	0.00285535826522688	0.0028700513848486	0.00288791791211689	0.00290656653262986	0.00292364535239564	0.00293709277984143	0.0029453592657253	0.00294757322771449	0.00294362986416953	0.00293419114308717	0.00292059684604295	0.00290469726576285	0.00288862553103323	0.00287453071601227	0.00286429367657863	0.00285925080089844	0.00285996396270175	0.00286610540582841	0.00287657441180969	0.0028900021925328	0.00290573674452576	0.00292499770264342	0.00295079790211094	0.00298368078765514	0.00301202996348301	0.00301073286937406	0.00298226021607776	0.00299132530438324	0.00294026101637412	0.00296507912757243	0.00287575318899179	0.00278759341270961	0.00281212276985392	0.00275974510408875	0.00276630691983676	0.00273249249503439	0.00272484582050737	0.00274796761147297	0.00277759820415672	0.00280162879076226	0.00282032028388767	0.00283729663251085	0.00285484508996938	0.00287312703783331	0.00289088647459714	0.00290634286102357	0.00291784370776981	0.00292422959253727
flux1:	0.683941843180977	0.00270414240731225	0.00271934053268818	0.00273727902616277	0.00275564425022502	0.00277220097061571	0.00278502441283881	0.00279270080002698	0.00279447260532018	0.00279031019168852	0.00278090070718409	0.00276755590250436	0.00275205018004414	0.00273640638868684	0.00272264897281551	0.00271254392502461	0.00270734728686659	0.00270759570775273	0.00271300083882034	0.00272255454333444	0.00273499005444205	0.00274968715111275	0.00276774152121169	0.00279190685330975	0.00282266746314496	0.00284922650561552	0.0028481060113772	0.00282129285468109	0.00282956921787587	0.0027816953797089	0.0028052354374924	0.00272113876678271	0.00263832125871987	0.00266189748892709	0.00261354236102819	0.00262022231028221	0.00258925313023827	0.00258318341636161	0.00260585714112355	0.00263439304454965	0.00265744549656072	0.00267525900069446	0.00269122894951676	0.00270752362772452	0.00272435176282863	0.00274061705908728	0.00275473870003113	0.0027652465524611	0.0027711101689419
flux1:	0.68420429208473	0.00255911377390296	0.00257450101645826	0.00259217546378694	0.00260993075492314	0.00262567513339198	0.00263764240117609	0.00264456969093472	0.00264582132480841	0.00264144341052395	0.00263214251140343	0.0026191916230786	0.00260427518577599	0.00258928988248293	0.00257611903368856	0.00256639741855262	0.00256128487820202	0.00256127770391468	0.0025661131268601	0.002574864662372	0.00258636267033326	0.0026000243111585	0.00261684081036357	0.00263933597763321	0.00266795316867452	0.00269268926146304	0.00269164716470657	0.00266638948980356	0.00267390862222361	0.00262908465292259	0.00265144183972907	0.00257241853485884	0.00249479133981232	0.00251752488244002	0.00247300827373871	0.00247983237890432	0.00245160088927047	0.00244697141601134	0.00246910250522238	0.0024964550283147	0.0025184220084835	0.00253523838363593	0.00255008689825066	0.00256502778058718	0.00258032087341479	0.0025950289907993	0.00260776928398066	0.00261725315090942	0.00262258006329061
flux1:	0.684466740988483	0.00242007618897147	0.00243536996283997	0.00245249171446341	0.00246936761853575	0.00248407100996585	0.00249501048160072	0.00250108387904118	0.0025017805606493	0.00249721950157375	0.00248811888929087	0.00247570176624535	0.00246154958043752	0.00244741935099508	0.00243504025035453	0.00242590372489623	0.002421062201729	0.00242096115664596	0.00242535388582219	0.00243338814313169	0.0024439888002127	0.00245661666382379	0.00247217682961329	0.0024929895640721	0.00251947097108535	0.00254238043097375	0.00254134349604478	0.00251755790083797	0.00252437065664206	0.00248246415939984	0.00250373497675289	0.00242962336800166	0.00235702192604597	0.00237901075491683	0.00233814035682742	0.00234512907473795	0.0023195187061074	0.00231619157234569	0.00233769673815701	0.00236379968231063	0.00238460327066445	0.00240033565307564	0.00241397997408578	0.00242749720449043	0.0024412001332562	0.00245430811809785	0.00246563263145147	0.00247406421627985	0.00247883223151862
flux1:	0.684729189892236	0.00228684815322542	0.00230180098448472	0.00231812909319938	0.002333911968053	0.00234740442947273	0.00235720065162568	0.00236236391668153	0.00236250756864148	0.00235781756639346	0.00234901439635196	0.00233725996387853	0.00232402117800466	0.00231090464373208	0.00229947608264259	0.00229107584380913	0.00228664234850721	0.00228656430242032	0.00229060552707652	0.00229798362489878	0.00230771703560634	0.00231931651174222	0.00233361769751735	0.00235276052799002	0.00237714331121869	0.00239825168649461	0.00239717088194654	0.00237479160447747	0.00238096278291791	0.00234184556135675	0.00236212154169202	0.00229274928991037	0.00222499204524992	0.00224631544928457	0.0022088881508151	0.0022160512039167	0.0021929338022719	0.00219077012608263	0.00221157753163265	0.00223638700785032	0.00225597901248029	0.002270574145136	0.00228296622214186	0.00229502354393696	0.00230711159573048	0.00231860156860844	0.00232849349639026	0.00233585285449573	0.00234003759866632
flux1:	0.68499163879599	0.00215926195094895	0.00217366163121038	0.00218900138730773	0.00220353031843507	0.00221569604234804	0.00222428395101727	0.00222852278895578	0.00222814505711307	0.00222339530246445	0.00221498593420466	0.00220400698029266	0.00219180108818642	0.00217981667355156	0.00216945052364076	0.00216188844014291	0.00215795268650964	0.00215797342685788	0.00216172300269831	0.00216848697092746	0.00217737751154413	0.00218796115424843	0.00220101876025009	0.00221852991250148	0.00224088056504633	0.00226024191157534	0.0022590914518721	0.00223806800485595	0.00224367185203786	0.00220721740033769	0.00222658079937517	0.00216176204811534	0.00209864825758081	0.00211936289430135	0.00208516368579698	0.00209249652572686	0.00207173090431182	0.00207059113650519	0.00209064002553345	0.00211413312044474	0.00213249365745118	0.00214593104322548	0.0021570574962773	0.00216765306102853	0.00217813359086018	0.00218801525074152	0.0021964787222399	0.00220275827463765	0.00220633775142396
flux1:	0.685254087699743	0.00203716067112645	0.00205082915239243	0.00206502929026362	0.00207819172523365	0.0020889633665676	0.00209632169957275	0.002099656743682	0.00209881207815855	0.00209408044966459	0.00208615522404456	0.0020760446175876	0.00206495935347184	0.00205418495055879	0.0020449475407405	0.00203827903802403	0.00203488749427291	0.00203504648885954	0.00203853788497693	0.00204471525556097	0.00205278532493098	0.00206237539613921	0.00207422399283394	0.00209016707429785	0.0021105799698846	0.00212827503331286	0.00212705091358117	0.00210734594553702	0.00211246238922805	0.00207854462731583	0.00209706595844202	0.00203660050021736	0.00197791025261727	0.00199804856194022	0.00196685105177851	0.0019743331946442	0.00195576509873794	0.00195550973959173	0.0019747498974341	0.001996922654829	0.00201405749411789	0.00202634684805884	0.00203622689328854	0.00204539182289772	0.00205430357798047	0.0020626144245648	0.00206967574172017	0.00207488258164777	0.00207784051021599
flux1:	0.685516536603496	0.00192039414441481	0.00193318563681231	0.0019461347450952	0.00195786142145728	0.00196721390455725	0.00197335837194123	0.00197583827497634	0.00197459751454136	0.00196996518237158	0.00196260447418755	0.00195343295986858	0.00194352396951258	0.00193399845020854	0.00192591371735596	0.00192015221000395	0.00191731332842274	0.00191761918413958	0.00192086458229917	0.00192647259715124	0.00193374552918177	0.0019423753771606	0.00195306846840041	0.00196753069721686	0.00198612518505086	0.00200225833191253	0.00200097610609022	0.00198256314210151	0.00198727455220516	0.00195576748880634	0.00197350462369635	0.0019171788735707	0.00186267512978594	0.00188224598717045	0.00185381453775766	0.00186140979123062	0.00184487337214969	0.00184536426016439	0.00186375557572449	0.00188462069638667	0.00190055786381411	0.00191173538513258	0.00192041724298748	0.00192821244244016	0.00193562300429491	0.00194242665350601	0.00194813372019376	0.00195229033619995	0.00195461823885497
flux1:	0.685778985507249	0.00180881487215641	0.00182061358722545	0.00183223621463959	0.00184249589479914	0.00185044020386249	0.00185541687748178	0.00185711190190459	0.00185555665761029	0.00185110378022951	0.00184437540080773	0.00183619093570131	0.00182748308947094	0.00181920944677026	0.00181226357609125	0.00180738612178725	0.00180507640686867	0.00180551270115363	0.00180850796880394	0.00181355718760477	0.00182005916815166	0.0018277733251357	0.0018373816602868	0.00185047058113157	0.0018673866268693	0.00188208153606219	0.00188077321568028	0.0018636340430636	0.00186802234061523	0.00183880032434766	0.00185579880268207	0.00180338823851651	0.00175282052645221	0.00177181182247414	0.00174590510958872	0.00175356349155738	0.00173888416420741	0.00173998634917684	0.00175749860406466	0.00177708314168602	0.00179186918562367	0.00180199313234343	0.0018095494358954	0.00181606118578472	0.00182206304807646	0.00182744611484623	0.00183186644923299	0.00183501013748189	0.00183670830635531
flux1:	0.686041434411003	0.00170227486124271	0.00171299275452135	0.0017232455888114	0.00173203997899767	0.00173861728138139	0.00174249649751217	0.00174349281785077	0.00174171077021164	0.00173751328921355	0.001731471134702	0.00172429956079075	0.00171678961655646	0.00170973937809219	0.00170388653839183	0.0016998403128768	0.00169801085756237	0.00169854203804911	0.00170127136412308	0.00170576856592288	0.00171152954275318	0.00171838260026593	0.00172699114340748	0.00173882999032659	0.00175422257839075	0.00176761689072959	0.00176632700464619	0.00175044862798864	0.00175459263229544	0.00172753088696869	0.00174382505508085	0.00169509769828556	0.00164820697137274	0.00166658965627643	0.0016429652792448	0.00165062624511191	0.00163762460165444	0.00163920866101135	0.001655821526606	0.0016741647114264	0.00168786091765539	0.00169700687513419	0.00170352953379377	0.00170886435625994	0.00171357014936837	0.00171763819739342	0.00172085597826552	0.00172303730760256	0.00172411489604303
flux1:	0.686303883314756	0.0016006239347146	0.0016101986689532	0.00161906701153054	0.00162642607148833	0.00163170234385084	0.0016345732305838	0.00163496798238186	0.00163304903553212	0.00162917641474294	0.00162386011094432	0.00161770682938449	0.00161136704410101	0.00160548551494939	0.00160065423613566	0.00159736340453222	0.00159594653813451	0.00159652363892345	0.00159896371071446	0.00160291410332627	0.00160796782390667	0.00161402231435389	0.00162172617137375	0.00163244824306776	0.00164648094872951	0.00165872023648716	0.00165750125543181	0.00164287251263799	0.00164684549724907	0.00162182071493977	0.00163743534169198	0.00159215582248153	0.00154867993119938	0.00156641297728771	0.00154483262840175	0.00155242910879072	0.00154092541984606	0.00154286996153577	0.00155857307231188	0.00157572426534263	0.00158840297525916	0.00159665909637826	0.00160225397500965	0.00160653318770571	0.00161007049996325	0.00161294352051245	0.00161505611024611	0.0016163368279499	0.00161681136898644
flux1:	0.686566332218509	0.00150370965763079	0.00151210286427139	0.00151959746671225	0.00152557515493513	0.00152963632211269	0.00153160191151583	0.00153149888316978	0.0015295319985749	0.00152604565185231	0.00152148086427144	0.00151633311429002	0.00151111535934999	0.00150632722770838	0.00150242696662149	0.00149979954917252	0.00149871528737742	0.00149928127908163	0.00150140496489006	0.00150481381637226	0.00150919724184548	0.00151452088458033	0.00152142063461913	0.00153116319688773	0.00154400146646695	0.00155523299364798	0.0015541404533385	0.00154074852230978	0.00154461602420438	0.0015215068857647	0.00153645896966428	0.0014943927447182	0.00145407198154283	0.00147110770138736	0.00145134236055228	0.00145880507787429	0.00144862385722124	0.0014508178972107	0.00146561081222561	0.00148162750994205	0.00149336859439208	0.00150083098395925	0.00150561265662203	0.0015089669326542	0.00151147308637539	0.00151328088664854	0.00151439521034604	0.00151484593932139	0.00151474258695533
flux1:	0.686828781122262	0.00141137860888042	0.00141857440066407	0.00142472860432293	0.00142939898478486	0.00143234647427612	0.00143351926907126	0.00143302506293193	0.0014310955472248	0.00142804767289621	0.00142424674378686	0.00142007609919211	0.00141591605935635	0.00141213093626348	0.00140905842596143	0.00140699281481315	0.00140615486690113	0.00140664952379083	0.00140842908921257	0.00141130295452291	0.00141505535610151	0.00141971808925353	0.00142591503626125	0.00143481332990269	0.00144661804914046	0.00145698482662109	0.00145607255427407	0.00144389966100167	0.00144771763700518	0.00142640522138744	0.00144070578764444	0.00140162314555969	0.00136420539668227	0.00138049460671078	0.00136232926473065	0.00136959084351271	0.00136056498785917	0.00136290990324171	0.00137680177420474	0.00139174755959432	0.00140263504320636	0.00140940338316833	0.00141349013625633	0.00141605429634918	0.00141767133766178	0.00141854911667228	0.00141877817943198	0.00141847617474899	0.00141782690364462
flux1:	0.687091230026016	0.0013234784355821	0.00132948203928211	0.00133434908690808	0.00133780266620295	0.0013397492428189	0.00134024709028007	0.00133946758480489	0.00133765463360139	0.00133508722034962	0.00133204985742533	0.00132881462846684	0.00132563574666499	0.00132275329714895	0.00132039836042958	0.00131878922399766	0.00131811038042909	0.00131847459798894	0.00131988451189801	0.00132223223519551	0.00132539427216918	0.00132946547794249	0.0013350573196057	0.00134323921988964	0.00135416109895653	0.00136379669318356	0.00136311254291007	0.00135213319314245	0.00135594663419919	0.00133631474686149	0.00134997051829659	0.00131365010330867	0.00127889525749562	0.00129439187951567	0.00127762939823731	0.00128462789308249	0.00127660202121427	0.00127901285250075	0.00129202167754497	0.00130596404507712	0.00131608286801143	0.0013222563426048	0.00132576554616332	0.00132767373779912	0.0013285438117065	0.00132862810012373	0.00132808781579451	0.00132711494249867	0.00132595784767557
flux1:	0.687353678929769	0.00123986000495085	0.00124469635038601	0.0012483467245544	0.00125068689418671	0.00125175266601636	0.00125169483936383	0.00125073185184393	0.00124910623727223	0.00124705010709647	0.00124476396025945	0.00124241130654508	0.00124012825613284	0.00123804269426344	0.00123629330663541	0.00123503670434467	0.00123443348802404	0.00123461301178179	0.0012356323901988	0.00123746602273137	0.00124007903551603	0.00124362528340203	0.00124870259604764	0.00125628435246294	0.00126645952571001	0.00127548396815519	0.00127506640455916	0.00126524540593952	0.00126908750319828	0.00125102298935597	0.00126403788565205	0.00123026957451331	0.00119795297717718	0.00121261780286924	0.00119708166828436	0.00120376327762241	0.00119659605442848	0.00119900204249462	0.00121115347885707	0.00122416153131351	0.00123359446754823	0.00123926804560836	0.0012423119857078	0.0012436933587355	0.00124395457607961	0.00124337963268129	0.00124218603904283	0.00124062702799757	0.0012390057629999
flux1:	0.687616127833522	0.00116037902996763	0.00116409114730845	0.00116660982607379	0.00116794933881254	0.00116825789729532	0.00116776137268335	0.00116670952436975	0.00116533142857945	0.00116380530644524	0.00116224639904802	0.00116071409168071	0.0011592356877065	0.00115783952939592	0.00115658602182638	0.00115558363210419	0.00115498014313865	0.00115492867627722	0.00115554337723144	0.00115687907713678	0.0011589847232287	0.0011620682240565	0.00116671200718984	0.00117379531686382	0.00118334237577149	0.00119185936766527	0.00119173512061593	0.00118302655727096	0.00118691847119255	0.0011703115804835	0.00118268804690847	0.00115127511061148	0.00112118998561225	0.0011349934669499	0.00112052935213169	0.0011268502350389	0.00112041563968574	0.00112276000690551	0.00113408581656557	0.00114622791571144	0.00115505272046327	0.00116031387338686	0.00116299613529833	0.00116397110186602	0.00116375396578169	0.00116264866626561	0.00116091552863892	0.00115885648308686	0.00115681978647178
flux1:	0.687878576737275	0.00108489675589584	0.00108754388537738	0.00108902747188095	0.00108948495908921	0.00108915970369466	0.00108833571676325	0.00108727960498581	0.00108619671047706	0.00108520642357857	0.00108433952141331	0.00108355741035409	0.00108278898666186	0.00108197606098119	0.00108111444353088	0.00108027687367501	0.00107960778987648	0.00107928944068785	0.00107949377633265	0.00108035267175358	0.00108199291347387	0.00108467072742641	0.001088951073935	0.00109562154588682	0.00110464003154103	0.00111273547520001	0.00111291834740067	0.00110526554017283	0.00110921676716252	0.00109396160939593	0.00110570179629169	0.00107646235495464	0.00104842122813012	0.00106134527875581	0.00104782147795784	0.00105374871824691	0.00104793636746994	0.00105017546185933	0.00106071174617239	0.0010720532708448	0.00108034018190884	0.00108526614292652	0.00108767864167689	0.00108835580140945	0.00108778024300873	0.00108626546791747	0.00108410223281431	0.00108162930819907	0.00107923051171777
flux1:	0.688141025641029	0.0010132795880441	0.00101493497617917	0.0010154887327226	0.00101518534432181	0.00101434611641933	0.00101329715523444	0.00101230900911151	0.00101155502901691	0.001011093012673	0.00101087209101545	0.00101076341387092	0.00101060877403828	0.00101027657129375	0.00100971102556386	0.00100896022023764	0.00100817293782043	0.00100756395951735	0.00100736195067459	0.00100777087422464	0.00100898822197057	0.00101131212690049	0.0010152879199827	0.0010216148080266	0.00103018502048753	0.00103792676420577	0.00103841753445139	0.00103175389534585	0.00103576316940008	0.00102175825906839	0.00103286507087044	0.00100563290016313	9.79468134870299e-4	9.9150701882175e-4	9.78813919892282e-4	9.84325768037155e-4	9.7904050905249e-4	9.81142503904696e-4	9.90927927720182e-4	0.00100152933132411	0.00100933907983775	0.00101399476619363	0.00101621552384603	0.00101668933131119	0.00101586239853952	0.00101404892021299	0.00101155897148408	0.00100875713853023	0.00100605353454443
flux1:	0.688403474544782	9.45397836923765e-4	9.46146261909456e-4	9.45881138831824e-4	9.4493743649447e-4	9.43697624686878e-4	9.4251504361791e-4	9.41653060440174e-4	9.41246908983024e-4	9.41292214229103e-4	9.41661206149384e-4	9.42143904637679e-4	9.42506991781464e-4	9.4255846754798e-4	9.42203095350097e-4	9.41473892084464e-4	9.40529808972289e-4	9.39619584501106e-4	9.39025662416886e-4	9.39017621676823e-4	9.39855466864919e-4	9.41872295075386e-4	9.45591709948339e-4	9.51628660122018e-4	9.59812523231089e-4	9.67251103363871e-4	9.68038356351595e-4	9.62288949273793e-4	9.66345570744335e-4	9.53494415445404e-4	9.63972431007333e-4	9.3859720204882e-4	9.14160794738948e-4	9.25321233138461e-4	9.13370051102368e-4	9.18455613410724e-4	9.13616643571525e-4	9.15560012278126e-4	9.24634216886155e-4	9.34549570719432e-4	9.41932053179938e-4	9.4636876510268e-4	9.48460521568858e-4	9.48809761516781e-4	9.478240007881e-4	9.45810874706386e-4	9.43090058751694e-4	9.40041879792335e-4	9.3709384871323e-4
flux1:	0.688665923448535	8.81123981718021e-4	8.8105910229809e-4	8.80088883294968e-4	8.78622127714517e-4	8.77086397491679e-4	8.75848810845758e-4	8.75156333256825e-4	8.7510209471865e-4	8.75621052543518e-4	8.7651502938738e-4	8.77503219434932e-4	8.78289643183117e-4	8.78634603097002e-4	8.78414533321605e-4	8.77655432579172e-4	8.7653039630208e-4	8.75321637024966e-4	8.74360706110874e-4	8.73974951482939e-4	8.74477801458487e-4	8.76230008485933e-4	8.79731533492892e-4	8.85518024805986e-4	8.93360689820299e-4	9.00530802428118e-4	9.01592446575971e-4	8.96676013164849e-4	9.00761470760288e-4	8.88973128370295e-4	8.98829373081757e-4	8.75176410177136e-4	8.52339198085662e-4	8.62639843386558e-4	8.5136084404639e-4	8.56019384135943e-4	8.51559138044871e-4	8.53331105137204e-4	8.61733466052352e-4	8.71009626221029e-4	8.78003348465823e-4	8.82258322546513e-4	8.84268033265102e-4	8.84555143021798e-4	8.83487701497635e-4	8.8136117430977e-4	8.78496586479275e-4	8.75280976048728e-4	8.7215082677074e-4
flux1:	0.688928372352288	8.2033095729471e-4	8.19552604899624e-4	8.17991288137149e-4	8.1611323179669e-4	8.14375978752651e-4	8.13148520218554e-4	8.12654129137562e-4	8.12941893914873e-4	8.13889504790982e-4	8.1523636403441e-4	8.16642045650964e-4	8.17760563539705e-4	8.18316731869638e-4	8.18168683723527e-4	8.17341913012685e-4	8.16025880118596e-4	8.14534041731821e-4	8.13240856096751e-4	8.12522443820492e-4	8.12735897047574e-4	8.14262136916669e-4	8.17575828125185e-4	8.2313898527664e-4	8.30670863959271e-4	8.37593298262064e-4	8.38898511580326e-4	8.34729714866751e-4	8.38819462868723e-4	8.28008982333163e-4	8.37253516365379e-4	8.15203146881064e-4	7.93853560995822e-4	8.03323980579274e-4	7.92664390013434e-4	7.96904373031695e-4	7.92767356778734e-4	7.94362472249448e-4	8.02131285266661e-4	8.1080774059857e-4	8.1744007274699e-4	8.2153690586771e-4	8.23496126397806e-4	8.23767362754103e-4	8.22679815116015e-4	8.20512761268613e-4	8.1758181038235e-4	8.14272798658886e-4	8.11023340605972e-4
flux1:	0.689190821256042	7.62890938028307e-4	7.61502470322077e-4	7.59461973287184e-4	7.57277210881045e-4	7.55421753512984e-4	7.54256186038366e-4	7.53974671850208e-4	7.5458219278708e-4	7.55904199740946e-4	7.57626837042865e-4	7.59361849187992e-4	7.60725839796343e-4	7.61419677698274e-4	7.61292064782273e-4	7.60373025656711e-4	7.58869010490412e-4	7.57120978829814e-4	7.55538847378975e-4	7.54537662297603e-4	7.54508025811775e-4	7.55843563739859e-4	7.58992299409178e-4	7.64348810934495e-4	7.71587784412924e-4	7.78271590183602e-4	7.7978295585672e-4	7.76274628928155e-4	7.80339896603919e-4	7.70428569551327e-4	7.79074852079435e-4	7.58521409465699e-4	7.38563877266455e-4	7.47243165604734e-4	7.3716490677191e-4	7.41002869237246e-4	7.37144537987244e-4	7.38563449717615e-4	7.4573554541449e-4	7.53844910088599e-4	7.60133103548958e-4	7.6408298711196e-4	7.66009078799204e-4	7.66295472900249e-4	7.6523434028409e-4	7.63086226706582e-4	7.60156008986938e-4	7.56821566970719e-4	7.53514494709532e-4
flux1:	0.689453270159795	7.08674942057586e-4	7.06780752672546e-4	7.04368979814097e-4	7.01973836441477e-4	7.00072273264051e-4	6.99007828737316e-4	6.98941890356017e-4	6.99836898692566e-4	7.01472393904709e-4	7.0349123923064e-4	7.05469383849641e-4	7.06998287387297e-4	7.07765587249327e-4	7.07618231498421e-4	7.06594427929607e-4	7.04916852885102e-4	7.02949008261963e-4	7.01127915327413e-4	6.99897199120683e-4	6.99670733857683e-4	7.00847610939938e-4	7.03848197550264e-4	7.09006160910508e-4	7.15959792814252e-4	7.22404516216925e-4	7.24080161284847e-4	7.21145408660732e-4	7.25154946535717e-4	7.16070327573384e-4	7.24135326429717e-4	7.04985858500557e-4	6.86338934819885e-4	6.9427404827534e-4	6.84751388596435e-4	6.88210673192093e-4	6.8459636657028e-4	6.85844794145705e-4	6.92455506347517e-4	7.00024534371e-4	7.05977365959814e-4	7.09780993153915e-4	7.11679016707211e-4	7.11998003105242e-4	7.10995888197277e-4	7.08913242006766e-4	7.06040254520088e-4	7.02741262814672e-4	6.99435479068098e-4
flux1:	0.689715719063548	6.57553357865452e-4	6.55256602123742e-4	6.52575862972793e-4	6.5005773465233e-4	6.48171313539454e-4	6.47236057257215e-4	6.47378490871628e-4	6.4852142420207e-4	6.5040575700505e-4	6.52641480894778e-4	6.54780677893622e-4	6.56401331818246e-4	6.57187583094753e-4	6.56991096424587e-4	6.55860653594656e-4	6.54033245441069e-4	6.51889066337902e-4	6.49883362162955e-4	6.48477869957586e-4	6.48099732803777e-4	6.49146685749692e-4	6.52010761608987e-4	6.56971372557999e-4	6.63639039703587e-4	6.69836927901713e-4	6.71632543329302e-4	6.69186611408956e-4	6.731083112398e-4	6.64784005375588e-4	6.72288043463462e-4	6.54460777850525e-4	6.3705506715476e-4	6.44298957256256e-4	6.35316107151204e-4	6.38425474845804e-4	6.35029364630748e-4	6.36117223294186e-4	6.42200586444962e-4	6.49251523238822e-4	6.54871364418363e-4	6.58521310334546e-4	6.60386417643253e-4	6.60743972980863e-4	6.59821191820896e-4	6.57838513788592e-4	6.55068720801918e-4	6.51858165073583e-4	6.48608186732682e-4
flux1:	0.689978167967302	6.09397260479518e-4	6.06797821571853e-4	6.03943547270286e-4	6.01380565493411e-4	5.99560368564302e-4	5.98772838428298e-4	5.99108933522426e-4	6.00455785838119e-4	6.02523500426402e-4	6.0489966051127e-4	6.0712396418903e-4	6.08771736671381e-4	6.09532242832026e-4	6.09267130337353e-4	6.08037022895653e-4	6.06090424454407e-4	6.03817829476547e-4	6.01683693641251e-4	6.00157658886241e-4	5.99670674855995e-4	6.0061288702908e-4	6.03347650362001e-4	6.0810673447201e-4	6.14481655399829e-4	6.20419783460528e-4	6.22290465274086e-4	6.20252358192188e-4	6.24054712441079e-4	6.16429968292939e-4	6.2339632707615e-4	6.06818954672326e-4	5.90594887405971e-4	5.97204502040424e-4	5.88753183690876e-4	5.91545310893437e-4	5.88349289463011e-4	5.89289885680284e-4	5.94878918047438e-4	6.01430978206385e-4	6.06716051867184e-4	6.10199389111107e-4	6.1201948827705e-4	6.12412580432691e-4	6.11579136769485e-4	6.09720170362246e-4	6.0708940840316e-4	6.04011865460661e-4	6.00866447986292e-4
flux1:	0.690240616871055	5.64080194777955e-4	5.61272888698613e-4	5.58332576324617e-4	5.55793457674232e-4	5.54081201601525e-4	5.53452074557625e-4	5.53961941602533e-4	5.55466954397884e-4	5.57654494363475e-4	5.60099899145119e-4	5.62341210760475e-4	5.63960836664692e-4	5.64660564093509e-4	5.64316105539171e-4	5.63000221024207e-4	5.60969498960737e-4	5.58618142205772e-4	5.56411043802906e-4	5.54816157215996e-4	5.54259588689055e-4	5.55118392196189e-4	5.57727231996542e-4	5.6227666573025e-4	5.68347844280021e-4	5.74010148685034e-4	5.75912045043578e-4	5.74205901658879e-4	5.77859288559237e-4	5.7087846636018e-4	5.77332795932713e-4	5.61940648009079e-4	5.46846185348727e-4	5.52880412530115e-4	5.44957422424738e-4	5.47467306832248e-4	5.4445975464435e-4	5.45268977240311e-4	5.50395921634977e-4	5.56466693795033e-4	5.61413282126402e-4	5.64714189339949e-4	5.66472649835382e-4	5.66891786221704e-4	5.66149515467675e-4	5.64428755284397e-4	5.61963431514843e-4	5.59054876721701e-4	5.56055959706263e-4
flux1:	0.690503065774808	5.21480000740356e-4	5.18553006757053e-4	5.15605326568194e-4	5.13149290545089e-4	5.11578078399518e-4	5.11111663565235e-4	5.11772271115151e-4	5.13390239513619e-4	5.15638208283264e-4	5.18088820226328e-4	5.20288166937485e-4	5.21834216157098e-4	5.22447371193221e-4	5.22020344551286e-4	5.20637507996558e-4	5.1855973250702e-4	5.16178458608336e-4	5.13950826340489e-4	5.12334426107109e-4	5.11742904217612e-4	5.12535560752293e-4	5.15018683632229e-4	5.19347765007504e-4	5.2510187009986e-4	5.30471079397785e-4	5.32362851084601e-4	5.30919112841403e-4	5.34396902569772e-4	5.28008899999497e-4	5.33978507838472e-4	5.19712717965564e-4	5.05701077240998e-4	5.11218718490817e-4	5.03823530948765e-4	5.06086858606694e-4	5.03261267408717e-4	5.03956725538593e-4	5.0865315951206e-4	5.14259783229567e-4	5.18864185443887e-4	5.21966332477615e-4	5.2364451733861e-4	5.24076193458037e-4	5.23420904404589e-4	5.21845214969406e-4	5.19563226717191e-4	5.16851155067104e-4	5.14033184859328e-4
flux1:	0.690765514678561	4.81480258430389e-4	4.78513765540651e-4	4.75627792530496e-4	4.73304478051423e-4	4.71899403903061e-4	4.71594839991055e-4	4.72381624328798e-4	4.74069678534401e-4	4.76324525941663e-4	4.78724796682342e-4	4.80833103683091e-4	4.82270052004463e-4	4.82779405797512e-4	4.82272723666505e-4	4.80844801195126e-4	4.78756851587379e-4	4.76391484130163e-4	4.74190760596307e-4	4.72594391784552e-4	4.71997141607635e-4	4.72736805083159e-4	4.75091932523186e-4	4.79188741385332e-4	4.84611921531554e-4	4.89671361244843e-4	4.91515463641495e-4	4.90271854222674e-4	4.93551331400861e-4	4.87709045890569e-4	4.93222147376725e-4	4.80027899340335e-4	4.67055408357815e-4	4.72113281265265e-4	4.6524577229065e-4	4.6729732912955e-4	4.64650810701999e-4	4.6525091165645e-4	4.69547692681519e-4	4.74707716115674e-4	4.78967814910554e-4	4.81856359916706e-4	4.83435815461662e-4	4.83864699189052e-4	4.83288162674584e-4	4.81858382054579e-4	4.79770169455355e-4	4.77273988282404e-4	4.7466362359918e-4
flux1:	0.691027963582315	4.43971031164992e-4	4.41036105860538e-4	4.38270674829554e-4	4.3612004498233e-4	4.34898629572971e-4	4.34750754390825e-4	4.35638762069826e-4	4.37357582077852e-4	4.39572678910045e-4	4.41876289336334e-4	4.43854635947522e-4	4.45156553578088e-4	4.45552558771576e-4	4.44973891700007e-4	4.4352407355032e-4	4.4146078786583e-4	4.39152374517776e-4	4.37019570148537e-4	4.35478011299204e-4	4.34898447563444e-4	4.35594364221516e-4	4.37817532376317e-4	4.4167027940988e-4	4.46749873769713e-4	4.51485099359015e-4	4.53248878804923e-4	4.52151193148136e-4	4.55214284625085e-4	4.49874170411392e-4	4.54959181396672e-4	4.4278414411221e-4	4.3080833892615e-4	4.3545961389991e-4	4.29118012662392e-4	4.30990245284604e-4	4.28522006965126e-4	4.29045010183193e-4	4.32972074251646e-4	4.37703970178262e-4	4.41620337584622e-4	4.44283437457058e-4	4.45747629730998e-4	4.46158366624728e-4	4.45650037418385e-4	4.44362459573112e-4	4.42472101704177e-4	4.40203729827053e-4	4.37819893509491e-4
flux1:	0.691290412486068	4.08848753646287e-4	4.06006453369995e-4	4.03409674447199e-4	4.01461954494337e-4	4.00434460880492e-4	4.00434402515462e-4	4.01399014141654e-4	4.0311352410512e-4	4.05249669665916e-4	4.07419720331458e-4	4.0923912861104e-4	4.10389040959443e-4	4.10668802862971e-4	4.10029260156619e-4	4.08580598310376e-4	4.06573340389681e-4	4.0435691865323e-4	4.02325713443533e-4	4.00866500458668e-4	4.00322207660127e-4	4.00980153167932e-4	4.03066596391303e-4	4.06664913948952e-4	4.11390985934075e-4	4.15791175889378e-4	4.17447752152224e-4	4.16450425794374e-4	4.19284215400672e-4	4.14405963223918e-4	4.19090899344979e-4	4.07883936873771e-4	3.96862008966981e-4	4.01154878109021e-4	3.95334065911937e-4	3.97055900441095e-4	3.94765803833885e-4	3.95228920624582e-4	3.98814992847326e-4	4.03138369815729e-4	4.06714912425625e-4	4.09144716586173e-4	4.10480267176625e-4	4.10858848629183e-4	4.10407253164499e-4	4.09254914476457e-4	4.07561191910313e-4	4.05525791683511e-4	4.03380003460536e-4
flux1:	0.691552861389821	3.76015304470408e-4	3.73316076542982e-4	3.70925074705227e-4	3.69200806315035e-4	3.68370532825649e-4	3.68506128899033e-4	3.69523474405578e-4	3.71203126159788e-4	3.73228593918985e-4	3.75237343950326e-4	3.76878189742327e-4	3.77867191474505e-4	3.7803336501594e-4	3.77346292717753e-4	3.75920538015894e-4	3.73996208285864e-4	3.71900096874559e-4	3.69996474055943e-4	3.6863988884309e-4	3.68142942411709e-4	3.68765844604146e-4	3.70710899114118e-4	3.74046990930291e-4	3.78413588649945e-4	3.82472619610585e-4	3.84001509206955e-4	3.83067920042986e-4	3.85664928553039e-4	3.81211263313828e-4	3.85523286131942e-4	3.75233505807049e-4	3.65121179727132e-4	3.69097933992555e-4	3.63788200988759e-4	3.65384211966321e-4	3.63271540678848e-4	3.63690163783938e-4	3.66962459212903e-4	3.70898044063201e-4	3.74142242758448e-4	3.76335400078585e-4	3.77532832040616e-4	3.77867522125104e-4	3.77461292373568e-4	3.76435025271842e-4	3.749323951263e-4	3.73129170072181e-4	3.71226084310716e-4
flux1:	0.691815310293574	3.45376474013918e-4	3.42859884983442e-4	3.40700834844658e-4	3.39211141392482e-4	3.38574806232556e-4	3.38830979795489e-4	3.39878181942256e-4	3.41496966169507e-4	3.43387221559732e-4	3.45215500205321e-4	3.46666656201762e-4	3.47492869535028e-4	3.47552550569657e-4	3.46832489163204e-4	3.45449241413451e-4	3.43629714664376e-4	3.41675285652862e-4	3.39917630494648e-4	3.38677074616991e-4	3.38234618792638e-4	3.38823280324638e-4	3.40623217631981e-4	3.43692769560053e-4	3.47698818158144e-4	3.51415951385505e-4	3.52803381687662e-4	3.51905832940527e-4	3.5426404509722e-4	3.50200609638806e-4	3.5416573145205e-4	3.44741899171345e-4	3.35492783073811e-4	3.39189339063833e-4	3.34375676304211e-4	3.35865661975236e-4	3.33928205534189e-4	3.34315345812442e-4	3.37299335769929e-4	3.40868818577732e-4	3.43791651490069e-4	3.45749403108663e-4	3.46803452651846e-4	3.47085313447591e-4	3.46713888621644e-4	3.45803141591077e-4	3.44482599187681e-4	3.42905606856782e-4	3.41243684327696e-4
flux1:	0.692077759197328	3.16840152495482e-4	3.14534984260848e-4	3.12623497524789e-4	3.11370639087527e-4	3.10918955124414e-4	3.11278162541782e-4	3.12333535963619e-4	3.13869854117784e-4	3.15607076411228e-4	3.17243490708011e-4	3.18501309322663e-4	3.19168771718376e-4	3.19132438818626e-4	3.18394262607523e-4	3.17070418816844e-4	3.15372358573652e-4	3.13574210544368e-4	3.11973775535395e-4	3.10856423121024e-4	3.10471402126421e-4	3.11025225337801e-4	3.12677922181777e-4	3.15480686791456e-4	3.1913044266651e-4	3.22510577008222e-4	3.23749452335762e-4	3.22868800775164e-4	3.24991432925428e-4	3.21286710077209e-4	3.24929643159385e-4	3.16319957431916e-4	3.07885362672076e-4	3.11331237510116e-4	3.06993191116776e-4	3.0839216370703e-4	3.0662568262879e-4	3.06991664291602e-4	3.09710961511699e-4	3.12936785745633e-4	3.15552433458544e-4	3.17280386766365e-4	3.18189963792437e-4	3.1841304795408e-4	3.18067095299554e-4	3.17260547641229e-4	3.16110375436839e-4	3.14749327016953e-4	3.13321585770312e-4
flux1:	0.692340208101081	2.90314598591201e-4	2.88239325484628e-4	2.86581215688458e-4	2.85559472852349e-4	2.85277968882317e-4	2.85720793684236e-4	2.86764089116384e-4	2.88200586903647e-4	2.89773100595944e-4	2.91213141142089e-4	2.92280366726559e-4	2.92797915806265e-4	2.92678460228687e-4	2.91936699857737e-4	2.90686163792893e-4	2.89121141660597e-4	2.87487576478105e-4	2.86049202688995e-4	2.85056822681638e-4	2.84728764806419e-4	2.85246391613736e-4	2.86751763636236e-4	2.89291765379923e-4	2.92594806637309e-4	2.95648293067473e-4	2.96737800379621e-4	2.95862725203896e-4	2.9775774543863e-4	2.94382968097782e-4	2.97727084961454e-4	2.89879266372524e-4	2.82208446079694e-4	2.85427134896708e-4	2.81539189626511e-4	2.82857738888627e-4	2.81255820239771e-4	2.816082480924e-4	2.84084630588503e-4	2.86989786282006e-4	2.89315208546577e-4	2.90822890527489e-4	2.91590780642182e-4	2.91752072603574e-4	2.9142369360672e-4	2.90709710930341e-4	2.89716135007663e-4	2.88557173676078e-4	2.8735198450428e-4
flux1:	0.692602657004834	2.65707105386502e-4	2.6387073446234e-4	2.62463139201796e-4	2.61660011995206e-4	2.61530100012173e-4	2.62036010109932e-4	2.63048740482353e-4	2.64372156783347e-4	2.65773838123961e-4	2.67018952114435e-4	2.67903625035636e-4	2.68283825816429e-4	2.68095687663001e-4	2.67364020299681e-4	2.66197623193568e-4	2.64772463378787e-4	2.633061679111e-4	2.62029158708401e-4	2.61159010295017e-4	2.60884785005885e-4	2.61364592464175e-4	2.6272475645377e-4	2.65010112932043e-4	2.67980894574519e-4	2.70722953525506e-4	2.71667831749047e-4	2.70793780277092e-4	2.72473214603929e-4	2.69402224073337e-4	2.72469585986523e-4	2.65331211845345e-4	2.58371930119119e-4	2.61381603175114e-4	2.57914005796886e-4	2.59158951105399e-4	2.57713207400856e-4	2.58057178691473e-4	2.60310736965842e-4	2.62918582322651e-4	2.64973032778873e-4	2.66273308740892e-4	2.66905703942606e-4	2.67004889225904e-4	2.66687678545679e-4	2.66054659763318e-4	2.65202443532549e-4	2.64228907507285e-4	2.63230817603868e-4
flux1:	0.692865105908588	2.42923274550326e-4	2.41326495923404e-4	2.40159290420999e-4	2.39556945061003e-4	2.3955717601566e-4	2.40105404951063e-4	2.4107123676347e-4	2.4227227428282e-4	2.43501957819075e-4	2.44558624677133e-4	2.45273012326426e-4	2.45531150055081e-4	2.45289562098895e-4	2.44580442854211e-4	2.43506020688415e-4	2.42223293091596e-4	2.40922138388887e-4	2.39801200278954e-4	2.39046930129424e-4	2.38821428590797e-4	2.39261857387908e-4	2.40481031764694e-4	2.42523438887607e-4	2.45180493434368e-4	2.47630318988805e-4	2.48439854598918e-4	2.47567741796596e-4	2.49046820425587e-4	2.46255852680846e-4	2.4906726456322e-4	2.42586263352053e-4	2.36285582436748e-4	2.39099993991237e-4	2.36019883470465e-4	2.37195102060857e-4	2.35895621061788e-4	2.36234120063121e-4	2.38283483978608e-4	2.40617590677054e-4	2.42422108771288e-4	2.43530531875691e-4	2.44036461901314e-4	2.44075591693131e-4	2.4376460607618e-4	2.43201266062466e-4	2.42474269336009e-4	2.41667450254828e-4	2.40858029721686e-4
flux1:	0.693127554812341	2.21866970537729e-4	2.20503532965475e-4	2.19560930558145e-4	2.19137784226617e-4	2.19245190653285e-4	2.1981566021994e-4	2.20720813087883e-4	2.21794000729567e-4	2.22854879417215e-4	2.23733698185625e-4	2.24293266879792e-4	2.24446412745952e-4	2.24166742979455e-4	2.23491147214436e-4	2.22513723485355e-4	2.21372320018892e-4	2.20230208866958e-4	2.1925639825466e-4	2.18608896194967e-4	2.18425617029539e-4	2.1882534609168e-4	2.19909540601133e-4	2.21723513410051e-4	2.24088416896005e-4	2.26268082859473e-4	2.2695492663424e-4	2.26089697286996e-4	2.27385910301425e-4	2.24853312792047e-4	2.27428372009784e-4	2.21553590204721e-4	2.15858755878327e-4	2.18488248165857e-4	2.15760937286326e-4	2.16868248228864e-4	2.15704175855089e-4	2.16038568305401e-4	2.17901154910395e-4	2.1998515206501e-4	2.21562047418337e-4	2.22496182226421e-4	2.22886899402016e-4	2.22870000130128e-4	2.22561678135104e-4	2.22057295838551e-4	2.21439017102113e-4	2.20778919756979e-4	2.20137627494753e-4
flux1:	0.693390003716094	2.02440887881462e-4	2.01299093308726e-4	2.00561306019911e-4	2.00293617328689e-4	2.0048501920856e-4	2.01059199910668e-4	2.01892777877008e-4	2.0283627738436e-4	2.03735274313528e-4	2.04450058553662e-4	2.04872489335103e-4	2.04938638651197e-4	2.04635819380225e-4	2.04003068041093e-4	2.03125099933913e-4	2.02120844023637e-4	2.01128557977444e-4	2.00290195655941e-4	1.99738389655081e-4	1.99589937016392e-4	1.99947944483477e-4	2.00904518776499e-4	2.02506506189712e-4	2.04602748233447e-4	2.06536044347941e-4	2.07114963273331e-4	2.06264141292543e-4	2.07396279644831e-4	2.05102181824007e-4	2.07459302911318e-4	2.02141066637916e-4	1.97000381825429e-4	1.99452875241695e-4	1.97043130045138e-4	1.98083125238032e-4	1.97043262089705e-4	1.97373802613434e-4	1.99066026856684e-4	2.00923412171594e-4	2.02295741577748e-4	2.03074486685266e-4	2.03362839310354e-4	2.03295499475886e-4	2.02987555081549e-4	2.02532199471078e-4	2.02006303884377e-4	2.01472401985382e-4	2.00977461090738e-4
flux1:	0.693652452619847	1.84547556090151e-4	1.83611759770527e-4	1.83056589699233e-4	1.82919923716634e-4	1.83173077495856e-4	1.83734687844332e-4	1.84488870359316e-4	1.85304182933275e-4	1.86051274305872e-4	1.86618150403636e-4	1.86922401302582e-4	1.86919684150999e-4	1.866077184635e-4	1.86025365641913e-4	1.85247023188848e-4	1.84373277940851e-4	1.8351929251127e-4	1.82802825172345e-4	1.82334412514386e-4	1.82212927955093e-4	1.82528491995154e-4	1.83365673537318e-4	1.84773169658947e-4	1.86625061768903e-4	1.88336382012312e-4	1.88823062201708e-4	1.87995407858383e-4	1.88982662406733e-4	1.86908636716452e-4	1.8906504960999e-4	1.84255662229317e-4	1.79619262126648e-4	1.81901144231829e-4	1.79774331591813e-4	1.80747072444707e-4	1.79820384565774e-4	1.80146662621535e-4	1.81684067597196e-4	1.83337961617682e-4	1.84528994784612e-4	1.85171918744191e-4	1.85371735054435e-4	1.85260687853304e-4	1.84951986251855e-4	1.84536716764096e-4	1.84087536864798e-4	1.83659505550114e-4	1.83288766891014e-4
flux1:	0.693914901523601	1.68090548177374e-4	1.6734255940301e-4	1.66946808939638e-4	1.66917269110897e-4	1.67211766381938e-4	1.67747238757523e-4	1.68417283565339e-4	1.69108832351053e-4	1.69716316597323e-4	1.70152832025571e-4	1.7035825671608e-4	1.70304227126738e-4	1.69995770376783e-4	1.69469541296617e-4	1.68789000563951e-4	1.68037253956068e-4	1.67308502961824e-4	1.66699300858081e-4	1.66301418585724e-4	1.66198970588474e-4	1.66471661727755e-4	1.67198105528055e-4	1.68428862983755e-4	1.70060593894874e-4	1.71573975218997e-4	1.7198397630079e-4	1.71188350172133e-4	1.72049529011615e-4	1.70178282918027e-4	1.72150015133496e-4	1.67804154817113e-4	1.63624628035913e-4	1.65741484166599e-4	1.63864497774773e-4	1.64770032513294e-4	1.63946012684476e-4	1.64267287326415e-4	1.6566457461392e-4	1.67137411458119e-4	1.68170087334949e-4	1.68696789008305e-4	1.68822286956727e-4	1.68674999192776e-4	1.68365413994355e-4	1.67982441711708e-4	1.6759542624566e-4	1.67253820065732e-4	1.66985580732629e-4
flux1:	0.694177350427354	1.52975656842934e-4	1.5239595728653e-4	1.52136578887964e-4	1.52191737788604e-4	1.52509602410766e-4	1.53008284151942e-4	1.53592330657106e-4	1.54166924634659e-4	1.54648654803345e-4	1.54972918413856e-4	1.55098461772417e-4	1.55009479451351e-4	1.54715500888373e-4	1.54249276822742e-4	1.53663017286574e-4	1.53023431472371e-4	1.52406008087e-4	1.51889090630461e-4	1.51548926148985e-4	1.51457873551159e-4	1.51687575955841e-4	1.52312025463519e-4	1.53383442714705e-4	1.54818349889571e-4	1.56156724468933e-4	1.56504656664423e-4	1.55749153629962e-4	1.56502058700883e-4	1.54817192483922e-4	1.56619053144512e-4	1.52694057188887e-4	1.48926890219951e-4	1.50884051212851e-4	1.4922597349553e-4	1.50064667250845e-4	1.49333525211445e-4	1.49648929584309e-4	1.5091989681717e-4	1.5223306638528e-4	1.53129453638988e-4	1.53558961049879e-4	1.53624197801082e-4	1.53448473224439e-4	1.5313872170346e-4	1.52781514159836e-4	1.52443595812918e-4	1.5217043469428e-4	1.51984169995807e-4
flux1:	0.694439799331107	1.3911184990269e-4	1.3868057762236e-4	1.38535525017813e-4	1.38655032693358e-4	1.38981012986396e-4	1.39435116041115e-4	1.39933815987705e-4	1.40400030786226e-4	1.40770648762371e-4	1.41000539189326e-4	1.410640390179e-4	1.40954763620333e-4	1.40684298529664e-4	1.40280150671603e-4	1.3978325253529e-4	1.39245168836781e-4	1.38724952693618e-4	1.38285631601484e-4	1.37990967128494e-4	1.37904299275588e-4	1.38091276924057e-4	1.38622353696337e-4	1.39551066703978e-4	1.40811148133226e-4	1.41995832656515e-4	1.42294790805669e-4	1.41586165894141e-4	1.42247147349666e-4	1.40732998897051e-4	1.42378583581685e-4	1.38834624786076e-4	1.35438475597055e-4	1.37241387472258e-4	1.35773890194473e-4	1.36546591078125e-4	1.35899290158162e-4	1.36207916139547e-4	1.37365331580915e-4	1.38538807497148e-4	1.39319595371375e-4	1.39669822745153e-4	1.39688199698592e-4	1.39491806599032e-4	1.39183262485789e-4	1.38846578614305e-4	1.38546434623943e-4	1.38325661974338e-4	1.38202628778049e-4
flux1:	0.69470224823486	1.26411896573587e-4	1.26109577978526e-4	1.26058362164565e-4	1.26224255263167e-4	1.26545851067213e-4	1.26950201746268e-4	1.27366234716594e-4	1.27733767892591e-4	1.28007992749386e-4	1.28160478138134e-4	1.28178105204858e-4	1.28061124205614e-4	1.27821127922766e-4	1.27479403887682e-4	1.27065843073362e-4	1.26618235517991e-4	1.26181434595069e-4	1.25805860497576e-4	1.25545537073374e-4	1.25457179510912e-4	1.25602180721762e-4	1.26048297930087e-4	1.26849966065849e-4	1.27955615285734e-4	1.29006024534446e-4	1.29267275822122e-4	1.28610644128097e-4	1.29194329116488e-4	1.27835909703436e-4	1.29337640307138e-4	1.26137812779375e-4	1.23074639450547e-4	1.24729081412204e-4	1.23426603147268e-4	1.24134687375101e-4	1.23562873325215e-4	1.23863769061787e-4	1.24919226675055e-4	1.25971225772162e-4	1.26655280349416e-4	1.26942567666017e-4	1.26926409212017e-4	1.26716745397955e-4	1.26411234792302e-4	1.26091085259851e-4	1.25819274891264e-4	1.25637061558787e-4	1.25560738270378e-4
flux1:	0.694964697138614	1.14792646405126e-4	1.14600689970944e-4	1.1462467786716e-4	1.1482144678759e-4	1.15128741456954e-4	1.15480405844782e-4	1.15817953430522e-4	1.16097020306618e-4	1.1628904498319e-4	1.16379654504283e-4	1.16365518052996e-4	1.16251124148767e-4	1.16046435455656e-4	1.15765899936578e-4	1.15428837660324e-4	1.15060707637402e-4	1.14694302999595e-4	1.14369899391497e-4	1.14134181252218e-4	1.1403924571462e-4	1.14143621790564e-4	1.14512990436387e-4	1.15202235124617e-4	1.16172152238188e-4	1.17105697166465e-4	1.17338587930449e-4	1.16737350118471e-4	1.17256524889874e-4	1.16039533114313e-4	1.17408738211656e-4	1.14519074783671e-4	1.11754154891108e-4	1.13266343379155e-4	1.12106102748192e-4	1.12751448606821e-4	1.12247329481142e-4	1.12539453977557e-4	1.1350325484174e-4	1.14449974882996e-4	1.15053997330378e-4	1.15292757427495e-4	1.15252981968949e-4	1.15036792653719e-4	1.1473638515057e-4	1.14429924292262e-4	1.14178901365517e-4	1.14023784659433e-4	1.13980127968854e-4
flux1:	0.695227146042367	1.04175021337783e-4	1.040760107668e-4	1.04158526810859e-4	1.043730166554e-4	1.04658396946673e-4	1.04956263692991e-4	1.05220515549728e-4	1.05421345167369e-4	1.05544384950776e-4	1.05586859857937e-4	1.05552793206066e-4	1.05448916501324e-4	1.0528233001158e-4	1.05060356179964e-4	1.04792417751505e-4	1.04493122222892e-4	1.04185205033407e-4	1.03900975265653e-4	1.03681795963903e-4	1.0357675031425e-4	1.03642555033414e-4	1.03943236778771e-4	1.04533674089988e-4	1.05384890629781e-4	1.06217006781198e-4	1.06429033336319e-4	1.05884960858227e-4	1.06350573713668e-4	1.05261462150124e-4	1.06508493359128e-4	1.03897935308677e-4	1.01399811809e-4	1.02776429639792e-4	1.01738338010856e-4	1.02323273165044e-4	1.01879506398698e-4	1.02161684897082e-4	1.03042782313659e-4	1.03898254799293e-4	1.04436571374722e-4	1.04639064908369e-4	1.04584963392002e-4	1.04368127126037e-4	1.04074938714975e-4	1.03780304387805e-4	1.03544318019952e-4	1.03407183122076e-4	1.03384700956262e-4
flux1:	0.69548959494612	9.44838323814225e-5	9.44616703748533e-5	9.45879695119455e-5	9.48091925290164e-5	9.50670346280436e-5	9.53114259208721e-5	9.55081749118752e-5	9.56406462775605e-5	9.57066618717785e-5	9.57127938859241e-5	9.56683171637873e-5	9.55806033425113e-5	9.54530404313822e-5	9.52858426341312e-5	9.50793778766981e-5	9.48388848384401e-5	9.45788793510854e-5	9.43255787111837e-5	9.41166570010925e-5	9.39993954029434e-5	9.40294330902444e-5	9.42693916659928e-5	9.47736983943914e-5	9.55216544744234e-5	9.62659052301556e-5	9.64628862045131e-5	9.59762975030082e-5	9.63975458695148e-5	9.54236090081273e-5	9.65579802263625e-5	9.41983142941372e-5	9.19386963897667e-5	9.31868793464139e-5	9.22534077312751e-5	9.27806605913489e-5	9.23902879654714e-5	9.2661201418577e-5	9.34672306655556e-5	9.42433075938844e-5	9.47278072205286e-5	9.49040558476928e-5	9.4843185892202e-5	9.46305797474543e-5	9.43466048848938e-5	9.40627292546151e-5	9.38376383914822e-5	9.37115664320532e-5	9.37012264292919e-5
flux1:	0.695752043849873	8.56475481005029e-5	8.56875044164682e-5	8.58446798415209e-5	8.6063604638745e-5	8.62899858412608e-5	8.6482343871416e-5	8.66177012216564e-5	8.66911330657745e-5	8.67107253839506e-5	8.66903674549678e-5	8.66428057759251e-5	8.65748171516472e-5	8.64855752028064e-5	8.63684681442123e-5	8.62157847934284e-5	8.60248528773447e-5	8.58036261988399e-5	8.55738011656904e-5	8.53706260676074e-5	8.52404306694812e-5	8.52382303846617e-5	8.54253432613176e-5	8.58553077701196e-5	8.65139331735319e-5	8.71821416987669e-5	8.73684341820975e-5	8.69384029551749e-5	8.73228701506337e-5	8.64523234422523e-5	8.74828546267516e-5	8.53486249891467e-5	8.33022614014607e-5	8.44295633605515e-5	8.35856002998861e-5	8.40582687647129e-5	8.37147172877216e-5	8.39729426017356e-5	8.47103365275401e-5	8.54168082863282e-5	8.58570254085943e-5	8.60148601687999e-5	8.59530538734868e-5	8.57485020194101e-5	8.54754890660588e-5	8.5201905178473e-5	8.49849398358717e-5	8.48649593173836e-5	8.4859968618409e-5
flux1:	0.696014492753627	7.75981240588637e-5	7.76868346796045e-5	7.78637087669447e-5	7.80730698762115e-5	7.82655388502759e-5	7.8408205843921e-5	7.84884376446262e-5	7.85115170411253e-5	7.84939662610943e-5	7.84551803737544e-5	7.84098998795742e-5	7.83634048109544e-5	7.83104573285502e-5	7.82381237133438e-5	7.81316859582939e-5	7.79819699182038e-5	7.77918379921901e-5	7.75797464499726e-5	7.7379444464394e-5	7.72368443148072e-5	7.72065530790927e-5	7.73485626400306e-5	7.77150921622265e-5	7.8296863566556e-5	7.88992432405156e-5	7.90779589645765e-5	7.87025137871268e-5	7.90563280554906e-5	7.82783553028456e-5	7.92133017244809e-5	7.72816980821274e-5	7.54262290296855e-5	7.64405745943615e-5	7.56732907892107e-5	7.60948255553556e-5	7.57919688451487e-5	7.60360684702595e-5	7.67102418241545e-5	7.73550629766899e-5	7.77583851788658e-5	7.79036129555616e-5	7.78450855409486e-5	7.76513865324754e-5	7.73907642594154e-5	7.71274301137712e-5	7.69169333830438e-5	7.67997173412468e-5	7.67952195092615e-5
flux1:	0.69627694165738	7.02709599010199e-5	7.03964110593644e-5	7.05834380388641e-5	7.07775846278997e-5	7.09349957710547e-5	7.10310779871729e-5	7.10625385587616e-5	7.10433513423692e-5	7.09967546425056e-5	7.09460476616228e-5	7.09067623049345e-5	7.08820723849393e-5	7.08623894530579e-5	7.08291378142606e-5	7.07617247741537e-5	7.06458142203141e-5	7.04804619458246e-5	7.02818989451669e-5	7.00830089543981e-5	6.99295561224589e-5	6.98757608494775e-5	6.99801645609568e-5	7.02932436630104e-5	7.08092120858121e-5	7.13544828145833e-5	7.15276790904713e-5	7.12039749519663e-5	7.1531972717412e-5	7.08367302574873e-5	7.1683881750027e-5	6.99346007818748e-5	6.82503867471428e-5	6.91600106362386e-5	6.84587275810927e-5	6.88329161802819e-5	6.85651724668723e-5	6.87938167851874e-5	6.94093893527656e-5	6.99989743058711e-5	7.03709396862542e-5	7.05075987637225e-5	7.04551355806221e-5	7.02741550091666e-5	7.0027009709798e-5	6.97741645520333e-5	6.95693446948304e-5	6.94528944177764e-5	6.94456313343306e-5
flux1:	0.696539390561133	6.36049976529796e-5	6.37565129826989e-5	6.39457021666768e-5	6.41204827103857e-5	6.42428780836814e-5	6.42961640852295e-5	6.42852850670863e-5	6.42313986024927e-5	6.41628529226537e-5	6.41054471342764e-5	6.40745475344633e-5	6.40708623335857e-5	6.40807225574507e-5	6.40807197142977e-5	6.40455425212195e-5	6.39569464288089e-5	6.38112862441094e-5	6.36233474347084e-5	6.3425537591401e-5	6.32635312062039e-5	6.31910329938003e-5	6.32649299207058e-5	6.35335447091556e-5	6.3993345091182e-5	6.44888378405939e-5	6.4657676285553e-5	6.43821377051957e-5	6.4688022297634e-5	6.40666004328676e-5	6.48333419343814e-5	6.32484188111333e-5	6.17183405963395e-5	6.25317077851154e-5	6.18877557903804e-5	6.221868958027e-5	6.19811227921185e-5	6.21932197720958e-5	6.27542433433248e-5	6.32937874687756e-5	6.3638428860224e-5	6.37690973439275e-5	6.37242904555937e-5	6.35570989742095e-5	6.33241938404336e-5	6.30822524549404e-5	6.28829654282958e-5	6.27663137381652e-5	6.27542946444774e-5
flux1:	0.696801839464887	5.75429256383812e-5	5.77111604223833e-5	5.78960133144182e-5	5.80486781910514e-5	5.81371879676017e-5	5.81520825154975e-5	5.81053718443192e-5	5.80239202012973e-5	5.79396993743149e-5	5.78797897338594e-5	5.78586518814773e-5	5.78743774843218e-5	5.79096483770192e-5	5.79371159523976e-5	5.79278963086076e-5	5.78609893617801e-5	5.77309856058628e-5	5.75518031519699e-5	5.73555671901513e-5	5.71877610627882e-5	5.71013337015136e-5	5.71512562737613e-5	5.73833114316742e-5	5.77951764769754e-5	5.82469376341944e-5	5.84118178672076e-5	5.81802662933694e-5	5.84667607032274e-5	5.79111128385438e-5	5.8604445699859e-5	5.71680548854783e-5	5.5777280733754e-5	5.65029811519596e-5	5.59095287790629e-5	5.62015382171316e-5	5.59899290096018e-5	5.61847341058266e-5	5.66948913303398e-5	5.71886756706665e-5	5.75088686847928e-5	5.76349882021947e-5	5.75984918964393e-5	5.74455253930459e-5	5.72273480133598e-5	5.69968301157849e-5	5.68034020115601e-5	5.66863573022319e-5	5.66685656309768e-5
flux1:	0.69706428836864	5.20314188227994e-5	5.22083549063794e-5	5.23838008227627e-5	5.25128991086661e-5	5.25696297528485e-5	5.25510673578098e-5	5.24750792032982e-5	5.23728111262865e-5	5.22784992338177e-5	5.22194625551394e-5	5.22087067076819e-5	5.22417251549167e-5	5.22980975071542e-5	5.2347467984982e-5	5.23584845924456e-5	5.23084325374873e-5	5.21909178480371e-5	5.20194010427903e-5	5.18257685244691e-5	5.16550964285175e-5	5.15592620188842e-5	5.15910252663798e-5	5.17932842398013e-5	5.21640859727351e-5	5.2576995606274e-5	5.27376786908873e-5	5.25454619841254e-5	5.28144583927283e-5	5.23173142981084e-5	5.29438454573099e-5	5.16420745753249e-5	5.03777951750551e-5	5.10244108451016e-5	5.0476252424495e-5	5.07338042923497e-5	5.05446670004607e-5	5.07218516990131e-5	5.11846043801907e-5	5.16362521589505e-5	5.19340311117814e-5	5.20562126904907e-5	5.20279900945725e-5	5.18892095032185e-5	5.16860308021998e-5	5.14675161428447e-5	5.12806048198714e-5	5.11635440939147e-5	5.11396982756435e-5
flux1:	0.697326737272393	4.70213348526543e-5	4.72002646244259e-5	4.73625780701212e-5	4.74678278730129e-5	4.74957150003275e-5	4.74490292379734e-5	4.73502815104041e-5	4.72335493149758e-5	4.71341105684815e-5	4.70786495642559e-5	4.70783353447478e-5	4.71262148794733e-5	4.71993860479303e-5	4.72654196243439e-5	4.72915309615198e-5	4.72542106067156e-5	4.71467158413436e-5	4.69823215111659e-5	4.67926084866148e-5	4.66219538487803e-5	4.65208027243539e-5	4.65393984851337e-5	4.67174716354427e-5	4.70528076945183e-5	4.74307221188639e-5	4.75864590838177e-5	4.74285982836614e-5	4.76813079923549e-5	4.72360886925247e-5	4.78020002391881e-5	4.66226058290876e-5	4.54737448705761e-5	4.6049693908116e-5	4.55429920527654e-5	4.57705529631969e-5	4.5601089045767e-5	4.57607566601146e-5	4.61794341088873e-5	4.65921019125826e-5	4.68689198600426e-5	4.69872078842363e-5	4.69667475081327e-5	4.684178006069e-5	4.66537090591449e-5	4.6447805745449e-5	4.62682934515625e-5	4.61520012778045e-5	4.61223715258105e-5
flux1:	0.697589186176146	4.24677958343704e-5	4.26432837166365e-5	4.2789971459438e-5	4.28720925774584e-5	4.28747092382122e-5	4.28054512081664e-5	4.26902867854866e-5	4.25649746908329e-5	4.2464759954057e-5	4.24149830747232e-5	4.24247421190269e-5	4.24848901488042e-5	4.25706995004952e-5	4.26485673242382e-5	4.26852194853436e-5	4.26571451870643e-5	4.25577569756176e-5	4.24003047981316e-5	4.22159202044216e-5	4.20479459120904e-5	4.1945017568294e-5	4.19545704947025e-5	4.21129643254146e-5	4.2417294608193e-5	4.27632159514016e-5	4.29128914588405e-5	4.27842518067527e-5	4.30213573726181e-5	4.26221057652242e-5	4.3133119652388e-5	4.20652776776226e-5	4.10221920697818e-5	4.15355607350797e-5	4.10675530863605e-5	4.12694334394883e-5	4.11174278223913e-5	4.12600771397112e-5	4.1637908475032e-5	4.20144105188473e-5	4.22713338906921e-5	4.23854154108215e-5	4.23719053576769e-5	4.22601558666802e-5	4.2087178774189e-5	4.18944928935477e-5	4.17233981135673e-5	4.16089407922406e-5	4.15742127502622e-5
flux1:	0.6978516350799	3.83301138297743e-5	3.8497927776782e-5	3.86275819341135e-5	3.86880919398812e-5	3.86694185559092e-5	3.8583135452129e-5	3.84575417321237e-5	3.83289502607195e-5	3.82316570850345e-5	3.81891097224882e-5	3.82082291919921e-5	3.8277998862302e-5	3.83725243384116e-5	3.84578659406562e-5	3.85010927409667e-5	3.84793560314195e-5	3.83866076827174e-5	3.82361448916836e-5	3.8058456230018e-5	3.78954981336227e-5	3.77937273685621e-5	3.77975161040177e-5	3.79397424372784e-5	3.82165689828025e-5	3.85328354795002e-5	3.86751280770415e-5	3.85706105498387e-5	3.87924185871104e-5	3.84337534144218e-5	3.88951049476245e-5	3.79291708081117e-5	3.69833587883532e-5	3.7441737706373e-5	3.70104279274843e-5	3.71906268741508e-5	3.70543066643728e-5	3.71807547747148e-5	3.75208595050113e-5	3.78637364002059e-5	3.81015779408846e-5	3.82109359106791e-5	3.82033927545003e-5	3.81041212139147e-5	3.79461193819727e-5	3.77672176364085e-5	3.76056149014321e-5	3.74942361522351e-5	3.74554060046254e-5
flux1:	0.698114083983653	3.45715543957159e-5	3.47285661001737e-5	3.48406887184208e-5	3.48816750719056e-5	3.48458502468279e-5	3.47478485249748e-5	3.4617263038408e-5	3.44899781208477e-5	3.43985915685264e-5	3.43642627534835e-5	3.43917396579469e-5	3.44685055405965e-5	3.45681327110345e-5	3.46570953624578e-5	3.47035151529773e-5	3.46857387286084e-5	3.45985325162937e-5	3.44552432391071e-5	3.42854950228402e-5	3.41295120822109e-5	3.4031232994999e-5	3.40317671114461e-5	3.41604981365472e-5	3.44125705725332e-5	3.47010537683783e-5	3.48346050661397e-5	3.4749344795548e-5	3.49559343618558e-5	3.46330275755735e-5	3.5049457418526e-5	3.41767494581195e-5	3.33205854983116e-5	3.37309278579807e-5	3.33347872690018e-5	3.3496860700688e-5	3.33747431134901e-5	3.348602583433e-5	3.37913826872946e-5	3.41029341433318e-5	3.43223375081209e-5	3.44263555852268e-5	3.44237127334973e-5	3.4336081506694e-5	3.41928291570724e-5	3.40281916336424e-5	3.38771317613675e-5	3.37701577331803e-5	3.37284424108453e-5
flux1:	0.698376532887406	3.1158967507999e-5	3.13030263458866e-5	3.13978383257073e-5	3.14217268744569e-5	3.13728057469759e-5	3.12679299241488e-5	3.11370650028633e-5	3.10148442635914e-5	3.09315883279973e-5	3.09059185404316e-5	3.0940505512667e-5	3.10217239108481e-5	3.11231980687155e-5	3.12124638893657e-5	3.1259274283888e-5	3.12435769965671e-5	3.1161130227913e-5	3.10252784731834e-5	3.08645503441826e-5	3.07171171837832e-5	3.06241094076407e-5	3.06232434374545e-5	3.07404899006295e-5	3.09700129114928e-5	3.12323038622005e-5	3.13558820510776e-5	3.12854336690231e-5	3.14767926055112e-5	3.11853634689944e-5	3.15611324132341e-5	3.07737496755015e-5	3.00002621181812e-5	3.0368779652562e-5	3.00064864044146e-5	3.01534563929713e-5	3.00442131809756e-5	3.01414836714252e-5	3.04148978263329e-5	3.06972007313734e-5	3.08986947069926e-5	3.09967266537004e-5	3.09978921016918e-5	3.09209909315366e-5	3.07921388745939e-5	3.06421047063796e-5	3.05025334254452e-5	3.04012795648112e-5	3.03580292675789e-5
flux1:	0.698638981791159	2.80623405591737e-5	2.81921310837165e-5	2.82703821513083e-5	2.82797247625666e-5	2.82214721446358e-5	2.81139289280207e-5	2.79866453698077e-5	2.78723497682115e-5	2.77986742766582e-5	2.77815850726691e-5	2.78218437901165e-5	2.79051093667324e-5	2.80055779682246e-5	2.80923816623221e-5	2.8137350486779e-5	2.81223170998001e-5	2.80441216355523e-5	2.7916014471275e-5	2.77652034965637e-5	2.76275283293154e-5	2.7541086215677e-5	2.75401480575379e-5	2.76474351262612e-5	2.78562542808889e-5	2.80938210497543e-5	2.82064611860192e-5	2.81469498478042e-5	2.83230906443875e-5	2.80594056661669e-5	2.83983307098248e-5	2.76890107425252e-5	2.69917122196748e-5	2.73238195497992e-5	2.69940569662475e-5	2.71283735455332e-5	2.70307333015644e-5	2.71151767976357e-5	2.73592611308865e-5	2.76141909483832e-5	2.77982307317338e-5	2.78896487380203e-5	2.78935439358488e-5	2.78264032369446e-5	2.77114579420485e-5	2.75761710133589e-5	2.74488494373639e-5	2.73545279510218e-5	2.7311134657638e-5
flux1:	0.698901430694913	2.52543387514827e-5	2.53692337738169e-5	2.54320299154696e-5	2.54293309099674e-5	2.53650706255302e-5	2.52583198837079e-5	2.51375697262907e-5	2.50331581661483e-5	2.49697757111172e-5	2.49607325607182e-5	2.5005103252749e-5	2.50882076619105e-5	2.51852560109258e-5	2.52673930687922e-5	2.53088419787176e-5	2.52934906602397e-5	2.52192758017777e-5	2.50992343840169e-5	2.49590475985751e-5	2.48319998859401e-5	2.47530063975628e-5	2.47529187756225e-5	2.48514372987078e-5	2.50411847506222e-5	2.52554877631665e-5	2.5356592767695e-5	2.53048134566571e-5	2.54658613877472e-5	2.52267281659409e-5	2.55322338187891e-5	2.48942507618298e-5	2.42670240224336e-5	2.4567334753765e-5	2.42686609240584e-5	2.43922176099468e-5	2.43049170551065e-5	2.43776933358957e-5	2.45948717495897e-5	2.48241378447339e-5	2.49911461628674e-5	2.50753800945333e-5	2.50809704176758e-5	2.50225727529213e-5	2.49208806592237e-5	2.48002446695217e-5	2.46856791104962e-5	2.45993115166961e-5	2.45571143510107e-5
flux1:	0.699163879598666	2.27098931638957e-5	2.28098139182917e-5	2.28584747890152e-5	2.28460685619104e-5	2.27786001299799e-5	2.26753217266137e-5	2.25631665621889e-5	2.24697573515977e-5	2.24167320617703e-5	2.24148408441896e-5	2.24617276023368e-5	2.25427194080294e-5	2.26343982786315e-5	2.27102212515163e-5	2.27469980121e-5	2.27307397394426e-5	2.26604310739402e-5	2.25487609814761e-5	2.24197086315548e-5	2.23038453798449e-5	2.22328372055493e-5	2.22342166637508e-5	2.23249352565092e-5	2.24971255996507e-5	2.26896844463026e-5	2.27790762045469e-5	2.27325317279904e-5	2.28787808456998e-5	2.266152605051e-5	2.29367021246706e-5	2.23638002933003e-5	2.18008347200302e-5	2.20732051272212e-5	2.18039943883155e-5	2.19181896358485e-5	2.18399732392038e-5	2.19021903581826e-5	2.20947229419444e-5	2.22999196754709e-5	2.2450333602162e-5	2.25269084902572e-5	2.25332323919039e-5	2.24825292669907e-5	2.23932743034571e-5	2.22869260594156e-5	2.21853162298482e-5	2.2107659272221e-5	2.20678535381487e-5
flux1:	0.699426328502419	2.04058789470679e-5	2.04911710317673e-5	2.05271236475236e-5	2.05071064867679e-5	2.04386883600246e-5	2.03408203204889e-5	2.02385175339583e-5	2.01565071355144e-5	2.01133851745705e-5	2.0117512972802e-5	2.01653771531773e-5	2.02426172508614e-5	2.03274582663797e-5	2.03958578498352e-5	2.04272942510767e-5	2.04098809630774e-5	2.03435518410108e-5	2.02405092582763e-5	2.01228948413042e-5	2.00184804510195e-5	1.99556976177755e-5	1.99589237940827e-5	2.00426570977746e-5	2.01987336580247e-5	2.03711469397772e-5	2.04490647387921e-5	2.04059425524404e-5	2.05378789438575e-5	2.03403051481987e-5	2.05879619535567e-5	2.00743165824271e-5	1.95700848856049e-5	1.981769468839e-5	1.95761409103455e-5	1.9681970796064e-5	1.9611627696223e-5	1.96643427716297e-5	1.98343655712586e-5	2.00170331665702e-5	2.01513553952245e-5	2.02199290219108e-5	2.02261285726591e-5	2.01820656896781e-5	2.01042843210986e-5	2.00115913668541e-5	1.99228048540842e-5	1.98542989903005e-5	1.98178589480079e-5
flux1:	0.699688777406172	1.83209010908554e-5	1.83922307761667e-5	1.84169390181406e-5	1.839114903266e-5	1.83235368700176e-5	1.82323688842051e-5	1.81405069578644e-5	1.80697263068471e-5	1.80356895105388e-5	1.80445938571088e-5	1.80920433945899e-5	1.81642475656279e-5	1.82412612669414e-5	1.83016295886015e-5	1.83274840495241e-5	1.83089457165378e-5	1.82467623346878e-5	1.81525175290717e-5	1.80464259918925e-5	1.79534463429799e-5	1.78988664461711e-5	1.79041228315432e-5	1.7981560875612e-5	1.81229015413564e-5	1.8276828468978e-5	1.83438803225448e-5	1.83029776623221e-5	1.84212733087639e-5	1.82415948955457e-5	1.84643085180804e-5	1.80045037838847e-5	1.75537651184905e-5	1.77792209209965e-5	1.75633847151347e-5	1.76615487864692e-5	1.75979692559615e-5	1.76422064706985e-5	1.77917745373937e-5	1.79534586981571e-5	1.80723066207089e-5	1.81327043551472e-5	1.81380557981361e-5	1.80996058207381e-5	1.80322195796585e-5	1.79523040178371e-5	1.78758814677381e-5	1.7816629192017e-5	1.77842546305854e-5
flux1:	0.699951226309926	1.643517966666e-5	1.64934509088393e-5	1.65083746400432e-5	1.64784069117682e-5	1.64129280863398e-5	1.63292272703214e-5	1.6247885038692e-5	1.61877687219982e-5	1.61617892840869e-5	1.61742379721164e-5	1.62200996703466e-5	1.6286360200519e-5	1.63550129138969e-5	1.64071883653924e-5	1.64275749007563e-5	1.64081488264099e-5	1.63503133238402e-5	1.6264916371517e-5	1.61702054282808e-5	1.60883809896066e-5	1.6041743423464e-5	1.60490374582676e-5	1.61207481299764e-5	1.62486456194042e-5	1.63857628366256e-5	1.64428421430921e-5	1.6403455890578e-5	1.65089396899023e-5	1.63457032051514e-5	1.65458467368303e-5	1.61348616612949e-5	1.57326770605553e-5	1.5938123050356e-5	1.57460014955635e-5	1.58370042919457e-5	1.57792360614463e-5	1.58160095330595e-5	1.59471313567901e-5	1.60894293291328e-5	1.61935727377443e-5	1.62458139579358e-5	1.62497541219246e-5	1.62159528135443e-5	1.61578142903779e-5	1.60895999870321e-5	1.60247906727269e-5	1.59745677665876e-5	1.59466614207739e-5
flux1:	0.700213675213679	1.47305063654721e-5	1.47767954597546e-5	1.47833695474138e-5	1.47506103631843e-5	1.46882532836856e-5	1.461239746929e-5	1.45413017223837e-5	1.44910460018261e-5	1.44720218068394e-5	1.44868877591664e-5	1.45302523589598e-5	1.45900334874249e-5	1.46502018841948e-5	1.46943975043511e-5	1.47097052308176e-5	1.46897631367931e-5	1.46364609484321e-5	1.45598160732773e-5	1.44761168468342e-5	1.44049212490501e-5	1.43657494505208e-5	1.4374923333608e-5	1.44413432247173e-5	1.45569765175654e-5	1.46789252473429e-5	1.47271093078372e-5	1.46889102965866e-5	1.47825247340542e-5	1.46345226372534e-5	1.48142829345854e-5	1.44474778786651e-5	1.40892261142876e-5	1.42764484583956e-5	1.41060469356165e-5	1.41902815904675e-5	1.41375691399295e-5	1.4167899173159e-5	1.42825532854333e-5	1.44071364339873e-5	1.44975153343037e-5	1.45418253387366e-5	1.45439687962811e-5	1.45139487488887e-5	1.44638942622712e-5	1.44061706598423e-5	1.43519932437308e-5	1.43102908423291e-5	1.42869686991362e-5
flux1:	0.700476124117432	1.31902335187605e-5	1.32257364100595e-5	1.32253591476508e-5	1.31910237150073e-5	1.31325225606687e-5	1.30646198450899e-5	1.30032803641749e-5	1.29619715512836e-5	1.2948827627408e-5	1.29651490543749e-5	1.30053840874783e-5	1.3058490480355e-5	1.31103962783303e-5	1.31471163757403e-5	1.31579255377867e-5	1.31379048771206e-5	1.30892625692471e-5	1.30211166795932e-5	1.29478487494163e-5	1.28865383868313e-5	1.28541678485974e-5	1.28649114367916e-5	1.29263395415874e-5	1.30307511627986e-5	1.31390882897855e-5	1.3179535862693e-5	1.31424466233471e-5	1.32251989479699e-5	1.30913870397073e-5	1.32527698942952e-5	1.29258693841658e-5	1.26072553138738e-5	1.27777706234424e-5	1.26271610842803e-5	1.27049674166151e-5	1.26567636635875e-5	1.26816784695133e-5	1.27818079030871e-5	1.28904159274707e-5	1.29681333182401e-5	1.30049364225979e-5	1.30050791686102e-5	1.29780954401931e-5	1.29349965848945e-5	1.28864899041561e-5	1.28418093661899e-5	1.28078998045352e-5	1.27890307371195e-5
flux1:	0.700738573021185	1.17992568733596e-5	1.18252439000944e-5	1.18192660099368e-5	1.17844277678344e-5	1.17303288427405e-5	1.16703092878503e-5	1.16181185673604e-5	1.15848217859997e-5	1.15765715843126e-5	1.1593575047173e-5	1.16303066527077e-5	1.16768288779391e-5	1.17209595095418e-5	1.17509112316351e-5	1.17579124446551e-5	1.17382578555567e-5	1.16943160033485e-5	1.16342645019908e-5	1.15706675482407e-5	1.15183249525775e-5	1.14919421012907e-5	1.15038162599252e-5	1.1560420880683e-5	1.16545097896741e-5	1.17506726016789e-5	1.17845350838914e-5	1.17486259204529e-5	1.18215416013264e-5	1.17009693846683e-5	1.18457981780726e-5	1.15548689474496e-5	1.12719209966172e-5	1.14270441791705e-5	1.12944011414947e-5	1.13660971782658e-5	1.13220449800176e-5	1.13425650475698e-5	1.14300510138698e-5	1.15244591446603e-5	1.1590748551691e-5	1.16206413759027e-5	1.16187490859187e-5	1.15941926684924e-5	1.15569996790503e-5	1.1516441786249e-5	1.14800514955828e-5	1.14530674105936e-5	1.14383337678009e-5
flux1:	0.701001021924939	1.05439627701693e-5	1.05617367912832e-5	1.05514455833892e-5	1.05170507954748e-5	1.04677541627824e-5	1.0415428318715e-5	1.03717226313458e-5	1.03455302696391e-5	1.03412989285228e-5	1.03583900726599e-5	1.03914605263027e-5	1.04317054365516e-5	1.04687288570595e-5	1.04927362884867e-5	1.04966592106876e-5	1.04777783076223e-5	1.0438481246043e-5	1.038599078371e-5	1.03311713195681e-5	1.02867612740273e-5	1.02654542664703e-5	1.02779281574075e-5	1.03297713594854e-5	1.04143048928384e-5	1.04995940655359e-5	1.05279499615598e-5	1.04933620195354e-5	1.0557446107815e-5	1.04492064189581e-5	1.05791200361147e-5	1.03205457144716e-5	1.00696032787953e-5	1.0210494899654e-5	1.0094107848381e-5	1.01599993003285e-5	1.01198877932736e-5	1.01369953217615e-5	1.02136164378871e-5	1.02955826697137e-5	1.03517553222235e-5	1.03754630897762e-5	1.03716449540197e-5	1.03490425311634e-5	1.03168145420293e-5	1.02830011304815e-5	1.02536992015619e-5	1.02327140315918e-5	1.02216818869337e-5
flux1:	0.701263470828692	9.41212559754479e-6	9.42298148254991e-6	9.40957877337426e-6	9.37644599238601e-6	9.33222343197446e-6	9.28731061690109e-6	9.25139749030872e-6	9.23144450823021e-6	9.23046301961003e-6	9.24719504506798e-6	9.2766064736517e-6	9.31102259022729e-6	9.34170518479379e-6	9.36063310195318e-6	9.36218921361539e-6	9.34442449897578e-6	9.30962574865455e-6	9.26407025039878e-6	9.21705849666941e-6	9.17949225530523e-6	9.16231055409992e-6	9.17481107964127e-6	9.22188882206337e-6	9.29753110105348e-6	9.37311140516311e-6	9.39692777031986e-6	9.36382497790184e-6	9.42003433978891e-6	9.32323460787558e-6	9.43968961790159e-6	9.2101449706186e-6	8.98783939875155e-6	9.11553636645596e-6	9.01380337512579e-6	9.07417914423274e-6	9.03788545460075e-6	9.05248532927812e-6	9.1198718527647e-6	9.19107513507759e-6	9.23845563498378e-6	9.25677759196088e-6	9.25124948734498e-6	9.23025068951739e-6	9.2021708807438e-6	9.17400339772774e-6	9.15065460251803e-6	9.13475360670674e-6	9.1269408731939e-6
flux1:	0.701525919732445	8.39275804061046e-6	8.39794370046139e-6	8.38251968323228e-6	8.35132849559693e-6	8.3123245038617e-6	8.27445976539389e-6	8.24562266290298e-6	8.2310808558889e-6	8.2326638342253e-6	8.2486962467757e-6	8.27455219052134e-6	8.30366022656156e-6	8.32879586718118e-6	8.34348861397834e-6	8.34333057146097e-6	8.32694672451615e-6	8.29642631112019e-6	8.25713016897363e-6	8.2169398332774e-6	8.18514033601246e-6	8.17115671397326e-6	8.18312404944993e-6	8.22541522308195e-6	8.29276503246453e-6	8.35967926919099e-6	8.3797981606491e-6	8.34834408859324e-6	8.39757088360733e-6	8.31132434007843e-6	8.41560457869182e-6	8.21203246192982e-6	8.01526647048215e-6	8.13070186074578e-6	8.04211298132564e-6	8.09723583400797e-6	8.06466508054077e-6	8.07754594774222e-6	8.13713918065315e-6	8.19912071351628e-6	8.23898196875596e-6	8.25273397610882e-6	8.24577663845687e-6	8.22613228100105e-6	8.20150884246547e-6	8.17801805564862e-6	8.1595960506431e-6	8.14792988675392e-6	8.1428623612807e-6
flux1:	0.701788368636199	7.47593052323958e-6	7.47661140200304e-6	7.46011899415609e-6	7.43139524043934e-6	7.39762074625919e-6	7.36635218513547e-6	7.34384537294967e-6	7.33391004217501e-6	7.33743017878083e-6	7.35248980262598e-6	7.37494492499211e-6	7.39928163007445e-6	7.41963760537753e-6	7.43087607396136e-6	7.42957369765627e-6	7.41475740050548e-6	7.38824570645219e-6	7.35452703198111e-6	7.32021012404799e-6	7.29317032883467e-6	7.28153747327614e-6	7.29247828782123e-6	7.32999333840428e-6	7.3896225080923e-6	7.44881202518032e-6	7.46595578659944e-6	7.43630766085159e-6	7.47937239615533e-6	7.40280434447018e-6	7.49603862183726e-6	7.31563201104389e-6	7.14156193842172e-6	7.24557995569431e-6	7.16869980066363e-6	7.2188000580952e-6	7.18983565291874e-6	7.20163944914493e-6	7.25466481241525e-6	7.30878310868471e-6	7.34229085082202e-6	7.35225340209523e-6	7.34417188141474e-6	7.32570798348244e-6	7.30396416507979e-6	7.28431661668049e-6	7.2699252408849e-6	7.26174221422967e-6	7.25899122104186e-6
flux1:	0.702050817539952	6.65258432124013e-6	6.6498141392343e-6	6.63304901643594e-6	6.60715409641369e-6	6.5784825652652e-6	6.55327012721971e-6	6.53631544893706e-6	6.53019595377687e-6	6.53506562755465e-6	6.54891877744005e-6	6.56814368243405e-6	6.58822382198166e-6	6.60450618715241e-6	6.6129831235279e-6	6.61101395060117e-6	6.59788212745101e-6	6.57508459773434e-6	6.54629199575638e-6	6.51698189854232e-6	6.49380938773755e-6	6.48380377891578e-6	6.49333374360201e-6	6.5261536712771e-6	6.57863756901669e-6	6.63096255294159e-6	6.64574965147255e-6	6.61806044307378e-6	6.6557117276108e-6	6.58797420662261e-6	6.67116054840731e-6	6.51135052453074e-6	6.3573741617916e-6	6.4507449113184e-6	6.38420214335707e-6	6.4294792928355e-6	6.40395194342675e-6	6.41515804540477e-6	6.46261690904458e-6	6.51002365447016e-6	6.53819830279848e-6	6.5450767201073e-6	6.53616667874906e-6	6.51875920659422e-6	6.49941702281357e-6	6.48290819340791e-6	6.47178423640422e-6	6.46644160694742e-6	6.46564132138332e-6
flux1:	0.702313266443705	5.91436385730446e-6	5.90906426205334e-6	5.89265488333293e-6	5.86978506419408e-6	5.84595818819905e-6	5.82618181547036e-6	5.81397524557665e-6	5.81089659992482e-6	5.81656255475184e-6	5.82900269387015e-6	5.84516645707964e-6	5.86146381204197e-6	5.87430139833621e-6	5.88061276094605e-6	5.87836361458672e-6	5.86697564912118e-6	5.84759355467252e-6	5.82313175836383e-6	5.7980702194925e-6	5.77801372593342e-6	5.76906168221537e-6	5.77693096864682e-6	5.80522993070064e-6	5.85116430484535e-6	5.89741857971819e-6	5.91038181190323e-6	5.88480237073637e-6	5.91772018904166e-6	5.85800822412557e-6	5.93204136595245e-6	5.79049029449939e-6	5.65424078529164e-6	5.73767729364497e-6	5.68016527593682e-6	5.72079875826258e-6	5.6984774475754e-6	5.70940416288754e-6	5.75208530098375e-6	5.79372428030429e-6	5.81742398284223e-6	5.82182479383281e-6	5.81234940366653e-6	5.79590375337117e-6	5.77856604401302e-6	5.76460542637205e-6	5.75610786545078e-6	5.75306617564569e-6	5.75391290116714e-6
flux1:	0.702575715347458	5.25348826093462e-6	5.2464390456365e-6	5.23084892080917e-6	5.21104750505111e-6	5.19169372402435e-6	5.17667410618238e-6	5.16840485490539e-6	5.16762226333187e-6	5.17357410390504e-6	5.18442449944344e-6	5.19769323778854e-6	5.21063791670732e-6	5.22058148012145e-6	5.22522980720369e-6	5.22300519815159e-6	5.21337527950326e-6	5.19711948876678e-6	5.17646184799174e-6	5.15500870640774e-6	5.13746547758866e-6	5.12914953930311e-6	5.13524850914045e-6	5.15929714873731e-6	5.19929932932416e-6	5.24021697175257e-6	5.25181775909453e-6	5.22849369366229e-6	5.25729348375544e-6	5.20485742992709e-6	5.27055555193838e-6	5.14515333809994e-6	5.02449750391263e-6	5.09867500152008e-6	5.04896377111369e-6	5.08513083834725e-6	5.06573379159297e-6	5.07655613935205e-6	5.11506369495074e-6	5.15169032130713e-6	5.17161467874447e-6	5.17403887564005e-6	5.16421767774968e-6	5.1486552453769e-6	5.13298990805342e-6	5.12108327580014e-6	5.11467515902224e-6	5.11348177618205e-6	5.11572055564883e-6
flux1:	0.702838164251212	4.66267246047425e-6	4.65451249693958e-6	4.64005440813509e-6	4.62323613969715e-6	4.60790100407457e-6	4.59693143974605e-6	4.5918114642301e-6	4.59263488516596e-6	4.59842369128701e-6	4.60755066226672e-6	4.6180971999797e-6	4.62808402082536e-6	4.63561529244414e-6	4.6390202339591e-6	4.63705361424012e-6	4.62916058430913e-6	4.61575741430567e-6	4.5984459907622e-6	4.58007355562594e-6	4.56457974004173e-6	4.55662706038553e-6	4.56097327112226e-6	4.58112414839092e-6	4.61582045748732e-6	4.65207436601125e-6	4.66270982901539e-6	4.64177132039826e-6	4.66700709943583e-6	4.62115784777124e-6	4.67928482260437e-6	4.5681454063188e-6	4.46118338916884e-6	4.52675890707602e-6	4.48371503087746e-6	4.51561127786495e-6	4.49883075804629e-6	4.50961030143586e-6	4.54440225951981e-6	4.57661757989798e-6	4.59332781541025e-6	4.59417860469449e-6	4.58418729336317e-6	4.56943954193459e-6	4.55516820520563e-6	4.54490134936429e-6	4.54013023455268e-6	4.54039891365233e-6	4.54380435648389e-6
flux1:	0.703100613154965	4.13509674495239e-6	4.12633418592029e-6	4.11319374380164e-6	4.0991778578933e-6	4.08736181781982e-6	4.07974607164617e-6	4.0770442902518e-6	4.07886685905622e-6	4.08412743101696e-6	4.09145754704732e-6	4.09947557844936e-6	4.10687720957097e-6	4.1124221542335e-6	4.1149335196915e-6	4.11339827726556e-6	4.10719184688053e-6	4.09638204128747e-6	4.08201831918037e-6	4.06629470384285e-6	4.05250348740805e-6	4.04476080080561e-6	4.04747184387534e-6	4.06413190202485e-6	4.09413609968232e-6	4.1263310052828e-6	4.13633366578294e-6	4.11787966976281e-6	4.14004557553057e-6	4.10015197344839e-6	4.15143252981818e-6	4.05288783391828e-6	3.95795047323182e-6	4.01557975057586e-6	3.97818835306365e-6	4.00604572200757e-6	3.99157826681122e-6	4.00229881938235e-6	4.03372870956514e-6	4.06201983655783e-6	4.07596875376546e-6	4.07556916024644e-6	4.06554736460541e-6	4.05155606060698e-6	4.03844771720937e-6	4.02947422588395e-6	4.02595566707422e-6	4.02734804552651e-6	4.03170604273399e-6
flux1:	0.703363062058718	3.66441378477927e-6	3.65544282658904e-6	3.64370717260439e-6	3.63225369765948e-6	3.62345102127777e-6	3.61854027485835e-6	3.61761426313911e-6	3.61993727883223e-6	3.62440683700358e-6	3.62994116184381e-6	3.63565742124794e-6	3.64083640462184e-6	3.64477772267328e-6	3.64668740150703e-6	3.64570572976735e-6	3.64110932709051e-6	3.63264262086799e-6	3.62087315781406e-6	3.60744010541981e-6	3.59509366963751e-6	3.58749512456776e-6	3.58875393891038e-6	3.60235103471666e-6	3.62824012403945e-6	3.65690388585771e-6	3.66653641901077e-6	3.65061698763582e-6	3.67014759049451e-6	3.63562768841984e-6	3.68075451142308e-6	3.59334380217713e-6	3.50898470401649e-6	3.55933340887091e-6	3.5267161312962e-6	3.55081387487059e-6	3.53838757404353e-6	3.54899020853342e-6	3.57734517834699e-6	3.60212412239675e-6	3.61368845924357e-6	3.6123031334062e-6	3.60236624489083e-6	3.5890873702008e-6	3.57695597547552e-6	3.56898974784416e-6	3.56639625247846e-6	3.56860921454636e-6	3.57370458385038e-6
flux1:	0.703625510962471	3.24477575181055e-6	3.23589659368296e-6	3.22558355077102e-6	3.21642714488959e-6	3.2101595927452e-6	3.20738183412418e-6	3.20770039444703e-6	3.21014855138642e-6	3.21367599792617e-6	3.21749597037022e-6	3.22117552940857e-6	3.22449094306275e-6	3.22717644035103e-6	3.22872703651051e-6	3.22837611064413e-6	3.22528762851567e-6	3.21891596920643e-6	3.20941751963608e-6	3.19796820992711e-6	3.18686957029767e-6	3.17940398812338e-6	3.17942380287696e-6	3.19037464232976e-6	3.21266819728863e-6	3.23824539777861e-6	3.2476943105759e-6	3.23429563740565e-6	3.25156601267087e-6	3.22187522312655e-6	3.26150869698125e-6	3.18396252195829e-6	3.10894310615713e-6	3.15269031252681e-6	3.12411410736562e-6	3.14478001631366e-6	3.1341723575256e-6	3.14458420710026e-6	3.17011441219774e-6	3.19174899997004e-6	3.20125768339826e-6	3.19911354234161e-6	3.1893645898898e-6	3.17677302760866e-6	3.16547710714162e-6	3.15828868599006e-6	3.15634441757384e-6	3.15910481747167e-6	3.16471744005356e-6
flux1:	0.703887959866225	2.87086252710241e-6	2.86230121928804e-6	2.85338474929292e-6	2.8462613977525e-6	2.84210179529449e-6	2.84097893891748e-6	2.84213124336545e-6	2.84445434974324e-6	2.84699688251623e-6	2.84925909576574e-6	2.85120144340978e-6	2.85300826313183e-6	2.85475370098202e-6	2.85614330322002e-6	2.85645926244929e-6	2.85475142173877e-6	2.85022370406591e-6	2.84269154811135e-6	2.83295272010544e-6	2.82294229746124e-6	2.81562535065874e-6	2.81462036715624e-6	2.82330584721249e-6	2.84245344905632e-6	2.86530440212004e-6	2.87467666947607e-6	2.86371291562862e-6	2.87903965971197e-6	2.85365937527277e-6	2.88842203414661e-6	2.81964124090965e-6	2.75290876375996e-6	2.79074215749076e-6	2.76561617206128e-6	2.78321774406047e-6	2.77426073249277e-6	2.78441417469134e-6	2.80735103969743e-6	2.82618439761173e-6	2.83393832118367e-6	2.83124000206155e-6	2.82177839212098e-6	2.80987082595547e-6	2.79931286965237e-6	2.79272767258234e-6	2.79120744366836e-6	2.79427337581912e-6	2.80018273808736e-6
flux1:	0.704150408769978	2.53789487699054e-6	2.52982043607853e-6	2.5222496308459e-6	2.51691352745692e-6	2.51449691285136e-6	2.5146478922914e-6	2.51633811094307e-6	2.51839884423015e-6	2.52000595834402e-6	2.52092614743559e-6	2.52145245539613e-6	2.5220940381822e-6	2.5231809685826e-6	2.52456480339608e-6	2.52554568632815e-6	2.52506762073798e-6	2.52212792294431e-6	2.51626964377436e-6	2.50799050484312e-6	2.49893029432701e-6	2.49178507806484e-6	2.48995081747591e-6	2.49670228842121e-6	2.51308120681804e-6	2.53348788041252e-6	2.54281357443794e-6	2.53412789652539e-6	2.54777205269942e-6	2.52620175780842e-6	2.55667027517428e-6	2.49570175884146e-6	2.4363619517376e-6	2.46896590841005e-6	2.44682656340064e-6	2.46175406820917e-6	2.45432685126486e-6	2.46416820282925e-6	2.48473182661658e-6	2.50109001338189e-6	2.5073716658607e-6	2.50430974901271e-6	2.49523506744116e-6	2.48402944087524e-6	2.4741532436291e-6	2.46804950496807e-6	2.46677961931668e-6	2.46994576880385e-6	2.47594163391021e-6
flux1:	0.704412857673731	2.24162270268383e-6	2.23415996757934e-6	2.22787056827469e-6	2.22410085898396e-6	2.22312369678105e-6	2.22425487671772e-6	2.22628441597488e-6	2.22803481485294e-6	2.22882267541147e-6	2.22865187355518e-6	2.22808614146673e-6	2.22788213251906e-6	2.22855262347811e-6	2.23004316728838e-6	2.23165211280656e-6	2.23223322962077e-6	2.23062331441977e-6	2.2261585172853e-6	2.21910684164214e-6	2.21087280727233e-6	2.20391986610329e-6	2.20142441094428e-6	2.20652145111922e-6	2.22044406790231e-6	2.23862258230768e-6	2.24786479125719e-6	2.24123981794524e-6	2.25341217453587e-6	2.2351668653389e-6	2.26186447892998e-6	2.20787600792201e-6	2.15516315512877e-6	2.18320220995352e-6	2.1636891884098e-6	2.17633422815507e-6	2.17034646347162e-6	2.17983566370559e-6	2.1982338534757e-6	2.21242390434985e-6	2.21749779113478e-6	2.21424983643725e-6	2.20566046870948e-6	2.19519153155229e-6	2.18597647964565e-6	2.1802811206697e-6	2.17913948311616e-6	2.1822433546729e-6	2.18813899395288e-6
flux1:	0.704675306577484	1.97828617025335e-6	1.97152408620299e-6	1.96644323626244e-6	1.96404241748059e-6	1.9642527485141e-6	1.96613948511817e-6	1.96838138599858e-6	1.96983301715548e-6	1.96995415875459e-6	1.96895165428015e-6	1.96759978983056e-6	1.96683279173953e-6	1.9672836194189e-6	1.9689509846146e-6	1.97112074822351e-6	1.97257713639758e-6	1.9720427358006e-6	1.96870762505891e-6	1.96267165795501e-6	1.95515301478476e-6	1.94840865865917e-6	1.94539347091468e-6	1.94907112966277e-6	1.9607994173646e-6	1.97691718707814e-6	1.98598856768996e-6	1.98116446722149e-6	1.99203307659194e-6	1.97664626565816e-6	2.00003797144517e-6	1.95229457790174e-6	1.90554233866264e-6	1.9296433363918e-6	1.91247096601646e-6	1.92320481414183e-6	1.91857586916651e-6	1.92768028797006e-6	1.94410298728587e-6	1.95640534654388e-6	1.9605120996555e-6	1.95723825735219e-6	1.94922594676705e-6	1.93953755654781e-6	1.93098987787751e-6	1.92567138798283e-6	1.92458489359827e-6	1.92751092538524e-6	1.93315510743173e-6
flux1:	0.704937755481238	1.74455472763071e-6	1.73855079618316e-6	1.73459700487883e-6	1.73338417746036e-6	1.73456700766806e-6	1.73703152273897e-6	1.73940271006379e-6	1.74059633854917e-6	1.74021028182327e-6	1.73861841955026e-6	1.73674954096177e-6	1.73565395908185e-6	1.73603274932417e-6	1.73790685620213e-6	1.74054614580981e-6	1.74268901893684e-6	1.74298845757192e-6	1.74054311769601e-6	1.73533675052364e-6	1.72843949080469e-6	1.72191965325454e-6	1.71850680693093e-6	1.72096848723489e-6	1.73073157410542e-6	1.74492617088546e-6	1.75370982357687e-6	1.75040658283536e-6	1.76010579797818e-6	1.74713694135409e-6	1.76762879836602e-6	1.72547281463981e-6	1.68408882586263e-6	1.70482506163946e-6	1.68975416665235e-6	1.69890983599224e-6	1.69554931486988e-6	1.70423551043577e-6	1.71884858852456e-6	1.72950841215395e-6	1.73285643778654e-6	1.72969241506302e-6	1.72233476532973e-6	1.71347044486575e-6	1.70561235871837e-6	1.70067080145869e-6	1.69960907316051e-6	1.70228859113728e-6	1.70757325452287e-6
flux1:	0.705200204384991	1.53745409416634e-6	1.53223640651047e-6	1.52931730441238e-6	1.52911995284742e-6	1.53108244904833e-6	1.53397319128544e-6	1.53640999598476e-6	1.53739006904695e-6	1.53663974375948e-6	1.53466482044649e-6	1.53249826214058e-6	1.53125397116549e-6	1.53165905442588e-6	1.53373442313641e-6	1.53673591602066e-6	1.53938099106849e-6	1.54029420807832e-6	1.53853004288812e-6	1.53399837038804e-6	1.52764993250667e-6	1.52137614348672e-6	1.51767798189468e-6	1.51910949537705e-6	1.52712015511114e-6	1.5395167498405e-6	1.5478881261819e-6	1.54582803011714e-6	1.55446800029234e-6	1.54351217859546e-6	1.56145492088656e-6	1.52429093994654e-6	1.48773734612835e-6	1.50561734066365e-6	1.49243204297566e-6	1.50029287052872e-6	1.49808701723889e-6	1.50631396823326e-6	1.51925558169552e-6	1.52847675877926e-6	1.531235159528e-6	1.52828552063724e-6	1.52163872553974e-6	1.51363234814401e-6	1.50649064810758e-6	1.5019458129288e-6	1.50091153958399e-6	1.50331785414058e-6	1.50817976834029e-6
flux1:	0.705462653288744	1.35429334653469e-6	1.34986183251214e-6	1.34787219742646e-6	1.34851971351559e-6	1.35107996115024e-6	1.35425646768129e-6	1.35669739348164e-6	1.35749500220315e-6	1.35649214675989e-6	1.35429397788522e-6	1.35199395339551e-6	1.35072611166785e-6	1.35121077534588e-6	1.35345394460746e-6	1.35670328920717e-6	1.35967973526797e-6	1.36101579543878e-6	1.35976085811789e-6	1.35578362913975e-6	1.34993596820967e-6	1.34394025104696e-6	1.3400677107739e-6	1.3406485339873e-6	1.34711523543846e-6	1.3578399923091e-6	1.36568640659433e-6	1.36461302105405e-6	1.37228849595299e-6	1.36298579816531e-6	1.37868192511993e-6	1.34596697922353e-6	1.31374778603075e-6	1.32921019084126e-6	1.31770261934403e-6	1.32449852129207e-6	1.32330514116449e-6	1.33102139972931e-6	1.34240274752727e-6	1.35034703884765e-6	1.35264255937185e-6	1.34997678964582e-6	1.34407056279198e-6	1.33693891502783e-6	1.33053468487052e-6	1.32641396930305e-6	1.32543108569951e-6	1.32757038606006e-6	1.33198671497061e-6
flux1:	0.705725102192497	1.19260313164631e-6	1.18893143394254e-6	1.18775328871012e-6	1.18907432645174e-6	1.19205584725316e-6	1.19538120824245e-6	1.19775876098686e-6	1.19838448542641e-6	1.19720497093134e-6	1.19489564664804e-6	1.19257371964132e-6	1.19135857114528e-6	1.19193926058265e-6	1.19429808964941e-6	1.19768285482331e-6	1.20084052858457e-6	1.20244219334094e-6	1.20156292601178e-6	1.19805434434134e-6	1.19268362943879e-6	1.18701009098228e-6	1.18307701784603e-6	1.18298613685338e-6	1.18811876101259e-6	1.19730660630986e-6	1.20454157565836e-6	1.20423262112945e-6	1.21103007994725e-6	1.20307239552618e-6	1.21678521909848e-6	1.18802354234296e-6	1.15967839318734e-6	1.17309319247284e-6	1.1630570643306e-6	1.16896793343719e-6	1.16862017726369e-6	1.17576589410881e-6	1.18567658685466e-6	1.19246847919557e-6	1.19438772361314e-6	1.19204043504978e-6	1.18687637272691e-6	1.1806148224636e-6	1.17495572675959e-6	1.17128345079177e-6	1.17038497123192e-6	1.17228470118082e-6	1.17626381015317e-6
flux1:	0.705987551096251	1.05009246903932e-6	1.0471313166368e-6	1.04663689810422e-6	1.04846119838167e-6	1.05169359226454e-6	1.05503450379818e-6	1.05727563233451e-6	1.05772139803555e-6	1.05640927031824e-6	1.05405969057896e-6	1.05178357489954e-6	1.05065879273854e-6	1.05132590404243e-6	1.05373951629729e-6	1.0571569882878e-6	1.06037104613057e-6	1.06211573349477e-6	1.06151467183668e-6	1.05841918863345e-6	1.05352160373341e-6	1.0482238361329e-6	1.04434617715837e-6	1.04376168967136e-6	1.04777073654818e-6	1.05556720494935e-6	1.06213805285128e-6	1.06241107588478e-6	1.06841355877998e-6	1.06154724489825e-6	1.07351012189428e-6	1.04825118325633e-6	1.02335410296723e-6	1.03502907516596e-6	1.02626115160867e-6	1.03142552175363e-6	1.03174277544218e-6	1.03825604561215e-6	1.04677291235369e-6	1.05250911772441e-6	1.05410570578207e-6	1.05208112566572e-6	1.04763479894576e-6	1.04221654669084e-6	1.03729256449305e-6	1.03408210878243e-6	1.03329948629467e-6	1.03499637901055e-6	1.03856615570955e-6
flux1:	0.706250000000004	9.24626716120752e-7	9.2230900292082e-7	9.22366365498697e-7	9.24530316698504e-7	9.27854752679661e-7	9.31087339543166e-7	9.33120189946633e-7	9.333674897261e-7	9.3194491654499e-7	9.29596320656271e-7	9.27402424437332e-7	9.26379736603093e-7	9.27109147671751e-7	9.29517119082419e-7	9.328800485807e-7	9.36052569049971e-7	9.37849855368714e-7	9.37459861353987e-7	9.34744709194124e-7	9.30329033098485e-7	9.25463808501702e-7	9.2175416266717e-7	9.20847535477737e-7	9.2393817127066e-7	9.30496228688819e-7	9.36384819904816e-7	9.37096128047812e-7	9.42385601737415e-7	9.36409521077844e-7	9.46833685585705e-7	9.24671865520732e-7	9.02832901747768e-7	9.13023469626673e-7	9.05330399792646e-7	9.09856744934054e-7	9.1065942941028e-7	9.16485252064477e-7	9.23682516234694e-7	9.2844388760274e-7	9.29748943309365e-7	9.28028726166689e-7	9.24254911136966e-7	9.19633528536774e-7	9.15416280381951e-7	9.12665825012209e-7	9.12021304410001e-7	9.13551164148109e-7	9.16747402740954e-7
[truncated: 13 more columns]
