# Supplementary material for: Spatial Resolution and Refractive Index Contrast of Resonant Photonic Crystal Surfaces for Biosensing
Source: IEEE Photonics J. Author manuscript; Available in PMC 2015 Sep 7. (PMC4561521; doi:10.1109/JPHOT.2015.2435699)
Supplement: fig6_data [file NIHMS64775-supplement-fig6_data.gz › Volumes/graham/MacBook_backup/PhD_folder_2015_06_02/paper_improvements/IEEE_J_Photonics/final_files/data_files/fig6/meep_data/11/t.out]

-----------
Initializing structure...
Working in 2D dimensions.
Computational cell is 150 x 10 x 0 with resolution 25
     block, center = (0,-2.56637,0)
          size (150,4.86726,1e+20)
          axes (1,0,0), (0,1,0), (0,0,1)
          dielectric constant epsilon diagonal = (2.0736,2.0736,2.0736)
     block, center = (0,2.43363,0)
          size (150,5.13274,1e+20)
          axes (1,0,0), (0,1,0), (0,0,1)
          dielectric constant epsilon diagonal = (1.98246,1.98246,1.98246)
     block, center = (-37.5,0.309735,0)
          size (75,0.884956,1e+20)
          axes (1,0,0), (0,1,0), (0,0,1)
          dielectric constant epsilon diagonal = (2.0164,2.0164,2.0164)
     block, center = (74.5,0,0)
          size (0.65,0.265487,1e+20)
          axes (1,0,0), (0,1,0), (0,0,1)
          dielectric constant epsilon diagonal = (4,4,4)
     block, center = (73.5,0,0)
          size (0.65,0.265487,1e+20)
          axes (1,0,0), (0,1,0), (0,0,1)
          dielectric constant epsilon diagonal = (4,4,4)
     block, center = (72.5,0,0)
          size (0.65,0.265487,1e+20)
          axes (1,0,0), (0,1,0), (0,0,1)
          dielectric constant epsilon diagonal = (4,4,4)
     block, center = (71.5,0,0)
          size (0.65,0.265487,1e+20)
          axes (1,0,0), (0,1,0), (0,0,1)
          dielectric constant epsilon diagonal = (4,4,4)
     block, center = (70.5,0,0)
          size (0.65,0.265487,1e+20)
          axes (1,0,0), (0,1,0), (0,0,1)
          dielectric constant epsilon diagonal = (4,4,4)
     block, center = (69.5,0,0)
          size (0.65,0.265487,1e+20)
          axes (1,0,0), (0,1,0), (0,0,1)
          dielectric constant epsilon diagonal = (4,4,4)
     block, center = (68.5,0,0)
          size (0.65,0.265487,1e+20)
          axes (1,0,0), (0,1,0), (0,0,1)
          dielectric constant epsilon diagonal = (4,4,4)
     block, center = (67.5,0,0)
          size (0.65,0.265487,1e+20)
          axes (1,0,0), (0,1,0), (0,0,1)
          dielectric constant epsilon diagonal = (4,4,4)
     block, center = (66.5,0,0)
          size (0.65,0.265487,1e+20)
          axes (1,0,0), (0,1,0), (0,0,1)
          dielectric constant epsilon diagonal = (4,4,4)
     block, center = (65.5,0,0)
          size (0.65,0.265487,1e+20)
          axes (1,0,0), (0,1,0), (0,0,1)
          dielectric constant epsilon diagonal = (4,4,4)
     block, center = (64.5,0,0)
          size (0.65,0.265487,1e+20)
          axes (1,0,0), (0,1,0), (0,0,1)
          dielectric constant epsilon diagonal = (4,4,4)
     block, center = (63.5,0,0)
          size (0.65,0.265487,1e+20)
          axes (1,0,0), (0,1,0), (0,0,1)
          dielectric constant epsilon diagonal = (4,4,4)
     block, center = (62.5,0,0)
          size (0.65,0.265487,1e+20)
          axes (1,0,0), (0,1,0), (0,0,1)
          dielectric constant epsilon diagonal = (4,4,4)
     block, center = (61.5,0,0)
          size (0.65,0.265487,1e+20)
          axes (1,0,0), (0,1,0), (0,0,1)
          dielectric constant epsilon diagonal = (4,4,4)
     block, center = (60.5,0,0)
          size (0.65,0.265487,1e+20)
          axes (1,0,0), (0,1,0), (0,0,1)
          dielectric constant epsilon diagonal = (4,4,4)
     block, center = (59.5,0,0)
          size (0.65,0.265487,1e+20)
          axes (1,0,0), (0,1,0), (0,0,1)
          dielectric constant epsilon diagonal = (4,4,4)
     block, center = (58.5,0,0)
          size (0.65,0.265487,1e+20)
          axes (1,0,0), (0,1,0), (0,0,1)
          dielectric constant epsilon diagonal = (4,4,4)
     block, center = (57.5,0,0)
          size (0.65,0.265487,1e+20)
          axes (1,0,0), (0,1,0), (0,0,1)
          dielectric constant epsilon diagonal = (4,4,4)
     block, center = (56.5,0,0)
          size (0.65,0.265487,1e+20)
          axes (1,0,0), (0,1,0), (0,0,1)
          dielectric constant epsilon diagonal = (4,4,4)
     block, center = (55.5,0,0)
          size (0.65,0.265487,1e+20)
          axes (1,0,0), (0,1,0), (0,0,1)
          dielectric constant epsilon diagonal = (4,4,4)
     block, center = (54.5,0,0)
          size (0.65,0.265487,1e+20)
          axes (1,0,0), (0,1,0), (0,0,1)
          dielectric constant epsilon diagonal = (4,4,4)
     block, center = (53.5,0,0)
          size (0.65,0.265487,1e+20)
          axes (1,0,0), (0,1,0), (0,0,1)
          dielectric constant epsilon diagonal = (4,4,4)
     block, center = (52.5,0,0)
          size (0.65,0.265487,1e+20)
          axes (1,0,0), (0,1,0), (0,0,1)
          dielectric constant epsilon diagonal = (4,4,4)
     block, center = (51.5,0,0)
          size (0.65,0.265487,1e+20)
          axes (1,0,0), (0,1,0), (0,0,1)
          dielectric constant epsilon diagonal = (4,4,4)
     block, center = (50.5,0,0)
          size (0.65,0.265487,1e+20)
          axes (1,0,0), (0,1,0), (0,0,1)
          dielectric constant epsilon diagonal = (4,4,4)
     block, center = (49.5,0,0)
          size (0.65,0.265487,1e+20)
          axes (1,0,0), (0,1,0), (0,0,1)
          dielectric constant epsilon diagonal = (4,4,4)
     block, center = (48.5,0,0)
          size (0.65,0.265487,1e+20)
          axes (1,0,0), (0,1,0), (0,0,1)
          dielectric constant epsilon diagonal = (4,4,4)
     block, center = (47.5,0,0)
          size (0.65,0.265487,1e+20)
          axes (1,0,0), (0,1,0), (0,0,1)
          dielectric constant epsilon diagonal = (4,4,4)
     block, center = (46.5,0,0)
          size (0.65,0.265487,1e+20)
          axes (1,0,0), (0,1,0), (0,0,1)
          dielectric constant epsilon diagonal = (4,4,4)
     block, center = (45.5,0,0)
          size (0.65,0.265487,1e+20)
          axes (1,0,0), (0,1,0), (0,0,1)
          dielectric constant epsilon diagonal = (4,4,4)
     block, center = (44.5,0,0)
          size (0.65,0.265487,1e+20)
          axes (1,0,0), (0,1,0), (0,0,1)
          dielectric constant epsilon diagonal = (4,4,4)
     block, center = (43.5,0,0)
          size (0.65,0.265487,1e+20)
          axes (1,0,0), (0,1,0), (0,0,1)
          dielectric constant epsilon diagonal = (4,4,4)
     block, center = (42.5,0,0)
          size (0.65,0.265487,1e+20)
          axes (1,0,0), (0,1,0), (0,0,1)
          dielectric constant epsilon diagonal = (4,4,4)
     block, center = (41.5,0,0)
          size (0.65,0.265487,1e+20)
          axes (1,0,0), (0,1,0), (0,0,1)
          dielectric constant epsilon diagonal = (4,4,4)
     block, center = (40.5,0,0)
          size (0.65,0.265487,1e+20)
          axes (1,0,0), (0,1,0), (0,0,1)
          dielectric constant epsilon diagonal = (4,4,4)
     block, center = (39.5,0,0)
          size (0.65,0.265487,1e+20)
          axes (1,0,0), (0,1,0), (0,0,1)
          dielectric constant epsilon diagonal = (4,4,4)
     block, center = (38.5,0,0)
          size (0.65,0.265487,1e+20)
          axes (1,0,0), (0,1,0), (0,0,1)
          dielectric constant epsilon diagonal = (4,4,4)
     block, center = (37.5,0,0)
          size (0.65,0.265487,1e+20)
          axes (1,0,0), (0,1,0), (0,0,1)
          dielectric constant epsilon diagonal = (4,4,4)
     block, center = (36.5,0,0)
          size (0.65,0.265487,1e+20)
          axes (1,0,0), (0,1,0), (0,0,1)
          dielectric constant epsilon diagonal = (4,4,4)
     block, center = (35.5,0,0)
          size (0.65,0.265487,1e+20)
          axes (1,0,0), (0,1,0), (0,0,1)
          dielectric constant epsilon diagonal = (4,4,4)
     block, center = (34.5,0,0)
          size (0.65,0.265487,1e+20)
          axes (1,0,0), (0,1,0), (0,0,1)
          dielectric constant epsilon diagonal = (4,4,4)
     block, center = (33.5,0,0)
          size (0.65,0.265487,1e+20)
          axes (1,0,0), (0,1,0), (0,0,1)
          dielectric constant epsilon diagonal = (4,4,4)
     block, center = (32.5,0,0)
          size (0.65,0.265487,1e+20)
          axes (1,0,0), (0,1,0), (0,0,1)
          dielectric constant epsilon diagonal = (4,4,4)
     block, center = (31.5,0,0)
          size (0.65,0.265487,1e+20)
          axes (1,0,0), (0,1,0), (0,0,1)
          dielectric constant epsilon diagonal = (4,4,4)
     block, center = (30.5,0,0)
          size (0.65,0.265487,1e+20)
          axes (1,0,0), (0,1,0), (0,0,1)
          dielectric constant epsilon diagonal = (4,4,4)
     block, center = (29.5,0,0)
          size (0.65,0.265487,1e+20)
          axes (1,0,0), (0,1,0), (0,0,1)
          dielectric constant epsilon diagonal = (4,4,4)
     block, center = (28.5,0,0)
          size (0.65,0.265487,1e+20)
          axes (1,0,0), (0,1,0), (0,0,1)
          dielectric constant epsilon diagonal = (4,4,4)
     block, center = (27.5,0,0)
          size (0.65,0.265487,1e+20)
          axes (1,0,0), (0,1,0), (0,0,1)
          dielectric constant epsilon diagonal = (4,4,4)
     block, center = (26.5,0,0)
          size (0.65,0.265487,1e+20)
          axes (1,0,0), (0,1,0), (0,0,1)
          dielectric constant epsilon diagonal = (4,4,4)
     block, center = (25.5,0,0)
          size (0.65,0.265487,1e+20)
          axes (1,0,0), (0,1,0), (0,0,1)
          dielectric constant epsilon diagonal = (4,4,4)
     block, center = (24.5,0,0)
          size (0.65,0.265487,1e+20)
          axes (1,0,0), (0,1,0), (0,0,1)
          dielectric constant epsilon diagonal = (4,4,4)
     block, center = (23.5,0,0)
          size (0.65,0.265487,1e+20)
          axes (1,0,0), (0,1,0), (0,0,1)
          dielectric constant epsilon diagonal = (4,4,4)
     block, center = (22.5,0,0)
          size (0.65,0.265487,1e+20)
          axes (1,0,0), (0,1,0), (0,0,1)
          dielectric constant epsilon diagonal = (4,4,4)
     block, center = (21.5,0,0)
          size (0.65,0.265487,1e+20)
          axes (1,0,0), (0,1,0), (0,0,1)
          dielectric constant epsilon diagonal = (4,4,4)
     block, center = (20.5,0,0)
          size (0.65,0.265487,1e+20)
          axes (1,0,0), (0,1,0), (0,0,1)
          dielectric constant epsilon diagonal = (4,4,4)
     block, center = (19.5,0,0)
          size (0.65,0.265487,1e+20)
          axes (1,0,0), (0,1,0), (0,0,1)
          dielectric constant epsilon diagonal = (4,4,4)
     block, center = (18.5,0,0)
          size (0.65,0.265487,1e+20)
          axes (1,0,0), (0,1,0), (0,0,1)
          dielectric constant epsilon diagonal = (4,4,4)
     block, center = (17.5,0,0)
          size (0.65,0.265487,1e+20)
          axes (1,0,0), (0,1,0), (0,0,1)
          dielectric constant epsilon diagonal = (4,4,4)
     block, center = (16.5,0,0)
          size (0.65,0.265487,1e+20)
          axes (1,0,0), (0,1,0), (0,0,1)
          dielectric constant epsilon diagonal = (4,4,4)
     block, center = (15.5,0,0)
          size (0.65,0.265487,1e+20)
          axes (1,0,0), (0,1,0), (0,0,1)
          dielectric constant epsilon diagonal = (4,4,4)
     block, center = (14.5,0,0)
          size (0.65,0.265487,1e+20)
          axes (1,0,0), (0,1,0), (0,0,1)
          dielectric constant epsilon diagonal = (4,4,4)
     block, center = (13.5,0,0)
          size (0.65,0.265487,1e+20)
          axes (1,0,0), (0,1,0), (0,0,1)
          dielectric constant epsilon diagonal = (4,4,4)
     block, center = (12.5,0,0)
          size (0.65,0.265487,1e+20)
          axes (1,0,0), (0,1,0), (0,0,1)
          dielectric constant epsilon diagonal = (4,4,4)
     block, center = (11.5,0,0)
          size (0.65,0.265487,1e+20)
          axes (1,0,0), (0,1,0), (0,0,1)
          dielectric constant epsilon diagonal = (4,4,4)
     block, center = (10.5,0,0)
          size (0.65,0.265487,1e+20)
          axes (1,0,0), (0,1,0), (0,0,1)
          dielectric constant epsilon diagonal = (4,4,4)
     block, center = (9.5,0,0)
          size (0.65,0.265487,1e+20)
          axes (1,0,0), (0,1,0), (0,0,1)
          dielectric constant epsilon diagonal = (4,4,4)
     block, center = (8.5,0,0)
          size (0.65,0.265487,1e+20)
          axes (1,0,0), (0,1,0), (0,0,1)
          dielectric constant epsilon diagonal = (4,4,4)
     block, center = (7.5,0,0)
          size (0.65,0.265487,1e+20)
          axes (1,0,0), (0,1,0), (0,0,1)
          dielectric constant epsilon diagonal = (4,4,4)
     block, center = (6.5,0,0)
          size (0.65,0.265487,1e+20)
          axes (1,0,0), (0,1,0), (0,0,1)
          dielectric constant epsilon diagonal = (4,4,4)
     block, center = (5.5,0,0)
          size (0.65,0.265487,1e+20)
          axes (1,0,0), (0,1,0), (0,0,1)
          dielectric constant epsilon diagonal = (4,4,4)
     block, center = (4.5,0,0)
          size (0.65,0.265487,1e+20)
          axes (1,0,0), (0,1,0), (0,0,1)
          dielectric constant epsilon diagonal = (4,4,4)
     block, center = (3.5,0,0)
          size (0.65,0.265487,1e+20)
          axes (1,0,0), (0,1,0), (0,0,1)
          dielectric constant epsilon diagonal = (4,4,4)
     block, center = (2.5,0,0)
          size (0.65,0.265487,1e+20)
          axes (1,0,0), (0,1,0), (0,0,1)
          dielectric constant epsilon diagonal = (4,4,4)
     block, center = (1.5,0,0)
          size (0.65,0.265487,1e+20)
          axes (1,0,0), (0,1,0), (0,0,1)
          dielectric constant epsilon diagonal = (4,4,4)
     block, center = (0.5,0,0)
          size (0.65,0.265487,1e+20)
          axes (1,0,0), (0,1,0), (0,0,1)
          dielectric constant epsilon diagonal = (4,4,4)
     block, center = (-0.5,0,0)
          size (0.65,0.265487,1e+20)
          axes (1,0,0), (0,1,0), (0,0,1)
          dielectric constant epsilon diagonal = (4,4,4)
     block, center = (-1.5,0,0)
          size (0.65,0.265487,1e+20)
          axes (1,0,0), (0,1,0), (0,0,1)
          dielectric constant epsilon diagonal = (4,4,4)
     block, center = (-2.5,0,0)
          size (0.65,0.265487,1e+20)
          axes (1,0,0), (0,1,0), (0,0,1)
          dielectric constant epsilon diagonal = (4,4,4)
     block, center = (-3.5,0,0)
          size (0.65,0.265487,1e+20)
          axes (1,0,0), (0,1,0), (0,0,1)
          dielectric constant epsilon diagonal = (4,4,4)
     block, center = (-4.5,0,0)
          size (0.65,0.265487,1e+20)
          axes (1,0,0), (0,1,0), (0,0,1)
          dielectric constant epsilon diagonal = (4,4,4)
     block, center = (-5.5,0,0)
          size (0.65,0.265487,1e+20)
          axes (1,0,0), (0,1,0), (0,0,1)
          dielectric constant epsilon diagonal = (4,4,4)
     block, center = (-6.5,0,0)
          size (0.65,0.265487,1e+20)
          axes (1,0,0), (0,1,0), (0,0,1)
          dielectric constant epsilon diagonal = (4,4,4)
     block, center = (-7.5,0,0)
          size (0.65,0.265487,1e+20)
          axes (1,0,0), (0,1,0), (0,0,1)
          dielectric constant epsilon diagonal = (4,4,4)
     block, center = (-8.5,0,0)
          size (0.65,0.265487,1e+20)
          axes (1,0,0), (0,1,0), (0,0,1)
          dielectric constant epsilon diagonal = (4,4,4)
     block, center = (-9.5,0,0)
          size (0.65,0.265487,1e+20)
          axes (1,0,0), (0,1,0), (0,0,1)
          dielectric constant epsilon diagonal = (4,4,4)
     block, center = (-10.5,0,0)
          size (0.65,0.265487,1e+20)
          axes (1,0,0), (0,1,0), (0,0,1)
          dielectric constant epsilon diagonal = (4,4,4)
     block, center = (-11.5,0,0)
          size (0.65,0.265487,1e+20)
          axes (1,0,0), (0,1,0), (0,0,1)
          dielectric constant epsilon diagonal = (4,4,4)
     block, center = (-12.5,0,0)
          size (0.65,0.265487,1e+20)
          axes (1,0,0), (0,1,0), (0,0,1)
          dielectric constant epsilon diagonal = (4,4,4)
     block, center = (-13.5,0,0)
          size (0.65,0.265487,1e+20)
          axes (1,0,0), (0,1,0), (0,0,1)
          dielectric constant epsilon diagonal = (4,4,4)
     block, center = (-14.5,0,0)
          size (0.65,0.265487,1e+20)
          axes (1,0,0), (0,1,0), (0,0,1)
          dielectric constant epsilon diagonal = (4,4,4)
     block, center = (-15.5,0,0)
          size (0.65,0.265487,1e+20)
          axes (1,0,0), (0,1,0), (0,0,1)
          dielectric constant epsilon diagonal = (4,4,4)
     block, center = (-16.5,0,0)
          size (0.65,0.265487,1e+20)
          axes (1,0,0), (0,1,0), (0,0,1)
          dielectric constant epsilon diagonal = (4,4,4)
     block, center = (-17.5,0,0)
          size (0.65,0.265487,1e+20)
          axes (1,0,0), (0,1,0), (0,0,1)
          dielectric constant epsilon diagonal = (4,4,4)
     block, center = (-18.5,0,0)
          size (0.65,0.265487,1e+20)
          axes (1,0,0), (0,1,0), (0,0,1)
          dielectric constant epsilon diagonal = (4,4,4)
     block, center = (-19.5,0,0)
          size (0.65,0.265487,1e+20)
          axes (1,0,0), (0,1,0), (0,0,1)
          dielectric constant epsilon diagonal = (4,4,4)
     block, center = (-20.5,0,0)
          size (0.65,0.265487,1e+20)
          axes (1,0,0), (0,1,0), (0,0,1)
          dielectric constant epsilon diagonal = (4,4,4)
     block, center = (-21.5,0,0)
          size (0.65,0.265487,1e+20)
          axes (1,0,0), (0,1,0), (0,0,1)
          dielectric constant epsilon diagonal = (4,4,4)
     block, center = (-22.5,0,0)
          size (0.65,0.265487,1e+20)
          axes (1,0,0), (0,1,0), (0,0,1)
          dielectric constant epsilon diagonal = (4,4,4)
     block, center = (-23.5,0,0)
          size (0.65,0.265487,1e+20)
          axes (1,0,0), (0,1,0), (0,0,1)
          dielectric constant epsilon diagonal = (4,4,4)
     block, center = (-24.5,0,0)
          size (0.65,0.265487,1e+20)
          axes (1,0,0), (0,1,0), (0,0,1)
          dielectric constant epsilon diagonal = (4,4,4)
     block, center = (-25.5,0,0)
          size (0.65,0.265487,1e+20)
          axes (1,0,0), (0,1,0), (0,0,1)
          dielectric constant epsilon diagonal = (4,4,4)
     block, center = (-26.5,0,0)
          size (0.65,0.265487,1e+20)
          axes (1,0,0), (0,1,0), (0,0,1)
          dielectric constant epsilon diagonal = (4,4,4)
     block, center = (-27.5,0,0)
          size (0.65,0.265487,1e+20)
          axes (1,0,0), (0,1,0), (0,0,1)
          dielectric constant epsilon diagonal = (4,4,4)
     block, center = (-28.5,0,0)
          size (0.65,0.265487,1e+20)
          axes (1,0,0), (0,1,0), (0,0,1)
          dielectric constant epsilon diagonal = (4,4,4)
     block, center = (-29.5,0,0)
          size (0.65,0.265487,1e+20)
          axes (1,0,0), (0,1,0), (0,0,1)
          dielectric constant epsilon diagonal = (4,4,4)
     block, center = (-30.5,0,0)
          size (0.65,0.265487,1e+20)
          axes (1,0,0), (0,1,0), (0,0,1)
          dielectric constant epsilon diagonal = (4,4,4)
     block, center = (-31.5,0,0)
          size (0.65,0.265487,1e+20)
          axes (1,0,0), (0,1,0), (0,0,1)
          dielectric constant epsilon diagonal = (4,4,4)
     block, center = (-32.5,0,0)
          size (0.65,0.265487,1e+20)
          axes (1,0,0), (0,1,0), (0,0,1)
          dielectric constant epsilon diagonal = (4,4,4)
     block, center = (-33.5,0,0)
          size (0.65,0.265487,1e+20)
          axes (1,0,0), (0,1,0), (0,0,1)
          dielectric constant epsilon diagonal = (4,4,4)
     block, center = (-34.5,0,0)
          size (0.65,0.265487,1e+20)
          axes (1,0,0), (0,1,0), (0,0,1)
          dielectric constant epsilon diagonal = (4,4,4)
     block, center = (-35.5,0,0)
          size (0.65,0.265487,1e+20)
          axes (1,0,0), (0,1,0), (0,0,1)
          dielectric constant epsilon diagonal = (4,4,4)
     block, center = (-36.5,0,0)
          size (0.65,0.265487,1e+20)
          axes (1,0,0), (0,1,0), (0,0,1)
          dielectric constant epsilon diagonal = (4,4,4)
     block, center = (-37.5,0,0)
          size (0.65,0.265487,1e+20)
          axes (1,0,0), (0,1,0), (0,0,1)
          dielectric constant epsilon diagonal = (4,4,4)
     block, center = (-38.5,0,0)
          size (0.65,0.265487,1e+20)
          axes (1,0,0), (0,1,0), (0,0,1)
          dielectric constant epsilon diagonal = (4,4,4)
     block, center = (-39.5,0,0)
          size (0.65,0.265487,1e+20)
          axes (1,0,0), (0,1,0), (0,0,1)
          dielectric constant epsilon diagonal = (4,4,4)
     block, center = (-40.5,0,0)
          size (0.65,0.265487,1e+20)
          axes (1,0,0), (0,1,0), (0,0,1)
          dielectric constant epsilon diagonal = (4,4,4)
     block, center = (-41.5,0,0)
          size (0.65,0.265487,1e+20)
          axes (1,0,0), (0,1,0), (0,0,1)
          dielectric constant epsilon diagonal = (4,4,4)
     block, center = (-42.5,0,0)
          size (0.65,0.265487,1e+20)
          axes (1,0,0), (0,1,0), (0,0,1)
          dielectric constant epsilon diagonal = (4,4,4)
     block, center = (-43.5,0,0)
          size (0.65,0.265487,1e+20)
          axes (1,0,0), (0,1,0), (0,0,1)
          dielectric constant epsilon diagonal = (4,4,4)
     block, center = (-44.5,0,0)
          size (0.65,0.265487,1e+20)
          axes (1,0,0), (0,1,0), (0,0,1)
          dielectric constant epsilon diagonal = (4,4,4)
     block, center = (-45.5,0,0)
          size (0.65,0.265487,1e+20)
          axes (1,0,0), (0,1,0), (0,0,1)
          dielectric constant epsilon diagonal = (4,4,4)
     block, center = (-46.5,0,0)
          size (0.65,0.265487,1e+20)
          axes (1,0,0), (0,1,0), (0,0,1)
          dielectric constant epsilon diagonal = (4,4,4)
     block, center = (-47.5,0,0)
          size (0.65,0.265487,1e+20)
          axes (1,0,0), (0,1,0), (0,0,1)
          dielectric constant epsilon diagonal = (4,4,4)
     block, center = (-48.5,0,0)
          size (0.65,0.265487,1e+20)
          axes (1,0,0), (0,1,0), (0,0,1)
          dielectric constant epsilon diagonal = (4,4,4)
     block, center = (-49.5,0,0)
          size (0.65,0.265487,1e+20)
          axes (1,0,0), (0,1,0), (0,0,1)
          dielectric constant epsilon diagonal = (4,4,4)
     block, center = (-50.5,0,0)
          size (0.65,0.265487,1e+20)
          axes (1,0,0), (0,1,0), (0,0,1)
          dielectric constant epsilon diagonal = (4,4,4)
     block, center = (-51.5,0,0)
          size (0.65,0.265487,1e+20)
          axes (1,0,0), (0,1,0), (0,0,1)
          dielectric constant epsilon diagonal = (4,4,4)
     block, center = (-52.5,0,0)
          size (0.65,0.265487,1e+20)
          axes (1,0,0), (0,1,0), (0,0,1)
          dielectric constant epsilon diagonal = (4,4,4)
     block, center = (-53.5,0,0)
          size (0.65,0.265487,1e+20)
          axes (1,0,0), (0,1,0), (0,0,1)
          dielectric constant epsilon diagonal = (4,4,4)
     block, center = (-54.5,0,0)
          size (0.65,0.265487,1e+20)
          axes (1,0,0), (0,1,0), (0,0,1)
          dielectric constant epsilon diagonal = (4,4,4)
     block, center = (-55.5,0,0)
          size (0.65,0.265487,1e+20)
          axes (1,0,0), (0,1,0), (0,0,1)
          dielectric constant epsilon diagonal = (4,4,4)
     block, center = (-56.5,0,0)
          size (0.65,0.265487,1e+20)
          axes (1,0,0), (0,1,0), (0,0,1)
          dielectric constant epsilon diagonal = (4,4,4)
     block, center = (-57.5,0,0)
          size (0.65,0.265487,1e+20)
          axes (1,0,0), (0,1,0), (0,0,1)
          dielectric constant epsilon diagonal = (4,4,4)
     block, center = (-58.5,0,0)
          size (0.65,0.265487,1e+20)
          axes (1,0,0), (0,1,0), (0,0,1)
          dielectric constant epsilon diagonal = (4,4,4)
     block, center = (-59.5,0,0)
          size (0.65,0.265487,1e+20)
          axes (1,0,0), (0,1,0), (0,0,1)
          dielectric constant epsilon diagonal = (4,4,4)
     block, center = (-60.5,0,0)
          size (0.65,0.265487,1e+20)
          axes (1,0,0), (0,1,0), (0,0,1)
          dielectric constant epsilon diagonal = (4,4,4)
     block, center = (-61.5,0,0)
          size (0.65,0.265487,1e+20)
          axes (1,0,0), (0,1,0), (0,0,1)
          dielectric constant epsilon diagonal = (4,4,4)
     block, center = (-62.5,0,0)
          size (0.65,0.265487,1e+20)
          axes (1,0,0), (0,1,0), (0,0,1)
          dielectric constant epsilon diagonal = (4,4,4)
     block, center = (-63.5,0,0)
          size (0.65,0.265487,1e+20)
          axes (1,0,0), (0,1,0), (0,0,1)
          dielectric constant epsilon diagonal = (4,4,4)
     block, center = (-64.5,0,0)
          size (0.65,0.265487,1e+20)
          axes (1,0,0), (0,1,0), (0,0,1)
          dielectric constant epsilon diagonal = (4,4,4)
     block, center = (-65.5,0,0)
          size (0.65,0.265487,1e+20)
          axes (1,0,0), (0,1,0), (0,0,1)
          dielectric constant epsilon diagonal = (4,4,4)
     block, center = (-66.5,0,0)
          size (0.65,0.265487,1e+20)
          axes (1,0,0), (0,1,0), (0,0,1)
          dielectric constant epsilon diagonal = (4,4,4)
     block, center = (-67.5,0,0)
          size (0.65,0.265487,1e+20)
          axes (1,0,0), (0,1,0), (0,0,1)
          dielectric constant epsilon diagonal = (4,4,4)
     block, center = (-68.5,0,0)
          size (0.65,0.265487,1e+20)
          axes (1,0,0), (0,1,0), (0,0,1)
          dielectric constant epsilon diagonal = (4,4,4)
     block, center = (-69.5,0,0)
          size (0.65,0.265487,1e+20)
          axes (1,0,0), (0,1,0), (0,0,1)
          dielectric constant epsilon diagonal = (4,4,4)
     block, center = (-70.5,0,0)
          size (0.65,0.265487,1e+20)
          axes (1,0,0), (0,1,0), (0,0,1)
          dielectric constant epsilon diagonal = (4,4,4)
     block, center = (-71.5,0,0)
          size (0.65,0.265487,1e+20)
          axes (1,0,0), (0,1,0), (0,0,1)
          dielectric constant epsilon diagonal = (4,4,4)
     block, center = (-72.5,0,0)
          size (0.65,0.265487,1e+20)
          axes (1,0,0), (0,1,0), (0,0,1)
          dielectric constant epsilon diagonal = (4,4,4)
     block, center = (-73.5,0,0)
          size (0.65,0.265487,1e+20)
          axes (1,0,0), (0,1,0), (0,0,1)
          dielectric constant epsilon diagonal = (4,4,4)
     block, center = (-74.5,0,0)
          size (0.65,0.265487,1e+20)
          axes (1,0,0), (0,1,0), (0,0,1)
          dielectric constant epsilon diagonal = (4,4,4)
time for set_epsilon = 12.4789 s
-----------
Meep: using output directory "t-out"
creating output file "t-out/eps-000000.00.h5"...
Meep progress: 1.24/377.433631896973 = 0.3% done in 4.0s, 1227.8s to go
on time step 65 (time=1.3), 0.0620421 s/step
Meep progress: 2.66/377.433631896973 = 0.7% done in 8.1s, 1137.3s to go
on time step 136 (time=2.72), 0.0566201 s/step
Meep progress: 4.14/377.433631896973 = 1.1% done in 12.1s, 1089.2s to go
on time step 210 (time=4.2), 0.0541701 s/step
Meep progress: 5.66/377.433631896973 = 1.5% done in 16.1s, 1056.3s to go
on time step 287 (time=5.74), 0.0526138 s/step
Meep progress: 7.18/377.433631896973 = 1.9% done in 20.1s, 1037.5s to go
on time step 363 (time=7.26), 0.0532936 s/step
Meep progress: 8.74/377.433631896973 = 2.3% done in 24.1s, 1018.1s to go
on time step 441 (time=8.82), 0.0513569 s/step
Meep progress: 10.24/377.433631896973 = 2.7% done in 28.1s, 1009.4s to go
on time step 516 (time=10.32), 0.0535799 s/step
Meep progress: 11.74/377.433631896973 = 3.1% done in 32.2s, 1003.0s to go
on time step 591 (time=11.82), 0.0538492 s/step
Meep progress: 13.46/377.433631896973 = 3.6% done in 36.2s, 979.4s to go
on time step 677 (time=13.54), 0.0465711 s/step
Meep progress: 15.18/377.433631896973 = 4.0% done in 40.3s, 960.7s to go
on time step 763 (time=15.26), 0.0468134 s/step
Meep progress: 16.94/377.433631896973 = 4.5% done in 44.3s, 942.3s to go
on time step 851 (time=17.02), 0.0457546 s/step
Meep progress: 18.68/377.433631896973 = 4.9% done in 48.3s, 927.2s to go
on time step 938 (time=18.76), 0.0461048 s/step
Meep progress: 20.42/377.433631896973 = 5.4% done in 52.3s, 914.9s to go
on time step 1025 (time=20.5), 0.0466653 s/step
Meep progress: 22.04/377.433631896973 = 5.8% done in 56.4s, 909.0s to go
on time step 1106 (time=22.12), 0.0497835 s/step
Meep progress: 23.72/377.433631896973 = 6.3% done in 60.4s, 900.6s to go
on time step 1190 (time=23.8), 0.0478649 s/step
Meep progress: 25.26/377.433631896973 = 6.7% done in 64.4s, 898.5s to go
on time step 1265 (time=25.3), 0.0535069 s/step
Meep progress: 26.7/377.433631896973 = 7.1% done in 68.5s, 899.3s to go
on time step 1338 (time=26.76), 0.0550345 s/step
Meep progress: 28.22/377.433631896973 = 7.5% done in 72.5s, 897.0s to go
on time step 1414 (time=28.28), 0.0529829 s/step
Meep progress: 29.72/377.433631896973 = 7.9% done in 76.5s, 895.3s to go
on time step 1489 (time=29.78), 0.0538676 s/step
Meep progress: 31.12/377.433631896973 = 8.2% done in 80.6s, 896.6s to go
on time step 1559 (time=31.18), 0.0576912 s/step
Meep progress: 32.64/377.433631896973 = 8.6% done in 84.6s, 893.3s to go
on time step 1635 (time=32.7), 0.052643 s/step
Meep progress: 34.14/377.433631896973 = 9.0% done in 88.6s, 890.7s to go
on time step 1710 (time=34.2), 0.053448 s/step
Meep progress: 35.68/377.433631896973 = 9.5% done in 92.6s, 886.9s to go
on time step 1787 (time=35.74), 0.0522792 s/step
Meep progress: 37.2/377.433631896973 = 9.9% done in 96.6s, 883.9s to go
on time step 1863 (time=37.26), 0.0532226 s/step
Meep progress: 38.64/377.433631896973 = 10.2% done in 100.6s, 882.4s to go
on time step 1935 (time=38.7), 0.055716 s/step
Meep progress: 40.18/377.433631896973 = 10.6% done in 104.7s, 878.7s to go
on time step 2012 (time=40.24), 0.0523204 s/step
Meep progress: 41.64/377.433631896973 = 11.0% done in 108.7s, 876.5s to go
on time step 2085 (time=41.7), 0.0548168 s/step
Meep progress: 43.1/377.433631896973 = 11.4% done in 112.7s, 874.4s to go
on time step 2158 (time=43.16), 0.05526 s/step
Meep progress: 44.56/377.433631896973 = 11.8% done in 116.7s, 872.1s to go
on time step 2231 (time=44.62), 0.0552185 s/step
Meep progress: 46.02/377.433631896973 = 12.2% done in 120.7s, 869.6s to go
on time step 2304 (time=46.08), 0.0549475 s/step
Meep progress: 47.52/377.433631896973 = 12.6% done in 124.8s, 866.4s to go
on time step 2379 (time=47.58), 0.0538176 s/step
Meep progress: 48.98/377.433631896973 = 13.0% done in 128.8s, 864.0s to go
on time step 2452 (time=49.04), 0.0552828 s/step
Meep progress: 50.5/377.433631896973 = 13.4% done in 132.9s, 860.2s to go
on time step 2528 (time=50.56), 0.0530847 s/step
Meep progress: 52.0/377.433631896973 = 13.8% done in 136.9s, 856.7s to go
on time step 2603 (time=52.06), 0.0537784 s/step
Meep progress: 53.5/377.433631896973 = 14.2% done in 140.9s, 853.2s to go
on time step 2679 (time=53.58), 0.0531335 s/step
Meep progress: 54.98/377.433631896973 = 14.6% done in 144.9s, 850.0s to go
on time step 2753 (time=55.06), 0.0542341 s/step
Meep progress: 56.78/377.433631896973 = 15.0% done in 148.9s, 841.1s to go
on time step 2843 (time=56.86), 0.0445776 s/step
Meep progress: 58.52/377.433631896973 = 15.5% done in 153.0s, 833.7s to go
on time step 2930 (time=58.6), 0.0462923 s/step
Meep progress: 60.24/377.433631896973 = 16.0% done in 157.0s, 826.7s to go
on time step 3016 (time=60.32), 0.0468589 s/step
Meep progress: 61.98/377.433631896973 = 16.4% done in 161.0s, 819.4s to go
on time step 3104 (time=62.08), 0.0459411 s/step
Meep progress: 63.76/377.433631896973 = 16.9% done in 165.0s, 811.8s to go
on time step 3193 (time=63.86), 0.0451382 s/step
Meep progress: 65.6/377.433631896973 = 17.4% done in 169.0s, 803.6s to go
on time step 3285 (time=65.7), 0.043938 s/step
Meep progress: 67.36/377.433631896973 = 17.8% done in 173.1s, 796.7s to go
on time step 3373 (time=67.46), 0.0455734 s/step
Meep progress: 69.1/377.433631896973 = 18.3% done in 177.1s, 790.1s to go
on time step 3461 (time=69.22), 0.0458218 s/step
Meep progress: 70.86/377.433631896973 = 18.8% done in 181.1s, 783.4s to go
on time step 3549 (time=70.98), 0.0456229 s/step
Meep progress: 72.54/377.433631896973 = 19.2% done in 185.1s, 777.9s to go
on time step 3633 (time=72.66), 0.0477246 s/step
Meep progress: 74.22/377.433631896973 = 19.7% done in 189.1s, 772.5s to go
on time step 3717 (time=74.34), 0.0480185 s/step
Meep progress: 75.96/377.433631896973 = 20.1% done in 193.1s, 766.5s to go
on time step 3804 (time=76.08), 0.0462381 s/step
Meep progress: 77.68/377.433631896973 = 20.6% done in 197.2s, 760.8s to go
on time step 3890 (time=77.8), 0.0468762 s/step
Meep progress: 79.32/377.433631896973 = 21.0% done in 201.2s, 756.2s to go
on time step 3972 (time=79.44), 0.0494709 s/step
Meep progress: 81.04/377.433631896973 = 21.5% done in 205.2s, 750.5s to go
on time step 4058 (time=81.16), 0.0468392 s/step
Meep progress: 82.78/377.433631896973 = 21.9% done in 209.3s, 744.8s to go
on time step 4146 (time=82.92), 0.0459066 s/step
Meep progress: 84.54/377.433631896973 = 22.4% done in 213.3s, 739.0s to go
on time step 4233 (time=84.66), 0.0461649 s/step
Meep progress: 86.28/377.433631896973 = 22.9% done in 217.3s, 733.4s to go
on time step 4320 (time=86.4), 0.0463665 s/step
Meep progress: 87.98/377.433631896973 = 23.3% done in 221.3s, 728.2s to go
on time step 4406 (time=88.12), 0.0467707 s/step
Meep progress: 89.7/377.433631896973 = 23.8% done in 225.3s, 722.8s to go
on time step 4492 (time=89.84), 0.0467421 s/step
Meep progress: 91.26/377.433631896973 = 24.2% done in 229.3s, 719.2s to go
on time step 4570 (time=91.4), 0.0517365 s/step
Meep progress: 92.74/377.433631896973 = 24.6% done in 233.4s, 716.4s to go
on time step 4644 (time=92.88), 0.0546172 s/step
Meep progress: 94.18/377.433631896973 = 25.0% done in 237.4s, 713.9s to go
on time step 4716 (time=94.32), 0.0558482 s/step
Meep progress: 95.68/377.433631896973 = 25.4% done in 241.4s, 710.8s to go
on time step 4792 (time=95.84), 0.0533434 s/step
Meep progress: 97.12/377.433631896973 = 25.7% done in 245.4s, 708.3s to go
on time step 4863 (time=97.26), 0.0564684 s/step
Meep progress: 98.58/377.433631896973 = 26.1% done in 249.4s, 705.6s to go
on time step 4936 (time=98.72), 0.0549205 s/step
Meep progress: 100.12/377.433631896973 = 26.5% done in 253.4s, 702.0s to go
on time step 5015 (time=100.3), 0.0509403 s/step
Meep progress: 101.84/377.433631896973 = 27.0% done in 257.4s, 696.7s to go
on time step 5101 (time=102.02), 0.0466111 s/step
Meep progress: 103.52/377.433631896973 = 27.4% done in 261.5s, 691.8s to go
on time step 5185 (time=103.7), 0.04789 s/step
Meep progress: 105.24/377.433631896973 = 27.9% done in 265.5s, 686.7s to go
on time step 5271 (time=105.42), 0.0468457 s/step
Meep progress: 106.86/377.433631896973 = 28.3% done in 269.5s, 682.4s to go
on time step 5352 (time=107.04), 0.0499287 s/step
Meep progress: 108.44/377.433631896973 = 28.7% done in 273.6s, 678.6s to go
on time step 5430 (time=108.6), 0.0514756 s/step
Meep progress: 109.96/377.433631896973 = 29.1% done in 277.6s, 675.2s to go
on time step 5506 (time=110.12), 0.0530519 s/step
Meep progress: 111.46/377.433631896973 = 29.5% done in 281.6s, 672.0s to go
on time step 5580 (time=111.6), 0.0545115 s/step
Meep progress: 112.9/377.433631896973 = 29.9% done in 285.6s, 669.3s to go
on time step 5653 (time=113.06), 0.0552109 s/step
Meep progress: 114.48/377.433631896973 = 30.3% done in 289.6s, 665.3s to go
on time step 5734 (time=114.68), 0.0496335 s/step
Meep progress: 116.16/377.433631896973 = 30.8% done in 293.7s, 660.5s to go
on time step 5816 (time=116.32), 0.0488703 s/step
Meep progress: 117.54/377.433631896973 = 31.1% done in 297.7s, 658.2s to go
on time step 5884 (time=117.68), 0.0589288 s/step
Meep progress: 119.0/377.433631896973 = 31.5% done in 301.7s, 655.2s to go
on time step 5958 (time=119.16), 0.0543743 s/step
Meep progress: 120.64/377.433631896973 = 32.0% done in 305.7s, 650.8s to go
on time step 6042 (time=120.84), 0.0478854 s/step
Meep progress: 122.44/377.433631896973 = 32.4% done in 309.8s, 645.1s to go
on time step 6130 (time=122.6), 0.0455629 s/step
Meep progress: 124.14/377.433631896973 = 32.9% done in 313.8s, 640.2s to go
on time step 6214 (time=124.28), 0.0477311 s/step
Meep progress: 125.66/377.433631896973 = 33.3% done in 317.8s, 636.8s to go
on time step 6290 (time=125.8), 0.052921 s/step
Meep progress: 127.2/377.433631896973 = 33.7% done in 321.9s, 633.2s to go
on time step 6367 (time=127.34), 0.0525746 s/step
Meep progress: 128.7/377.433631896973 = 34.1% done in 325.9s, 629.8s to go
on time step 6443 (time=128.86), 0.0531101 s/step
Meep progress: 130.28/377.433631896973 = 34.5% done in 329.9s, 625.8s to go
on time step 6522 (time=130.44), 0.0510706 s/step
Meep progress: 131.82/377.433631896973 = 34.9% done in 333.9s, 622.2s to go
on time step 6599 (time=131.98), 0.0521993 s/step
Meep progress: 133.34/377.433631896973 = 35.3% done in 337.9s, 618.6s to go
on time step 6676 (time=133.52), 0.0522559 s/step
Meep progress: 134.92/377.433631896973 = 35.7% done in 342.0s, 614.7s to go
on time step 6754 (time=135.08), 0.0514552 s/step
Meep progress: 136.46/377.433631896973 = 36.2% done in 346.0s, 611.0s to go
on time step 6830 (time=136.6), 0.0527427 s/step
Meep progress: 137.96/377.433631896973 = 36.6% done in 350.0s, 607.6s to go
on time step 6905 (time=138.1), 0.0533423 s/step
Meep progress: 139.46/377.433631896973 = 36.9% done in 354.0s, 604.1s to go
on time step 6980 (time=139.6), 0.0537382 s/step
Meep progress: 141.0/377.433631896973 = 37.4% done in 358.1s, 600.4s to go
on time step 7057 (time=141.14), 0.0520502 s/step
Meep progress: 142.54/377.433631896973 = 37.8% done in 362.1s, 596.7s to go
on time step 7134 (time=142.68), 0.0519987 s/step
Meep progress: 144.04/377.433631896973 = 38.2% done in 366.1s, 593.2s to go
on time step 7208 (time=144.16), 0.0545381 s/step
Meep progress: 145.52/377.433631896973 = 38.6% done in 370.1s, 589.9s to go
on time step 7282 (time=145.64), 0.0540986 s/step
Meep progress: 146.94/377.433631896973 = 38.9% done in 374.1s, 586.9s to go
on time step 7353 (time=147.06), 0.0565438 s/step
Meep progress: 148.4/377.433631896973 = 39.3% done in 378.1s, 583.6s to go
on time step 7427 (time=148.54), 0.0544636 s/step
Meep progress: 149.84/377.433631896973 = 39.7% done in 382.1s, 580.4s to go
on time step 7500 (time=150), 0.0549008 s/step
Meep progress: 151.6/377.433631896973 = 40.2% done in 386.2s, 575.3s to go
on time step 7588 (time=151.76), 0.0455156 s/step
Meep progress: 153.22/377.433631896973 = 40.6% done in 390.2s, 571.0s to go
on time step 7668 (time=153.36), 0.05024 s/step
Meep progress: 154.7/377.433631896973 = 41.0% done in 394.3s, 567.7s to go
on time step 7740 (time=154.8), 0.0556899 s/step
Meep progress: 156.22/377.433631896973 = 41.4% done in 398.3s, 564.0s to go
on time step 7817 (time=156.34), 0.0523462 s/step
Meep progress: 157.72/377.433631896973 = 41.8% done in 402.3s, 560.4s to go
on time step 7892 (time=157.84), 0.0535283 s/step
Meep progress: 159.26/377.433631896973 = 42.2% done in 406.3s, 556.6s to go
on time step 7969 (time=159.38), 0.05252 s/step
Meep progress: 160.92/377.433631896973 = 42.6% done in 410.3s, 552.1s to go
on time step 8052 (time=161.04), 0.0483728 s/step
Meep progress: 162.44/377.433631896973 = 43.0% done in 414.3s, 548.4s to go
on time step 8128 (time=162.56), 0.0527687 s/step
Meep progress: 163.98/377.433631896973 = 43.4% done in 418.4s, 544.6s to go
on time step 8205 (time=164.1), 0.0525759 s/step
Meep progress: 165.52/377.433631896973 = 43.9% done in 422.4s, 540.8s to go
on time step 8281 (time=165.62), 0.0527952 s/step
Meep progress: 167.24/377.433631896973 = 44.3% done in 426.4s, 536.0s to go
on time step 8368 (time=167.36), 0.0459776 s/step
Meep progress: 169.02/377.433631896973 = 44.8% done in 430.5s, 530.8s to go
on time step 8457 (time=169.14), 0.0449859 s/step
Meep progress: 170.76/377.433631896973 = 45.2% done in 434.5s, 525.8s to go
on time step 8544 (time=170.88), 0.0463049 s/step
Meep progress: 172.34/377.433631896973 = 45.7% done in 438.5s, 521.8s to go
on time step 8622 (time=172.44), 0.0514448 s/step
Meep progress: 173.8/377.433631896973 = 46.0% done in 442.5s, 518.5s to go
on time step 8695 (time=173.9), 0.0549212 s/step
Meep progress: 175.38/377.433631896973 = 46.5% done in 446.6s, 514.5s to go
on time step 8775 (time=175.5), 0.050485 s/step
Meep progress: 177.14/377.433631896973 = 46.9% done in 450.6s, 509.5s to go
on time step 8863 (time=177.26), 0.0457519 s/step
Meep progress: 178.94/377.433631896973 = 47.4% done in 454.6s, 504.3s to go
on time step 8952 (time=179.04), 0.0451732 s/step
Meep progress: 180.68/377.433631896973 = 47.9% done in 458.7s, 499.5s to go
on time step 9039 (time=180.78), 0.0461944 s/step
Meep progress: 182.42/377.433631896973 = 48.3% done in 462.7s, 494.6s to go
on time step 9125 (time=182.5), 0.0468762 s/step
Meep progress: 184.1/377.433631896973 = 48.8% done in 466.7s, 490.1s to go
on time step 9209 (time=184.18), 0.0476704 s/step
Meep progress: 185.78/377.433631896973 = 49.2% done in 470.7s, 485.6s to go
on time step 9293 (time=185.86), 0.0476503 s/step
Meep progress: 187.56/377.433631896973 = 49.7% done in 474.8s, 480.6s to go
on time step 9382 (time=187.64), 0.0451668 s/step
Meep progress: 189.28/377.433631896973 = 50.1% done in 478.8s, 476.0s to go
on time step 9467 (time=189.34), 0.0475669 s/step
Meep progress: 190.9/377.433631896973 = 50.6% done in 482.8s, 471.8s to go
on time step 9549 (time=190.98), 0.0492482 s/step
Meep progress: 192.68/377.433631896973 = 51.1% done in 486.9s, 466.8s to go
on time step 9638 (time=192.76), 0.0451416 s/step
Meep progress: 194.46/377.433631896973 = 51.5% done in 490.9s, 461.9s to go
on time step 9727 (time=194.54), 0.0453748 s/step
Meep progress: 196.2/377.433631896973 = 52.0% done in 494.9s, 457.2s to go
on time step 9814 (time=196.28), 0.0461618 s/step
Meep progress: 197.96/377.433631896973 = 52.4% done in 498.9s, 452.3s to go
on time step 9901 (time=198.02), 0.0459777 s/step
Meep progress: 199.72/377.433631896973 = 52.9% done in 502.9s, 447.5s to go
on time step 9990 (time=199.8), 0.0451455 s/step
Meep progress: 201.4/377.433631896973 = 53.4% done in 506.9s, 443.1s to go
on time step 10074 (time=201.48), 0.0478981 s/step
Meep progress: 202.98/377.433631896973 = 53.8% done in 510.9s, 439.1s to go
on time step 10153 (time=203.06), 0.050769 s/step
Meep progress: 204.62/377.433631896973 = 54.2% done in 515.0s, 434.9s to go
on time step 10235 (time=204.7), 0.0489033 s/step
Meep progress: 206.38/377.433631896973 = 54.7% done in 519.0s, 430.2s to go
on time step 10323 (time=206.46), 0.0457059 s/step
Meep progress: 207.94/377.433631896973 = 55.1% done in 523.0s, 426.3s to go
on time step 10402 (time=208.04), 0.0509436 s/step
Meep progress: 209.68/377.433631896973 = 55.6% done in 527.0s, 421.6s to go
on time step 10489 (time=209.78), 0.0464643 s/step
Meep progress: 211.38/377.433631896973 = 56.0% done in 531.0s, 417.2s to go
on time step 10574 (time=211.48), 0.0473489 s/step
Meep progress: 213.12/377.433631896973 = 56.5% done in 535.1s, 412.5s to go
on time step 10661 (time=213.22), 0.0462144 s/step
Meep progress: 214.9/377.433631896973 = 56.9% done in 539.1s, 407.7s to go
on time step 10750 (time=215), 0.0452931 s/step
Meep progress: 216.58/377.433631896973 = 57.4% done in 543.1s, 403.4s to go
on time step 10834 (time=216.68), 0.0479036 s/step
Meep progress: 218.32/377.433631896973 = 57.8% done in 547.1s, 398.7s to go
on time step 10922 (time=218.44), 0.0459505 s/step
Meep progress: 220.06/377.433631896973 = 58.3% done in 551.1s, 394.1s to go
on time step 11009 (time=220.18), 0.0460229 s/step
Meep progress: 221.78/377.433631896973 = 58.8% done in 555.2s, 389.6s to go
on time step 11095 (time=221.9), 0.0468996 s/step
Meep progress: 223.32/377.433631896973 = 59.2% done in 559.2s, 385.9s to go
on time step 11171 (time=223.42), 0.052721 s/step
Meep progress: 224.82/377.433631896973 = 59.6% done in 563.2s, 382.3s to go
on time step 11246 (time=224.92), 0.0539497 s/step
Meep progress: 226.34/377.433631896973 = 60.0% done in 567.3s, 378.7s to go
on time step 11322 (time=226.44), 0.0532074 s/step
Meep progress: 227.84/377.433631896973 = 60.4% done in 571.3s, 375.1s to go
on time step 11397 (time=227.94), 0.0536889 s/step
Meep progress: 229.36/377.433631896973 = 60.8% done in 575.3s, 371.4s to go
on time step 11473 (time=229.46), 0.0527765 s/step
Meep progress: 230.88/377.433631896973 = 61.2% done in 579.4s, 367.8s to go
on time step 11548 (time=230.96), 0.0535607 s/step
Meep progress: 232.4/377.433631896973 = 61.6% done in 583.4s, 364.1s to go
on time step 11624 (time=232.48), 0.0529231 s/step
Meep progress: 233.92/377.433631896973 = 62.0% done in 587.4s, 360.4s to go
on time step 11701 (time=234.02), 0.0525849 s/step
Meep progress: 235.42/377.433631896973 = 62.4% done in 591.4s, 356.8s to go
on time step 11776 (time=235.52), 0.0540059 s/step
Meep progress: 236.86/377.433631896973 = 62.8% done in 595.4s, 353.4s to go
on time step 11848 (time=236.96), 0.0557813 s/step
Meep progress: 238.3/377.433631896973 = 63.1% done in 599.5s, 350.0s to go
on time step 11920 (time=238.4), 0.055948 s/step
Meep progress: 239.64/377.433631896973 = 63.5% done in 603.5s, 347.0s to go
on time step 11987 (time=239.74), 0.0603831 s/step
Meep progress: 241.1/377.433631896973 = 63.9% done in 607.5s, 343.5s to go
on time step 12060 (time=241.2), 0.0551541 s/step
Meep progress: 242.58/377.433631896973 = 64.3% done in 611.6s, 340.0s to go
on time step 12134 (time=242.68), 0.0544941 s/step
Meep progress: 244.12/377.433631896973 = 64.7% done in 615.6s, 336.2s to go
on time step 12211 (time=244.22), 0.0525354 s/step
Meep progress: 245.66/377.433631896973 = 65.1% done in 619.7s, 332.4s to go
on time step 12288 (time=245.76), 0.0521536 s/step
Meep progress: 247.28/377.433631896973 = 65.5% done in 623.7s, 328.3s to go
on time step 12369 (time=247.38), 0.0497891 s/step
Meep progress: 248.78/377.433631896973 = 65.9% done in 627.7s, 324.6s to go
on time step 12445 (time=248.9), 0.0532634 s/step
Meep progress: 250.28/377.433631896973 = 66.3% done in 631.7s, 320.9s to go
on time step 12520 (time=250.4), 0.0536645 s/step
Meep progress: 251.82/377.433631896973 = 66.7% done in 635.7s, 317.1s to go
on time step 12597 (time=251.94), 0.0525708 s/step
Meep progress: 253.34/377.433631896973 = 67.1% done in 639.8s, 313.4s to go
on time step 12673 (time=253.46), 0.0531928 s/step
Meep progress: 254.98/377.433631896973 = 67.6% done in 643.8s, 309.2s to go
on time step 12756 (time=255.12), 0.0486112 s/step
Meep progress: 256.64/377.433631896973 = 68.0% done in 647.9s, 304.9s to go
on time step 12838 (time=256.76), 0.0493829 s/step
Meep progress: 258.22/377.433631896973 = 68.4% done in 651.9s, 300.9s to go
on time step 12919 (time=258.38), 0.0499518 s/step
Meep progress: 259.88/377.433631896973 = 68.9% done in 655.9s, 296.7s to go
on time step 13002 (time=260.04), 0.048734 s/step
Meep progress: 261.54/377.433631896973 = 69.3% done in 659.9s, 292.4s to go
on time step 13087 (time=261.74), 0.0476028 s/step
Meep progress: 263.18/377.433631896973 = 69.7% done in 663.9s, 288.2s to go
on time step 13169 (time=263.38), 0.049208 s/step
Meep progress: 264.7/377.433631896973 = 70.1% done in 668.0s, 284.5s to go
on time step 13244 (time=264.88), 0.0537164 s/step
Meep progress: 266.36/377.433631896973 = 70.6% done in 672.0s, 280.2s to go
on time step 13328 (time=266.56), 0.0477073 s/step
Meep progress: 268.04/377.433631896973 = 71.0% done in 676.0s, 275.9s to go
on time step 13410 (time=268.2), 0.0492602 s/step
Meep progress: 269.6/377.433631896973 = 71.4% done in 680.0s, 272.0s to go
on time step 13489 (time=269.78), 0.051131 s/step
Meep progress: 271.1/377.433631896973 = 71.8% done in 684.0s, 268.3s to go
on time step 13565 (time=271.3), 0.0533202 s/step
Meep progress: 272.78/377.433631896973 = 72.3% done in 688.0s, 264.0s to go
on time step 13648 (time=272.96), 0.0483345 s/step
Meep progress: 274.34/377.433631896973 = 72.7% done in 692.1s, 260.1s to go
on time step 13727 (time=274.54), 0.05106 s/step
Meep progress: 275.78/377.433631896973 = 73.1% done in 696.1s, 256.6s to go
on time step 13798 (time=275.96), 0.0565033 s/step
Meep progress: 277.3/377.433631896973 = 73.5% done in 700.1s, 252.8s to go
on time step 13875 (time=277.5), 0.0520673 s/step
Meep progress: 278.76/377.433631896973 = 73.9% done in 704.1s, 249.2s to go
on time step 13947 (time=278.94), 0.0559834 s/step
Meep progress: 280.2/377.433631896973 = 74.2% done in 708.1s, 245.7s to go
on time step 14019 (time=280.38), 0.0555965 s/step
Meep progress: 281.74/377.433631896973 = 74.6% done in 712.2s, 241.9s to go
on time step 14096 (time=281.92), 0.0524812 s/step
Meep progress: 283.26/377.433631896973 = 75.0% done in 716.2s, 238.1s to go
on time step 14173 (time=283.46), 0.0522386 s/step
Meep progress: 284.96/377.433631896973 = 75.5% done in 720.3s, 233.7s to go
on time step 14257 (time=285.14), 0.0480426 s/step
Meep progress: 286.64/377.433631896973 = 75.9% done in 724.3s, 229.4s to go
on time step 14340 (time=286.8), 0.0482469 s/step
Meep progress: 288.26/377.433631896973 = 76.4% done in 728.3s, 225.3s to go
on time step 14422 (time=288.44), 0.0492099 s/step
Meep progress: 289.96/377.433631896973 = 76.8% done in 732.4s, 220.9s to go
on time step 14507 (time=290.14), 0.0475322 s/step
Meep progress: 291.66/377.433631896973 = 77.3% done in 736.4s, 216.6s to go
on time step 14592 (time=291.84), 0.0470743 s/step
Meep progress: 293.32/377.433631896973 = 77.7% done in 740.4s, 212.3s to go
on time step 14674 (time=293.48), 0.048985 s/step
Meep progress: 294.96/377.433631896973 = 78.1% done in 744.4s, 208.2s to go
on time step 14756 (time=295.12), 0.0490556 s/step
Meep progress: 296.64/377.433631896973 = 78.6% done in 748.5s, 203.9s to go
on time step 14842 (time=296.84), 0.0468456 s/step
Meep progress: 298.24/377.433631896973 = 79.0% done in 752.5s, 199.8s to go
on time step 14920 (time=298.4), 0.0513592 s/step
Meep progress: 299.9/377.433631896973 = 79.5% done in 756.5s, 195.6s to go
on time step 15003 (time=300.06), 0.0483799 s/step
Meep progress: 301.62/377.433631896973 = 79.9% done in 760.6s, 191.2s to go
on time step 15088 (time=301.76), 0.0471805 s/step
Meep progress: 303.26/377.433631896973 = 80.3% done in 764.6s, 187.0s to go
on time step 15170 (time=303.4), 0.0488093 s/step
Meep progress: 304.98/377.433631896973 = 80.8% done in 768.6s, 182.6s to go
on time step 15255 (time=305.1), 0.0471642 s/step
Meep progress: 306.62/377.433631896973 = 81.2% done in 772.6s, 178.4s to go
on time step 15337 (time=306.74), 0.0490523 s/step
Meep progress: 308.32/377.433631896973 = 81.7% done in 776.7s, 174.1s to go
on time step 15423 (time=308.46), 0.0470501 s/step
Meep progress: 310.02/377.433631896973 = 82.1% done in 780.7s, 169.8s to go
on time step 15509 (time=310.18), 0.0470607 s/step
Meep progress: 311.74/377.433631896973 = 82.6% done in 784.7s, 165.4s to go
on time step 15595 (time=311.9), 0.0466148 s/step
Meep progress: 313.4/377.433631896973 = 83.0% done in 788.7s, 161.1s to go
on time step 15677 (time=313.54), 0.0490899 s/step
Meep progress: 315.08/377.433631896973 = 83.5% done in 792.8s, 156.9s to go
on time step 15762 (time=315.24), 0.0473534 s/step
Meep progress: 317.06/377.433631896973 = 84.0% done in 796.8s, 151.7s to go
on time step 15861 (time=317.22), 0.0405205 s/step
Meep progress: 319.0/377.433631896973 = 84.5% done in 800.8s, 146.7s to go
on time step 15958 (time=319.16), 0.0414388 s/step
Meep progress: 321.02/377.433631896973 = 85.1% done in 804.8s, 141.4s to go
on time step 16060 (time=321.2), 0.0395673 s/step
Meep progress: 323.16/377.433631896973 = 85.6% done in 808.8s, 135.8s to go
on time step 16167 (time=323.34), 0.0376782 s/step
Meep progress: 325.28/377.433631896973 = 86.2% done in 812.9s, 130.3s to go
on time step 16274 (time=325.48), 0.0375114 s/step
Meep progress: 327.24/377.433631896973 = 86.7% done in 816.9s, 125.3s to go
on time step 16371 (time=327.42), 0.0416063 s/step
Meep progress: 329.04/377.433631896973 = 87.2% done in 820.9s, 120.7s to go
on time step 16461 (time=329.22), 0.0446479 s/step
Meep progress: 330.86/377.433631896973 = 87.7% done in 824.9s, 116.1s to go
on time step 16553 (time=331.06), 0.0437481 s/step
Meep progress: 332.76/377.433631896973 = 88.2% done in 828.9s, 111.3s to go
on time step 16647 (time=332.94), 0.0427141 s/step
Meep progress: 334.56/377.433631896973 = 88.6% done in 833.0s, 106.7s to go
on time step 16736 (time=334.72), 0.045106 s/step
Meep progress: 336.36/377.433631896973 = 89.1% done in 837.0s, 102.2s to go
on time step 16827 (time=336.54), 0.0441914 s/step
Meep progress: 338.18/377.433631896973 = 89.6% done in 841.0s, 97.6s to go
on time step 16918 (time=338.36), 0.0443155 s/step
Meep progress: 340.14/377.433631896973 = 90.1% done in 845.0s, 92.7s to go
on time step 17017 (time=340.34), 0.0404194 s/step
Meep progress: 342.26/377.433631896973 = 90.7% done in 849.0s, 87.3s to go
on time step 17122 (time=342.44), 0.0380991 s/step
Meep progress: 344.38/377.433631896973 = 91.2% done in 853.1s, 81.9s to go
on time step 17227 (time=344.54), 0.0381104 s/step
Meep progress: 346.62/377.433631896973 = 91.8% done in 857.1s, 76.2s to go
on time step 17340 (time=346.8), 0.035542 s/step
Meep progress: 348.78/377.433631896973 = 92.4% done in 861.1s, 70.7s to go
on time step 17446 (time=348.92), 0.0379629 s/step
Meep progress: 350.9/377.433631896973 = 93.0% done in 865.1s, 65.4s to go
on time step 17554 (time=351.08), 0.0370731 s/step
Meep progress: 353.06/377.433631896973 = 93.5% done in 869.1s, 60.0s to go
on time step 17662 (time=353.24), 0.037297 s/step
Meep progress: 355.34/377.433631896973 = 94.1% done in 873.2s, 54.3s to go
on time step 17776 (time=355.52), 0.0352803 s/step
Meep progress: 357.54/377.433631896973 = 94.7% done in 877.2s, 48.8s to go
on time step 17886 (time=357.72), 0.0365655 s/step
Meep progress: 359.68/377.433631896973 = 95.3% done in 881.2s, 43.5s to go
on time step 17992 (time=359.84), 0.0377795 s/step
Meep progress: 361.84/377.433631896973 = 95.9% done in 885.2s, 38.1s to go
on time step 18101 (time=362.02), 0.0369407 s/step
Meep progress: 364.08/377.433631896973 = 96.5% done in 889.2s, 32.6s to go
on time step 18213 (time=364.26), 0.0360069 s/step
Meep progress: 366.18/377.433631896973 = 97.0% done in 893.2s, 27.5s to go
on time step 18319 (time=366.38), 0.0379903 s/step
Meep progress: 368.28/377.433631896973 = 97.6% done in 897.3s, 22.3s to go
on time step 18423 (time=368.46), 0.0386936 s/step
Meep progress: 370.26/377.433631896973 = 98.1% done in 901.3s, 17.5s to go
on time step 18520 (time=370.4), 0.041489 s/step
Meep progress: 372.08/377.433631896973 = 98.6% done in 905.3s, 13.0s to go
on time step 18613 (time=372.26), 0.0432247 s/step
Meep progress: 373.86/377.433631896973 = 99.1% done in 909.3s, 8.7s to go
on time step 18701 (time=374.02), 0.0454961 s/step
Meep progress: 375.86/377.433631896973 = 99.6% done in 913.3s, 3.8s to go
on time step 18801 (time=376.02), 0.0402467 s/step
run 0 finished at t = 377.44 (18872 timesteps)
flux1:, 0.627777777777778, 6.56221738646941e-7, 6.52448826632872e-7, 6.48464833293414e-7, 6.44599179557743e-7, 6.41311792892649e-7, 6.38974363687854e-7, 6.3769460792407e-7, 6.37273095090556e-7, 6.37313547836915e-7, 6.37428548596974e-7, 6.3743695178731e-7, 6.37455396669908e-7, 6.37832716239736e-7, 6.38944134958978e-7, 6.40936989549141e-7, 6.43572675217045e-7, 6.4629576044078e-7, 6.48555176143726e-7, 6.50229424794443e-7, 6.51835352084277e-7, 6.54155726043769e-7, 6.57264142118263e-7, 6.59899454086609e-7, 6.6104441538084e-7, 6.63231642046164e-7, 6.6907715036342e-7, 6.69387720540169e-7, 6.70365717569525e-7, 6.73495655273048e-7, 6.84385117020643e-7, 6.76409233699767e-7, 6.68937689822059e-7, 6.79230999361222e-7, 6.82093694085217e-7, 6.83705580774025e-7, 6.83420015150413e-7, 6.84525654860997e-7, 6.84474800588431e-7, 6.83873254247853e-7, 6.83077754067619e-7, 6.82133368021291e-7, 6.8103154493275e-7, 6.79578281568864e-7, 6.7747181423144e-7, 6.74566698534309e-7, 6.71031423111367e-7, 6.6727091024696e-7, 6.63693557192974e-7, 6.60491079158747e-7, 6.57564914638985e-7, 6.54628436352687e-7, 6.51411499856439e-7, 6.47848992941805e-7, 6.44157388376796e-7, 6.40765580852216e-7, 6.38136016227382e-7, 6.36564774035577e-7, 6.36062672354323e-7, 6.36381138641211e-7, 6.37171513784667e-7, 6.38195702317605e-7
flux1:, 0.628040226681531, 7.51926093066119e-7, 7.46075679704022e-7, 7.39868126589046e-7, 7.33703598677792e-7, 7.28116905553415e-7, 7.23538487890297e-7, 7.20109853000322e-7, 7.17648693551354e-7, 7.15779037608818e-7, 7.1415527255198e-7, 7.12663631720921e-7, 7.11498124162455e-7, 7.11065697575782e-7, 7.11754926927166e-7, 7.13680918184046e-7, 7.16560075874983e-7, 7.19829497599884e-7, 7.22997113852513e-7, 7.26034967056458e-7, 7.29489461624289e-7, 7.3400703138528e-7, 7.3938953869525e-7, 7.44240152939044e-7, 7.47868438341698e-7, 7.53276266982706e-7, 7.62399966519178e-7, 7.6483802736222e-7, 7.69259377335946e-7, 7.74635069419756e-7, 7.89845081396293e-7, 7.83305143400801e-7, 7.77104232769472e-7, 7.91127230660664e-7, 7.96907168956726e-7, 7.99570227534857e-7, 8.00743021284051e-7, 8.02361761464743e-7, 8.0184197622596e-7, 8.0073364141019e-7, 7.99023387042777e-7, 7.96370015589178e-7, 7.92936772332465e-7, 7.88866269676296e-7, 7.84019812561952e-7, 7.78242781935668e-7, 7.71673203362342e-7, 7.64769188826694e-7, 7.58076325111993e-7, 7.5194297937709e-7, 7.46383325671655e-7, 7.41158674192913e-7, 7.36003818133407e-7, 7.30853378664999e-7, 7.2594415330887e-7, 7.21746766820506e-7, 7.18766424843516e-7, 7.17315804854019e-7, 7.1737881927771e-7, 7.18639339218932e-7, 7.20661785178964e-7, 7.23129030247961e-7
flux1:, 0.628302675585284, 8.60914511622622e-7, 8.52959014270694e-7, 8.44510498566411e-7, 8.36030159544782e-7, 8.28113518705462e-7, 8.21238802118008e-7, 8.15580759714279e-7, 8.10986392780654e-7, 8.07119998876519e-7, 8.03694972099364e-7, 8.00668496232892e-7, 7.98297046045335e-7, 7.97017900393394e-7, 7.9720798845624e-7, 7.98946551157828e-7, 8.01931669237712e-7, 8.05638135313258e-7, 8.09664264603581e-7, 8.14058638817498e-7, 8.19327554160924e-7, 8.25912370011865e-7, 8.33368909748836e-7, 8.40313080239558e-7, 8.4647497460636e-7, 8.55101874345773e-7, 8.67228024544497e-7, 8.71781922928275e-7, 8.79710903339157e-7, 8.87221945486761e-7, 9.06709389226755e-7, 9.01464781980038e-7, 8.96392604822225e-7, 9.14380719268385e-7, 9.23260930371965e-7, 9.26835732695231e-7, 9.29533852157734e-7, 9.31962765226004e-7, 9.30921102166003e-7, 9.29296244382072e-7, 9.26857826772007e-7, 9.22691468424048e-7, 9.17004577794571e-7, 9.10313115446148e-7, 9.02732878817588e-7, 8.94144236765317e-7, 8.84632777902319e-7, 8.74657827719393e-7, 8.64863011516628e-7, 8.55747694785179e-7, 8.47461446342397e-7, 8.39845385649787e-7, 8.3266214634368e-7, 8.25851653805332e-7, 8.19661709640048e-7, 8.14589511871123e-7, 8.11172001533275e-7, 8.09737793384779e-7, 8.10254015224223e-7, 8.12353384399487e-7, 8.15529519037176e-7, 8.19396443163393e-7
flux1:, 0.628565124489038, 9.85629203664248e-7, 9.75840747243323e-7, 9.65432714975932e-7, 9.54905797254969e-7, 9.44894695712509e-7, 9.35913215053984e-7, 9.28172126524937e-7, 9.21563497151906e-7, 9.15810711324793e-7, 9.1069475889987e-7, 9.06232749138706e-7, 9.02713794378678e-7, 9.00569801279189e-7, 9.00144890930797e-7, 9.01492516293386e-7, 9.04333320186177e-7, 9.08227419725322e-7, 9.12879707021334e-7, 9.18374665723055e-7, 9.25100899310276e-7, 9.33255925223367e-7, 9.42231180830937e-7, 9.50820704702445e-7, 9.59187148442106e-7, 9.70523830613325e-7, 9.84913790291714e-7, 9.91261877504131e-7, 1.0022107393722e-6, 1.01146952376936e-6, 1.03470190797027e-6, 1.03015000622882e-6, 1.02561976153871e-6, 1.04739407145471e-6, 1.05904919058824e-6, 1.06316562895105e-6, 1.06709417737671e-6, 1.07051969302117e-6, 1.06888203487099e-6, 1.06668513034367e-6, 1.06374417225436e-6, 1.05843878168281e-6, 1.05084733105145e-6, 1.04184011212174e-6, 1.03186299312731e-6, 1.02088882241863e-6, 1.00894139854089e-6, 9.96423763486058e-7, 9.84016341026928e-7, 9.72337292094435e-7, 9.616746997975e-7, 9.51973159786762e-7, 9.43046206451333e-7, 9.34846785289277e-7, 9.27623158328279e-7, 9.21877585441787e-7, 9.18158205011078e-7, 9.16800277951027e-7, 9.17760270947024e-7, 9.20638402916948e-7, 9.24881100391411e-7, 9.30053670230646e-7
flux1:, 0.628827573392791, 1.12870994533415e-6, 1.11768589755781e-6, 1.10591890649823e-6, 1.09391586474178e-6, 1.08232343932854e-6, 1.07167985986217e-6, 1.06223946726321e-6, 1.05395824648456e-6, 1.04663403520695e-6, 1.04011264271453e-6, 1.03444428366193e-6, 1.02990773708363e-6, 1.02689037800122e-6, 1.02569095791244e-6, 1.02636256456572e-6, 1.02869983459463e-6, 1.03239084946629e-6, 1.03724264265064e-6, 1.04331492121228e-6, 1.050807278629e-6, 1.05967892507206e-6, 1.06928896380198e-6, 1.07875863505955e-6, 1.08859011664998e-6, 1.10159811986853e-6, 1.11709723615977e-6, 1.12459434834616e-6, 1.13749505443853e-6, 1.14785920706195e-6, 1.17384626908589e-6, 1.16890525625431e-6, 1.16386711218949e-6, 1.18880333136162e-6, 1.20235227687071e-6, 1.20642503140452e-6, 1.21090116656254e-6, 1.21533919519823e-6, 1.21301716677264e-6, 1.21014626799082e-6, 1.20692931295017e-6, 1.20099588989412e-6, 1.19210231341224e-6, 1.18139398425722e-6, 1.16969100533104e-6, 1.15712165609487e-6, 1.14365491795921e-6, 1.12958345510274e-6, 1.11554762057756e-6, 1.10222602431913e-6, 1.09002437442144e-6, 1.07900051378519e-6, 1.06903845715698e-6, 1.06011364782222e-6, 1.05246495799579e-6, 1.04657396603027e-6, 1.04297036016106e-6, 1.04197600200367e-6, 1.04353471767925e-6, 1.04723049694933e-6, 1.05249004184608e-6, 1.05885830725299e-6
flux1:, 0.629090022296544, 1.29272421289552e-6, 1.28136130437211e-6, 1.26912573729757e-6, 1.25648759118835e-6, 1.24407531547919e-6, 1.23244364164557e-6, 1.22190333957301e-6, 1.21249493859016e-6, 1.20410046185168e-6, 1.19661518591694e-6, 1.1900812274388e-6, 1.18471525121451e-6, 1.18082304178644e-6, 1.17865757864676e-6, 1.17831095027981e-6, 1.17970714856021e-6, 1.18269201309724e-6, 1.18714749033672e-6, 1.19303638555998e-6, 1.20032013269286e-6, 1.20877758941802e-6, 1.21790064951246e-6, 1.2272334541762e-6, 1.2374135939444e-6, 1.25059492467575e-6, 1.26576174969515e-6, 1.27347401625552e-6, 1.28675093678492e-6, 1.29739023234991e-6, 1.32480872439949e-6, 1.31798157829272e-6, 1.31098432879229e-6, 1.33806506922253e-6, 1.35212876683667e-6, 1.35542037767161e-6, 1.35942771736793e-6, 1.36469654893572e-6, 1.36160992621347e-6, 1.35794011676521e-6, 1.35464645354257e-6, 1.34867483415439e-6, 1.339280748549e-6, 1.32775245832545e-6, 1.31528509973372e-6, 1.30221992136479e-6, 1.288494521359e-6, 1.27424926938518e-6, 1.26000184084683e-6, 1.24641202419035e-6, 1.23395764656176e-6, 1.22280182227759e-6, 1.2129116964858e-6, 1.20429574855185e-6, 1.1971764593278e-6, 1.19198810052873e-6, 1.1892054880809e-6, 1.18910607945443e-6, 1.19160807760957e-6, 1.19628864038526e-6, 1.20258165694835e-6, 1.2100453485266e-6
flux1:, 0.629352471200297, 1.47987638069842e-6, 1.46928948403302e-6, 1.45768392152457e-6, 1.44544423375268e-6, 1.43315093348499e-6, 1.42137216681276e-6, 1.41049263381421e-6, 1.40065769416127e-6, 1.39183599222357e-6, 1.38394516200519e-6, 1.37696783895947e-6, 1.371004467787e-6, 1.36625002916932e-6, 1.36292491487208e-6, 1.36120882775052e-6, 1.36120565984209e-6, 1.36292921610536e-6, 1.36628844277956e-6, 1.37107833592602e-6, 1.37700973086061e-6, 1.38379051313413e-6, 1.39121594767644e-6, 1.3992618523591e-6, 1.40840208455319e-6, 1.41996379346712e-6, 1.43327093287846e-6, 1.44006145067029e-6, 1.45180974614016e-6, 1.46181216814433e-6, 1.48921604696068e-6, 1.47873713252741e-6, 1.46807134281897e-6, 1.49602770035372e-6, 1.50890016760417e-6, 1.51062777073509e-6, 1.51295515673138e-6, 1.51869389192903e-6, 1.51480699246923e-6, 1.51023759023863e-6, 1.50702924953855e-6, 1.50162238013702e-6, 1.4926436478203e-6, 1.48135822219543e-6, 1.46928858378944e-6, 1.45702899556122e-6, 1.44452145736238e-6, 1.4317310075812e-6, 1.41897609855078e-6, 1.40680726637533e-6, 1.39570840392675e-6, 1.38592131208724e-6, 1.37749948092188e-6, 1.3704950562567e-6, 1.36511188992047e-6, 1.36171346590427e-6, 1.36068061990717e-6, 1.36220656785386e-6, 1.36615911737122e-6, 1.37210787454533e-6, 1.37951599365386e-6, 1.3879900852959e-6
flux1:, 0.629614920104051, 1.69176727215736e-6, 1.68315897727807e-6, 1.67336287969616e-6, 1.66262915328209e-6, 1.65146479288508e-6, 1.64045377462972e-6, 1.63007492283451e-6, 1.62059571559087e-6, 1.6120657928507e-6, 1.60438928261905e-6, 1.59743441580051e-6, 1.59113673378388e-6, 1.58556392047714e-6, 1.58092926385249e-6, 1.57755039184477e-6, 1.57574738035952e-6, 1.57568854551039e-6, 1.57724786563389e-6, 1.57999757661844e-6, 1.5834320170679e-6, 1.58733733652516e-6, 1.59195428179764e-6, 1.59758995196434e-6, 1.60419914991925e-6, 1.61229860117424e-6, 1.62237881186951e-6, 1.62703804173667e-6, 1.63529214165378e-6, 1.64379600766401e-6, 1.66988597346122e-6, 1.65393527215817e-6, 1.63784324119166e-6, 1.66537447191149e-6, 1.67529279005216e-6, 1.67476451238377e-6, 1.67421489210406e-6, 1.6799517402822e-6, 1.67531777946516e-6, 1.66983610699076e-6, 1.66684980112883e-6, 1.66256141106074e-6, 1.65492309975888e-6, 1.64500674243239e-6, 1.63457000498014e-6, 1.62447185631867e-6, 1.61469869588923e-6, 1.60503900540208e-6, 1.5955531440866e-6, 1.58659389549274e-6, 1.57857335779113e-6, 1.57176967314842e-6, 1.56631557700076e-6, 1.56231648443114e-6, 1.55996130811361e-6, 1.5595263112658e-6, 1.56126180256477e-6, 1.56523250450951e-6, 1.57122116722879e-6, 1.57877795891279e-6, 1.58740936801863e-6, 1.59680317665127e-6
flux1:, 0.629877369007804, 1.92927920438759e-6, 1.9237766484934e-6, 1.91689349356445e-6, 1.90870307683539e-6, 1.89962078550223e-6, 1.89025389086921e-6, 1.88119522782376e-6, 1.87284592002245e-6, 1.86532331731938e-6, 1.85847835167573e-6, 1.85201454928774e-6, 1.84566701682829e-6, 1.83937535663042e-6, 1.83337946537644e-6, 1.82817764888319e-6, 1.82431989030391e-6, 1.82209174443882e-6, 1.82126666988799e-6, 1.82116915981811e-6, 1.82115987326564e-6, 1.82127071439512e-6, 1.82226735441541e-6, 1.82457441342448e-6, 1.82727371925709e-6, 1.83031198009622e-6, 1.83621036860052e-6, 1.83761611460846e-6, 1.8406721483896e-6, 1.84700491470502e-6, 1.87091546575149e-6, 1.84786949780976e-6, 1.82479138362161e-6, 1.85083358066511e-6, 1.85630874876605e-6, 1.8530670232553e-6, 1.8487041657934e-6, 1.853968098687e-6, 1.84877156775378e-6, 1.84251974045595e-6, 1.83989849226268e-6, 1.83718399410326e-6, 1.83170964762527e-6, 1.82421468149764e-6, 1.81656923107958e-6, 1.8098732783578e-6, 1.80419086940149e-6, 1.79915261616271e-6, 1.79452872746275e-6, 1.79040203482789e-6, 1.78703562628459e-6, 1.78469250586978e-6, 1.78356844739192e-6, 1.78382961701764e-6, 1.78565959708137e-6, 1.78924093853872e-6, 1.79466490441093e-6, 1.80182521490669e-6, 1.8103796495888e-6, 1.8198376129673e-6, 1.82975372923301e-6, 1.83992416718794e-6
flux1:, 0.630139817911557, 2.19264849894998e-6, 2.19113239886325e-6, 2.1880270531907e-6, 2.18319913442516e-6, 2.17696430539077e-6, 2.16996413985926e-6, 2.16292153677069e-6, 2.15637472539622e-6, 2.15048947633182e-6, 2.14502616072872e-6, 2.13948623708386e-6, 2.13338823471909e-6, 2.12655893082911e-6, 2.11930044712093e-6, 2.11231772654803e-6, 2.10637659412832e-6, 2.10182315425193e-6, 2.09827391129232e-6, 2.09482076588602e-6, 2.09081493020501e-6, 2.0866909398816e-6, 2.08372880232937e-6, 2.08216141675317e-6, 2.07991258133499e-6, 2.07682865620578e-6, 2.07821508273963e-6, 2.07549931430303e-6, 2.07223889342295e-6, 2.07603980821636e-6, 2.09759241003634e-6, 2.06626883279931e-6, 2.03508218477098e-6, 2.05908217998054e-6, 2.05923364916864e-6, 2.05317743826302e-6, 2.04456431483967e-6, 2.04902242242643e-6, 2.04360729772622e-6, 2.03693428283646e-6, 2.03487025346183e-6, 2.03405755790231e-6, 2.03136867202174e-6, 2.02713604040683e-6, 2.02321158110342e-6, 2.02087625761115e-6, 2.02028653951842e-6, 2.02094693845627e-6, 2.02233689850934e-6, 2.02422647656457e-6, 2.02666748222599e-6, 2.02985686137993e-6, 2.0340315001106e-6, 2.03942282858968e-6, 2.04622323907396e-6, 2.05452612275929e-6, 2.06424778213514e-6, 2.07507705268569e-6, 2.08650840044097e-6, 2.09798421851321e-6, 2.10910390948625e-6, 2.11979168277331e-6
flux1:, 0.63040226681531, 2.48175727996493e-6, 2.4847127828039e-6, 2.48587085935397e-6, 2.48487928940306e-6, 2.48195703719833e-6, 2.47779229209958e-6, 2.47324694390941e-6, 2.46899046059309e-6, 2.46521451630822e-6, 2.46156020343279e-6, 2.45730932879277e-6, 2.45177043631637e-6, 2.44468612075454e-6, 2.43645076299817e-6, 2.42797789843171e-6, 2.42020678572964e-6, 2.4134767346672e-6, 2.40721258660099e-6, 2.40033244364087e-6, 2.39232683394016e-6, 2.38414779277776e-6, 2.37747531823826e-6, 2.37198579813607e-6, 2.36429375598635e-6, 2.35480497838627e-6, 2.35210231121078e-6, 2.34479759276994e-6, 2.33495210174163e-6, 2.33625631941918e-6, 2.35612685758464e-6, 2.3159746896088e-6, 2.27617957623322e-6, 2.29832242809689e-6, 2.2931491547534e-6, 2.28460694671543e-6, 2.27198365209664e-6, 2.27557762720604e-6, 2.27044954672968e-6, 2.26393016893177e-6, 2.26270533091412e-6, 2.26398772171547e-6, 2.26442815108112e-6, 2.26396981127932e-6, 2.26433576349582e-6, 2.26689802680206e-6, 2.27189192369517e-6, 2.27872995863271e-6, 2.28663044780092e-6, 2.29504636771787e-6, 2.30378456596942e-6, 2.31293686822699e-6, 2.32275885585627e-6, 2.33354839169119e-6, 2.34552268235601e-6, 2.35870039765423e-6, 2.37282219680311e-6, 2.38735306753389e-6, 2.40159525520786e-6, 2.41489964252464e-6, 2.42690230812669e-6, 2.43766720123773e-6
flux1:, 0.630664715719064, 2.79663329117677e-6, 2.80405166043923e-6, 2.80948766592259e-6, 2.81237813189507e-6, 2.81285911183957e-6, 2.81167660644108e-6, 2.80983108668527e-6, 2.8081083475856e-6, 2.80670375158387e-6, 2.80512428844419e-6, 2.80243810331642e-6, 2.79777250318669e-6, 2.79082250045561e-6, 2.78209202603066e-6, 2.77267786367983e-6, 2.76362696376711e-6, 2.75520584785403e-6, 2.74664458834988e-6, 2.73678495644944e-6, 2.72540550520085e-6, 2.71402070606252e-6, 2.70449732338583e-6, 2.69559217163444e-6, 2.68264162803676e-6, 2.66737806713895e-6, 2.66177258156368e-6, 2.64991083220402e-6, 2.63420833027429e-6, 2.63347480456188e-6, 2.65323357081225e-6, 2.60442507053799e-6, 2.55623107712087e-6, 2.57757117464023e-6, 2.56809488912748e-6, 2.55782615359018e-6, 2.54217977273602e-6, 2.54523064331939e-6, 2.54102450485094e-6, 2.53543092729593e-6, 2.5354402016036e-6, 2.5388884850588e-6, 2.54248479564373e-6, 2.54590428289749e-6, 2.55067914480277e-6, 2.55816643669647e-6, 2.56863299283504e-6, 2.58142305174867e-6, 2.59554642704293e-6, 2.61017624564829e-6, 2.62487952189473e-6, 2.63962663821023e-6, 2.65467525621145e-6, 2.67038778391918e-6, 2.68702060134074e-6, 2.70453856180516e-6, 2.72252115710137e-6, 2.74020981287875e-6, 2.7567024413983e-6, 2.77124324561603e-6, 2.78349722869936e-6, 2.79367306367239e-6
flux1:, 0.630927164622817, 3.13809817344434e-6, 3.14945194188326e-6, 3.15868675264103e-6, 3.16505598007637e-6, 3.16863540724315e-6, 3.17023697142464e-6, 3.17098962751036e-6, 3.17177364874731e-6, 3.17276991102877e-6, 3.17335334829103e-6, 3.17240756239019e-6, 3.16892461595005e-6, 3.16258906884642e-6, 3.15401371419632e-6, 3.14442790263146e-6, 3.1349076504565e-6, 3.12559537513252e-6, 3.11555959883161e-6, 3.10368814606917e-6, 3.09016774999307e-6, 3.07703202873195e-6, 3.06604768632786e-6, 3.05475617176367e-6, 3.03744886690141e-6, 3.01794302768934e-6, 3.01126200415919e-6, 2.99540337087471e-6, 2.97555532886962e-6, 2.97362932681832e-6, 2.9956316819417e-6, 2.93902549969591e-6, 2.88331050334281e-6, 2.90576854343618e-6, 2.89400186085149e-6, 2.88311601739878e-6, 2.86611040958364e-6, 2.86936262400281e-6, 2.86677313609522e-6, 2.86299249494459e-6, 2.86473573773245e-6, 2.87032272034353e-6, 2.87678584400821e-6, 2.88375025886957e-6, 2.89256740637205e-6, 2.90447681783103e-6, 2.91969679397684e-6, 2.93750479299971e-6, 2.95676538084701e-6, 2.97644626883181e-6, 2.99592295072936e-6, 3.01505900233231e-6, 3.03410960051536e-6, 3.05349781395117e-6, 3.07352828806435e-6, 3.09413428624462e-6, 3.1147607434011e-6, 3.13444628133778e-6, 3.15209432747218e-6, 3.16684340341011e-6, 3.17838570497778e-6, 3.18707544080451e-6
flux1:, 0.63118961352657, 3.50846134709746e-6, 3.52276402801127e-6, 3.53488131600007e-6, 3.54392616748631e-6, 3.5499424396129e-6, 3.55381220970813e-6, 3.55677515129566e-6, 3.55978114169258e-6, 3.5629857481342e-6, 3.56565058352252e-6, 3.56652175635925e-6, 3.56451044965466e-6, 3.55932023766478e-6, 3.55165217636755e-6, 3.54279980550993e-6, 3.53379133611327e-6, 3.52462066023465e-6, 3.51426220208143e-6, 3.50177610143007e-6, 3.48782160412162e-6, 3.47481631828811e-6, 3.4641099110527e-6, 3.45186160564632e-6, 3.43173536322467e-6, 3.41025148599772e-6, 3.40471708126828e-6, 3.38589658571756e-6, 3.3644074965854e-6, 3.3624196592403e-6, 3.38955232711936e-6, 3.32651905616839e-6, 3.26465126169782e-6, 3.29086102900078e-6, 3.27958235098107e-6, 3.26937954716266e-6, 3.25313778793663e-6, 3.25772252453429e-6, 3.25740314442226e-6, 3.25630627246154e-6, 3.26034120665718e-6, 3.26796920295849e-6, 3.27673614138392e-6, 3.28650530529113e-6, 3.29854259306109e-6, 3.31389316371643e-6, 3.33262250267282e-6, 3.35391222143471e-6, 3.37654017508256e-6, 3.39936868218095e-6, 3.42167011823935e-6, 3.44325038127578e-6, 3.46437459283436e-6, 3.48552241397477e-6, 3.50704774540443e-6, 3.52886995764227e-6, 3.55033256998824e-6, 3.57031011071434e-6, 3.58754483140647e-6, 3.60109108433135e-6, 3.61067739287989e-6, 3.61680335366198e-6
flux1:, 0.631452062430323, 3.91212898419329e-6, 3.92807552610172e-6, 3.94185289838912e-6, 3.95248502340916e-6, 3.9600140101411e-6, 3.96539306009764e-6, 3.96995161662453e-6, 3.97468661121199e-6, 3.97972711821135e-6, 3.98425316272693e-6, 3.98692876630395e-6, 3.98663532009305e-6, 3.98310974411843e-6, 3.97710303618363e-6, 3.96989945154017e-6, 3.9624208300619e-6, 3.95452362269936e-6, 3.94518050409542e-6, 3.93372899416365e-6, 3.92128893130898e-6, 3.91044857598308e-6, 3.90184874407951e-6, 3.89027324290522e-6, 3.8693039919091e-6, 3.84852039220807e-6, 3.84641381354364e-6, 3.82600682005902e-6, 3.80582224518578e-6, 3.80503784857193e-6, 3.84035477780024e-6, 3.77248195417315e-6, 3.70602266809316e-6, 3.739039352277e-6, 3.73139358565778e-6, 3.72314796003705e-6, 3.70990999888117e-6, 3.71722212535267e-6, 3.71966602683149e-6, 3.72194444416946e-6, 3.72880146868768e-6, 3.7383236550547e-6, 3.74863163000341e-6, 3.76014135359597e-6, 3.77421211161289e-6, 3.791664465481e-6, 3.8122978557625e-6, 3.83513609613726e-6, 3.85890870856042e-6, 3.88248083326128e-6, 3.90513931831819e-6, 3.92671348896854e-6, 3.94751030987631e-6, 3.96806418533663e-6, 3.98876998839642e-6, 4.00954113391397e-6, 4.02965218454699e-6, 4.04786402854718e-6, 4.06281143242848e-6, 4.07350699439434e-6, 4.07973820393213e-6, 4.08215201521072e-6
flux1:, 0.631714511334077, 4.35599422356163e-6, 4.37216280932807e-6, 4.38625913453656e-6, 4.39726843171109e-6, 4.40525912930992e-6, 4.41125571267187e-6, 4.41665979997891e-6, 4.42250125061635e-6, 4.42889192050832e-6, 4.43496812275062e-6, 4.43936290117307e-6, 4.4409630905685e-6, 4.43953285722992e-6, 4.4358234265978e-6, 4.43104689398274e-6, 4.42599397112608e-6, 4.42043321454654e-6, 4.4134372475236e-6, 4.40468025627916e-6, 4.39564585588764e-6, 4.38883191056404e-6, 4.38396130492568e-6, 4.37463942926477e-6, 4.35494973824035e-6, 4.33753761167901e-6, 4.34082847309914e-6, 4.32035073923675e-6, 4.30439264789692e-6, 4.30603484608679e-6, 4.35234193607791e-6, 4.28106099472599e-6, 4.2113911060063e-6, 4.25430177246014e-6, 4.25328377115392e-6, 4.24800405609177e-6, 4.23971118389272e-6, 4.25121219255104e-6, 4.25663558288747e-6, 4.2626344677761e-6, 4.27270453257894e-6, 4.28393362542e-6, 4.29491416872125e-6, 4.30690198522779e-6, 4.32159522371673e-6, 4.33962151094866e-6, 4.36041201981095e-6, 4.38274284584389e-6, 4.40530100021705e-6, 4.42705043469454e-6, 4.44742169353975e-6, 4.46637172301951e-6, 4.4842998852851e-6, 4.50179837858469e-6, 4.51928662829767e-6, 4.5366670195947e-6, 4.55316952634664e-6, 4.56749450901968e-6, 4.57823558038195e-6, 4.58442252798159e-6, 4.58593732351774e-6, 4.58358051102614e-6
flux1:, 0.63197696023783, 4.8495002163258e-6, 4.86458285973139e-6, 4.87775139185572e-6, 4.88799145567088e-6, 4.89542039906561e-6, 4.90113715572983e-6, 4.90660895625236e-6, 4.91289881558403e-6, 4.92012029454891e-6, 4.92740103918265e-6, 4.93337627770947e-6, 4.93694640012604e-6, 4.93787430208916e-6, 4.93685990905124e-6, 4.93500690116396e-6, 4.932995251715e-6, 4.93058980592988e-6, 4.92705489193826e-6, 4.92239579714051e-6, 4.91828451499855e-6, 4.91686297138825e-6, 4.91685834670494e-6, 4.91106617029949e-6, 4.89458416522513e-6, 4.88275100832208e-6, 4.89275873222637e-6, 4.87363011199096e-6, 4.86429559295348e-6, 4.86937280936225e-6, 4.92883683547473e-6, 4.85503415281376e-6, 4.7829668744376e-6, 4.83846773518887e-6, 4.84637604876419e-6, 4.84458707529847e-6, 4.84246663832717e-6, 4.85944360209896e-6, 4.86769507514101e-6, 4.87727604511139e-6, 4.8906921392715e-6, 4.9033945281687e-6, 4.91417246825342e-6, 4.9253273391631e-6, 4.93917691740054e-6, 4.95625538065393e-6, 4.9755555648796e-6, 4.99549992061488e-6, 5.01469959693889e-6, 5.03228128411987e-6, 5.04793845636812e-6, 5.06186862274421e-6, 5.07462839645427e-6, 5.08687825111375e-6, 5.09904125730081e-6, 5.11099047947956e-6, 5.12192155224222e-6, 5.130519593844e-6, 5.13540450448663e-6, 5.13568971559748e-6, 5.13139576437701e-6, 5.12348790493161e-6
flux1:, 0.632239409141583, 5.4043203542598e-6, 5.41734194634265e-6, 5.42863205229993e-6, 5.4371952350346e-6, 5.44321265166163e-6, 5.44786845778998e-6, 5.45270748646732e-6, 5.45884524756307e-6, 5.46642330156079e-6, 5.47458337826438e-6, 5.48196599944931e-6, 5.48745834093382e-6, 5.49077296797626e-6, 5.49251629462941e-6, 5.4936871042791e-6, 5.49492468208223e-6, 5.49609849004909e-6, 5.49672686490829e-6, 5.49706671886672e-6, 5.49874623344725e-6, 5.50333024332256e-6, 5.5086326058281e-6, 5.50712474963408e-6, 5.49525119906379e-6, 5.49033074037565e-6, 5.50748457795534e-6, 5.49079457867311e-6, 5.48950878160878e-6, 5.49867746685462e-6, 5.57253689774574e-6, 5.49622009746303e-6, 5.42167143840518e-6, 5.49169015650197e-6, 5.5096547308207e-6, 5.51124415726359e-6, 5.51547697809232e-6, 5.53880115770943e-6, 5.54931954078558e-6, 5.56178667845383e-6, 5.57832550196162e-6, 5.59220449295406e-6, 5.60198707933973e-6, 5.61110076389631e-6, 5.62275845095708e-6, 5.63756256354993e-6, 5.65404781519076e-6, 5.67017827492501e-6, 5.68441758208539e-6, 5.69607155448891e-6, 5.70518381777744e-6, 5.71229646475268e-6, 5.71819504014957e-6, 5.72362810038873e-6, 5.72900277503321e-6, 5.73413461449477e-6, 5.73817779540145e-6, 5.73982965710718e-6, 5.73779138422338e-6, 5.7313215214578e-6, 5.72062422612976e-6, 5.70684435342649e-6
flux1:, 0.632501858045337, 6.0336723284647e-6, 6.04415739488165e-6, 6.05306776377887e-6, 6.05941798594744e-6, 6.06345936127093e-6, 6.06648404777546e-6, 6.07015090016143e-6, 6.07566904713381e-6, 6.08323845283947e-6, 6.09201737214333e-6, 6.1006166580494e-6, 6.10784614027175e-6, 6.11330400805956e-6, 6.11748071286348e-6, 6.12132070632241e-6, 6.12553837689185e-6, 6.13022457242421e-6, 6.13516871332154e-6, 6.1407298868355e-6, 6.14823822038965e-6, 6.15855027698321e-6, 6.16881039070719e-6, 6.17168543663715e-6, 6.16503070822227e-6, 6.16719994850852e-6, 6.19095045698776e-6, 6.17726656259898e-6, 6.18417861736005e-6, 6.19766766422929e-6, 6.28610983594379e-6, 6.20619600161171e-6, 6.12797967922578e-6, 6.21342007935432e-6, 6.24110390325393e-6, 6.24527025427304e-6, 6.25481594511638e-6, 6.2847506004674e-6, 6.29658748702083e-6, 6.31070223068523e-6, 6.32973331809035e-6, 6.34441009449111e-6, 6.35255448887761e-6, 6.35865224639721e-6, 6.36703897507533e-6, 6.37859196012519e-6, 6.39142927443826e-6, 6.40297229385937e-6, 6.41143583964516e-6, 6.41626583695828e-6, 6.41789298268646e-6, 6.41728110319323e-6, 6.41551369754071e-6, 6.41345733348983e-6, 6.41149195882506e-6, 6.40934402937816e-6, 6.40610217910945e-6, 6.40047805390544e-6, 6.39128350110042e-6, 6.37796478633465e-6, 6.36094607809962e-6, 6.34156786765994e-6
flux1:, 0.63276430694909, 6.75136125420371e-6, 6.75941538895247e-6, 6.76596907927034e-6, 6.77000742365241e-6, 6.77185014993489e-6, 6.7729352552725e-6, 6.77509929413719e-6, 6.77970786287927e-6, 6.78705031695134e-6, 6.79627888281301e-6, 6.80589982050399e-6, 6.81454784389006e-6, 6.82163605728725e-6, 6.82754367425949e-6, 6.83325763671705e-6, 6.83971648040526e-6, 6.84733933276162e-6, 6.85615007990576e-6, 6.86640817117972e-6, 6.87891171499341e-6, 6.89380092999973e-6, 6.90792652819325e-6, 6.91460497666549e-6, 6.91284962437308e-6, 6.92103594362435e-6, 6.94994514065472e-6, 6.93919993091155e-6, 6.95309026660418e-6, 6.97070298222561e-6, 7.07294449982612e-6, 6.98721840302959e-6, 6.90301307464087e-6, 7.00368297294619e-6, 7.0392329144707e-6, 7.04455456320308e-6, 7.05718604035873e-6, 7.09328900178842e-6, 7.10520149025037e-6, 7.11929743317737e-6, 7.13980136507443e-6, 7.1548052149378e-6, 7.16085759026879e-6, 7.16328972728245e-6, 7.16770313731827e-6, 7.17547475397424e-6, 7.18440943607492e-6, 7.19133923554173e-6, 7.19411423611487e-6, 7.19222779002965e-6, 7.18647355782487e-6, 7.17827260280034e-6, 7.16906287271549e-6, 7.15986833229563e-6, 7.15104567345524e-6, 7.14220584543046e-6, 7.1323350426777e-6, 7.12013242095797e-6, 7.10451407862581e-6, 7.08512520922183e-6, 7.06262797936846e-6, 7.03857223093156e-6
flux1:, 0.633026755852843, 7.57071560290395e-6, 7.57700337502026e-6, 7.58172895091054e-6, 7.58377940715852e-6, 7.58353462016351e-6, 7.58263192978442e-6, 7.58317526478801e-6, 7.58676822298537e-6, 7.5938181517063e-6, 7.60342377937003e-6, 7.61387721150423e-6, 7.62351642831065e-6, 7.6315016593409e-6, 7.63813521387886e-6, 7.64457993253808e-6, 7.65216123071152e-6, 7.66170589687156e-6, 7.67338321536322e-6, 7.68712808781037e-6, 7.70303548527636e-6, 7.72065759726513e-6, 7.73700263320459e-6, 7.74632828678589e-6, 7.74824164813828e-6, 7.7602509862081e-6, 7.79225514551934e-6, 7.78373601881935e-6, 7.80216738685198e-6, 7.82336275017946e-6, 7.93793244566572e-6, 7.84319289134106e-6, 7.74969925952784e-6, 7.86445154998109e-6, 7.9047308233946e-6, 7.90935349658384e-6, 7.92191482919132e-6, 7.96306714790575e-6, 7.97367292800563e-6, 7.9858625063349e-6, 8.00652824009743e-6, 8.02130746607374e-6, 8.02501289387813e-6, 8.02349571582556e-6, 8.02365969482998e-6, 8.02759243817838e-6, 8.03293992066471e-6, 8.03594717374675e-6, 8.033987714798e-6, 8.02646767105016e-6, 8.01445812134599e-6, 7.99982283912024e-6, 7.98438979892622e-6, 7.96938690420014e-6, 7.95517163354048e-6, 7.94122692570055e-6, 7.92639395695052e-6, 7.90930517763841e-6, 7.8889339089888e-6, 7.8650957288532e-6, 7.83868282582106e-6, 7.81146247372922e-6
flux1:, 0.633289204756596, 8.5036219054685e-6, 8.50924243412687e-6, 8.5130633211697e-6, 8.51378160796538e-6, 8.51182428033474e-6, 8.50909455296658e-6, 8.50807359171083e-6, 8.51069741531997e-6, 8.51751590197828e-6, 8.52750738569884e-6, 8.53861799371154e-6, 8.54875810534652e-6, 8.55677923864508e-6, 8.56296708453416e-6, 8.56881266771179e-6, 8.57618100989958e-6, 8.58634480864702e-6, 8.59948876274696e-6, 8.61501159399655e-6, 8.6322316965193e-6, 8.65036743724493e-6, 8.66703542780074e-6, 8.67748781003317e-6, 8.68111107384177e-6, 8.69396722415332e-6, 8.72677165459349e-6, 8.71921919257418e-6, 8.73891783929172e-6, 8.76295741352487e-6, 8.88814067038755e-6, 8.78051681305295e-6, 8.673785636607e-6, 8.80086333033896e-6, 8.84194446393369e-6, 8.84386128359998e-6, 8.85271910592163e-6, 8.89728854221131e-6, 8.90526190228731e-6, 8.91370697955494e-6, 8.93310256558057e-6, 8.94706390423909e-6, 8.94835178955427e-6, 8.94295547994009e-6, 8.93900749572434e-6, 8.93947192341557e-6, 8.94201913825313e-6, 8.94236049957149e-6, 8.937303911787e-6, 8.92601174519189e-6, 8.909696467658e-6, 8.89060032376282e-6, 8.87095082296081e-6, 8.85222961883335e-6, 8.8348406158809e-6, 8.81814683890964e-6, 8.80080473401298e-6, 8.7813048313245e-6, 8.75859211925378e-6, 8.73258252230424e-6, 8.70436112447975e-6, 8.67591301579589e-6
flux1:, 0.63355165366035, 9.55986779590975e-6, 9.56614942389606e-6, 9.57020200680396e-6, 9.57042612412987e-6, 9.56727938952642e-6, 9.5630042300831e-6, 9.56057902388622e-6, 9.56237163046115e-6, 9.56909505343891e-6, 9.57953146731601e-6, 9.59114488098112e-6, 9.6012951755048e-6, 9.6084880181275e-6, 9.6130690319103e-6, 9.61700531236628e-6, 9.62282028366034e-6, 9.6322227310528e-6, 9.64526215809089e-6, 9.66063987359578e-6, 9.67694204613467e-6, 9.69339977349904e-6, 9.7086084785753e-6, 9.71859139214607e-6, 9.72156013704886e-6, 9.73200294574108e-6, 9.76353924208377e-6, 9.75534004243552e-6, 9.77274660576281e-6, 9.79887997155934e-6, 9.93324798738285e-6, 9.80863204135072e-6, 9.68450848557021e-6, 9.82204353033224e-6, 9.85988671135273e-6, 9.85726450597093e-6, 9.8588813112654e-6, 9.90500250908943e-6, 9.90927895969114e-6, 9.91248066939314e-6, 9.92927472159327e-6, 9.94185253231082e-6, 9.94080638509082e-6, 9.93189653337787e-6, 9.92431926402285e-6, 9.92201066029707e-6, 9.92284795365818e-6, 9.92210472193378e-6, 9.91597186276698e-6, 9.90321490156221e-6, 9.88502251750157e-6, 9.86391135495537e-6, 9.84249123793914e-6, 9.82254546953776e-6, 9.80458844171896e-6, 9.78789444963907e-6, 9.77090627103338e-6, 9.75188668541826e-6, 9.72963769562345e-6, 9.7040703516433e-6, 9.67639915385055e-6, 9.64881982959919e-6
flux1:, 0.633814102564103, 1.07469627228845e-5, 1.07552151016541e-5, 1.07606311532574e-5, 1.07612048839259e-5, 1.07574046445737e-5, 1.07518826669524e-5, 1.07482313029034e-5, 1.07493457273353e-5, 1.07561207549102e-5, 1.07670720514955e-5, 1.07790619755932e-5, 1.07888020872464e-5, 1.07944369190782e-5, 1.07964504371824e-5, 1.07974041779755e-5, 1.08005447890523e-5, 1.08079603787771e-5, 1.08194195517594e-5, 1.08328462365858e-5, 1.08462574785887e-5, 1.08592850572791e-5, 1.08717239288034e-5, 1.08798782675295e-5, 1.08798306971931e-5, 1.08848861654006e-5, 1.09137458542133e-5, 1.09031868979255e-5, 1.09150784809974e-5, 1.09427312892613e-5, 1.10856567452706e-5, 1.09401724163093e-5, 1.07947750672951e-5, 1.09413569092065e-5, 1.09725555941096e-5, 1.09640487518715e-5, 1.09555756213521e-5, 1.10015029252648e-5, 1.10014545820042e-5, 1.09985084757605e-5, 1.10117054237039e-5, 1.10224536730446e-5, 1.10192756626301e-5, 1.10074228511591e-5, 1.09969359615043e-5, 1.09927345729978e-5, 1.09930516706564e-5, 1.09928430483661e-5, 1.09876767780597e-5, 1.0975798211935e-5, 1.09582066772499e-5, 1.09375678725015e-5, 1.09168342912666e-5, 1.08981308901688e-5, 1.08821567338459e-5, 1.08681483445733e-5, 1.08543217945389e-5, 1.08386282005186e-5, 1.08195987152477e-5, 1.0797013566067e-5, 1.07721362518321e-5, 1.07473612867575e-5
flux1:, 0.634076551467856, 1.20705254482972e-5, 1.20817971177099e-5, 1.20894944966575e-5, 1.20911016070777e-5, 1.20870723798076e-5, 1.20805246810019e-5, 1.20757634324678e-5, 1.20762938576186e-5, 1.20832130240641e-5, 1.20947210282958e-5, 1.21069962995397e-5, 1.2116043558653e-5, 1.21196517961428e-5, 1.21185068668043e-5, 1.2115830938459e-5, 1.21155920469463e-5, 1.2120162799203e-5, 1.21289159547018e-5, 1.21390177471729e-5, 1.21481790154517e-5, 1.21568029919275e-5, 1.21659121064516e-5, 1.21713935472259e-5, 1.21663907785327e-5, 1.21639066353933e-5, 1.21896652891313e-5, 1.21752035272163e-5, 1.21792677872106e-5, 1.22081945996769e-5, 1.23602519428173e-5, 1.21906655223516e-5, 1.2020806161913e-5, 1.21760168297766e-5, 1.21984706115287e-5, 1.21834623606714e-5, 1.21632366572771e-5, 1.22077063595186e-5, 1.22032517845709e-5, 1.21940152052748e-5, 1.22031591417622e-5, 1.22118512196723e-5, 1.22068309821009e-5, 1.21927075646359e-5, 1.21801416937993e-5, 1.21749643769273e-5, 1.21758498340742e-5, 1.21775546870183e-5, 1.21750631984147e-5, 1.21660297946131e-5, 1.21511302304125e-5, 1.21330572879859e-5, 1.21150528368667e-5, 1.20996094338155e-5, 1.20876821303984e-5, 1.20785306677368e-5, 1.20701478848045e-5, 1.2060103625049e-5, 1.20465373406758e-5, 1.20289729579128e-5, 1.20086410593446e-5, 1.19881240700176e-5
flux1:, 0.634339000371609, 1.35352204104719e-5, 1.35501101345221e-5, 1.35606351513915e-5, 1.35636807790874e-5, 1.35596520873172e-5, 1.35521605183553e-5, 1.35462893916586e-5, 1.35462165119601e-5, 1.35532680392402e-5, 1.35653156395981e-5, 1.35778258470057e-5, 1.35860864522287e-5, 1.35875526038021e-5, 1.35831447258552e-5, 1.35767434407221e-5, 1.35729664569499e-5, 1.3574352602242e-5, 1.35798153803924e-5, 1.35858844899782e-5, 1.35902918357114e-5, 1.3594511649065e-5, 1.36006228215221e-5, 1.36032893192879e-5, 1.35921679646856e-5, 1.35812094927228e-5, 1.36045734287194e-5, 1.35850693964348e-5, 1.35803141162171e-5, 1.36106839191515e-5, 1.37738501483903e-5, 1.35778372675794e-5, 1.33812938706729e-5, 1.35461070412585e-5, 1.35594873480797e-5, 1.35382091810447e-5, 1.35060536537369e-5, 1.35485848202939e-5, 1.35402061290926e-5, 1.35253367169492e-5, 1.35306391825768e-5, 1.35373549452787e-5, 1.35308488671778e-5, 1.35151329594775e-5, 1.35013099155594e-5, 1.3495981149762e-5, 1.34982627901917e-5, 1.35028015865474e-5, 1.35040725967649e-5, 1.34991366215359e-5, 1.34882724872358e-5, 1.34741083108389e-5, 1.34601202245858e-5, 1.34491745837343e-5, 1.34425345233816e-5, 1.34395384771463e-5, 1.34379712120857e-5, 1.3434975892381e-5, 1.34282079947461e-5, 1.34168353212695e-5, 1.34019917940822e-5, 1.33864456308053e-5
flux1:, 0.634601449275363, 1.51461115937761e-5, 1.51646717467229e-5, 1.517812680472e-5, 1.51826933019271e-5, 1.5178677708441e-5, 1.51701725060902e-5, 1.51630602034658e-5, 1.51622283617807e-5, 1.5169270204653e-5, 1.51817638009083e-5, 1.51945009174186e-5, 1.52020935293628e-5, 1.52016933983709e-5, 1.5194445154436e-5, 1.51848105091994e-5, 1.51779216757743e-5, 1.51763588753154e-5, 1.51785754416153e-5, 1.51806714967354e-5, 1.51807467166025e-5, 1.51815372573038e-5, 1.51858432765048e-5, 1.51863132948117e-5, 1.51689005087158e-5, 1.51499245114542e-5, 1.51726655263584e-5, 1.51475350002735e-5, 1.51344436725049e-5, 1.51668385675337e-5, 1.53444468022586e-5, 1.51206523903875e-5, 1.48962327557814e-5, 1.50731961195055e-5, 1.50791043257936e-5, 1.50526059459845e-5, 1.50098591049041e-5, 1.50509287584788e-5, 1.50395843196925e-5, 1.50204302612655e-5, 1.50227875201659e-5, 1.50279654549647e-5, 1.50203880565029e-5, 1.500369172132e-5, 1.49893322106043e-5, 1.49844970936783e-5, 1.49886515119441e-5, 1.499636746653e-5, 1.50017053217468e-5, 1.50012033543574e-5, 1.49947533915801e-5, 1.49848818927124e-5, 1.49752550828486e-5, 1.49690949173216e-5, 1.49679878836583e-5, 1.49713815338299e-5, 1.49768693564962e-5, 1.49811521799788e-5, 1.49813573401105e-5, 1.49762478619978e-5, 1.49668365682687e-5, 1.49560928848317e-5
flux1:, 0.634863898179116, 1.69102066381231e-5, 1.69319584534561e-5, 1.69480311595628e-5, 1.69539200754479e-5, 1.69497606258742e-5, 1.69400629119794e-5, 1.6931476101896e-5, 1.69296070537866e-5, 1.693636907241e-5, 1.6949135383278e-5, 1.69621281976562e-5, 1.69693724613389e-5, 1.69677476482502e-5, 1.69585633107391e-5, 1.69467133434529e-5, 1.69376600970811e-5, 1.69339088675025e-5, 1.6933512518968e-5, 1.69324038082557e-5, 1.69293714013598e-5, 1.69284843945373e-5, 1.693283637199e-5, 1.69324038841406e-5, 1.69095500147712e-5, 1.68843164158207e-5, 1.69090025083343e-5, 1.68782550759755e-5, 1.68586465122826e-5, 1.68939713538721e-5, 1.70904180793643e-5, 1.68382861588787e-5, 1.65856590810161e-5, 1.67788192272871e-5, 1.67805940109168e-5, 1.67505648458181e-5, 1.66998229880441e-5, 1.67408721853947e-5, 1.67278125557366e-5, 1.67061629404805e-5, 1.67070470693141e-5, 1.67114831208645e-5, 1.67033074531671e-5, 1.66861398104259e-5, 1.66718133604328e-5, 1.66679055702201e-5, 1.66740497775206e-5, 1.66847075976016e-5, 1.66936206079032e-5, 1.66969450568424e-5, 1.66942906643302e-5, 1.66881179651329e-5, 1.66822613297735e-5, 1.66802525151008e-5, 1.6683963426616e-5, 1.6692935417311e-5, 1.67045751725271e-5, 1.67151554346231e-5, 1.67212937546856e-5, 1.67213728197795e-5, 1.67163185873499e-5, 1.67093429580825e-5
flux1:, 0.635126347082869, 1.88379079255823e-5, 1.88619650230774e-5, 1.88800533599422e-5, 1.88869063945046e-5, 1.88823855051267e-5, 1.88712972503135e-5, 1.88609683135815e-5, 1.88577074642621e-5, 1.88638185159814e-5, 1.88766126466746e-5, 1.88899110095838e-5, 1.88972794452147e-5, 1.88953500685958e-5, 1.88854908773277e-5, 1.88728206162001e-5, 1.88629167595297e-5, 1.8858111111107e-5, 1.88561611337178e-5, 1.88531101101408e-5, 1.88486964868897e-5, 1.88482927695273e-5, 1.88548617213654e-5, 1.88552834086321e-5, 1.88287030603667e-5, 1.87999360234588e-5, 1.88295091620037e-5, 1.87936645498449e-5, 1.87702736764047e-5, 1.88095929554343e-5, 1.90298510941828e-5, 1.87492472793922e-5, 1.84685647274116e-5, 1.86831444278682e-5, 1.86853450531555e-5, 1.86538184286823e-5, 1.85984277490191e-5, 1.8641686727679e-5, 1.86282008925957e-5, 1.86059330222405e-5, 1.8607165289399e-5, 1.86119485457133e-5, 1.86037089875303e-5, 1.85864768863752e-5, 1.85725993587474e-5, 1.85698651877208e-5, 1.85778260814883e-5, 1.85907223349573e-5, 1.86020570696437e-5, 1.86078014640617e-5, 1.86074822862788e-5, 1.86036108774746e-5, 1.86001976036529e-5, 1.86010090511398e-5, 1.86080987291034e-5, 1.86210221631961e-5, 1.86369758287585e-5, 1.8651843351849e-5, 1.86618204308431e-5, 1.86650218230055e-5, 1.866239403288e-5, 1.86574649577854e-5
flux1:, 0.635388795986622, 2.094408696924e-5, 2.09693601567852e-5, 2.09887670606462e-5, 2.09962407401124e-5, 2.09912278421735e-5, 2.09786499970067e-5, 2.09663675300985e-5, 2.09613501348455e-5, 2.09663804121448e-5, 2.09788987210063e-5, 2.09925459031443e-5, 2.1000584540455e-5, 2.09994144458348e-5, 2.09903174918933e-5, 2.09783911278496e-5, 2.09691006315206e-5, 2.09645240529941e-5, 2.09622475458311e-5, 2.09586778878413e-5, 2.0954687031545e-5, 2.0956869115585e-5, 2.09677384001121e-5, 2.09709360518106e-5, 2.09428877095632e-5, 2.09137507552843e-5, 2.09510371524902e-5, 2.09109350277044e-5, 2.08867909059056e-5, 2.09311251194285e-5, 2.11801581322598e-5, 2.08708516131457e-5, 2.05622294535113e-5, 2.08041185073893e-5, 2.08117789468872e-5, 2.07807751474972e-5, 2.07241659999957e-5, 2.07723231625343e-5, 2.07594576776705e-5, 2.07381414191156e-5, 2.07415812747918e-5, 2.07479690212972e-5, 2.07402584984078e-5, 2.07232991921156e-5, 2.07101733423278e-5, 2.07087412972511e-5, 2.07181825355226e-5, 2.07323386882585e-5, 2.07445278815163e-5, 2.07507715307069e-5, 2.07507945336237e-5, 2.07473540138941e-5, 2.07446763222712e-5, 2.07466587537958e-5, 2.07553597222586e-5, 2.07701916937242e-5, 2.07880752539627e-5, 2.08045591815053e-5, 2.08155735811674e-5, 2.0819171179997e-5, 2.08165069157524e-5, 2.08115338261059e-5
flux1:, 0.635651244890376, 2.32485583999569e-5, 2.32739964760841e-5, 2.32941510162249e-5, 2.33021066213283e-5, 2.32967115846908e-5, 2.32827630407269e-5, 2.32684627587354e-5, 2.32613819507308e-5, 2.32648867229134e-5, 2.32767764619183e-5, 2.32907701833259e-5, 2.3299999900088e-5, 2.33006388617864e-5, 2.32937148492517e-5, 2.32840408179439e-5, 2.32767438498034e-5, 2.3273577109596e-5, 2.32720658808828e-5, 2.32691753871142e-5, 2.32670241524216e-5, 2.32733631060238e-5, 2.32901361826535e-5, 2.32978769243628e-5, 2.32707460039533e-5, 2.32442369697921e-5, 2.32914930151184e-5, 2.32480346060843e-5, 2.32257576100457e-5, 2.32758811913097e-5, 2.35580785035262e-5, 2.32191822947219e-5, 2.28821390328184e-5, 2.31573007922771e-5, 2.31751013636008e-5, 2.31462803503815e-5, 2.30912730612858e-5, 2.31470466100401e-5, 2.31353483366323e-5, 2.31158802853179e-5, 2.3123083499606e-5, 2.31323317016058e-5, 2.31257865998936e-5, 2.31094203023251e-5, 2.30973062636277e-5, 2.30972828041024e-5, 2.31078573330885e-5, 2.312224989667e-5, 2.31336174992416e-5, 2.31382864478293e-5, 2.31365217777183e-5, 2.3131586647259e-5, 2.31279921675566e-5, 2.31296345003e-5, 2.3138327149338e-5, 2.31530990342849e-5, 2.31704763951299e-5, 2.31857310108821e-5, 2.31947429441737e-5, 2.31957977346926e-5, 2.31905260920545e-5, 2.31834507580276e-5
flux1:, 0.635913693794129, 2.57758420440458e-5, 2.58006544955916e-5, 2.58213096442443e-5, 2.58299748034312e-5, 2.58246709235928e-5, 2.58097789172091e-5, 2.5793611031662e-5, 2.57842682160066e-5, 2.57858184645591e-5, 2.57966769679092e-5, 2.58109225332598e-5, 2.58217378682628e-5, 2.5825071058201e-5, 2.58215217247548e-5, 2.58153571806801e-5, 2.58111470995951e-5, 2.58102400366603e-5, 2.581016456433e-5, 2.58085629302109e-5, 2.58088719402769e-5, 2.58200283597005e-5, 2.58435367826288e-5, 2.58571606123119e-5, 2.58330330177991e-5, 2.58114251668309e-5, 2.58700182929496e-5, 2.5823893588619e-5, 2.58050558666562e-5, 2.58613400860973e-5, 2.61800948121774e-5, 2.58095755286846e-5, 2.54425407479901e-5, 2.57564576430712e-5, 2.57879838809538e-5, 2.57623786846754e-5, 2.57106022236657e-5, 2.57762972109261e-5, 2.57656288007087e-5, 2.57479676591648e-5, 2.5759877943463e-5, 2.57730550165904e-5, 2.57683246648917e-5, 2.57529112876679e-5, 2.57421083553118e-5, 2.57436759481279e-5, 2.57551683107957e-5, 2.57689439857773e-5, 2.57779998928084e-5, 2.57792256103425e-5, 2.57738041742639e-5, 2.57658099553276e-5, 2.57601281133312e-5, 2.57604966766367e-5, 2.57681678759875e-5, 2.57814664235804e-5, 2.57963484254235e-5, 2.58078584021739e-5, 2.58120862484974e-5, 2.58079205048903e-5, 2.57978054703145e-5, 2.57870100075467e-5
flux1:, 0.636176142697882, 2.85542455768701e-5, 2.85780560563735e-5, 2.85994167991182e-5, 2.86094797053338e-5, 2.86051650022899e-5, 2.85901023983889e-5, 2.85724558024064e-5, 2.85607775847288e-5, 2.85599662901703e-5, 2.85693256497012e-5, 2.85835875145548e-5, 2.85961715652222e-5, 2.86028062929246e-5, 2.86034993066796e-5, 2.86017254552515e-5, 2.86012803688497e-5, 2.86029967131672e-5, 2.86043983624702e-5, 2.86038474476779e-5, 2.86061762996811e-5, 2.86216995297791e-5, 2.86518779453696e-5, 2.86721338499916e-5, 2.86524512378534e-5, 2.86369006782882e-5, 2.87071986279948e-5, 2.86586574163079e-5, 2.86433430843145e-5, 2.87056795030934e-5, 2.90632042414221e-5, 2.86575618505158e-5, 2.82575547653948e-5, 2.861483191816e-5, 2.86620780172901e-5, 2.86399649355516e-5, 2.85915120784492e-5, 2.86686535923707e-5, 2.86581193867158e-5, 2.86411778753912e-5, 2.86579145651512e-5, 2.86757334099839e-5, 2.86734360613661e-5, 2.86594204989738e-5, 2.86503402020791e-5, 2.86538348064249e-5, 2.86662613107678e-5, 2.86788900380822e-5, 2.86845507596095e-5, 2.8680949395397e-5, 2.86705767641703e-5, 2.86586451187893e-5, 2.86505121845167e-5, 2.86495791668e-5, 2.86561664347948e-5, 2.8667505042232e-5, 2.86787501832909e-5, 2.8684751318436e-5, 2.86820942467142e-5, 2.86706959266171e-5, 2.86542073759932e-5, 2.86388458152031e-5
flux1:, 0.636438591601635, 3.1614446856168e-5, 3.16373409481755e-5, 3.1660090834954e-5, 3.16727016835026e-5, 3.16706797419516e-5, 3.16565356534481e-5, 3.16380087408323e-5, 3.16240226390979e-5, 3.16204421666252e-5, 3.16277402409037e-5, 3.16416005103333e-5, 3.16558727155478e-5, 3.16660857557191e-5, 3.16715135718472e-5, 3.16746090042969e-5, 3.16781666040217e-5, 3.16823369574065e-5, 3.16845455874838e-5, 3.16838614757071e-5, 3.16866500665929e-5, 3.17050050046015e-5, 3.1740966066223e-5, 3.17679956586472e-5, 3.17533677173701e-5, 3.17437744359236e-5, 3.18252731615884e-5, 3.17739902393268e-5, 3.17606542609132e-5, 3.18284786295201e-5, 3.22259081874397e-5, 3.17800932269427e-5, 3.1342638270243e-5, 3.17468542006403e-5, 3.18100812686451e-5, 3.17910154069905e-5, 3.17444128804872e-5, 3.18335352288726e-5, 3.18215355762634e-5, 3.1803255843412e-5, 3.18240452780328e-5, 3.18467488269102e-5, 3.18474211990926e-5, 3.1835355076263e-5, 3.18285683766915e-5, 3.18345193656026e-5, 3.18481652607813e-5, 3.18594996793303e-5, 3.18611891383929e-5, 3.18520025579902e-5, 3.18361220832815e-5, 3.18202243453166e-5, 3.18102357643111e-5, 3.18090246120742e-5, 3.18155707986136e-5, 3.18255713115609e-5, 3.18331035298826e-5, 3.18328309385857e-5, 3.18221293381044e-5, 3.18024016101963e-5, 3.17789353333007e-5, 3.17591170131204e-5
flux1:, 0.636701040505389, 3.49878722298362e-5, 3.50103264075195e-5, 3.50355427411309e-5, 3.50522169968323e-5, 3.50540960791216e-5, 3.50421812902697e-5, 3.50235020670702e-5, 3.50072741453886e-5, 3.50004688682931e-5, 3.50050129742082e-5, 3.50178461000766e-5, 3.50334542803067e-5, 3.50472109890468e-5, 3.50575424038231e-5, 3.50656605672942e-5, 3.50731030630402e-5, 3.50790989628867e-5, 3.50807980956993e-5, 3.50779421556419e-5, 3.50786782124189e-5, 3.50975015954542e-5, 3.51378007496761e-5, 3.51712760963139e-5, 3.5161491723761e-5, 3.51566478335616e-5, 3.52483162952718e-5, 3.51933819881948e-5, 3.51790460921339e-5, 3.52514621448789e-5, 3.56892326689211e-5, 3.51968194442108e-5, 3.4716116322284e-5, 3.51699590707508e-5, 3.52479451025245e-5, 3.52309548638353e-5, 3.51834626773473e-5, 3.52841058930582e-5, 3.52685137004946e-5, 3.52461178818973e-5, 3.52693902220953e-5, 3.52967183701834e-5, 3.53007695244536e-5, 3.52913033853712e-5, 3.52875511339279e-5, 3.52966760041526e-5, 3.53120644167848e-5, 3.53222969383479e-5, 3.53199099379274e-5, 3.53049814829496e-5, 3.52837529561378e-5, 3.52646761041297e-5, 3.5254330710256e-5, 3.52548437162179e-5, 3.52634258148262e-5, 3.52737699835631e-5, 3.52785665386392e-5, 3.52722779385365e-5, 3.52533566571791e-5, 3.52251586196173e-5, 3.51950556111717e-5, 3.51718362967467e-5
flux1:, 0.636963489409142, 3.87052269459955e-5, 3.87279327397557e-5, 3.8756905648659e-5, 3.87793457653804e-5, 3.87868736095297e-5, 3.87785779606742e-5, 3.87604894154749e-5, 3.87420382031745e-5, 3.87314451405065e-5, 3.8732379431226e-5, 3.87433512371416e-5, 3.87597110171776e-5, 3.87767521405564e-5, 3.87919646310022e-5, 3.8805098138573e-5, 3.88161297102361e-5, 3.88230456972133e-5, 3.88224765366822e-5, 3.88148232038976e-5, 3.88104080127913e-5, 3.88269459124522e-5, 3.88699830445001e-5, 3.89093698722541e-5, 3.89036047746427e-5, 3.89015999637879e-5, 3.90023705831231e-5, 3.8942411006636e-5, 3.89231635400269e-5, 3.89991452609484e-5, 3.94775799191181e-5, 3.89311592365225e-5, 3.84004695531522e-5, 3.89061354114846e-5, 3.89967691690969e-5, 3.89806682763727e-5, 3.8928852095812e-5, 3.90397759851748e-5, 3.90182054306169e-5, 3.89885778818691e-5, 3.90122190796748e-5, 3.90434707310666e-5, 3.90511521440153e-5, 3.90449991174217e-5, 3.90451630812826e-5, 3.90583198374535e-5, 3.90761237045863e-5, 3.90856571299868e-5, 3.90794006238758e-5, 3.90589968500823e-5, 3.90330986391587e-5, 3.90122210724124e-5, 3.90036663649082e-5, 3.90086056654331e-5, 3.90220488687091e-5, 3.90352072614645e-5, 3.90390587723583e-5, 3.90278288231358e-5, 3.90013149491512e-5, 3.89652841258477e-5, 3.89296413289641e-5, 3.89048169923697e-5
flux1:, 0.637225938312895, 4.27955191176844e-5, 4.28191412002678e-5, 4.28531341066295e-5, 4.28830052512476e-5, 4.28978724576446e-5, 4.28945039946013e-5, 4.28776412647315e-5, 4.2856851104476e-5, 4.28417476920071e-5, 4.28380376395635e-5, 4.28461336352324e-5, 4.28625087772208e-5, 4.28824854732291e-5, 4.29025472395146e-5, 4.29207409717245e-5, 4.29351185778413e-5, 4.29420250400453e-5, 4.29372904411595e-5, 4.2922021016286e-5, 4.29092613308213e-5, 4.29208977733471e-5, 4.29653694175424e-5, 4.30102560918945e-5, 4.30074285336284e-5, 4.3006223000867e-5, 4.31155207695507e-5, 4.30489236900533e-5, 4.30206233991302e-5, 4.30992576553067e-5, 4.36192429405531e-5, 4.30109489262159e-5, 4.24231123120986e-5, 4.29828857847829e-5, 4.30839788740955e-5, 4.30677270699656e-5, 4.30081862585951e-5, 4.31277667787331e-5, 4.30978855554782e-5, 4.30580158826925e-5, 4.30797328956709e-5, 4.3113918476293e-5, 4.31253199708453e-5, 4.31231982541686e-5, 4.31282381702836e-5, 4.31463474696625e-5, 4.31672691694485e-5, 4.31765377810129e-5, 4.31666945787989e-5, 4.31412206795713e-5, 4.3111524021038e-5, 4.30904512250386e-5, 4.30860824936473e-5, 4.30984202326969e-5, 4.31198544211506e-5, 4.31386486332953e-5, 4.3143743127074e-5, 4.31290754823452e-5, 4.30960327410119e-5, 4.30532286271028e-5, 4.30135392888967e-5, 4.29892800258729e-5
flux1:, 0.637488387216649, 4.7285827865223e-5, 4.73107510908995e-5, 4.73507541753184e-5, 4.73894607019063e-5, 4.74131140270242e-5, 4.74157560596619e-5, 4.74005469541612e-5, 4.73771078350751e-5, 4.73565881130084e-5, 4.73470347038947e-5, 4.73511177805218e-5, 4.7366725884443e-5, 4.73893513354442e-5, 4.74144086018365e-5, 4.74379702778115e-5, 4.74557349438088e-5, 4.74619477861676e-5, 4.74513546506373e-5, 4.74258977825536e-5, 4.74020220997323e-5, 4.74067851968761e-5, 4.74520855215792e-5, 4.75024994114865e-5, 4.75016890095359e-5, 4.74997221316013e-5, 4.76179121942319e-5, 4.75431103031188e-5, 4.75021468825059e-5, 4.75828697465099e-5, 4.81464845394376e-5, 4.74685382419048e-5, 4.68164991841967e-5, 4.74333899358002e-5, 4.75435280177804e-5, 4.75265580891155e-5, 4.74566539250712e-5, 4.75833866143662e-5, 4.75432140003492e-5, 4.74906166258228e-5, 4.75083496409515e-5, 4.75444105521632e-5, 4.75594865131015e-5, 4.75620520584782e-5, 4.7572920390092e-5, 4.75968752204981e-5, 4.762152580732e-5, 4.7630816203888e-5, 4.76174952962058e-5, 4.75871782101375e-5, 4.75543730525761e-5, 4.75345158225058e-5, 4.75365148097474e-5, 4.75590013648791e-5, 4.75913515308095e-5, 4.76184421269538e-5, 4.76268643417092e-5, 4.76102097913276e-5, 4.75716743807184e-5, 4.75231244204108e-5, 4.7480826175025e-5, 4.74592245478712e-5
flux1:, 0.637750836120402, 5.22019146756438e-5, 5.2228038842225e-5, 5.22745692872653e-5, 5.23230790978113e-5, 5.23565848770027e-5, 5.23660051558978e-5, 5.23526233843659e-5, 5.23260219192071e-5, 5.22990193859962e-5, 5.22823113309506e-5, 5.22812031373201e-5, 5.2295324543963e-5, 5.23205044648603e-5, 5.23510253473607e-5, 5.23806798610123e-5, 5.2402333261027e-5, 5.24076413573499e-5, 5.23900104130483e-5, 5.23524381072707e-5, 5.23155274316897e-5, 5.23124604711319e-5, 5.23589360793286e-5, 5.24155672049615e-5, 5.2416392732103e-5, 5.24130818140122e-5, 5.25417289179107e-5, 5.24574784932863e-5, 5.24014268838082e-5, 5.24842087567486e-5, 5.30951764843404e-5, 5.23403221738287e-5, 5.16175423250478e-5, 5.22958379952301e-5, 5.24150763814032e-5, 5.23975091905012e-5, 5.2315932332372e-5, 5.24489419233945e-5, 5.23970776676545e-5, 5.23301078153309e-5, 5.23424119504786e-5, 5.23794682516895e-5, 5.23980913148225e-5, 5.24058729313809e-5, 5.2423421931995e-5, 5.24540034480933e-5, 5.24828125466096e-5, 5.24921340603511e-5, 5.24750766070607e-5, 5.24396996811744e-5, 5.24039649769677e-5, 5.23861577387207e-5, 5.2396071101528e-5, 5.24307842821231e-5, 5.24763008868976e-5, 5.25137100454075e-5, 5.25269669216734e-5, 5.25092589242809e-5, 5.24657867506558e-5, 5.2412041824398e-5, 5.23680752483614e-5, 5.23507058890757e-5
flux1:, 0.638013285024155, 5.75695948641297e-5, 5.7596225608836e-5, 5.76492175836215e-5, 5.77079704545003e-5, 5.77519574800615e-5, 5.77685933836461e-5, 5.77569843365818e-5, 5.77265618232606e-5, 5.76919291540877e-5, 5.76667342002055e-5, 5.7659308908829e-5, 5.76713740254951e-5, 5.76992800573025e-5, 5.77361126403143e-5, 5.77730561165129e-5, 5.77996375176706e-5, 5.78044372214251e-5, 5.77793155623008e-5, 5.77286120586031e-5, 5.76778518659879e-5, 5.76671635249986e-5, 5.77161559640637e-5, 5.77804245686321e-5, 5.77832810331604e-5, 5.77792833626737e-5, 5.7921155171062e-5, 5.78267481111306e-5, 5.77547739496353e-5, 5.78402207457383e-5, 5.85040927244427e-5, 5.76658236940041e-5, 5.68664759154668e-5, 5.7612083747195e-5, 5.77423198943545e-5, 5.77250105040736e-5, 5.7632056724795e-5, 5.77715073293383e-5, 5.77072506698863e-5, 5.76252581730806e-5, 5.76315820469241e-5, 5.76691618718469e-5, 5.76911937560329e-5, 5.77045403516482e-5, 5.77294351225723e-5, 5.77672491533315e-5, 5.78004277600661e-5, 5.78094707074262e-5, 5.77879693745086e-5, 5.77467331933131e-5, 5.7707537278556e-5, 5.76917873852987e-5, 5.77102377192711e-5, 5.77582670990984e-5, 5.78181932312347e-5, 5.78669631657972e-5, 5.7885641282947e-5, 5.78669583417503e-5, 5.78182946221732e-5, 5.77591037493589e-5, 5.77135870576879e-5, 5.770117678199e-5
flux1:, 0.638275733927908, 6.34166124194769e-5, 6.34424740084893e-5, 6.35012795178314e-5, 6.35701950637072e-5, 6.36248876325496e-5, 6.36489144982456e-5, 6.36388983560864e-5, 6.36039783700431e-5, 6.35606225859966e-5, 6.35257103081899e-5, 6.35109853501123e-5, 6.3520617848358e-5, 6.35516773592884e-5, 6.35959957281557e-5, 6.36418254419821e-5, 6.36748652361098e-5, 6.36801717280993e-5, 6.36479051402893e-5, 6.35840538542546e-5, 6.35197526214076e-5, 6.35027080303249e-5, 6.35563633712203e-5, 6.36303004732759e-5, 6.36363835120949e-5, 6.36335438818379e-5, 6.37923461913088e-5, 6.36877078652208e-5, 6.36006351186306e-5, 6.36899928855489e-5, 6.44140308734775e-5, 6.34865465439806e-5, 6.2605432654617e-5, 6.34259260676479e-5, 6.35708475177259e-5, 6.35552402338161e-5, 6.34527236391702e-5, 6.36000420829003e-5, 6.35233834548052e-5, 6.34266806381129e-5, 6.34274901026115e-5, 6.34656962569129e-5, 6.3491059584168e-5, 6.35101042084038e-5, 6.35427510846813e-5, 6.35881918559435e-5, 6.36257555734964e-5, 6.36339543000907e-5, 6.3606918253465e-5, 6.35584754236507e-5, 6.35145651789759e-5, 6.34999968077474e-5, 6.35265905837494e-5, 6.35879210627206e-5, 6.36623619886091e-5, 6.37224190031572e-5, 6.37460500287053e-5, 6.37254872109951e-5, 6.36704449915823e-5, 6.36046367896971e-5, 6.35567417547311e-5, 6.3549030086197e-5
flux1:, 0.638538182831662, 6.97746361843692e-5, 6.97980018582489e-5, 6.98614954936892e-5, 6.99400711978469e-5, 7.00054008354567e-5, 7.00368710326968e-5, 7.00283105825196e-5, 6.99883831390994e-5, 6.99354421257957e-5, 6.9889822328254e-5, 6.98670291231149e-5, 6.98740294141723e-5, 6.9908820994101e-5, 6.99619558020843e-5, 7.00184788266471e-5, 7.00598326566371e-5, 7.00671664504711e-5, 7.00288211105964e-5, 6.9952696469972e-5, 6.98760689780596e-5, 6.98546418539079e-5, 6.99155191993308e-5, 7.00014706408713e-5, 7.00125622662483e-5, 7.00135373342925e-5, 7.01934306787113e-5, 7.00790822086659e-5, 6.99791099614489e-5, 7.0074184015179e-5, 7.08669792895327e-5, 6.9844875252673e-5, 6.88770700517475e-5, 6.97814200836162e-5, 6.99460179720141e-5, 6.99338289882841e-5, 6.98246401423094e-5, 6.99825031722039e-5, 6.98939985581849e-5, 6.97836594182274e-5, 6.97803877916793e-5, 6.98199689343251e-5, 6.98487015166236e-5, 6.9873340680824e-5, 6.99138337768133e-5, 6.99670716694367e-5, 7.00089147938971e-5, 7.0015606301376e-5, 6.99817702835013e-5, 6.99244432365826e-5, 6.98740396685125e-5, 6.98590537489118e-5, 6.98925071510687e-5, 6.99661208419215e-5, 7.00541347721675e-5, 7.01243808154166e-5, 7.01515428859606e-5, 7.01273276171519e-5, 7.00639164032267e-5, 6.9989531745275e-5, 6.99376052844209e-5, 6.99334373877783e-5
flux1:, 0.638800631735415, 7.66809494892793e-5, 7.66998544051535e-5, 7.67666072888332e-5, 7.685407294963e-5, 7.69298368098429e-5, 7.6968859467096e-5, 7.6961864346786e-5, 7.69167999327278e-5, 7.68538354394319e-5, 7.67968906016826e-5, 7.67655100380707e-5, 7.6769774003014e-5, 7.68088368680868e-5, 7.6872011861914e-5, 7.69409628589169e-5, 7.69925586941699e-5, 7.70037359248798e-5, 7.69608953831615e-5, 7.68739926905564e-5, 7.6786761685979e-5, 7.67631241451682e-5, 7.68336826689468e-5, 7.69338885237866e-5, 7.69519327003127e-5, 7.69595579795067e-5, 7.71645579756828e-5, 7.70414537821362e-5, 7.69315907709093e-5, 7.70346122729994e-5, 7.79055415799516e-5, 7.67832957568618e-5, 7.57235821639419e-5, 7.67216244815829e-5, 7.69113601797006e-5, 7.6904144622879e-5, 7.679154031608e-5, 7.69636268802363e-5, 7.68641904131466e-5, 7.67417364997269e-5, 7.67365810287508e-5, 7.67788948162887e-5, 7.68111700434595e-5, 7.68410512698999e-5, 7.68891332034138e-5, 7.69501144910749e-5, 7.6996110121684e-5, 7.70007541515111e-5, 7.6958995346742e-5, 7.68911441507409e-5, 7.68323158501046e-5, 7.68149395556328e-5, 7.68533944725582e-5, 7.69375601115581e-5, 7.70374372217896e-5, 7.71160367512322e-5, 7.71446636898991e-5, 7.71144939309471e-5, 7.70402828768918e-5, 7.69549480155673e-5, 7.68968714333203e-5, 7.68945166329998e-5
flux1:, 0.639063080639168, 8.41794539953946e-5, 8.41919321255558e-5, 8.4260399853383e-5, 8.43558779972054e-5, 8.44418983852284e-5, 8.44888183648629e-5, 8.44839474959212e-5, 8.44342056666287e-5, 8.43613818673857e-5, 8.4292970619423e-5, 8.42527231123764e-5, 8.42541033127583e-5, 8.42976870248981e-5, 8.43717044063107e-5, 8.44544251403949e-5, 8.4517978019324e-5, 8.45348581289931e-5, 8.44893531187661e-5, 8.43934297873593e-5, 8.42973445914773e-5, 8.42733122429511e-5, 8.43553879761832e-5, 8.4471520737214e-5, 8.44980678042026e-5, 8.45145956297207e-5, 8.47479909904966e-5, 8.46172732991981e-5, 8.4500627318959e-5, 8.46141149027602e-5, 8.55727754768401e-5, 8.43441426858276e-5, 8.31863525972112e-5, 8.42881027240247e-5, 8.45078965548637e-5, 8.45065834783489e-5, 8.43933573732768e-5, 8.45839191744228e-5, 8.44745877852337e-5, 8.43416428673392e-5, 8.43372624988506e-5, 8.43841420877869e-5, 8.44202457518811e-5, 8.44547531127705e-5, 8.45097807584507e-5, 8.45782217111491e-5, 8.46283135849322e-5, 8.46307224210359e-5, 8.45804213581243e-5, 8.450089270305e-5, 8.44320377329037e-5, 8.44103942510085e-5, 8.44518536387973e-5, 8.45445294035611e-5, 8.46541813554691e-5, 8.47389637265309e-5, 8.47667829899027e-5, 8.47283119331164e-5, 8.4640956506216e-5, 8.45424307479123e-5, 8.44761556739357e-5, 8.44737955055781e-5
flux1:, 0.639325529542921, 9.23207457865459e-5, 9.23250216339198e-5, 9.23936833976284e-5, 9.24963004293328e-5, 9.25925372069306e-5, 9.26480702463511e-5, 9.26464928137996e-5, 9.25932890689221e-5, 9.25115063163172e-5, 9.24320185568028e-5, 9.23828062479697e-5, 9.23809343654224e-5, 9.24287287868982e-5, 9.25136594433861e-5, 9.26108040815136e-5, 9.26875640803198e-5, 9.27118219286482e-5, 9.26654696159614e-5, 9.25621953228447e-5, 9.24585894225796e-5, 9.24351545078031e-5, 9.25295453177251e-5, 9.26623040874431e-5, 9.26979375995667e-5, 9.27243099341277e-5, 9.29882338942818e-5, 9.28509679312147e-5, 9.2730066014332e-5, 9.28567336501478e-5, 9.39125094559502e-5, 9.25699614560767e-5, 9.13063622081294e-5, 9.25213302144083e-5, 9.27745872608329e-5, 9.27790751689888e-5, 9.26667893772197e-5, 9.28801347431688e-5, 9.2761865060131e-5, 9.26198693568219e-5, 9.26190630576695e-5, 9.26726212039888e-5, 9.27128852064845e-5, 9.27511128659e-5, 9.28120170340289e-5, 9.28873742547257e-5, 9.29416249957937e-5, 9.29421454429794e-5, 9.28835136374964e-5, 9.27920809969956e-5, 9.27124216153338e-5, 9.26852230959049e-5, 9.27280076649069e-5, 9.2827256836544e-5, 9.29446120193096e-5, 9.30334799688523e-5, 9.30584664258046e-5, 9.30098196625025e-5, 9.29076392696858e-5, 9.27944287036565e-5, 9.27185873294491e-5, 9.27148785585956e-5
flux1:, 0.639587978446675, 1.0116122107628e-4, 1.01155793190393e-4, 1.01223187303979e-4, 1.01332089501603e-4, 1.01438666794446e-4, 1.01503956811426e-4, 1.01507540241107e-4, 1.01452942306011e-4, 1.01363903258543e-4, 1.01274255905002e-4, 1.01216063620178e-4, 1.01210161287893e-4, 1.01261052461799e-4, 1.0135598870005e-4, 1.01467316627194e-4, 1.01557911761417e-4, 1.01590899122548e-4, 1.01545329581804e-4, 1.01436044366985e-4, 1.01325549169706e-4, 1.01302618924714e-4, 1.01408875995094e-4, 1.01557725748063e-4, 1.01601594942684e-4, 1.01636913731812e-4, 1.01932174777347e-4, 1.01789135777826e-4, 1.01665449561937e-4, 1.01808202807301e-4, 1.02970088437093e-4, 1.01504430146163e-4, 1.00125290496405e-4, 1.01461951921785e-4, 1.01749838818731e-4, 1.01758733054748e-4, 1.01647181615278e-4, 1.01887189481354e-4, 1.01760739988853e-4, 1.01610802747325e-4, 1.01616254511002e-4, 1.01678675851416e-4, 1.01723380632553e-4, 1.01764088325126e-4, 1.01829318292786e-4, 1.01910722188158e-4, 1.01969290811981e-4, 1.01968888659309e-4, 1.01903189654351e-4, 1.01800893375956e-4, 1.017108829222e-4, 1.01677843377572e-4, 1.01720966714579e-4, 1.01825282687064e-4, 1.01948580101333e-4, 1.02039810888034e-4, 1.02060535633805e-4, 1.02000733950238e-4, 1.01883210873239e-4, 1.01755119951338e-4, 1.0166958710273e-4, 1.01664186503638e-4
flux1:, 0.639850427350428, 1.10761387729667e-4, 1.10744963386597e-4, 1.10809587319727e-4, 1.10923837969326e-4, 1.11040967107922e-4, 1.11117549990328e-4, 1.11128859580347e-4, 1.11075798769531e-4, 1.10981997310411e-4, 1.10883571244954e-4, 1.10816341376086e-4, 1.10805050023331e-4, 1.10856944212273e-4, 1.10959861891595e-4, 1.11084163535503e-4, 1.11188580835091e-4, 1.11231324218192e-4, 1.11187953803759e-4, 1.11073610250922e-4, 1.10956108674137e-4, 1.10932521822518e-4, 1.11049001763293e-4, 1.11212117412076e-4, 1.11261679754011e-4, 1.11302998306147e-4, 1.11629220000002e-4, 1.11480793340654e-4, 1.11354600750039e-4, 1.11516643233903e-4, 1.12793394894833e-4, 1.11193650137658e-4, 1.09687082593801e-4, 1.11152632312137e-4, 1.11473769091434e-4, 1.11484312877796e-4, 1.11371339754785e-4, 1.11641116416898e-4, 1.1150704821698e-4, 1.11349986602936e-4, 1.11364150473068e-4, 1.11437528201084e-4, 1.11486795713875e-4, 1.11528346908192e-4, 1.11595796487279e-4, 1.11681944484254e-4, 1.11744981816184e-4, 1.1174519926203e-4, 1.11674810765865e-4, 1.11564126254031e-4, 1.11465685100001e-4, 1.1142776739828e-4, 1.11471145801559e-4, 1.11579604815632e-4, 1.11707503302983e-4, 1.11799852625795e-4, 1.11815626950917e-4, 1.11744804543242e-4, 1.11612886613829e-4, 1.11471387925254e-4, 1.11377679156818e-4, 1.11371623020696e-4
flux1:, 0.640112876254181, 1.21183747587648e-4, 1.21155022314617e-4, 1.21215098501334e-4, 1.21333462951203e-4, 1.21461270586217e-4, 1.21550952371581e-4, 1.21573168003091e-4, 1.21525369850413e-4, 1.21430009280885e-4, 1.21324540331478e-4, 1.21248042972188e-4, 1.21229300923106e-4, 1.212790468622e-4, 1.21386802749159e-4, 1.21521976872127e-4, 1.21639695298597e-4, 1.21693046333134e-4, 1.21653223365271e-4, 1.21534545822092e-4, 1.21409393663182e-4, 1.21383224032284e-4, 1.21507396761033e-4, 1.21681827150207e-4, 1.21732861407325e-4, 1.21775350485571e-4, 1.22131399768907e-4, 1.21977629925513e-4, 1.21848267454146e-4, 1.22033312023948e-4, 1.23433918722102e-4, 1.21687517986569e-4, 1.20039633570639e-4, 1.21640089341529e-4, 1.21990731662664e-4, 1.21998941004781e-4, 1.21880657359608e-4, 1.22182418517135e-4, 1.22041219886176e-4, 1.21877788748491e-4, 1.2190295657285e-4, 1.21989222577714e-4, 1.22042927558621e-4, 1.22083219122212e-4, 1.22150139161872e-4, 1.22239157560497e-4, 1.22306628289688e-4, 1.22309412963331e-4, 1.22237711453633e-4, 1.22122509617014e-4, 1.22019043627801e-4, 1.21978491929062e-4, 1.22022944366087e-4, 1.22135146482086e-4, 1.22266611066818e-4, 1.22359176473238e-4, 1.22369937083063e-4, 1.2228928835656e-4, 1.22145417448359e-4, 1.21993755879366e-4, 1.2189517848465e-4, 1.21891040179297e-4
flux1:, 0.640375325157934, 1.32490727898004e-4, 1.32448042303856e-4, 1.325011870618e-4, 1.32621844274866e-4, 1.32760141762429e-4, 1.32864822301962e-4, 1.32901597967737e-4, 1.32863454334006e-4, 1.32770316400325e-4, 1.32659763256298e-4, 1.32573485143897e-4, 1.32544472325165e-4, 1.32587893334404e-4, 1.32696356530717e-4, 1.32839625379488e-4, 1.32969879881125e-4, 1.33034797639071e-4, 1.33000102663218e-4, 1.3287794220995e-4, 1.32744419455115e-4, 1.32713506379837e-4, 1.32842453450923e-4, 1.33024470480815e-4, 1.33071360952073e-4, 1.33108818136936e-4, 1.33493432718504e-4, 1.33334220710619e-4, 1.332006868423e-4, 1.3341323734338e-4, 1.34947626797284e-4, 1.33040858378592e-4, 1.3123619881117e-4, 1.32976844273745e-4, 1.33351523000846e-4, 1.3335249130976e-4, 1.3322384644733e-4, 1.33559056793848e-4, 1.33411366132589e-4, 1.33242636574316e-4, 1.33281188844743e-4, 1.33382167195396e-4, 1.33439894419556e-4, 1.3347629379181e-4, 1.33539204668106e-4, 1.33628499989066e-4, 1.33699959780321e-4, 1.33707393766171e-4, 1.33638481666767e-4, 1.33523790332021e-4, 1.33419992577164e-4, 1.33380150181404e-4, 1.33427193988103e-4, 1.335430056909e-4, 1.3367698910619e-4, 1.3376884904503e-4, 1.33774791836606e-4, 1.33686240990806e-4, 1.335340884304e-4, 1.33377091675896e-4, 1.33278617506611e-4, 1.33280414591327e-4
flux1:, 0.640637774061688, 1.44743147590835e-4, 1.44684088193001e-4, 1.44726951434754e-4, 1.44847195876547e-4, 1.44995246397448e-4, 1.4511673633382e-4, 1.45172042743253e-4, 1.45148460459651e-4, 1.45061756967967e-4, 1.44948174122981e-4, 1.44851247426837e-4, 1.44808406187347e-4, 1.44840433119521e-4, 1.4494472253289e-4, 1.45092941341902e-4, 1.45235065945115e-4, 1.45312975897957e-4, 1.45285616533868e-4, 1.45161427532402e-4, 1.45019321199425e-4, 1.44981908001094e-4, 1.45112898582107e-4, 1.45298453275746e-4, 1.4533468386888e-4, 1.45360273944974e-4, 1.45772748704357e-4, 1.45608159426026e-4, 1.45469940537382e-4, 1.45715587406754e-4, 1.47395418824203e-4, 1.45314039758152e-4, 1.43336186894585e-4, 1.45222267147831e-4, 1.4561474888874e-4, 1.4560305027221e-4, 1.4545862844059e-4, 1.45828371489393e-4, 1.45675247041504e-4, 1.45503052348064e-4, 1.45557847429924e-4, 1.45675433402681e-4, 1.45736501863607e-4, 1.45765811943851e-4, 1.458204364026e-4, 1.45906565766736e-4, 1.4598093647895e-4, 1.45994918159125e-4, 1.45933248518008e-4, 1.45824866276737e-4, 1.45726349811793e-4, 1.4569131106512e-4, 1.45742808498157e-4, 1.45861971536116e-4, 1.45996963451029e-4, 1.46086666785221e-4, 1.46087699120793e-4, 1.45993351840107e-4, 1.45837307225684e-4, 1.45680938029597e-4, 1.45588826760718e-4, 1.45601704356394e-4
flux1:, 0.640900222965441, 1.57999598347185e-4, 1.57920630294492e-4, 1.5794859050481e-4, 1.58064600060112e-4, 1.58220947690102e-4, 1.58360831895401e-4, 1.58438826814175e-4, 1.58435091824476e-4, 1.58359332936413e-4, 1.58244775410072e-4, 1.5813596037954e-4, 1.58075087590485e-4, 1.58089965292248e-4, 1.58184744515158e-4, 1.58334741153352e-4, 1.58488518051522e-4, 1.58581668226824e-4, 1.5856487751641e-4, 1.58441202938129e-4, 1.58291382631036e-4, 1.5824671172125e-4, 1.58377721148918e-4, 1.58562902616378e-4, 1.58581650442549e-4, 1.58588707702738e-4, 1.59029480434351e-4, 1.58860090044264e-4, 1.58718016971246e-4, 1.59003678497049e-4, 1.6084304359959e-4, 1.58572903558033e-4, 1.56405122303345e-4, 1.58442646996862e-4, 1.58847005385096e-4, 1.5881710494163e-4, 1.58651965634132e-4, 1.59057461052313e-4, 1.58900629993406e-4, 1.58727974572746e-4, 1.58802793992096e-4, 1.58939230383883e-4, 1.59002792753104e-4, 1.59021264390093e-4, 1.5906250408741e-4, 1.59141097204987e-4, 1.59216489124238e-4, 1.59238433782203e-4, 1.59188409992838e-4, 1.59092454813723e-4, 1.59005300026355e-4, 1.58979481993356e-4, 1.59037229537634e-4, 1.59158937686423e-4, 1.59292493573977e-4, 1.59377518262422e-4, 1.5937264904792e-4, 1.59274139770349e-4, 1.59118656453295e-4, 1.58969398480171e-4, 1.58890653660849e-4, 1.58920420076846e-4
flux1:, 0.641162671869194, 1.72316920233936e-4, 1.72213142169626e-4, 1.72220139280505e-4, 1.72326879246321e-4, 1.72489296155778e-4, 1.72648888159602e-4, 1.72753851303411e-4, 1.72775540446664e-4, 1.72715447023266e-4, 1.72601925563013e-4, 1.72479650813651e-4, 1.72396044522907e-4, 1.72387572801817e-4, 1.72467344397902e-4, 1.7261621860502e-4, 1.72782155131563e-4, 1.72893882768626e-4, 1.72892218130595e-4, 1.7277305668379e-4, 1.7261789471957e-4, 1.72566610158906e-4, 1.72696655826336e-4, 1.72878048148418e-4, 1.72872742808463e-4, 1.72855448109182e-4, 1.73326442698309e-4, 1.73153640146309e-4, 1.73010562766091e-4, 1.73344607413177e-4, 1.75360470696346e-4, 1.72887991728488e-4, 1.70513751762565e-4, 1.72710235185976e-4, 1.73121796853865e-4, 1.73068377321115e-4, 1.72878743733445e-4, 1.73321891315436e-4, 1.73163909432052e-4, 1.72995235839921e-4, 1.73095181979524e-4, 1.73253377944482e-4, 1.73318587570039e-4, 1.73321994181436e-4, 1.73343971229672e-4, 1.73409732860507e-4, 1.73483358210972e-4, 1.73513981773997e-4, 1.73479614677262e-4, 1.73402101029336e-4, 1.73332416557265e-4, 1.73320152390862e-4, 1.73385519488112e-4, 1.73508078381488e-4, 1.73636454286967e-4, 1.73712772046771e-4, 1.73699582926257e-4, 1.73597461351244e-4, 1.73446396530385e-4, 1.73310602040182e-4, 1.732523771071e-4, 1.73304999133241e-4
flux1:, 0.641425120772948, 1.87751699242956e-4, 1.87616792383621e-4, 1.87595359800238e-4, 1.87686669740119e-4, 1.87852254358577e-4, 1.88032664536594e-4, 1.88169014603637e-4, 1.88221970481464e-4, 1.88182443097448e-4, 1.88071935335328e-4, 1.87934388304187e-4, 1.87823024501467e-4, 1.87784792380302e-4, 1.87844137959096e-4, 1.87989459634494e-4, 1.88168927707942e-4, 1.88303761981272e-4, 1.88323213410572e-4, 1.88214156690375e-4, 1.88057670528045e-4, 1.88001917651661e-4, 1.88131128423169e-4, 1.88305986221571e-4, 1.882707100604e-4, 1.88224482421778e-4, 1.88729120327009e-4, 1.88555280999667e-4, 1.88416376677436e-4, 1.88808580408556e-4, 1.91020839118205e-4, 1.88333220635773e-4, 1.8573646796471e-4, 1.88101450169198e-4, 1.88517409381474e-4, 1.88435546581015e-4, 1.88219180031985e-4, 1.88702998244992e-4, 1.88547265270141e-4, 1.88388497079661e-4, 1.88520240229841e-4, 1.887040615682e-4, 1.88770283038239e-4, 1.88754062213024e-4, 1.88750239962778e-4, 1.88797051676815e-4, 1.88865259232137e-4, 1.88904493280257e-4, 1.88889183472594e-4, 1.8883571058391e-4, 1.8878929801614e-4, 1.88794544859459e-4, 1.88868257120103e-4, 1.88988927897816e-4, 1.89106932091696e-4, 1.8916880283548e-4, 1.89143135899189e-4, 1.89036434832197e-4, 1.88892526160218e-4, 1.88775860685082e-4, 1.88744939338417e-4, 1.88826109966216e-4
flux1:, 0.641687569676701, 2.04362466197425e-4, 2.04188874201789e-4, 2.04130394082277e-4, 2.04199267638619e-4, 2.04364692314474e-4, 2.04567001906201e-4, 2.0473938657713e-4, 2.04829747895053e-4, 2.04815885623481e-4, 2.047103932739e-4, 2.04555643762769e-4, 2.04411357190861e-4, 2.04336937238744e-4, 2.04370667172014e-4, 2.04510537752654e-4, 2.0470573863569e-4, 2.04869294966346e-4, 2.04917144626629e-4, 2.04825215212192e-4, 2.04672866799904e-4, 2.04616046558337e-4, 2.04745446815425e-4, 2.04911657986258e-4, 2.04841303688158e-4, 2.04762813809018e-4, 2.0530568163479e-4, 2.05134155261367e-4, 2.05006760351344e-4, 2.05468082932455e-4, 2.07899206653119e-4, 2.0498428365144e-4, 2.02149390587317e-4, 2.04694636064096e-4, 2.05114212725581e-4, 2.04999372653816e-4, 2.04755543993039e-4, 2.05284390580487e-4, 2.05134992771533e-4, 2.04993312681384e-4, 2.05165107747873e-4, 2.05379565754556e-4, 2.05446592394668e-4, 2.05406047206877e-4, 2.05369433584594e-4, 2.05390559269177e-4, 2.05448998722273e-4, 2.05496057491393e-4, 2.05502539967626e-4, 2.0547814245636e-4, 2.05460323530284e-4, 2.05486544862286e-4, 2.0556867071166e-4, 2.05683758304469e-4, 2.05784888316134e-4, 2.05824965865536e-4, 2.05780924201484e-4, 2.05667016982149e-4, 2.05531609144387e-4, 2.05438703870401e-4, 2.05441156434002e-4, 2.05556024920877e-4
flux1:, 0.641950018580454, 2.22212092075052e-4, 2.21991422948453e-4, 2.21886583731984e-4, 2.21925609161909e-4, 2.22087478016587e-4, 2.22312978268809e-4, 2.22526399940242e-4, 2.22660655847696e-4, 2.22677798442755e-4, 2.22579426959984e-4, 2.22405561218413e-4, 2.22223209252407e-4, 2.22106295365983e-4, 2.22109498747448e-4, 2.2224247347072e-4, 2.22456228441915e-4, 2.22654891363733e-4, 2.22739315491867e-4, 2.2267249848303e-4, 2.22530661123634e-4, 2.22476879321289e-4, 2.22607942734217e-4, 2.22763806030531e-4, 2.22653972443822e-4, 2.22540779149151e-4, 2.23127023824271e-4, 2.22961918471402e-4, 2.22854874787659e-4, 2.23397074267355e-4, 2.26071375820872e-4, 2.22917136413161e-4, 2.19828535575044e-4, 2.22567885260637e-4, 2.22992015018116e-4, 2.22839894111539e-4, 2.22568960590081e-4, 2.23148469796313e-4, 2.23009855052297e-4, 2.22893229434795e-4, 2.2311466442656e-4, 2.23365944315247e-4, 2.23434180095193e-4, 2.23364720921533e-4, 2.23288145104515e-4, 2.2327652899952e-4, 2.23320430632767e-4, 2.2337401851458e-4, 2.23404467021959e-4, 2.23413634739549e-4, 2.23429252715079e-4, 2.23479485624724e-4, 2.23569632553512e-4, 2.23674822456074e-4, 2.23751695209127e-4, 2.23761463037414e-4, 2.23691758374963e-4, 2.23566555089904e-4, 2.23439635010466e-4, 2.23374006778178e-4, 2.23415076198522e-4, 2.23568183988075e-4
flux1:, 0.642212467484207, 2.41369800948212e-4, 2.41093397313663e-4, 2.40932789626022e-4, 2.40934680573413e-4, 2.41089925836947e-4, 2.41340354790254e-4, 2.4160027264648e-4, 2.41785291278099e-4, 2.41839044278261e-4, 2.41750073285014e-4, 2.41555316497943e-4, 2.4132991598088e-4, 2.41164409378222e-4, 2.4113242463168e-4, 2.41257328591304e-4, 2.41492734760047e-4, 2.41733169977723e-4, 2.4186262727838e-4, 2.41829154511446e-4, 2.41704335707437e-4, 2.41657665209554e-4, 2.41791758893135e-4, 2.41935660704888e-4, 2.41782340802321e-4, 2.41632249451452e-4, 2.42266843180463e-4, 2.42112633536715e-4, 2.42035250577248e-4, 2.42670387506436e-4, 2.45613059782153e-4, 2.42206907896853e-4, 2.38848494535253e-4, 2.41797434830167e-4, 2.42228101093063e-4, 2.42034376767348e-4, 2.41737072324008e-4, 2.42373808071043e-4, 2.42250332542344e-4, 2.42166844255462e-4, 2.424483342944e-4, 2.42743631588238e-4, 2.42814197652563e-4, 2.42711596341634e-4, 2.42588038105167e-4, 2.425366706721e-4, 2.42561206172954e-4, 2.42619824837476e-4, 2.42676074058333e-4, 2.42722901235926e-4, 2.42776456766715e-4, 2.42853520308457e-4, 2.42951189598815e-4, 2.43042075854972e-4, 2.43087093129488e-4, 2.43057579613326e-4, 2.42954190026579e-4, 2.42812650738611e-4, 2.42693181402786e-4, 2.42657414911506e-4, 2.42741624045977e-4, 2.42937030767972e-4
flux1:, 0.642474916387961, 2.61912281857863e-4, 2.61571872039387e-4, 2.61346628722129e-4, 2.61304749968301e-4, 2.61450976452594e-4, 2.6172867245619e-4, 2.62041011696923e-4, 2.62283985949973e-4, 2.62380183969945e-4, 2.62303097018512e-4, 2.62085908798746e-4, 2.61812750001799e-4, 2.61592819263534e-4, 2.6152117139779e-4, 2.6163687023309e-4, 2.61896890977233e-4, 2.62185462865098e-4, 2.62367958886441e-4, 2.62375461299739e-4, 2.62273431121255e-4, 2.62237159191772e-4, 2.62375039447376e-4, 2.62505153824035e-4, 2.62304332269927e-4, 2.62114652561717e-4, 2.62801709445321e-4, 2.62662739628892e-4, 2.62623562550605e-4, 2.63363467338108e-4, 2.66599574657806e-4, 2.6292748622039e-4, 2.59281934725203e-4, 2.62457022853706e-4, 2.62896439772793e-4, 2.62656529678303e-4, 2.62333154490887e-4, 2.63034046868495e-4, 2.62929458194179e-4, 2.62886547534246e-4, 2.63238638335806e-4, 2.63585807027518e-4, 2.63660544435509e-4, 2.63521168999357e-4, 2.63344112293526e-4, 2.63246430977662e-4, 2.63247109643259e-4, 2.63309404577553e-4, 2.63393219221947e-4, 2.63481605516924e-4, 2.63577444328095e-4, 2.63684199121316e-4, 2.63789199819801e-4, 2.63861896003254e-4, 2.63868032358699e-4, 2.63790695092811e-4, 2.6364573160972e-4, 2.63482608396795e-4, 2.63369084935944e-4, 2.63365207536913e-4, 2.63496618381044e-4, 2.63738144335241e-4
flux1:, 0.642737365291714, 2.83923567762858e-4, 2.83511895681934e-4, 2.83214271556027e-4, 2.83123059961623e-4, 2.83258748151053e-4, 2.83566643855248e-4, 2.83937649524683e-4, 2.84245910455947e-4, 2.84390481939626e-4, 2.84327933691588e-4, 2.84087073120964e-4, 2.83761829315988e-4, 2.83481985714915e-4, 2.83366350983574e-4, 2.83471550580779e-4, 2.83758624278587e-4, 2.84100813785067e-4, 2.84343156983393e-4, 2.8439783233206e-4, 2.84322835535226e-4, 2.84298884255091e-4, 2.84440409033067e-4, 2.84554556452391e-4, 2.84301871632201e-4, 2.84068790565826e-4, 2.84811114254925e-4, 2.84691092465866e-4, 2.84696713154862e-4, 2.85552495646801e-4, 2.89106119335829e-4, 2.85151869768858e-4, 2.81200039045883e-4, 2.84618368537679e-4, 2.8506827631605e-4, 2.84777213638587e-4, 2.84426945659427e-4, 2.85198633551546e-4, 2.85115568665147e-4, 2.85119299046679e-4, 2.85551881361307e-4, 2.85958933587803e-4, 2.86040291847301e-4, 2.85861292581076e-4, 2.85625072580334e-4, 2.85475363343136e-4, 2.85448417218063e-4, 2.85513499130321e-4, 2.85626807758227e-4, 2.8576061533038e-4, 2.85903061506075e-4, 2.86042604868134e-4, 2.86155400928922e-4, 2.86207097574166e-4, 2.86168666298636e-4, 2.86036298519907e-4, 2.85842937564145e-4, 2.85653611017397e-4, 2.85544714739911e-4, 2.85574647040177e-4, 2.85757157964214e-4, 2.86048627870683e-4
flux1:, 0.642999814195467, 3.0749362529317e-4, 3.07004966192769e-4, 3.06628766518628e-4, 3.06483965349777e-4, 3.06608465244503e-4, 3.0694986932515e-4, 3.07385765589093e-4, 3.0776643570952e-4, 3.07965152167611e-4, 3.07919868463837e-4, 3.07654439795243e-4, 3.07273301601772e-4, 3.0692853637363e-4, 3.06764794660366e-4, 3.06857939314422e-4, 3.07173684046895e-4, 3.07573598644283e-4, 3.07880763912237e-4, 3.07986705507256e-4, 3.07940923313409e-4, 3.07929602450719e-4, 3.08073789534688e-4, 3.08169568011354e-4, 3.07860193319269e-4, 3.0757846552512e-4, 3.0837746076486e-4, 3.08279047740287e-4, 3.08333188747697e-4, 3.0931485670053e-4, 3.13208558468373e-4, 3.08953187496477e-4, 3.04673777592248e-4, 3.08352668691214e-4, 3.08813993233845e-4, 3.0846650851918e-4, 3.08087045061114e-4, 3.08935277060457e-4, 3.08874848930765e-4, 3.08929305208055e-4, 3.09450857901174e-4, 3.09925383409073e-4, 3.10016205342737e-4, 3.09795632072467e-4, 3.09495748606729e-4, 3.09289520120097e-4, 3.09232241986942e-4, 3.09299930561221e-4, 3.09444951916163e-4, 3.09628028726562e-4, 3.09821360291062e-4, 3.09997042865624e-4, 3.10118909252857e-4, 3.10148242969361e-4, 3.10061495498678e-4, 3.09869003424056e-4, 3.09622332366101e-4, 3.09403593573094e-4, 3.09298802051537e-4, 3.0936474968375e-4, 3.09602300621315e-4, 3.09947659508529e-4
flux1:, 0.64326226309922, 3.32715902066457e-4, 3.32146401951948e-4, 3.3168720303573e-4, 3.3148586529115e-4, 3.31599152052274e-4, 3.31977304483889e-4, 3.32483756625816e-4, 3.32943248170918e-4, 3.33201368823272e-4, 3.33175996717608e-4, 3.32885500449259e-4, 3.32445367968091e-4, 3.32031391351377e-4, 3.31815810030272e-4, 3.31895125341014e-4, 3.322401916813e-4, 3.327002336602e-4, 3.33074922026562e-4, 3.33233718329185e-4, 3.33217093383625e-4, 3.33217276501147e-4, 3.33362766252639e-4, 3.33438015805515e-4, 3.33066874823304e-4, 3.32729967373518e-4, 3.33585966683753e-4, 3.33510539767992e-4, 3.33613578127206e-4, 3.34729803066424e-4, 3.38984493599855e-4, 3.34406121360802e-4, 3.29775691409336e-4, 3.33732746484592e-4, 3.34205803663324e-4, 3.33796663698286e-4, 3.3338433627329e-4, 3.34313577237261e-4, 3.34275105614388e-4, 3.34382000682007e-4, 3.34998970965245e-4, 3.35547559212385e-4, 3.35650792024195e-4, 3.35387635173185e-4, 3.35021014143069e-4, 3.34755328064783e-4, 3.34666345046786e-4, 3.34737308311019e-4, 3.34916527480108e-4, 3.35152537334455e-4, 3.35400730867125e-4, 3.35615911070957e-4, 3.35748806121896e-4, 3.35755938131917e-4, 3.35619384390584e-4, 3.35364313644123e-4, 3.35061961862414e-4, 3.34812611613341e-4, 3.34712640631555e-4, 3.34817309426588e-4, 3.35113882812766e-4, 3.35517074029692e-4
flux1:, 0.643524712002974, 3.59684337484866e-4, 3.59032159794818e-4, 3.58487313144036e-4, 3.58227578381248e-4, 3.5832978899777e-4, 3.58747221567365e-4, 3.59328640118172e-4, 3.59872040319481e-4, 3.60193893002799e-4, 3.60190838452627e-4, 3.59875261274148e-4, 3.59374022142028e-4, 3.58887625447193e-4, 3.58617188666446e-4, 3.58680878733793e-4, 3.59054963118971e-4, 3.5957568066826e-4, 3.60018115359231e-4, 3.60228767416503e-4, 3.60239223745107e-4, 3.60248944059589e-4, 3.60394836015385e-4, 3.60448424686313e-4, 3.60010781776242e-4, 3.59611506919437e-4, 3.60524464860859e-4, 3.60472098334322e-4, 3.60621091569451e-4, 3.61879122956407e-4, 3.66514323860356e-4, 3.61588351188853e-4, 3.56581727259432e-4, 3.60835309401602e-4, 3.61320614390718e-4, 3.60845213801222e-4, 3.60395617615633e-4, 3.61408968996159e-4, 3.61389879470356e-4, 3.61548396235365e-4, 3.62264792834686e-4, 3.62892537612503e-4, 3.63010913275946e-4, 3.62705075623129e-4, 3.6227027146666e-4, 3.61944026101755e-4, 3.61823514074805e-4, 3.61899309974584e-4, 3.6211530423536e-4, 3.62407352487553e-4, 3.62713575018125e-4, 3.62971081043815e-4, 3.63117197533273e-4, 3.63103556020694e-4, 3.62917950369117e-4, 3.6260069598588e-4, 3.62243177866194e-4, 3.61964366104256e-4, 3.61871368521339e-4, 3.62017933970426e-4, 3.62377288428739e-4, 3.62841833413156e-4
flux1:, 0.643787160906727, 3.88490493450206e-4, 3.87755805697831e-4, 3.87124267162863e-4, 3.86804965431613e-4, 3.8689578229462e-4, 3.8735355912911e-4, 3.88012324054373e-4, 3.88642742054087e-4, 3.89031305929942e-4, 3.89052610870652e-4, 3.88712588781707e-4, 3.88149496590816e-4, 3.87589031522401e-4, 3.87261892090752e-4, 3.87308458637986e-4, 3.87710445451861e-4, 3.88290542521085e-4, 3.88798482929519e-4, 3.89057611160436e-4, 3.89091608455632e-4, 3.89108972372491e-4, 3.8925591628362e-4, 3.89288758915315e-4, 3.88781136495868e-4, 3.88312686750858e-4, 3.89283101354451e-4, 3.8925275078381e-4, 3.89441904904176e-4, 3.90847595652526e-4, 3.95881983991439e-4, 3.90581618001514e-4, 3.85172627062699e-4, 3.89742718914196e-4, 3.90242319537144e-4, 3.89697462948397e-4, 3.89206526268493e-4, 3.9030600250908e-4, 3.90301882919044e-4, 3.90508725259031e-4, 3.91325951384412e-4, 3.92036097750964e-4, 3.92171829774929e-4, 3.91824047693242e-4, 3.91321391151801e-4, 3.90935568141623e-4, 3.9078543217629e-4, 3.90868491460694e-4, 3.91123651162414e-4, 3.91473750577925e-4, 3.91839638844936e-4, 3.92140973112584e-4, 3.9230199746648e-4, 3.92269706489713e-4, 3.9203771339249e-4, 3.91661417862794e-4, 3.91252184043401e-4, 3.90947481992483e-4, 3.90864997696549e-4, 3.91056828970509e-4, 3.91481972757581e-4, 3.92010262275018e-4
flux1:, 0.64404960981048, 4.19221461062178e-4, 4.18406334418632e-4, 4.17688399410761e-4, 4.17308573363559e-4, 4.17386554747326e-4, 4.17883497757184e-4, 4.18619206233092e-4, 4.19337176325863e-4, 4.19793744532105e-4, 4.1984105787439e-4, 4.19478137939026e-4, 4.18854284868939e-4, 4.18220224277384e-4, 4.17836219913995e-4, 4.1786483390541e-4, 4.18292996360356e-4, 4.18929434444249e-4, 4.19498335267477e-4, 4.19800577266103e-4, 4.19853857715658e-4, 4.19878094641636e-4, 4.20029449900081e-4, 4.20045607932336e-4, 4.1946689537366e-4, 4.18924089354239e-4, 4.19953946325948e-4, 4.19943772979065e-4, 4.20165181603177e-4, 4.21723059526678e-4, 4.27175110162511e-4, 4.21472075848479e-4, 4.15634460567222e-4, 4.20543763398138e-4, 4.21062885904627e-4, 4.20447650867127e-4, 4.19912965671886e-4, 4.21100090896069e-4, 4.2110486246322e-4, 4.21354443136707e-4, 4.22271342411855e-4, 4.23065102939593e-4, 4.2321964001046e-4, 4.22831379553221e-4, 4.22263082769525e-4, 4.21820973536429e-4, 4.21645031481481e-4, 4.21738644114463e-4, 4.22034871086911e-4, 4.22443342018226e-4, 4.22868167280843e-4, 4.23212550640379e-4, 4.23388723757747e-4, 4.23339806134438e-4, 4.23065425144506e-4, 4.22635635785093e-4, 4.22180897456649e-4, 4.21856165092538e-4, 4.21788888095582e-4, 4.22029100278602e-4, 4.22521586071189e-4, 4.23113967537697e-4
flux1:, 0.644312058714234, 4.51959039803966e-4, 4.51067354866885e-4, 4.50264399558534e-4, 4.49822852030165e-4, 4.49884822436206e-4, 4.50416836056677e-4, 4.51225683187566e-4, 4.52028720598031e-4, 4.52552716993561e-4, 4.52627403276703e-4, 4.52244411460802e-4, 4.51563265113095e-4, 4.50858782811008e-4, 4.5041993296362e-4, 4.50430766640865e-4, 4.50882935041604e-4, 4.51571034275889e-4, 4.52194241365245e-4, 4.52532696016983e-4, 4.5260103266776e-4, 4.52633459814925e-4, 4.52796309727581e-4, 4.528039873252e-4, 4.52156545407065e-4, 4.51537026321292e-4, 4.52630543815933e-4, 4.52638278056547e-4, 4.52882691201298e-4, 4.54595999963755e-4, 4.60484511171491e-4, 4.5434976083852e-4, 4.48058079358059e-4, 4.53333142820281e-4, 4.5388185035324e-4, 4.53198394971088e-4, 4.52620563697215e-4, 4.53897180443343e-4, 4.53903320383899e-4, 4.54187987261413e-4, 4.55201030179788e-4, 4.56077559678684e-4, 4.56251420944563e-4, 4.55824773533341e-4, 4.55195006543452e-4, 4.54702434512564e-4, 4.54506640606386e-4, 4.54615014901194e-4, 4.54953499872639e-4, 4.55418430312098e-4, 4.55898287525209e-4, 4.56281685839233e-4, 4.56470805471363e-4, 4.56406293171217e-4, 4.56094168922133e-4, 4.55618373202154e-4, 4.55126814110477e-4, 4.54789978641348e-4, 4.54743463521247e-4, 4.55034430578398e-4, 4.5559361409106e-4, 4.56247421681646e-4
flux1:, 0.644574507617987, 4.86780396567977e-4, 4.85817842427013e-4, 4.849321631224e-4, 4.84427127699039e-4, 4.84467728956116e-4, 4.85027324228323e-4, 4.8590170947778e-4, 4.86784095919056e-4, 4.8737309855465e-4, 4.87476504251764e-4, 4.87078002310283e-4, 4.86345954329788e-4, 4.85577444711303e-4, 4.85088335159868e-4, 4.85082760857283e-4, 4.85556368641391e-4, 4.8628981490703e-4, 4.86958682583337e-4, 4.87325245837205e-4, 4.87404997894354e-4, 4.87449689925472e-4, 4.87635517519601e-4, 4.87647776063364e-4, 4.86938321742733e-4, 4.86243442136267e-4, 4.87407429199684e-4, 4.87430659860675e-4, 4.87688030037286e-4, 4.89558673832089e-4, 4.95902985890644e-4, 4.89307214205334e-4, 4.82537522841804e-4, 4.88209671461186e-4, 4.88804212125832e-4, 4.88058393012916e-4, 4.87442133571739e-4, 4.88811265630815e-4, 4.88810013397798e-4, 4.89120214797529e-4, 4.90223727177463e-4, 4.91180211312173e-4, 4.91372906820261e-4, 4.90910501393828e-4, 4.90225449410734e-4, 4.89690994877432e-4, 4.89483726771244e-4, 4.89612178193927e-4, 4.8999335361646e-4, 4.90510249342764e-4, 4.91037422451238e-4, 4.91451715651056e-4, 4.91648238519928e-4, 4.91567341069867e-4, 4.9122209973449e-4, 4.90709273228012e-4, 4.90191782142601e-4, 4.89852664580131e-4, 4.89833119555896e-4, 4.90176109015913e-4, 4.9079854528733e-4, 4.91507253341495e-4
flux1:, 0.64483695652174, 5.23760055631083e-4, 5.22734276796628e-4, 5.2176908622774e-4, 5.21198084150932e-4, 5.21209553237603e-4, 5.21785635578606e-4, 5.22714051314533e-4, 5.23666890934457e-4, 5.24316879089558e-4, 5.24450743812216e-4, 5.24043531827114e-4, 5.23270389764716e-4, 5.22447845068611e-4, 5.21915818337074e-4, 5.21896401943783e-4, 5.22388346493042e-4, 5.23159037756357e-4, 5.23862878150297e-4, 5.24248346775807e-4, 5.24336672424803e-4, 5.24400687646464e-4, 5.24625585048122e-4, 5.24660644973324e-4, 5.23900730924917e-4, 5.23135912079749e-4, 5.24379636714079e-4, 5.24415931675957e-4, 5.24675539624991e-4, 5.26703897234535e-4, 5.33523688676873e-4, 5.2643750504167e-4, 5.19167663315463e-4, 5.25273514230547e-4, 5.25937084924806e-4, 5.25138781019011e-4, 5.24493578130376e-4, 5.25960175013459e-4, 5.25941667076004e-4, 5.26265983342416e-4, 5.27452318765835e-4, 5.28484110921457e-4, 5.28694129194927e-4, 5.28199064353896e-4, 5.27466964724626e-4, 5.26902183178534e-4, 5.26694591089011e-4, 5.26849887614413e-4, 5.27273622710308e-4, 5.27835353066089e-4, 5.28397989357412e-4, 5.28830428063185e-4, 5.29024815568275e-4, 5.28924280969633e-4, 5.28550016384689e-4, 5.28010298503272e-4, 5.27479835843006e-4, 5.27150145635871e-4, 5.27164445282337e-4, 5.2755952449284e-4, 5.28238667919871e-4, 5.2899134419677e-4
flux1:, 0.645099405425493, 5.62972729518346e-4, 5.61893623169589e-4, 5.60853210862018e-4, 5.60213106966668e-4, 5.60185296749966e-4, 5.60763232564392e-4, 5.61730442520243e-4, 5.62741981802894e-4, 5.63447780342369e-4, 5.63614744946194e-4, 5.63208343432567e-4, 5.62407691340831e-4, 5.61544866991717e-4, 5.60979966002612e-4, 5.60950224104179e-4, 5.61456526165909e-4, 5.62254240479826e-4, 5.62980069468925e-4, 5.63373955513623e-4, 5.63468617996135e-4, 5.63561732582662e-4, 5.63846112772372e-4, 5.63927189696444e-4, 5.63133167158478e-4, 5.62307629525148e-4, 5.63642205274337e-4, 5.63689014443033e-4, 5.63939087029853e-4, 5.66123706933849e-4, 5.73438363122624e-4, 5.65832056403794e-4, 5.58041574912211e-4, 5.64623017865977e-4, 5.65385782555747e-4, 5.64548872120134e-4, 5.63889058063886e-4, 5.65460473741104e-4, 5.65413779181305e-4, 5.65738795412523e-4, 5.66998381713321e-4, 5.68099119990904e-4, 5.68323948611748e-4, 5.6779973299772e-4, 5.67030876904439e-4, 5.66450482178089e-4, 5.66256868127494e-4, 5.66447716994792e-4, 5.66913773136556e-4, 5.67510868171142e-4, 5.68093047196161e-4, 5.68526097343966e-4, 5.68704505067175e-4, 5.68578262806446e-4, 5.6817824780987e-4, 5.67622809945039e-4, 5.67094469753638e-4, 5.66788034302789e-4, 5.66844032401097e-4, 5.67290345546923e-4, 5.68016672244231e-4, 5.68797864868397e-4
flux1:, 0.645361854329247, 6.04496257695841e-4, 6.03376364467798e-4, 6.02266371320577e-4, 6.01553587259607e-4, 6.0147419394816e-4, 6.02036120152262e-4, 6.03023585753732e-4, 6.04079743769159e-4, 6.04835597497764e-4, 6.0503973110798e-4, 6.04646762956358e-4, 6.03836122445992e-4, 6.02950447164304e-4, 6.0236510205996e-4, 6.02329044310576e-4, 6.02844347131266e-4, 6.03656275989632e-4, 6.04388390656832e-4, 6.04778476282693e-4, 6.04877284769548e-4, 6.05011301361834e-4, 6.05379187135564e-4, 6.05533900814706e-4, 6.04726356916974e-4, 6.03852255379854e-4, 6.05289672604675e-4, 6.05344028539832e-4, 6.05570902636005e-4, 6.07908141147883e-4, 6.15735809667506e-4, 6.0757874449984e-4, 5.9924819888115e-4, 6.0635181751772e-4, 6.07250169646658e-4, 6.06392169876098e-4, 6.05736440658893e-4, 6.07422559153109e-4, 6.07335624071273e-4, 6.07645677205646e-4, 6.08966917065284e-4, 6.10128571096332e-4, 6.10364710173899e-4, 6.09815186369658e-4, 6.09021856997119e-4, 6.08443822565702e-4, 6.08281987794453e-4, 6.08519603561616e-4, 6.09028310425618e-4, 6.09649600414756e-4, 6.1023181678274e-4, 6.10643428127312e-4, 6.1078777658093e-4, 6.10626889569819e-4, 6.10203523059831e-4, 6.0964462474691e-4, 6.09135879659624e-4, 6.08869098014132e-4, 6.08976240970429e-4, 6.09472675506561e-4, 6.10234268139213e-4, 6.11024386692879e-4
flux1:, 0.645624303233, 6.4841383920497e-4, 6.47268719637463e-4, 6.46096429601955e-4, 6.45307228846372e-4, 6.45162148529153e-4, 6.45687448782155e-4, 6.46673922037052e-4, 6.47758941042278e-4, 6.48559122179943e-4, 6.48806372663604e-4, 6.48442764433927e-4, 6.47643505975831e-4, 6.46755728392822e-4, 6.46164223240265e-4, 6.46125753915276e-4, 6.46642757815986e-4, 6.47453007458291e-4, 6.4817249981521e-4, 6.48544248751823e-4, 6.48644276476102e-4, 6.48832075655495e-4, 6.49310130311684e-4, 6.49569608519407e-4, 6.48772376791609e-4, 6.47863509321232e-4, 6.49415530715617e-4, 6.49473629340519e-4, 6.49660654528332e-4, 6.52144361329036e-4, 6.60500909489484e-4, 6.51760693938354e-4, 6.42870828663035e-4, 6.50546857080099e-4, 6.51622070457543e-4, 6.50763507206881e-4, 6.50134002211299e-4, 6.51947004072107e-4, 6.51806548379211e-4, 6.52083436865615e-4, 6.5345250325385e-4, 6.54665335443202e-4, 6.54908270540093e-4, 6.54337491299433e-4, 6.53533801416305e-4, 6.52979321515421e-4, 6.52870798497169e-4, 6.53169454712885e-4, 6.5372251368021e-4, 6.54356036368808e-4, 6.54916045109607e-4, 6.55280309415618e-4, 6.55368706351953e-4, 6.5516159359232e-4, 6.54716527990136e-4, 6.54167686797125e-4, 6.53698727278435e-4, 6.53491153783586e-4, 6.53661305445858e-4, 6.54207473537839e-4, 6.54991015922115e-4, 6.55767178597487e-4
flux1:, 0.645886752136753, 6.9481485507024e-4, 6.93663315329528e-4, 6.92437843331448e-4, 6.91568582053858e-4, 6.91342299796445e-4, 6.91808152361158e-4, 6.92770335168143e-4, 6.93867444850586e-4, 6.94706786105347e-4, 6.95005258407069e-4, 6.94690193977593e-4, 6.93927175257096e-4, 6.93060775677043e-4, 6.92478572768791e-4, 6.92440865657786e-4, 6.92949832457099e-4, 6.93739037306319e-4, 6.94423400306384e-4, 6.94759406057088e-4, 6.94856198366389e-4, 6.95110764814566e-4, 6.95727279535389e-4, 6.96125133582413e-4, 6.9536406259189e-4, 6.94434419856585e-4, 6.96111605325889e-4, 6.96168402570763e-4, 6.96294877563348e-4, 6.98916256201584e-4, 7.07814402015551e-4, 6.98456038542407e-4, 6.88986758199824e-4, 6.97287761250698e-4, 6.98584295279163e-4, 6.97747910902765e-4, 6.97169076000237e-4, 6.99122923670188e-4, 6.98914360572765e-4, 6.99137142960928e-4, 7.00537767165651e-4, 7.01790237454159e-4, 7.0203435747499e-4, 7.014463859553e-4, 7.00647977104579e-4, 7.00141228047464e-4, 7.00111306069192e-4, 7.00488751786895e-4, 7.01090035111275e-4, 7.01724083970183e-4, 7.02237997724655e-4, 7.02526102725211e-4, 7.02533531685997e-4, 7.02266372370255e-4, 7.01800716738114e-4, 7.01276865276135e-4, 7.00870885047707e-4, 7.00745779990717e-4, 7.00994090821013e-4, 7.01591466957202e-4, 7.02383508963125e-4, 7.03120743444859e-4
flux1:, 0.646149201040506, 7.43793860512758e-4, 7.4265789500182e-4, 7.41390158833013e-4, 7.40437407299946e-4, 7.40113332296844e-4, 7.40495242619053e-4, 7.41408419045647e-4, 7.42500415164333e-4, 7.43374672423511e-4, 7.43734657636854e-4, 7.43490243241303e-4, 7.42791182525399e-4, 7.41971609758761e-4, 7.41414635297259e-4, 7.41379614297986e-4, 7.41868088340573e-4, 7.42613293177268e-4, 7.43236293077326e-4, 7.43515967196998e-4, 7.43602971977242e-4, 7.43936633691546e-4, 7.44720683385741e-4, 7.4529204289207e-4, 7.44593750773529e-4, 7.4365621169258e-4, 7.45467321920077e-4, 7.45516307134226e-4, 7.45556782453642e-4, 7.4830454987595e-4, 7.57753433037279e-4, 7.4773868951088e-4, 7.37668163854037e-4, 7.46647680679988e-4, 7.48211464302145e-4, 7.4742138475119e-4, 7.46918877696888e-4, 7.49028664060549e-4, 7.48736123413598e-4, 7.48881143221224e-4, 7.50294532292471e-4, 7.5157321918443e-4, 7.51811692355404e-4, 7.51210310987693e-4, 7.50433885609351e-4, 7.50001538752099e-4, 7.50079001881758e-4, 7.50556625410362e-4, 7.51212826759662e-4, 7.5183698681656e-4, 7.52280479013122e-4, 7.52461828201264e-4, 7.52360986922428e-4, 7.52018192516032e-4, 7.51532667063368e-4, 7.51050150617423e-4, 7.50733404384687e-4, 7.50718053014756e-4, 7.51063659922973e-4, 7.51716660058488e-4, 7.52504952403931e-4, 7.53177577032695e-4
flux1:, 0.64641164994426, 7.95447726657241e-4, 7.94352084265121e-4, 7.93054490292186e-4, 7.92014970798681e-4, 7.9157566922201e-4, 7.91847934387162e-4, 7.92686513514709e-4, 7.93756182009982e-4, 7.94662162484247e-4, 7.95095874466571e-4, 7.94946508154515e-4, 7.94341130080824e-4, 7.93594942573873e-4, 7.93078942714585e-4, 7.93046991542001e-4, 7.93499865352162e-4, 7.94174810456087e-4, 7.94706776820638e-4, 7.94906453976332e-4, 7.9497486803584e-4, 7.95398932026352e-4, 7.96379852743534e-4, 7.97160609784863e-4, 7.96551439410604e-4, 7.95616881554912e-4, 7.97568833122209e-4, 7.97602128009694e-4, 7.97526367589551e-4, 8.00387304880214e-4, 8.10392696313754e-4, 7.99679902930168e-4, 7.88983986723813e-4, 7.98695371046139e-4, 8.00572369887498e-4, 7.99853334750866e-4, 7.99453206684012e-4, 8.01734542946408e-4, 8.01341071085739e-4, 8.01382324957075e-4, 8.02787355760744e-4, 8.04076998247801e-4, 8.04301649564533e-4, 8.03689983499814e-4, 8.02952659971962e-4, 8.02623120552975e-4, 8.02839643454646e-4, 8.03442290145167e-4, 8.04163297790254e-4, 8.0476932023329e-4, 8.05118785164512e-4, 8.05162148921324e-4, 8.0492432180576e-4, 8.044889718046e-4, 8.03983906271284e-4, 8.0356019437998e-4, 8.03361670790518e-4, 8.03487280636352e-4, 8.03953621294003e-4, 8.04670395708903e-4, 8.05445073299605e-4, 8.06028060702942e-4
flux1:, 0.646674098848013, 8.49871336521332e-4, 8.48842685639534e-4, 8.47528526561958e-4, 8.46398878110739e-4, 8.4582621317022e-4, 8.45962317236161e-4, 8.4670027193423e-4, 8.47730635547436e-4, 8.4866607230603e-4, 8.49187091170157e-4, 8.49158565131095e-4, 8.48677578484033e-4, 8.4803157255132e-4, 8.47571631769662e-4, 8.47541621079483e-4, 8.47941626118467e-4, 8.4851751479651e-4, 8.48926137826836e-4, 8.49019700684379e-4, 8.49058834072897e-4, 8.49583695882776e-4, 8.50790934793805e-4, 8.51817269012711e-4, 8.51322590787121e-4, 8.50399580765723e-4, 8.52498004097521e-4, 8.52506886786257e-4, 8.52280668905368e-4, 8.55240600126099e-4, 8.65805830493948e-4, 8.54350226779802e-4, 8.43002320792739e-4, 8.53497948690702e-4, 8.55733224844421e-4, 8.55109940041869e-4, 8.54838242531788e-4, 8.57306850001078e-4, 8.56794831438832e-4, 8.56704748722056e-4, 8.58078562801968e-4, 8.59362338987728e-4, 8.59563598072759e-4, 8.58943684724693e-4, 8.58262190838401e-4, 8.58064568122221e-4, 8.58453754330383e-4, 8.59209148631687e-4, 8.60008053894315e-4, 8.60590455490297e-4, 8.60824004840601e-4, 8.60698595389098e-4, 8.60294475729574e-4, 8.59748653287533e-4, 8.59223772112338e-4, 8.58876814720882e-4, 8.58827426058839e-4, 8.5912846631761e-4, 8.59743036503208e-4, 8.60535782488924e-4, 8.61290199141196e-4, 8.61760341923477e-4
flux1:, 0.646936547751766, 9.07152589806216e-4, 9.06218341326871e-4, 9.04900984276427e-4, 9.03677436294158e-4, 9.02952688221306e-4, 9.02925683477117e-4, 9.03536922377313e-4, 9.04511336833904e-4, 9.05474538457668e-4, 9.06097002147349e-4, 9.06215396014687e-4, 9.05889373861744e-4, 9.05369769489822e-4, 9.04980047837775e-4, 9.04949713885209e-4, 9.05278349701643e-4, 9.05725100604511e-4, 9.05976736587017e-4, 9.05936757422505e-4, 9.05934892737758e-4, 9.06570563687802e-4, 9.08033830722695e-4, 9.09341985674926e-4, 9.08985887469828e-4, 9.08080967926059e-4, 9.1033127994774e-4, 9.10307156797614e-4, 9.09893933125615e-4, 9.12939101291236e-4, 9.24066645991008e-4, 9.11821286997235e-4, 8.99792658876934e-4, 9.11123569175414e-4, 9.13760894802055e-4, 9.13257507910577e-4, 9.13140350312945e-4, 9.1581196685403e-4, 9.15163772408069e-4, 9.14914406294927e-4, 9.1623347617295e-4, 9.17493620103481e-4, 9.17660622376286e-4, 9.17032982845059e-4, 9.16422731064681e-4, 9.16385579519897e-4, 9.16981671320311e-4, 9.1791944726674e-4, 9.18812159038013e-4, 9.19368489229869e-4, 9.19466717511969e-4, 9.19143131028848e-4, 9.18543562367374e-4, 9.17868587792932e-4, 9.17322597800959e-4, 9.17069839722585e-4, 9.17201119138855e-4, 9.1771405547428e-4, 9.18507522095078e-4, 9.19392197268387e-4, 9.20123278558355e-4, 9.20460030827734e-4
flux1:, 0.647198996655519, 9.67367657618729e-4, 9.66554586532504e-4, 9.65246602707526e-4, 9.63924701768591e-4, 9.63028791727807e-4, 9.62811765282515e-4, 9.63270516657199e-4, 9.64172684186356e-4, 9.6516202697826e-4, 9.65899643918687e-4, 9.66190085095089e-4, 9.66048315574861e-4, 9.65680045488558e-4, 9.65373745688565e-4, 9.65340393171186e-4, 9.65579235541628e-4, 9.658671390323e-4, 9.65928527465584e-4, 9.65727808320674e-4, 9.6567340277085e-4, 9.66430270133044e-4, 9.68179808858576e-4, 9.69805991056799e-4, 9.69611273665901e-4, 9.6872970551311e-4, 9.71138484819724e-4, 9.71074244412945e-4, 9.70437501039211e-4, 9.7355624430982e-4, 9.85249767557546e-4, 9.72166876186892e-4, 9.5942734475323e-4, 9.71643253865406e-4, 9.74725174050935e-4, 9.74364811835187e-4, 9.74428758394623e-4, 9.77319385792129e-4, 9.76518205678055e-4, 9.76082763027239e-4, 9.77324426303229e-4, 9.78543245496108e-4, 9.78664167063785e-4, 9.780274522785e-4, 9.77501564760765e-4, 9.77651467126113e-4, 9.78487797663435e-4, 9.7963819541541e-4, 9.80642693885835e-4, 9.81173477801844e-4, 9.81119992807398e-4, 9.80571022986587e-4, 9.79747690392641e-4, 9.78924317696369e-4, 9.78354391829774e-4, 9.7821154963299e-4, 9.78553947883602e-4, 9.79315432940204e-4, 9.8032012163712e-4, 9.81315538217328e-4, 9.82023608056017e-4, 9.82209553589362e-4
flux1:, 0.647461445559273, 0.0010305773990669, 0.00102991026490058, 0.00102862269894916, 0.00102719726625407, 0.00102611123168839, 0.00102567797512893, 0.00102595927934846, 0.00102677326703497, 0.00102778661689819, 0.00102865158713925, 0.0010291369569843, 0.00102920631950649, 0.00102901243640043, 0.00102880196659539, 0.00102876341334262, 0.00102889567975903, 0.00102899730666521, 0.00102883751911005, 0.00102845081548794, 0.00102833379165437, 0.00102922333595037, 0.00103129005975568, 0.00103327026202784, 0.00103325855477399, 0.00103240524526103, 0.00103498161979167, 0.00103487322471388, 0.00103397924171119, 0.00103716382361977, 0.00104943038912793, 0.00103546294137054, 0.00102198173324739, 0.00103513125582436, 0.00103869935439054, 0.00103850361690756, 0.00103877620044167, 0.00104190262314918, 0.00104093340212495, 0.00104028797655905, 0.00104143235411628, 0.00104259365292797, 0.00104265633915319, 0.00104200712859981, 0.00104157549608225, 0.00104193558128871, 0.00104304287006781, 0.00104443519823545, 0.00104557051373987, 0.00104607893776303, 0.00104586071026882, 0.00104506209217946, 0.00104398824631096, 0.00104299694250037, 0.00104239825629468, 0.00104237803819832, 0.00104295900251405, 0.0010440036839375, 0.00104525156598486, 0.00104637794895897, 0.00104706607859338, 0.00104708705672051
flux1:, 0.647723894463026, 0.00109682560368777, 0.00109632599262861, 0.00109506797713054, 0.00109353346816626, 0.00109223932245322, 0.00109156530574627, 0.00109164569965079, 0.00109235604195424, 0.00109339018820864, 0.00109439211443649, 0.00109509176708888, 0.00109539566792214, 0.00109539685588266, 0.00109529411995723, 0.00109524976515491, 0.00109526197820989, 0.00109515414680764, 0.00109474653766312, 0.00109415219652787, 0.00109396502038362, 0.00109500018635514, 0.00109741541613457, 0.0010997849470537, 0.00109997670035043, 0.00109915698343025, 0.00110191373030578, 0.00110176185218455, 0.00110058247435524, 0.00110383090088168, 0.00111668302495277, 0.00110178630154017, 0.00108753283929553, 0.00110166367685705, 0.00110575871818628, 0.0011057470067514, 0.00110625707505004, 0.00110963749689393, 0.00110848786083883, 0.00110761319511332, 0.00110864534056138, 0.00110973618962164, 0.00110972910134609, 0.00110906192276197, 0.00110873038530733, 0.00110931888325748, 0.00111072349036576, 0.00111238447637202, 0.00111366951104524, 0.00111416095521516, 0.00111376857976244, 0.00111269975567522, 0.00111135107992231, 0.00111017253278036, 0.00110953804182551, 0.00110964903490652, 0.00111049111204004, 0.00111184929365645, 0.00111336967945841, 0.00111464685468205, 0.0011153198585484, 0.00111516484198322
flux1:, 0.647986343366779, 0.00116613930685807, 0.00116582489651593, 0.00116460377862766, 0.00116295516657406, 0.0011614372213726, 0.00116050092005954, 0.00116035935175967, 0.00116095128062026, 0.00116200143546192, 0.00116314628086036, 0.00116407481857242, 0.00116463219782278, 0.00116484635454441, 0.00116486308740758, 0.00116481497626908, 0.00116469856064649, 0.00116436416376105, 0.00116368808982809, 0.0011628693363119, 0.00116260760327123, 0.00116380256840448, 0.0011665971674964, 0.00116938970869789, 0.0011698038270224, 0.00116902378202792, 0.00117197790199725, 0.0011717893971209, 0.00117030442982031, 0.00117362209869274, 0.0011870793622753, 0.00117121220836546, 0.00115615659874471, 0.00117131545010922, 0.00117597707409894, 0.00117616564812659, 0.00117694326816119, 0.00118059786278472, 0.00117925891847132, 0.00117814201570731, 0.00117905409955032, 0.0011800668319309, 0.00117998028787355, 0.00117928790286586, 0.00117905763073454, 0.00117988656055808, 0.00118160881094245, 0.00118356096101878, 0.00118501327545019, 0.00118549480502456, 0.00118492277050083, 0.00118356777022446, 0.00118192349422306, 0.00118053948225523, 0.00117986011849402, 0.00118010606660034, 0.00118122528623956, 0.00118292070818547, 0.0011847378966007, 0.00118618332075891, 0.00118684656478104, 0.0011865074136121
flux1:, 0.648248792270532, 0.0012385309331822, 0.00123841531699445, 0.00123723738544247, 0.0012354716033075, 0.00123371824570183, 0.00123250279123274, 0.00123212173576869, 0.00123258152574881, 0.00123364089806417, 0.00123493001240786, 0.00123609613458255, 0.00123692053993093, 0.0012373623916776, 0.00123751046523061, 0.00123746424312562, 0.00123721692079325, 0.00123664645063035, 0.00123568857164815, 0.0012346342423641, 0.00123429658292178, 0.00123566578361702, 0.00123886860596233, 0.00124211471472868, 0.00124276766790805, 0.00124203376551253, 0.00124520641828961, 0.00124499547851127, 0.00124319441052026, 0.00124659548171158, 0.00126068552283616, 0.00124381112685752, 0.00122792418665974, 0.00124415619177131, 0.00124942193147803, 0.00124982264035821, 0.00125089836567682, 0.00125484953312095, 0.00125331643750175, 0.00125195186772596, 0.00125274519083778, 0.00125367946357622, 0.00125350711096097, 0.00125278107785641, 0.00125264820901763, 0.001253722279381, 0.00125577494873631, 0.00125803501721834, 0.00125966968184054, 0.0012601495873736, 0.00125939662984413, 0.00125774512453933, 0.00125578944422036, 0.00125418415144621, 0.00125344956299274, 0.00125382921123697, 0.00125523397088309, 0.00125728195472435, 0.00125941308082526, 0.00126103992515951, 0.00126169811131467, 0.00126116931675699
flux1:, 0.648511241174286, 0.0013140015717188, 0.00131409468628276, 0.00131296648207394, 0.00131108435142355, 0.00130909016661836, 0.00130758519969627, 0.00130695186991145, 0.00130726722371547, 0.00130832662694923, 0.00130975582616854, 0.0013111612472069, 0.00131225996385812, 0.00131294068689695, 0.00131323234138045, 0.00131319803392792, 0.00131282493725937, 0.0013120176125597, 0.00131077266933237, 0.00130947730100483, 0.00130906455898573, 0.00131062099619244, 0.00131425672021807, 0.00131798182712252, 0.00131888620629997, 0.00131820423600821, 0.00132162007991587, 0.00132140896872884, 0.00131929187942112, 0.0013228003201599, 0.00133755917295491, 0.0013196452916972, 0.00130289806318397, 0.00132024570507621, 0.00132614925961054, 0.00132676797086812, 0.0013281714137414, 0.00133244358311642, 0.00133071581249661, 0.00132910661462468, 0.0013297932729878, 0.00133065801667066, 0.00133039842374823, 0.00132962991126329, 0.00132958547242382, 0.00133090124625863, 0.00133328827049423, 0.00133586590195164, 0.00133769447056885, 0.00133818189827368, 0.00133725145494629, 0.00133529998155896, 0.00133302377388293, 0.00133118555058628, 0.00133038542282369, 0.00133089301903656, 0.00133258361433959, 0.00133498975488666, 0.00133744302720024, 0.00133925848368393, 0.0013399145326392, 0.0013391930162887
flux1:, 0.648773690078039, 0.00139254438880413, 0.00139285348350016, 0.00139178356846856, 0.00138979203722007, 0.00138756007301903, 0.0013857635998178, 0.00138487108180206, 0.00138503143033414, 0.0013860788457483, 0.00138763750514024, 0.00138927592638808, 0.00139064916026198, 0.00139157600812916, 0.00139202400553298, 0.00139201661649464, 0.00139153110619252, 0.00139049558815869, 0.0013889666589498, 0.00138742997453512, 0.00138694377189974, 0.00138869678947563, 0.00139278336832241, 0.00139700545974896, 0.00139816809845305, 0.00139754152151593, 0.00140122765387439, 0.00140104703283186, 0.00139862472638604, 0.00140227505327951, 0.00141774694958027, 0.00139876564211367, 0.00138112848367928, 0.00139963001692594, 0.00140619890986857, 0.00140703373821595, 0.00140879155083092, 0.00141341045909699, 0.00141149175513348, 0.00140964990258763, 0.00141025398229195, 0.00141106907461139, 0.00141072731604804, 0.00140990810686657, 0.00140993821331829, 0.00141148356114012, 0.00141419900013788, 0.00141709556804784, 0.00141912518087756, 0.00141962983572833, 0.00141853055127979, 0.00141628382835056, 0.00141368656266499, 0.00141161003709257, 0.00141073592916864, 0.00141136236655636, 0.00141333120874318, 0.00141609070092869, 0.00141886413699567, 0.00142086804265025, 0.00142152212727716, 0.00142060709013499
flux1:, 0.649036138981792, 0.00147414711914624, 0.00147467811573864, 0.00147367908290198, 0.00147159351430975, 0.00146913741807098, 0.00146705741954054, 0.00146590552642641, 0.00146590209334965, 0.00146692209554892, 0.00146859221238125, 0.00147044834071553, 0.00147208847223095, 0.0014732644412423, 0.00147388218111716, 0.00147392215208491, 0.00147334638824535, 0.00147210114784853, 0.00147029948238328, 0.00146852544165213, 0.00146796638666843, 0.00146991925671011, 0.0014744653377829, 0.00147919262751145, 0.00148061255105801, 0.00148004059060748, 0.00148402539586133, 0.00148391433814655, 0.00148120791746252, 0.00148504571473823, 0.00150128258177745, 0.00148120963707989, 0.00146265109652536, 0.00148233871109492, 0.00148959165128348, 0.00149063116641967, 0.00149276468794025, 0.00149775617850725, 0.00149565419732993, 0.00149360066222386, 0.00149415891707026, 0.00149495645514667, 0.00149454555861124, 0.0014936691574188, 0.00149375545980774, 0.0014955093020451, 0.00149853656384828, 0.00150174419742795, 0.00150397677767729, 0.00150450862708457, 0.00150325479933724, 0.00150072698219005, 0.00149781864871267, 0.00149550700407095, 0.00149455453575674, 0.00149528901630436, 0.00149752147307937, 0.00150061906196196, 0.00150369973962385, 0.00150588353279178, 0.0015065322400615, 0.00150542498129721
flux1:, 0.649298587885546, 0.0015587927705581, 0.00155955180103067, 0.00155864225968832, 0.00155648847823584, 0.00155383421748634, 0.00155148975766817, 0.00155008540238217, 0.00154991089675548, 0.00155088386600178, 0.00155263906821684, 0.0015546876985342, 0.00155657865297382, 0.00155800224993075, 0.0015588039208135, 0.00155891753083171, 0.00155828288443025, 0.00155685633436522, 0.00155480093347322, 0.00155279660068276, 0.00155216248618852, 0.0015543102112451, 0.00155931293374385, 0.00156454188715605, 0.00156620844866329, 0.00156568433177612, 0.00156999658255695, 0.00157000243435728, 0.00156704263802425, 0.00157112495901676, 0.00158818590108366, 0.001567000222629, 0.00154748597969328, 0.0015683840123486, 0.0015763284042706, 0.00157755004146689, 0.00158007297450036, 0.0015854614714733, 0.00158318720402557, 0.00158095170506402, 0.00158151374171214, 0.0015823388432861, 0.00158188098293773, 0.00158094373348713, 0.00158106406200263, 0.00158299638652598, 0.0015863077066425, 0.00158980848256965, 0.00159223996695374, 0.00159280883889563, 0.00159142064773344, 0.00158863632043008, 0.00158543913864732, 0.00158290630414267, 0.00158187745386014, 0.00158270947038292, 0.00158518518111829, 0.00158859563894952, 0.00159195940336063, 0.00159430535805335, 0.00159494089808107, 0.00159364446922071
flux1:, 0.649561036789299, 0.00164645809639626, 0.00164745299271115, 0.00164665926078031, 0.00164447507783007, 0.00164166198972659, 0.00163908361558821, 0.00163744055623757, 0.00163708841055988, 0.00163798950668455, 0.00163979402895183, 0.00164199924542277, 0.00164411605548323, 0.00164578125212248, 0.00164678210337767, 0.0016470018918682, 0.00164634928866809, 0.00164477980442895, 0.00164249693417368, 0.0016402714399596, 0.00163955579189797, 0.00164188352353032, 0.0016473270750055, 0.00165304113587943, 0.00165493271746978, 0.00165444249232486, 0.00165911100087846, 0.00165928926892842, 0.00165611591564147, 0.00166051166547069, 0.00167846269251824, 0.00165614591643846, 0.00163563809721518, 0.00165776164170625, 0.00166639173353703, 0.00166776063870432, 0.00167067715370977, 0.00167648405239116, 0.00167405110970677, 0.00167167165147208, 0.00167229970212328, 0.00167321082449722, 0.00167273817991465, 0.00167174030155908, 0.00167186945283976, 0.00167394159159206, 0.00167749776659669, 0.00168126304973126, 0.00168388259788478, 0.00168449756569447, 0.00168300092080403, 0.0016799956082356, 0.00167654525853613, 0.00167381773718948, 0.00167272297790475, 0.00167364437016673, 0.00167633883770677, 0.00168002782253409, 0.00168363934463661, 0.00168611999485565, 0.00168672935287413, 0.00168524789787857
flux1:, 0.649823485693052, 0.00173710993975784, 0.00173835148145145, 0.00173770876761411, 0.00173554477798718, 0.0017326257758973, 0.0017298550926845, 0.00172799299665328, 0.00172745615399945, 0.00172825410160377, 0.00173006180952351, 0.00173237640202558, 0.00173468506002596, 0.00173658152077851, 0.00173779832414802, 0.0017381635928046, 0.00173754384891935, 0.00173587977095158, 0.00173340256663478, 0.00173096639696669, 0.0017301576646174, 0.00173264004029153, 0.0017384952448411, 0.00174466452670981, 0.00174674811982619, 0.00174627037749121, 0.00175132436802436, 0.00175173877576388, 0.00174840058300596, 0.00175319093400315, 0.00177210509889377, 0.00174864166481391, 0.00172709877679297, 0.0017504530066278, 0.00175974910190852, 0.00176121760876549, 0.00176452122838812, 0.001770763479903, 0.00176818734153024, 0.00176570964323916, 0.00176647803085154, 0.00176754684502733, 0.00176710208434296, 0.00176604855771815, 0.00176615917660376, 0.00176832433394923, 0.00177207472738785, 0.00177606467343127, 0.00177885383533238, 0.00177952231609703, 0.00177794819175146, 0.00177476820470374, 0.00177111435200248, 0.00176823242773743, 0.00176709243949307, 0.00176809928327284, 0.00177098554122472, 0.00177491068592467, 0.00177872376711188, 0.00178130144269002, 0.00178186539275922, 0.0017802030583931
flux1:, 0.650085934596805, 0.0018307001049423, 0.00183220289996545, 0.00183175584672936, 0.00182967539259602, 0.00182671627431035, 0.00182380470001697, 0.00182174758765848, 0.00182101694414548, 0.0018216727628552, 0.0018234263668531, 0.00182579159303801, 0.00182824929628189, 0.00183036294546292, 0.00183181467359032, 0.00183237206660321, 0.00183184621117375, 0.00183014585089549, 0.0018275140859445, 0.00182487882726628, 0.00182396036984866, 0.00182656190576154, 0.0018327869491869, 0.00183936900719216, 0.00184160084651114, 0.00184110749838727, 0.00184657769163468, 0.00184730046288533, 0.00184385534616219, 0.00184913416379369, 0.00186909211441006, 0.00184446989109526, 0.00182184751391987, 0.00184642792287562, 0.00185635692758663, 0.00185786479477989, 0.0018615382909945, 0.00186822743895547, 0.00186552474600358, 0.00186300161955871, 0.00186399601042503, 0.00186530689513673, 0.00186494327899289, 0.00186384453747614, 0.00186390806105488, 0.00186611210197642, 0.00186999496778557, 0.00187415824426636, 0.00187709012239342, 0.00187781668248632, 0.00187619987799882, 0.00187290137443377, 0.00186910732003306, 0.00186612544848567, 0.00186497220048011, 0.00186606633384243, 0.0018691165264915, 0.00187322864303903, 0.00187718670125273, 0.00187981314874653, 0.00188030511528451, 0.00187846449728011
flux1:, 0.650348383500559, 0.00192715982770345, 0.00192894278976983, 0.00192874535412059, 0.00192682367147663, 0.00192390159881332, 0.00192090842487933, 0.00191868266745062, 0.00191774537306316, 0.00191821126029275, 0.00191984190656739, 0.00192218774520268, 0.00192474362273907, 0.00192705757548662, 0.00192876626341455, 0.0019295703525848, 0.00192920985347513, 0.00192754143743498, 0.00192480142483371, 0.00192197995616378, 0.00192093080735888, 0.00192360729062354, 0.00193014949864467, 0.00193709112484686, 0.00193941836508158, 0.00193887640266082, 0.00194479661339782, 0.00194590893016461, 0.00194242468319021, 0.00194829885674232, 0.00196938963642712, 0.00194360105459203, 0.0019198532730931, 0.00194564688142756, 0.00195616424446218, 0.00195763968910913, 0.00196165606050693, 0.00196879791394235, 0.0019659858550679, 0.00196347653590397, 0.00196479303275051, 0.00196644225329474, 0.00196622338267798, 0.00196509579332559, 0.00196508344261067, 0.00196726596464946, 0.00197120915994486, 0.00197548298855655, 0.00197852149979154, 0.00197930644670882, 0.00197768380727543, 0.00197433105276433, 0.00197047244841461, 0.00196745872753202, 0.00196633580557399, 0.0019675258701996, 0.00197071264848359, 0.0019749569962225, 0.00197899373747031, 0.00198160988042558, 0.00198199473117939, 0.00197997493564965
flux1:, 0.650610832404312, 0.00202639508570779, 0.002028481553886, 0.00202859629911767, 0.00202691896796817, 0.00202412029494011, 0.00202111028151532, 0.00201874241590234, 0.00201758030514698, 0.00201779892286762, 0.00201922636511139, 0.00202147239429267, 0.00202406876563956, 0.00202656458996197, 0.00202855627772535, 0.00202967000713108, 0.00202955674089055, 0.00202799814316473, 0.00202520263095324, 0.00202220961551623, 0.00202100583982505, 0.00202370648523063, 0.00203050490333698, 0.00203774472754924, 0.00204010796323927, 0.00203948190879307, 0.00204589080117469, 0.00204748326894245, 0.00204403832507073, 0.00205062782600087, 0.00207294960885637, 0.00204599310673854, 0.00202107452352236, 0.00204806192691438, 0.00205911480610502, 0.00206047627624117, 0.00206480069811719, 0.00207239571356798, 0.00206949151130994, 0.00206706088649466, 0.00206880495389643, 0.00207089956504412, 0.00207089880503684, 0.00206976494232447, 0.00206964876049168, 0.00207174448200232, 0.00207566665722837, 0.00207997731683846, 0.00208307672154199, 0.00208391464773048, 0.00208232288358188, 0.00207898580446801, 0.00207514847234265, 0.00207218319166253, 0.00207114533943972, 0.00207244729683285, 0.00207574500761977, 0.00208006264519767, 0.00208410299968552, 0.00208663897966214, 0.00208687193817745, 0.00208466646067812
flux1:, 0.650873281308065, 0.00212828385852107, 0.00213070145926346, 0.00213119839618912, 0.00212985928461273, 0.00212727697776717, 0.00212431776887234, 0.00212183243346456, 0.00212042087963994, 0.0021203252968435, 0.0021214588301254, 0.00212351582167593, 0.00212608998178987, 0.00212874919722968, 0.00213105479251613, 0.00213254958517562, 0.00213277534410125, 0.00213141340177962, 0.00212862124891551, 0.00212547367624353, 0.00212409001110981, 0.00212676002881047, 0.00213374844632059, 0.00214122001338042, 0.00214355629323199, 0.00214281089144063, 0.00214975345595714, 0.00215192632593428, 0.00214861015942233, 0.00215604761180136, 0.00217970797733924, 0.0021515894576145, 0.00212545750781673, 0.00215361550045052, 0.00216514679939338, 0.00216630535078621, 0.00217089784669977, 0.00217894216869778, 0.00217596263548374, 0.00217368026830034, 0.0021759654185138, 0.00217862188752262, 0.00217892148919759, 0.00217781021147027, 0.00217756415090676, 0.0021795046435446, 0.00218331699511746, 0.00218758093824022, 0.00219068584377842, 0.00219156435581812, 0.00219003768686875, 0.00218678891030156, 0.00218306591392844, 0.0021802392754067, 0.00217935120010476, 0.00218078835191309, 0.00218417405710991, 0.00218850335221495, 0.00219246481120959, 0.0021948405181555, 0.00219486646780649, 0.00219246119629438
flux1:, 0.651135730211818, 0.00223267602793429, 0.00223545639062983, 0.00223641152326202, 0.00223551043307847, 0.00223324133951383, 0.00223040098399416, 0.00222781926524477, 0.00222612671997391, 0.00222564121362317, 0.00222638148964141, 0.00222815374215827, 0.00223064020049164, 0.00223344586443264, 0.00223610172844061, 0.00223805704056173, 0.00223872236425451, 0.00223765156373949, 0.00223492696200578, 0.00223164445531673, 0.00223005589243201, 0.00223263908354218, 0.00223974912598434, 0.00224738408587371, 0.00224963000194048, 0.00224873264414835, 0.00225626097755656, 0.00225912384594663, 0.0022560365293472, 0.00226446608568799, 0.00228958144541206, 0.00226031540325017, 0.00223293264209263, 0.00226223705890236, 0.00227418987429225, 0.0022750519725898, 0.00227987047557449, 0.00228835747719313, 0.00228531858512277, 0.00228325741771532, 0.00228620353789849, 0.00228954603614983, 0.00229023595417413, 0.00228918228426151, 0.00228878333426793, 0.00229049910618138, 0.00229410775004654, 0.00229823346785764, 0.00230127951827416, 0.0023021784168796, 0.00230074632656539, 0.00229765797296184, 0.00229414615893263, 0.00229155533034468, 0.00229088987836945, 0.00229249246024283, 0.00229594684919678, 0.00230022523877393, 0.00230401974553682, 0.00230614607021561, 0.0023058995606612, 0.00230327126753255
flux1:, 0.651398179115572, 0.00233939599144229, 0.0023425743918784, 0.00234406808893156, 0.00234370827513057, 0.00234185045073547, 0.00233919525995575, 0.0023365336698771, 0.00233452206660396, 0.00233356389144618, 0.00233380564020872, 0.0023351939878816, 0.00233752702431513, 0.0023404652215013, 0.00234351327901113, 0.00234601541456774, 0.00234722757861639, 0.00234654795013909, 0.00234395900314279, 0.00234056364986297, 0.00233874666105565, 0.00234118772699886, 0.0023483517151357, 0.00235608281345079, 0.00235817727042292, 0.00235709970311722, 0.00236527279011139, 0.00236894353311363, 0.00236619404296936, 0.00237576941913083, 0.00240246331049854, 0.00237207333504901, 0.00234340939321785, 0.00237383780947521, 0.0023861598278134, 0.00238663039283489, 0.00239163386515486, 0.00240055596400442, 0.00239747236731857, 0.00239570700060955, 0.00239943818774788, 0.00240359646340607, 0.00240477283598064, 0.00240381762634078, 0.00240324694945198, 0.00240466984794069, 0.00240797882215435, 0.00241186954216214, 0.00241478496870684, 0.00241567613165489, 0.00241436152499717, 0.00241150204785744, 0.00240829831459272, 0.00240604400888541, 0.00240567983721397, 0.00240748425845863, 0.00241099250286668, 0.00241515856872331, 0.00241869508207402, 0.00242047609000989, 0.00241988233456826, 0.00241699801968779
flux1:, 0.651660628019325, 0.00244824738484757, 0.00245186231586217, 0.0024539775560167, 0.00245426321581746, 0.00245291344195634, 0.00245050631902819, 0.00244777651502284, 0.00244540259684602, 0.00244388471433387, 0.00244352028694758, 0.00244442563420794, 0.00244654198331048, 0.00244960302614686, 0.00245309023607502, 0.00245623030476032, 0.00245810039130835, 0.00245791455080985, 0.00245553112774184, 0.00245204670741329, 0.00244997995499645, 0.00245222635778111, 0.00245937978046678, 0.00246714346127067, 0.00246902984815479, 0.00246774888499896, 0.00247663127471482, 0.00248123408208293, 0.00247893712989482, 0.00248981875679285, 0.00251821889964921, 0.0024867373687447, 0.00245677036682749, 0.0024883043674563, 0.00250095185196464, 0.00250093739518535, 0.00250608875555117, 0.00251543927084882, 0.00251232373730091, 0.00251092823989262, 0.00251557003655898, 0.00252067676993639, 0.00252244000176435, 0.00252162933728345, 0.00252087334910108, 0.00252193920229983, 0.00252485403854033, 0.00252841125991429, 0.00253111939138329, 0.00253196755203761, 0.0025307855760294, 0.00252821692744821, 0.00252541447251834, 0.00252359724217593, 0.00252361609642236, 0.00252566386571296, 0.0025292164135335, 0.00253321226603671, 0.00253640002872467, 0.00253773616327344, 0.00253671322925104, 0.00253353060596329
flux1:, 0.651923076923078, 0.00255901873690112, 0.00256311131282667, 0.00256593176123542, 0.00256696549538901, 0.00256621701093288, 0.00256411627346221, 0.00256132550796049, 0.00255854301046139, 0.00255637764198392, 0.00255530118303593, 0.00255562834261988, 0.00255746979050872, 0.00256064896039308, 0.00256462605148096, 0.0025684970559228, 0.00257113615479043, 0.00257154556822993, 0.00256943649736309, 0.00256588714579727, 0.00256355170254552, 0.00256555510938904, 0.00257263874321836, 0.0025803773430385, 0.00258200501112458, 0.00258050220601239, 0.00259016170520737, 0.00259582422598416, 0.00259409564895085, 0.00260644702766717, 0.00263668125749466, 0.00260414821308661, 0.0025728655721788, 0.00260549244013267, 0.0026184336263784, 0.0026178453939636, 0.00262311413893349, 0.00263288900383219, 0.00262975174807343, 0.0026287970245706, 0.00263447301649436, 0.00264066058343325, 0.00264311296280626, 0.00264249723025006, 0.00264154852302538, 0.00264219988781187, 0.00264463161591353, 0.00264775939168983, 0.00265018211991968, 0.00265094663746795, 0.00264990434350717, 0.00264767968697473, 0.00264536444478015, 0.00264408084745508, 0.00264456451964269, 0.00264690084288606, 0.00265049407045828, 0.00265426793058842, 0.00265702035041029, 0.00265781263484068, 0.00265627488974431, 0.00265274417913162
flux1:, 0.652185525826831, 0.00267148855546872, 0.00267610157448994, 0.00267970936949325, 0.00268158953763106, 0.00268152992424513, 0.00267978854213898, 0.00267694071885967, 0.00267370322460415, 0.00267080598900535, 0.00266891796555157, 0.00266857953394251, 0.00267009521513295, 0.0026733929255318, 0.00267791239187202, 0.00268260554696116, 0.0026861202682764, 0.00268722095600977, 0.0026854507785669, 0.0026818593009485, 0.00267923859453895, 0.00268095613053126, 0.00268791801293916, 0.0026955816901704, 0.00269690684256142, 0.00269516733342181, 0.00270567204874528, 0.00271252182871136, 0.00271147284952992, 0.00272545632413756, 0.00275764772717538, 0.00272410909904884, 0.00269150784518734, 0.00272522168384814, 0.00273843960971659, 0.00273719671362023, 0.00274256127926643, 0.00275276051675481, 0.00274960847746236, 0.00274915931643908, 0.00275598715156098, 0.0027633837793987, 0.00276662657568005, 0.00276625911760468, 0.00276511710094748, 0.00276530593903884, 0.00276717531809145, 0.00276978509666335, 0.00277184717810779, 0.00277248477866965, 0.00277158170225668, 0.00276974381142448, 0.00276799123217121, 0.00276732997738759, 0.0027683569717174, 0.00277102895143271, 0.00277466551307099, 0.00277817427397284, 0.00278041318782546, 0.00278056823707013, 0.00277843094548508, 0.00277449798272695
flux1:, 0.652447974730585, 0.00278542836341617, 0.00279060480763967, 0.00279507789815609, 0.00279789574921009, 0.00279860485803897, 0.00279726996596173, 0.00279436710750779, 0.00279063131439202, 0.00278692564514372, 0.00278413741844372, 0.00278305741671549, 0.0027842056320214, 0.00278762696370627, 0.00279274041023908, 0.00279834090631504, 0.00280282849960955, 0.00280470651672277, 0.00280333214898525, 0.00279971833372065, 0.00279679817420058, 0.0027981938388656, 0.00280499141451429, 0.00281254007749583, 0.00281352634492424, 0.00281153728249461, 0.0028229524863584, 0.00283111302064194, 0.00283084391579254, 0.0028466161775587, 0.00288087790713647, 0.00284638340249266, 0.00281247019819173, 0.0028472726551185, 0.00286076763297897, 0.00285880021088946, 0.00286425025920958, 0.00287487924513189, 0.00287171539675783, 0.00287182740101527, 0.0028799144012181, 0.00288863978958868, 0.00289276982056745, 0.00289270510120116, 0.00289137622322858, 0.00289106629940452, 0.00289230801651175, 0.00289432377352434, 0.00289595774222867, 0.00289642609346627, 0.00289565571600397, 0.002894236107785, 0.00289310836425534, 0.00289314650852908, 0.00289478841116392, 0.00289784273904048, 0.00290153139539805, 0.0029047428562209, 0.00290640282562559, 0.00290583832835966, 0.0029030231277907, 0.00289863361786927
flux1:, 0.652710423634338, 0.00290060257707215, 0.00290638334483431, 0.00291179224005925, 0.00291562871631831, 0.00291717653081541, 0.00291628906783081, 0.00291333298145621, 0.00290906210640435, 0.00290448363152921, 0.00290072176462841, 0.00289883880552484, 0.00289958824041045, 0.00290314187575113, 0.00290889688711216, 0.00291547938855353, 0.00292102283525631, 0.00292374993040471, 0.00292281764838243, 0.00291919699964353, 0.00291596610457087, 0.00291701274196075, 0.00292361551922174, 0.00293102105307412, 0.00293164012246875, 0.00292938920261703, 0.00294177453518438, 0.00295136134750619, 0.00295195519537668, 0.00296966288086004, 0.00300609319611184, 0.00297069425615562, 0.0029354854683477, 0.002971386327212, 0.00298517837414659, 0.00298243084716106, 0.00298796974066921, 0.00299904038320528, 0.00299586321078963, 0.00299657986997681, 0.00300601850888693, 0.00301617908915143, 0.00302128481561814, 0.00302157606066659, 0.00302007348605683, 0.00301924227925331, 0.00301980883274992, 0.00302117217272493, 0.00302232356114911, 0.00302258544732129, 0.00302193740923118, 0.00302095618101095, 0.0030204998386571, 0.00302129907359824, 0.00302361661862133, 0.0030270966521989, 0.00303085134386251, 0.00303374576591267, 0.00303477797501237, 0.00303342819611964, 0.0030298690461678, 0.00302497366447655
flux1:, 0.652972872538091, 0.00301676477868798, 0.00302318552528337, 0.00302958940453931, 0.00303451159720894, 0.00303695599214369, 0.00303655037078856, 0.00303354433723926, 0.00302871141108922, 0.00302321201852458, 0.00301842206421402, 0.00301569187071234, 0.00301602216555795, 0.00301971881834711, 0.00302615558063019, 0.00303377978714345, 0.00304044324820117, 0.0030440731018664, 0.00304361624872318, 0.00303999952632053, 0.00303645090449394, 0.0030371330341359, 0.0030435259960079, 0.00305077502641914, 0.00305100767479833, 0.00304848226788295, 0.00306188970998236, 0.00307300688010985, 0.00307452406225911, 0.00309429979481068, 0.00313297781713749, 0.00309672603726301, 0.00306024814634069, 0.00309726607310003, 0.00311139761713469, 0.00310783210078808, 0.00311347982327375, 0.00312501185523103, 0.00312181513639103, 0.00312316532156569, 0.00313402891333596, 0.00314571301675832, 0.00315187030454335, 0.00315256663442002, 0.00315090929424962, 0.00314954923724163, 0.0031494142301242, 0.00315008912325403, 0.00315072164772399, 0.00315074945276176, 0.00315021232260636, 0.00314967861137615, 0.0031499227719454, 0.00315152585647239, 0.00315456471328957, 0.00315850687348149, 0.00316234484684392, 0.00316491550096114, 0.00316529081444202, 0.00316311161947602, 0.00315876074149769, 0.00315332068202249
flux1:, 0.653235321441844, 0.00313365073234837, 0.00314073783572173, 0.00314818010608124, 0.00315423746781931, 0.00315762193428656, 0.00315772573387489, 0.00315467612496535, 0.00314926701092857, 0.00314281840062448, 0.00313696799675572, 0.00313336517939337, 0.00313326687528213, 0.00313711736335615, 0.00314426528865742, 0.00315297187290612, 0.00316079682812308, 0.00316536219949781, 0.00316539991953389, 0.00316179374952583, 0.00315792714465543, 0.00315824477282908, 0.00316443259857098, 0.00317152987810738, 0.00317136764280308, 0.00316855486098502, 0.00318302773547689, 0.00319576522446034, 0.00319823922368177, 0.00322019837555887, 0.00326118091484083, 0.00322412723142965, 0.00318641779904638, 0.00322458145929791, 0.00323912052980904, 0.00323472039842153, 0.00324051708510324, 0.00325253967277071, 0.00324931269863132, 0.00325130883461948, 0.00326364780358161, 0.00327692107997087, 0.00328418885331236, 0.00328533200269251, 0.0032835429914315, 0.00328166190606859, 0.00328082251656045, 0.00328079936121776, 0.00328089973262801, 0.00328067992303673, 0.00328024430235799, 0.00328015726552019, 0.00328111219908014, 0.00328353962371225, 0.003287325999823, 0.00329175551647285, 0.00329569440488606, 0.00329794686270938, 0.00329765765847184, 0.00329463058551411, 0.00328946390136267, 0.00328345644331666
flux1:, 0.653497770345598, 0.00325096924545757, 0.00325873508885014, 0.00326723864464095, 0.00327445921219926, 0.0032788107446418, 0.00327944453202874, 0.00327636236066987, 0.00327037842369803, 0.00326297504305071, 0.00325605623520429, 0.00325157531748526, 0.00325104926006578, 0.00325506239256778, 0.0032629369798689, 0.00327274415765163, 0.00328174647889754, 0.00328725746306656, 0.00328779460510499, 0.00328420322635889, 0.00328002858716718, 0.00328000186237334, 0.00328601377150937, 0.00329298606268225, 0.00329243357532114, 0.00328932137275572, 0.00330489439609631, 0.00331932638032325, 0.00332276118784765, 0.00334699952507353, 0.00339031912021639, 0.00335251390505648, 0.00331362316739621, 0.00335297278842405, 0.00336801669957829, 0.00336279021563651, 0.00336880028883705, 0.00338135410203751, 0.00337808242814215, 0.0033807195361594, 0.00339455860899399, 0.00340946006881212, 0.00341787614729537, 0.00341949694144513, 0.00341760131094961, 0.00341522197645341, 0.00341370043902431, 0.00341299919826644, 0.00341258126144795, 0.00341211858628047, 0.00341178034323886, 0.00341213057472513, 0.0034137868849528, 0.0034170339149596, 0.0034215701606746, 0.00342649631526146, 0.003430550216913, 0.00343250027654382, 0.00343156078850548, 0.00342769578410667, 0.00342171742005821, 0.00341514111141307
flux1:, 0.653760219249351, 0.00336839250339965, 0.00337683044299341, 0.00338639303770918, 0.00339478004851746, 0.0034001074966189, 0.00340128496828215, 0.00339818745863314, 0.00339164789734829, 0.00338330924233008, 0.00337534003496157, 0.00336999578114735, 0.00336905210104634, 0.00337323254925501, 0.00338183266975357, 0.00339273357303911, 0.00340290165144557, 0.00340934509249619, 0.0034103732336722, 0.00340680121630223, 0.00340234290033927, 0.0034020172104983, 0.0034079119956645, 0.00341481210431177, 0.00341388987872428, 0.00341046899914009, 0.00342716916743185, 0.00344335341975792, 0.00344772258582871, 0.00347431482707336, 0.0035199789234698, 0.00348147293414847, 0.0034414659075226, 0.00348205517415567, 0.00349773446726143, 0.00349171828557191, 0.00349803498809178, 0.00351117475974962, 0.00350784151460771, 0.0035110972261958, 0.00352643381093975, 0.00354297284671122, 0.00355255029694119, 0.00355466512317046, 0.00355268720037045, 0.00354984607132383, 0.00354769008168763, 0.00354636232011118, 0.00354547029484088, 0.00354479147545593, 0.0035445549418208, 0.0035453262724765, 0.00354765468292591, 0.0035516889921509, 0.00355694949116256, 0.00356236063709595, 0.00356653538878345, 0.00356820569469033, 0.00356665076413044, 0.00356198734047241, 0.00355523286982325, 0.00354811199832732
flux1:, 0.654022668153104, 0.00348554766908938, 0.00349462719344156, 0.00350521744247052, 0.00351474680566993, 0.00352104004682972, 0.00352276872701576, 0.00351968103296638, 0.00351262493281425, 0.00350339724993154, 0.00349442243756079, 0.00348824957282883, 0.00348690636995853, 0.00349125266524189, 0.00350055839945065, 0.00351251932955987, 0.00352381325501569, 0.0035311532104437, 0.0035326525707605, 0.00352910813338929, 0.00352440932814471, 0.00352386022339011, 0.00352973085283797, 0.00353664129087649, 0.00353538854409519, 0.00353165488556395, 0.00354950279945349, 0.00356748099028648, 0.00357272809446013, 0.00360172729985091, 0.00364971830348325, 0.00361056426101612, 0.00356952308134409, 0.00361142107453297, 0.00362790325755811, 0.00362116552205061, 0.00362791544573659, 0.0036417128996671, 0.00363830060336918, 0.00364213614451406, 0.00365894004846048, 0.00367709472709466, 0.00368781906052859, 0.00369042661837793, 0.00368838703990606, 0.00368513220595654, 0.00368241424418861, 0.00368054397458998, 0.00367925465077887, 0.003678411401527, 0.00367829242052071, 0.00367946409207718, 0.00368241597958577, 0.00368717613846926, 0.00369310384738625, 0.00369896260297328, 0.00370325059749464, 0.00370466618588619, 0.00370254849629485, 0.0036971552289691, 0.00368969345871825, 0.00368208157423682
flux1:, 0.654285117056858, 0.00360201129042062, 0.0036116739472548, 0.00362322850827727, 0.00363384758544347, 0.0036410778478644, 0.00364336054712321, 0.00364031772521003, 0.00363280588413658, 0.00362276331386126, 0.00361285465351656, 0.00360590706855739, 0.00360418891227818, 0.00360869167705224, 0.00361866277156282, 0.00363162233181219, 0.0036439740286463, 0.00365215306897773, 0.00365409495817156, 0.0036505933711163, 0.00364572008232625, 0.00364505730069105, 0.00365103439482755, 0.00365807007122103, 0.00365654702891977, 0.00365250385083843, 0.00367151500823788, 0.0036913136823248, 0.00369735382497254, 0.0037287914588093, 0.00377906730792998, 0.00373932175490978, 0.00369734786345758, 0.0037406406207334, 0.00375813308916981, 0.0037507757819391, 0.00375812284966437, 0.00377266972575537, 0.00376916249776843, 0.00377352454813669, 0.00379173906059175, 0.00381145587769983, 0.00382328338570053, 0.00382636201285162, 0.00382427471496058, 0.00382066325463656, 0.00381747888917595, 0.00381518221179578, 0.0038136060236638, 0.00381267730734767, 0.00381270606558517, 0.00381425529494248, 0.00381776411262977, 0.00382315921362017, 0.00382966325357481, 0.00383590233638003, 0.00384027734309594, 0.00384146048765689, 0.0038388465176024, 0.00383281895765441, 0.00382475219315588, 0.00381673453376026
flux1:, 0.654547565960611, 0.00371730744446071, 0.00372746408958764, 0.00373988650097092, 0.00375151455344647, 0.00375963610831834, 0.00376247324031305, 0.00375952249526491, 0.0037516390093382, 0.00374088416911468, 0.00373013992564344, 0.00372248943124976, 0.00372042575767245, 0.00372506623786488, 0.00373564120697274, 0.0037495102685841, 0.00376282444411394, 0.00377176552273674, 0.00377411491311754, 0.00377068143806893, 0.00376572538709322, 0.00376509529279146, 0.00377134883851022, 0.00377865821974365, 0.00377694735228562, 0.00377260674665268, 0.00379279238409227, 0.00381442432952654, 0.0038211461968695, 0.00385503269718223, 0.00390752760252627, 0.00386725266629631, 0.00382446843045465, 0.00386925966423868, 0.0038880111502173, 0.00388017134525521, 0.00388831965593735, 0.00390373044764721, 0.0039001164253284, 0.00390493968855555, 0.00392448393788267, 0.00394567910620149, 0.00395853654823621, 0.00396204239727004, 0.00395991181591772, 0.00395600673443331, 0.00395247201763711, 0.00394989558742743, 0.00394817654281716, 0.00394727000613373, 0.00394749360541962, 0.00394939855536116, 0.0039533822680688, 0.00395929294590115, 0.00396624763564044, 0.00397276682244655, 0.00397717932519107, 0.00397814415050584, 0.00397510919634236, 0.00396856639128338, 0.00396002921418503, 0.00395172395132649
flux1:, 0.654810014864364, 0.00383090970637383, 0.00384143951770559, 0.00385460101823634, 0.00386713149621494, 0.00387608475320458, 0.00387947744009416, 0.00387668052253286, 0.00386853401292843, 0.00385719794091492, 0.00384574178120831, 0.00383747643647886, 0.00383509989110618, 0.0038398488333907, 0.00385094471484665, 0.00386560716505451, 0.00387976293502347, 0.00388937158507193, 0.00389208944720887, 0.00388876134141358, 0.00388384123852559, 0.00388342715447689, 0.00389016601212925, 0.00389793035906671, 0.00389613612282045, 0.00389151931896681, 0.00391288655312468, 0.00393635232806033, 0.0039436204709987, 0.00397994621081314, 0.00403457133195705, 0.00399383608652553, 0.00395038551620032, 0.00399679608602885, 0.00401709607954795, 0.00400894580504282, 0.00401814080936314, 0.00403455477828245, 0.00403082853677925, 0.00403603882434549, 0.00405681123216835, 0.00407937345981602, 0.00409315922333786, 0.00409702551072826, 0.0040948442331257, 0.00409071118580909, 0.00408695927570824, 0.00408427766056217, 0.0040825921252568, 0.00408184467082999, 0.00408232938573637, 0.00408457252154922, 0.00408893711496286, 0.00409521814362716, 0.00410246379159859, 0.00410912843929509, 0.0041135019940094, 0.00411424935283962, 0.00411087203365302, 0.0041039519251136, 0.00409510858090306, 0.0040866668256361
flux1:, 0.655072463768117, 0.00394224616310412, 0.003952997677556, 0.00396674010789076, 0.0039800447205727, 0.00398976053582156, 0.00399371423608787, 0.00399114971336355, 0.00398287395637823, 0.00397111525108546, 0.00395909440373478, 0.00395031640230875, 0.00394766115417462, 0.00395247806604293, 0.00396399085298461, 0.00397930510663591, 0.00399415821619833, 0.00400432491429258, 0.00400737007476692, 0.00400419736285777, 0.00399945825743579, 0.00399947845304044, 0.0040069474985196, 0.00401537804620826, 0.00401362494536136, 0.00400876128532931, 0.00403131255734906, 0.00405660206445309, 0.00406425923255063, 0.00410299585796739, 0.004159639877338, 0.00411852114960556, 0.0040745695240787, 0.00412273541486944, 0.00414491121895765, 0.00413665573717933, 0.0041471833688276, 0.00416476543030894, 0.00416093019603409, 0.00416644783190847, 0.00418833044360379, 0.00421212506350932, 0.00422671181082718, 0.00423084928336308, 0.00422859635293446, 0.00422430034468441, 0.00422047749052976, 0.0042178894885559, 0.00421644382339906, 0.00421602125710437, 0.00421685438236166, 0.00421942612250155, 0.0042240701470546, 0.00423055467526666, 0.0042379003247191, 0.00424454178011227, 0.00424877082009775, 0.00424928389694645, 0.00424564055689453, 0.00423849454591181, 0.00422953505780045, 0.00422113956310418
flux1:, 0.655334912671871, 0.00405070601042212, 0.00406150021620376, 0.00407564085320309, 0.00408957511293984, 0.00409997989749296, 0.00410450810795284, 0.00410227309077586, 0.00409402671500218, 0.00408202964196535, 0.00406961220057896, 0.00406043528116093, 0.0040575353339631, 0.0040623681811604, 0.00407417398683506, 0.00408997529794992, 0.00410536093836353, 0.0041159635934636, 0.00411929404373121, 0.00411633899310226, 0.00411194969483374, 0.00411265311854775, 0.00412112818801304, 0.00413046143582187, 0.00412889052208425, 0.00412381527218144, 0.00414754736816167, 0.00417464153345378, 0.00418251116540279, 0.00422361341558606, 0.00428214319246006, 0.00424072585638059, 0.00419645828013972, 0.00424652706027065, 0.00427093843937469, 0.00426281289561098, 0.00427499650958833, 0.00429393669011357, 0.0042900061730039, 0.00429574956272384, 0.00431861303481437, 0.00434348728766613, 0.00435872601259641, 0.00436302469107866, 0.0043606647118621, 0.0043562669362795, 0.00435252795539203, 0.00435025193136186, 0.00434927896205157, 0.00434937461708978, 0.00435066574497186, 0.00435356821890268, 0.00435838820370563, 0.00436489354123526, 0.00437212170363295, 0.00437853978087606, 0.00438248917565832, 0.00438273019601898, 0.00437888957577288, 0.00437167653156341, 0.00436281164978264, 0.00435467411894835
flux1:, 0.655597361575624, 0.00415564595215212, 0.00416628124504598, 0.0041806191910268, 0.00419502891549224, 0.0042060499616885, 0.00421117742178651, 0.00420938825114689, 0.00420135312538454, 0.00418932444869918, 0.00417669570175481, 0.00416724206549837, 0.00416412961605322, 0.00416891504454211, 0.00418087209833575, 0.00419697576399228, 0.00421271206484044, 0.00422361870890353, 0.00422719246753887, 0.00422452793885584, 0.00422067679101274, 0.00422233694389994, 0.00423211804149772, 0.00424260959784538, 0.00424137382096252, 0.00423612529518129, 0.00426102843804876, 0.0042899012126054, 0.00429779043126156, 0.00434119864915567, 0.00440146032437695, 0.00435983732164843, 0.00431545643472751, 0.00436758240814884, 0.0043946141055437, 0.00438687865271219, 0.00440107387343113, 0.00442158520510797, 0.00441758493206111, 0.00442347419496678, 0.00444718325819985, 0.00447297251190671, 0.00448869786009444, 0.00449303003975305, 0.00449051316554917, 0.00448606811534318, 0.00448257147670139, 0.00448083977000452, 0.0044805940511951, 0.00448142625082545, 0.00448330775077617, 0.00448655837708677, 0.00449145481737858, 0.00449778952700215, 0.00450466276771376, 0.00451063030396661, 0.00451413683114003, 0.00451404514504503, 0.00451006362478381, 0.00450294357937313, 0.00449439866048474, 0.00448675555210913
flux1:, 0.655859810479377, 0.004256394753653, 0.00426665338375585, 0.00428097696617396, 0.00429570509303522, 0.00430727545574679, 0.00431304025168045, 0.00431183166223387, 0.00430420963855898, 0.00429237399111396, 0.00427973172071794, 0.0042701284931356, 0.00426683243403192, 0.00427149664083147, 0.0042834482448604, 0.00429965382610968, 0.00431554615088943, 0.00432661798981057, 0.00433039375135052, 0.00432810077830298, 0.00432499028036317, 0.00432789784442034, 0.00433930127021208, 0.00435121888714076, 0.00435047792820127, 0.00434509461364111, 0.00437115223438562, 0.00440177324552689, 0.00440947686689354, 0.00445512046218332, 0.00451694148613668, 0.00447521395361836, 0.00443093718442917, 0.00448527565790854, 0.00451532832803014, 0.00450826197400245, 0.00452484978141519, 0.00454716468930213, 0.00454313279030374, 0.0045490934100926, 0.00457351268453104, 0.00460004738769058, 0.00461608405540472, 0.00462030847858584, 0.00461757131811492, 0.004613124271381, 0.00461002689830862, 0.00460907936087823, 0.00460983119489942, 0.00461163939396805, 0.00461426581642652, 0.00461790033175331, 0.004622783838644, 0.00462875574623482, 0.00463502482664961, 0.00464029416428969, 0.00464316990692415, 0.00464266160083076, 0.00463857924537584, 0.00463170698750216, 0.00462371490059913, 0.00461682163250385
flux1:, 0.65612225938313, 0.00435225486927738, 0.00436191039433671, 0.00437600495641915, 0.00439089800039353, 0.00440296030021705, 0.00440941434515802, 0.00440893673420323, 0.00440194453980736, 0.00439053827393049, 0.00437808707817692, 0.00436846244030868, 0.00436500716047177, 0.00436946756420507, 0.00438124614133628, 0.00439734281448291, 0.00441318898064502, 0.00442428398087862, 0.00442822183742306, 0.00442638687558307, 0.00442422774989926, 0.004428682666927, 0.0044420327809018, 0.00445564927541225, 0.00445556458331705, 0.00445008301911345, 0.00447727278264529, 0.00450961097723322, 0.00451691706437349, 0.00456471916729913, 0.0046279117036818, 0.0045861896369426, 0.00454224646490484, 0.00459894767929277, 0.00463242794956754, 0.00462632147570085, 0.00464570001372945, 0.00467006542937928, 0.0046660528944636, 0.00467201938405691, 0.00469701947748396, 0.00472413267836032, 0.00474030269346548, 0.0047442697690159, 0.00474123719928954, 0.00473682217198708, 0.00473427409022491, 0.004734350843445, 0.00473637904397777, 0.00473941850355426, 0.00474296461788341, 0.00474703914352334, 0.00475183626846341, 0.00475726089781298, 0.00476267405053619, 0.00476698515852576, 0.00476902271440935, 0.00476799180728978, 0.00476382938892061, 0.00475734816493485, 0.00475014135931905, 0.00474426487650528
flux1:, 0.656384708286884, 0.00444250093687403, 0.00445132617254509, 0.00446498166051411, 0.00447989522636451, 0.00449240388068602, 0.0044996114281647, 0.0045000260625411, 0.00449388833775493, 0.0044831519821357, 0.00447109682409, 0.00446157603938429, 0.00445798072656865, 0.00446214858918844, 0.00447358091314695, 0.0044893539991931, 0.00450495047225875, 0.00451592759845473, 0.00451999007885855, 0.00451870233279131, 0.00451770758940415, 0.00452401121828033, 0.0045396324670207, 0.00455521914464355, 0.00455594982928456, 0.00455040387660121, 0.00457870035650866, 0.00461272888538866, 0.00461942623840109, 0.00466930967704496, 0.00473367568626899, 0.00469207950777668, 0.00464870917978659, 0.0047079124752512, 0.00474522288774127, 0.00474037123409524, 0.00476294688514707, 0.00478961844980762, 0.00478568892575355, 0.00479160851487809, 0.0048170723671024, 0.00484460766386943, 0.00486073836025725, 0.00486429628522712, 0.00486088414432222, 0.00485652240061807, 0.00485466139150597, 0.0048559949502253, 0.00485957841029581, 0.00486411332145891, 0.00486877053860306, 0.00487336228275892, 0.00487802050676191, 0.00488272939070706, 0.00488704222289644, 0.00489013207364795, 0.00489111136912253, 0.00488943257836524, 0.00488518972492701, 0.00487922528082227, 0.00487302723061394, 0.00486843702379533
flux1:, 0.656647157190637, 0.00452637590027731, 0.00453415090917977, 0.00454716877328863, 0.00456197171008091, 0.00457489331957918, 0.00458292742009559, 0.00458439967458721, 0.00457934040022845, 0.00456951005790564, 0.00455804939986216, 0.00454875105527534, 0.00454502972992718, 0.00454881384471356, 0.00455972745723911, 0.00457496606028536, 0.00459011504218142, 0.00460083913216582, 0.0046049926762554, 0.0046043417766753, 0.0046047211668006, 0.00461316895160117, 0.00463137857279172, 0.00464919956470801, 0.00465089959075375, 0.00464532146182757, 0.00467470056201565, 0.00471040296070274, 0.00471629065020484, 0.00476818520746224, 0.00483352326036161, 0.00479218649842298, 0.00474963652201741, 0.00481146521873184, 0.00485299470428304, 0.00484968920618696, 0.00487586743439649, 0.00490510321411855, 0.00490133243541641, 0.00490716876783268, 0.004932998196074, 0.00496081799937443, 0.0049767505081826, 0.00497975214403762, 0.0049758707684612, 0.00497156999460828, 0.00497051646197392, 0.00497332345749266, 0.00497873168743203, 0.00498502677117943, 0.00499099779991284, 0.0049962040657369, 0.00500069548152343, 0.00500454380255018, 0.00500752929117651, 0.00500914205560515, 0.00500883849795488, 0.00500637151876848, 0.00500202613224022, 0.00499668138530396, 0.00499169774387146, 0.00498865557715211
flux1:, 0.65690960609439, 0.00460308633913492, 0.00460960610461651, 0.00462180519683395, 0.00463638219970194, 0.00464969407851477, 0.00465863116807751, 0.00466132216122997, 0.00465755496094086, 0.00464885317588578, 0.00463817218598282, 0.00462920502236931, 0.00462536751751704, 0.00462867900114623, 0.00463890969705872, 0.00465341523022091, 0.00466793239725307, 0.00467827948999618, 0.0046824962933202, 0.00468257038992555, 0.00468452539856753, 0.00469540021139536, 0.00471650175402489, 0.00473680940274913, 0.00473962622299636, 0.00473404927024732, 0.00476449414194019, 0.0048018716037528, 0.00480677028204106, 0.00486062097276311, 0.00492673453839677, 0.00488580759271715, 0.00484433313787004, 0.00490889043866969, 0.00495500577595231, 0.00495352657754814, 0.00498370292126282, 0.00501575703720152, 0.00501223198338703, 0.00501796875867736, 0.00504409110825993, 0.00507208507945385, 0.00508768316165382, 0.00508999351769257, 0.00508555209021804, 0.00508130635597651, 0.00508115866933654, 0.00508563149972393, 0.00509311443268795, 0.00510142519355036, 0.00510891692816804, 0.0051148522266523, 0.00511917553711889, 0.00512204860521091, 0.0051235066624989, 0.00512340426896597, 0.00512159793957266, 0.00511819315805691, 0.0051137022587899, 0.00510905295295496, 0.00510546288350627, 0.00510421168890277
flux1:, 0.657172054998143, 0.00467179903773289, 0.00467688058884348, 0.00468810191665532, 0.00470235460390924, 0.00471604168952742, 0.00472595475024638, 0.00473001197540726, 0.00472772997034314, 0.0047203567255048, 0.00471062111277056, 0.00470208181976693, 0.00469813585851993, 0.00470089397187253, 0.00471029408747693, 0.00472388930423037, 0.00473761178440642, 0.00474747454489154, 0.00475173452094208, 0.0047526186386611, 0.00475633791709747, 0.00476990397109887, 0.00479418149904737, 0.00481721264843469, 0.00482128708754247, 0.00481574997305088, 0.00484725785024879, 0.0048863371183973, 0.0048901014586939, 0.00494587735554992, 0.00501258401219017, 0.00497223873506098, 0.0049321028611651, 0.00499946886479625, 0.005050507328013, 0.00505111621125101, 0.00508566764079335, 0.00512078413330934, 0.00511760197839911, 0.00512324640228045, 0.00514962111934246, 0.00517771459240144, 0.00519287361583211, 0.00519437778421593, 0.00518928945403225, 0.00518508009647391, 0.00518591071777067, 0.00519220954532227, 0.00520198704584825, 0.00521254902756686, 0.00522176384708535, 0.00522855508448513, 0.00523273568055342, 0.00523455385222358, 0.00523431998846924, 0.00523229259886264, 0.00522877817070815, 0.0052242837088736, 0.00521958586261285, 0.00521567761300711, 0.00521362588075008, 0.00521437846883013
flux1:, 0.657434503901897, 0.00473164077761898, 0.00473512963158783, 0.00474523997229745, 0.00475908664170434, 0.00477313720797488, 0.00478408811802523, 0.00478963581471598, 0.00478900180966948, 0.00478312636553055, 0.00477447738694609, 0.00476644967076961, 0.00476240408356796, 0.00476454287078935, 0.00477298996818848, 0.00478552797970457, 0.00479832203044532, 0.00480761478705459, 0.00481190725130971, 0.00481368159037769, 0.00481933654076286, 0.00483583357498842, 0.00486354623097485, 0.00488951906517151, 0.00489498599270258, 0.00488953755322156, 0.00492212670276541, 0.00496296788801918, 0.00496549919354531, 0.00502320216738721, 0.0050903429689895, 0.00505077758441965, 0.0050122520207568, 0.00508248172718592, 0.00513874489391959, 0.00514167867198182, 0.00518095536994417, 0.0052193624923876, 0.00521662937220974, 0.00522221520691705, 0.00524884004353763, 0.00527700215180067, 0.00529165796647317, 0.00529226932592935, 0.00528645704280947, 0.00528225459821336, 0.00528410731891566, 0.00529235290078894, 0.00530460453150457, 0.00531762208807825, 0.00532874793721232, 0.00533652783651041, 0.00534061588228343, 0.00534133764622755, 0.00533929032616833, 0.00533516630035854, 0.00532976334264738, 0.00532403329538583, 0.00531905275171712, 0.005315899893624, 0.00531549037623444, 0.00531841875752818
flux1:, 0.65769695280565, 0.00478170278116344, 0.00478347861987562, 0.0047923730814577, 0.00480574744721907, 0.00482014813841051, 0.00483217990149894, 0.00483930994840265, 0.00484044771894522, 0.0048362019443519, 0.00482875302767185, 0.0048213081299844, 0.00481717711046473, 0.00481865250881233, 0.00482605793415568, 0.00483743060861768, 0.00484919839697303, 0.00485786125947508, 0.00486218588713179, 0.00486492368239037, 0.00487266383612827, 0.00489230121102844, 0.00492367775968342, 0.00495278874770212, 0.00495977793090875, 0.00495448189711357, 0.00498819780434663, 0.00503090131726499, 0.00503215917979755, 0.00509183184359967, 0.00515927998496988, 0.00512072375015832, 0.00508408984240122, 0.0051572118859001, 0.00521896041946042, 0.00522442497677519, 0.00526874249070331, 0.00531064750439145, 0.00530847708822199, 0.00531406704009028, 0.00534098350204185, 0.00536923462984893, 0.0053833720224159, 0.00538304047675004, 0.00537644343676942, 0.00537221070744608, 0.00537509930436336, 0.00538536716514774, 0.00540022284434281, 0.00541585807133212, 0.00542905786344992, 0.00543795696235993, 0.00544202358370929, 0.00544164666801526, 0.00543771303233865, 0.00543136796916179, 0.00542393126740236, 0.00541683492334031, 0.00541148751822581, 0.00540907412138372, 0.00541036538990066, 0.00541559156690746
flux1:, 0.657959401709403, 0.00482105028353766, 0.00482103176893595, 0.00482863538982058, 0.00484148461009232, 0.00485621530673779, 0.0048693448134654, 0.00487810884690139, 0.00488109617839949, 0.00487856987183013, 0.00487240512329247, 0.00486560379311503, 0.00486141193553087, 0.00486220889241029, 0.0048685256219069, 0.00487867075026357, 0.00488935566783329, 0.00489735724771415, 0.00490172391840875, 0.00490548853768629, 0.00491543644392933, 0.00493838687771479, 0.00497361994052036, 0.00500604050298109, 0.00501467704226106, 0.00500961580152876, 0.00504453580794418, 0.00508924761026734, 0.005089259522099, 0.00515099169598322, 0.00521865968004302, 0.00518137669277943, 0.00514692611257637, 0.00522294190894153, 0.00529039108596098, 0.00529855612084847, 0.00534818781394762, 0.00539377226576621, 0.00539228409434295, 0.0053979712563685, 0.00542526883616285, 0.00545368692366964, 0.00546734724834361, 0.00546606719462176, 0.00545864772493927, 0.0054543439950353, 0.00545825254942454, 0.00547056897131832, 0.00548810117115877, 0.00550646371673324, 0.00552186472279266, 0.00553200244236648, 0.0055361342661455, 0.00553469474460044, 0.00552885444053842, 0.0055202188938018, 0.00551064836203953, 0.00550208009840957, 0.00549628084360637, 0.00549456412396727, 0.0054975676498227, 0.00550515670278637
flux1:, 0.658221850613157, 0.00484873659468986, 0.00484688516289452, 0.00485315358461038, 0.00486543582154069, 0.00488046475577736, 0.00489467660010758, 0.00490507989305783, 0.0049099438196356, 0.00490918229678068, 0.00490435694248369, 0.0048982526696897, 0.00489404038802795, 0.00489417944676659, 0.00489940863377148, 0.00490831531400367, 0.0049179053783307, 0.00492524378554458, 0.00492967110001034, 0.00493451224990477, 0.00494675780029543, 0.00497315070515308, 0.00501239062614951, 0.00504826333505849, 0.00505866725603606, 0.00505394405898337, 0.00509017991299292, 0.00513709444272639, 0.00513596247422701, 0.00519989561861792, 0.0052677403261305, 0.00523203199861892, 0.00520006690099824, 0.00527894995263438, 0.00535226578440114, 0.00536326033114778, 0.00541843012528684, 0.00546784555977284, 0.00546716311359431, 0.00547307120713616, 0.00550088993221177, 0.00552961510521414, 0.0055429026136455, 0.00554072025435133, 0.00553247087440849, 0.00552805718526606, 0.00553294220164673, 0.00554728241573637, 0.00556750049827039, 0.00558863897611668, 0.0056063229226516, 0.00561779830193507, 0.00562209071148637, 0.00561966019239871, 0.00561194712319615, 0.00560101259715957, 0.00558926229631034, 0.00557915171033586, 0.00557282381622081, 0.00557173997908001, 0.00557642133590514, 0.00558637748309798
flux1:, 0.65848429951691, 0.00486382001167032, 0.00486014239399904, 0.00486506154802892, 0.00487674319207224, 0.00489202258821689, 0.00490726428099111, 0.00491926169896945, 0.00492597614616671, 0.00492698012078541, 0.00492352270374413, 0.00491816584561417, 0.00491399466987898, 0.00491353746603937, 0.00491773316727259, 0.00492544499609208, 0.00493397408014284, 0.00494067609531236, 0.00494518859899949, 0.00495113778033297, 0.0049657321939186, 0.00499564688243624, 0.00503899546567662, 0.00507842986755522, 0.00509071473018074, 0.00508645408121199, 0.00512415220021465, 0.005173512578975, 0.00517141658158724, 0.00523774584904861, 0.0053057712007203, 0.00527197712702422, 0.00524280960794836, 0.00532450485723379, 0.00540380082719937, 0.00541770969434579, 0.00547858524568684, 0.00553194934381938, 0.00553219783833103, 0.00553848007172987, 0.00556701095178668, 0.00559624794866248, 0.00560933429712494, 0.00560635383778104, 0.00559730413676778, 0.00559274940907553, 0.00559854372717483, 0.00561483254497556, 0.00563767971301003, 0.00566157536652192, 0.00568156995211128, 0.00569445268566038, 0.00569900223589988, 0.00569568330228328, 0.00568618516723576, 0.00567300800678441, 0.00565909372408698, 0.00564741542888135, 0.00564050030558632, 0.00563997260739881, 0.00564625577743157, 0.00565852185741947
flux1:, 0.658746748420663, 0.00486538132282394, 0.00485993046311759, 0.00486351512927211, 0.00487456771237702, 0.00489003008519707, 0.00490620882273961, 0.00491970295440051, 0.00492818875318298, 0.00493091630953989, 0.00492883227212826, 0.00492427457520878, 0.00492023177259453, 0.00491928492220386, 0.00492255660056706, 0.00492917244354926, 0.00493671929991121, 0.00494283787413383, 0.00494746229781869, 0.00495452794898821, 0.00497147795355446, 0.00500493729945991, 0.00505244195739888, 0.00509551040030535, 0.00510978111302033, 0.00510612747015375, 0.00514546706164276, 0.00519756249582097, 0.00519475970049632, 0.0052637334898401, 0.00533199070708803, 0.00530048789762415, 0.00527443880717675, 0.00535886212313686, 0.00544419678073242, 0.00546105812142321, 0.00552774475487256, 0.00558513799171657, 0.00558644195604399, 0.00559327843035809, 0.00562276150812615, 0.00565277944496051, 0.00566590586258018, 0.00566229409062031, 0.0056525169738684, 0.00564780463751704, 0.00565442296991788, 0.00567253791409646, 0.00569789107999805, 0.00572445420800497, 0.00574672666516104, 0.0057610490618515, 0.00576594553346749, 0.00576186567033086, 0.00575072123201361, 0.00573542405181402, 0.00571942886164091, 0.00570621125966924, 0.00569867884537399, 0.00569862739993748, 0.00570640199767625, 0.00572086252785806
flux1:, 0.659009197324416, 0.00485253959490239, 0.00484541360786343, 0.00484770466904632, 0.00485810143175449, 0.00487365657607223, 0.00489063758199509, 0.00490547897096404, 0.0049156060278004, 0.00491997631520316, 0.00491925247186981, 0.00491555143198333, 0.00491175341825251, 0.00491047037191352, 0.00491298292700591, 0.00491865523271135, 0.00492534049609048, 0.00493095095890313, 0.00493571202317167, 0.00494387503381198, 0.00496313802391659, 0.00500010339081407, 0.00505175245299853, 0.0050984865176245, 0.00511483682611267, 0.00511195206869632, 0.00515314153677315, 0.00520830210884332, 0.00520512337199491, 0.00527704047931973, 0.00534562622143477, 0.00531682690296378, 0.00529422425342069, 0.00538126232372161, 0.00547263816882045, 0.00549244246898961, 0.0055649783720861, 0.00562644141650889, 0.00562892218830319, 0.00563651591454647, 0.00566723579625588, 0.00569836494778695, 0.00571184161582328, 0.00570783035525138, 0.00569744715433219, 0.00569258183747967, 0.00569992760828269, 0.00571970440807416, 0.0057473770777773, 0.00577644654561723, 0.00580089973803225, 0.00581665015088257, 0.00582196872420497, 0.0058172730227531, 0.00580466711443853, 0.00578743747254769, 0.00576951470892517, 0.00575484698870354, 0.00574670559795557, 0.0057470582151493, 0.00575618914664722, 0.00577267679970149
flux1:, 0.65927164622817, 0.00482446450499603, 0.00481580338137646, 0.00481686365006923, 0.0048265757466707, 0.0048421084287635, 0.00485971482249702, 0.00487570413345609, 0.00488729544047939, 0.00489319363831672, 0.0048938030036878, 0.00489102552506525, 0.00488761961058032, 0.00488620017769274, 0.00488817141741151, 0.00489310221404508, 0.00489908373313793, 0.00490427924386292, 0.00490919571545363, 0.00491840611907897, 0.0049398871751674, 0.00498025550093249, 0.00503597548707235, 0.00508636370317159, 0.00510487397980754, 0.00510293429914896, 0.0051462065039153, 0.00520479575394534, 0.00520163897458217, 0.00527684357885646, 0.00534589640044288, 0.005320244727373, 0.00530142204762043, 0.00539093307118944, 0.00548829726874943, 0.00551098807010529, 0.00558934135693687, 0.00565487355888349, 0.00565864690215181, 0.00566721862798902, 0.00569949756807, 0.00573212303168356, 0.0057463253515152, 0.00574221134211581, 0.00573139527101688, 0.00572640902639312, 0.00573438205447872, 0.00575562218969745, 0.00578537024829032, 0.00581671619980541, 0.00584318757490887, 0.00586030574837738, 0.00586609975352896, 0.0058609427301327, 0.00584709911082698, 0.00582818523532051, 0.00580855837727948, 0.00579259498244864, 0.00578389978230221, 0.00578460295130562, 0.00579494177708459, 0.00581324682638137
flux1:, 0.659534095131923, 0.00478038457105535, 0.00477036449506434, 0.00477027312990713, 0.00477926556162686, 0.00479463398284162, 0.00481264814670933, 0.00482954009070096, 0.00484237724772076, 0.0048496603561171, 0.00485156683703033, 0.00484979173887298, 0.00484695587934874, 0.00484564327378896, 0.00484733888648629, 0.0048517737236413, 0.00485724066170703, 0.00486212748711722, 0.00486720918255969, 0.00487738480327857, 0.00490093637824441, 0.0049445401834019, 0.00500419571117332, 0.00505818314648527, 0.00507891908878558, 0.00507811196413763, 0.00512371887215978, 0.00518612464963202, 0.00518344598878021, 0.00526232075525536, 0.00533201635469505, 0.00530998440915645, 0.00529527940125377, 0.00538709499395913, 0.00549034242724356, 0.00551581907081864, 0.0055998873300611, 0.00566944671231914, 0.00567462081812006, 0.00568440297169475, 0.00571859177948271, 0.00575314410652093, 0.00576850571177818, 0.00576464757308242, 0.00575362505553818, 0.00574858257871349, 0.00575708706124092, 0.00577956689145999, 0.00581109698652959, 0.00584442666920731, 0.00587269020694379, 0.00589106486859017, 0.00589735953089933, 0.00589189644598808, 0.00587706872499105, 0.00585677224960102, 0.00583573135833145, 0.00581869326552236, 0.00580955249368358, 0.00581058153510169, 0.00582197863057557, 0.00584186068153446
flux1:, 0.659796544035676, 0.00471959201182959, 0.00470841740209789, 0.00470726315210025, 0.00471549069204328, 0.00473052591878905, 0.0047486924178084, 0.00476620132095773, 0.00478003129937442, 0.00478853438739532, 0.00479169695367412, 0.00479101600697224, 0.00478895637844166, 0.00478803177953689, 0.00478975797764845, 0.00479397813622175, 0.0047991442776582, 0.0048038374105381, 0.00480908370806713, 0.00482011133677459, 0.00484553615519145, 0.0048921469377786, 0.00495554362491173, 0.00501303367007242, 0.00503604631773583, 0.00503656805366058, 0.00508477512791735, 0.00515139913915816, 0.00514970260461134, 0.00523266013330435, 0.00530320575168857, 0.0052852891159256, 0.00527504285511588, 0.00536897147415057, 0.00547795046072545, 0.00550607303174961, 0.00559568584928937, 0.00566919100766518, 0.00567586515174759, 0.00568709527692, 0.00572356247071962, 0.00576050556242644, 0.00577750813751299, 0.00577432023777345, 0.00576336972924714, 0.00575837205687458, 0.00576732427552431, 0.00579080519377208, 0.00582378526342408, 0.00585875170294771, 0.00588852283493883, 0.00590799173894966, 0.00591477929645608, 0.00590915740652775, 0.00589361838964888, 0.0058722842394768, 0.00585017878596135, 0.00583235109843512, 0.00582292924150769, 0.00582429666693219, 0.00583661319471917, 0.00585781436265302
flux1:, 0.660058992939429, 0.0046414463108797, 0.00462933999271056, 0.00462721376116427, 0.00463461733387164, 0.00464912403348189, 0.00466715424786986, 0.00468496123557931, 0.00469950420615477, 0.00470904686109589, 0.00471342294562473, 0.00471394027464347, 0.00471288664053689, 0.00471266138378051, 0.00471475545867131, 0.00471906875080189, 0.00472416536912851, 0.00472878483548864, 0.00473418500412386, 0.00474592434590622, 0.0047729816589352, 0.00482231669759106, 0.00488920698481657, 0.00495006527291407, 0.00497539241327092, 0.00497744637899551, 0.00502852675760038, 0.00509977306831753, 0.00509959881834586, 0.00518707152928168, 0.00525869964624425, 0.00524541263293917, 0.00523996933703934, 0.00533580131125397, 0.00545032198777317, 0.00548091846829743, 0.00557584317045812, 0.00565317737231916, 0.00566144146809867, 0.00567435553758446, 0.00571347526986551, 0.00575329201368688, 0.00577245218983822, 0.00577039543131811, 0.00575984350433924, 0.00575502976742662, 0.00576436496339265, 0.00578860397299873, 0.00582267536810955, 0.00585888849425473, 0.00588983182763535, 0.00591018434971769, 0.00591742087762455, 0.00591177109905236, 0.00589580104398885, 0.00587380481972609, 0.00585103298653569, 0.00583275859016987, 0.0058232759320499, 0.00582503716165175, 0.00583815588693682, 0.0058604145083669
flux1:, 0.660321441843183, 0.00454537954541208, 0.004532571755402, 0.00452955920883826, 0.00453606335507441, 0.00454982228915703, 0.00456740099687552, 0.00458516283323986, 0.00460012095952436, 0.00461051378502621, 0.00461606179151161, 0.00461789161247287, 0.0046180905770589, 0.00461889617852672, 0.00462171523643161, 0.00462644567134799, 0.00463171418141494, 0.00463638215928093, 0.00464191749596172, 0.00465420772675083, 0.00468262259872863, 0.00473435469536522, 0.00480444604836538, 0.00486850602288602, 0.00489617465164462, 0.0048999699631518, 0.00495419814833359, 0.00503046067761073, 0.0050323721178815, 0.00512480049379831, 0.00519776171524786, 0.0051896320877185, 0.00518933920893717, 0.00528685317273514, 0.0054066981539033, 0.00543957356641295, 0.00553952409729111, 0.0056205416590177, 0.00563047685706031, 0.00564530280693574, 0.00568744211232737, 0.00573061835459407, 0.00575247213849239, 0.00575204186917532, 0.00574225650579458, 0.00573780344230224, 0.00574748137869152, 0.00577224150401679, 0.0058070321091179, 0.00584407184601037, 0.00587581141857489, 0.00589679370896851, 0.00590439794318551, 0.00589882744149016, 0.00588270183491202, 0.00586043525201691, 0.00583743005820593, 0.00581909936978669, 0.00580982757770779, 0.00581208335840892, 0.00582591743840835, 0.00584898140301966
flux1:, 0.660583890746936, 0.00443090691993058, 0.00441762407470332, 0.00441379917458573, 0.0044193113113355, 0.00443208406401736, 0.00444887821060638, 0.00446623783513932, 0.00448130496058374, 0.00449235603081575, 0.00449903691605674, 0.0045022996870347, 0.00450400602145331, 0.00450618229880461, 0.00451009045334372, 0.00451556698196299, 0.00452125145657204, 0.00452609009996654, 0.00453173754885356, 0.00454440592670805, 0.00457388079069912, 0.00462765004354134, 0.00470061458672002, 0.00476768386158408, 0.00479771299719982, 0.00480346302225711, 0.00486110753516258, 0.00494275636699879, 0.0049473258562991, 0.00504514481247827, 0.00511969963000538, 0.00511726239846429, 0.00512247051925351, 0.00522144074631208, 0.00534637725315975, 0.00538132433912288, 0.00548597281737948, 0.00557050756367326, 0.00558218791882357, 0.00559913965933536, 0.00564464553750682, 0.00569165303950438, 0.00571673836657986, 0.00571844981074389, 0.00570983102916606, 0.00570595011376114, 0.00571595895099496, 0.00574101894543711, 0.00577615670024849, 0.00581358748410124, 0.00584571919788794, 0.00586704181799601, 0.00587489622030328, 0.00586948245185164, 0.00585346001770187, 0.00583131514146285, 0.00580852799600468, 0.00579056512979572, 0.00578181883798289, 0.00578471394913645, 0.00579921298765151, 0.00582285183339507
flux1:, 0.660846339650689, 0.00429764560906347, 0.00428409988540922, 0.0042795202434623, 0.00428393237748773, 0.00429546869855424, 0.00431113848194471, 0.00432773719435832, 0.00434260929847043, 0.00435413046857543, 0.00436190839818434, 0.00436672550914556, 0.00437019179294691, 0.00437407338360445, 0.00437942768153357, 0.004385972183314, 0.00439231170340936, 0.00439744138484287, 0.00440317806369953, 0.00441604973731874, 0.00444627713413893, 0.00450170353102744, 0.00457718791040194, 0.00464705433636062, 0.00467945724525793, 0.00468737708755772, 0.00474869141823104, 0.00483605762818978, 0.00484385045727011, 0.0049474735298706, 0.00502388251991871, 0.00502767222569369, 0.00503873403089667, 0.00513893791568857, 0.00526873022599205, 0.00530554098620688, 0.00541453114363006, 0.00550240644935115, 0.00551590152152946, 0.00553517356333079, 0.00558436031827562, 0.00563563932736388, 0.00566447741031814, 0.00566884915600286, 0.00566181726806589, 0.00565874947421918, 0.0056691077065104, 0.00569427059694689, 0.00572939684499573, 0.00576678300771818, 0.00579888882541634, 0.00582023671417882, 0.00582819095530457, 0.00582297766774394, 0.00580728936824735, 0.0057856425240221, 0.00576352503317836, 0.00574637098916123, 0.00573849563552307, 0.00574221373578023, 0.00575736658777131, 0.00578138159111754
flux1:, 0.661108788554442, 0.0041453440280553, 0.00413172476938096, 0.00412642959718246, 0.00412962295178798, 0.00413967086481022, 0.00415388303910294, 0.00416937409572953, 0.00418376026224517, 0.00419557316197186, 0.00420441521661885, 0.00421090236251771, 0.00421636721505589, 0.0042222688236725, 0.00422940419737705, 0.00423731886273842, 0.00424453962274587, 0.00425007721617016, 0.0042558851423919, 0.00426879314403269, 0.00429946841343308, 0.0043561639324554, 0.00443379815279717, 0.00450623447062338, 0.00454101931170158, 0.00455132140832511, 0.00461653264864626, 0.00470989134553169, 0.00472144766931827, 0.00483124874448271, 0.00490976080987903, 0.00492030165431601, 0.00493756915241786, 0.00503879394685558, 0.00517321481080893, 0.00521169207516308, 0.00532465351718483, 0.00541569315570656, 0.00543107125341796, 0.00545283396792658, 0.00550597110943931, 0.00556191311123729, 0.00559498927390444, 0.0056025254516813, 0.00559750738588204, 0.00559551573789606, 0.0056062720585609, 0.00563137214616461, 0.00566615427026768, 0.00570307571095063, 0.00573473913878074, 0.00575578366515832, 0.0057636606086476, 0.00575865624106174, 0.00574349602577807, 0.00572269233857788, 0.00570167735389649, 0.00568577106404713, 0.00567912750640747, 0.00568388223846019, 0.00569971625540394, 0.00572394785604251
flux1:, 0.661371237458196, 0.00397392223807869, 0.00396039001680669, 0.00395440116332881, 0.00395625384869049, 0.00396457233493456, 0.0039770153257203, 0.00399107845514556, 0.00400471190863947, 0.00401665332999991, 0.00402652818463507, 0.00403478755689714, 0.00404246275677969, 0.00405066350525674, 0.0040598770920558, 0.00406943139558567, 0.00407773851486766, 0.00408379535482679, 0.00408966566810578, 0.00410246009189842, 0.00413329283512074, 0.00419087184731326, 0.00427027598647265, 0.00434504211876015, 0.00438221017823549, 0.00439509734104835, 0.00446439213103139, 0.00456394356226376, 0.00457975816518175, 0.00469605062102109, 0.00477688906452742, 0.0047946823228453, 0.00481850152284693, 0.00492054943349064, 0.00505938905758724, 0.00509935717549093, 0.00521591926123257, 0.00530995807805295, 0.00532728971863563, 0.00535168514831868, 0.0054089860494996, 0.00546991717583221, 0.00550766183412605, 0.00551883366614078, 0.00551624788686815, 0.00551560807360528, 0.00552683914004028, 0.00555174714899348, 0.00558588998095188, 0.00562195752457183, 0.0056527798333178, 0.00567319258032599, 0.00568079672128034, 0.00567597552831623, 0.00566149351498828, 0.00564183303412109, 0.00562231601683302, 0.00560807425731537, 0.00560302092373099, 0.00560904363545211, 0.00562562024672878, 0.00564995226443318
flux1:, 0.661633686361949, 0.00378352268514158, 0.00377020653753969, 0.00376353272280898, 0.00376393016774888, 0.00377030384044056, 0.0037807039185988, 0.00379305999042094, 0.00380570856383804, 0.00381763483571829, 0.00382851028136695, 0.0038386217113907, 0.00384867853818385, 0.00385940585385489, 0.00387094110189718, 0.00388235865198935, 0.00389192774110843, 0.00389860700100075, 0.00390454310644408, 0.00391709863732681, 0.00394782199023386, 0.00400590904066138, 0.00408669706944721, 0.00416353944024115, 0.00420308046906288, 0.00421873607681056, 0.00429224387430849, 0.00439809271513767, 0.00441859283939903, 0.00454160622112509, 0.00462495274754755, 0.00465046111651993, 0.00468116352695069, 0.00478385441513971, 0.00492692574806704, 0.00496823950639132, 0.00508804363616366, 0.00518493696397296, 0.00520429803094371, 0.0052314360967189, 0.00529304751823153, 0.00535921299535413, 0.00540198338911351, 0.00541721078691755, 0.00541745139287091, 0.00541844079555988, 0.0054302469448552, 0.00545487306623154, 0.00548812857266534, 0.0055229983788286, 0.00555261492447111, 0.00557208271285071, 0.00557921085859912, 0.00557451691379158, 0.00556081554736964, 0.00554254183837293, 0.0055248636284392, 0.00551266090850302, 0.00550953441272688, 0.00551705906670262, 0.00553446579273368, 0.00555882602830156
flux1:, 0.661896135265702, 0.00357456921004903, 0.00356156716909717, 0.00355421109018149, 0.00355305852676653, 0.00355731332843801, 0.00356545077876425, 0.0035758756322243, 0.00358735088331215, 0.00359914075436048, 0.00361097991927706, 0.00362299113914716, 0.00363554633522486, 0.00364895989953475, 0.00366299098406944, 0.00367643665391431, 0.00368740532170776, 0.0036947987180698, 0.00370081797822849, 0.0037130391969515, 0.00374341627649961, 0.00380165069919777, 0.00388343104724739, 0.00396207874313169, 0.00400396335109551, 0.00402253886978289, 0.00410031298699719, 0.00421244626952574, 0.00423796816141908, 0.0043678228093454, 0.00445379991458508, 0.00448742873281276, 0.00452531930051719, 0.00462849047244297, 0.00477562979533874, 0.00481818076940915, 0.00494088997726, 0.0050405207190465, 0.00506199475553244, 0.00509194968187967, 0.0051579422346041, 0.00522949218923804, 0.00527755540188655, 0.00529718925967217, 0.00530060985982167, 0.00530349539642645, 0.00531599442206701, 0.00534028904265252, 0.00537246379325354, 0.00540585013002459, 0.0054339460295934, 0.0054521865288382, 0.00545864030813956, 0.00545399432645814, 0.00544112786606324, 0.00542441980922903, 0.00540885182661842, 0.00539900140040357, 0.00539809667849792, 0.0054073427083711, 0.0054256819035626, 0.00545003887923576
flux1:, 0.662158584169456, 0.00334783151428176, 0.00333521416231859, 0.00332718174257191, 0.00332441767056604, 0.00332643633327648, 0.00333216034804341, 0.0033404966682304, 0.00335066082027331, 0.00336221638834944, 0.00337497257362844, 0.00338888884299484, 0.00340399069084249, 0.00342016707491337, 0.00343678425748995, 0.00345235211957093, 0.00346481174270256, 0.00347299564181541, 0.00347912946590328, 0.00349095363668882, 0.00352078086335939, 0.00357881806648039, 0.00366119097431175, 0.00374134897278361, 0.00378551847218626, 0.00380711893583167, 0.00388911617384279, 0.00400738063312578, 0.00403814586244166, 0.00417482620106271, 0.00426347874172986, 0.0043055543296699, 0.00435089572408394, 0.00445439859590395, 0.00460546076707294, 0.00464918046825916, 0.00477448541018884, 0.00487676782828967, 0.00490044691714978, 0.0049332537083294, 0.00500361333276226, 0.00508059024133998, 0.00513410798554898, 0.00515841376812926, 0.005165311724365, 0.0051703369424584, 0.00518365609120247, 0.00520760803755091, 0.00523856796894603, 0.00527025362134486, 0.0052965779318572, 0.00531335503648252, 0.00531895460340345, 0.00531426327492311, 0.0053022407151874, 0.00528720804853644, 0.00527394082901322, 0.00526667795035788, 0.00526822905231996, 0.00527938308900475, 0.00529875792597495, 0.00532311373005692
flux1:, 0.662421033073209, 0.00310449211984451, 0.00309230853127866, 0.00308361927355189, 0.00307922859605647, 0.00307896446111972, 0.00308220543963231, 0.00308837160172538, 0.00309714157739156, 0.0031083869336747, 0.00312199712213532, 0.0031377706101824, 0.00315538574532184, 0.00317430446399233, 0.00319350111534402, 0.00321120378302739, 0.0032251919514849, 0.00323422307759089, 0.00324051542812783, 0.00325191270262173, 0.0032810199727193, 0.00333852952289245, 0.00342108151705458, 0.00350242151449771, 0.00354877593849389, 0.00357344435186822, 0.00365950431674046, 0.00378358415891815, 0.00381967704195142, 0.00396300445427361, 0.00405428142205669, 0.00410502705058531, 0.00415802046554559, 0.00426171417651354, 0.00441656223992477, 0.00446142160817837, 0.00458904226518944, 0.00469392169695248, 0.00471990543409752, 0.00475555627530661, 0.00483017685674581, 0.00491250492432566, 0.00497152053036114, 0.00500066370649815, 0.00501126531236229, 0.00501863718460656, 0.00503290358473592, 0.00505653576834609, 0.00508620778647472, 0.00511605134867498, 0.00514042881083557, 0.005155566803499, 0.00516016488334218, 0.00515533214862169, 0.00514412340903856, 0.00513080630774905, 0.00511994209598763, 0.00511541055554352, 0.00511957326066154, 0.00513277079774699, 0.00515326923459144, 0.00517764870179119
flux1:, 0.662683481976962, 0.00284621321063725, 0.00283449840809312, 0.00282519564644765, 0.00281922110323719, 0.00281670893692108, 0.00281748700373959, 0.002821482004404, 0.00282883005661121, 0.00283970755348565, 0.00285408487171963, 0.00287160436574289, 0.00289160607956718, 0.00291313788013398, 0.00293479993078629, 0.00295455992929327, 0.00297005399852085, 0.00297996498274385, 0.00298646939896468, 0.00299744048981203, 0.00302568831585503, 0.00308234909653678, 0.00316464506097166, 0.00324679457094075, 0.00329517974275232, 0.00332288149453519, 0.00341270673866396, 0.00354210291262763, 0.00358345044643712, 0.00373305675702355, 0.00382679435343462, 0.00388630451447987, 0.00394706735708323, 0.00405080962502245, 0.00420929880396794, 0.00425530377326089, 0.00438498640628879, 0.00449243434350594, 0.00452082649657027, 0.00455926700470347, 0.00463794429596982, 0.00472542107129042, 0.00478984908913092, 0.00482388291849616, 0.00483833006459984, 0.00484820596840122, 0.00486353577056809, 0.00488689820891942, 0.00491526824831166, 0.00494320758010401, 0.00496554695339557, 0.00497894236354443, 0.00498243759910768, 0.00497737704710528, 0.00496692198125393, 0.00495529469082671, 0.00494684459008236, 0.00494508744297914, 0.00495192485895715, 0.00496723305071927, 0.0049889107660393, 0.00501334754856273
flux1:, 0.662945930880715, 0.00257520128672902, 0.00256398422003374, 0.00255414406207045, 0.00254669470223746, 0.00254205736475573, 0.00254048621953561, 0.00254239015904746, 0.00254834095371183, 0.00255880532861787, 0.00257383101027225, 0.00259291271837607, 0.00261507162234729, 0.00263896986670579, 0.00266286843144687, 0.00268451216487672, 0.00270142427878494, 0.00271221923484269, 0.00271899444605105, 0.00272956582085572, 0.00275683956146714, 0.00281233226902024, 0.00289390555444141, 0.00297643590459967, 0.0030266303783074, 0.00305723865228938, 0.00315037664549126, 0.00328438860623888, 0.0033307441743858, 0.00348604673364457, 0.00358195373711089, 0.0036501674374672, 0.00371870838025097, 0.00382234401464365, 0.00398430034343286, 0.00403148335999602, 0.00416299242979685, 0.00427299661508194, 0.00430389915984639, 0.00434502445234681, 0.00442745151468795, 0.00451974206420311, 0.00458936086996757, 0.00462821701598128, 0.00464655588040394, 0.00465903128384413, 0.00467551789360736, 0.00469867821787195, 0.00472578551721808, 0.0047518367546292, 0.0047721348166503, 0.00478376484574294, 0.00478611327382139, 0.00478076063273402, 0.00477098014113161, 0.00476095839411988, 0.00475484431265532, 0.0047557995242955, 0.00476527177075295, 0.00478267464421602, 0.00480553816218718, 0.00483005860822821
flux1:, 0.663208379784469, 0.00229426787951458, 0.00228357895608454, 0.00227331685698675, 0.00226457256261147, 0.00225802275341946, 0.00225430838930433, 0.00225427840773208, 0.00225890282749199, 0.00226891376884409, 0.00228442943603054, 0.00230480982224783, 0.00232878781705159, 0.00235468380052442, 0.00238047164087941, 0.00240372640063502, 0.00242190021697832, 0.00243355040686333, 0.00244065450387837, 0.00245087105576962, 0.00247707225510246, 0.00253106937271529, 0.0026114102350679, 0.00269382391113091, 0.00274552637709501, 0.00277880925749951, 0.00287463690089045, 0.00301234761749698, 0.00306327938438642, 0.00322345860842894, 0.00332110477523731, 0.00339777852164947, 0.00347397042117946, 0.00357731792786791, 0.00374251192664003, 0.0037909194183037, 0.00392402431102553, 0.00403657369993309, 0.00407007803166908, 0.00411372860677661, 0.00419949298251972, 0.00429612693488068, 0.0043705746998322, 0.00441405710315741, 0.00443622939716148, 0.0044513268268782, 0.0044690287352022, 0.0044920604835933, 0.0045179880541455, 0.00454223976892962, 0.00456058020356857, 0.00457050665419516, 0.00457173010456211, 0.00456605465307432, 0.00455686295268852, 0.00454831461555245, 0.00454437596372869, 0.00454787746901576, 0.00455983642279627, 0.00457922381364841, 0.0046032152412601, 0.00462782135994092
flux1:, 0.663470828688222, 0.0020068842429931, 0.00199676156492128, 0.00198623573540224, 0.0019764471814706, 0.00196828393319534, 0.00196271824105601, 0.00196098027728947, 0.00196438662500047, 0.00197390068904653, 0.0019897019859395, 0.00201103368260966, 0.00203638218000923, 0.00206378515159341, 0.00209099750675718, 0.00211549180807314, 0.00213470100017449, 0.00214714051213615, 0.00215462352200712, 0.00216453855662956, 0.00218957328750209, 0.00224172652975984, 0.00232026901150865, 0.00240198656931257, 0.00245480400471283, 0.00249041358127774, 0.00258812462477548, 0.0027283892793253, 0.00278327373130042, 0.00294725376205455, 0.00304606167245529, 0.00313074271343599, 0.00321429388742145, 0.00331713054700592, 0.00348524645370998, 0.00353492234684666, 0.00366937884663089, 0.00378444346084271, 0.00382061868634698, 0.00386657611179633, 0.0039551588978318, 0.00405553061318066, 0.00413430493257625, 0.00418208732864357, 0.00420792461505187, 0.00422558453949628, 0.00424451340485262, 0.00426748263313293, 0.00429234418667644, 0.00431494659379596, 0.00433149326231135, 0.00433986109822258, 0.0043400513846588, 0.00433406506159946, 0.00432538199562446, 0.00431814013168526, 0.00431614491999317, 0.00432192930598152, 0.00433611918401272, 0.00435728064591627, 0.004382265564466, 0.00440691866703922
flux1:, 0.663733277591975, 0.00171722667081507, 0.00170772032593954, 0.00169713149473378, 0.00168661534282922, 0.00167721539801706, 0.00167016513676205, 0.00166700229777149, 0.00166932591627471, 0.00167828893686445, 0.00169412166911728, 0.00171597352345914, 0.00174213679261442, 0.00177043930651378, 0.00179849946305864, 0.00182376684220084, 0.00184371532496551, 0.00185683659623531, 0.00186473124531384, 0.0018743935784059, 0.0018981576363881, 0.00194808279737532, 0.00202419007564947, 0.00210453668331621, 0.00215797325071897, 0.00219543666503429, 0.00229403209057718, 0.00243547063337838, 0.00249349126190048, 0.00265992424680775, 0.00275916468777988, 0.00285116499856957, 0.00294158936813504, 0.00304363510482183, 0.00321423630496928, 0.00326520179333334, 0.0034007283615983, 0.00351823423907102, 0.0035571125777787, 0.00360509497744917, 0.00369587188054751, 0.00379924389073858, 0.00388170526897159, 0.003933332654698, 0.00396255422427857, 0.00398262853126487, 0.00400273831501047, 0.00402568931167136, 0.00404961325904549, 0.0040707627621414, 0.00408574723417474, 0.00409277721685788, 0.00409209519647837, 0.00408585825125811, 0.00407762043741963, 0.00407149775483035, 0.00407115743658833, 0.00407887612393824, 0.00409494038864619, 0.00411756514947733, 0.00414332519832429, 0.00416793200542433
flux1:, 0.663995726495728, 0.00143020686973071, 0.00142138083481117, 0.00141096820681866, 0.00140009771986519, 0.00138990233516709, 0.00138179433076035, 0.00137753297122016, 0.00137892550984157, 0.00138726674484056, 0.00140282667145851, 0.00142468888666933, 0.00145101324203569, 0.0014795022962277, 0.00150773211181661, 0.00153321841127306, 0.00155354220086135, 0.00156719124588206, 0.00157550177784471, 0.00158493985231267, 0.00160730077803957, 0.00165456004552585, 0.00172750837294009, 0.00180570006317695, 0.00185914663848852, 0.00189785880177723, 0.00199614009655626, 0.00213713366580218, 0.00219728443789219, 0.00236453886317097, 0.00246332962046281, 0.00256170113778593, 0.00265828784851125, 0.00275918819481643, 0.00293167970129613, 0.00298390962663049, 0.00312015873997181, 0.00323995841106672, 0.00328151788911174, 0.00333117521853505, 0.00342341956150876, 0.00352892927848579, 0.00361430852593221, 0.00366920276726304, 0.00370141749281407, 0.00372366625271081, 0.00374484433085635, 0.00376778547147641, 0.00379089696685166, 0.00381081677824512, 0.00382452047338403, 0.00383049575685724, 0.00382916467083046, 0.00382278688720594, 0.00381495652146592, 0.00380976002473008, 0.0038107471387244, 0.00381998356672459, 0.00383747825955191, 0.00386116198966898, 0.00388739351626374, 0.0039117965554749
flux1:, 0.664258175399482, 0.0011514789644799, 0.0011434103712007, 0.00113344390316041, 0.00112263549215792, 0.00111213353116913, 0.00110343723021307, 0.00109843201685823, 0.00109905164039855, 0.00110668085316943, 0.0011216181381732, 0.00114291326847875, 0.00116866259696044, 0.00119653682311058, 0.0012241722977288, 0.0012492464438805, 0.00126951714802299, 0.00128348854441099, 0.00129217773511989, 0.00130138100045693, 0.00132215727659403, 0.00136623945564017, 0.00143520117431254, 0.00151033115229828, 0.00156305548588681, 0.00160227323326955, 0.00169883857109192, 0.00183752982374184, 0.00189862293769565, 0.00206477653726906, 0.00216208441797471, 0.00226559620657068, 0.0023673795914644, 0.00246668815476906, 0.00264027733898811, 0.00269367378127851, 0.00283019889733372, 0.0029520381230104, 0.00299618295400978, 0.00304709209187261, 0.00313997963543205, 0.00324664916093372, 0.00333405858902677, 0.0033915282117051, 0.00342624068935423, 0.00345033285409916, 0.00347239409307835, 0.00349528506704924, 0.00351768741215414, 0.00353660544021682, 0.00354933725454606, 0.00355458434405886, 0.00355287730494984, 0.00354651414722, 0.00353908441656876, 0.00353462902034827, 0.00353659644628211, 0.00354688738500268, 0.00356530054176985, 0.00358955926002244, 0.00361587906872969, 0.00363985301727639
flux1:, 0.664520624303235, 8.87411868140362e-4, 8.8018753920837e-4, 8.70956877323815e-4, 8.60653331646953e-4, 8.5036171719895e-4, 8.41570357291728e-4, 8.36189626936278e-4, 8.36193385254928e-4, 8.43001879359866e-4, 8.56930956328113e-4, 8.77031230842559e-4, 9.01409092959955e-4, 9.27802072514378e-4, 9.54013987521043e-4, 9.77982335180798e-4, 9.97712491445068e-4, 0.00101174453546063, 0.00102071952072962, 0.00102961787559893, 0.00104855625477297, 0.00108885597197545, 0.00115288268306182, 0.00122390855321169, 0.00127504646030179, 0.00131388421904997, 0.00140712790402459, 0.00154142556066252, 0.0016021030792744, 0.00176494109508126, 0.0018595871409913, 0.00196670552020873, 0.00207243667421867, 0.00216959775315638, 0.00234325503104216, 0.00239761904478716, 0.00253383823598275, 0.0026573201634554, 0.00270385948978777, 0.00275551926762129, 0.00284813465250059, 0.00295488337810263, 0.00304333150588106, 0.00310258553625614, 0.00313920666527095, 0.00316472524317158, 0.00318741000708962, 0.00321015176036385, 0.00323190874657436, 0.00325003435397329, 0.00326210516608366, 0.00326697021294031, 0.00326519224035659, 0.00325903570103798, 0.00325203201956511, 0.00324815193582271, 0.00325075241170167, 0.00326161217028551, 0.00328038848241835, 0.00330467937966992, 0.0033306381010122, 0.00335389334256714
flux1:, 0.664783073206988, 6.45013818928244e-4, 6.38724107568893e-4, 6.30524702771039e-4, 6.21176023345334e-4, 6.11618737566614e-4, 6.03230426848401e-4, 5.97843068473288e-4, 5.97382455661619e-4, 6.03248800077075e-4, 6.15764067539338e-4, 6.34015179367485e-4, 6.56193434050906e-4, 6.80203036693129e-4, 7.0412265141037e-4, 7.26247111274769e-4, 7.4489790928381e-4, 7.58668835306961e-4, 7.67766987514701e-4, 7.76209807069607e-4, 7.92962506918141e-4, 8.28760261171514e-4, 8.86767997893702e-4, 9.52501470914267e-4, 0.00100105005790782, 0.00103847765172926, 0.00112659369730812, 0.00125418203520743, 0.00131293129665408, 0.00146995124503887, 0.00156061939502647, 0.00166949253507356, 0.00177761430040079, 0.00187194666986477, 0.00204436846773866, 0.00209937132994717, 0.00223452923881534, 0.00235907766152279, 0.00240770368043385, 0.00245953014009901, 0.00255087476799495, 0.0026565343660146, 0.00274494370306426, 0.00280510924155271, 0.00284297119337825, 0.00286942325404641, 0.00289240018677578, 0.00291482891305101, 0.00293594982062267, 0.0029534513647251, 0.00296514727071023, 0.00296996922722747, 0.00296843480866486, 0.00296269925227184, 0.00295617591221579, 0.00295273280056418, 0.00295563729860897, 0.00296658331588411, 0.00298515272427612, 0.00300890107926755, 0.00303400403768904, 0.00305619811932532
flux1:, 0.665045522110741, 4.31795822452468e-4, 4.26525909537602e-4, 4.1964297253425e-4, 4.11685851246257e-4, 4.0337273044417e-4, 3.95872690889797e-4, 3.90837633124003e-4, 3.90058109940868e-4, 3.94858955371787e-4, 4.05556344755614e-4, 4.21307478756326e-4, 4.40461087361652e-4, 4.61184553181213e-4, 4.81934330779247e-4, 5.01454656032452e-4, 5.18446922053954e-4, 5.3157359323225e-4, 5.40550338949475e-4, 5.48287367859815e-4, 5.62391680983805e-4, 5.92837418746949e-4, 6.43596447884719e-4, 7.02697824664576e-4, 7.47512460252218e-4, 7.82356328879789e-4, 8.63347623867115e-4, 9.8170215575361e-4, 0.0010368752919358, 0.00118529980409261, 0.00127054963812, 0.00137899866366605, 0.00148762639473577, 0.00157830971927621, 0.00174788669811872, 0.0018030425108658, 0.00193617298183512, 0.00206099699501015, 0.00211126389283458, 0.00216258629670865, 0.00225158757139863, 0.00235491897061484, 0.00244214634549076, 0.00250228938478027, 0.00254066468344648, 0.0025674962911953, 0.00259037048201496, 0.0026122568410537, 0.00263268579738299, 0.00264967101825426, 0.00266122747484669, 0.00266631010768492, 0.00266531781889708, 0.00266022167552411, 0.00265425397793937, 0.00265114115658262, 0.00265405479860885, 0.0026646329369122, 0.00268244144021746, 0.00270507220443212, 0.00272880694921203, 0.00274956389507711
flux1:, 0.665307971014495, 2.55563356265746e-4, 2.51382310216253e-4, 2.46073423606679e-4, 2.39910526437468e-4, 2.33317133676224e-4, 2.27162295753946e-4, 2.22821503336023e-4, 2.21866478069679e-4, 2.25492512969065e-4, 2.33996586362979e-4, 2.46636090790244e-4, 2.61983453019714e-4, 2.78557744622086e-4, 2.9528702290591e-4, 3.11447731910393e-4, 3.26177316393443e-4, 3.3821820849179e-4, 3.46739222786957e-4, 3.53406245144597e-4, 3.64269772016637e-4, 3.88373301491506e-4, 4.30505771142066e-4, 4.81486082426835e-4, 5.2128343664873e-4, 5.52233148541652e-4, 6.23928136273526e-4, 7.30339139613204e-4, 7.80177445161384e-4, 9.16977069598507e-4, 9.95261599155574e-4, 0.00110078068517133, 0.00120769164913346, 0.00129375739830547, 0.00145855147024309, 0.00151319341060409, 0.0016430858423934, 0.00176714878247956, 0.00181845429962915, 0.00186851269467409, 0.0019540347278627, 0.00205374675086827, 0.00213860562821138, 0.00219775449254921, 0.00223587869237792, 0.002262494556244, 0.00228482136094211, 0.00230587580290894, 0.00232548700618939, 0.00234198829162443, 0.00235356749920974, 0.00235915259488947, 0.00235895879139886, 0.00235470350205943, 0.00234937596242267, 0.0023465183985827, 0.00234919282456122, 0.00235900067731933, 0.00237554136322545, 0.00239651347462057, 0.00241838243574316, 0.00243731907435207
flux1:, 0.665570419918248, 1.24131415698421e-4, 1.21079531567979e-4, 1.17556924737862e-4, 1.13537262041747e-4, 1.09087154586904e-4, 1.04694217801941e-4, 1.01369919196524e-4, 1.00389406215865e-4, 1.02766157317253e-4, 1.08762016075531e-4, 1.1775775364758e-4, 1.28605601930857e-4, 1.40252300678785e-4, 1.52177667449612e-4, 1.6426003310963e-4, 1.76118810337573e-4, 1.86583289914846e-4, 1.94223773276647e-4, 1.99336292331695e-4, 2.0623132197867e-4, 2.22863143246886e-4, 2.54852004713233e-4, 2.96085917864548e-4, 3.29455723363087e-4, 3.55078012382073e-4, 4.15157010426823e-4, 5.06762762631326e-4, 5.49426902328363e-4, 6.71354845356604e-4, 7.41044477369377e-4, 8.40812645162941e-4, 9.43447178034907e-4, 0.00102377618582011, 0.0011815101624764, 0.0012347729987208, 0.0013599460082582, 0.00148194204017252, 0.00153351381842322, 0.00158145922373746, 0.00166231533958813, 0.00175708483428461, 0.00183836910872661, 0.00189553980367615, 0.00193263702843612, 0.00195842431789687, 0.00197972869154589, 0.00199961333558843, 0.00201821327811234, 0.00203417959257039, 0.00204585338980823, 0.00205209763127141, 0.00205289155817819, 0.00204963964909007, 0.00204503140885106, 0.00204238170896181, 0.00204462318490539, 0.0020533298729716, 0.00206817208727052, 0.00208701320843334, 0.00210656933344175, 0.00212332701666566
flux1:, 0.665832868822001, 4.49666629212255e-5, 4.30418796886858e-5, 4.14555953748487e-5, 3.98573962536191e-5, 3.79081316643592e-5, 3.56461209984956e-5, 3.36428014296581e-5, 3.28067027358775e-5, 3.39195487176663e-5, 3.71884618703258e-5, 4.21314929083529e-5, 4.79229987480917e-5, 5.39966712985917e-5, 6.04464913493726e-5, 6.78057579179202e-5, 7.62092249482387e-5, 8.45749484759403e-5, 9.08285523415141e-5, 9.37865748235365e-5, 9.58569526983912e-5, 1.03762811184755e-4, 1.2397511370759e-4, 1.53727440568526e-4, 1.79155512152245e-4, 1.97918017876182e-4, 2.43951097810147e-4, 3.17782490444535e-4, 3.5138947872334e-4, 4.55029996996042e-4, 5.14443684013458e-4, 6.05350876466478e-4, 7.0082832727171e-4, 7.7415714777794e-4, 9.22220774321811e-4, 9.73032367745119e-4, 0.00109171862128027, 0.00121006056299543, 0.00126094960083427, 0.00130584808422238, 0.00138081567604277, 0.00146930916179269, 0.00154581801363025, 0.00160004073997385, 0.00163535115944855, 0.00165970659709604, 0.00167950733511738, 0.00169785432180506, 0.00171519162162855, 0.0017304884434141, 0.00174222869822799, 0.00174918660985706, 0.00175106941708205, 0.0017489239183356, 0.00174509297019424, 0.00174262411845004, 0.00174429714953026, 0.00175165841572974, 0.00176447309554435, 0.00178081231496009, 0.00179769511250796, 0.00181197453881483
flux1:, 0.666095317725754, 2.47712846355363e-5, 2.3915814715875e-5, 2.4339223854621e-5, 2.53568362915258e-5, 2.61910417565916e-5, 2.63792579064396e-5, 2.59907256918341e-5, 2.55063818174987e-5, 2.54287974656057e-5, 2.58860707751567e-5, 2.65359046909459e-5, 2.69002078471997e-5, 2.69386977654168e-5, 2.74007350369902e-5, 2.95081864870374e-5, 3.39300811930701e-5, 3.96697460420957e-5, 4.39690834014167e-5, 4.40754187120792e-5, 4.03584681416929e-5, 3.81900584008901e-5, 4.4916773702833e-5, 6.13845465745454e-5, 7.72889338583477e-5, 8.7595279596431e-5, 1.17092943638972e-4, 1.7013051844922e-4, 1.92797979972329e-4, 2.74629460787023e-4, 3.22073603368773e-4, 4.00763056030731e-4, 4.85915023518539e-4, 5.50852905814951e-4, 6.86328456665342e-4, 7.33412758240742e-4, 8.43558686467072e-4, 9.56380516397259e-4, 0.00100546399555176, 0.00104630595898472, 0.00111414439283704, 0.00119504140418, 0.00126560491457359, 0.0013159510050111, 0.00134875918290941, 0.00137111821936935, 0.00138895604229341, 0.00140539169952761, 0.00142117451265788, 0.00143559251072891, 0.00144727048783468, 0.00145488552340558, 0.00145785557886726, 0.00145684314600773, 0.00145381133015155, 0.00145150741174836, 0.00145253415865731, 0.00145840204190309, 0.00146898155287572, 0.00148257766683443, 0.00149654688543844, 0.00150814326781774
flux1:, 0.666357766629508, 6.90347498553102e-5, 6.91233901376883e-5, 7.15426829603607e-5, 7.52790328549981e-5, 7.91017340934822e-5, 8.20137571643921e-5, 8.35352751122489e-5, 8.36685651141234e-5, 8.25922135561847e-5, 8.03253914563553e-5, 7.66545772876249e-5, 7.14554287831762e-5, 6.52299327428977e-5, 5.9400321712646e-5, 5.58890303284396e-5, 5.590248369311e-5, 5.85201509045007e-5, 6.026971341993e-5, 5.67629737260533e-5, 4.62276923481665e-5, 3.25904770555039e-5, 2.41034928013585e-5, 2.54741464685097e-5, 3.02550979708109e-5, 3.04919068569492e-5, 4.0968666754546e-5, 7.02120500874822e-5, 8.01094850838649e-5, 1.36582164206632e-4, 1.70397065633598e-4, 2.33324984327389e-4, 3.04747361414001e-4, 3.59804972332659e-4, 4.79514483660022e-4, 5.2140796656095e-4, 6.20691462109963e-4, 7.25868359682844e-4, 7.71863744607233e-4, 8.07579592345441e-4, 8.6705184934577e-4, 9.39070233670873e-4, 0.00100257553957801, 0.00104818410114866, 0.00107784705664976, 0.00109771368557036, 0.00111318168398522, 0.00112735526902928, 0.00114127556329284, 0.00115454801094561, 0.00116594350655312, 0.00117404879905858, 0.00117799534469191, 0.00117805534546827, 0.001175796232145, 0.00117364275084036, 0.00117399905990014, 0.00117832598143095, 0.001186597279539, 0.00119736058234011, 0.00120832481624732, 0.00121716041286907
flux1:, 0.666620215533261, 1.81590128609647e-4, 1.82421979225452e-4, 1.86731295061715e-4, 1.9319727803233e-4, 2.00140375749709e-4, 2.06014375786173e-4, 2.09759392440508e-4, 2.10858189411107e-4, 2.09123005739541e-4, 2.04428017801136e-4, 1.96663333988344e-4, 1.86043968011973e-4, 1.73606075557655e-4, 1.61437075728687e-4, 1.52149174810494e-4, 1.47472751511947e-4, 1.46548623689325e-4, 1.45169424625957e-4, 1.37271257741887e-4, 1.18872219325032e-4, 9.23894276793758e-5, 6.70144072206609e-5, 5.15387569207649e-5, 4.3641563038175e-5, 3.22366020069917e-5, 2.12861085791796e-5, 2.38344264185989e-5, 1.92401565596822e-5, 4.68670229378724e-5, 6.54797006873507e-5, 1.0899187937901e-4, 1.63115828089439e-4, 2.06745837108763e-4, 3.07320483009053e-4, 3.42403033333228e-4, 4.28271122484023e-4, 5.23458826259899e-4, 5.64950454658586e-4, 5.94433438011381e-4, 6.44331992115429e-4, 7.06255348856818e-4, 7.61673124950658e-4, 8.01776687346972e-4, 8.27750468165795e-4, 8.44726070104507e-4, 8.57500689950383e-4, 8.69115952002971e-4, 8.80879242424905e-4, 8.92707373374622e-4, 9.03527586290143e-4, 9.11857123676904e-4, 9.16563725311286e-4, 9.17545195622376e-4, 9.15976886725725e-4, 9.13952475639129e-4, 9.1366174696786e-4, 9.16499395332511e-4, 9.22529920503235e-4, 9.30535934729852e-4, 9.38573766167838e-4, 9.44724844651034e-4
flux1:, 0.666882664437014, 3.6421897756088e-4, 3.65514382969405e-4, 3.71518058569482e-4, 3.80639840601036e-4, 3.90774080078098e-4, 3.99829073390084e-4, 4.06149464686711e-4, 4.08667660632161e-4, 4.06789523785117e-4, 4.00201873757519e-4, 3.88858860151798e-4, 3.73279637999772e-4, 3.55001831456997e-4, 3.36744954952586e-4, 3.21777234987724e-4, 3.12322948524646e-4, 3.07563991996871e-4, 3.02547550353777e-4, 2.89521756889256e-4, 2.62266135072614e-4, 2.21655906814707e-4, 1.77857597260019e-4, 1.43934277638405e-4, 1.21922253345499e-4, 9.74113087397804e-5, 6.27901012812853e-5, 3.59304266239521e-5, 1.52917595022454e-5, 1.07496511800643e-5, 1.27307371143666e-5, 3.31541533931061e-5, 6.63344760373005e-5, 9.69828939801269e-5, 1.7495312063133e-4, 2.01493209041294e-4, 2.71220165437903e-4, 3.53913953386428e-4, 3.89392357527822e-4, 4.11528781559798e-4, 4.50705808020074e-4, 5.01413017455494e-4, 5.47823972647624e-4, 5.81772429670787e-4, 6.03635990080859e-4, 6.17445515918946e-4, 6.27316043070346e-4, 6.36163442110374e-4, 6.45521980505823e-4, 6.55606714703327e-4, 6.65513938291385e-4, 6.73724030614886e-4, 6.78882466190475e-4, 6.80550224272837e-4, 6.79534757693177e-4, 6.77606034459526e-4, 6.76732394246154e-4, 6.78226269828608e-4, 6.82222590985024e-4, 6.87716803322281e-4, 6.9308862267341e-4, 6.9680424955056e-4
flux1:, 0.667145113340768, 6.1635122734551e-4, 6.17755594028517e-4, 6.2517855432449e-4, 6.36813088424957e-4, 6.50167079815342e-4, 6.62623953861076e-4, 6.71931915510258e-4, 6.76451551839166e-4, 6.75144570128456e-4, 6.67462180815321e-4, 6.53369311456141e-4, 6.33634213116351e-4, 6.10239764177237e-4, 5.86480148440777e-4, 5.66223846942165e-4, 5.52143061252385e-4, 5.4343543394513e-4, 5.34403056259459e-4, 5.15622403788349e-4, 4.7864558462604e-4, 4.22806232662183e-4, 3.5928082372224e-4, 3.05546955268598e-4, 2.681801028252e-4, 2.29278686706659e-4, 1.68994179016897e-4, 1.10293641345345e-4, 7.22867796858629e-5, 3.25232069882733e-5, 1.6644709479406e-5, 1.03905280675397e-5, 1.90081792788463e-5, 3.51740795272978e-5, 8.70771097517827e-5, 1.03289714379197e-4, 1.54054288074527e-4, 2.21666126992683e-4, 2.49579136428357e-4, 2.63285325776755e-4, 2.90686754701756e-4, 3.2918314240729e-4, 3.65804006016992e-4, 3.93086083002056e-4, 4.10561289163428e-4, 4.21075111944706e-4, 4.27969531412071e-4, 4.33956690918749e-4, 4.40743627956411e-4, 4.48821401602369e-4, 4.57467750691164e-4, 4.65167686132319e-4, 4.70401957510654e-4, 4.72452330006249e-4, 4.71802761681201e-4, 4.6992376861716e-4, 4.68566027026743e-4, 4.68946826183179e-4, 4.71246611363706e-4, 4.74639962022342e-4, 4.77789290520911e-4, 4.79499889231666e-4
flux1:, 0.667407562244521, 9.34902809493673e-4, 9.35998497948667e-4, 9.445050745014e-4, 9.58463224190314e-4, 9.7504808779882e-4, 9.91153269105185e-4, 0.00100394216654396, 0.00101119053537505, 0.001011380473236, 0.00100367445116291, 9.87982992118777e-4, 9.65250799895103e-4, 9.3782871177106e-4, 9.09506188594002e-4, 8.8467622496819e-4, 8.66398493555632e-4, 8.53856623747573e-4, 8.40618594609502e-4, 8.15633632903423e-4, 7.68277300445262e-4, 6.96374088307859e-4, 6.12141695713498e-4, 5.37563083952908e-4, 4.83876634381429e-4, 4.29551460922839e-4, 3.41948703631196e-4, 2.49344828952384e-4, 1.92930379402597e-4, 1.15270455126508e-4, 8.05605026095226e-5, 4.42335320742826e-5, 2.48074633453745e-5, 2.51076038718557e-5, 4.76070691753486e-5, 5.17214855214948e-5, 8.07000624038598e-5, 1.3065063877079e-4, 1.49464049115137e-4, 1.53728594478166e-4, 1.68430834893917e-4, 1.9388000238907e-4, 2.20088174745617e-4, 2.40349565845955e-4, 2.53316211958246e-4, 2.60566092024332e-4, 2.64571263041236e-4, 2.67749154948011e-4, 2.71910898641209e-4, 2.77790791314132e-4, 2.84857402493573e-4, 2.91647238898503e-4, 2.96546363376945e-4, 2.98631988497183e-4, 2.98127400468719e-4, 2.96244507527013e-4, 2.94532149623564e-4, 2.94105279703583e-4, 2.9516358604332e-4, 2.97019107941124e-4, 2.98563003133204e-4, 2.98877347570857e-4
flux1:, 0.667670011148274, 0.00131428360928857, 0.00131461034840597, 0.00132383084085615, 0.00133990642799308, 0.00135974357868314, 0.00137979227357988, 0.00139665300313621, 0.00140751106486363, 0.00141033615677558, 0.00140394566688999, 0.00138812133929784, 0.00136389750642275, 0.00133389828669781, 0.00130231063934109, 0.00127395941871542, 0.00125221896627389, 0.0012362255460993, 0.00121883405012914, 0.00118743731106165, 0.00112932293963222, 0.00104086887530337, 9.35358409004921e-4, 8.39311819195907e-4, 7.68688137028804e-4, 6.982227119587e-4, 5.82063968681783e-4, 4.53947327509595e-4, 3.78417101080907e-4, 2.60664317925888e-4, 2.06454806742099e-4, 1.36963505013225e-4, 8.62658729295754e-5, 6.94999638065528e-5, 5.95109679096814e-5, 4.98445112678091e-5, 5.43153324757664e-5, 8.41360032164539e-5, 9.24004201194235e-5, 8.63293875191486e-5, 8.75768561195778e-5, 9.93316648012886e-5, 1.14687375585076e-4, 1.27744599043448e-4, 1.36249418886818e-4, 1.40437240180254e-4, 1.41811546211647e-4, 1.42394020577252e-4, 1.44017934219074e-4, 1.47616951027922e-4, 1.52854490303402e-4, 1.5836708784155e-4, 1.62524325718357e-4, 1.64286451648027e-4, 1.63694167086154e-4, 1.6175654941553e-4, 1.59848537877396e-4, 1.58982937262153e-4, 1.59354052814323e-4, 1.60365598103448e-4, 1.61074470862826e-4, 1.60764605411513e-4
flux1:, 0.667932460052027, 0.00174659243942212, 0.00174567573206916, 0.00175523894110786, 0.00177324095757664, 0.00179638958164328, 0.00182074476500945, 0.00184237369269344, 0.00185787196347298, 0.00186466745875285, 0.0018611752497707, 0.00184696835962743, 0.00182307421131444, 0.00179228294277679, 0.00175906746863699, 0.00172857887429393, 0.00170442373953954, 0.00168565501118554, 0.0016644445522721, 0.00162672336703963, 0.00155781391448164, 0.00145273702023431, 0.00132585576275421, 0.00120819591051181, 0.00112042331326274, 0.00103347207479966, 8.88003432957562e-4, 7.23286875333907e-4, 6.28298099502209e-4, 4.68822706063419e-4, 3.9478611470447e-4, 2.89446880615262e-4, 2.04615058545799e-4, 1.69827121677465e-4, 1.24639200902142e-4, 9.96720518713964e-5, 7.71243394124434e-5, 8.45627654128749e-5, 8.09823225347822e-5, 6.38444402697034e-5, 5.10854602001807e-5, 4.87161930996459e-5, 5.29807275515189e-5, 5.88296897889387e-5, 6.30885056467275e-5, 6.45867500748445e-5, 6.37637465369927e-5, 6.21383269305001e-5, 6.14730594239549e-5, 6.2846338259542e-5, 6.61132831346175e-5, 7.00570425764443e-5, 7.311235393809e-5, 7.42180581677265e-5, 7.33213424266127e-5, 7.12962613194538e-5, 6.9382781908111e-5, 6.84998922871415e-5, 6.88159965551286e-5, 6.97803734128098e-5, 7.05482173535189e-5, 7.05226440932408e-5
flux1:, 0.668194908955781, 0.00222199583912726, 0.00221938173884107, 0.00222895065958836, 0.00224873499245866, 0.00227531511487786, 0.00230441808302588, 0.00233161259937296, 0.00235291097142925, 0.00236517437888125, 0.00236636039629856, 0.00235575219678399, 0.00233426934797911, 0.00230475381385865, 0.00227184457369057, 0.00224090493821919, 0.00221568482669349, 0.00219511641332037, 0.00217072624203987, 0.00212709809672582, 0.00204774142432669, 0.00192643179710005, 0.00177861299298309, 0.00163971787819799, 0.00153503079789914, 0.00143165704680207, 0.00125665715035783, 0.00105482680864064, 9.40420864107356e-4, 7.38230285953226e-4, 6.4440277747012e-4, 5.01032564455335e-4, 3.79671470164255e-4, 3.26202980364678e-4, 2.43593332535332e-4, 2.0203951979026e-4, 1.50280656639672e-4, 1.33403200264781e-4, 1.1690135682136e-4, 8.8169824655684e-5, 6.10881334884725e-5, 4.4405589438554e-5, 3.75539953432493e-5, 3.63722900528672e-5, 3.67646767843965e-5, 3.61080070895235e-5, 3.36900865462794e-5, 3.04184436689991e-5, 2.78845675014126e-5, 2.72474642633005e-5, 2.85425491088838e-5, 3.07409589216356e-5, 3.24228608713921e-5, 3.26037990076426e-5, 3.12324137096555e-5, 2.91236436188929e-5, 2.74301877621916e-5, 2.69934459284612e-5, 2.79412065704752e-5, 2.97252586400721e-5, 3.15318379353147e-5, 3.27981187561467e-5
flux1:, 0.668457357859534, 0.00272926617571964, 0.00272455977603403, 0.00273386683506035, 0.00275536335120844, 0.00278557023641208, 0.00281993875693378, 0.00285357707350173, 0.0028819259667376, 0.00290126121243451, 0.0029090332358183, 0.00290415797979608, 0.00288734766964437, 0.00286138116024583, 0.00283094115571575, 0.00280148579782736, 0.00277681638981398, 0.00275570650857398, 0.00272908106665447, 0.00268030688864173, 0.00259125596409412, 0.00245458760060393, 0.00228681113611815, 0.00212760111271251, 0.00200669760563859, 0.00188739185640306, 0.00168319928090617, 0.00144434400809311, 0.00131094822759464, 0.00106573528176121, 9.52524483869942e-4, 7.69516690095342e-4, 6.09785673087777e-4, 5.37316926656782e-4, 4.15646955660538e-4, 3.56516762942942e-4, 2.7377066844277e-4, 2.31054666835989e-4, 2.00832313817118e-4, 1.6021989372885e-4, 1.18759007789064e-4, 8.7830296526184e-5, 7.00570502064338e-5, 6.21991968064317e-5, 5.92553734830032e-5, 5.71231888313957e-5, 5.38648942012186e-5, 4.96720620661565e-5, 4.58612945625751e-5, 4.36007571826841e-5, 4.3086212123239e-5, 4.35102872323242e-5, 4.36729926457697e-5, 4.27617577136745e-5, 4.08220404192581e-5, 3.86890236743067e-5, 3.7481491338874e-5, 3.79861622313842e-5, 4.02821030449125e-5, 4.37863087594335e-5, 4.76532418836877e-5, 5.12718710933602e-5
flux1:, 0.668719806763287, 0.00325643476842039, 0.00324933893184801, 0.00325821675294495, 0.00328144763300134, 0.00331555374684649, 0.00335576473895018, 0.0033967678272438, 0.0034334496674527, 0.00346149023880807, 0.00347779254250639, 0.00348083688838257, 0.00347103622311844, 0.0034509969766956, 0.00342532681345937, 0.00339946299810904, 0.00337716666198846, 0.00335701569271284, 0.00332938116924356, 0.00327655401688866, 0.00317896109525717, 0.00302828570868872, 0.00284206931292009, 0.00266399759782168, 0.00252803226912762, 0.00239370943579061, 0.0021612270164933, 0.00188604478267765, 0.00173445748595685, 0.00144662386780561, 0.00131480120424584, 0.00109118119338194, 8.91861008563422e-4, 8.00438322650232e-4, 6.38727901914984e-4, 5.61377793303767e-4, 4.46368324286722e-4, 3.76778108911861e-4, 3.32359778688147e-4, 2.79844258287793e-4, 2.24222324210926e-4, 1.79377477720558e-4, 1.51093911283029e-4, 1.37079089644177e-4, 1.31459194839366e-4, 1.28649596039092e-4, 1.25430909886452e-4, 1.2118308732084e-4, 1.16845159496355e-4, 1.13518518810346e-4, 1.11531299883202e-4, 1.10321350323578e-4, 1.08973175996782e-4, 1.06933204441664e-4, 1.04433983974188e-4, 1.02408783527876e-4, 1.01997725510662e-4, 1.03960391878076e-4, 1.08325527451009e-4, 1.14445614483467e-4, 1.21388525965909e-4, 1.28420496118864e-4
flux1:, 0.66898225566704, 0.00379150054454583, 0.00378185096148038, 0.00379025477723164, 0.00381534066407682, 0.00385368258964109, 0.00390033785031463, 0.00394961334112701, 0.00399586553176887, 0.0040341790332722, 0.00406088253921236, 0.00407396650866279, 0.00407346616562318, 0.0040617179535799, 0.00404314508131976, 0.00402305476208684, 0.0040050800897597, 0.00398756790869349, 0.00396038542030818, 0.00390489447200128, 0.00380027891851994, 0.00363739152467399, 0.00343475253924167, 0.00323976740785968, 0.00309032006539157, 0.00294229579661501, 0.00268297210542961, 0.00237275381680441, 0.00220411434169952, 0.00187476877514531, 0.00172544768494996, 0.00146090596085323, 0.00122144299830991, 0.0011114907172559, 9.09466424325016e-4, 8.13633785317537e-4, 6.65648284769482e-4, 5.68690211565304e-4, 5.09955234195017e-4, 4.45793166961384e-4, 3.76506669120354e-4, 3.18334855555301e-4, 2.80157730657063e-4, 2.60650096186156e-4, 2.531165466655e-4, 2.50512776440448e-4, 2.48303462290201e-4, 2.44975102947707e-4, 2.40992272000499e-4, 2.37312516706033e-4, 2.34361597537111e-4, 2.31835498129647e-4, 2.29155063206407e-4, 2.26100319774642e-4, 2.23171030627346e-4, 2.21469992226291e-4, 2.22211804554428e-4, 2.2615846656833e-4, 2.33292388029606e-4, 2.4288030451655e-4, 2.53859310541069e-4, 2.65310194719666e-4
flux1:, 0.669244704570794, 0.00432312651808952, 0.0043109192298715, 0.00431893775849492, 0.00434608956989986, 0.00438903903331976, 0.00444271465260325, 0.00450108489274291, 0.00455800797641957, 0.00460798712048056, 0.00464676711977379, 0.00467181338671411, 0.00468272386781291, 0.00468148472235082, 0.00467223979300744, 0.00466006792354096, 0.00464839292752344, 0.00463529784548924, 0.00461019619450508, 0.00455366838971396, 0.00444386029023424, 0.00427093886390004, 0.00405432917204902, 0.0038448105274268, 0.00368383299958984, 0.00352378122409895, 0.00323957110477031, 0.00289616404787979, 0.00271191081647199, 0.00234284308028227, 0.002177445666046, 0.00187234841383184, 0.00159287511755888, 0.00146519277045118, 0.00122330843087513, 0.00110912984037431, 9.28059666049899e-4, 8.03813260451398e-4, 7.3101010333545e-4, 6.55737821660604e-4, 5.73553519209533e-4, 5.02888569927e-4, 4.55619972756623e-4, 4.3140229886181e-4, 4.22786540494089e-4, 4.21317609653945e-4, 4.21134431802641e-4, 4.19766212190821e-4, 4.17116427749034e-4, 4.13924132463229e-4, 4.10673054027757e-4, 4.07319260858274e-4, 4.03656941477431e-4, 3.99858363640932e-4, 3.96756231020062e-4, 3.95683522958319e-4, 3.97976437990065e-4, 4.04428045773852e-4, 4.14982440745511e-4, 4.28807860439102e-4, 4.44678635653672e-4, 4.61442231463081e-4
flux1:, 0.669507153474547, 0.00484125662422638, 0.00482666469805184, 0.00483451751922351, 0.00486401352902243, 0.00491193384653204, 0.00497311636689268, 0.00504123536764773, 0.00510969262910218, 0.00517244018235652, 0.00522465009536207, 0.00526325065885799, 0.00528736634456368, 0.00529857450638339, 0.00530066342671501, 0.00529839965966512, 0.00529492553384349, 0.00528803078874745, 0.00526672390847409, 0.00521094777518857, 0.0050980116708053, 0.0049175353636242, 0.00468975423337161, 0.00446842926893312, 0.00429817453953595, 0.00412806964448075, 0.00382137703787428, 0.00344713144218554, 0.0032489518751941, 0.00284258540368856, 0.00266280080370802, 0.00231817898022659, 0.00199951102474933, 0.00185525712637256, 0.00157468704843937, 0.00144270021335051, 0.00122905696905079, 0.00107818132096728, 9.91924889687395e-4, 9.06347002285207e-4, 8.12282601372972e-4, 7.30178613153338e-4, 6.74778238931339e-4, 6.46720354850365e-4, 6.37885927604846e-4, 6.38483744170632e-4, 6.41343086269195e-4, 6.4299318633169e-4, 6.42703941617974e-4, 6.40927200578046e-4, 6.38162374508439e-4, 6.34617275224539e-4, 6.30480676718107e-4, 6.26357518932037e-4, 6.23461632877181e-4, 6.23402515113547e-4, 6.27675640022602e-4, 6.37130036939978e-4, 6.51681595459572e-4, 6.70395012334249e-4, 6.91862587629772e-4, 7.14667211650951e-4
flux1:, 0.6697696023783, 0.00533759437166196, 0.00532097142248881, 0.00532899245647023, 0.00536114223282861, 0.00541433372769642, 0.00548334844068279, 0.00556161476100717, 0.00564213170531048, 0.00571834890660894, 0.00578490033990038, 0.0058381912281758, 0.0058768629227329, 0.0059020504289283, 0.00591713199449868, 0.00592649492803144, 0.005932938693083, 0.00593393396300248, 0.00591812976132367, 0.00586496761467664, 0.00575111235134616, 0.0055657643851806, 0.0053298555360822, 0.00509969961767493, 0.00492263855593238, 0.00474468645245928, 0.00441829354099119, 0.00401599644366331, 0.00380577270542272, 0.00336509943757653, 0.00317283741207535, 0.00279035663629804, 0.00243396873146468, 0.00227463347843148, 0.00195724050464541, 0.00180837119577556, 0.00156327920237041, 0.00138699569042298, 0.00128824883488916, 0.00119341557689563, 0.00108871073002219, 9.96409522028477e-4, 9.33961277692579e-4, 9.02985440869572e-4, 8.94789813299132e-4, 8.98345628109135e-4, 9.05214598664388e-4, 9.10906456957995e-4, 9.14002296393238e-4, 9.14607181011122e-4, 9.13193804609157e-4, 9.10204485067985e-4, 9.06228230574518e-4, 9.02323924007342e-4, 9.00115332191319e-4, 9.0151806949856e-4, 9.08212484692259e-4, 9.21122187741305e-4, 9.40145012524663e-4, 9.64243437677623e-4, 9.91820732056406e-4, 0.00102118112765039
flux1:, 0.670032051282053, 0.00580590128025746, 0.00578777086323201, 0.00579637925484661, 0.00583147795084488, 0.00589011784684485, 0.00596705648936407, 0.00605553076817097, 0.0061482043115354, 0.00623809338615207, 0.00631935356988198, 0.0063879088105878, 0.00644193589141097, 0.00648212056545424, 0.0065113999119655, 0.00653373347665299, 0.0065515284011251, 0.00656191453080397, 0.00655322270679704, 0.00650451835183177, 0.00639200000059474, 0.0062045622699032, 0.00596370229762602, 0.00572783186375334, 0.00554656328350671, 0.00536312587756621, 0.00502011282098112, 0.00459291347728648, 0.00437266761436833, 0.00390116916034624, 0.0036985120176221, 0.00328042607968862, 0.00288840910855974, 0.0027157785052496, 0.00236406026254181, 0.00219959642455081, 0.00192476347845942, 0.00172481750816268, 0.00161485916020741, 0.00151203488461396, 0.00139811497695534, 0.00129700799692834, 0.00122868352847736, 0.00119572937140506, 0.0011889873598716, 0.00119631065124884, 0.00120806013248704, 0.00121873036734827, 0.00122617778675009, 0.00123011288022407, 0.00123094161791423, 0.00122931663485795, 0.00122621840096246, 0.00122316219179487, 0.001222190687058, 0.0012255373580213, 0.00123507933126587, 0.00125182527560359, 0.00127566326839358, 0.00130545958960676, 0.00133943250502307, 0.00137561004763198
flux1:, 0.670294500185807, 0.00624209486820315, 0.00622312622556275, 0.00623278749362059, 0.00627106549525018, 0.00633514912024678, 0.00641980527062211, 0.00651814180191415, 0.00662256930566216, 0.00672576062099003, 0.0068214779099906, 0.00690523336214707, 0.00697478586761465, 0.00703039166340778, 0.00707453903209258, 0.00711073002604541, 0.00714094233736624, 0.00716194731818141, 0.00716179377170668, 0.00711928302293119, 0.00701030805438451, 0.00682355466163868, 0.0065809400438718, 0.00634250427905374, 0.00615966388837888, 0.00597318123704846, 0.00561684053604538, 0.00516817113775659, 0.00494001229569158, 0.00444157134706273, 0.00423072651790525, 0.00377981740224192, 0.00335481993100128, 0.0031709336949589, 0.00278795110091145, 0.00260950668326014, 0.00230717619560539, 0.0020857817193808, 0.00196616482787997, 0.00185679047116821, 0.00173522616118607, 0.00162681390378473, 0.00155383601706856, 0.00151982792747835, 0.00151527961301347, 0.00152706258159134, 0.00154442577755878, 0.00156087621967776, 0.00157353018978542, 0.00158166953940113, 0.00158559821526882, 0.00158615032231635, 0.00158467660332429, 0.00158313387320577, 0.00158397376185622, 0.0015897416740822, 0.00160250924675111, 0.00162337148598311, 0.00165221167142625, 0.00168780885751421, 0.0017282095734617, 0.00177118304799761
flux1:, 0.67055694908956, 0.00664414993351256, 0.0066251219615176, 0.00663630344413268, 0.00667787722267654, 0.00674716777955714, 0.00683898820324994, 0.00694638940707091, 0.00706162667744517, 0.00717713967097025, 0.00728640606326217, 0.00738462177478518, 0.0074692007551997, 0.00754001444157331, 0.00759911694098948, 0.00764954114009987, 0.00769281024095141, 0.00772532347793691, 0.00773487818753716, 0.00770010896621843, 0.00759674440647437, 0.00741334088946995, 0.00717208024766194, 0.00693415764230526, 0.0067523307805073, 0.00656524462210397, 0.00619899358668932, 0.00573248821813039, 0.00549856349628703, 0.00497736886902818, 0.00476062336124707, 0.00428013037048746, 0.00382528746894218, 0.00363239251674344, 0.00322168470966183, 0.00303115568579323, 0.00270404380687331, 0.00246381487090398, 0.00233631752174799, 0.0022219699707282, 0.00209443551732543, 0.00198028754916509, 0.00190389645074989, 0.00186971610293195, 0.0018680019296888, 0.00188479250808383, 0.00190833232500043, 0.00193119002227811, 0.00194974650823112, 0.00196283576737264, 0.00197063105991401, 0.00197411687903013, 0.00197498324779888, 0.0019755988579553, 0.00197879747246011, 0.00198741429066542, 0.0020036996914377, 0.00202882694933643, 0.00206267524046177, 0.00210394672777047, 0.00215053662014277, 0.00219998533114117
flux1:, 0.670819397993313, 0.00701182961020859, 0.00699358601993199, 0.00700671123796341, 0.00705154125950657, 0.00712553480717713, 0.007223593771039, 0.00733879460706297, 0.00746334967796709, 0.00758959398787677, 0.00771085064472195, 0.00782211729791984, 0.00792055865804495, 0.00800572786430334, 0.00807927917884211, 0.00814378102404716, 0.00820028835104815, 0.00824481852255557, 0.00826494235730609, 0.00823920996726882, 0.00814330625095484, 0.00796572028452863, 0.00772873755530235, 0.00749424241414356, 0.00731588451330274, 0.00713056610148672, 0.00675786021268294, 0.00627727403411495, 0.00603972342127652, 0.00550017139945585, 0.00527984827206364, 0.00477338832378978, 0.00429224024891331, 0.00409274082906516, 0.00365823035091588, 0.0034577449562148, 0.00310896629900725, 0.00285283976013677, 0.0027194125900796, 0.00260176352862008, 0.00246999655498344, 0.00235171481963001, 0.00227313963392597, 0.00223960586233099, 0.00224125102298718, 0.00226343670229152, 0.00229352472385599, 0.0023232133190284, 0.00234817189967321, 0.00236678242170582, 0.002379066839321, 0.00238612905656918, 0.00238996054047731, 0.00239330058746278, 0.00239932445605674, 0.00241112129219288, 0.00243109265678374, 0.0024604734255027, 0.00249913482615404, 0.00254571255470882, 0.00259797591897256, 0.0026532763053266
flux1:, 0.671081846897066, 0.00734629097799824, 0.00732969031612537, 0.00734509680196083, 0.00739295748927051, 0.00747086816176297, 0.00757386942661078, 0.00769515588862091, 0.00782702201679317, 0.0079618415174165, 0.00809292934822189, 0.00821522038991357, 0.00832574357824854, 0.00842381755793095, 0.0085107471895824, 0.00858865504763594, 0.00865812408990706, 0.00871478367068088, 0.00874599772082331, 0.00873029931392681, 0.00864343015602372, 0.00847385820239227, 0.00824381107573888, 0.00801541378643236, 0.00784278144538147, 0.00766146587649558, 0.00728571520240554, 0.00679484504699336, 0.00655576000823477, 0.0060023539806522, 0.00578077011272825, 0.0052522507721399, 0.00474865359150194, 0.00454505842525019, 0.00409094988503187, 0.00388281447783557, 0.00351579968211667, 0.00324695268568871, 0.00310966503242382, 0.00299044114595994, 0.002856205737911, 0.0027353930047726, 0.00265583017620461, 0.00262368750925716, 0.00262909682437148, 0.00265690068318607, 0.00269370959970489, 0.00273043464504572, 0.00276207463620086, 0.00278656978466753, 0.00280377895228189, 0.00281489663819437, 0.00282217410914567, 0.00282867197850435, 0.00283785621385939, 0.00285302364336104, 0.00287669020179324, 0.00291012863352923, 0.0029531942037454, 0.00300446580927622, 0.00306161527332176, 0.00312185156623074
flux1:, 0.67134429580082, 0.00764962142425569, 0.00763548583068525, 0.00765339025811231, 0.00770385540482249, 0.00778462349641405, 0.00789093160427174, 0.00801619378203192, 0.00815292102355054, 0.0082936791536493, 0.00843193211400595, 0.00856269879289391, 0.00868299748287048, 0.00879200800467675, 0.0088907480169568, 0.00898092376452369, 0.00906265089965675, 0.00913116793966071, 0.00917364682846105, 0.00916865725333894, 0.00909207926835155, 0.00893239218695691, 0.00871160877890928, 0.00849167239132646, 0.00832676698282442, 0.00815149561859853, 0.00777598601926506, 0.0072785931131688, 0.00703997794731519, 0.00647722789715538, 0.00625665188404259, 0.00571017838959519, 0.00518820825601667, 0.00498307457592667, 0.00451374937386661, 0.00430039071032323, 0.00391879851765958, 0.00364056352479388, 0.00350154988163794, 0.00338249540076036, 0.00324754946112261, 0.00312578372236206, 0.00304638280934677, 0.00301629886502753, 0.00302576223127177, 0.0030592513952657, 0.00310276156781807, 0.00314651117499466, 0.00318488355782827, 0.00321540051696394, 0.00323775499927171, 0.00325320706129756, 0.00326422517189382, 0.00327413762497369, 0.00328664412461727, 0.00330519624975271, 0.00333238135422159, 0.00336948137766911, 0.00341632436127085, 0.00347144091444319, 0.00353243506281441, 0.00359642387776145
flux1:, 0.671606744704573, 0.00792436518918408, 0.00791343151763778, 0.00793390476548559, 0.00798634972943027, 0.00806867244874839, 0.00817637148642105, 0.00830318779150556, 0.00844198834014658, 0.00858568877593413, 0.00872806318059502, 0.00886436547594151, 0.00899173334796796, 0.0091093093569897, 0.00921789313699736, 0.00931881169849015, 0.00941172472257004, 0.00949148002556379, 0.00954506853167498, 0.00955113790632818, 0.00948577107320909, 0.00933748022830654, 0.00912791561394738, 0.00891845014208748, 0.00876297509332935, 0.00859554731049848, 0.00822336800237896, 0.00772310346260536, 0.00748683859448591, 0.00691916193499372, 0.00670177102917202, 0.00614154860289399, 0.00560540129420074, 0.00540127558691167, 0.00492118478772138, 0.00470508909438469, 0.00431271503628607, 0.00402849436593297, 0.00388990184285337, 0.00377274350888237, 0.00363881027854233, 0.00351762477492499, 0.00343948096099194, 0.00341205170171003, 0.00342575895309146, 0.00346486443211592, 0.00351488392692245, 0.00356544474782749, 0.00361038077846926, 0.00364682974987352, 0.00367432432015009, 0.00369416990954058, 0.00370901109138905, 0.00372238929365286, 0.00373817870779842, 0.00375992992213817, 0.00379025595253656, 0.00383041678506003, 0.00388020004692768, 0.00393809541609722, 0.00400166870025381, 0.00406799681788932
flux1:, 0.671869193608326, 0.00817309457199363, 0.00816597088645255, 0.00818892420558043, 0.00824254400624419, 0.0083249258987461, 0.0084319006635704, 0.00855764625738775, 0.00869552500478811, 0.0088389579704595, 0.0089821874278696, 0.00912085030074509, 0.00925233167773152, 0.0093758382418386, 0.00949202290946703, 0.00960187473510693, 0.00970461355917377, 0.00979469923612687, 0.00985894961536659, 0.00987612123692503, 0.00982254976644306, 0.00968679378767254, 0.00949000680736019, 0.00929264171024441, 0.00914797402636349, 0.00898990935149516, 0.00862388847459709, 0.00812422258658429, 0.0078920294612465, 0.00732365502670642, 0.00711149064518862, 0.00654172380134747, 0.00599561138959851, 0.00579496701847136, 0.00530852426708373, 0.00509217343704666, 0.00469285685302859, 0.00440603807036075, 0.00426997490813181, 0.0041563887367917, 0.00402513154505308, 0.00390599911819009, 0.0038301507032915, 0.00380591143988212, 0.00382397430321927, 0.00386851990132542, 0.00392471595837807, 0.00398170299211111, 0.00403283875403109, 0.00407491973475108, 0.00410733128434257, 0.00413140930168663, 0.00414993675637801, 0.00416661571108694, 0.00418543686417148, 0.00420999489428822, 0.00424288318863518, 0.00428530868996507, 0.00433700500827856, 0.00439642738612757, 0.0044611318598435, 0.00452820584820082
flux1:, 0.67213164251208, 0.00839806840519486, 0.00839519804109631, 0.00842038004355825, 0.00847422053131517, 0.00855503823910111, 0.00865907016209437, 0.00878103993481402, 0.00891493900562132, 0.00905484086754162, 0.00919560390759906, 0.00933338590981128, 0.00946593874784737, 0.00959262869008909, 0.00971403079095507, 0.00983083837551592, 0.0099418505723332, 0.0100411442529907, 0.0101153700582744, 0.0101434157801618, 0.010101907570749, 0.00997945868054381, 0.00979660837239097, 0.00961258289032539, 0.00947975908111949, 0.00933227070488654, 0.00897492073842279, 0.00847907763692862, 0.00825248570151116, 0.00768736331185809, 0.00748228563631174, 0.00690707695334667, 0.00635512404819664, 0.00616029671391573, 0.00567177324373123, 0.00545757883030392, 0.00505510984625971, 0.00476898303188268, 0.00463746792467009, 0.00452904678262311, 0.00440204557107322, 0.00428636537711675, 0.00421379375538902, 0.00419323296047689, 0.00421571086475563, 0.00426544780294344, 0.00432738647216594, 0.00439028376259359, 0.00444709829225132, 0.0044943338232817, 0.00453124717243752, 0.00455919501610014, 0.00458106563449496, 0.00460067356625008, 0.00462207223753244, 0.00464884944492236, 0.00468353702787086, 0.00472726019624204, 0.00477968602691994, 0.00483924141593696, 0.00490349921901204, 0.00496960499657926
flux1:, 0.672394091415833, 0.00860100388500049, 0.00860263840154785, 0.00862964141105891, 0.00868263928976706, 0.00876021383439485, 0.0088590825315365, 0.00897461756896615, 0.00910156229218176, 0.00923477492881517, 0.00936986137108223, 0.00950362172256465, 0.00963427959149518, 0.00976144535324633, 0.00988567858531773, 0.0100074171823555, 0.0101250600503494, 0.0102323079514992, 0.0103156490130825, 0.0103541180568004, 0.0103246597727453, 0.0102159475121548, 0.0100478076011318, 0.0098779779643087, 0.00975769419034984, 0.0096216747734701, 0.00927514982509344, 0.00878604989173334, 0.00856636706964845, 0.00800808580835072, 0.00781172919771597, 0.00723498094508499, 0.00668112375026583, 0.00649424680177023, 0.0060076710477621, 0.00579790744050415, 0.00539593577942963, 0.00511361380794119, 0.00498852592851744, 0.00488674700369699, 0.00476547508250243, 0.0046545594855964, 0.00458618880394628, 0.00456976139038387, 0.00459668736026765, 0.00465133054867377, 0.0047185203018189, 0.00478672840813521, 0.00484859157161066, 0.00490037213387076, 0.004941221071082, 0.00497251067800154, 0.00499720664385613, 0.00501919369654101, 0.0050425405687681, 0.00507078355783264, 0.005106356723259, 0.00515027917857475, 0.00520214133090947, 0.00526034787420052, 0.00532251271532029, 0.0053858826625952
flux1:, 0.672656540319586, 0.00878296952538641, 0.00878915112797784, 0.00881742471516763, 0.008868451601492, 0.00894112096475025, 0.00903270210971639, 0.0091393086572688, 0.00925654274138111, 0.00938015967707018, 0.00950662240388347, 0.00963347330446375, 0.00975949359911071, 0.00988460735625552, 0.0100094113674216, 0.0101341241122114, 0.0102567647387879, 0.0103706663672051, 0.0104621589636004, 0.0105104353309957, 0.0104927792296893, 0.0103979284942172, 0.0102449175523863, 0.0100897794692824, 0.00998240533934158, 0.00985842579542066, 0.00952449278209187, 0.00904470559447131, 0.0088329944344189, 0.00828471338114976, 0.00809844543827017, 0.00752376833169634, 0.00697166057012812, 0.00679460328678427, 0.00631366824758319, 0.00611040734857799, 0.00571235534909392, 0.00543669874164678, 0.00531972889953519, 0.00522592063167633, 0.00511172049320396, 0.00500678022892333, 0.00494347411889065, 0.00493161094367109, 0.00496301377191294, 0.00502227543698425, 0.00509421008440036, 0.00516709543822093, 0.00523332065280409, 0.00528895798701023, 0.00533307717123147, 0.00536706446605836, 0.00539394019965085, 0.00541762363475225, 0.00544215905793963, 0.00547099458272874, 0.00550643752396905, 0.0055493822158539, 0.0055993355702144, 0.00565468662149658, 0.00571311182295715, 0.00577199662857498
flux1:, 0.672918989223339, 0.00894438980181214, 0.00895494328557105, 0.00898381264890215, 0.00903171860611526, 0.00909790407911077, 0.00918025541905699, 0.00927570687112286, 0.00938080638654834, 0.00949229472871474, 0.00960757567498642, 0.00972500873304001, 0.00984399632092211, 0.00996482808631799, 0.0100881787612153, 0.0102140774217611, 0.010340182843537, 0.0104594703447007, 0.0105581164750549, 0.0106154797064619, 0.0106091977006236, 0.0105280772494018, 0.0103903014145343, 0.0102500256348644, 0.0101556305846486, 0.0100439520648656, 0.00972397748179071, 0.00925568829059488, 0.00905275039333713, 0.00851714580321121, 0.0083420337262673, 0.00777266767897275, 0.00722559805114182, 0.00705991092633489, 0.00658789302194506, 0.00639294368379603, 0.00600192651905299, 0.00573547507148327, 0.00562807923948632, 0.00554338808255942, 0.00543744584217169, 0.00533957225348788, 0.0052821257134379, 0.00527523668479053, 0.00531115606803964, 0.00537477274145577, 0.00545096904079256, 0.00552791007145516, 0.00559780641013933, 0.00565658914108276, 0.00570327127455556, 0.00573925362246167, 0.00576759296780174, 0.00579221414815561, 0.0058171054101591, 0.00584559866021479, 0.00587985356436827, 0.00592062738076434, 0.00596734049309007, 0.00601837334726807, 0.0060714833663762, 0.006124225453562
flux1:, 0.673181438127093, 0.0090851384700261, 0.00909967246122549, 0.00912835967324598, 0.00917201266469507, 0.00923027407193312, 0.00930170361714883, 0.0093841187519906, 0.00947507757864043, 0.00957236807252345, 0.00967439058480644, 0.00978036949908711, 0.00989036803788748, 0.0100050741700571, 0.0101252680883059, 0.0102508124562838, 0.0103790233167396, 0.0105025293007924, 0.0106073593364748, 0.0106730433277559, 0.0106775834216534, 0.0106098604764337, 0.0104871649911854, 0.0103616431125263, 0.0102800336543389, 0.010180632244137, 0.00987558552249109, 0.00942057785608849, 0.00922694909926181, 0.00870618173860288, 0.00854296983595375, 0.00798172166483811, 0.00744254768724593, 0.00728941921399957, 0.00682911273965452, 0.00664396893900401, 0.00626272556075969, 0.00600763958373974, 0.00591099690452689, 0.00583635524501343, 0.00573967425235387, 0.00564981842126113, 0.00559894398707546, 0.00559741320098624, 0.00563790549025546, 0.00570565518688376, 0.00578568114894397, 0.00586610642465301, 0.00593902471301475, 0.00600027040695984, 0.00604882250299236, 0.00608609786406046, 0.0061151752557927, 0.00613996232911522, 0.00616436763371346, 0.00619158745905379, 0.00622362102293428, 0.00626108266090389, 0.00630330699930668, 0.00634867337115278, 0.00639503517296984, 0.00644014030885769
flux1:, 0.673443887030846, 0.00920468927917692, 0.00922260649271653, 0.00925025336817661, 0.00928857259320008, 0.00933764974341976, 0.00939676304500125, 0.00946465712620451, 0.009539940297154, 0.00962148179638018, 0.00970870554268879, 0.00980172108794215, 0.00990126790480423, 0.0100084457327414, 0.0101241543205584, 0.010248105594353, 0.0103772885187065, 0.0105039974951652, 0.0106141212925139, 0.0106873662400345, 0.0107021064617596, 0.0106473027199479, 0.0105393280829177, 0.0104282251763874, 0.0103589905791077, 0.0102715933052535, 0.0099820667181386, 0.0095417227888268, 0.00935768124023365, 0.00885338668887867, 0.00870248852682536, 0.00815169102053112, 0.00762279368441725, 0.00748302299834564, 0.0070366941870389, 0.00686249616631507, 0.00649333473986472, 0.00625134916014137, 0.00616632726408811, 0.00610242470485624, 0.00601579987030548, 0.00593474960497501, 0.00589105820661718, 0.00589523086377216, 0.00594036440053106, 0.00601207206287962, 0.00609556308427945, 0.00617897766339422, 0.00625434589842367, 0.00631744413489597, 0.0063672368642259, 0.0064051582091567, 0.00643429713999929, 0.00645852668776724, 0.00648165922068143, 0.00650674393791579, 0.00653561432563657, 0.00656874190482776, 0.00660537970670682, 0.00664391346766047, 0.00668230376413852, 0.00671850733178476
flux1:, 0.673706335934599, 0.00930229050684719, 0.00932280679761071, 0.00934849903252236, 0.00938048179878581, 0.00941932193336664, 0.00946504840737177, 0.00951735731427739, 0.00957592257877279, 0.00964070131775878, 0.00971214005789751, 0.00979122744911756, 0.00987937166847889, 0.00997807940669212, 0.0100883713639578, 0.0102098174838801, 0.0103390935209538, 0.0104681737193754, 0.0105828164496294, 0.0106629097278429, 0.0106872050299726, 0.0106447494452397, 0.0105509877308241, 0.0104537978925169, 0.0103963611422389, 0.0103204909075055, 0.0100467347124782, 0.0096220539124001, 0.00944764121211596, 0.00896094445668908, 0.00882245204612253, 0.00828394757368678, 0.00776721020296786, 0.00764119910085146, 0.00721056315356544, 0.00704807541467852, 0.00669283679190811, 0.00646523136453349, 0.00639236218255977, 0.00633962300992232, 0.00626361820771958, 0.00619197488111856, 0.00615595302402289, 0.00616611527525594, 0.00621595577391656, 0.00629148658376572, 0.00637814803853265, 0.00646414565395759, 0.00654149037570397, 0.00660593253809799, 0.00665643754096522, 0.00669445674609971, 0.00672307926341583, 0.00674613035381693, 0.00676731579023114, 0.0067895330333355, 0.00681445102188909, 0.00684240361114225, 0.00687256905922536, 0.00690334652226105, 0.00693281078299259, 0.00695913522428758
flux1:, 0.673968784838352, 0.00937713302651917, 0.00939930506170703, 0.00942209808873168, 0.00944684137821284, 0.00947461452791822, 0.00950621546632778, 0.00954229612698347, 0.00958358747307044, 0.00963111512374423, 0.00968632130343495, 0.00975104361240876, 0.00982733066663686, 0.00991707501214109, 0.010021408523666, 0.0101397620104784, 0.0102685107165911, 0.0103993249137526, 0.0105178453261613, 0.0106041481917221, 0.0106373665330133, 0.0106066406288833, 0.010526487625797, 0.0104425883359782, 0.0103962586881392, 0.0103312848720949, 0.0100732550598567, 0.0096648891795393, 0.00949994474584824, 0.0090314984690182, 0.00890520930153765, 0.00838035932442466, 0.00787717234659966, 0.00776493871536895, 0.00735116191540816, 0.00720077094207175, 0.00686081295242957, 0.00664840130705486, 0.00658787039987325, 0.00654644021435235, 0.00648137157312313, 0.00641952954337763, 0.00639151546281792, 0.00640786958171422, 0.00646245746553621, 0.00654169921732337, 0.00663129583222773, 0.00671955627146869, 0.00679850824920391, 0.00686390140356455, 0.00691471300015326, 0.00695240982211278, 0.00698007197198368, 0.0070014670406227, 0.00702018863238979, 0.00703898331451843, 0.00705936182353343, 0.0070815293826654, 0.0071045980488339, 0.00712698629735721, 0.00714688563261019, 0.0071626857840909
flux1:, 0.674231233742106, 0.00942848917819872, 0.00945125047135968, 0.00947019795134742, 0.00948691683966839, 0.00950302247749828, 0.00952008526908903, 0.00953969787967704, 0.00956361721303644, 0.00959389433029913, 0.00963291717521519, 0.00968332120983173, 0.00974774956941812, 0.00982844598983564, 0.00992663471744487, 0.010041605884309, 0.0101694467408685, 0.0103015426035988, 0.0104234330814714, 0.0105153914861526, 0.0105569364266269, 0.0105373087330476, 0.0104701080423198, 0.0103988093454766, 0.0103628325583215, 0.0103080234237106, 0.0100654382890378, 0.00967374042637903, 0.00951794633093987, 0.0090679901961232, 0.00895345103573056, 0.00844317068331297, 0.00795446192421032, 0.00785567464951674, 0.00745940193429388, 0.00732113492607577, 0.00699733896242185, 0.00680047813815715, 0.00675212983370893, 0.00672187395593991, 0.00666780181148228, 0.00661593343909074, 0.00659609547704754, 0.00661873366564558, 0.0066780564552349, 0.00676089363205387, 0.00685322763157866, 0.00694350050368183, 0.00702378504034903, 0.00708984926839131, 0.00714068899187269, 0.00717778265225632, 0.00720419260980877, 0.00722362126552385, 0.00723954814913759, 0.00725457392243891, 0.00727006126176514, 0.00728609846239262, 0.00730174076785728, 0.00731543017998369, 0.00732547272848822, 0.00733046620245363
flux1:, 0.674493682645859, 0.00945580966748161, 0.00947801440538459, 0.00949220027846107, 0.00950024566816318, 0.00950431461871233, 0.00950673851622079, 0.00951001705256353, 0.00951688142824209, 0.00953034424178005, 0.0095536695133478, 0.00959022217114782, 0.00964317983023065, 0.00971509232858502, 0.00980725100820321, 0.00991880126315127, 0.0100455559517018, 0.0101786381886415, 0.0103035076639456, 0.0104006470537125, 0.010449965633996, 0.0104408130508995, 0.0103858891945588, 0.0103264742699176, 0.0103000768165715, 0.0102546496837621, 0.0100270506467142, 0.0096521333746022, 0.00950506639060851, 0.0090735026308956, 0.00897006703816364, 0.00847488159988762, 0.00800116943115087, 0.0079152026664143, 0.00753660897816055, 0.00741017288673753, 0.00710297254710467, 0.00692159315610524, 0.00688495254779707, 0.00686546792242529, 0.00682219965816809, 0.00678024870339165, 0.00676856924569338, 0.0067974498018296, 0.00686141341993404, 0.00694769671092336, 0.00704257812388498, 0.00713465588040828, 0.00721606993699554, 0.0072826205545731, 0.00733332510422626, 0.00736966823514647, 0.00739468606778043, 0.00741201006172539, 0.0074250064549266, 0.00743613793048859, 0.00744663179479576, 0.00745647268101809, 0.00746466840899138, 0.0074696866033693, 0.00746994092280241, 0.00746422135193455
flux1:, 0.674756131549612, 0.00945877599018339, 0.00947924952665173, 0.00948782404051862, 0.0094867017196963, 0.00947859689887009, 0.00946657535449636, 0.00945399265444027, 0.00944448434100934, 0.00944194287164674, 0.00945042263578161, 0.0094739361301046, 0.0095161249883402, 0.0095797929614175, 0.00966626947884306, 0.0097745506806312, 0.00990019114958353, 0.0100340793042187, 0.0101616217244922, 0.0102635273704398, 0.0103201036851201, 0.0103208190900431, 0.0102774979633638, 0.0102292526370184, 0.0102116768673774, 0.0101748423368384, 0.00996165416614486, 0.00960345163094421, 0.00946463801037411, 0.0090511170553529, 0.00895801196365049, 0.00847813005864695, 0.00801959457546969, 0.0079455971536578, 0.00758445879529854, 0.00746929683654092, 0.0071787264681355, 0.00701238185999473, 0.00698669313046613, 0.00697733415570211, 0.00694443916058103, 0.00691212462166379, 0.00690839249117349, 0.0069433219412964, 0.00701172502606392, 0.00710124062163479, 0.00719845410133778, 0.00729213847576321, 0.0073745184154288, 0.00744143636224582, 0.00749193163388556, 0.00752748854291816, 0.00755110884754146, 0.00756634876196353, 0.00757646399794995, 0.00758378917589704, 0.00758943046123251, 0.00759328277391934, 0.00759431531894546, 0.00759102115800222, 0.00758191027286915, 0.00756594213432043
flux1:, 0.675018580453365, 0.00943731459112788, 0.00945490872770274, 0.00945712792825974, 0.00944651987925233, 0.0094263382309934, 0.00940034153881621, 0.00937267392953045, 0.00934778932369381, 0.00933036365495604, 0.00932514345268294, 0.00933669709749965, 0.00936905296755095, 0.00942521269438515, 0.00950651377380455, 0.00961180019484581, 0.00973638834900213, 0.00987096523562203, 0.0100009176766833, 0.0101072036574299, 0.0101705402001601, 0.010180527272491, 0.0101481438017951, 0.0101103738744777, 0.0101009021874273, 0.0100718994851912, 0.00987248537359406, 0.00953081375927773, 0.00939978190023486, 0.0090037908612602, 0.0089201863970105, 0.00845558300469624, 0.0080121486996051, 0.00794912277394936, 0.00760490315325417, 0.00750026404370376, 0.00722602319290762, 0.00707395422498373, 0.00705823305970202, 0.00705815026257668, 0.00703498694543077, 0.00701181829779462, 0.00701563159969209, 0.00705625575443946, 0.00712877073931568, 0.00722121375901569, 0.0073204866530807, 0.00741555342610388, 0.0074987382594352, 0.00756593333701711, 0.00761619885221037, 0.00765101195751854, 0.00767333267931985, 0.00768663907245206, 0.00769408064975148, 0.00769787522330876, 0.00769902287825248, 0.00769734287357397, 0.00769177374060845, 0.00768083163913837, 0.00766310776553161, 0.00763770259642135
flux1:, 0.675281029357119, 0.0093915847602177, 0.00940523510041011, 0.00940050209817277, 0.00938028950605937, 0.00934836577484979, 0.00930912584323215, 0.00926742026335898, 0.00922842163008586, 0.00919748119940519, 0.00917993021319559, 0.00918079491399192, 0.00920440967025488, 0.0092539171256579, 0.00933063431909101, 0.0094332537220741, 0.00955687890464504, 0.00969203538808939, 0.00982413092925389, 0.0099344021790757, 0.0100039925287308, 0.0100226503550982, 0.0100005448119999, 0.00997258157966681, 0.00997054903281346, 0.00994867071925609, 0.00976237849698688, 0.0094369897531715, 0.0093133161401141, 0.0089342628714676, 0.00885933918813965, 0.0084098408939378, 0.00798126327612656, 0.00792814524293198, 0.00760008807195943, 0.00750510180682567, 0.0072466300883837, 0.0071078406129184, 0.00710093692355886, 0.0071091259212165, 0.00709487934246999, 0.00708018283938862, 0.00709096304467361, 0.00713676887353747, 0.00721293275424726, 0.00730788860685126, 0.00740886477433291, 0.00750503186361553, 0.00758882729670766, 0.00765619967193093, 0.00770622877066077, 0.00774037837641659, 0.00776156067435455, 0.00777317416491672, 0.00777826787012966, 0.0077789550167716, 0.00777614509800129, 0.00776959559667355, 0.00775822146354814, 0.00774055789818501, 0.00771525931875139, 0.00768153436130806
flux1:, 0.675543478260872, 0.00932195450580169, 0.00933073642180973, 0.00931864159164165, 0.00928892747298437, 0.00924583860027623, 0.00919433557394479, 0.00913987986735521, 0.00908825153145257, 0.00904535997947977, 0.00901700758405585, 0.00900857718688743, 0.00902462785954756, 0.00906838817464778, 0.00914112984100594, 0.00924139956641639, 0.00936411978556204, 0.00949970176863764, 0.00963362276745166, 0.00974743544440656, 0.00982273296761886, 0.00984943429687073, 0.00983694014506835, 0.00981813595879849, 0.0098229321846038, 0.0098075378242267, 0.00963373484492446, 0.0093243596652172, 0.00920770426539913, 0.00884499044960251, 0.0087779956935677, 0.00834336054742487, 0.00792930899458769, 0.00788504554495744, 0.00757226797928873, 0.00748602126497814, 0.00724257726292126, 0.00711591445857963, 0.0071165804993954, 0.00713193747719162, 0.00712566491743458, 0.00711861932472449, 0.00713563605250806, 0.00718596496738488, 0.00726518146746463, 0.00736211790301187, 0.0074643409574942, 0.00756124426562545, 0.00764539256237819, 0.00771279795039625, 0.00776255939996682, 0.0077961225571818, 0.00781634742644758, 0.00782655328666413, 0.00782969573166617, 0.00782779643819878, 0.00782169006964854, 0.00781108604435046, 0.00779488226207704, 0.00777162787960004, 0.00774002084171436, 0.00769934241297326
flux1:, 0.675805927164625, 0.00922897744139663, 0.0092321567052073, 0.00921251310539367, 0.0091736412434305, 0.00912020861698958, 0.00905765723767872, 0.00899195226003322, 0.00892936071176664, 0.00887622661964135, 0.00883870653444857, 0.00882243812773156, 0.00883212586993274, 0.00887103312165195, 0.00894036672241447, 0.00903853963048675, 0.00916033175466398, 0.00929609484211945, 0.00943143217944935, 0.00954825785697022, 0.00962864564646427, 0.00966271347497387, 0.00965914066737706, 0.00964885758614061, 0.00965992017120607, 0.00965043989495969, 0.00948853559442874, 0.00919491316609132, 0.0090850417153456, 0.00873811988228143, 0.0086784144746432, 0.0082583997738281, 0.007858529628121, 0.00782214243532031, 0.00752372089016966, 0.00744532549083984, 0.00721606314489471, 0.00710029650935002, 0.00710725492830539, 0.00712863412531896, 0.00712931500748832, 0.00712899407268686, 0.00715139879679617, 0.00720547058208954, 0.00728702403108781, 0.00738529527674626, 0.00748820365965284, 0.00758538398342187, 0.00766954370655901, 0.00773676691640786, 0.00778617310105945, 0.0078191870701899, 0.00783861446883246, 0.00784769759057517, 0.0078493070405645, 0.00784538675275128, 0.00783671260318999, 0.00782295965860291, 0.0078030152009333, 0.00777543710934693, 0.007738946814302, 0.00769286185930535
flux1:, 0.676068376068379, 0.00911337984473223, 0.00911045389847639, 0.00908332383444681, 0.00903589006093816, 0.00897317592537632, 0.00890100834759677, 0.00882573913755428, 0.00875399495241098, 0.00869242711122693, 0.00864742861609495, 0.00862479210723411, 0.00862929222554605, 0.00866418158312919, 0.00873058909689858, 0.00882681285226223, 0.00894753584672575, 0.00908311223206493, 0.00921933542413104, 0.00933853419990031, 0.00942330134181794, 0.00946398868730261, 0.0094686068156061, 0.00946620215187666, 0.0094830045598567, 0.00947893455137608, 0.00932839113980879, 0.00905028492229191, 0.00894707703874368, 0.00861548840916268, 0.00856257245170179, 0.00815698541423098, 0.00777099384860871, 0.00774162783320622, 0.00745667027929598, 0.00738531852407633, 0.00716935507528009, 0.00706324831114923, 0.00707525482102121, 0.00710152336265924, 0.00710810952077402, 0.00711352778246077, 0.00714039372493352, 0.00719733915060795, 0.00728041900557848, 0.00737928187992576, 0.00748221662544188, 0.00757911940320005, 0.0076628576437035, 0.00772959783549497, 0.00777848352039501, 0.00781091838096015, 0.00782965386324088, 0.00783785945934755, 0.00783833057127997, 0.00783294794029033, 0.00782244503863443, 0.00780647654445267, 0.00778392600053592, 0.00775335555867102, 0.00771349116164991, 0.00766365138948575
flux1:, 0.676330824972132, 0.00897606169537873, 0.0089667879565611, 0.00893249690016836, 0.00887734888364925, 0.0088066431498861, 0.00872648465226802, 0.00864348743097899, 0.00856450620529502, 0.0084963711630304, 0.00844559575563512, 0.00841803180150231, 0.00841845466782587, 0.00845006746215679, 0.00851391521231053, 0.00860820689362009, 0.00872758071345778, 0.008862461470554, 0.00899890331461941, 0.00911970988136679, 0.00920803833377136, 0.00925451554704216, 0.00926654108138623, 0.00927135379778092, 0.00929339132677189, 0.00929428396498035, 0.0091546169553115, 0.00889181741960351, 0.00879526102410216, 0.0084786532876061, 0.00843217584683856, 0.00804090430452869, 0.00766856657843104, 0.00764551869933959, 0.00737321897779428, 0.00730822236124303, 0.00710469324309393, 0.00700706435000175, 0.00702296050857251, 0.00705304638346438, 0.00706450878280995, 0.00707466709960749, 0.0071050320097987, 0.00716393127412211, 0.0072476650340178, 0.00734630551585962, 0.00744852997706129, 0.00754451795183894, 0.00762731591328587, 0.00769318518736825, 0.0077412991907673, 0.00777304260060484, 0.00779111507626915, 0.00779861928868457, 0.00779828640657135, 0.00779194916370754, 0.00778031536929345, 0.00776303374297281, 0.0077389919165919, 0.00770675353149572, 0.0076650324762, 0.00761311607505888
flux1:, 0.676593273875885, 0.00881811001379352, 0.00880251853347658, 0.00876165355536782, 0.00869987616637734, 0.00862267067422928, 0.0085363053749201, 0.00844752760946999, 0.00836328735002062, 0.00829046695165492, 0.00823558851098664, 0.0082044732767461, 0.00820183505557873, 0.00823079619964003, 0.00829231903947655, 0.00838455554458903, 0.00850215668124581, 0.00863569097442022, 0.00877154873715464, 0.00889307388421457, 0.00898403884321738, 0.00903539166849871, 0.00905398272464673, 0.00906532418093536, 0.0090921012855475, 0.00909755289034908, 0.00896832402620374, 0.00872064066325914, 0.00863081455103398, 0.00832894084416, 0.00828869186307114, 0.00791171447531131, 0.00755289957837227, 0.00753562739010709, 0.00727529925253823, 0.00721610819629819, 0.0070242060681527, 0.00693397253254338, 0.00695272545292825, 0.00698565541397272, 0.00700102403959101, 0.00701495146953131, 0.0070478598767233, 0.00710778354826001, 0.00719127497837186, 0.00728884255219799, 0.00738957193446942, 0.00748394917895629, 0.00756522020677972, 0.0076297552844761, 0.00767676550354787, 0.00770762074758418, 0.0077249731981678, 0.00773186611571222, 0.00773097825849375, 0.00772410992922806, 0.00771196026966861, 0.00769418703616288, 0.0076696910945681, 0.00763703717393703, 0.00759491408709629, 0.00754255017897038
flux1:, 0.676855722779638, 0.00864081841999655, 0.00861920754967425, 0.00857259891809181, 0.00850548381334857, 0.00842343266297913, 0.00833275781498471, 0.00824020987499525, 0.00815270332816177, 0.00807705070494571, 0.008019677611418, 0.00798629283674189, 0.00798149457755435, 0.0080083010083696, 0.00806759971037081, 0.00815752303843949, 0.00827279609325107, 0.00840420702506219, 0.00853856028881883, 0.00865980839660955, 0.0087523932122197, 0.00880763319777668, 0.00883189395332679, 0.00884904550586508, 0.00888006712837993, 0.00888970598686164, 0.00877051152572473, 0.008537757342287, 0.00845480477746421, 0.0081675069443755, 0.00813339431308263, 0.00777077206867613, 0.00742543909485981, 0.00741355057294414, 0.00716464145248291, 0.00711084656745334, 0.00692984372522387, 0.00684605153637184, 0.0068667789936457, 0.00690170450249115, 0.00692009912668422, 0.00693688844479986, 0.00697143029113196, 0.00703147938382079, 0.00711384856693711, 0.00720949491330324, 0.00730793238797722, 0.00739997679389179, 0.00747909438017105, 0.00754177941456804, 0.00758728981893048, 0.00761698639430554, 0.00763347947046888, 0.00763976118421692, 0.0076384700641456, 0.00763138955368717, 0.00761922712114036, 0.00760166504583919, 0.0075776280505455, 0.00754568439313999, 0.00750448916852445, 0.00745318985538782
flux1:, 0.677118171683392, 0.00844570435111277, 0.00841861966163989, 0.00836730608711517, 0.0082963061258363, 0.0082111727114759, 0.00811814211850814, 0.00802384087058713, 0.00793502285410648, 0.00785831657998493, 0.00779995512844125, 0.00776546244866365, 0.00775927612677223, 0.00778429454322611, 0.00784134443914943, 0.00792857976838686, 0.00804086295366041, 0.00816927804780366, 0.00830112143216726, 0.00842102253652227, 0.00851414727299951, 0.00857223429456358, 0.00860122955284213, 0.00862344814615029, 0.00865821663031204, 0.00867169331836277, 0.00856215054788145, 0.00834412263516816, 0.00826821943161704, 0.00799539992294878, 0.00796741559229467, 0.00761926824363957, 0.00728744684238561, 0.00728067491121915, 0.0070427615551471, 0.00699407882657754, 0.00682333419418616, 0.00674517123851199, 0.00676715234025784, 0.00680336314997044, 0.00682401388947138, 0.00684284896131594, 0.00687819218031771, 0.00693753435970905, 0.00701795613491049, 0.00711087444877525, 0.00720625001804884, 0.00729525046422735, 0.0073715826229976, 0.00743187983554964, 0.00747545653126497, 0.00750367087310188, 0.00751909756056258, 0.00752468609381826, 0.00752304669909155, 0.00751596100682072, 0.00750416140018074, 0.0074873704004173, 0.00746454861317289, 0.00743427327035156, 0.00739516194770307, 0.00734626603666821
flux1:, 0.677380620587145, 0.00823451517606939, 0.00820271349322046, 0.00814789336994169, 0.00807456450740168, 0.00798815798443685, 0.00789471714529769, 0.0078006237739365, 0.00771235530800798, 0.00763625288930744, 0.00757827243339853, 0.00754369161791615, 0.00753675201338657, 0.00756022408063066, 0.00761489250179245, 0.00769897612070651, 0.00780753740546216, 0.00793203026771763, 0.00806031758149643, 0.00817777079175198, 0.00827033169144652, 0.00833020656144594, 0.00836298529351538, 0.00838951669283477, 0.00842753460405432, 0.00844451571841507, 0.00834425011422451, 0.00814070971888941, 0.00807203040596797, 0.00781361779169803, 0.00779179760010447, 0.00745826995080251, 0.00714002962799235, 0.0071381961935283, 0.00691096597008443, 0.00686720990161803, 0.00670616342997793, 0.006632959371429, 0.00665563246538236, 0.00669255881609532, 0.00671481659670116, 0.00673499086080769, 0.00677040632939551, 0.00682830591422827, 0.00690604369964089, 0.00699550509851691, 0.00708711329695981, 0.00717240736886442, 0.00724535319789025, 0.00730273724161517, 0.00734393971835451, 0.00737032250530614, 0.00738443072814109, 0.00738917923058575, 0.00738716095978662, 0.00738016966933396, 0.00736897833269314, 0.00735336524935068, 0.00733234003735099, 0.0073044972072377, 0.00726841792180826, 0.00722304927450726
flux1:, 0.677643069490898, 0.0080092163615616, 0.00797361820795508, 0.00791659082104685, 0.00784252586539042, 0.00775663157144928, 0.0076646489249875, 0.0075726049354675, 0.00748659747412177, 0.00741259062306852, 0.00735619190917221, 0.00732238340285104, 0.00731518511667902, 0.00733723839928818, 0.007389308246257, 0.007469721880547, 0.00757380171185787, 0.0076934403894707, 0.00781713555339857, 0.00793105925345671, 0.00802197492512521, 0.00808259859354281, 0.00811822384322636, 0.0081483217928232, 0.00818909977090342, 0.00820926523690872, 0.00811789994494566, 0.00792855489459472, 0.00786724029228421, 0.00762315332774945, 0.00760753538565597, 0.00728875891805941, 0.00698417266752644, 0.00698714762178616, 0.00677037036376994, 0.00673142006664284, 0.00657957843814384, 0.00651079428387972, 0.00653374488162631, 0.00657095036808326, 0.00659428844403448, 0.00661521472873571, 0.00665009293487425, 0.0067059331940893, 0.00678036591206003, 0.00686574996844737, 0.00695298288408465, 0.00703399122753726, 0.00710301549167797, 0.00715700727057786, 0.00719542058414356, 0.0072196265137733, 0.00723214580855863, 0.00723586548917814, 0.00723337074320882, 0.00722647970579987, 0.00721602016307525, 0.00720184103349039, 0.00718301470389465, 0.00715816371282412, 0.00712583851713212, 0.00708488057759764
flux1:, 0.677905518394651, 0.00777195828777556, 0.00773359304790594, 0.0076756948256638, 0.00760245459653393, 0.00751876410326407, 0.00742996386794515, 0.00734163027989788, 0.00725939429692828, 0.00718876926784571, 0.00713495810050189, 0.00710261077968102, 0.00709551004574982, 0.00711617311947018, 0.00716536990433811, 0.00724157782298005, 0.00734043402845023, 0.0074543311081907, 0.0075724605713244, 0.00768184409791209, 0.00777010341366885, 0.00783049833943193, 0.00786807988001839, 0.0079010284613737, 0.00794409629706763, 0.0079671395984312, 0.00788428810612123, 0.00770877959990018, 0.00765490854338189, 0.00742502312371759, 0.00741560920515905, 0.00711166438545814, 0.00682077209398551, 0.00682843269190106, 0.0066219282735315, 0.00658769169415633, 0.0064446096424229, 0.00637982071248935, 0.00640276279148727, 0.00643993061413131, 0.0064639390030458, 0.00648515167372949, 0.00651901126775005, 0.00657230837926218, 0.00664294907857915, 0.00672376635866506, 0.00680613923839978, 0.00688239331616926, 0.00694705545412103, 0.00699725155695978, 0.00703251547201231, 0.00705423149542795, 0.00706489979963537, 0.00706738478117459, 0.00706427141843853, 0.00705741234055192, 0.00704770242252825, 0.00703507481264015, 0.00701867846857492, 0.00699717653439963, 0.00696909845165524, 0.00693318503055354
flux1:, 0.678167967298405, 0.00752502243458195, 0.00748497104947951, 0.00742751237330526, 0.00735656017620958, 0.00727660696856402, 0.00719250934255474, 0.00710931431616076, 0.00703211670627422, 0.00696592316489444, 0.00691549173377183, 0.00688511698105004, 0.00687833813234366, 0.00689755852800725, 0.00694357843033827, 0.00701506389339917, 0.00710801451689609, 0.00721537410415629, 0.00732707552249634, 0.00743102698653728, 0.00751573354261402, 0.00757502255417517, 0.00761374828394971, 0.00764888424727438, 0.0076938028528826, 0.00771943298087696, 0.00764469508603774, 0.007482589929848, 0.00743615711463931, 0.00722027944114437, 0.00721700298517592, 0.00692788681680615, 0.00665066318323839, 0.00666285847371253, 0.00646646496169586, 0.00643684594501168, 0.00630210725701768, 0.00624098321674962, 0.00626373729813192, 0.00630065278029963, 0.00632502780191527, 0.00634617871688346, 0.00637866774732331, 0.0064290765594875, 0.00649558222351625, 0.00657148769284767, 0.00664865541832271, 0.00671981646039608, 0.00677979140162605, 0.00682588622175873, 0.0068577181494508, 0.00687668682920584, 0.00688527393589931, 0.00688632452801711, 0.00688242868545851, 0.00687548119475984, 0.00686645397580541, 0.00685537630961056, 0.00684148696921164, 0.00682350337906654, 0.00679994680328464, 0.00676946780820403
flux1:, 0.678430416202158, 0.00727075154723087, 0.00723009144517641, 0.00717429923664722, 0.00710694411658532, 0.00703205033461843, 0.00695392420056745, 0.0068770237096596, 0.00680585788478517, 0.00674488929597239, 0.00669840714521787, 0.00667034016252546, 0.00666398660378578, 0.00668165040760231, 0.00672418721762226, 0.00679048529770192, 0.00687694569603212, 0.0069771030645497, 0.00708166568871392, 0.00717945126341547, 0.00725985983238476, 0.00731729821749912, 0.00735646051476822, 0.00739319242609313, 0.00743956432754205, 0.00746750804096594, 0.00740046865545935, 0.00725125716077867, 0.00721215825368072, 0.00701000631028255, 0.00701270949962667, 0.00673831168267691, 0.00647464219285627, 0.0064911659802524, 0.00630471228083252, 0.00627958411296528, 0.00615278559249379, 0.00609507065357762, 0.00611754160859737, 0.00615407358876563, 0.00617860464243168, 0.00619945456514826, 0.00623034558611518, 0.00627765792035215, 0.00633983074589946, 0.00641062786964315, 0.00648239168756132, 0.00654825980897049, 0.00660334920993427, 0.00664514804124162, 0.00667335778029702, 0.0066893935254961, 0.00669571872339744, 0.00669516041782072, 0.00669031681041309, 0.00668312995759331, 0.00667465625358391, 0.00666503094826047, 0.00665359476924446, 0.00663913344014863, 0.0066201750827694, 0.00659529474274424
flux1:, 0.678692865105911, 0.0070114712655252, 0.00697122758616277, 0.0069181979413691, 0.00685555099845524, 0.00678678934547246, 0.00671562123068789, 0.00664587603084805, 0.00658144733855454, 0.00652623479472208, 0.00648405060492511, 0.00645845936978308, 0.0064525287123127, 0.00646848076885092, 0.00650725001363007, 0.00656797451204744, 0.00664748595303219, 0.00673993673872375, 0.00683683014894865, 0.00692790136887099, 0.00700344292939637, 0.00705844050119965, 0.00709745455950184, 0.00713527619935212, 0.007182752583399, 0.00721275570591113, 0.00715298570932615, 0.0070160848009204, 0.00698410918727182, 0.0067953033802493, 0.00680372452059549, 0.00654381412871178, 0.00629348115307912, 0.00631405549003282, 0.0061373411274745, 0.00611652880635808, 0.0059972693312775, 0.00594276483906195, 0.00596492159468383, 0.00600100469558433, 0.00602556005034289, 0.00604596705951367, 0.00607514743596773, 0.00611928405008095, 0.00617706509894389, 0.00624270129964923, 0.00630900621123632, 0.0063695198345108, 0.00641965360290151, 0.00645707631336753, 0.00648157192462247, 0.00649456914861148, 0.00649851178825466, 0.0064962083909756, 0.00649026616442838, 0.00648267709385658, 0.00647458692846399, 0.00646624445314994, 0.00645710295032601, 0.00644603011083569, 0.00643157718689628, 0.00641226154397984
flux1:, 0.678955314009665, 0.00674941206143517, 0.00671051815674619, 0.00666118186820252, 0.00660412822246238, 0.006542301285628, 0.00647878241879429, 0.00641675270781305, 0.00635948011132013, 0.00631030009139292, 0.00627255434038971, 0.00624945588529129, 0.00624385857941142, 0.00625792232963635, 0.00629268135057704, 0.00634754435171886, 0.00641979247572975, 0.00650420964578671, 0.00659309898861765, 0.00667710618526824, 0.00674739965821678, 0.00679953095167886, 0.00683794332168847, 0.00687643975451259, 0.00692472284784944, 0.00695654973547813, 0.00690360802849595, 0.00677836867806161, 0.00675319956689381, 0.00657726227898615, 0.00659103351684631, 0.006345256641796, 0.0061079362055167, 0.00613220590397495, 0.00596498914212136, 0.00594826113521095, 0.00583613666255821, 0.00578468725736357, 0.0058065456345093, 0.00584216462781191, 0.00586667745032663, 0.00588658358985724, 0.0059140422658193, 0.00595503976837681, 0.00600849629496749, 0.00606905105369971, 0.00612997508989398, 0.00618520179604412, 0.0062304308842562, 0.00626350696766463, 0.00628429236124307, 0.00629422587278174, 0.00629572884804215, 0.00629158936076655, 0.0062844226819733, 0.00627627118985324, 0.00626837246286729, 0.00626109407422421, 0.0062540106336905, 0.00624608454047119, 0.00623590680673336, 0.00622195690203218
flux1:, 0.679217762913418, 0.00648664002959252, 0.00644990890915352, 0.00640501104900571, 0.00635419812193973, 0.00629983528840816, 0.00624436650253186, 0.00619032366448196, 0.00614035680867595, 0.00609725182475781, 0.0060638992148699, 0.00604318213368204, 0.00603776258516274, 0.0060497586507543, 0.00608032188862967, 0.00612914535689435, 0.00619396804703784, 0.006270206315009, 0.00635095381114963, 0.00642774550684576, 0.0064925960036746, 0.00654159832365728, 0.00657908528014913, 0.00661793118984218, 0.00666677165944845, 0.00670020253048174, 0.00665363858100636, 0.0065393565006377, 0.00652057762310298, 0.00635694058481339, 0.00637559500604499, 0.00614348253304855, 0.00591875095879366, 0.00594628826083108, 0.00578828244073185, 0.00577535133664476, 0.00566995552220355, 0.00562143908385558, 0.00564304809675832, 0.00567822479295012, 0.00570268004214618, 0.00572209706779394, 0.00574790887613299, 0.00578590288529225, 0.00583521083456027, 0.00589087809715575, 0.00594661525523811, 0.00599673588779126, 0.00603721816132172, 0.00606607488786501, 0.00608324069280019, 0.00609015967013731, 0.00608922686958698, 0.00608320680201361, 0.00607472042009474, 0.00606585911781764, 0.00605795262846678, 0.00605149034474596, 0.00604617500614016, 0.00604107510751341, 0.00603483766781948, 0.00602592493465276
flux1:, 0.679480211817171, 0.00622500331243803, 0.00619111034900958, 0.00615120344929786, 0.00610704439538586, 0.0060604146150519, 0.0060131269187675, 0.00596707991886677, 0.0059243290764048, 0.00588713880494475, 0.00585797831207367, 0.00583942973160802, 0.00583398860727119, 0.00584375133570583, 0.00587000055054965, 0.00591272018192872, 0.00597010548684487, 0.00603819417465053, 0.00611084815589565, 0.0061804578018814, 0.0062398427484752, 0.00628560326867662, 0.00632195996255994, 0.00636091100166981, 0.00641010096159354, 0.00644492735659204, 0.00640428380141689, 0.00630021234500486, 0.00628732016049033, 0.00613533799732657, 0.00615832442447286, 0.00593930812493104, 0.00572665672132157, 0.00575697424882441, 0.00560785114227918, 0.00559838156798381, 0.00549931075196478, 0.00545363156685146, 0.00547506279389714, 0.00550984524074778, 0.00553426754336442, 0.00555326225853475, 0.00557757062479503, 0.00561277636319763, 0.00565819955113544, 0.00570926623925553, 0.00576010511173521, 0.00580539332184056, 0.00584137476683315, 0.00586622069273407, 0.00587993058730919, 0.00588394815400436, 0.00588063766083395, 0.00587273622785321, 0.0058628670496361, 0.00585316768512239, 0.00584505850329244, 0.00583915169980406, 0.00583528295345944, 0.00583263661236366, 0.00582993099979806, 0.00582563183336791
flux1:, 0.679742660720924, 0.00596609818627472, 0.00593557420541937, 0.00590102320085663, 0.00586371284411196, 0.00582484997848636, 0.00578563714703555, 0.00574736978444113, 0.00571154498838583, 0.0056799445172387, 0.00565465421022702, 0.00563798903858805, 0.00563230532923575, 0.00563969666403434, 0.00566158624106465, 0.00569824845573404, 0.00574832409886509, 0.00580845050554102, 0.00587322441034598, 0.00593584707967289, 0.00598989280088033, 0.00603242708653458, 0.0060675495238189, 0.00610642835677929, 0.00615579127868518, 0.00619181038413356, 0.00615662554920208, 0.00606198990614682, 0.00605441005295553, 0.00591337812177159, 0.00594008150593566, 0.00573351603875105, 0.00553237138725873, 0.00556494087409369, 0.00542433915875412, 0.0054179607192817, 0.0053248214980088, 0.00528190562396436, 0.0053032448270857, 0.00533769819755033, 0.00536214048035827, 0.00538081989380282, 0.00540381859493555, 0.00543650997196556, 0.00547837736259793, 0.00552519973236088, 0.00557149984684228, 0.0056122993026137, 0.00564409291951138, 0.00566519914620347, 0.00567567400783256, 0.00567695466594548, 0.00567136978733935, 0.00566162482249871, 0.00565034100593515, 0.00563969804003997, 0.00563120384275685, 0.00562559254467516, 0.00562283563356199, 0.0056222412904651, 0.00562261309856458, 0.00562244029369721
flux1:, 0.680005109624678, 0.00571125570093234, 0.00568448869490575, 0.00565548486398551, 0.00562502456067037, 0.00559376115968627, 0.00556231987301633, 0.00553143438104357, 0.00550208946448735, 0.00547563085050017, 0.00545380435147077, 0.00543869449955512, 0.00543254595421555, 0.00543746619664615, 0.00545502403851147, 0.00548577748301838, 0.00552879408632194, 0.00558128010075296, 0.0056385245858976, 0.00569448697893153, 0.00574343907255034, 0.00578286412199287, 0.00581672668619203, 0.00585540598101632, 0.00590478521803575, 0.00594179405365369, 0.00591160450127774, 0.00582561644509392, 0.00582272310471083, 0.00569189773658111, 0.00572166290203401, 0.00552685110480714, 0.00533659829484466, 0.00537087240723626, 0.00523840908980419, 0.00523473191246271, 0.00514714939663643, 0.00510694106958281, 0.00512828111918625, 0.0051624795488761, 0.00518701208485234, 0.00520550851352025, 0.0052274230436795, 0.00525791115101113, 0.00529659348814355, 0.00533957289000074, 0.00538174056188121, 0.00541844181064541, 0.00544640630010112, 0.00546408763846722, 0.00547158965694882, 0.00547033665624516, 0.00546261674578716, 0.00545109912827704, 0.00543839826887982, 0.00542673099925889, 0.00541768831987495, 0.00541212373542491, 0.0054101455488372, 0.0054111919158451, 0.00541416405037055, 0.00541759365378685
flux1:, 0.680267558528431, 0.00546154687360198, 0.00543879008894357, 0.00541537082253918, 0.00539159835914789, 0.00536760349468098, 0.0053434764345953, 0.00531943889296311, 0.00529601621029518, 0.00527416966058815, 0.00525535128407262, 0.00524145275787171, 0.00523463352776106, 0.00523702879661867, 0.00525035355394277, 0.00527543674019941, 0.0053117471493975, 0.00535702209543919, 0.00540719365718466, 0.00545692099751995, 0.00550111203814012, 0.00553761715052249, 0.00557024858850152, 0.0056086333655198, 0.0056578810642109, 0.00569567156340965, 0.00567001490756802, 0.00559188751718255, 0.00559302436914601, 0.00547164381749657, 0.00550380041436482, 0.00532001939048004, 0.00514002571265502, 0.00517546042980038, 0.00505074314303286, 0.00504937381563958, 0.00496699891985013, 0.00492945700725812, 0.00495089132476122, 0.00498491009473225, 0.00500960971124942, 0.00502806599367085, 0.00504913507767372, 0.00507774694391285, 0.00511363383160199, 0.00515319317003578, 0.00519165832903059, 0.00522467688808383, 0.00524919676790864, 0.00526379446135979, 0.00526861284536388, 0.0052650570663281, 0.00525536964455033, 0.00524217865319025, 0.00522808636232095, 0.00521534074846418, 0.00520561010876175, 0.00519986314530565, 0.00519834417249334, 0.00520062560730901, 0.00520571694757473, 0.00521220992264414
flux1:, 0.680530007432184, 0.0052178022845693, 0.00519918634438085, 0.00518125767322753, 0.00516387858331293, 0.00514669578648902, 0.0051293136308254, 0.00511149724723059, 0.00509336946799235, 0.00507556105641557, 0.00505927720893879, 0.00504625343140137, 0.00503858812198123, 0.00503845456833938, 0.00504771010035219, 0.0050674368422837, 0.0050974738755359, 0.00513604642455795, 0.00517967569797, 0.00522365882628226, 0.00526347665664347, 0.0052972951666046, 0.00532875571372911, 0.00536676721543759, 0.00541573513438063, 0.00545409095664221, 0.00543250918767422, 0.00536147105494162, 0.00536597255787144, 0.00525327723128718, 0.00528716401536635, 0.00511368989434925, 0.00494332692695198, 0.00497940238615459, 0.00486204086979423, 0.00486259704042682, 0.00478511164786735, 0.00475020551714442, 0.00477182158870698, 0.00480572936438868, 0.00483066880401775, 0.00484922394500836, 0.00486968180653178, 0.00489674022513434, 0.00493021860697612, 0.00496678053366775, 0.00500197560160635, 0.00503173236389622, 0.00505320058064567, 0.00506506760251299, 0.00506750683256618, 0.00506189807354047, 0.00505043308433838, 0.00503569347926668, 0.00502026313154267, 0.00500641408015561, 0.00499588473982131, 0.00498975319298117, 0.00498839715131641, 0.00499152570992508, 0.00499826551715732, 0.0050072843497541
flux1:, 0.680792456335937, 0.00498064079887496, 0.0049661877767656, 0.00495354710238687, 0.00494216451578111, 0.0049312467594029, 0.00491996600884354, 0.00490768936316311, 0.0048941957394054, 0.00487983949459653, 0.00486562470702217, 0.00485316504809758, 0.0048445188043398, 0.00484190386279975, 0.00484731184461316, 0.00486205598921921, 0.00488631059653184, 0.00491874210359122, 0.00495640442133362, 0.00499516974398724, 0.00503102894670244, 0.00506241322855193, 0.00509277495526169, 0.00513033765001514, 0.00517887091137116, 0.00521756647682597, 0.00519960992182484, 0.00513491839090904, 0.00514213022111538, 0.0050373810938128, 0.00507236801220514, 0.00490849777483231, 0.00474716036982621, 0.00478339865953523, 0.00467301428048458, 0.00467513679636995, 0.00460225625755804, 0.0045699608757095, 0.0045918338035556, 0.00462568502849604, 0.00465092276022909, 0.00466969853088458, 0.00468975862280151, 0.00471556386382529, 0.00474699873468658, 0.00478096637095793, 0.00481330790865755, 0.00484021247801031, 0.00485901600996128, 0.004868505309736, 0.00486887619858226, 0.00486147703769864, 0.00484844335818759, 0.00483230430050117, 0.00481561810005664, 0.00480067243986537, 0.00478926709814108, 0.00478258196356042, 0.00478112365629995, 0.00478473845830462, 0.00479267720258394, 0.00480369810477675
flux1:, 0.681054905239691, 0.00475050209200729, 0.00474013994762047, 0.00473249719061243, 0.00472663832188354, 0.00472137814161989, 0.00471551295317495, 0.00470807154643418, 0.00469854724065996, 0.00468707050044416, 0.00467448734281228, 0.00466232049457077, 0.00465260516084612, 0.00464760628475121, 0.00464943779758514, 0.00465961843581077, 0.00467861973949825, 0.00470550067302153, 0.0047377906564149, 0.0047718747300606, 0.00480419298519963, 0.00483339427419799, 0.00486272593952134, 0.00489975855116827, 0.00494769274588674, 0.00498649456589265, 0.00497172642681674, 0.00491267940295805, 0.00492197701308351, 0.00482447140681308, 0.00485997836267393, 0.00470504767945677, 0.00455216895642886, 0.00458814795050714, 0.0044843806950296, 0.00448774276577779, 0.00441921578062076, 0.00438950627888531, 0.0044116927064879, 0.00444552059961267, 0.00447109165528648, 0.00449018084811468, 0.00451002183085416, 0.00453483603603693, 0.00456455411875969, 0.0045962949068362, 0.00462616845441035, 0.00465060563942465, 0.00466711412187609, 0.004674569664073, 0.00467318290606636, 0.00466426469773486, 0.00464988839443948, 0.00463252369597015, 0.0046146946235597, 0.00459869446770299, 0.00458637380568611, 0.00457900482799317, 0.00457721658639949, 0.00458099107979449, 0.00458970847534024, 0.00460223013234488
flux1:, 0.681317354143444, 0.00452767851834338, 0.00452125490269617, 0.00451825113118494, 0.00451738955969329, 0.00451714358488291, 0.00451599102344949, 0.00451268169818264, 0.00450647990138971, 0.00449734182809249, 0.00448599476555494, 0.00447389718284804, 0.00446307391688723, 0.00445583533037729, 0.00445440210872017, 0.00446047005785394, 0.00447476814742936, 0.00449669852207434, 0.00452420960395308, 0.00455413920634383, 0.00458331930354884, 0.00461057297999698, 0.00463892984075104, 0.00467534055800055, 0.00472250203669053, 0.00476117202465956, 0.00474917324252278, 0.00469511909854585, 0.00470592352886946, 0.00461500772582668, 0.00465051928071016, 0.00450391583251886, 0.00435897782996209, 0.0043943407037231, 0.00429685357591824, 0.0043011669453006, 0.00423677333136312, 0.0042096195631055, 0.00423215254814698, 0.00426596337510627, 0.00429187195161519, 0.00431132907301221, 0.0043310838314293, 0.00435511883508823, 0.00438339584560431, 0.00441322896822246, 0.00444097729081995, 0.00446329672309935, 0.00447785381773288, 0.00448360391006064, 0.004480765424282, 0.00447060559011566, 0.00445512899792153, 0.00443673776761476, 0.0044179115455869, 0.0044009373292135, 0.00438770390224068, 0.00437956414760989, 0.00437726095488651, 0.00438090849951744, 0.00439001947671609, 0.00440356934012109
flux1:, 0.681579803047197, 0.00431234330186889, 0.00430963831598254, 0.00431086168228908, 0.00431443548535639, 0.00431854364913395, 0.0043214027982941, 0.00432154159847269, 0.00431804908604722, 0.00431075302481152, 0.00430029689275297, 0.0042880969449877, 0.00427617588051269, 0.00426688388002945, 0.00426252967853954, 0.00426495562080799, 0.00427510739917338, 0.00429268141304716, 0.0043159903969657, 0.00434226809997305, 0.00436868554183534, 0.00439420172688469, 0.00442162002070042, 0.00445730541840057, 0.00450351413878728, 0.00454181430153855, 0.00453218834946799, 0.00448253348869691, 0.00449432377676528, 0.00440940215167341, 0.00444447777397045, 0.00430564995503458, 0.00416819001007559, 0.00420265050395276, 0.00411113161924752, 0.00411615005837291, 0.00405569715817385, 0.00403105889830841, 0.00405394436467299, 0.00408771369529101, 0.00411392826785544, 0.0041337633967341, 0.00415351178177598, 0.00417692096734099, 0.00420397294964536, 0.00423216061545411, 0.0042580754260251, 0.00427858412896953, 0.0042915012202761, 0.00429585349007946, 0.00429186072437685, 0.00428074035794991, 0.00426442090917016, 0.00424522749841235, 0.00422558352640243, 0.00420775580139066, 0.00419365656703912, 0.00418470557189917, 0.00418174873500137, 0.0041850267102994, 0.00419418587366733, 0.0042083248759864
flux1:, 0.68184225195095, 0.0041045736578135, 0.00410531159844155, 0.00411031097240346, 0.00411773741210308, 0.00412553779195415, 0.00413172385047293, 0.00413465854037372, 0.00413330589595555, 0.00412740674234864, 0.00411755088190123, 0.00410512958720197, 0.0040921672179991, 0.00408104448261852, 0.00407413680408978, 0.00407340110803105, 0.00407995901234105, 0.00409375353074453, 0.00411340968135051, 0.0041365043152953, 0.00416049983221786, 0.0041844585612905, 0.00421095386148516, 0.00424580065369687, 0.00429087469209679, 0.00432857247042883, 0.00432094962163668, 0.00427516335395601, 0.00428748514160829, 0.00420802570234608, 0.00424230547508944, 0.00411076669964365, 0.00398037990917695, 0.00401372368774465, 0.00392788653125051, 0.00393340711131131, 0.00387672562472517, 0.00385454899834657, 0.00387776427438742, 0.00391143579292777, 0.00393788731823328, 0.00395806366102275, 0.00397782942032585, 0.00400070400195908, 0.00402668302237328, 0.00405342576836486, 0.00407774290556531, 0.00409670059904168, 0.00410825240890287, 0.00411148983830728, 0.00410662828815606, 0.00409482920312329, 0.00407793705191049, 0.00405818930842779, 0.00403793960074747, 0.00401941870255511, 0.004004545447037, 0.00399479041254047, 0.00399108950724029, 0.00399380195991684, 0.0040027068555329, 0.00401703317680796
flux1:, 0.682104700854704, 0.00390436890552265, 0.00390822929749885, 0.00391652627864764, 0.0039272140504908, 0.00393805459699507, 0.00394690937765932, 0.00395202809827824, 0.00395229605137282, 0.00394740395628903, 0.00393791315101595, 0.00392520239495073, 0.00391129731044314, 0.0038985965613921, 0.00388951879295905, 0.00388610278182125, 0.00388960588551677, 0.00390017206105137, 0.00391668985337528, 0.00393703088770221, 0.00395890683649414, 0.00398145675836594, 0.00400702513703592, 0.00404091371631471, 0.00408467450413819, 0.00412154806000144, 0.00411558872392657, 0.00407320528458249, 0.00408567550293196, 0.00401121191576247, 0.00404441787692776, 0.003919746924948, 0.00379608519446875, 0.00382816779826316, 0.00374775014095524, 0.00375361273514301, 0.00370055261504406, 0.00368076813707522, 0.00370426282308056, 0.0037377499630409, 0.00376433344311585, 0.00378476879595053, 0.00380452083633237, 0.00382689065702489, 0.00385188490241023, 0.00387732089719039, 0.00390021885941545, 0.00391783580163403, 0.00392825761815828, 0.00393063523365342, 0.00392517468259151, 0.00391297533678604, 0.00389578915519688, 0.00387575432789318, 0.00385513978981698, 0.00383612274421248, 0.00382060984659412, 0.00381010443316863, 0.00380561723264433, 0.00380761596536725, 0.00381600927477937, 0.00383016150760395
flux1:, 0.682367149758457, 0.00371166464178996, 0.0037182929255001, 0.00372939294421541, 0.0037427529855738, 0.0037560013528999, 0.00376690152838396, 0.00377363897714332, 0.00377506219343695, 0.00377084381855109, 0.00376153705444253, 0.00374851607440998, 0.00373380355230521, 0.00371980077209456, 0.00370894464040576, 0.00370332293062492, 0.00370428979240757, 0.003712146978207, 0.0037260015143552, 0.00374397627706211, 0.00376399581079153, 0.00378525530078967, 0.0038098762235701, 0.00384268500424023, 0.00388496249203715, 0.00392080539999749, 0.00391620225855424, 0.0038768200301359, 0.00388912783039985, 0.0038192581860172, 0.00385119169368414, 0.00373302965882852, 0.00361579790292926, 0.00364653984190591, 0.00357130171894447, 0.00357738707821376, 0.00352781386825066, 0.00351033618867476, 0.00353403526148026, 0.0035672255605363, 0.00359380484918129, 0.00361437678958592, 0.00363403453699605, 0.00365587312945173, 0.00367991117059424, 0.00370411930804189, 0.00372572095783751, 0.00374215815383399, 0.00375164451148535, 0.0037533865688205, 0.00374757689260242, 0.00373524702732034, 0.00371804780276519, 0.00369800591088821, 0.00367728974723909, 0.00365800419323569, 0.00364202349789456, 0.00363086400340628, 0.00362559421165467, 0.00362677819881787, 0.00363444883640615, 0.00364810863936046
flux1:, 0.68262959866221, 0.00352634448726548, 0.00353536263276701, 0.00354876566676203, 0.00356422126787897, 0.00357927365291941, 0.00359163775692306, 0.00359947993265726, 0.00360164926579021, 0.00359782750347004, 0.00358857531808974, 0.00357526602770009, 0.00355991183351976, 0.00354489914844498, 0.00353265734373248, 0.00352529085860861, 0.00352421350634257, 0.00352984467783498, 0.00354146886832024, 0.0035574216368562, 0.00357580965896344, 0.00359586937868487, 0.00361950943351808, 0.00365111924677325, 0.00369175646236835, 0.00372638150017543, 0.00372286037104506, 0.00368613862145538, 0.00369804298356605, 0.00363242573239608, 0.0036629614288014, 0.00355100589994612, 0.00343995596175259, 0.00346933549539658, 0.0033990565118524, 0.0034052831253232, 0.00335907483234579, 0.00334380398801, 0.00336761272495636, 0.00340037442106663, 0.0034267897607471, 0.00344734400046951, 0.00346678624657716, 0.00348801955625951, 0.00351107824436886, 0.0035340846045905, 0.00355446174733165, 0.00356983335730826, 0.00357853812548442, 0.00357983586125996, 0.00357390256687957, 0.00356169681102079, 0.0035447599446598, 0.00352499492691797, 0.00350445348013595, 0.00348514885809236, 0.00346890183560757, 0.00345722085974045, 0.00345121367786701, 0.00345152677511655, 0.00345830981462717, 0.00347120396358478
flux1:, 0.682892047565963, 0.00334825082164972, 0.00335926793897818, 0.00337447906454784, 0.00339147563582169, 0.00340776508904043, 0.00342105981279485, 0.00342954790588593, 0.00343211169097417, 0.00342846439013573, 0.00341918527595482, 0.00340564678303614, 0.00338984038805539, 0.00337411865985952, 0.0033608774963609, 0.0033522068463212, 0.00334954542991892, 0.00335339352442088, 0.00336317635819577, 0.00337740859929009, 0.00339435376829157, 0.00341327996815575, 0.00343589681598139, 0.00346619491441412, 0.0035050516855395, 0.00353829366686803, 0.00353561322429275, 0.00350126690066939, 0.00351259156195666, 0.00345093920008529, 0.0034800162914705, 0.00337401343303018, 0.00326893627629307, 0.00329698040624803, 0.00323145650566778, 0.00323777635309261, 0.00319482071104018, 0.0031816444534041, 0.00320545451269179, 0.00323764460667434, 0.00326372205995251, 0.00328408306532633, 0.00330315937398866, 0.00332367724509624, 0.00334569244388725, 0.00336747948838761, 0.00338665989643859, 0.00340103763716617, 0.00340907553353263, 0.00341008571187777, 0.00340422563007521, 0.00339237664468337, 0.0033759630383937, 0.00335675242753328, 0.00333666418989651, 0.0033176008818229, 0.00330130865926816, 0.00328926669379511, 0.00328260249800847, 0.00328202955965084, 0.00328780494944619, 0.00329970661320248
flux1:, 0.683154496469717, 0.00317719543091439, 0.00318981821307761, 0.00320635788001589, 0.00322437232481234, 0.00324137654591206, 0.00325512240549458, 0.00326385596418132, 0.00326652052758315, 0.00326287842586499, 0.00325353449114007, 0.00323985698861809, 0.00322380433271745, 0.00320767550722771, 0.00319380757079374, 0.0031842466474489, 0.00318042451037253, 0.00318288935259545, 0.00319117486315755, 0.00320394619048277, 0.00321960353286273, 0.00323744168721397, 0.00325898792374007, 0.00328787145307032, 0.00332482732935422, 0.00335654512091972, 0.00335449576851817, 0.00332228904392068, 0.00333291552165197, 0.00327498672439378, 0.00330259839182963, 0.00320233360397646, 0.00310305032593728, 0.00312982451978778, 0.00306886427450605, 0.00307525754366034, 0.00303544939506974, 0.0030242460407051, 0.00304794191846617, 0.00307941476747901, 0.00310497651115237, 0.00312495929162856, 0.00314350283239398, 0.00316317215194084, 0.00318405130844541, 0.00320456899777788, 0.00322254531185348, 0.00323596456028784, 0.00324341408680419, 0.00324425862043848, 0.00323863628881485, 0.00322734820832631, 0.00321169526272062, 0.00319329940901613, 0.00317393326059034, 0.00315537068835946, 0.00313926284085919, 0.00312703850822154, 0.0031198251535406, 0.00311838684293683, 0.0031230769637947, 0.00313380604062334
flux1:, 0.68341694537347, 0.00301297031467617, 0.00302681295505196, 0.00304422660806428, 0.00306277593200527, 0.00308002421589557, 0.00309380031364165, 0.00310243948509217, 0.00310496875347554, 0.00310121258215631, 0.00309180450718241, 0.003078102624633, 0.00306201853446868, 0.00304577785203218, 0.00303163471033249, 0.00302156452434926, 0.00301696367080762, 0.00301839940723854, 0.00302548620663646, 0.00303701588570005, 0.0030515098263073, 0.00306828843672475, 0.00308871529516051, 0.00311609431007889, 0.00315105088622338, 0.00318112886013892, 0.00317953113833445, 0.00314927046252266, 0.00315912998244222, 0.00310472094187422, 0.00313090274362681, 0.00303619058749192, 0.00294254281116652, 0.00296813999069593, 0.00291156046963086, 0.00291802935624983, 0.00288126787320441, 0.00287190912793035, 0.00289537423990282, 0.00292598974429301, 0.00295086415630552, 0.00297028606599032, 0.00298812667527559, 0.00300680498802026, 0.00302644044277235, 0.0030456183468882, 0.00306235816480467, 0.00307482536233353, 0.00308173307384344, 0.00308249994105106, 0.00307724519135569, 0.00306668813015804, 0.00305200162467388, 0.00303465357579386, 0.00301625741651162, 0.00299844224795842, 0.00298274540665823, 0.00297052524038533, 0.00296288967015479, 0.00296063639617895, 0.00296420263347242, 0.00297362506372535
flux1:, 0.683679394277223, 0.00285535826522688, 0.0028700513848486, 0.00288791791211689, 0.00290656653262986, 0.00292364535239564, 0.00293709277984143, 0.0029453592657253, 0.00294757322771449, 0.00294362986416953, 0.00293419114308717, 0.00292059684604295, 0.00290469726576285, 0.00288862553103323, 0.00287453071601227, 0.00286429367657863, 0.00285925080089844, 0.00285996396270175, 0.00286610540582841, 0.00287657441180969, 0.0028900021925328, 0.00290573674452576, 0.00292499770264342, 0.00295079790211094, 0.00298368078765514, 0.00301202996348301, 0.00301073286937406, 0.00298226021607776, 0.00299132530438324, 0.00294026101637412, 0.00296507912757243, 0.00287575318899179, 0.00278759341270961, 0.00281212276985392, 0.00275974510408875, 0.00276630691983676, 0.00273249249503439, 0.00272484582050737, 0.00274796761147297, 0.00277759820415672, 0.00280162879076226, 0.00282032028388767, 0.00283729663251085, 0.00285484508996938, 0.00287312703783331, 0.00289088647459714, 0.00290634286102357, 0.00291784370776981, 0.00292422959253727, 0.00292497512932898, 0.00292018224663313, 0.002910488497646, 0.00289693619373451, 0.00288083322878418, 0.00286362409179423, 0.00284677965809337, 0.00283170698090994, 0.00281967566974669, 0.00281175557214159, 0.00280876107140864, 0.00281119967682859, 0.00281922575743772
flux1:, 0.683941843180977, 0.00270414240731225, 0.00271934053268818, 0.00273727902616277, 0.00275564425022502, 0.00277220097061571, 0.00278502441283881, 0.00279270080002698, 0.00279447260532018, 0.00279031019168852, 0.00278090070718409, 0.00276755590250436, 0.00275205018004414, 0.00273640638868684, 0.00272264897281551, 0.00271254392502461, 0.00270734728686659, 0.00270759570775273, 0.00271300083882034, 0.00272255454333444, 0.00273499005444205, 0.00274968715111275, 0.00276774152121169, 0.00279190685330975, 0.00282266746314496, 0.00284922650561552, 0.0028481060113772, 0.00282129285468109, 0.00282956921787587, 0.0027816953797089, 0.0028052354374924, 0.00272113876678271, 0.00263832125871987, 0.00266189748892709, 0.00261354236102819, 0.00262022231028221, 0.00258925313023827, 0.00258318341636161, 0.00260585714112355, 0.00263439304454965, 0.00265744549656072, 0.00267525900069446, 0.00269122894951676, 0.00270752362772452, 0.00272435176282863, 0.00274061705908728, 0.00275473870003113, 0.0027652465524611, 0.0027711101689419, 0.00277186263111052, 0.00276759122884416, 0.00275885352936796, 0.00274656107186599, 0.00273185862218119, 0.00271601510737304, 0.00270033291952031, 0.00268607530130921, 0.00267440720414601, 0.00266634340136453, 0.00266269848942302, 0.00266403606563461, 0.00267061789816387
flux1:, 0.68420429208473, 0.00255911377390296, 0.00257450101645826, 0.00259217546378694, 0.00260993075492314, 0.00262567513339198, 0.00263764240117609, 0.00264456969093472, 0.00264582132480841, 0.00264144341052395, 0.00263214251140343, 0.0026191916230786, 0.00260427518577599, 0.00258928988248293, 0.00257611903368856, 0.00256639741855262, 0.00256128487820202, 0.00256127770391468, 0.0025661131268601, 0.002574864662372, 0.00258636267033326, 0.0026000243111585, 0.00261684081036357, 0.00263933597763321, 0.00266795316867452, 0.00269268926146304, 0.00269164716470657, 0.00266638948980356, 0.00267390862222361, 0.00262908465292259, 0.00265144183972907, 0.00257241853485884, 0.00249479133981232, 0.00251752488244002, 0.00247300827373871, 0.00247983237890432, 0.00245160088927047, 0.00244697141601134, 0.00246910250522238, 0.0024964550283147, 0.0025184220084835, 0.00253523838363593, 0.00255008689825066, 0.00256502778058718, 0.00258032087341479, 0.0025950289907993, 0.00260776928398066, 0.00261725315090942, 0.00262258006329061, 0.00262334417455914, 0.00261962168421276, 0.00261189362526307, 0.00260094297989075, 0.00258775131258843, 0.00257340882409582, 0.00255904274419028, 0.00254576235384109, 0.00253461486296334, 0.00252654496044079, 0.00252235189414826, 0.00252264083302903, 0.00252776910852662
flux1:, 0.684466740988483, 0.00242007618897147, 0.00243536996283997, 0.00245249171446341, 0.00246936761853575, 0.00248407100996585, 0.00249501048160072, 0.00250108387904118, 0.0025017805606493, 0.00249721950157375, 0.00248811888929087, 0.00247570176624535, 0.00246154958043752, 0.00244741935099508, 0.00243504025035453, 0.00242590372489623, 0.002421062201729, 0.00242096115664596, 0.00242535388582219, 0.00243338814313169, 0.0024439888002127, 0.00245661666382379, 0.00247217682961329, 0.0024929895640721, 0.00251947097108535, 0.00254238043097375, 0.00254134349604478, 0.00251755790083797, 0.00252437065664206, 0.00248246415939984, 0.00250373497675289, 0.00242962336800166, 0.00235702192604597, 0.00237901075491683, 0.00233814035682742, 0.00234512907473795, 0.0023195187061074, 0.00231619157234569, 0.00233769673815701, 0.00236379968231063, 0.00238460327066445, 0.00240033565307564, 0.00241397997408578, 0.00242749720449043, 0.0024412001332562, 0.00245430811809785, 0.00246563263145147, 0.00247406421627985, 0.00247883223151862, 0.00247959430426106, 0.00247641976667747, 0.00246971813977217, 0.00246014846746953, 0.00244853213436446, 0.00243578101793871, 0.00242284426174404, 0.00241067064609438, 0.00240017968078296, 0.00239223327678211, 0.00238760102266974, 0.00238691516523006, 0.00239061551111762
flux1:, 0.684729189892236, 0.00228684815322542, 0.00230180098448472, 0.00231812909319938, 0.002333911968053, 0.00234740442947273, 0.00235720065162568, 0.00236236391668153, 0.00236250756864148, 0.00235781756639346, 0.00234901439635196, 0.00233725996387853, 0.00232402117800466, 0.00231090464373208, 0.00229947608264259, 0.00229107584380913, 0.00228664234850721, 0.00228656430242032, 0.00229060552707652, 0.00229798362489878, 0.00230771703560634, 0.00231931651174222, 0.00233361769751735, 0.00235276052799002, 0.00237714331121869, 0.00239825168649461, 0.00239717088194654, 0.00237479160447747, 0.00238096278291791, 0.00234184556135675, 0.00236212154169202, 0.00229274928991037, 0.00222499204524992, 0.00224631544928457, 0.0022088881508151, 0.0022160512039167, 0.0021929338022719, 0.00219077012608263, 0.00221157753163265, 0.00223638700785032, 0.00225597901248029, 0.002270574145136, 0.00228296622214186, 0.00229502354393696, 0.00230711159573048, 0.00231860156860844, 0.00232849349639026, 0.00233585285449573, 0.00234003759866632, 0.00234077076050223, 0.0023381194683131, 0.00233242813101014, 0.00232423872460863, 0.00231421845745421, 0.00230310478453828, 0.00229166957644018, 0.00228069823104397, 0.0022709758399507, 0.0022632713463981, 0.00225831186798931, 0.00225674254812327, 0.00225907163494653
flux1:, 0.68499163879599, 0.00215926195094895, 0.00217366163121038, 0.00218900138730773, 0.00220353031843507, 0.00221569604234804, 0.00222428395101727, 0.00222852278895578, 0.00222814505711307, 0.00222339530246445, 0.00221498593420466, 0.00220400698029266, 0.00219180108818642, 0.00217981667355156, 0.00216945052364076, 0.00216188844014291, 0.00215795268650964, 0.00215797342685788, 0.00216172300269831, 0.00216848697092746, 0.00217737751154413, 0.00218796115424843, 0.00220101876025009, 0.00221852991250148, 0.00224088056504633, 0.00226024191157534, 0.0022590914518721, 0.00223806800485595, 0.00224367185203786, 0.00220721740033769, 0.00222658079937517, 0.00216176204811534, 0.00209864825758081, 0.00211936289430135, 0.00208516368579698, 0.00209249652572686, 0.00207173090431182, 0.00207059113650519, 0.00209064002553345, 0.00211413312044474, 0.00213249365745118, 0.00214593104322548, 0.0021570574962773, 0.00216765306102853, 0.00217813359086018, 0.00218801525074152, 0.0021964787222399, 0.00220275827463765, 0.00220633775142396, 0.0022070068421903, 0.00220483534025178, 0.00220011007012512, 0.00219326480702042, 0.00218482131956629, 0.0021753498098745, 0.00216544923792878, 0.00215574227039169, 0.00214687606350653, 0.00213951896426648, 0.00213434446286966, 0.00213199697407828, 0.00213303851681883
flux1:, 0.685254087699743, 0.00203716067112645, 0.00205082915239243, 0.00206502929026362, 0.00207819172523365, 0.0020889633665676, 0.00209632169957275, 0.002099656743682, 0.00209881207815855, 0.00209408044966459, 0.00208615522404456, 0.0020760446175876, 0.00206495935347184, 0.00205418495055879, 0.0020449475407405, 0.00203827903802403, 0.00203488749427291, 0.00203504648885954, 0.00203853788497693, 0.00204471525556097, 0.00205278532493098, 0.00206237539613921, 0.00207422399283394, 0.00209016707429785, 0.0021105799698846, 0.00212827503331286, 0.00212705091358117, 0.00210734594553702, 0.00211246238922805, 0.00207854462731583, 0.00209706595844202, 0.00203660050021736, 0.00197791025261727, 0.00199804856194022, 0.00196685105177851, 0.0019743331946442, 0.00195576509873794, 0.00195550973959173, 0.0019747498974341, 0.001996922654829, 0.00201405749411789, 0.00202634684805884, 0.00203622689328854, 0.00204539182289772, 0.00205430357798047, 0.0020626144245648, 0.00206967574172017, 0.00207488258164777, 0.00207784051021599, 0.00207840631740497, 0.00207665731714372, 0.00207283111943191, 0.00206726383019095, 0.00206034289092179, 0.00205248133392534, 0.00204411279627175, 0.00203570113767223, 0.00202775509688303, 0.002020837308287, 0.00201555821155823, 0.00201254862486367, 0.00201240933665624
flux1:, 0.685516536603496, 0.00192039414441481, 0.00193318563681231, 0.0019461347450952, 0.00195786142145728, 0.00196721390455725, 0.00197335837194123, 0.00197583827497634, 0.00197459751454136, 0.00196996518237158, 0.00196260447418755, 0.00195343295986858, 0.00194352396951258, 0.00193399845020854, 0.00192591371735596, 0.00192015221000395, 0.00191731332842274, 0.00191761918413958, 0.00192086458229917, 0.00192647259715124, 0.00193374552918177, 0.0019423753771606, 0.00195306846840041, 0.00196753069721686, 0.00198612518505086, 0.00200225833191253, 0.00200097610609022, 0.00198256314210151, 0.00198727455220516, 0.00195576748880634, 0.00197350462369635, 0.0019171788735707, 0.00186267512978594, 0.00188224598717045, 0.00185381453775766, 0.00186140979123062, 0.00184487337214969, 0.00184536426016439, 0.00186375557572449, 0.00188462069638667, 0.00190055786381411, 0.00191173538513258, 0.00192041724298748, 0.00192821244244016, 0.00193562300429491, 0.00194242665350601, 0.00194813372019376, 0.00195229033619995, 0.00195461823885497, 0.00195504088832347, 0.00195364777005266, 0.00195063618957115, 0.00194625639524874, 0.00194077455661412, 0.00193445908581644, 0.00192758868809067, 0.00192047525572323, 0.00191349140574001, 0.00190709132850174, 0.00190181474340378, 0.00189826693051364, 0.00189707241968434
flux1:, 0.685778985507249, 0.00180881487215641, 0.00182061358722545, 0.00183223621463959, 0.00184249589479914, 0.00185044020386249, 0.00185541687748178, 0.00185711190190459, 0.00185555665761029, 0.00185110378022951, 0.00184437540080773, 0.00183619093570131, 0.00182748308947094, 0.00181920944677026, 0.00181226357609125, 0.00180738612178725, 0.00180507640686867, 0.00180551270115363, 0.00180850796880394, 0.00181355718760477, 0.00182005916815166, 0.0018277733251357, 0.0018373816602868, 0.00185047058113157, 0.0018673866268693, 0.00188208153606219, 0.00188077321568028, 0.0018636340430636, 0.00186802234061523, 0.00183880032434766, 0.00185579880268207, 0.00180338823851651, 0.00175282052645221, 0.00177181182247414, 0.00174590510958872, 0.00175356349155738, 0.00173888416420741, 0.00173998634917684, 0.00175749860406466, 0.00177708314168602, 0.00179186918562367, 0.00180199313234343, 0.0018095494358954, 0.00181606118578472, 0.00182206304807646, 0.00182744611484623, 0.00183186644923299, 0.00183501013748189, 0.00183670830635531, 0.00183694978406188, 0.00183584051350118, 0.00183354664261293, 0.00183024524126929, 0.00182609572349175, 0.00182123639224914, 0.00181580373115283, 0.00180996700058631, 0.00180396745554697, 0.00179815032024485, 0.00179297866119475, 0.00178902135420303, 0.00178691191754529
flux1:, 0.686041434411003, 0.00170227486124271, 0.00171299275452135, 0.0017232455888114, 0.00173203997899767, 0.00173861728138139, 0.00174249649751217, 0.00174349281785077, 0.00174171077021164, 0.00173751328921355, 0.001731471134702, 0.00172429956079075, 0.00171678961655646, 0.00170973937809219, 0.00170388653839183, 0.0016998403128768, 0.00169801085756237, 0.00169854203804911, 0.00170127136412308, 0.00170576856592288, 0.00171152954275318, 0.00171838260026593, 0.00172699114340748, 0.00173882999032659, 0.00175422257839075, 0.00176761689072959, 0.00176632700464619, 0.00175044862798864, 0.00175459263229544, 0.00172753088696869, 0.00174382505508085, 0.00169509769828556, 0.00164820697137274, 0.00166658965627643, 0.0016429652792448, 0.00165062624511191, 0.00163762460165444, 0.00163920866101135, 0.001655821526606, 0.0016741647114264, 0.00168786091765539, 0.00169700687513419, 0.00170352953379377, 0.00170886435625994, 0.00171357014936837, 0.00171763819739342, 0.00172085597826552, 0.00172303730760256, 0.00172411489604303, 0.00172414081182474, 0.00172324124512885, 0.00172156027573157, 0.00171921491900714, 0.00171627330720592, 0.001712759571198, 0.00170868248612733, 0.00170408006212304, 0.0016990690744078, 0.00169388726943926, 0.00168891683181027, 0.00168468058109958, 0.00168180684703301
flux1:, 0.686303883314756, 0.0016006239347146, 0.0016101986689532, 0.00161906701153054, 0.00162642607148833, 0.00163170234385084, 0.0016345732305838, 0.00163496798238186, 0.00163304903553212, 0.00162917641474294, 0.00162386011094432, 0.00161770682938449, 0.00161136704410101, 0.00160548551494939, 0.00160065423613566, 0.00159736340453222, 0.00159594653813451, 0.00159652363892345, 0.00159896371071446, 0.00160291410332627, 0.00160796782390667, 0.00161402231435389, 0.00162172617137375, 0.00163244824306776, 0.00164648094872951, 0.00165872023648716, 0.00165750125543181, 0.00164287251263799, 0.00164684549724907, 0.00162182071493977, 0.00163743534169198, 0.00159215582248153, 0.00154867993119938, 0.00156641297728771, 0.00154483262840175, 0.00155242910879072, 0.00154092541984606, 0.00154286996153577, 0.00155857307231188, 0.00157572426534263, 0.00158840297525916, 0.00159665909637826, 0.00160225397500965, 0.00160653318770571, 0.00161007049996325, 0.00161294352051245, 0.00161505611024611, 0.0016163368279499, 0.00161681136898644, 0.00161659215957042, 0.00161582882293734, 0.00161465212380261, 0.00161313217546955, 0.00161126175322301, 0.00160896763702425, 0.00160614668536767, 0.00160271862872703, 0.00159868442001749, 0.00159417762312134, 0.00158949697703519, 0.00158511094189942, 0.00158162935535731
flux1:, 0.686566332218509, 0.00150370965763079, 0.00151210286427139, 0.00151959746671225, 0.00152557515493513, 0.00152963632211269, 0.00153160191151583, 0.00153149888316978, 0.0015295319985749, 0.00152604565185231, 0.00152148086427144, 0.00151633311429002, 0.00151111535934999, 0.00150632722770838, 0.00150242696662149, 0.00149979954917252, 0.00149871528737742, 0.00149928127908163, 0.00150140496489006, 0.00150481381637226, 0.00150919724184548, 0.00151452088458033, 0.00152142063461913, 0.00153116319688773, 0.00154400146646695, 0.00155523299364798, 0.0015541404533385, 0.00154074852230978, 0.00154461602420438, 0.0015215068857647, 0.00153645896966428, 0.0014943927447182, 0.00145407198154283, 0.00147110770138736, 0.00145134236055228, 0.00145880507787429, 0.00144862385722124, 0.0014508178972107, 0.00146561081222561, 0.00148162750994205, 0.00149336859439208, 0.00150083098395925, 0.00150561265662203, 0.0015089669326542, 0.00151147308637539, 0.00151328088664854, 0.00151439521034604, 0.00151484593932139, 0.00151474258695533, 0.00151425438059416, 0.00151355686639189, 0.00151277565134312, 0.00151194672917649, 0.00151100340268218, 0.00150979227582346, 0.00150811484627889, 0.00150578667576723, 0.00150270298745328, 0.00149889806552823, 0.00149458626746508, 0.00149017486947855, 0.00148624307478242
flux1:, 0.686828781122262, 0.00141137860888042, 0.00141857440066407, 0.00142472860432293, 0.00142939898478486, 0.00143234647427612, 0.00143351926907126, 0.00143302506293193, 0.0014310955472248, 0.00142804767289621, 0.00142424674378686, 0.00142007609919211, 0.00141591605935635, 0.00141213093626348, 0.00140905842596143, 0.00140699281481315, 0.00140615486690113, 0.00140664952379083, 0.00140842908921257, 0.00141130295452291, 0.00141505535610151, 0.00141971808925353, 0.00142591503626125, 0.00143481332990269, 0.00144661804914046, 0.00145698482662109, 0.00145607255427407, 0.00144389966100167, 0.00144771763700518, 0.00142640522138744, 0.00144070578764444, 0.00140162314555969, 0.00136420539668227, 0.00138049460671078, 0.00136232926473065, 0.00136959084351271, 0.00136056498785917, 0.00136290990324171, 0.00137680177420474, 0.00139174755959432, 0.00140263504320636, 0.00140940338316833, 0.00141349013625633, 0.00141605429634918, 0.00141767133766178, 0.00141854911667228, 0.00141877817943198, 0.00141847617474899, 0.00141782690364462, 0.00141705223591851, 0.00141635535332178, 0.00141586403014974, 0.0014155921835485, 0.00141542902588913, 0.00141515801014338, 0.00141450210127326, 0.00141318751328421, 0.00141101494042256, 0.00140792570542907, 0.00140405043690886, 0.00139973000040601, 0.00139550225117767
flux1:, 0.687091230026016, 0.0013234784355821, 0.00132948203928211, 0.00133434908690808, 0.00133780266620295, 0.0013397492428189, 0.00134024709028007, 0.00133946758480489, 0.00133765463360139, 0.00133508722034962, 0.00133204985742533, 0.00132881462846684, 0.00132563574666499, 0.00132275329714895, 0.00132039836042958, 0.00131878922399766, 0.00131811038042909, 0.00131847459798894, 0.00131988451189801, 0.00132223223519551, 0.00132539427216918, 0.00132946547794249, 0.0013350573196057, 0.00134323921988964, 0.00135416109895653, 0.00136379669318356, 0.00136311254291007, 0.00135213319314245, 0.00135594663419919, 0.00133631474686149, 0.00134997051829659, 0.00131365010330867, 0.00127889525749562, 0.00129439187951567, 0.00127762939823731, 0.00128462789308249, 0.00127660202121427, 0.00127901285250075, 0.00129202167754497, 0.00130596404507712, 0.00131608286801143, 0.0013222563426048, 0.00132576554616332, 0.00132767373779912, 0.0013285438117065, 0.00132862810012373, 0.00132808781579451, 0.00132711494249867, 0.00132595784767557, 0.00132488634281808, 0.00132413210810398, 0.00132383136862696, 0.00132398693778742, 0.00132445839782608, 0.0013249824623589, 0.00132522020589763, 0.00132482362065318, 0.00132351086898268, 0.00132113785677622, 0.00131775367673856, 0.00131362925181016, 0.00130925203852584
flux1:, 0.687353678929769, 0.00123986000495085, 0.00124469635038601, 0.0012483467245544, 0.00125068689418671, 0.00125175266601636, 0.00125169483936383, 0.00125073185184393, 0.00124910623727223, 0.00124705010709647, 0.00124476396025945, 0.00124241130654508, 0.00124012825613284, 0.00123804269426344, 0.00123629330663541, 0.00123503670434467, 0.00123443348802404, 0.00123461301178179, 0.0012356323901988, 0.00123746602273137, 0.00124007903551603, 0.00124362528340203, 0.00124870259604764, 0.00125628435246294, 0.00126645952571001, 0.00127548396815519, 0.00127506640455916, 0.00126524540593952, 0.00126908750319828, 0.00125102298935597, 0.00126403788565205, 0.00123026957451331, 0.00119795297717718, 0.00121261780286924, 0.00119708166828436, 0.00120376327762241, 0.00119659605442848, 0.00119900204249462, 0.00121115347885707, 0.00122416153131351, 0.00123359446754823, 0.00123926804560836, 0.0012423119857078, 0.0012436933587355, 0.00124395457607961, 0.00124337963268129, 0.00124218603904283, 0.00124062702799757, 0.0012390057629999, 0.00123763480123154, 0.00123677427271413, 0.00123657391976449, 0.00123703507328294, 0.00123800085992146, 0.00123917664154889, 0.00124017764406788, 0.00124059669341568, 0.00124008191543673, 0.00123841237861636, 0.00123555930543839, 0.00123172190102144, 0.00122733002060401
flux1:, 0.687616127833522, 0.00116037902996763, 0.00116409114730845, 0.00116660982607379, 0.00116794933881254, 0.00116825789729532, 0.00116776137268335, 0.00116670952436975, 0.00116533142857945, 0.00116380530644524, 0.00116224639904802, 0.00116071409168071, 0.0011592356877065, 0.00115783952939592, 0.00115658602182638, 0.00115558363210419, 0.00115498014313865, 0.00115492867627722, 0.00115554337723144, 0.00115687907713678, 0.0011589847232287, 0.0011620682240565, 0.00116671200718984, 0.00117379531686382, 0.00118334237577149, 0.00119185936766527, 0.00119173512061593, 0.00118302655727096, 0.00118691847119255, 0.0011703115804835, 0.00118268804690847, 0.00115127511061148, 0.00112118998561225, 0.0011349934669499, 0.00112052935213169, 0.0011268502350389, 0.00112041563968574, 0.00112276000690551, 0.00113408581656557, 0.00114622791571144, 0.00115505272046327, 0.00116031387338686, 0.00116299613529833, 0.00116397110186602, 0.00116375396578169, 0.00116264866626561, 0.00116091552863892, 0.00115885648308686, 0.00115681978647178, 0.00115515509072629, 0.00115414997182752, 0.00115397140482757, 0.00115462728589761, 0.00115595587845612, 0.00115764521042643, 0.00115927973914239, 0.00116040776943229, 0.00116062010058716, 0.00115962837842731, 0.00115733099682906, 0.00115385543874321, 0.00114956872698855
flux1:, 0.687878576737275, 0.00108489675589584, 0.00108754388537738, 0.00108902747188095, 0.00108948495908921, 0.00108915970369466, 0.00108833571676325, 0.00108727960498581, 0.00108619671047706, 0.00108520642357857, 0.00108433952141331, 0.00108355741035409, 0.00108278898666186, 0.00108197606098119, 0.00108111444353088, 0.00108027687367501, 0.00107960778987648, 0.00107928944068785, 0.00107949377633265, 0.00108035267175358, 0.00108199291347387, 0.00108467072742641, 0.001088951073935, 0.00109562154588682, 0.00110464003154103, 0.00111273547520001, 0.00111291834740067, 0.00110526554017283, 0.00110921676716252, 0.00109396160939593, 0.00110570179629169, 0.00107646235495464, 0.00104842122813012, 0.00106134527875581, 0.00104782147795784, 0.00105374871824691, 0.00104793636746994, 0.00105017546185933, 0.00106071174617239, 0.0010720532708448, 0.00108034018190884, 0.00108526614292652, 0.00108767864167689, 0.00108835580140945, 0.00108778024300873, 0.00108626546791747, 0.00108410223281431, 0.00108162930819907, 0.00107923051171777, 0.00107728652811533, 0.00107611040309966, 0.00107588862576707, 0.00107664197906346, 0.00107821365499029, 0.00108028672539741, 0.0010824286984617, 0.00108415729415658, 0.00108501864171474, 0.00108466700371033, 0.00108293423012927, 0.00107987780540845, 0.00107579871122019
flux1:, 0.688141025641029, 0.0010132795880441, 0.00101493497617917, 0.0010154887327226, 0.00101518534432181, 0.00101434611641933, 0.00101329715523444, 0.00101230900911151, 0.00101155502901691, 0.001011093012673, 0.00101087209101545, 0.00101076341387092, 0.00101060877403828, 0.00101027657129375, 0.00100971102556386, 0.00100896022023764, 0.00100817293782043, 0.00100756395951735, 0.00100736195067459, 0.00100777087422464, 0.00100898822197057, 0.00101131212690049, 0.0010152879199827, 0.0010216148080266, 0.00103018502048753, 0.00103792676420577, 0.00103841753445139, 0.00103175389534585, 0.00103576316940008, 0.00102175825906839, 0.00103286507087044, 0.00100563290016313, 9.79468134870299e-4, 9.9150701882175e-4, 9.78813919892282e-4, 9.84325768037155e-4, 9.7904050905249e-4, 9.81142503904696e-4, 9.90927927720182e-4, 0.00100152933132411, 0.00100933907983775, 0.00101399476619363, 0.00101621552384603, 0.00101668933131119, 0.00101586239853952, 0.00101404892021299, 0.00101155897148408, 0.00100875713853023, 0.00100605353454443, 0.00100385346269001, 0.00100249250932228, 0.00100217749999851, 0.00100294662338224, 0.00100465585878202, 0.00100699387363462, 0.00100952355736642, 0.00101174502165937, 0.00101317208010252, 0.00101341205502187, 0.00101223760923111, 0.00100963957633918, 0.00100585168438124
flux1:, 0.688403474544782, 9.45397836923765e-4, 9.46146261909456e-4, 9.45881138831824e-4, 9.4493743649447e-4, 9.43697624686878e-4, 9.4251504361791e-4, 9.41653060440174e-4, 9.41246908983024e-4, 9.41292214229103e-4, 9.41661206149384e-4, 9.42143904637679e-4, 9.42506991781464e-4, 9.4255846754798e-4, 9.42203095350097e-4, 9.41473892084464e-4, 9.40529808972289e-4, 9.39619584501106e-4, 9.39025662416886e-4, 9.39017621676823e-4, 9.39855466864919e-4, 9.41872295075386e-4, 9.45591709948339e-4, 9.51628660122018e-4, 9.59812523231089e-4, 9.67251103363871e-4, 9.68038356351595e-4, 9.62288949273793e-4, 9.66345570744335e-4, 9.53494415445404e-4, 9.63972431007333e-4, 9.3859720204882e-4, 9.14160794738948e-4, 9.25321233138461e-4, 9.13370051102368e-4, 9.18455613410724e-4, 9.13616643571525e-4, 9.15560012278126e-4, 9.24634216886155e-4, 9.34549570719432e-4, 9.41932053179938e-4, 9.4636876510268e-4, 9.48460521568858e-4, 9.48809761516781e-4, 9.478240007881e-4, 9.45810874706386e-4, 9.43090058751694e-4, 9.40041879792335e-4, 9.3709384871323e-4, 9.34669202386892e-4, 9.33122249599728e-4, 9.32679555284334e-4, 9.33399434225924e-4, 9.35156535358501e-4, 9.37653748809219e-4, 9.40460033746386e-4, 9.43069712903435e-4, 9.44976112510886e-4, 9.45750233789334e-4, 9.45113774685265e-4, 9.4299572665253e-4, 9.39563246070756e-4
flux1:, 0.688665923448535, 8.81123981718021e-4, 8.8105910229809e-4, 8.80088883294968e-4, 8.78622127714517e-4, 8.77086397491679e-4, 8.75848810845758e-4, 8.75156333256825e-4, 8.7510209471865e-4, 8.75621052543518e-4, 8.7651502938738e-4, 8.77503219434932e-4, 8.78289643183117e-4, 8.78634603097002e-4, 8.78414533321605e-4, 8.77655432579172e-4, 8.7653039630208e-4, 8.75321637024966e-4, 8.74360706110874e-4, 8.73974951482939e-4, 8.74477801458487e-4, 8.76230008485933e-4, 8.79731533492892e-4, 8.85518024805986e-4, 8.93360689820299e-4, 9.00530802428118e-4, 9.01592446575971e-4, 8.96676013164849e-4, 9.00761470760288e-4, 8.88973128370295e-4, 8.98829373081757e-4, 8.75176410177136e-4, 8.52339198085662e-4, 8.62639843386558e-4, 8.5136084404639e-4, 8.56019384135943e-4, 8.51559138044871e-4, 8.53331105137204e-4, 8.61733466052352e-4, 8.71009626221029e-4, 8.78003348465823e-4, 8.82258322546513e-4, 8.84268033265102e-4, 8.84555143021798e-4, 8.83487701497635e-4, 8.8136117430977e-4, 8.78496586479275e-4, 8.75280976048728e-4, 8.7215082677074e-4, 8.69540464724544e-4, 8.67818325556451e-4, 8.67228801783791e-4, 8.67851339548431e-4, 8.69583207343355e-4, 8.72148208946968e-4, 8.75130343186722e-4, 8.78028664865574e-4, 8.80327120831003e-4, 8.81570959489051e-4, 8.81439767649163e-4, 8.79806749976583e-4, 8.76774897995772e-4
flux1:, 0.688928372352288, 8.2033095729471e-4, 8.19552604899624e-4, 8.17991288137149e-4, 8.1611323179669e-4, 8.14375978752651e-4, 8.13148520218554e-4, 8.12654129137562e-4, 8.12941893914873e-4, 8.13889504790982e-4, 8.1523636403441e-4, 8.16642045650964e-4, 8.17760563539705e-4, 8.18316731869638e-4, 8.18168683723527e-4, 8.17341913012685e-4, 8.16025880118596e-4, 8.14534041731821e-4, 8.13240856096751e-4, 8.12522443820492e-4, 8.12735897047574e-4, 8.14262136916669e-4, 8.17575828125185e-4, 8.2313898527664e-4, 8.30670863959271e-4, 8.37593298262064e-4, 8.38898511580326e-4, 8.34729714866751e-4, 8.38819462868723e-4, 8.28008982333163e-4, 8.37253516365379e-4, 8.15203146881064e-4, 7.93853560995822e-4, 8.03323980579274e-4, 7.92664390013434e-4, 7.96904373031695e-4, 7.92767356778734e-4, 7.94362472249448e-4, 8.02131285266661e-4, 8.1080774059857e-4, 8.1744007274699e-4, 8.2153690586771e-4, 8.23496126397806e-4, 8.23767362754103e-4, 8.22679815116015e-4, 8.20512761268613e-4, 8.1758181038235e-4, 8.14272798658886e-4, 8.11023340605972e-4, 8.08271985568549e-4, 8.06396081542825e-4, 8.05654788530017e-4, 8.06148130450506e-4, 8.07798136597262e-4, 8.1035434745158e-4, 8.13423048184278e-4, 8.16517163424642e-4, 8.19121488069015e-4, 8.20765816513347e-4, 8.21096858434075e-4, 8.19939080623829e-4, 8.17335216699259e-4
flux1:, 0.689190821256042, 7.62890938028307e-4, 7.61502470322077e-4, 7.59461973287184e-4, 7.57277210881045e-4, 7.55421753512984e-4, 7.54256186038366e-4, 7.53974671850208e-4, 7.5458219278708e-4, 7.55904199740946e-4, 7.57626837042865e-4, 7.59361849187992e-4, 7.60725839796343e-4, 7.61419677698274e-4, 7.61292064782273e-4, 7.60373025656711e-4, 7.58869010490412e-4, 7.57120978829814e-4, 7.55538847378975e-4, 7.54537662297603e-4, 7.54508025811775e-4, 7.55843563739859e-4, 7.58992299409178e-4, 7.64348810934495e-4, 7.71587784412924e-4, 7.78271590183602e-4, 7.7978295585672e-4, 7.76274628928155e-4, 7.80339896603919e-4, 7.70428569551327e-4, 7.79074852079435e-4, 7.58521409465699e-4, 7.38563877266455e-4, 7.47243165604734e-4, 7.3716490677191e-4, 7.41002869237246e-4, 7.37144537987244e-4, 7.38563449717615e-4, 7.4573554541449e-4, 7.53844910088599e-4, 7.60133103548958e-4, 7.6408298711196e-4, 7.66009078799204e-4, 7.66295472900249e-4, 7.6523434028409e-4, 7.63086226706582e-4, 7.60156008986938e-4, 7.56821566970719e-4, 7.53514494709532e-4, 7.50670837771097e-4, 7.48671221166429e-4, 7.47785582823947e-4, 7.48132629798882e-4, 7.49659675106638e-4, 7.52145086835337e-4, 7.55223018106295e-4, 7.5842798493846e-4, 7.61254852668419e-4, 7.632277882615e-4, 7.63969982542274e-4, 7.63264929992859e-4, 7.6110024999326e-4
flux1:, 0.689453270159795, 7.08674942057586e-4, 7.06780752672546e-4, 7.04368979814097e-4, 7.01973836441477e-4, 7.00072273264051e-4, 6.99007828737316e-4, 6.98941890356017e-4, 6.99836898692566e-4, 7.01472393904709e-4, 7.0349123923064e-4, 7.05469383849641e-4, 7.06998287387297e-4, 7.07765587249327e-4, 7.07618231498421e-4, 7.06594427929607e-4, 7.04916852885102e-4, 7.02949008261963e-4, 7.01127915327413e-4, 6.99897199120683e-4, 6.99670733857683e-4, 7.00847610939938e-4, 7.03848197550264e-4, 7.09006160910508e-4, 7.15959792814252e-4, 7.22404516216925e-4, 7.24080161284847e-4, 7.21145408660732e-4, 7.25154946535717e-4, 7.16070327573384e-4, 7.24135326429717e-4, 7.04985858500557e-4, 6.86338934819885e-4, 6.9427404827534e-4, 6.84751388596435e-4, 6.88210673192093e-4, 6.8459636657028e-4, 6.85844794145705e-4, 6.92455506347517e-4, 7.00024534371e-4, 7.05977365959814e-4, 7.09780993153915e-4, 7.11679016707211e-4, 7.11998003105242e-4, 7.10995888197277e-4, 7.08913242006766e-4, 7.06040254520088e-4, 7.02741262814672e-4, 6.99435479068098e-4, 6.96550029165853e-4, 6.94462985000188e-4, 6.93450400928458e-4, 6.93646694679146e-4, 6.95023607566894e-4, 6.97389880989634e-4, 7.0041156038054e-4, 7.03651069888097e-4, 7.06621472952853e-4, 7.08850482569565e-4, 7.09947004186569e-4, 7.09661757242319e-4, 7.07933342660058e-4
flux1:, 0.689715719063548, 6.57553357865452e-4, 6.55256602123742e-4, 6.52575862972793e-4, 6.5005773465233e-4, 6.48171313539454e-4, 6.47236057257215e-4, 6.47378490871628e-4, 6.4852142420207e-4, 6.5040575700505e-4, 6.52641480894778e-4, 6.54780677893622e-4, 6.56401331818246e-4, 6.57187583094753e-4, 6.56991096424587e-4, 6.55860653594656e-4, 6.54033245441069e-4, 6.51889066337902e-4, 6.49883362162955e-4, 6.48477869957586e-4, 6.48099732803777e-4, 6.49146685749692e-4, 6.52010761608987e-4, 6.56971372557999e-4, 6.63639039703587e-4, 6.69836927901713e-4, 6.71632543329302e-4, 6.69186611408956e-4, 6.731083112398e-4, 6.64784005375588e-4, 6.72288043463462e-4, 6.54460777850525e-4, 6.3705506715476e-4, 6.44298957256256e-4, 6.35316107151204e-4, 6.38425474845804e-4, 6.35029364630748e-4, 6.36117223294186e-4, 6.42200586444962e-4, 6.49251523238822e-4, 6.54871364418363e-4, 6.58521310334546e-4, 6.60386417643253e-4, 6.60743972980863e-4, 6.59821191820896e-4, 6.57838513788592e-4, 6.55068720801918e-4, 6.51858165073583e-4, 6.48608186732682e-4, 6.457310588369e-4, 6.43596514019994e-4, 6.42481668725576e-4, 6.42532891192721e-4, 6.43744387489253e-4, 6.45955492509926e-4, 6.48866753268975e-4, 6.52073459543019e-4, 6.55113847595698e-4, 6.57527541507284e-4, 6.58918037870478e-4, 6.59011631575791e-4, 6.57704663987846e-4
flux1:, 0.689978167967302, 6.09397260479518e-4, 6.06797821571853e-4, 6.03943547270286e-4, 6.01380565493411e-4, 5.99560368564302e-4, 5.98772838428298e-4, 5.99108933522426e-4, 6.00455785838119e-4, 6.02523500426402e-4, 6.0489966051127e-4, 6.0712396418903e-4, 6.08771736671381e-4, 6.09532242832026e-4, 6.09267130337353e-4, 6.08037022895653e-4, 6.06090424454407e-4, 6.03817829476547e-4, 6.01683693641251e-4, 6.00157658886241e-4, 5.99670674855995e-4, 6.0061288702908e-4, 6.03347650362001e-4, 6.0810673447201e-4, 6.14481655399829e-4, 6.20419783460528e-4, 6.22290465274086e-4, 6.20252358192188e-4, 6.24054712441079e-4, 6.16429968292939e-4, 6.2339632707615e-4, 6.06818954672326e-4, 5.90594887405971e-4, 5.97204502040424e-4, 5.88753183690876e-4, 5.91545310893437e-4, 5.88349289463011e-4, 5.89289885680284e-4, 5.94878918047438e-4, 6.01430978206385e-4, 6.06716051867184e-4, 6.10199389111107e-4, 6.1201948827705e-4, 6.12412580432691e-4, 6.11579136769485e-4, 6.09720170362246e-4, 6.0708940840316e-4, 6.04011865460661e-4, 6.00866447986292e-4, 5.98045283919677e-4, 5.95904259498282e-4, 5.94716388237494e-4, 5.94635738541231e-4, 5.95676190506151e-4, 5.97706801284255e-4, 6.00463974662046e-4, 6.03579533277032e-4, 6.06622676420743e-4, 6.09152367885911e-4, 6.10775007305234e-4, 6.11200708706526e-4, 6.10290696993954e-4
flux1:, 0.690240616871055, 5.64080194777955e-4, 5.61272888698613e-4, 5.58332576324617e-4, 5.55793457674232e-4, 5.54081201601525e-4, 5.53452074557625e-4, 5.53961941602533e-4, 5.55466954397884e-4, 5.57654494363475e-4, 5.60099899145119e-4, 5.62341210760475e-4, 5.63960836664692e-4, 5.64660564093509e-4, 5.64316105539171e-4, 5.63000221024207e-4, 5.60969498960737e-4, 5.58618142205772e-4, 5.56411043802906e-4, 5.54816157215996e-4, 5.54259588689055e-4, 5.55118392196189e-4, 5.57727231996542e-4, 5.6227666573025e-4, 5.68347844280021e-4, 5.74010148685034e-4, 5.75912045043578e-4, 5.74205901658879e-4, 5.77859288559237e-4, 5.7087846636018e-4, 5.77332795932713e-4, 5.61940648009079e-4, 5.46846185348727e-4, 5.52880412530115e-4, 5.44957422424738e-4, 5.47467306832248e-4, 5.4445975464435e-4, 5.45268977240311e-4, 5.50395921634977e-4, 5.56466693795033e-4, 5.61413282126402e-4, 5.64714189339949e-4, 5.66472649835382e-4, 5.66891786221704e-4, 5.66149515467675e-4, 5.64428755284397e-4, 5.61963431514843e-4, 5.59054876721701e-4, 5.56055959706263e-4, 5.5333414502624e-4, 5.51226459708847e-4, 5.49996805941767e-4, 5.49802498303143e-4, 5.5067374694955e-4, 5.52507600955866e-4, 5.55076588326466e-4, 5.58051524121122e-4, 5.61037166389049e-4, 5.63618210206128e-4, 5.65411527323673e-4, 5.66118954984423e-4, 5.65573871169624e-4
flux1:, 0.690503065774808, 5.21480000740356e-4, 5.18553006757053e-4, 5.15605326568194e-4, 5.13149290545089e-4, 5.11578078399518e-4, 5.11111663565235e-4, 5.11772271115151e-4, 5.13390239513619e-4, 5.15638208283264e-4, 5.18088820226328e-4, 5.20288166937485e-4, 5.21834216157098e-4, 5.22447371193221e-4, 5.22020344551286e-4, 5.20637507996558e-4, 5.1855973250702e-4, 5.16178458608336e-4, 5.13950826340489e-4, 5.12334426107109e-4, 5.11742904217612e-4, 5.12535560752293e-4, 5.15018683632229e-4, 5.19347765007504e-4, 5.2510187009986e-4, 5.30471079397785e-4, 5.32362851084601e-4, 5.30919112841403e-4, 5.34396902569772e-4, 5.28008899999497e-4, 5.33978507838472e-4, 5.19712717965564e-4, 5.05701077240998e-4, 5.11218718490817e-4, 5.03823530948765e-4, 5.06086858606694e-4, 5.03261267408717e-4, 5.03956725538593e-4, 5.0865315951206e-4, 5.14259783229567e-4, 5.18864185443887e-4, 5.21966332477615e-4, 5.2364451733861e-4, 5.24076193458037e-4, 5.23420904404589e-4, 5.21845214969406e-4, 5.19563226717191e-4, 5.16851155067104e-4, 5.14033184859328e-4, 5.11448472782766e-4, 5.09410850330257e-4, 5.08170493348313e-4, 5.07883564859272e-4, 5.08592960390587e-4, 5.10221349619156e-4, 5.12576726030789e-4, 5.15370237945926e-4, 5.18245611069528e-4, 5.20818552556927e-4, 5.22723086721053e-4, 5.23660138602348e-4, 5.23442406064848e-4
flux1:, 0.690765514678561, 4.81480258430389e-4, 4.78513765540651e-4, 4.75627792530496e-4, 4.73304478051423e-4, 4.71899403903061e-4, 4.71594839991055e-4, 4.72381624328798e-4, 4.74069678534401e-4, 4.76324525941663e-4, 4.78724796682342e-4, 4.80833103683091e-4, 4.82270052004463e-4, 4.82779405797512e-4, 4.82272723666505e-4, 4.80844801195126e-4, 4.78756851587379e-4, 4.76391484130163e-4, 4.74190760596307e-4, 4.72594391784552e-4, 4.71997141607635e-4, 4.72736805083159e-4, 4.75091932523186e-4, 4.79188741385332e-4, 4.84611921531554e-4, 4.89671361244843e-4, 4.91515463641495e-4, 4.90271854222674e-4, 4.93551331400861e-4, 4.87709045890569e-4, 4.93222147376725e-4, 4.80027899340335e-4, 4.67055408357815e-4, 4.72113281265265e-4, 4.6524577229065e-4, 4.6729732912955e-4, 4.64650810701999e-4, 4.6525091165645e-4, 4.69547692681519e-4, 4.74707716115674e-4, 4.78967814910554e-4, 4.81856359916706e-4, 4.83435815461662e-4, 4.83864699189052e-4, 4.83288162674584e-4, 4.81858382054579e-4, 4.79770169455355e-4, 4.77273988282404e-4, 4.7466362359918e-4, 4.72247214963304e-4, 4.70311877728915e-4, 4.69090034064591e-4, 4.68732575450851e-4, 4.69291358318701e-4, 4.70711856507556e-4, 4.7283609498063e-4, 4.75415868809056e-4, 4.78136116576634e-4, 4.8064768046438e-4, 4.82607417220268e-4, 4.83722000848741e-4, 4.83790316690311e-4
flux1:, 0.691027963582315, 4.43971031164992e-4, 4.41036105860538e-4, 4.38270674829554e-4, 4.3612004498233e-4, 4.34898629572971e-4, 4.34750754390825e-4, 4.35638762069826e-4, 4.37357582077852e-4, 4.39572678910045e-4, 4.41876289336334e-4, 4.43854635947522e-4, 4.45156553578088e-4, 4.45552558771576e-4, 4.44973891700007e-4, 4.4352407355032e-4, 4.4146078786583e-4, 4.39152374517776e-4, 4.37019570148537e-4, 4.35478011299204e-4, 4.34898447563444e-4, 4.35594364221516e-4, 4.37817532376317e-4, 4.4167027940988e-4, 4.46749873769713e-4, 4.51485099359015e-4, 4.53248878804923e-4, 4.52151193148136e-4, 4.55214284625085e-4, 4.49874170411392e-4, 4.54959181396672e-4, 4.4278414411221e-4, 4.3080833892615e-4, 4.3545961389991e-4, 4.29118012662392e-4, 4.30990245284604e-4, 4.28522006965126e-4, 4.29045010183193e-4, 4.32972074251646e-4, 4.37703970178262e-4, 4.41620337584622e-4, 4.44283437457058e-4, 4.45747629730998e-4, 4.46158366624728e-4, 4.45650037418385e-4, 4.44362459573112e-4, 4.42472101704177e-4, 4.40203729827053e-4, 4.37819893509491e-4, 4.35595963031477e-4, 4.33789723527488e-4, 4.32612548079427e-4, 4.32206390043426e-4, 4.326284460983e-4, 4.33843902670184e-4, 4.35726745393059e-4, 4.38068795461592e-4, 4.40597324664099e-4, 4.43001255366696e-4, 4.44964878847259e-4, 4.4620644908394e-4, 4.46517445000105e-4
flux1:, 0.691290412486068, 4.08848753646287e-4, 4.06006453369995e-4, 4.03409674447199e-4, 4.01461954494337e-4, 4.00434460880492e-4, 4.00434402515462e-4, 4.01399014141654e-4, 4.0311352410512e-4, 4.05249669665916e-4, 4.07419720331458e-4, 4.0923912861104e-4, 4.10389040959443e-4, 4.10668802862971e-4, 4.10029260156619e-4, 4.08580598310376e-4, 4.06573340389681e-4, 4.0435691865323e-4, 4.02325713443533e-4, 4.00866500458668e-4, 4.00322207660127e-4, 4.00980153167932e-4, 4.03066596391303e-4, 4.06664913948952e-4, 4.11390985934075e-4, 4.15791175889378e-4, 4.17447752152224e-4, 4.16450425794374e-4, 4.19284215400672e-4, 4.14405963223918e-4, 4.19090899344979e-4, 4.07883936873771e-4, 3.96862008966981e-4, 4.01154878109021e-4, 3.95334065911937e-4, 3.97055900441095e-4, 3.94765803833885e-4, 3.95228920624582e-4, 3.98814992847326e-4, 4.03138369815729e-4, 4.06714912425625e-4, 4.09144716586173e-4, 4.10480267176625e-4, 4.10858848629183e-4, 4.10407253164499e-4, 4.09254914476457e-4, 4.07561191910313e-4, 4.05525791683511e-4, 4.03380003460536e-4, 4.01365617385664e-4, 3.9970942195025e-4, 3.98599268847759e-4, 3.98165086879391e-4, 3.984660405503e-4, 3.99483806199696e-4, 4.01121749913654e-4, 4.03210261391815e-4, 4.05518997371276e-4, 4.07776736300265e-4, 4.09698686458481e-4, 4.11019593225892e-4, 4.11529345491982e-4
flux1:, 0.691552861389821, 3.76015304470408e-4, 3.73316076542982e-4, 3.70925074705227e-4, 3.69200806315035e-4, 3.68370532825649e-4, 3.68506128899033e-4, 3.69523474405578e-4, 3.71203126159788e-4, 3.73228593918985e-4, 3.75237343950326e-4, 3.76878189742327e-4, 3.77867191474505e-4, 3.7803336501594e-4, 3.77346292717753e-4, 3.75920538015894e-4, 3.73996208285864e-4, 3.71900096874559e-4, 3.69996474055943e-4, 3.6863988884309e-4, 3.68142942411709e-4, 3.68765844604146e-4, 3.70710899114118e-4, 3.74046990930291e-4, 3.78413588649945e-4, 3.82472619610585e-4, 3.84001509206955e-4, 3.83067920042986e-4, 3.85664928553039e-4, 3.81211263313828e-4, 3.85523286131942e-4, 3.75233505807049e-4, 3.65121179727132e-4, 3.69097933992555e-4, 3.63788200988759e-4, 3.65384211966321e-4, 3.63271540678848e-4, 3.63690163783938e-4, 3.66962459212903e-4, 3.70898044063201e-4, 3.74142242758448e-4, 3.76335400078585e-4, 3.77532832040616e-4, 3.77867522125104e-4, 3.77461292373568e-4, 3.76435025271842e-4, 3.749323951263e-4, 3.73129170072181e-4, 3.71226084310716e-4, 3.69431428790755e-4, 3.67940270506059e-4, 3.66915329753887e-4, 3.66472083019496e-4, 3.6666864495501e-4, 3.67499948427247e-4, 3.68895769799031e-4, 3.70722877019159e-4, 3.72792371567441e-4, 3.74873533304408e-4, 3.76714844413198e-4, 3.78071480994006e-4, 3.78736873351105e-4
flux1:, 0.691815310293574, 3.45376474013918e-4, 3.42859884983442e-4, 3.40700834844658e-4, 3.39211141392482e-4, 3.38574806232556e-4, 3.38830979795489e-4, 3.39878181942256e-4, 3.41496966169507e-4, 3.43387221559732e-4, 3.45215500205321e-4, 3.46666656201762e-4, 3.47492869535028e-4, 3.47552550569657e-4, 3.46832489163204e-4, 3.45449241413451e-4, 3.43629714664376e-4, 3.41675285652862e-4, 3.39917630494648e-4, 3.38677074616991e-4, 3.38234618792638e-4, 3.38823280324638e-4, 3.40623217631981e-4, 3.43692769560053e-4, 3.47698818158144e-4, 3.51415951385505e-4, 3.52803381687662e-4, 3.51905832940527e-4, 3.5426404509722e-4, 3.50200609638806e-4, 3.5416573145205e-4, 3.44741899171345e-4, 3.35492783073811e-4, 3.39189339063833e-4, 3.34375676304211e-4, 3.35865661975236e-4, 3.33928205534189e-4, 3.34315345812442e-4, 3.37299335769929e-4, 3.40868818577732e-4, 3.43791651490069e-4, 3.45749403108663e-4, 3.46803452651846e-4, 3.47085313447591e-4, 3.46713888621644e-4, 3.45803141591077e-4, 3.44482599187681e-4, 3.42905606856782e-4, 3.41243684327696e-4, 3.39672518279058e-4, 3.38355622871448e-4, 3.37429830896406e-4, 3.36994431320023e-4, 3.37103897842632e-4, 3.37763275771507e-4, 3.38925506478658e-4, 3.40490927943625e-4, 3.42310253545468e-4, 3.44192849469518e-4, 3.45921733217136e-4, 3.47275462409702e-4, 3.48055391798455e-4
flux1:, 0.692077759197328, 3.16840152495482e-4, 3.14534984260848e-4, 3.12623497524789e-4, 3.11370639087527e-4, 3.10918955124414e-4, 3.11278162541782e-4, 3.12333535963619e-4, 3.13869854117784e-4, 3.15607076411228e-4, 3.17243490708011e-4, 3.18501309322663e-4, 3.19168771718376e-4, 3.19132438818626e-4, 3.18394262607523e-4, 3.17070418816844e-4, 3.15372358573652e-4, 3.13574210544368e-4, 3.11973775535395e-4, 3.10856423121024e-4, 3.10471402126421e-4, 3.11025225337801e-4, 3.12677922181777e-4, 3.15480686791456e-4, 3.1913044266651e-4, 3.22510577008222e-4, 3.23749452335762e-4, 3.22868800775164e-4, 3.24991432925428e-4, 3.21286710077209e-4, 3.24929643159385e-4, 3.16319957431916e-4, 3.07885362672076e-4, 3.11331237510116e-4, 3.06993191116776e-4, 3.0839216370703e-4, 3.0662568262879e-4, 3.06991664291602e-4, 3.09710961511699e-4, 3.12936785745633e-4, 3.15552433458544e-4, 3.17280386766365e-4, 3.18189963792437e-4, 3.1841304795408e-4, 3.18067095299554e-4, 3.17260547641229e-4, 3.16110375436839e-4, 3.14749327016953e-4, 3.13321585770312e-4, 3.1197184270045e-4, 3.10833038400659e-4, 3.10016166738765e-4, 3.09603281355172e-4, 3.09643091868692e-4, 3.10147783949767e-4, 3.11090056098222e-4, 3.124005165969e-4, 3.13966887930994e-4, 3.15637248598455e-4, 3.17229382635824e-4, 3.18547209906429e-4, 3.19403611124761e-4
flux1:, 0.692340208101081, 2.90314598591201e-4, 2.88239325484628e-4, 2.86581215688458e-4, 2.85559472852349e-4, 2.85277968882317e-4, 2.85720793684236e-4, 2.86764089116384e-4, 2.88200586903647e-4, 2.89773100595944e-4, 2.91213141142089e-4, 2.92280366726559e-4, 2.92797915806265e-4, 2.92678460228687e-4, 2.91936699857737e-4, 2.90686163792893e-4, 2.89121141660597e-4, 2.87487576478105e-4, 2.86049202688995e-4, 2.85056822681638e-4, 2.84728764806419e-4, 2.85246391613736e-4, 2.86751763636236e-4, 2.89291765379923e-4, 2.92594806637309e-4, 2.95648293067473e-4, 2.96737800379621e-4, 2.95862725203896e-4, 2.9775774543863e-4, 2.94382968097782e-4, 2.97727084961454e-4, 2.89879266372524e-4, 2.82208446079694e-4, 2.85427134896708e-4, 2.81539189626511e-4, 2.82857738888627e-4, 2.81255820239771e-4, 2.816082480924e-4, 2.84084630588503e-4, 2.86989786282006e-4, 2.89315208546577e-4, 2.90822890527489e-4, 2.91590780642182e-4, 2.91752072603574e-4, 2.9142369360672e-4, 2.90709710930341e-4, 2.89716135007663e-4, 2.88557173676078e-4, 2.8735198450428e-4, 2.86216468048084e-4, 2.85254671438855e-4, 2.84552521040356e-4, 2.84174437230227e-4, 2.84161725734374e-4, 2.84530980034419e-4, 2.85271195572282e-4, 2.8633959682463e-4, 2.87657686779801e-4, 2.89110053805624e-4, 2.90548547569167e-4, 2.91803511957274e-4, 2.92702169436337e-4
flux1:, 0.692602657004834, 2.65707105386502e-4, 2.6387073446234e-4, 2.62463139201796e-4, 2.61660011995206e-4, 2.61530100012173e-4, 2.62036010109932e-4, 2.63048740482353e-4, 2.64372156783347e-4, 2.65773838123961e-4, 2.67018952114435e-4, 2.67903625035636e-4, 2.68283825816429e-4, 2.68095687663001e-4, 2.67364020299681e-4, 2.66197623193568e-4, 2.64772463378787e-4, 2.633061679111e-4, 2.62029158708401e-4, 2.61159010295017e-4, 2.60884785005885e-4, 2.61364592464175e-4, 2.6272475645377e-4, 2.65010112932043e-4, 2.67980894574519e-4, 2.70722953525506e-4, 2.71667831749047e-4, 2.70793780277092e-4, 2.72473214603929e-4, 2.69402224073337e-4, 2.72469585986523e-4, 2.65331211845345e-4, 2.58371930119119e-4, 2.61381603175114e-4, 2.57914005796886e-4, 2.59158951105399e-4, 2.57713207400856e-4, 2.58057178691473e-4, 2.60310736965842e-4, 2.62918582322651e-4, 2.64973032778873e-4, 2.66273308740892e-4, 2.66905703942606e-4, 2.67004889225904e-4, 2.66687678545679e-4, 2.66054659763318e-4, 2.65202443532549e-4, 2.64228907507285e-4, 2.63230817603868e-4, 2.62297957539942e-4, 2.61507733559339e-4, 2.60922392992279e-4, 2.6058891208306e-4, 2.60540029633083e-4, 2.6079430709121e-4, 2.61353630511912e-4, 2.62197975932361e-4, 2.63278933098513e-4, 2.64514723821601e-4, 2.65789756738604e-4, 2.6696102301749e-4, 2.67872139659587e-4
flux1:, 0.692865105908588, 2.42923274550326e-4, 2.41326495923404e-4, 2.40159290420999e-4, 2.39556945061003e-4, 2.3955717601566e-4, 2.40105404951063e-4, 2.4107123676347e-4, 2.4227227428282e-4, 2.43501957819075e-4, 2.44558624677133e-4, 2.45273012326426e-4, 2.45531150055081e-4, 2.45289562098895e-4, 2.44580442854211e-4, 2.43506020688415e-4, 2.42223293091596e-4, 2.40922138388887e-4, 2.39801200278954e-4, 2.39046930129424e-4, 2.38821428590797e-4, 2.39261857387908e-4, 2.40481031764694e-4, 2.42523438887607e-4, 2.45180493434368e-4, 2.47630318988805e-4, 2.48439854598918e-4, 2.47567741796596e-4, 2.49046820425587e-4, 2.46255852680846e-4, 2.4906726456322e-4, 2.42586263352053e-4, 2.36285582436748e-4, 2.39099993991237e-4, 2.36019883470465e-4, 2.37195102060857e-4, 2.35895621061788e-4, 2.36234120063121e-4, 2.38283483978608e-4, 2.40617590677054e-4, 2.42422108771288e-4, 2.43530531875691e-4, 2.44036461901314e-4, 2.44075591693131e-4, 2.4376460607618e-4, 2.43201266062466e-4, 2.42474269336009e-4, 2.41667450254828e-4, 2.40858029721686e-4, 2.4011268239702e-4, 2.39484859667875e-4, 2.39015014252959e-4, 2.38733373402599e-4, 2.38663398080548e-4, 2.3882350925753e-4, 2.39225229374776e-4, 2.39867355102217e-4, 2.40727573593929e-4, 2.41754360392263e-4, 2.42862518613642e-4, 2.43935176117845e-4, 2.44833681091339e-4
flux1:, 0.693127554812341, 2.21866970537729e-4, 2.20503532965475e-4, 2.19560930558145e-4, 2.19137784226617e-4, 2.19245190653285e-4, 2.1981566021994e-4, 2.20720813087883e-4, 2.21794000729567e-4, 2.22854879417215e-4, 2.23733698185625e-4, 2.24293266879792e-4, 2.24446412745952e-4, 2.24166742979455e-4, 2.23491147214436e-4, 2.22513723485355e-4, 2.21372320018892e-4, 2.20230208866958e-4, 2.1925639825466e-4, 2.18608896194967e-4, 2.18425617029539e-4, 2.1882534609168e-4, 2.19909540601133e-4, 2.21723513410051e-4, 2.24088416896005e-4, 2.26268082859473e-4, 2.2695492663424e-4, 2.26089697286996e-4, 2.27385910301425e-4, 2.24853312792047e-4, 2.27428372009784e-4, 2.21553590204721e-4, 2.15858755878327e-4, 2.18488248165857e-4, 2.15760937286326e-4, 2.16868248228864e-4, 2.15704175855089e-4, 2.16038568305401e-4, 2.17901154910395e-4, 2.1998515206501e-4, 2.21562047418337e-4, 2.22496182226421e-4, 2.22886899402016e-4, 2.22870000130128e-4, 2.22561678135104e-4, 2.22057295838551e-4, 2.21439017102113e-4, 2.20778919756979e-4, 2.20137627494753e-4, 2.19561912819448e-4, 2.19084249510285e-4, 2.18725547724162e-4, 2.18500394233546e-4, 2.1842267407739e-4, 2.18508914271539e-4, 2.18777257186879e-4, 2.19241459712236e-4, 2.19901190351754e-4, 2.20731472583875e-4, 2.21674842495991e-4, 2.22639442527402e-4, 2.23505039708724e-4
flux1:, 0.693390003716094, 2.02440887881462e-4, 2.01299093308726e-4, 2.00561306019911e-4, 2.00293617328689e-4, 2.0048501920856e-4, 2.01059199910668e-4, 2.01892777877008e-4, 2.0283627738436e-4, 2.03735274313528e-4, 2.04450058553662e-4, 2.04872489335103e-4, 2.04938638651197e-4, 2.04635819380225e-4, 2.04003068041093e-4, 2.03125099933913e-4, 2.02120844023637e-4, 2.01128557977444e-4, 2.00290195655941e-4, 1.99738389655081e-4, 1.99589937016392e-4, 1.99947944483477e-4, 2.00904518776499e-4, 2.02506506189712e-4, 2.04602748233447e-4, 2.06536044347941e-4, 2.07114963273331e-4, 2.06264141292543e-4, 2.07396279644831e-4, 2.05102181824007e-4, 2.07459302911318e-4, 2.02141066637916e-4, 1.97000381825429e-4, 1.99452875241695e-4, 1.97043130045138e-4, 1.98083125238032e-4, 1.97043262089705e-4, 1.97373802613434e-4, 1.99066026856684e-4, 2.00923412171594e-4, 2.02295741577748e-4, 2.03074486685266e-4, 2.03362839310354e-4, 2.03295499475886e-4, 2.02987555081549e-4, 2.02532199471078e-4, 2.02006303884377e-4, 2.01472401985382e-4, 2.00977461090738e-4, 2.00551626771237e-4, 2.00209524924388e-4, 1.99955014560446e-4, 1.99788465847457e-4, 1.99714252153239e-4, 1.99745616070177e-4, 1.99904609808487e-4, 2.00216282048342e-4, 2.00698198048001e-4, 2.01348070329054e-4, 2.02133173217328e-4, 2.0298506217667e-4, 2.03802044132877e-4
flux1:, 0.693652452619847, 1.84547556090151e-4, 1.83611759770527e-4, 1.83056589699233e-4, 1.82919923716634e-4, 1.83173077495856e-4, 1.83734687844332e-4, 1.84488870359316e-4, 1.85304182933275e-4, 1.86051274305872e-4, 1.86618150403636e-4, 1.86922401302582e-4, 1.86919684150999e-4, 1.866077184635e-4, 1.86025365641913e-4, 1.85247023188848e-4, 1.84373277940851e-4, 1.8351929251127e-4, 1.82802825172345e-4, 1.82334412514386e-4, 1.82212927955093e-4, 1.82528491995154e-4, 1.83365673537318e-4, 1.84773169658947e-4, 1.86625061768903e-4, 1.88336382012312e-4, 1.88823062201708e-4, 1.87995407858383e-4, 1.88982662406733e-4, 1.86908636716452e-4, 1.8906504960999e-4, 1.84255662229317e-4, 1.79619262126648e-4, 1.81901144231829e-4, 1.79774331591813e-4, 1.80747072444707e-4, 1.79820384565774e-4, 1.80146662621535e-4, 1.81684067597196e-4, 1.83337961617682e-4, 1.84528994784612e-4, 1.85171918744191e-4, 1.85371735054435e-4, 1.85260687853304e-4, 1.84951986251855e-4, 1.84536716764096e-4, 1.84087536864798e-4, 1.83659505550114e-4, 1.83288766891014e-4, 1.82992061578592e-4, 1.82769320524217e-4, 1.8260996049424e-4, 1.82501776498041e-4, 1.824399987261e-4, 1.82433550807769e-4, 1.82506039330144e-4, 1.82690427755727e-4, 1.83018263195802e-4, 1.83506093612362e-4, 1.84142760293473e-4, 1.84881284051201e-4, 1.85638157834712e-4
flux1:, 0.693914901523601, 1.68090548177374e-4, 1.6734255940301e-4, 1.66946808939638e-4, 1.66917269110897e-4, 1.67211766381938e-4, 1.67747238757523e-4, 1.68417283565339e-4, 1.69108832351053e-4, 1.69716316597323e-4, 1.70152832025571e-4, 1.7035825671608e-4, 1.70304227126738e-4, 1.69995770376783e-4, 1.69469541296617e-4, 1.68789000563951e-4, 1.68037253956068e-4, 1.67308502961824e-4, 1.66699300858081e-4, 1.66301418585724e-4, 1.66198970588474e-4, 1.66471661727755e-4, 1.67198105528055e-4, 1.68428862983755e-4, 1.70060593894874e-4, 1.71573975218997e-4, 1.7198397630079e-4, 1.71188350172133e-4, 1.72049529011615e-4, 1.70178282918027e-4, 1.72150015133496e-4, 1.67804154817113e-4, 1.63624628035913e-4, 1.65741484166599e-4, 1.63864497774773e-4, 1.64770032513294e-4, 1.63946012684476e-4, 1.64267287326415e-4, 1.6566457461392e-4, 1.67137411458119e-4, 1.68170087334949e-4, 1.68696789008305e-4, 1.68822286956727e-4, 1.68674999192776e-4, 1.68365413994355e-4, 1.67982441711708e-4, 1.6759542624566e-4, 1.67253820065732e-4, 1.66985580732629e-4, 1.66797105566415e-4, 1.66676691729005e-4, 1.6660192988605e-4, 1.66549806316165e-4, 1.66507018825809e-4, 1.66477472860606e-4, 1.66484355144306e-4, 1.66565531300569e-4, 1.6676289632553e-4, 1.6710812038627e-4, 1.67608404358884e-4, 1.68236066898235e-4, 1.68925052806714e-4
flux1:, 0.694177350427354, 1.52975656842934e-4, 1.5239595728653e-4, 1.52136578887964e-4, 1.52191737788604e-4, 1.52509602410766e-4, 1.53008284151942e-4, 1.53592330657106e-4, 1.54166924634659e-4, 1.54648654803345e-4, 1.54972918413856e-4, 1.55098461772417e-4, 1.55009479451351e-4, 1.54715500888373e-4, 1.54249276822742e-4, 1.53663017286574e-4, 1.53023431472371e-4, 1.52406008087e-4, 1.51889090630461e-4, 1.51548926148985e-4, 1.51457873551159e-4, 1.51687575955841e-4, 1.52312025463519e-4, 1.53383442714705e-4, 1.54818349889571e-4, 1.56156724468933e-4, 1.56504656664423e-4, 1.55749153629962e-4, 1.56502058700883e-4, 1.54817192483922e-4, 1.56619053144512e-4, 1.52694057188887e-4, 1.48926890219951e-4, 1.50884051212851e-4, 1.4922597349553e-4, 1.50064667250845e-4, 1.49333525211445e-4, 1.49648929584309e-4, 1.5091989681717e-4, 1.5223306638528e-4, 1.53129453638988e-4, 1.53558961049879e-4, 1.53624197801082e-4, 1.53448473224439e-4, 1.5313872170346e-4, 1.52781514159836e-4, 1.52443595812918e-4, 1.5217043469428e-4, 1.51984169995807e-4, 1.51883667590726e-4, 1.51848464128493e-4, 1.51846853009986e-4, 1.51846819965456e-4, 1.51827321584457e-4, 1.5178684986595e-4, 1.51746584468574e-4, 1.51746689910518e-4, 1.51836136271125e-4, 1.52058248834255e-4, 1.52435461728552e-4, 1.52957116279913e-4, 1.53573586110264e-4
flux1:, 0.694439799331107, 1.3911184990269e-4, 1.3868057762236e-4, 1.38535525017813e-4, 1.38655032693358e-4, 1.38981012986396e-4, 1.39435116041115e-4, 1.39933815987705e-4, 1.40400030786226e-4, 1.40770648762371e-4, 1.41000539189326e-4, 1.410640390179e-4, 1.40954763620333e-4, 1.40684298529664e-4, 1.40280150671603e-4, 1.3978325253529e-4, 1.39245168836781e-4, 1.38724952693618e-4, 1.38285631601484e-4, 1.37990967128494e-4, 1.37904299275588e-4, 1.38091276924057e-4, 1.38622353696337e-4, 1.39551066703978e-4, 1.40811148133226e-4, 1.41995832656515e-4, 1.42294790805669e-4, 1.41586165894141e-4, 1.42247147349666e-4, 1.40732998897051e-4, 1.42378583581685e-4, 1.38834624786076e-4, 1.35438475597055e-4, 1.37241387472258e-4, 1.35773890194473e-4, 1.36546591078125e-4, 1.35899290158162e-4, 1.36207916139547e-4, 1.37365331580915e-4, 1.38538807497148e-4, 1.39319595371375e-4, 1.39669822745153e-4, 1.39688199698592e-4, 1.39491806599032e-4, 1.39183262485789e-4, 1.38846578614305e-4, 1.38546434623943e-4, 1.38325661974338e-4, 1.38202628778049e-4, 1.38171164287981e-4, 1.3820465481515e-4, 1.38264461965483e-4, 1.3831135019643e-4, 1.38317448164084e-4, 1.38275704663512e-4, 1.3820408006873e-4, 1.38142862227296e-4, 1.38145233275176e-4, 1.38263026505503e-4, 1.38530953578222e-4, 1.38953088550979e-4, 1.39495005007111e-4
flux1:, 0.69470224823486, 1.26411896573587e-4, 1.26109577978526e-4, 1.26058362164565e-4, 1.26224255263167e-4, 1.26545851067213e-4, 1.26950201746268e-4, 1.27366234716594e-4, 1.27733767892591e-4, 1.28007992749386e-4, 1.28160478138134e-4, 1.28178105204858e-4, 1.28061124205614e-4, 1.27821127922766e-4, 1.27479403887682e-4, 1.27065843073362e-4, 1.26618235517991e-4, 1.26181434595069e-4, 1.25805860497576e-4, 1.25545537073374e-4, 1.25457179510912e-4, 1.25602180721762e-4, 1.26048297930087e-4, 1.26849966065849e-4, 1.27955615285734e-4, 1.29006024534446e-4, 1.29267275822122e-4, 1.28610644128097e-4, 1.29194329116488e-4, 1.27835909703436e-4, 1.29337640307138e-4, 1.26137812779375e-4, 1.23074639450547e-4, 1.24729081412204e-4, 1.23426603147268e-4, 1.24134687375101e-4, 1.23562873325215e-4, 1.23863769061787e-4, 1.24919226675055e-4, 1.25971225772162e-4, 1.26655280349416e-4, 1.26942567666017e-4, 1.26926409212017e-4, 1.26716745397955e-4, 1.26411234792302e-4, 1.26091085259851e-4, 1.25819274891264e-4, 1.25637061558787e-4, 1.25560738270378e-4, 1.25581231157895e-4, 1.25668070920914e-4, 1.25777833333347e-4, 1.25865755918377e-4, 1.25898123289447e-4, 1.25862435235363e-4, 1.25772570003108e-4, 1.25667186453354e-4, 1.25601245040621e-4, 1.25632302583178e-4, 1.25804624083038e-4, 1.26134782601758e-4, 1.26602187941067e-4
flux1:, 0.694964697138614, 1.14792646405126e-4, 1.14600689970944e-4, 1.1462467786716e-4, 1.1482144678759e-4, 1.15128741456954e-4, 1.15480405844782e-4, 1.15817953430522e-4, 1.16097020306618e-4, 1.1628904498319e-4, 1.16379654504283e-4, 1.16365518052996e-4, 1.16251124148767e-4, 1.16046435455656e-4, 1.15765899936578e-4, 1.15428837660324e-4, 1.15060707637402e-4, 1.14694302999595e-4, 1.14369899391497e-4, 1.14134181252218e-4, 1.1403924571462e-4, 1.14143621790564e-4, 1.14512990436387e-4, 1.15202235124617e-4, 1.16172152238188e-4, 1.17105697166465e-4, 1.17338587930449e-4, 1.16737350118471e-4, 1.17256524889874e-4, 1.16039533114313e-4, 1.17408738211656e-4, 1.14519074783671e-4, 1.11754154891108e-4, 1.13266343379155e-4, 1.12106102748192e-4, 1.12751448606821e-4, 1.12247329481142e-4, 1.12539453977557e-4, 1.1350325484174e-4, 1.14449974882996e-4, 1.15053997330378e-4, 1.15292757427495e-4, 1.15252981968949e-4, 1.15036792653719e-4, 1.1473638515057e-4, 1.14429924292262e-4, 1.14178901365517e-4, 1.14023784659433e-4, 1.13980127968854e-4, 1.14037705589887e-4, 1.14164142098564e-4, 1.14313117711836e-4, 1.14435911823042e-4, 1.14493976885446e-4, 1.14469640871235e-4, 1.14372152190797e-4, 1.14237189789782e-4, 1.14119483361976e-4, 1.14079906531962e-4, 1.14169819149948e-4, 1.14416164776624e-4, 1.14810747791705e-4
flux1:, 0.695227146042367, 1.04175021337783e-4, 1.040760107668e-4, 1.04158526810859e-4, 1.043730166554e-4, 1.04658396946673e-4, 1.04956263692991e-4, 1.05220515549728e-4, 1.05421345167369e-4, 1.05544384950776e-4, 1.05586859857937e-4, 1.05552793206066e-4, 1.05448916501324e-4, 1.0528233001158e-4, 1.05060356179964e-4, 1.04792417751505e-4, 1.04493122222892e-4, 1.04185205033407e-4, 1.03900975265653e-4, 1.03681795963903e-4, 1.0357675031425e-4, 1.03642555033414e-4, 1.03943236778771e-4, 1.04533674089988e-4, 1.05384890629781e-4, 1.06217006781198e-4, 1.06429033336319e-4, 1.05884960858227e-4, 1.06350573713668e-4, 1.05261462150124e-4, 1.06508493359128e-4, 1.03897935308677e-4, 1.01399811809e-4, 1.02776429639792e-4, 1.01738338010856e-4, 1.02323273165044e-4, 1.01879506398698e-4, 1.02161684897082e-4, 1.03042782313659e-4, 1.03898254799293e-4, 1.04436571374722e-4, 1.04639064908369e-4, 1.04584963392002e-4, 1.04368127126037e-4, 1.04074938714975e-4, 1.03780304387805e-4, 1.03544318019952e-4, 1.03407183122076e-4, 1.03384700956262e-4, 1.03466863829447e-4, 1.03620985690339e-4, 1.03799468284572e-4, 1.03951050500904e-4, 1.04033359741515e-4, 1.04023974782519e-4, 1.03927243372443e-4, 1.03774881658915e-4, 1.03619781715913e-4, 1.03524098411794e-4, 1.03544105360011e-4, 1.03715122673473e-4, 1.0403987285777e-4
flux1:, 0.69548959494612, 9.44838323814225e-5, 9.44616703748533e-5, 9.45879695119455e-5, 9.48091925290164e-5, 9.50670346280436e-5, 9.53114259208721e-5, 9.55081749118752e-5, 9.56406462775605e-5, 9.57066618717785e-5, 9.57127938859241e-5, 9.56683171637873e-5, 9.55806033425113e-5, 9.54530404313822e-5, 9.52858426341312e-5, 9.50793778766981e-5, 9.48388848384401e-5, 9.45788793510854e-5, 9.43255787111837e-5, 9.41166570010925e-5, 9.39993954029434e-5, 9.40294330902444e-5, 9.42693916659928e-5, 9.47736983943914e-5, 9.55216544744234e-5, 9.62659052301556e-5, 9.64628862045131e-5, 9.59762975030082e-5, 9.63975458695148e-5, 9.54236090081273e-5, 9.65579802263625e-5, 9.41983142941372e-5, 9.19386963897667e-5, 9.31868793464139e-5, 9.22534077312751e-5, 9.27806605913489e-5, 9.23902879654714e-5, 9.2661201418577e-5, 9.34672306655556e-5, 9.42433075938844e-5, 9.47278072205286e-5, 9.49040558476928e-5, 9.4843185892202e-5, 9.46305797474543e-5, 9.43466048848938e-5, 9.40627292546151e-5, 9.38376383914822e-5, 9.37115664320532e-5, 9.37012264292919e-5, 9.37978363366816e-5, 9.39696504288148e-5, 9.4169134633639e-5, 9.43437414431151e-5, 9.44482523323842e-5, 9.44560323496332e-5, 9.43664960460553e-5, 9.42067425884482e-5, 9.40265881369687e-5, 9.38877827497177e-5, 9.38496051875742e-5, 9.39539064047278e-5, 9.42128466536046e-5
flux1:, 0.695752043849873, 8.56475481005029e-5, 8.56875044164682e-5, 8.58446798415209e-5, 8.6063604638745e-5, 8.62899858412608e-5, 8.6482343871416e-5, 8.66177012216564e-5, 8.66911330657745e-5, 8.67107253839506e-5, 8.66903674549678e-5, 8.66428057759251e-5, 8.65748171516472e-5, 8.64855752028064e-5, 8.63684681442123e-5, 8.62157847934284e-5, 8.60248528773447e-5, 8.58036261988399e-5, 8.55738011656904e-5, 8.53706260676074e-5, 8.52404306694812e-5, 8.52382303846617e-5, 8.54253432613176e-5, 8.58553077701196e-5, 8.65139331735319e-5, 8.71821416987669e-5, 8.73684341820975e-5, 8.69384029551749e-5, 8.73228701506337e-5, 8.64523234422523e-5, 8.74828546267516e-5, 8.53486249891467e-5, 8.33022614014607e-5, 8.44295633605515e-5, 8.35856002998861e-5, 8.40582687647129e-5, 8.37147172877216e-5, 8.39729426017356e-5, 8.47103365275401e-5, 8.54168082863282e-5, 8.58570254085943e-5, 8.60148601687999e-5, 8.59530538734868e-5, 8.57485020194101e-5, 8.54754890660588e-5, 8.5201905178473e-5, 8.49849398358717e-5, 8.48649593173836e-5, 8.4859968618409e-5, 8.49630901420871e-5, 8.51444487565253e-5, 8.53576545476134e-5, 8.55499626226016e-5, 8.56742446037542e-5, 8.57002727730362e-5, 8.56226975744821e-5, 8.54636346624563e-5, 8.52689155427966e-5, 8.50985188067123e-5, 8.5013076873296e-5, 8.50592770122637e-5, 8.52572544550355e-5
flux1:, 0.696014492753627, 7.75981240588637e-5, 7.76868346796045e-5, 7.78637087669447e-5, 7.80730698762115e-5, 7.82655388502759e-5, 7.8408205843921e-5, 7.84884376446262e-5, 7.85115170411253e-5, 7.84939662610943e-5, 7.84551803737544e-5, 7.84098998795742e-5, 7.83634048109544e-5, 7.83104573285502e-5, 7.82381237133438e-5, 7.81316859582939e-5, 7.79819699182038e-5, 7.77918379921901e-5, 7.75797464499726e-5, 7.7379444464394e-5, 7.72368443148072e-5, 7.72065530790927e-5, 7.73485626400306e-5, 7.77150921622265e-5, 7.8296863566556e-5, 7.88992432405156e-5, 7.90779589645765e-5, 7.87025137871268e-5, 7.90563280554906e-5, 7.82783553028456e-5, 7.92133017244809e-5, 7.72816980821274e-5, 7.54262290296855e-5, 7.64405745943615e-5, 7.56732907892107e-5, 7.60948255553556e-5, 7.57919688451487e-5, 7.60360684702595e-5, 7.67102418241545e-5, 7.73550629766899e-5, 7.77583851788658e-5, 7.79036129555616e-5, 7.78450855409486e-5, 7.76513865324754e-5, 7.73907642594154e-5, 7.71274301137712e-5, 7.69169333830438e-5, 7.67997173412468e-5, 7.67952195092615e-5, 7.68988594247947e-5, 7.7083276095662e-5, 7.73040620975524e-5, 7.75092051808233e-5, 7.76505510408321e-5, 7.76949626470124e-5, 7.76326631569322e-5, 7.74806658181244e-5, 7.72801983672323e-5, 7.70883876277318e-5, 7.69658053006102e-5, 7.69624288111346e-5, 7.71049387728333e-5
flux1:, 0.69627694165738, 7.02709599010199e-5, 7.03964110593644e-5, 7.05834380388641e-5, 7.07775846278997e-5, 7.09349957710547e-5, 7.10310779871729e-5, 7.10625385587616e-5, 7.10433513423692e-5, 7.09967546425056e-5, 7.09460476616228e-5, 7.09067623049345e-5, 7.08820723849393e-5, 7.08623894530579e-5, 7.08291378142606e-5, 7.07617247741537e-5, 7.06458142203141e-5, 7.04804619458246e-5, 7.02818989451669e-5, 7.00830089543981e-5, 6.99295561224589e-5, 6.98757608494775e-5, 6.99801645609568e-5, 7.02932436630104e-5, 7.08092120858121e-5, 7.13544828145833e-5, 7.15276790904713e-5, 7.12039749519663e-5, 7.1531972717412e-5, 7.08367302574873e-5, 7.1683881750027e-5, 6.99346007818748e-5, 6.82503867471428e-5, 6.91600106362386e-5, 6.84587275810927e-5, 6.88329161802819e-5, 6.85651724668723e-5, 6.87938167851874e-5, 6.94093893527656e-5, 6.99989743058711e-5, 7.03709396862542e-5, 7.05075987637225e-5, 7.04551355806221e-5, 7.02741550091666e-5, 7.0027009709798e-5, 6.97741645520333e-5, 6.95693446948304e-5, 6.94528944177764e-5, 6.94456313343306e-5, 6.9545426023333e-5, 6.97278282064785e-5, 6.9951036207813e-5, 7.01645521063382e-5, 7.03200218201366e-5, 7.0382124714556e-5, 7.03371297518417e-5, 7.01970387240602e-5, 6.99981079854842e-5, 6.97937865905082e-5, 6.96433880415451e-5, 6.95987777593628e-5, 6.96917981224693e-5
flux1:, 0.696539390561133, 6.36049976529796e-5, 6.37565129826989e-5, 6.39457021666768e-5, 6.41204827103857e-5, 6.42428780836814e-5, 6.42961640852295e-5, 6.42852850670863e-5, 6.42313986024927e-5, 6.41628529226537e-5, 6.41054471342764e-5, 6.40745475344633e-5, 6.40708623335857e-5, 6.40807225574507e-5, 6.40807197142977e-5, 6.40455425212195e-5, 6.39569464288089e-5, 6.38112862441094e-5, 6.36233474347084e-5, 6.3425537591401e-5, 6.32635312062039e-5, 6.31910329938003e-5, 6.32649299207058e-5, 6.35335447091556e-5, 6.3993345091182e-5, 6.44888378405939e-5, 6.4657676285553e-5, 6.43821377051957e-5, 6.4688022297634e-5, 6.40666004328676e-5, 6.48333419343814e-5, 6.32484188111333e-5, 6.17183405963395e-5, 6.25317077851154e-5, 6.18877557903804e-5, 6.221868958027e-5, 6.19811227921185e-5, 6.21932197720958e-5, 6.27542433433248e-5, 6.32937874687756e-5, 6.3638428860224e-5, 6.37690973439275e-5, 6.37242904555937e-5, 6.35570989742095e-5, 6.33241938404336e-5, 6.30822524549404e-5, 6.28829654282958e-5, 6.27663137381652e-5, 6.27542946444774e-5, 6.28471927904172e-5, 6.30236598639646e-5, 6.32449368599079e-5, 6.34626858746634e-5, 6.36291169375526e-5, 6.37074745299451e-5, 6.36806527345951e-5, 6.35559070823781e-5, 6.33643711997577e-5, 6.31552157119148e-5, 6.29854977093814e-5, 6.29077094802027e-5, 6.29575301242988e-5
flux1:, 0.696801839464887, 5.75429256383812e-5, 5.77111604223833e-5, 5.78960133144182e-5, 5.80486781910514e-5, 5.81371879676017e-5, 5.81520825154975e-5, 5.81053718443192e-5, 5.80239202012973e-5, 5.79396993743149e-5, 5.78797897338594e-5, 5.78586518814773e-5, 5.78743774843218e-5, 5.79096483770192e-5, 5.79371159523976e-5, 5.79278963086076e-5, 5.78609893617801e-5, 5.77309856058628e-5, 5.75518031519699e-5, 5.73555671901513e-5, 5.71877610627882e-5, 5.71013337015136e-5, 5.71512562737613e-5, 5.73833114316742e-5, 5.77951764769754e-5, 5.82469376341944e-5, 5.84118178672076e-5, 5.81802662933694e-5, 5.84667607032274e-5, 5.79111128385438e-5, 5.8604445699859e-5, 5.71680548854783e-5, 5.5777280733754e-5, 5.65029811519596e-5, 5.59095287790629e-5, 5.62015382171316e-5, 5.59899290096018e-5, 5.61847341058266e-5, 5.66948913303398e-5, 5.71886756706665e-5, 5.75088686847928e-5, 5.76349882021947e-5, 5.75984918964393e-5, 5.74455253930459e-5, 5.72273480133598e-5, 5.69968301157849e-5, 5.68034020115601e-5, 5.66863573022319e-5, 5.66685656309768e-5, 5.67525432317733e-5, 5.69200701429835e-5, 5.71357088409312e-5, 5.73538030205753e-5, 5.7527823366782e-5, 5.7620331521655e-5, 5.76115024579049e-5, 5.750425074136e-5, 5.73246196883861e-5, 5.71171008016197e-5, 5.69356818380746e-5, 5.68323617132852e-5, 5.68454036467305e-5
flux1:, 0.69706428836864, 5.20314188227994e-5, 5.22083549063794e-5, 5.23838008227627e-5, 5.25128991086661e-5, 5.25696297528485e-5, 5.25510673578098e-5, 5.24750792032982e-5, 5.23728111262865e-5, 5.22784992338177e-5, 5.22194625551394e-5, 5.22087067076819e-5, 5.22417251549167e-5, 5.22980975071542e-5, 5.2347467984982e-5, 5.23584845924456e-5, 5.23084325374873e-5, 5.21909178480371e-5, 5.20194010427903e-5, 5.18257685244691e-5, 5.16550964285175e-5, 5.15592620188842e-5, 5.15910252663798e-5, 5.17932842398013e-5, 5.21640859727351e-5, 5.2576995606274e-5, 5.27376786908873e-5, 5.25454619841254e-5, 5.28144583927283e-5, 5.23173142981084e-5, 5.29438454573099e-5, 5.16420745753249e-5, 5.03777951750551e-5, 5.10244108451016e-5, 5.0476252424495e-5, 5.07338042923497e-5, 5.05446670004607e-5, 5.07218516990131e-5, 5.11846043801907e-5, 5.16362521589505e-5, 5.19340311117814e-5, 5.20562126904907e-5, 5.20279900945725e-5, 5.18892095032185e-5, 5.16860308021998e-5, 5.14675161428447e-5, 5.12806048198714e-5, 5.11635440939147e-5, 5.11396982756435e-5, 5.12135281877513e-5, 5.13698408724989e-5, 5.15766668943764e-5, 5.17914391559846e-5, 5.19695116259367e-5, 5.20734976249696e-5, 5.20815549912153e-5, 5.19927692010783e-5, 5.18282788155565e-5, 5.1627673000942e-5, 5.1441231833549e-5, 5.13194841636476e-5, 5.13021126401876e-5
[truncated: 45,751 more chars]
