# Supplementary material for: Spatial Resolution and Refractive Index Contrast of Resonant Photonic Crystal Surfaces for Biosensing
Source: IEEE Photonics J. Author manuscript; Available in PMC 2015 Sep 7. (PMC4561521; doi:10.1109/JPHOT.2015.2435699)
Supplement: fig6_data [file NIHMS64775-supplement-fig6_data.gz › Volumes/graham/MacBook_backup/PhD_folder_2015_06_02/paper_improvements/IEEE_J_Photonics/final_files/data_files/fig6/meep_data/10/ref.dat]

flux1:	0.627777777777778	7.79177080827133e-7	7.79173855268609e-7	7.79173627535372e-7	7.79176604210702e-7	7.7918106224624e-7	7.79184299310224e-7	7.79184241329998e-7	7.79180783808152e-7	7.79176008146929e-7	7.79173009409853e-7	7.79173919963312e-7	7.79178333915522e-7	7.79183288403349e-7	7.79185113045451e-7	7.79182172987647e-7	7.79176569460216e-7	7.79173058075148e-7	7.79175170995533e-7	7.79181175621413e-7	7.79184243720256e-7	7.79179380995342e-7	7.79172421329638e-7	7.79177031722875e-7	7.79190307641896e-7	7.79181396197243e-7	7.79162624650029e-7	7.79193650002091e-7	7.79159217267043e-7	7.79205285875388e-7	7.79175125745754e-7	7.79159408183178e-7	7.79175125745762e-7	7.79205285875387e-7	7.79159217267035e-7	7.79193650002089e-7	7.79162624650027e-7	7.79181396197246e-7	7.79190307641897e-7	7.79177031722871e-7	7.79172421329631e-7	7.79179380995342e-7	7.79184243720253e-7	7.79181175621417e-7	7.79175170995537e-7	7.79173058075144e-7	7.79176569460223e-7	7.79182172987643e-7	7.79185113045448e-7
flux1:	0.628040226681531	8.89477077617661e-7	8.89473459250424e-7	8.89473226338674e-7	8.89476591597264e-7	8.89481595348209e-7	8.89485194798125e-7	8.89485081181138e-7	8.89481175747008e-7	8.89475844219735e-7	8.89472553357604e-7	8.89473648567486e-7	8.89478614057553e-7	8.89484098094873e-7	8.89486019833092e-7	8.89482634285011e-7	8.89476380573643e-7	8.8947259653376e-7	8.89475141103969e-7	8.89481918828977e-7	8.89485197335241e-7	8.89479489545201e-7	8.89471602126364e-7	8.89477008946704e-7	8.89492151617547e-7	8.89481924451937e-7	8.89460682021764e-7	8.89496110803888e-7	8.89456693814924e-7	8.89509257648547e-7	8.89474749037313e-7	8.89456758685544e-7	8.89474749037319e-7	8.89509257648549e-7	8.89456693814916e-7	8.89496110803883e-7	8.89460682021758e-7	8.89481924451947e-7	8.89492151617541e-7	8.89477008946703e-7	8.89471602126358e-7	8.89479489545196e-7	8.89485197335242e-7	8.89481918828977e-7	8.89475141103977e-7	8.89472596533761e-7	8.89476380573651e-7	8.89482634285013e-7	8.89486019833087e-7
flux1:	0.628302675585284	1.0144926765434e-6	1.01448864991307e-6	1.0144884024331e-6	1.01449215742206e-6	1.01449771426018e-6	1.0145016807383e-6	1.01450150767846e-6	1.0144971453159e-6	1.01449125448814e-6	1.0144876832278e-6	1.01448898788734e-6	1.0144945255488e-6	1.01450053260894e-6	1.01450250831028e-6	1.01449861809627e-6	1.01449168625815e-6	1.01448767536893e-6	1.01449076247056e-6	1.01449840641578e-6	1.01450185975741e-6	1.01449512468666e-6	1.01448615551784e-6	1.01449247570734e-6	1.01450975796778e-6	1.01449808093494e-6	1.01447410906025e-6	1.01451454357046e-6	1.01446943850412e-6	1.0145293129384e-6	1.01448981870131e-6	1.01446922673049e-6	1.01448981870132e-6	1.01452931293841e-6	1.01446943850412e-6	1.01451454357046e-6	1.01447410906025e-6	1.01449808093494e-6	1.01450975796778e-6	1.01449247570733e-6	1.01448615551783e-6	1.01449512468665e-6	1.01450185975741e-6	1.01449840641578e-6	1.01449076247056e-6	1.01448767536893e-6	1.01449168625815e-6	1.01449861809627e-6	1.01450250831027e-6
flux1:	0.628565124489038	1.15605564528656e-6	1.15605119588003e-6	1.1560509169004e-6	1.15605505063319e-6	1.15606115727562e-6	1.15606549148277e-6	1.15606525986107e-6	1.15606044265516e-6	1.15605400137805e-6	1.15605016907301e-6	1.15605170705988e-6	1.15605782786811e-6	1.15606433682334e-6	1.15606631045489e-6	1.15606185228387e-6	1.15605422330661e-6	1.15605005147428e-6	1.15605381356685e-6	1.15606242497866e-6	1.15606600109671e-6	1.15605802135923e-6	1.15604779167188e-6	1.15605515873591e-6	1.15607489311487e-6	1.15606162449122e-6	1.15603464467365e-6	1.15608076432521e-6	1.15602917247e-6	1.15609726417784e-6	1.15605205720066e-6	1.15602848919263e-6	1.15605205720067e-6	1.15609726417784e-6	1.15602917246999e-6	1.1560807643252e-6	1.15603464467365e-6	1.15606162449123e-6	1.15607489311487e-6	1.1560551587359e-6	1.15604779167187e-6	1.15605802135924e-6	1.1560660010967e-6	1.15606242497866e-6	1.15605381356686e-6	1.15605005147428e-6	1.15605422330661e-6	1.15606185228385e-6	1.15606631045489e-6
flux1:	0.628827573392791	1.31620739087359e-6	1.31620250427348e-6	1.31620216771962e-6	1.31620665552981e-6	1.31621329728922e-6	1.31621799635519e-6	1.31621771301458e-6	1.31621245571163e-6	1.31620548624832e-6	1.31620142006958e-6	1.31620321351181e-6	1.31620991726659e-6	1.31621689082347e-6	1.31621879254809e-6	1.31621369929271e-6	1.3162053646468e-6	1.31620112017215e-6	1.31620571317158e-6	1.31621540149617e-6	1.316219029413e-6	1.31620954865115e-6	1.31619785293287e-6	1.31620641952693e-6	1.31622896260757e-6	1.31621395169765e-6	1.31618366324126e-6	1.31623623308475e-6	1.31617724981507e-6	1.31625456756614e-6	1.31620282071395e-6	1.31617585150637e-6	1.31620282071396e-6	1.31625456756613e-6	1.31617724981506e-6	1.31623623308474e-6	1.31618366324126e-6	1.31621395169766e-6	1.31622896260758e-6	1.31620641952693e-6	1.31619785293286e-6	1.31620954865114e-6	1.316219029413e-6	1.31621540149617e-6	1.31620571317159e-6	1.31620112017215e-6	1.31620536464681e-6	1.31621369929271e-6	1.31621879254808e-6
flux1:	0.629090022296544	1.49722050600242e-6	1.49721516696834e-6	1.49721473635231e-6	1.49721953889755e-6	1.49722668940015e-6	1.49723174738821e-6	1.49723142614323e-6	1.49722575719824e-6	1.49721829587384e-6	1.49721403081776e-6	1.49721609946096e-6	1.49722337373248e-6	1.49723075733177e-6	1.49723250281776e-6	1.497226703656e-6	1.49721766645731e-6	1.49721346191557e-6	1.49721906684962e-6	1.49722994984914e-6	1.49723353746535e-6	1.49722225684793e-6	1.49720886120432e-6	1.49721880204935e-6	1.49724455880389e-6	1.49722764369439e-6	1.49719372071069e-6	1.49725360068386e-6	1.49718620362555e-6	1.4972738708567e-6	1.49721464649178e-6	1.49718379472951e-6	1.49721464649179e-6	1.4972738708567e-6	1.49718620362554e-6	1.49725360068385e-6	1.49719372071068e-6	1.4972276436944e-6	1.49724455880389e-6	1.49721880204935e-6	1.49720886120431e-6	1.49722225684793e-6	1.49723353746534e-6	1.49722994984915e-6	1.49721906684964e-6	1.49721346191557e-6	1.4972176664573e-6	1.49722670365599e-6	1.49723250281776e-6
flux1:	0.629352471200297	1.70162222032052e-6	1.70161641196199e-6	1.70161583968988e-6	1.70162090270711e-6	1.70162852413493e-6	1.70163393256837e-6	1.70163359472897e-6	1.70162755662586e-6	1.7016196538986e-6	1.70161523266948e-6	1.70161759362954e-6	1.7016254133837e-6	1.70163313470382e-6	1.70163462464461e-6	1.70162804492358e-6	1.70161832050299e-6	1.70161429404718e-6	1.70162111844113e-6	1.70163332243814e-6	1.70163675472988e-6	1.70162332992442e-6	1.70160797087815e-6	1.7016194859939e-6	1.70164891395391e-6	1.70162991818468e-6	1.70159200570174e-6	1.70166016066457e-6	1.7015831970714e-6	1.70168246653333e-6	1.70161470569312e-6	1.70157942811157e-6	1.70161470569314e-6	1.70168246653333e-6	1.70158319707138e-6	1.70166016066456e-6	1.70159200570173e-6	1.70162991818468e-6	1.70164891395391e-6	1.7016194859939e-6	1.70160797087816e-6	1.70162332992441e-6	1.70163675472987e-6	1.70163332243814e-6	1.70162111844113e-6	1.70161429404718e-6	1.70161832050301e-6	1.70162804492357e-6	1.70163462464459e-6
flux1:	0.629614920104051	1.93221988781068e-6	1.93221359107445e-6	1.93221281860939e-6	1.9322180736154e-6	1.93222611748905e-6	1.93223186573524e-6	1.93223153988822e-6	1.93222518851147e-6	1.93221690838793e-6	1.93221238125496e-6	1.93221504937823e-6	1.93222337751222e-6	1.93223134670371e-6	1.93223246651361e-6	1.93222502716241e-6	1.93221464281992e-6	1.93221095874331e-6	1.93221923770706e-6	1.93223289806913e-6	1.93223603587918e-6	1.93222007468181e-6	1.93220245850695e-6	1.93221577673846e-6	1.93224938984526e-6	1.93222811774932e-6	1.93218582675866e-6	1.93226333738232e-6	1.93217551074923e-6	1.93228778155678e-6	1.9322102928886e-6	1.93216997835447e-6	1.93221029288861e-6	1.93228778155677e-6	1.93217551074923e-6	1.93226333738231e-6	1.93218582675865e-6	1.93222811774932e-6	1.93224938984527e-6	1.93221577673845e-6	1.93220245850693e-6	1.93222007468181e-6	1.93223603587918e-6	1.93223289806913e-6	1.93221923770707e-6	1.93221095874332e-6	1.93221464281992e-6	1.9322250271624e-6	1.93223246651359e-6
flux1:	0.629877369007804	2.19212864612409e-6	2.19212183987583e-6	2.19212079905457e-6	2.19212616516115e-6	2.19213457362633e-6	2.19214064892143e-6	2.192140369683e-6	2.19213377252829e-6	2.19212519128285e-6	2.19212061605747e-6	2.19212360514171e-6	2.19213239416547e-6	2.19214050492172e-6	2.19214112453702e-6	2.1921327408245e-6	2.19212173453239e-6	2.19211858293745e-6	2.19212857994945e-6	2.19214384195112e-6	2.19214652158109e-6	2.19212758238672e-6	2.19210738506455e-6	2.1921227678614e-6	2.19216113982763e-6	2.19213737028302e-6	2.19209027156036e-6	2.19217834615228e-6	2.19207820209307e-6	2.19220503952238e-6	2.19211648806963e-6	2.19207045140275e-6	2.19211648806964e-6	2.19220503952237e-6	2.19207820209305e-6	2.19217834615227e-6	2.19209027156035e-6	2.19213737028304e-6	2.19216113982764e-6	2.19212276786139e-6	2.19210738506454e-6	2.19212758238672e-6	2.19214652158109e-6	2.19214384195112e-6	2.19212857994946e-6	2.19211858293746e-6	2.1921217345324e-6	2.19213274082449e-6	2.19214112453701e-6
flux1:	0.630139817911557	2.48480138799718e-6	2.48479405002644e-6	2.48479266582886e-6	2.48479805279929e-6	2.48480676031664e-6	2.48481314716175e-6	2.48481295260046e-6	2.48480618563619e-6	2.48479738984444e-6	2.48479283217132e-6	2.48479615732496e-6	2.48480535241366e-6	2.48481348394748e-6	2.48481345762323e-6	2.48480403703114e-6	2.48479245485157e-6	2.4847900502932e-6	2.4848020577061e-6	2.48481907792813e-6	2.48482111174436e-6	2.48479870302962e-6	2.48477557089371e-6	2.48479331628582e-6	2.48483708329164e-6	2.48481056162973e-6	2.48475817817581e-6	2.48485816553794e-6	2.48474407695159e-6	2.48488723533405e-6	2.48478613125838e-6	2.48473360685208e-6	2.48478613125838e-6	2.48488723533405e-6	2.48474407695158e-6	2.48485816553793e-6	2.48475817817581e-6	2.48481056162974e-6	2.48483708329165e-6	2.48479331628582e-6	2.4847755708937e-6	2.48479870302961e-6	2.48482111174435e-6	2.48481907792814e-6	2.48480205770611e-6	2.4847900502932e-6	2.48479245485157e-6	2.48480403703115e-6	2.48481345762322e-6
flux1:	0.63040226681531	2.81406118872455e-6	2.8140532980383e-6	2.814051493089e-6	2.81405680569903e-6	2.81406574096624e-6	2.8140724195819e-6	2.81407234701313e-6	2.8140654900485e-6	2.81405657400463e-6	2.81405210820592e-6	2.81405578963214e-6	2.81406533324804e-6	2.81407335319684e-6	2.8140725191462e-6	2.81406195811167e-6	2.81404985010779e-6	2.81404842911421e-6	2.81406276844343e-6	2.81408171688581e-6	2.81408289514544e-6	2.81405647611156e-6	2.81403002722365e-6	2.81405047392376e-6	2.81410033647459e-6	2.81407076430217e-6	2.81401256227025e-6	2.8141259657047e-6	2.81399611724464e-6	2.81415756630156e-6	2.81404225360385e-6	2.81398238885254e-6	2.81404225360387e-6	2.81415756630156e-6	2.81399611724463e-6	2.8141259657047e-6	2.81401256227025e-6	2.81407076430217e-6	2.8141003364746e-6	2.81405047392377e-6	2.81403002722363e-6	2.81405647611156e-6	2.81408289514544e-6	2.81408171688582e-6	2.81406276844345e-6	2.81404842911421e-6	2.81404985010779e-6	2.81406195811165e-6	2.81407251914618e-6
flux1:	0.630664715719064	3.18413633692098e-6	3.18412787770732e-6	3.18412557874098e-6	3.18413072242578e-6	3.18413981028498e-6	3.18414675378027e-6	3.18414683365782e-6	3.18413996413719e-6	3.18413102679386e-6	3.18412673754493e-6	3.1841308060307e-6	3.18414064426588e-6	3.18414841248913e-6	3.18414659217196e-6	3.18413477144955e-6	3.18412218590161e-6	3.18412200332424e-6	3.18413902541805e-6	3.1841600885145e-6	3.18416018259542e-6	3.18412916508019e-6	3.18409899134555e-6	3.18412252289758e-6	3.1841792466836e-6	3.18414626940489e-6	3.18408164741046e-6	3.18421014000458e-6	3.18406251184566e-6	3.18424446679085e-6	3.18411311205995e-6	3.18404496058603e-6	3.18411311205996e-6	3.18424446679083e-6	3.18406251184566e-6	3.18421014000458e-6	3.18408164741046e-6	3.18414626940491e-6	3.1841792466836e-6	3.18412252289757e-6	3.18409899134552e-6	3.18412916508017e-6	3.18416018259542e-6	3.1841600885145e-6	3.18413902541806e-6	3.18412200332425e-6	3.18412218590161e-6	3.18413477144955e-6	3.18414659217195e-6
flux1:	0.630927164622817	3.59969811840342e-6	3.59968908603531e-6	3.59968623248204e-6	3.59969112015025e-6	3.59970028316241e-6	3.59970745306229e-6	3.59970770074367e-6	3.59970088597097e-6	3.59969202761368e-6	3.59968801275641e-6	3.59969251711692e-6	3.59970260784164e-6	3.59970998100454e-6	3.59970697783515e-6	3.59969375624043e-6	3.59968073203e-6	3.59968205623697e-6	3.5997021414677e-6	3.59972552618614e-6	3.59972429336618e-6	3.59968804507947e-6	3.59965371507026e-6	3.59968076395806e-6	3.59974517958438e-6	3.59970837145279e-6	3.59963664820281e-6	3.5997820895438e-6	3.59961444041244e-6	3.59981939611421e-6	3.59966997728494e-6	3.59959249193842e-6	3.59966997728496e-6	3.59981939611421e-6	3.59961444041243e-6	3.59978208954379e-6	3.5996366482028e-6	3.59970837145281e-6	3.5997451795844e-6	3.59968076395806e-6	3.59965371507025e-6	3.59968804507945e-6	3.59972429336617e-6	3.59972552618615e-6	3.5997021414677e-6	3.59968205623697e-6	3.59968073203003e-6	3.59969375624042e-6	3.59970697783514e-6
flux1:	0.63118961352657	4.06590150482156e-6	4.06589191422638e-6	4.0658884689668e-6	4.06589302875117e-6	4.06590218805467e-6	4.06590952784353e-6	4.06590993308462e-6	4.06590322098399e-6	4.06589453992566e-6	4.06589091473539e-6	4.06589593140966e-6	4.06590625422241e-6	4.06591309098352e-6	4.06590868820021e-6	4.0658938945307e-6	4.0658804516299e-6	4.0658835586313e-6	4.06590711728596e-6	4.06593305648599e-6	4.06593024635641e-6	4.06588809542405e-6	4.06584915783449e-6	4.06588020946638e-6	4.06595321096656e-6	4.06591205755719e-6	4.06583245778796e-6	4.06599691227529e-6	4.06580676166696e-6	4.0660375311123e-6	4.06586782615168e-6	4.0657798517277e-6	4.0658678261517e-6	4.06603753111228e-6	4.06580676166696e-6	4.06599691227529e-6	4.06583245778793e-6	4.0659120575572e-6	4.06595321096657e-6	4.06588020946636e-6	4.06584915783448e-6	4.06588809542405e-6	4.06593024635641e-6	4.065933056486e-6	4.06590711728597e-6	4.0658835586313e-6	4.0658804516299e-6	4.06589389453068e-6	4.06590868820021e-6
flux1:	0.631452062430323	4.58842889956575e-6	4.58841879620388e-6	4.58841475840751e-6	4.58841894200164e-6	4.58842801702705e-6	4.58843544341203e-6	4.58843595755786e-6	4.5884293661932e-6	4.58842095584222e-6	4.58841785905084e-6	4.58842350396289e-6	4.58843407182904e-6	4.58844023836962e-6	4.58843419579469e-6	4.58841761877982e-6	4.58840374687783e-6	4.58840891355841e-6	4.58843638664037e-6	4.58846514582474e-6	4.58846050834392e-6	4.58841174905709e-6	4.58836773666557e-6	4.58840333316249e-6	4.5884858752709e-6	4.58843975334547e-6	4.58835139211971e-6	4.58853714905893e-6	4.58832175851406e-6	4.58858151574741e-6	4.58838909111022e-6	4.58828935670004e-6	4.58838909111024e-6	4.58858151574739e-6	4.58832175851405e-6	4.58853714905893e-6	4.58835139211971e-6	4.58843975334549e-6	4.58848587527093e-6	4.58840333316251e-6	4.58836773666554e-6	4.58841174905709e-6	4.58846050834392e-6	4.58846514582474e-6	4.58843638664038e-6	4.5884089135584e-6	4.58840374687784e-6	4.58841761877982e-6	4.58843419579468e-6
flux1:	0.631714511334077	5.1735370933416e-6	5.17352656691162e-6	5.17352198671311e-6	5.17352577782708e-6	5.17353468441945e-6	5.1735420760986e-6	5.17354259707454e-6	5.17353610327964e-6	5.17352804998793e-6	5.17352565182639e-6	5.17353209451142e-6	5.17354296685279e-6	5.1735483424065e-6	5.17354039183138e-6	5.17352176804576e-6	5.17350741346202e-6	5.17351491018928e-6	5.17354677086897e-6	5.17357865641439e-6	5.1735719515048e-6	5.17351585107334e-6	5.17346628503708e-6	5.1735070287744e-6	5.17360012301265e-6	5.17354827784452e-6	5.17345014333169e-6	5.17365973900668e-6	5.1734160922482e-6	5.17370841987232e-6	5.17349061847465e-6	5.17337772932423e-6	5.17349061847465e-6	5.17370841987232e-6	5.17341609224818e-6	5.17365973900666e-6	5.17345014333167e-6	5.17354827784454e-6	5.17360012301267e-6	5.17350702877439e-6	5.17346628503705e-6	5.17351585107332e-6	5.1735719515048e-6	5.17357865641441e-6	5.17354677086898e-6	5.17351491018929e-6	5.173507413462e-6	5.17352176804575e-6	5.17354039183136e-6
flux1:	0.63197696023783	5.8281075804331e-6	5.82809678125441e-6	5.82809177584149e-6	5.82809519820332e-6	5.82810384471885e-6	5.82811102856143e-6	5.82811138393738e-6	5.82810491153552e-6	5.82809729366716e-6	5.82809580611311e-6	5.82810328596942e-6	5.82811458282607e-6	5.8281190647984e-6	5.82810890375588e-6	5.82808790354105e-6	5.8280729547113e-6	5.82808303768477e-6	5.82811979365007e-6	5.82815516252768e-6	5.82814617099571e-6	5.82808197699094e-6	5.82802637125124e-6	5.8280729281411e-6	5.8281776378741e-6	5.82811915821524e-6	5.82801009315686e-6	5.82824633508651e-6	5.8279711167422e-6	5.82830005796495e-6	5.8280539863173e-6	5.82792641502728e-6	5.82805398631729e-6	5.82830005796494e-6	5.82797111674218e-6	5.82824633508651e-6	5.82801009315684e-6	5.82811915821523e-6	5.82817763787412e-6	5.82807292814112e-6	5.82802637125121e-6	5.82808197699092e-6	5.82814617099572e-6	5.82815516252769e-6	5.82811979365009e-6	5.82808303768477e-6	5.8280729547113e-6	5.82808790354106e-6	5.82810890375587e-6
flux1:	0.632239409141583	6.55970038412986e-6	6.55968954194796e-6	6.55968431244798e-6	6.55968743669568e-6	6.55969571769543e-6	6.55970245240457e-6	6.55970238098957e-6	6.55969578920557e-6	6.55968867787051e-6	6.55968836717876e-6	6.5596972115347e-6	6.55970912827612e-6	6.55971263648587e-6	6.55969992022907e-6	6.55967613180597e-6	6.55966040377847e-6	6.55967330758086e-6	6.55971550453397e-6	6.55975477543309e-6	6.55974331084878e-6	6.5596702589017e-6	6.55960812443524e-6	6.55966122698872e-6	6.55977866172182e-6	6.55971245272137e-6	6.55959113486918e-6	6.55985712845755e-6	6.5595467009969e-6	6.55991681608823e-6	6.55963933011195e-6	6.55949540696327e-6	6.55963933011195e-6	6.55991681608822e-6	6.55954670099688e-6	6.55985712845753e-6	6.55959113486919e-6	6.55971245272137e-6	6.55977866172184e-6	6.55966122698873e-6	6.55960812443523e-6	6.55967025890169e-6	6.55974331084878e-6	6.5597547754331e-6	6.55971550453399e-6	6.55967330758087e-6	6.55966040377848e-6	6.55967613180596e-6	6.55969992022904e-6
flux1:	0.632501858045337	7.3766115355562e-6	7.37660098027488e-6	7.37659582864319e-6	7.37659877740668e-6	7.3766065646767e-6	7.3766125222046e-6	7.37661165482995e-6	7.37660472760281e-6	7.3765981894676e-6	7.37659939091164e-6	7.37661003440711e-6	7.37662285632462e-6	7.37662533586653e-6	7.37660966746027e-6	7.37658257957745e-6	7.37656579812034e-6	7.37658172901784e-6	7.37662995554073e-6	7.37667362118815e-6	7.37665954220437e-6	7.3765768634029e-6	7.37650771202227e-6	7.37656816229672e-6	7.37669947162052e-6	7.37662422614081e-6	7.37648914804008e-6	7.37678832582584e-6	7.37643870423685e-6	7.37685513113069e-6	7.37654282005451e-6	7.3763807221931e-6	7.37654282005454e-6	7.37685513113069e-6	7.37643870423683e-6	7.37678832582585e-6	7.37648914804008e-6	7.37662422614083e-6	7.37669947162054e-6	7.37656816229672e-6	7.37650771202223e-6	7.37657686340289e-6	7.37665954220435e-6	7.37667362118816e-6	7.37662995554075e-6	7.37658172901783e-6	7.37656579812037e-6	7.37658257957745e-6	7.37660966746027e-6
flux1:	0.63276430694909	8.28793434451319e-6	8.28792452810012e-6	8.28791987304797e-6	8.28792282352072e-6	8.28792995430606e-6	8.28793469952745e-6	8.28793253987532e-6	8.28792497685542e-6	8.28791907936905e-6	8.287922213937e-6	8.2879352185135e-6	8.28794933449307e-6	8.28795075671579e-6	8.28793167526649e-6	8.28790065891496e-6	8.28788244499675e-6	8.28790157560791e-6	8.28795646957051e-6	8.28800510989646e-6	8.28798833231822e-6	8.28789525962734e-6	8.28781860701366e-6	8.28788727963592e-6	8.28803364736773e-6	8.28794781628671e-6	8.28779726486156e-6	8.28813341856087e-6	8.28774024217907e-6	8.28820876081678e-6	8.2878579284183e-6	8.28767566758046e-6	8.2878579284183e-6	8.28820876081678e-6	8.28774024217907e-6	8.28813341856087e-6	8.28779726486154e-6	8.28794781628675e-6	8.28803364736774e-6	8.28788727963592e-6	8.28781860701365e-6	8.28789525962731e-6	8.28798833231818e-6	8.28800510989647e-6	8.28795646957051e-6	8.28790157560791e-6	8.28788244499677e-6	8.28790065891496e-6	8.28793167526646e-6
flux1:	0.633026755852843	9.30362459337989e-6	9.30361611192293e-6	9.30361250279663e-6	9.30361568615901e-6	9.30362194870868e-6	9.30362491811506e-6	9.30362082463564e-6	9.30361223468735e-6	9.30360705393647e-6	9.30361264650988e-6	9.30362872109324e-6	9.30364463545781e-6	9.30364499658331e-6	9.30362196378356e-6	9.3035862537066e-6	9.30356610927148e-6	9.3035885752723e-6	9.30365083188166e-6	9.30370512752403e-6	9.30368563526723e-6	9.30358140818951e-6	9.30349677583845e-6	9.30357462139165e-6	9.30373726061528e-6	9.30363902284378e-6	9.30347105931705e-6	9.30384837483354e-6	9.30340687561867e-6	9.3039339754891e-6	9.30354061781736e-6	9.30333602622557e-6	9.30354061781738e-6	9.3039339754891e-6	9.30340687561866e-6	9.30384837483354e-6	9.30347105931704e-6	9.30363902284381e-6	9.30373726061528e-6	9.30357462139167e-6	9.30349677583844e-6	9.30358140818949e-6	9.30368563526723e-6	9.30370512752403e-6	9.30365083188167e-6	9.30358857527229e-6	9.3035661092715e-6	9.30358625370661e-6	9.30362196378355e-6
flux1:	0.633289204756596	1.04345697757128e-5	1.04345633903528e-5	1.0434561517799e-5	1.04345652149806e-5	1.04345703317624e-5	1.04345708122075e-5	1.04345639823253e-5	1.04345538803389e-5	1.0434549511579e-5	1.04345582098802e-5	1.04345782286397e-5	1.04345965701722e-5	1.04345958871552e-5	1.04345682725029e-5	1.04345269494334e-5	1.04345042455296e-5	1.04345301450805e-5	1.0434600526569e-5	1.04346612720348e-5	1.04346391259509e-5	1.04345229925527e-5	1.04344299083337e-5	1.04345179575067e-5	1.0434698107364e-5	1.04345853404357e-5	1.04343977811791e-5	1.0434820876726e-5	1.0434325843162e-5	1.04349187933617e-5	1.04344785719547e-5	1.04342492859653e-5	1.04344785719547e-5	1.04349187933617e-5	1.0434325843162e-5	1.0434820876726e-5	1.04343977811791e-5	1.04345853404357e-5	1.0434698107364e-5	1.04345179575067e-5	1.04344299083337e-5	1.04345229925527e-5	1.04346391259509e-5	1.04346612720348e-5	1.0434600526569e-5	1.04345301450805e-5	1.04345042455296e-5	1.04345269494333e-5	1.04345682725029e-5
flux1:	0.63355165366035	1.16926624896416e-5	1.16926591448895e-5	1.16926598471441e-5	1.16926643806133e-5	1.16926679898526e-5	1.16926650986393e-5	1.16926545565588e-5	1.16926423642984e-5	1.16926389349866e-5	1.16926515283296e-5	1.16926765462205e-5	1.16926980733505e-5	1.16926963766941e-5	1.16926634419474e-5	1.16926154167043e-5	1.16925893851338e-5	1.16926187816964e-5	1.16926981285157e-5	1.16927662441436e-5	1.16927415875362e-5	1.16926128029075e-5	1.16925107999776e-5	1.16926101689955e-5	1.16928090942232e-5	1.16926793464277e-5	1.16924697453828e-5	1.16929437128231e-5	1.16923894485078e-5	1.16930563695229e-5	1.16925645790264e-5	1.16923080200708e-5	1.16925645790264e-5	1.16930563695229e-5	1.16923894485078e-5	1.16929437128231e-5	1.16924697453828e-5	1.16926793464277e-5	1.16928090942232e-5	1.16926101689955e-5	1.16925107999775e-5	1.16926128029075e-5	1.16927415875362e-5	1.16927662441436e-5	1.16926981285157e-5	1.16926187816963e-5	1.16925893851338e-5	1.16926154167042e-5	1.16926634419474e-5
flux1:	0.633814102564103	1.30908780824233e-5	1.30908789202135e-5	1.30908831839294e-5	1.30908889054686e-5	1.30908905419924e-5	1.30908832098223e-5	1.30908677992884e-5	1.30908528508571e-5	1.30908505357576e-5	1.3090867972387e-5	1.30908992365465e-5	1.30909248377085e-5	1.30909221611157e-5	1.30908830447659e-5	1.30908270455176e-5	1.30907967752407e-5	1.3090829704389e-5	1.30909189476277e-5	1.30909954893239e-5	1.30909685488665e-5	1.30908263690538e-5	1.30907149829356e-5	1.30908268809125e-5	1.30910458752439e-5	1.30908963403523e-5	1.30906619736834e-5	1.30911924231497e-5	1.30905726990398e-5	1.30913226353571e-5	1.30907741643714e-5	1.30904875166963e-5	1.30907741643714e-5	1.30913226353571e-5	1.30905726990397e-5	1.30911924231497e-5	1.30906619736833e-5	1.30908963403523e-5	1.30910458752439e-5	1.30908268809126e-5	1.30907149829355e-5	1.30908263690537e-5	1.30909685488665e-5	1.3090995489324e-5	1.30909189476277e-5	1.3090829704389e-5	1.30907967752408e-5	1.30908270455176e-5	1.30908830447659e-5
flux1:	0.634076551467856	1.46433566263508e-5	1.46433629941125e-5	1.46433719488297e-5	1.46433792235876e-5	1.46433783002808e-5	1.46433652587688e-5	1.46433436421017e-5	1.46433251943897e-5	1.46433242320318e-5	1.46433476336026e-5	1.46433865890957e-5	1.464341727736e-5	1.46434136443081e-5	1.46433673470723e-5	1.46433019112176e-5	1.46432663507573e-5	1.46433028314804e-5	1.46434030060519e-5	1.46434891716187e-5	1.46434602523056e-5	1.46433039227781e-5	1.46431826865069e-5	1.46433084254782e-5	1.46435488201195e-5	1.46433763157978e-5	1.46431141694302e-5	1.46437072772291e-5	1.46430152764289e-5	1.46438582690222e-5	1.46432475529519e-5	1.46429277376521e-5	1.46432475529519e-5	1.46438582690222e-5	1.46430152764289e-5	1.46437072772291e-5	1.46431141694302e-5	1.46433763157978e-5	1.46435488201195e-5	1.46433084254782e-5	1.46431826865068e-5	1.46433039227781e-5	1.46434602523056e-5	1.46434891716188e-5	1.46434030060519e-5	1.46433028314804e-5	1.46432663507573e-5	1.46433019112175e-5	1.46433673470723e-5
flux1:	0.634339000371609	1.63654892875558e-5	1.63655027386221e-5	1.63655176442645e-5	1.63655268317628e-5	1.63655226232552e-5	1.63655023988117e-5	1.63654730634073e-5	1.63654503116026e-5	1.6365451021072e-5	1.63654816926428e-5	1.63655299810473e-5	1.63655668822906e-5	1.63655622898561e-5	1.6365507662401e-5	1.63654311346031e-5	1.63653891016393e-5	1.63654291524767e-5	1.63655414104454e-5	1.63656385411996e-5	1.6365608013939e-5	1.6365436751723e-5	1.63653051890832e-5	1.63654461975835e-5	1.63657093760271e-5	1.63655103270191e-5	1.63652170876726e-5	1.63658796474263e-5	1.63651079013633e-5	1.63660550590845e-5	1.63653760237619e-5	1.63650196685918e-5	1.63653760237619e-5	1.63660550590845e-5	1.63651079013633e-5	1.63658796474262e-5	1.63652170876726e-5	1.63655103270191e-5	1.63657093760271e-5	1.63654461975835e-5	1.63653051890832e-5	1.6365436751723e-5	1.6365608013939e-5	1.63656385411996e-5	1.63655414104454e-5	1.63654291524768e-5	1.63653891016393e-5	1.6365431134603e-5	1.6365507662401e-5
flux1:	0.634601449275363	1.82740091278712e-5	1.82740314127164e-5	1.8274053639887e-5	1.82740650730768e-5	1.82740567035329e-5	1.82740276194204e-5	1.82739888926746e-5	1.82739609905697e-5	1.82739637873188e-5	1.82740032211031e-5	1.82740626705204e-5	1.82741070046426e-5	1.82741014051762e-5	1.8274037139459e-5	1.82739476773884e-5	1.82738978766017e-5	1.82739415367435e-5	1.82740671599819e-5	1.82741767362857e-5	1.82741450167925e-5	1.82739579855343e-5	1.82738156025484e-5	1.82739734436803e-5	1.82742608641117e-5	1.82740312912104e-5	1.82737033414536e-5	1.82744428183707e-5	1.82735831331898e-5	1.82746467021397e-5	1.82738926970357e-5	1.82734961015089e-5	1.82738926970357e-5	1.82746467021397e-5	1.82735831331898e-5	1.82744428183707e-5	1.82737033414536e-5	1.82740312912105e-5	1.82742608641118e-5	1.82739734436803e-5	1.82738156025484e-5	1.82739579855343e-5	1.82741450167925e-5	1.82741767362857e-5	1.82740671599819e-5	1.82739415367435e-5	1.82738978766018e-5	1.82739476773884e-5	1.8274037139459e-5
flux1:	0.634863898179116	2.03870863558059e-5	2.03871194029111e-5	2.03871504062308e-5	2.03871643701033e-5	2.03871508071711e-5	2.0387110995421e-5	2.03870610686915e-5	2.03870271531353e-5	2.03870325622326e-5	2.03870824333313e-5	2.03871550385976e-5	2.03872080936024e-5	2.03872013751301e-5	2.03871260008677e-5	2.03870215901388e-5	2.03869626401451e-5	2.03870099953911e-5	2.03871504065953e-5	2.03872740359098e-5	2.03872415536821e-5	2.0387037831094e-5	2.03868841060846e-5	2.03870605010718e-5	2.03873737275545e-5	2.03871092432383e-5	2.0386742660973e-5	2.03875672490882e-5	2.03866106211391e-5	2.03878040511955e-5	2.03869677711391e-5	2.03865268664647e-5	2.03869677711392e-5	2.03878040511955e-5	2.0386610621139e-5	2.03875672490882e-5	2.0386742660973e-5	2.03871092432383e-5	2.03873737275545e-5	2.03870605010718e-5	2.03868841060846e-5	2.0387037831094e-5	2.03872415536821e-5	2.03872740359098e-5	2.03871504065953e-5	2.03870099953911e-5	2.03869626401451e-5	2.03870215901388e-5	2.03871260008677e-5
flux1:	0.635126347082869	2.27244280155633e-5	2.27244739011707e-5	2.2724515186451e-5	2.27245318980944e-5	2.27245119551257e-5	2.27244593797379e-5	2.27243963415231e-5	2.27243555599449e-5	2.27243642249843e-5	2.27244263773977e-5	2.27245142695828e-5	2.27245773687177e-5	2.27245693352145e-5	2.2724481223045e-5	2.27243597026556e-5	2.27242901725804e-5	2.27243413857682e-5	2.27244981567296e-5	2.27246375528643e-5	2.27246047092422e-5	2.27243832466399e-5	2.27242176193469e-5	2.27244144775713e-5	2.27247552210426e-5	2.27244510324421e-5	2.27240415950568e-5	2.27249602772325e-5	2.27238967966211e-5	2.27252348044922e-5	2.27243081989883e-5	2.27238185024627e-5	2.27243081989883e-5	2.27252348044922e-5	2.2723896796621e-5	2.27249602772325e-5	2.27240415950567e-5	2.27244510324422e-5	2.27247552210427e-5	2.27244144775713e-5	2.27242176193469e-5	2.27243832466399e-5	2.27246047092423e-5	2.27246375528643e-5	2.27244981567296e-5	2.27243413857682e-5	2.27242901725805e-5	2.27243597026556e-5	2.27244812230449e-5
flux1:	0.635388795986622	2.53073820729762e-5	2.53074429795862e-5	2.53074960662075e-5	2.53075156585071e-5	2.53074880070794e-5	2.53074204995231e-5	2.53073423774959e-5	2.5307293917026e-5	2.53073066028047e-5	2.53073830242391e-5	2.53074884289382e-5	2.5307562891514e-5	2.53075532444365e-5	2.53074506172905e-5	2.53073097165915e-5	2.53072281724425e-5	2.53072835176551e-5	2.53074583736052e-5	2.53076153259977e-5	2.53075824406172e-5	2.53073420145673e-5	2.5307163874973e-5	2.53073833314329e-5	2.53077535013074e-5	2.5307404420873e-5	2.5306947614105e-5	2.5307970224555e-5	2.53067889658931e-5	2.53082875943264e-5	2.53072617638057e-5	2.53067183273765e-5	2.53072617638058e-5	2.53082875943264e-5	2.53067889658931e-5	2.5307970224555e-5	2.5306947614105e-5	2.5307404420873e-5	2.53077535013074e-5	2.53073833314329e-5	2.5307163874973e-5	2.53073420145673e-5	2.53075824406171e-5	2.53076153259977e-5	2.53074583736052e-5	2.53072835176551e-5	2.53072281724425e-5	2.53073097165915e-5	2.53074506172905e-5
flux1:	0.635651244890376	2.8159045823938e-5	2.81591239881287e-5	2.81591903685701e-5	2.81592128799385e-5	2.8159176074455e-5	2.81590913819189e-5	2.81589961928604e-5	2.81589393092013e-5	2.81589568962807e-5	2.81590496806265e-5	2.81591748650815e-5	2.81592619620442e-5	2.81592502846885e-5	2.8159131238732e-5	2.81589686265433e-5	2.81588736870869e-5	2.81589335866526e-5	2.81591284054738e-5	2.81593047375934e-5	2.81592719829565e-5	2.81590111394214e-5	2.81588198170853e-5	2.81590642780952e-5	2.81594660449345e-5	2.81590665088013e-5	2.81585575401044e-5	2.815969482919e-5	2.81583837289078e-5	2.81600604020405e-5	2.81589254806943e-5	2.81583228335327e-5	2.81589254806944e-5	2.81600604020405e-5	2.81583837289078e-5	2.81596948291899e-5	2.81585575401044e-5	2.81590665088013e-5	2.81594660449346e-5	2.81590642780951e-5	2.81588198170853e-5	2.81590111394213e-5	2.81592719829565e-5	2.81593047375935e-5	2.81591284054738e-5	2.81589335866526e-5	2.81588736870869e-5	2.81589686265433e-5	2.81591312387319e-5
flux1:	0.635913693794129	3.130437851446e-5	3.13044761654078e-5	3.13045572644016e-5	3.13045826369548e-5	3.13045351526466e-5	3.13044309987908e-5	3.13043168048325e-5	3.13042508487399e-5	3.13042743181678e-5	3.13043856150383e-5	3.13045328247519e-5	3.13046337305383e-5	3.13046194768795e-5	3.13044820131e-5	3.13042953590664e-5	3.13041857603892e-5	3.13042508233958e-5	3.13044676285642e-5	3.13046651449074e-5	3.1304632469297e-5	3.13043494610668e-5	3.13041442159029e-5	3.13044164136482e-5	3.13048522829293e-5	3.13043963765233e-5	3.13038301924677e-5	3.13050938935249e-5	3.13036396134215e-5	3.13055131886958e-5	3.13042582139323e-5	3.13035902990083e-5	3.13042582139324e-5	3.13055131886958e-5	3.13036396134215e-5	3.13050938935248e-5	3.13038301924677e-5	3.13043963765233e-5	3.13048522829293e-5	3.13044164136481e-5	3.13041442159029e-5	3.13043494610668e-5	3.1304632469297e-5	3.13046651449074e-5	3.13044676285643e-5	3.13042508233958e-5	3.13041857603892e-5	3.13042953590664e-5	3.13044820130999e-5
flux1:	0.636176142697882	3.47703180217111e-5	3.47704373126396e-5	3.47705344488364e-5	3.47705625372632e-5	3.47705028222707e-5	3.47703769794101e-5	3.47702419483638e-5	3.47701663874234e-5	3.47701967942221e-5	3.47703287456112e-5	3.47705001318103e-5	3.47706158744408e-5	3.47705983641025e-5	3.47704404311787e-5	3.47702274788166e-5	3.47701021461902e-5	3.47701732069936e-5	3.47704141532785e-5	3.47706345749147e-5	3.47706016144712e-5	3.47702943331091e-5	3.47700743486255e-5	3.47703774049035e-5	3.4770850301388e-5	3.47703317912972e-5	3.47697030982393e-5	3.47711059962423e-5	3.47694937733222e-5	3.47715845909131e-5	3.47701973599345e-5	3.47694574647656e-5	3.47701973599345e-5	3.47715845909131e-5	3.47694937733221e-5	3.47711059962423e-5	3.47697030982393e-5	3.47703317912972e-5	3.4770850301388e-5	3.47703774049036e-5	3.47700743486255e-5	3.47702943331091e-5	3.47706016144712e-5	3.47706345749147e-5	3.47704141532786e-5	3.47701732069937e-5	3.47701021461902e-5	3.47702274788165e-5	3.47704404311786e-5
flux1:	0.636438591601635	3.85859014022253e-5	3.85860443378301e-5	3.8586158691111e-5	3.85861892840832e-5	3.85861158254497e-5	3.8585966196193e-5	3.85858086631748e-5	3.85857230965456e-5	3.85857615310895e-5	3.85859161960075e-5	3.85861137360545e-5	3.85862451477768e-5	3.85862235686137e-5	3.85860431171337e-5	3.85858017672855e-5	3.85856598923777e-5	3.85857380473996e-5	3.8586005398624e-5	3.85862502878482e-5	3.85862162692866e-5	3.85858821732539e-5	3.85856465533142e-5	3.85859840524138e-5	3.85864974140112e-5	3.85859097845663e-5	3.85852130715217e-5	3.85867690734652e-5	3.8584982556567e-5	3.85873124878576e-5	3.85857794023707e-5	3.85849600843147e-5	3.85857794023708e-5	3.85873124878576e-5	3.8584982556567e-5	3.85867690734653e-5	3.85852130715217e-5	3.85859097845663e-5	3.85864974140113e-5	3.85859840524138e-5	3.85856465533141e-5	3.85858821732539e-5	3.85862162692865e-5	3.85862502878481e-5	3.8586005398624e-5	3.85857380473996e-5	3.85856598923777e-5	3.85858017672854e-5	3.85860431171337e-5
flux1:	0.636701040505389	4.27823890670222e-5	4.27825574306508e-5	4.27826900182474e-5	4.27827228735632e-5	4.27826342759582e-5	4.27824589813949e-5	4.27822775084866e-5	4.27821816724521e-5	4.27822292095694e-5	4.27824084784386e-5	4.27826338920161e-5	4.27827815630629e-5	4.27827549825414e-5	4.2782550029915e-5	4.27822784325172e-5	4.27821195534297e-5	4.27822061944485e-5	4.27825022930078e-5	4.27827729683598e-5	4.27827366045157e-5	4.27823726455635e-5	4.27821204156978e-5	4.27824964859132e-5	4.27830543652413e-5	4.27823908576394e-5	4.27816204200016e-5	4.27833446269987e-5	4.27813657012275e-5	4.27839581985226e-5	4.2782264099155e-5	4.27813571058347e-5	4.27822640991551e-5	4.27839581985226e-5	4.27813657012274e-5	4.27833446269987e-5	4.27816204200015e-5	4.27823908576394e-5	4.27830543652413e-5	4.27824964859133e-5	4.27821204156978e-5	4.27823726455634e-5	4.27827366045157e-5	4.27827729683598e-5	4.27825022930078e-5	4.27822061944485e-5	4.27821195534297e-5	4.27822784325171e-5	4.27825500299149e-5
flux1:	0.636963489409142	4.73933922931957e-5	4.73935875781238e-5	4.73937392424645e-5	4.73937741362192e-5	4.73936692110528e-5	4.73934666816738e-5	4.73932601120616e-5	4.73931538746349e-5	4.73932115111547e-5	4.73934170127382e-5	4.73936716773179e-5	4.73938359154541e-5	4.73938033015257e-5	4.73935720060976e-5	4.73932686573275e-5	4.73930927384327e-5	4.73931895805941e-5	4.73935168089441e-5	4.73938142526374e-5	4.73937736337573e-5	4.73933761840531e-5	4.73931062982386e-5	4.73935257009716e-5	4.73941328720756e-5	4.73933865232529e-5	4.73925364857246e-5	4.73944452669749e-5	4.73922538675142e-5	4.73951340178646e-5	4.73932620104475e-5	4.73922581961241e-5	4.73932620104476e-5	4.73951340178646e-5	4.73922538675142e-5	4.73944452669748e-5	4.73925364857246e-5	4.7393386523253e-5	4.73941328720757e-5	4.73935257009716e-5	4.73931062982386e-5	4.73933761840531e-5	4.73937736337574e-5	4.73938142526374e-5	4.73935168089442e-5	4.73931895805941e-5	4.73930927384328e-5	4.73932686573275e-5	4.73935720060974e-5
flux1:	0.637225938312895	5.24550037285597e-5	5.24552270780197e-5	5.24553984886626e-5	5.24554352775927e-5	5.24553131389625e-5	5.24550822036927e-5	5.24548497066461e-5	5.24547330501009e-5	5.24548016326232e-5	5.2455034637274e-5	5.24553195069584e-5	5.24555003054226e-5	5.24554605569416e-5	5.24552012988719e-5	5.24548651398949e-5	5.24546726480352e-5	5.24547817509545e-5	5.24551424859141e-5	5.245546724655e-5	5.24554197309459e-5	5.24549845137195e-5	5.24546958673573e-5	5.2455164092153e-5	5.24558261590859e-5	5.24549898369316e-5	5.24540541738022e-5	5.24561652427812e-5	5.24537391602498e-5	5.24569337469514e-5	5.24548650234181e-5	5.24537542623525e-5	5.24548650234182e-5	5.24569337469514e-5	5.24537391602497e-5	5.24561652427812e-5	5.2454054173802e-5	5.24549898369317e-5	5.24558261590859e-5	5.24551640921529e-5	5.24546958673573e-5	5.24549845137194e-5	5.24554197309459e-5	5.245546724655e-5	5.24551424859141e-5	5.24547817509544e-5	5.24546726480352e-5	5.24548651398947e-5	5.2455201298872e-5
flux1:	0.637488387216649	5.80059304887303e-5	5.80061826493341e-5	5.80063743204752e-5	5.80064130152848e-5	5.8006273177964e-5	5.80060131460563e-5	5.80057542492963e-5	5.80056272403747e-5	5.80057073862046e-5	5.80059687102054e-5	5.80062842424387e-5	5.80064812585998e-5	5.80064332445247e-5	5.80061447100072e-5	5.80057752227704e-5	5.80055671961037e-5	5.80056909767409e-5	5.80060875381729e-5	5.8006439632474e-5	5.80063817408154e-5	5.80059037675128e-5	5.8005595217043e-5	5.80061185802522e-5	5.80068420834522e-5	5.80059085144039e-5	5.80048810651278e-5	5.80072135585763e-5	5.8004528238693e-5	5.80080658146986e-5	5.80057794719157e-5	5.80045505699783e-5	5.80057794719158e-5	5.80080658146985e-5	5.80045282386929e-5	5.80072135585762e-5	5.80048810651277e-5	5.8005908514404e-5	5.80068420834522e-5	5.80061185802522e-5	5.80055952170429e-5	5.80059037675128e-5	5.80063817408153e-5	5.8006439632474e-5	5.80060875381729e-5	5.80056909767409e-5	5.80055671961038e-5	5.80057752227703e-5	5.80061447100071e-5
flux1:	0.637750836120402	6.4087629386276e-5	6.4087910679099e-5	6.40881230029287e-5	6.40881638489323e-5	6.40880063224645e-5	6.40877170526402e-5	6.40874316591317e-5	6.40872944077786e-5	6.4087386423189e-5	6.40876763398117e-5	6.40880224346554e-5	6.40882349812141e-5	6.40881775868734e-5	6.40878588512629e-5	6.40874561461145e-5	6.40872342517866e-5	6.40873754882205e-5	6.40878100844649e-5	6.40881889025782e-5	6.40881162206407e-5	6.40875897376635e-5	6.40872601268801e-5	6.40878458709683e-5	6.40886383866741e-5	6.40876001712489e-5	6.40864746491855e-5	6.40890492097372e-5	6.408607755064e-5	6.40899885287181e-5	6.40874613890698e-5	6.40861019950446e-5	6.40874613890699e-5	6.4089988528718e-5	6.408607755064e-5	6.40890492097373e-5	6.40864746491855e-5	6.4087600171249e-5	6.40886383866742e-5	6.40878458709683e-5	6.40872601268801e-5	6.40875897376634e-5	6.40881162206406e-5	6.40881889025782e-5	6.40878100844649e-5	6.40873754882205e-5	6.40872342517866e-5	6.40874561461145e-5	6.40878588512629e-5
flux1:	0.638013285024155	7.07444437682293e-5	7.07447540809909e-5	7.07449873757026e-5	7.07450309355892e-5	7.07448563076117e-5	7.07445382587766e-5	7.07442266457984e-5	7.07440792545423e-5	7.07441830557506e-5	7.0744501219344e-5	7.07448771759291e-5	7.07451042257533e-5	7.07450364034095e-5	7.07446870078798e-5	7.07442518973036e-5	7.07440184742346e-5	7.07441803000798e-5	7.07446549733365e-5	7.07450591930079e-5	7.07449662880807e-5	7.07443847361274e-5	7.07440329288092e-5	7.0744689318665e-5	7.07455595459831e-5	7.07444091574667e-5	7.07431791496297e-5	7.07460180131916e-5	7.0742730164271e-5	7.07470469292568e-5	7.07442533672303e-5	7.07427498854302e-5	7.07442533672304e-5	7.07470469292567e-5	7.0742730164271e-5	7.07460180131915e-5	7.07431791496296e-5	7.07444091574667e-5	7.0745559545983e-5	7.0744689318665e-5	7.07440329288092e-5	7.07443847361274e-5	7.07449662880807e-5	7.07450591930079e-5	7.07446549733365e-5	7.07441803000798e-5	7.07440184742347e-5	7.07442518973035e-5	7.07446870078798e-5
flux1:	0.638275733927908	7.80237413719e-5	7.80240801744482e-5	7.80243347439606e-5	7.80243819760214e-5	7.80241914772788e-5	7.80238457355042e-5	7.80235085349798e-5	7.80233510424981e-5	7.80234660858332e-5	7.80238114756552e-5	7.80242159700456e-5	7.80244561747663e-5	7.80243769946046e-5	7.80239970101544e-5	7.80235310626556e-5	7.80232891460711e-5	7.8023475036009e-5	7.80239916117117e-5	7.80244191272256e-5	7.80242994835883e-5	7.8023655472376e-5	7.80232803903003e-5	7.80240168022979e-5	7.80249746320833e-5	7.8023704393402e-5	7.80223633491759e-5	7.80254904384556e-5	7.80218536050085e-5	7.802661065383e-5	7.80235224331353e-5	7.80218599390374e-5	7.80235224331352e-5	7.802661065383e-5	7.80218536050084e-5	7.80254904384555e-5	7.80223633491758e-5	7.80237043934021e-5	7.80249746320834e-5	7.80240168022979e-5	7.80232803903004e-5	7.80236554723759e-5	7.80242994835884e-5	7.80244191272257e-5	7.80239916117117e-5	7.80234750360091e-5	7.80232891460713e-5	7.80235310626554e-5	7.80239970101543e-5
flux1:	0.638538182831662	8.59760525398867e-5	8.59764189235143e-5	8.59766951241432e-5	8.59767474480197e-5	8.59765429912727e-5	8.59761712685112e-5	8.59758094290044e-5	8.59756417528553e-5	8.59757669815147e-5	8.59761378720728e-5	8.59765689600376e-5	8.59768206814024e-5	8.59767293779927e-5	8.5976319449987e-5	8.59758250182063e-5	8.59755783431364e-5	8.59757920909051e-5	8.59763521358689e-5	8.59768000080635e-5	8.59766459868724e-5	8.59759312876084e-5	8.59755319524708e-5	8.59763589515292e-5	8.59774155109553e-5	8.59760175447889e-5	8.59745587517767e-5	8.59779997776182e-5	8.59739780359248e-5	8.59792121512527e-5	8.59757982771444e-5	8.59739604378167e-5	8.59757982771445e-5	8.59792121512527e-5	8.59739780359248e-5	8.59779997776182e-5	8.59745587517768e-5	8.59760175447888e-5	8.59774155109553e-5	8.59763589515293e-5	8.59755319524707e-5	8.59759312876083e-5	8.59766459868724e-5	8.59768000080635e-5	8.59763521358689e-5	8.59757920909052e-5	8.59755783431364e-5	8.59758250182064e-5	8.59763194499869e-5
flux1:	0.638800631735415	9.46552080633952e-5	9.46556008024947e-5	9.46558991099389e-5	9.46559584509835e-5	9.46557426362585e-5	9.4655347237502e-5	9.46549619699554e-5	9.46547838548473e-5	9.46549176702263e-5	9.46553116345536e-5	9.46557667816845e-5	9.46560281333523e-5	9.46559241416469e-5	9.46554855077783e-5	9.46549657252902e-5	9.46547187071092e-5	9.46549643982049e-5	9.46555691929825e-5	9.46560336267722e-5	9.46558364553914e-5	9.46550420127681e-5	9.46546175899121e-5	9.46555469894365e-5	9.46567146561118e-5	9.46551808035518e-5	9.46535973490905e-5	9.46573799215069e-5	9.46529340490691e-5	9.46586845123445e-5	9.46549111037532e-5	9.46528801048e-5	9.46549111037533e-5	9.46586845123444e-5	9.46529340490691e-5	9.46573799215069e-5	9.46535973490903e-5	9.46551808035517e-5	9.46567146561119e-5	9.46555469894366e-5	9.46546175899121e-5	9.4655042012768e-5	9.46558364553914e-5	9.46560336267721e-5	9.46555691929825e-5	9.46549643982049e-5	9.46547187071092e-5	9.46549657252902e-5	9.46554855077783e-5
flux1:	0.639063080639168	1.04118475849194e-4	1.04118893481478e-4	1.04119214549779e-4	1.04119283352619e-4	1.04119059432038e-4	1.04118643189306e-4	1.04118235900404e-4	1.04118046879599e-4	1.0411818714537e-4	1.04118601096835e-4	1.04119077237044e-4	1.0411934613316e-4	1.04119229107297e-4	1.04118763581868e-4	1.04118222323873e-4	1.04117980015041e-4	1.04118261997347e-4	1.04118912528657e-4	1.04119388884331e-4	1.04119138679479e-4	1.04118254644185e-4	1.0411780448551e-4	1.04118849384943e-4	1.04120141764687e-4	1.04118463468271e-4	1.04116748185594e-4	1.04120901936566e-4	1.04115989262189e-4	1.04122298111419e-4	1.04118128297203e-4	1.04115884777852e-4	1.04118128297203e-4	1.04122298111419e-4	1.04115989262189e-4	1.04120901936566e-4	1.04116748185594e-4	1.04118463468271e-4	1.04120141764687e-4	1.04118849384943e-4	1.0411780448551e-4	1.04118254644185e-4	1.04119138679479e-4	1.04119388884331e-4	1.04118912528657e-4	1.04118261997346e-4	1.04117980015041e-4	1.04118222323873e-4	1.04118763581868e-4
flux1:	0.639325529542921	1.14426695529743e-4	1.14427136448843e-4	1.14427481151574e-4	1.14427562353538e-4	1.14427334150386e-4	1.14426900324012e-4	1.14426472542911e-4	1.14426271921261e-4	1.14426416008069e-4	1.14426846285016e-4	1.14427339906764e-4	1.14427614112286e-4	1.14427483919966e-4	1.1442699383787e-4	1.14426435642148e-4	1.14426203665617e-4	1.14426526522054e-4	1.14427223501316e-4	1.1442770634532e-4	1.14427392173457e-4	1.14426407955293e-4	1.1442593163817e-4	1.14427106432975e-4	1.14428538295976e-4	1.14426706443724e-4	1.14424851842377e-4	1.14429408562564e-4	1.14423982840628e-4	1.14430895177659e-4	1.14426289020745e-4	1.14423812018481e-4	1.14426289020745e-4	1.14430895177659e-4	1.14423982840628e-4	1.14429408562564e-4	1.14424851842377e-4	1.14426706443723e-4	1.14428538295976e-4	1.14427106432975e-4	1.1442593163817e-4	1.14426407955293e-4	1.14427392173457e-4	1.1442770634532e-4	1.14427223501316e-4	1.14426526522054e-4	1.14426203665617e-4	1.14426435642148e-4	1.1442699383787e-4
flux1:	0.639587978446675	1.25644410058957e-4	1.25644872610888e-4	1.25645242053897e-4	1.25645339009749e-4	1.25645110788465e-4	1.25644662938514e-4	1.25644216244443e-4	1.25644003112042e-4	1.25644147989793e-4	1.25644590485517e-4	1.25645097743223e-4	1.25645374919741e-4	1.25645231604815e-4	1.25644719719532e-4	1.25644149665553e-4	1.25643934126756e-4	1.25644302654853e-4	1.25645046568697e-4	1.25645529768654e-4	1.25645139745737e-4	1.25644044086339e-4	1.25643541445022e-4	1.25644861804307e-4	1.25646448975322e-4	1.25644453703493e-4	1.25642451884275e-4	1.2564744567578e-4	1.25641456988493e-4	1.25649021339435e-4	1.25643935791825e-4	1.25641202697664e-4	1.25643935791825e-4	1.25649021339435e-4	1.25641456988493e-4	1.2564744567578e-4	1.25642451884274e-4	1.25644453703493e-4	1.25646448975322e-4	1.25644861804307e-4	1.25643541445022e-4	1.25644044086339e-4	1.25645139745737e-4	1.25645529768654e-4	1.25645046568697e-4	1.25644302654853e-4	1.25643934126756e-4	1.25644149665553e-4	1.25644719719532e-4
flux1:	0.639850427350428	1.37839993258484e-4	1.37840475831336e-4	1.37840871326128e-4	1.37840987677074e-4	1.37840763963456e-4	1.37840305796702e-4	1.37839841756422e-4	1.37839615041774e-4	1.37839757424962e-4	1.37840207763277e-4	1.37840724609327e-4	1.3784100234912e-4	1.3784084605538e-4	1.37840315386765e-4	1.37839738932773e-4	1.37839546313657e-4	1.37839965517495e-4	1.37840756715573e-4	1.37841233582905e-4	1.37840755014049e-4	1.37839536077135e-4	1.37839007222877e-4	1.37840490030592e-4	1.37842249230201e-4	1.37840079683851e-4	1.3783792223937e-4	1.37843389686527e-4	1.37836784377055e-4	1.37845053108174e-4	1.37839441998688e-4	1.37836428523776e-4	1.37839441998688e-4	1.37845053108174e-4	1.37836784377055e-4	1.37843389686527e-4	1.3783792223937e-4	1.37840079683851e-4	1.37842249230201e-4	1.37840490030592e-4	1.37839007222877e-4	1.37839536077135e-4	1.37840755014049e-4	1.37841233582905e-4	1.37840756715573e-4	1.37839965517495e-4	1.37839546313657e-4	1.37839738932773e-4	1.37840315386765e-4
flux1:	0.640112876254181	1.51085772201288e-4	1.51086273295935e-4	1.51086696283311e-4	1.51086835765625e-4	1.51086621119641e-4	1.51086156320069e-4	1.51085676445279e-4	1.51085435016138e-4	1.5108557156551e-4	1.51086025319537e-4	1.51086547650297e-4	1.51086823490702e-4	1.51086654340751e-4	1.51086107970382e-4	1.51085530750472e-4	1.51085367790582e-4	1.51085842890881e-4	1.51086681715294e-4	1.51087145196981e-4	1.51086564754697e-4	1.51085210230567e-4	1.51084655556682e-4	1.5108631881341e-4	1.51088267449028e-4	1.51085911501087e-4	1.51083589403846e-4	1.51089569763701e-4	1.51082290401905e-4	1.51091320191548e-4	1.51085134246859e-4	1.51081814400551e-4	1.51085134246859e-4	1.51091320191548e-4	1.51082290401905e-4	1.51089569763701e-4	1.51083589403846e-4	1.51085911501088e-4	1.51088267449028e-4	1.5108631881341e-4	1.51084655556682e-4	1.51085210230567e-4	1.51086564754697e-4	1.51087145196981e-4	1.51086681715294e-4	1.51085842890881e-4	1.51085367790582e-4	1.51085530750472e-4	1.51086107970382e-4
flux1:	0.640375325157934	1.65458143242321e-4	1.65458661511022e-4	1.65459113426064e-4	1.65459279617761e-4	1.6545907836481e-4	1.65458610418063e-4	1.65458116153332e-4	1.6545785897186e-4	1.65457986552928e-4	1.65458439501825e-4	1.65458963309185e-4	1.65459234719182e-4	1.65459052643742e-4	1.65458493458061e-4	1.65457921043719e-4	1.65457794614797e-4	1.65458331082851e-4	1.6545921804203e-4	1.65459660960834e-4	1.65458964898437e-4	1.65457462118359e-4	1.65456882286708e-4	1.65458744970521e-4	1.65460900877947e-4	1.65458344809371e-4	1.65455848290163e-4	1.65462383703824e-4	1.65454369084869e-4	1.65464221449946e-4	1.65457408347831e-4	1.65453754426827e-4	1.65457408347831e-4	1.65464221449945e-4	1.65454369084869e-4	1.65462383703824e-4	1.65455848290163e-4	1.65458344809371e-4	1.65460900877947e-4	1.65458744970521e-4	1.65456882286708e-4	1.65457462118359e-4	1.65458964898437e-4	1.65459660960834e-4	1.6545921804203e-4	1.65458331082851e-4	1.65457794614797e-4	1.65457921043719e-4	1.65458493458061e-4
flux1:	0.640637774061688	1.81037680430056e-4	1.81038214669835e-4	1.81038696741806e-4	1.81038892749637e-4	1.81038708679717e-4	1.81038240703926e-4	1.81037733455481e-4	1.81037459792104e-4	1.81037575787685e-4	1.81038024203026e-4	1.81038545721404e-4	1.81038810052715e-4	1.81038614567847e-4	1.81038044952247e-4	1.81037482585365e-4	1.81037399567162e-4	1.81038003187831e-4	1.81038939175787e-4	1.8103935451565e-4	1.81038528910237e-4	1.81036864965363e-4	1.81036260871272e-4	1.81038342757955e-4	1.81040723896602e-4	1.8103795204218e-4	1.81035270462414e-4	1.81042406187782e-4	1.81033591362122e-4	1.81044333235293e-4	1.81036837687278e-4	1.81032820274684e-4	1.81036837687278e-4	1.81044333235293e-4	1.81033591362122e-4	1.81042406187782e-4	1.81035270462414e-4	1.8103795204218e-4	1.81040723896602e-4	1.81038342757955e-4	1.81036260871271e-4	1.81036864965363e-4	1.81038528910237e-4	1.8103935451565e-4	1.81038939175787e-4	1.81038003187831e-4	1.81037399567162e-4	1.81037482585365e-4	1.81038044952246e-4
flux1:	0.640900222965441	1.97909234959529e-4	1.97909784048327e-4	1.97910297032493e-4	1.97910525125879e-4	1.9791036117367e-4	1.97909895770509e-4	1.97909376985129e-4	1.97909086692408e-4	1.97909189362629e-4	1.97909630313136e-4	1.97910146150765e-4	1.97910400546802e-4	1.97910190479207e-4	1.97909611969473e-4	1.97909064276432e-4	1.97909031442338e-4	1.97909708410326e-4	1.97910694969756e-4	1.97911076200238e-4	1.97910107217384e-4	1.97908269076032e-4	1.97907641789553e-4	1.97909963234661e-4	1.97912587342244e-4	1.97909581708728e-4	1.97906703431095e-4	1.97914488096603e-4	1.97904804427883e-4	1.97916508779029e-4	1.97908272637583e-4	1.97903860610049e-4	1.97908272637583e-4	1.97916508779029e-4	1.97904804427883e-4	1.97914488096603e-4	1.97906703431095e-4	1.97909581708729e-4	1.97912587342244e-4	1.97909963234661e-4	1.97907641789553e-4	1.97908269076032e-4	1.97910107217384e-4	1.97911076200238e-4	1.97910694969756e-4	1.97909708410326e-4	1.97909031442338e-4	1.97909064276432e-4	1.97909611969473e-4
flux1:	0.641162671869194	2.16162024257019e-4	2.16162587022895e-4	2.16163130865675e-4	2.16163392068886e-4	2.16163249990952e-4	2.16162789131438e-4	2.16162260432642e-4	2.16161954276685e-4	2.16162043155891e-4	2.16162474816547e-4	2.16162982059345e-4	2.16163223317107e-4	2.1616299648093e-4	2.16162409381886e-4	2.16161880080627e-4	2.16161904002232e-4	2.16162661054428e-4	2.16163700679348e-4	2.16164042109917e-4	2.16162916280085e-4	2.1616089089669e-4	2.16160241579308e-4	2.16162823266963e-4	2.16165707482186e-4	2.16162447347571e-4	2.16159359610069e-4	2.16167845488043e-4	2.16157220733258e-4	2.16169967226065e-4	2.16160929609503e-4	2.1615609014982e-4	2.16160929609503e-4	2.16169967226065e-4	2.16157220733258e-4	2.16167845488043e-4	2.16159359610069e-4	2.16162447347571e-4	2.16165707482186e-4	2.16162823266963e-4	2.16160241579308e-4	2.1616089089669e-4	2.16162916280085e-4	2.16164042109918e-4	2.16163700679348e-4	2.16162661054428e-4	2.16161904002233e-4	2.16161880080628e-4	2.16162409381886e-4
flux1:	0.641425120772948	2.35889709220836e-4	2.35890284238053e-4	2.35890857682005e-4	2.35891151340606e-4	2.35891031408501e-4	2.3589057636763e-4	2.35890039753376e-4	2.35889719795976e-4	2.35889796111953e-4	2.3589021806121e-4	2.35890714337787e-4	2.35890938720305e-4	2.3589069155256e-4	2.35890094537277e-4	2.35889586151367e-4	2.35889673130988e-4	2.35890517715581e-4	2.35891614186073e-4	2.35891911337975e-4	2.35890615832691e-4	2.35888390241536e-4	2.35887720038967e-4	2.35890582704981e-4	2.3589374316961e-4	2.35890204674341e-4	2.35886893473241e-4	2.35896136770249e-4	2.35884495174268e-4	2.35898370845945e-4	2.35888468272118e-4	2.35883166883881e-4	2.35888468272118e-4	2.35898370845944e-4	2.35884495174267e-4	2.35896136770249e-4	2.3588689347324e-4	2.35890204674341e-4	2.35893743169611e-4	2.35890582704982e-4	2.35887720038967e-4	2.35888390241536e-4	2.35890615832691e-4	2.35891911337975e-4	2.35891614186073e-4	2.35890517715581e-4	2.35889673130988e-4	2.35889586151367e-4	2.35890094537277e-4
flux1:	0.641687569676701	2.57190458081653e-4	2.57191043392196e-4	2.57191643533028e-4	2.57191966875022e-4	2.57191867604788e-4	2.57191418957633e-4	2.57190877059796e-4	2.57190547079734e-4	2.57190614176831e-4	2.57191027664128e-4	2.57191511161568e-4	2.57191714161646e-4	2.57191441327352e-4	2.57190831033585e-4	2.57190344628789e-4	2.57190500668349e-4	2.5719144114902e-4	2.57192599887291e-4	2.57192849867767e-4	2.57191372761993e-4	2.57188934149053e-4	2.57188244062632e-4	2.57191408202292e-4	2.57194859656721e-4	2.57191015399494e-4	2.57187465387021e-4	2.57197526547268e-4	2.57184788941514e-4	2.5719988889095e-4	2.57189055408839e-4	2.57183255929075e-4	2.57189055408839e-4	2.57199888890951e-4	2.57184788941514e-4	2.57197526547268e-4	2.57187465387021e-4	2.57191015399494e-4	2.57194859656721e-4	2.57191408202292e-4	2.57188244062632e-4	2.57188934149053e-4	2.57191372761993e-4	2.57192849867767e-4	2.57192599887291e-4	2.5719144114902e-4	2.57190500668349e-4	2.57190344628789e-4	2.57190831033585e-4
flux1:	0.641950018580454	2.80166995291725e-4	2.80167588056573e-4	2.80168209870169e-4	2.80168557586078e-4	2.8016847552507e-4	2.80168033214233e-4	2.80167489615427e-4	2.80167155552463e-4	2.80167219296931e-4	2.80167627462059e-4	2.8016809688412e-4	2.80168272943926e-4	2.8016796692613e-4	2.80167337569582e-4	2.80166872529351e-4	2.8016710334266e-4	2.80168149233181e-4	2.80169377666804e-4	2.80169579527776e-4	2.80167910033793e-4	2.8016524578065e-4	2.80164536521884e-4	2.80168022095492e-4	2.80171777484447e-4	2.80167596136734e-4	2.8016379053932e-4	2.80174734555679e-4	2.80160818448585e-4	2.80177246515712e-4	2.80165413822261e-4	2.80159078427287e-4	2.80165413822261e-4	2.80177246515712e-4	2.80160818448585e-4	2.80174734555679e-4	2.8016379053932e-4	2.80167596136734e-4	2.80171777484447e-4	2.80168022095492e-4	2.80164536521884e-4	2.8016524578065e-4	2.80167910033793e-4	2.80169579527775e-4	2.80169377666804e-4	2.8016814923318e-4	2.8016710334266e-4	2.80166872529351e-4	2.80167337569582e-4
flux1:	0.642212467484207	3.04926633804847e-4	3.04927229895843e-4	3.04927865758903e-4	3.04928229627752e-4	3.04928159218886e-4	3.04927722699267e-4	3.04927182297249e-4	3.0492685269764e-4	3.04926921840979e-4	3.04927329867227e-4	3.04927784329578e-4	3.0492792652483e-4	3.04927577218613e-4	3.0492692024496e-4	3.0492647410127e-4	3.04926785174748e-4	3.04927947396139e-4	3.04929255311121e-4	3.04929410372242e-4	3.04927539029831e-4	3.04924636724765e-4	3.04923908559898e-4	3.04927734711758e-4	3.04931804818858e-4	3.04927250773353e-4	3.04923171336017e-4	3.04935068061867e-4	3.04919887706751e-4	3.04937757123685e-4	3.04924854651785e-4	3.04917943850992e-4	3.04924854651785e-4	3.04937757123685e-4	3.04919887706751e-4	3.04935068061867e-4	3.04923171336017e-4	3.04927250773353e-4	3.04931804818858e-4	3.04927734711758e-4	3.04923908559897e-4	3.04924636724765e-4	3.04927539029831e-4	3.04929410372242e-4	3.04929255311121e-4	3.04927947396138e-4	3.04926785174749e-4	3.0492647410127e-4	3.0492692024496e-4
flux1:	0.642474916387961	3.31581289070155e-4	3.31581882620255e-4	3.31582521853143e-4	3.31582890442657e-4	3.31582823983725e-4	3.31582392445537e-4	3.31581861849783e-4	3.31581548287932e-4	3.31581634762644e-4	3.31582049947312e-4	3.3158248880819e-4	3.31582588510162e-4	3.31582182843253e-4	3.31581486642314e-4	3.31581054977453e-4	3.3158145168167e-4	3.31582742830698e-4	3.31584142694108e-4	3.31584254808606e-4	3.3158217361645e-4	3.31579021029404e-4	3.31578273623136e-4	3.31582458431925e-4	3.31586851563449e-4	3.3158188463219e-4	3.31577511594035e-4	3.31590436047614e-4	3.31573902472023e-4	3.31593336464867e-4	3.3157929142732e-4	3.31571764039293e-4	3.3157929142732e-4	3.31593336464867e-4	3.31573902472023e-4	3.31590436047615e-4	3.31577511594035e-4	3.3158188463219e-4	3.3158685156345e-4	3.31582458431925e-4	3.31578273623136e-4	3.31579021029404e-4	3.3158217361645e-4	3.31584254808606e-4	3.31584142694108e-4	3.31582742830698e-4	3.3158145168167e-4	3.31581054977453e-4	3.31581486642314e-4
flux1:	0.642737365291714	3.60247473032968e-4	3.60248055969512e-4	3.60248684433671e-4	3.60249042902683e-4	3.60248970614335e-4	3.6024854327934e-4	3.60248031218736e-4	3.60247748666281e-4	3.60247867788344e-4	3.60248299517087e-4	3.60248722146348e-4	3.60248768679383e-4	3.60248290284833e-4	3.60247539990663e-4	3.60247116423665e-4	3.60247604174816e-4	3.60249038789272e-4	3.60250546018885e-4	3.60250621759951e-4	3.60248324234202e-4	3.60244909254301e-4	3.60244141524106e-4	3.60248701804328e-4	3.60253423543311e-4	3.60247998721112e-4	3.60243310826052e-4	3.60257343477772e-4	3.60239364457209e-4	3.60260496776357e-4	3.6024523415018e-4	3.60237047255354e-4	3.6024523415018e-4	3.60260496776356e-4	3.60239364457209e-4	3.60257343477772e-4	3.60243310826052e-4	3.60247998721112e-4	3.60253423543311e-4	3.60248701804329e-4	3.60244141524106e-4	3.60244909254301e-4	3.60248324234202e-4	3.60250621759951e-4	3.60250546018885e-4	3.60249038789272e-4	3.60247604174816e-4	3.60247116423665e-4	3.60247539990662e-4
flux1:	0.642999814195467	3.91046266416588e-4	3.91046828008504e-4	3.91047427793061e-4	3.9104775782184e-4	3.9104766803231e-4	3.91047244511604e-4	3.91046762227088e-4	3.91046529338623e-4	3.9104669989249e-4	3.91047159508109e-4	3.91047565002694e-4	3.91047545319038e-4	3.9104697428724e-4	3.91046151687134e-4	3.91045727955657e-4	3.91046312422426e-4	3.91047907225494e-4	3.91049540382361e-4	3.91049589128195e-4	3.91047070275927e-4	3.91043380812679e-4	3.91042590807152e-4	3.91047541982473e-4	3.9105259503431e-4	3.91046662342298e-4	3.91041636887925e-4	3.91056863919993e-4	3.91037343878475e-4	3.91060319234986e-4	3.91043761670564e-4	3.91034870534774e-4	3.91043761670564e-4	3.91060319234986e-4	3.91037343878475e-4	3.91056863919993e-4	3.91041636887925e-4	3.91046662342298e-4	3.91052595034311e-4	3.91047541982473e-4	3.91042590807152e-4	3.91043380812678e-4	3.91047070275927e-4	3.91049589128195e-4	3.91049540382361e-4	3.91047907225493e-4	3.91046312422427e-4	3.91045727955658e-4	3.91046151687133e-4
flux1:	0.64326226309922	4.2410326755018e-4	4.24103794005115e-4	4.24104343237497e-4	4.2410462310739e-4	4.24104502555034e-4	4.2410408324995e-4	4.24103644841494e-4	4.24103484125716e-4	4.2410372831078e-4	4.24104228872399e-4	4.2410461573164e-4	4.24104514128897e-4	4.24103826866831e-4	4.24102910439945e-4	4.2410247658452e-4	4.24103163931782e-4	4.24104938035233e-4	4.24106718914634e-4	4.24106752811765e-4	4.24104009009707e-4	4.24100032861607e-4	4.24099217677992e-4	4.24104573747448e-4	4.24109957897154e-4	4.24103462319675e-4	4.24098075245732e-4	4.24114588772652e-4	4.24093428592809e-4	4.24118402979094e-4	4.24100470619553e-4	4.24090828583143e-4	4.24100470619552e-4	4.24118402979094e-4	4.2409342859281e-4	4.24114588772652e-4	4.24098075245732e-4	4.24103462319675e-4	4.24109957897154e-4	4.24104573747447e-4	4.24099217677992e-4	4.24100032861607e-4	4.24104009009707e-4	4.24106752811765e-4	4.24106718914635e-4	4.24104938035233e-4	4.24103163931782e-4	4.2410247658452e-4	4.24102910439944e-4
flux1:	0.643524712002974	4.59548516010846e-4	4.59548990161564e-4	4.59549462974796e-4	4.59549667812169e-4	4.5954950205897e-4	4.59549088579975e-4	4.59548711274486e-4	4.59548649120834e-4	4.59548992343195e-4	4.59549548278013e-4	4.59549914057453e-4	4.59549711966481e-4	4.59548881191114e-4	4.59547846293849e-4	4.59547390946647e-4	4.59548188103458e-4	4.59550163147508e-4	4.5955211674439e-4	4.59552150531617e-4	4.5954917930403e-4	4.59544904001159e-4	4.59544059758297e-4	4.59549833375642e-4	4.59555545574818e-4	4.59548427100568e-4	4.59542653116791e-4	4.59560551354965e-4	4.59537648081539e-4	4.59564788956233e-4	4.59545399154106e-4	4.59534957482034e-4	4.59545399154105e-4	4.59564788956233e-4	4.59537648081539e-4	4.59560551354965e-4	4.59542653116791e-4	4.59548427100568e-4	4.59555545574818e-4	4.59549833375642e-4	4.59544059758296e-4	4.59544904001159e-4	4.5954917930403e-4	4.59552150531617e-4	4.5955211674439e-4	4.59550163147508e-4	4.59548188103458e-4	4.59547390946647e-4	4.59547846293849e-4
flux1:	0.643787160906727	4.97516389364298e-4	4.97516790484644e-4	4.97517157169371e-4	4.97517259360571e-4	4.975170333011e-4	4.97516628873771e-4	4.97516333179106e-4	4.97516399713555e-4	4.97516870213401e-4	4.97517496870162e-4	4.97517837837426e-4	4.97517513709643e-4	4.97516508599896e-4	4.97515327810022e-4	4.97514838584822e-4	4.97515753520338e-4	4.97517953727096e-4	4.97520108054231e-4	4.97520158733535e-4	4.9751695842729e-4	4.97512371057221e-4	4.97511492940591e-4	4.97517695625144e-4	4.97523730223518e-4	4.97515923998612e-4	4.97509736749905e-4	4.97529124124665e-4	4.97504370547359e-4	4.97533856867059e-4	4.97512923787821e-4	4.97501631477107e-4	4.97512923787821e-4	4.97533856867059e-4	4.97504370547359e-4	4.97529124124665e-4	4.97509736749905e-4	4.97515923998612e-4	4.97523730223517e-4	4.97517695625144e-4	4.9751149294059e-4	4.97512371057221e-4	4.9751695842729e-4	4.97520158733535e-4	4.97520108054231e-4	4.97517953727096e-4	4.97515753520338e-4	4.97514838584822e-4	4.97515327810022e-4
flux1:	0.64404960981048	5.38145471316725e-4	5.38145775105866e-4	5.38146002467744e-4	5.3814597224199e-4	5.38145670683582e-4	5.38145280506196e-4	5.38145090217534e-4	5.38145318966734e-4	5.38145947279633e-4	5.38146660400218e-4	5.38146971220453e-4	5.38146500543055e-4	5.38145287070243e-4	5.38143930695427e-4	5.38143394669562e-4	5.38144436657215e-4	5.38146888774985e-4	5.38149274515622e-4	5.3814936086157e-4	5.38145930221315e-4	5.38141017250242e-4	5.38140099645292e-4	5.38146742139511e-4	5.38153091271515e-4	5.38144527868406e-4	5.38137900133359e-4	5.38158887312476e-4	5.38132171417236e-4	5.38164193501601e-4	5.38141627607022e-4	5.38129431149253e-4	5.38141627607022e-4	5.38164193501601e-4	5.38132171417236e-4	5.38158887312476e-4	5.38137900133359e-4	5.38144527868406e-4	5.38153091271515e-4	5.3814674213951e-4	5.38140099645292e-4	5.38141017250242e-4	5.38145930221315e-4	5.3814936086157e-4	5.38149274515622e-4	5.38146888774985e-4	5.38144436657215e-4	5.38143394669562e-4	5.38143930695427e-4
flux1:	0.644312058714234	5.8157838963384e-4	5.81578568402538e-4	5.81578620335996e-4	5.81578426502107e-4	5.81578034783952e-4	5.81577666298506e-4	5.81577608326624e-4	5.81578035677402e-4	5.81578853936858e-4	5.81579669069465e-4	5.81579942550505e-4	5.81579298015775e-4	5.81577839466365e-4	5.81576276215171e-4	5.81575680488154e-4	5.8157686033588e-4	5.81579593453322e-4	5.81582243435138e-4	5.81582385340679e-4	5.81578722992108e-4	5.81573470095307e-4	5.81572506823851e-4	5.81579599608525e-4	5.81586253739921e-4	5.81576859541547e-4	5.81569763458479e-4	5.81592467302557e-4	5.81563671584466e-4	5.81598430806149e-4	5.81574138214599e-4	5.81560981312782e-4	5.81574138214599e-4	5.81598430806148e-4	5.81563671584466e-4	5.81592467302556e-4	5.81569763458479e-4	5.81576859541547e-4	5.81586253739921e-4	5.81579599608525e-4	5.81572506823851e-4	5.81573470095307e-4	5.81578722992108e-4	5.81582385340679e-4	5.81582243435138e-4	5.81579593453321e-4	5.8157686033588e-4	5.81575680488154e-4	5.81576276215171e-4
flux1:	0.644574507617987	6.27961622239551e-4	6.27961645324419e-4	6.27961483601805e-4	6.27961094413333e-4	6.27960599025181e-4	6.27960262063407e-4	6.2796036606033e-4	6.2796103051121e-4	6.27962071609644e-4	6.27963003493407e-4	6.27963230421929e-4	6.27962382272388e-4	6.27960639968937e-4	6.27958837774034e-4	6.27958170081665e-4	6.27959500304658e-4	6.27962545517056e-4	6.27965494000785e-4	6.2796571166457e-4	6.27961815519195e-4	6.27956207436523e-4	6.27955192108332e-4	6.27962746080695e-4	6.27969694713821e-4	6.27959392407496e-4	6.27951799720434e-4	6.27976343142562e-4	6.27945343778704e-4	6.2798305207555e-4	6.27956933801331e-4	6.27942757042335e-4	6.2795693380133e-4	6.2798305207555e-4	6.27945343778704e-4	6.27976343142562e-4	6.27951799720434e-4	6.27959392407496e-4	6.27969694713822e-4	6.27962746080695e-4	6.27955192108332e-4	6.27956207436523e-4	6.27961815519195e-4	6.27965711664569e-4	6.27965494000785e-4	6.27962545517056e-4	6.27959500304658e-4	6.27958170081666e-4	6.27958837774034e-4
flux1:	0.64483695652174	6.77445269979744e-4	6.7744510440031e-4	6.77444689662028e-4	6.7744407377427e-4	6.77443462930477e-4	6.77443169698806e-4	6.7744346746485e-4	6.77444408677558e-4	6.7744570531275e-4	6.77446767268922e-4	6.77446936367755e-4	6.77445852932469e-4	6.77443787149282e-4	6.77441714123703e-4	6.77440963481289e-4	6.77442458393567e-4	6.77445848308393e-4	6.77449130092354e-4	6.77449443060679e-4	6.7744530966075e-4	6.77439330093653e-4	6.77438256581788e-4	6.77446283895097e-4	6.77453516424004e-4	6.77442225594245e-4	6.77434107909769e-4	6.77460619639651e-4	6.77427285526265e-4	6.77468164740078e-4	6.77440115819374e-4	6.77424856305223e-4	6.77440115819374e-4	6.77468164740078e-4	6.77427285526264e-4	6.77460619639651e-4	6.77434107909769e-4	6.77442225594245e-4	6.77453516424004e-4	6.77446283895097e-4	6.77438256581788e-4	6.77439330093653e-4	6.7744530966075e-4	6.77449443060679e-4	6.77449130092355e-4	6.77445848308393e-4	6.77442458393567e-4	6.77440963481288e-4	6.77441714123703e-4
flux1:	0.645099405425493	7.30182794623713e-4	7.30182405983376e-4	7.30181698900208e-4	7.30180826372648e-4	7.30180090494923e-4	7.30179855367764e-4	7.30180380034948e-4	7.30181637706148e-4	7.30183221349657e-4	7.30184424717929e-4	7.30184522751488e-4	7.30183171180293e-4	7.30180742239736e-4	7.30178367738235e-4	7.30177525082179e-4	7.30179200784916e-4	7.30182968860357e-4	7.30186618211154e-4	7.30187044295922e-4	7.3018266812292e-4	7.30176299689369e-4	7.30175162732806e-4	7.3018367778822e-4	7.30191184487155e-4	7.3017882229141e-4	7.30170151336225e-4	7.30198765587258e-4	7.30162957252366e-4	7.30207238306036e-4	7.30177146823125e-4	7.30160737766753e-4	7.30177146823126e-4	7.30207238306036e-4	7.30162957252366e-4	7.30198765587257e-4	7.30170151336225e-4	7.3017882229141e-4	7.30191184487155e-4	7.3018367778822e-4	7.30175162732806e-4	7.30176299689369e-4	7.3018266812292e-4	7.30187044295922e-4	7.30186618211153e-4	7.30182968860357e-4	7.30179200784916e-4	7.30177525082179e-4	7.30178367738235e-4
flux1:	0.645361854329247	7.86330720780418e-4	7.86330074396431e-4	7.86329036961046e-4	7.86327880250824e-4	7.86327012313671e-4	7.86326851412996e-4	7.86327636412711e-4	7.86329248999048e-4	7.86331148831362e-4	7.86332502491219e-4	7.86332514540284e-4	7.86330861732381e-4	7.86328031256633e-4	7.8632532700575e-4	7.86324385800029e-4	7.86326260047796e-4	7.86330439765879e-4	7.86334489195258e-4	7.86335043297694e-4	7.86330416071991e-4	7.86323640334399e-4	7.86322436265688e-4	7.86331456838824e-4	7.86339229959387e-4	7.86325711865401e-4	7.86316459733777e-4	7.86347315775666e-4	7.86308884185653e-4	7.8635680611852e-4	7.86324552152139e-4	7.86306922445549e-4	7.86324552152139e-4	7.86356806118519e-4	7.86308884185652e-4	7.86347315775666e-4	7.86316459733777e-4	7.86325711865401e-4	7.86339229959387e-4	7.86331456838824e-4	7.86322436265688e-4	7.86323640334399e-4	7.86330416071991e-4	7.86335043297694e-4	7.86334489195258e-4	7.86330439765879e-4	7.86326260047796e-4	7.86324385800028e-4	7.8632532700575e-4
flux1:	0.645624303233	8.46048300526751e-4	8.46047362757254e-4	8.46045959648624e-4	8.46044494535634e-4	8.46043490232747e-4	8.46043420783358e-4	8.46044498620675e-4	8.46046501962569e-4	8.46048743826221e-4	8.46050253841909e-4	8.46050163760976e-4	8.46048177472582e-4	8.46044909754115e-4	8.46041851007316e-4	8.46040807780092e-4	8.46042899711263e-4	8.46047523596511e-4	8.4605200251469e-4	8.46052695392267e-4	8.46047805394599e-4	8.4604060297352e-4	8.4603933056226e-4	8.46048879037853e-4	8.4605691398208e-4	8.46042154540944e-4	8.46032293921184e-4	8.46065535565131e-4	8.46024320851493e-4	8.46076129740812e-4	8.46041584256853e-4	8.4602265802197e-4	8.46041584256854e-4	8.46076129740812e-4	8.46024320851493e-4	8.46065535565131e-4	8.46032293921185e-4	8.46042154540944e-4	8.4605691398208e-4	8.46048879037853e-4	8.4603933056226e-4	8.46040602973519e-4	8.46047805394599e-4	8.46052695392267e-4	8.46052002514689e-4	8.46047523596511e-4	8.46042899711263e-4	8.46040807780091e-4	8.46041851007316e-4
flux1:	0.645886752136753	9.09497139684349e-4	9.09495879402935e-4	9.09494079356392e-4	9.09492285739052e-4	9.09491143436875e-4	9.09491182900866e-4	9.09492583773039e-4	9.09495009673952e-4	9.09497615099684e-4	9.09499284523313e-4	9.09499075583384e-4	9.09496725686368e-4	9.09492989129638e-4	9.0948955579811e-4	9.09488410574806e-4	9.09490740299122e-4	9.0949583880378e-4	9.09500772089543e-4	9.09501609110679e-4	9.09496440557881e-4	9.09488791340533e-4	9.09487452735961e-4	9.09497557415067e-4	9.09505853944082e-4	9.09489767569019e-4	9.09479271938585e-4	9.0951504694701e-4	9.09470877087081e-4	9.09526824891512e-4	9.09489848614278e-4	9.09469544749017e-4	9.09489848614278e-4	9.09526824891511e-4	9.09470877087081e-4	9.0951504694701e-4	9.09479271938585e-4	9.09489767569019e-4	9.09505853944082e-4	9.09497557415068e-4	9.0948745273596e-4	9.09488791340533e-4	9.09496440557881e-4	9.09501609110679e-4	9.09500772089543e-4	9.0949583880378e-4	9.09490740299122e-4	9.09488410574805e-4	9.0948955579811e-4
flux1:	0.646149201040506	9.76840784836514e-4	9.7683917498852e-4	9.76836952096369e-4	9.76834814599922e-4	9.76833535056096e-4	9.76833700066036e-4	9.76835450377696e-4	9.76838325204746e-4	9.76841310566821e-4	9.76843139426907e-4	9.76842795134432e-4	9.76840054984919e-4	9.76835823561982e-4	9.76832001268091e-4	9.76830757870233e-4	9.7683334591499e-4	9.76838946202535e-4	9.76844352740054e-4	9.76845332676542e-4	9.76839865184173e-4	9.76831748632201e-4	9.76830350380108e-4	9.76841046815695e-4	9.76849610246826e-4	9.76832111964596e-4	9.76820955744856e-4	9.76859415182611e-4	9.76812104675496e-4	9.76872448043773e-4	9.76832890343434e-4	9.76811122077588e-4	9.76832890343434e-4	9.76872448043773e-4	9.76812104675496e-4	9.7685941518261e-4	9.76820955744856e-4	9.76832111964596e-4	9.76849610246826e-4	9.76841046815695e-4	9.76830350380108e-4	9.76831748632201e-4	9.76839865184173e-4	9.76845332676542e-4	9.76844352740054e-4	9.76838946202535e-4	9.76833345914991e-4	9.76830757870233e-4	9.76832001268091e-4
flux1:	0.64641164994426	0.00104824427035267	0.00104824228951324	0.00104823962437716	0.00104823713272351	0.00104823571856293	0.00104823602369048	0.00104823814453186	0.00104824148790998	0.00104824486376393	0.00104824684925693	0.00104824635432607	0.00104824320218934	0.00104823845684433	0.00104823423784371	0.00104823290402835	0.00104823577065426	0.00104824189532355	0.00104824778656405	0.001048248900475	0.00104824310863813	0.00104823450419312	0.00104823305829434	0.00104824439060316	0.00104825323294297	0.00104823423908305	0.00104822239774646	0.00104826369529552	0.00104821304388104	0.00104827804297533	0.00104823574081392	0.00104821241529101	0.00104823574081392	0.00104827804297533	0.00104821304388104	0.00104826369529552	0.00104822239774646	0.00104823423908305	0.00104825323294297	0.00104824439060316	0.00104823305829434	0.00104823450419312	0.00104824310863813	0.001048248900475	0.00104824778656405	0.00104824189532355	0.00104823577065426	0.00104823290402835	0.00104823423784371
flux1:	0.646674098848013	0.00112387362488069	0.00112387125872417	0.0011238681393821	0.00112386528848203	0.00112386374344076	0.00112386419985471	0.00112386670552073	0.00112387052919511	0.0011238742998451	0.00112387643673478	0.00112387577817606	0.00112387219864281	0.00112386692857502	0.00112386231249502	0.00112386089991717	0.00112386406432559	0.00112387073012791	0.00112387710874086	0.00112387833900352	0.00112387219212354	0.0011238630797022	0.00112386160467216	0.00112387362676441	0.00112388276772128	0.00112386219650743	0.00112384964663255	0.00112389393789694	0.00112383972937085	0.00112390964675924	0.00112386442374086	0.0011238394416435	0.00112386442374086	0.00112390964675924	0.00112383972937085	0.00112389393789694	0.00112384964663255	0.00112386219650743	0.00112388276772128	0.00112387362676441	0.00112386160467216	0.0011238630797022	0.00112387219212354	0.00112387833900352	0.00112387710874086	0.00112387073012791	0.00112386406432559	0.00112386089991717	0.00112386231249502
flux1:	0.646936547751766	0.00120389533698227	0.00120389257956709	0.0012038890021241	0.00120388579186873	0.00120388411983532	0.00120388473391939	0.00120388763055564	0.00120389193749554	0.00120389610082811	0.00120389838204325	0.00120389755031757	0.00120389353563743	0.00120388773939069	0.00120388273373808	0.00120388125772839	0.00120388473719218	0.00120389195380216	0.00120389881248489	0.00120390013202661	0.00120389359400679	0.0012038839545707	0.00120388247645265	0.0012038952531161	0.00120390472093433	0.00120388249294439	0.00120386921221732	0.00120391665404889	0.00120385865523182	0.00120393375490748	0.00120388542048044	0.00120385867571731	0.00120388542048044	0.00120393375490748	0.00120385865523182	0.00120391665404889	0.00120386921221732	0.00120388249294439	0.00120390472093433	0.0012038952531161	0.00120388247645265	0.00120388395457071	0.0012038935940068	0.00120390013202661	0.00120389881248489	0.00120389195380216	0.00120388473719218	0.00120388125772839	0.00120388273373808
flux1:	0.647198996655519	0.0012884757798192	0.00128847263459249	0.00128846860349773	0.00128846503824582	0.00128846324214977	0.00128846401416409	0.00128846729862962	0.00128847208244032	0.00128847663004809	0.00128847904745299	0.0012884780376271	0.00128847358887917	0.0012884672751669	0.00128846189556574	0.00128846037472657	0.00128846418368799	0.00128847195259595	0.00128847927311164	0.00128848064489362	0.00128847367431961	0.00128846349049674	0.00128846204377578	0.00128847565154859	0.00128848548360661	0.00128846152206909	0.00128844748923342	0.00128849823911271	0.00128843619903211	0.00128851674561768	0.00128846509447647	0.00128843647394902	0.00128846509447647	0.00128851674561768	0.00128843619903211	0.00128849823911271	0.00128844748923342	0.00128846152206909	0.00128848548360661	0.00128847565154859	0.00128846204377578	0.00128846349049674	0.00128847367431961	0.00128848064489362	0.00128847927311164	0.00128847195259595	0.00128846418368799	0.00128846037472657	0.00128846189556574
flux1:	0.647461445559273	0.00137778059505163	0.00137777707548501	0.0013777726034146	0.0013777686911948	0.00137776677181089	0.00137776769469154	0.00137777135372731	0.00137777659842574	0.00137778151602748	0.00137778406132363	0.00137778287415248	0.00137777800217001	0.00137777119037117	0.00137776546050291	0.00137776391613891	0.0013777680653268	0.00137777637892426	0.00137778413143662	0.00137778550823352	0.00137777805864609	0.00137776731537454	0.00137776594373566	0.00137778047150233	0.00137779071462105	0.00137776494552176	0.00137775014028308	0.00137780435579119	0.00137773800513566	0.00137782426332982	0.00137776907506326	0.00137773845852967	0.00137776907506326	0.00137782426332982	0.00137773800513566	0.00137780435579119	0.00137775014028308	0.00137776494552176	0.00137779071462105	0.00137778047150233	0.00137776594373566	0.00137776731537454	0.00137777805864609	0.00137778550823352	0.00137778413143662	0.00137777637892426	0.0013777680653268	0.00137776391613891	0.00137776546050291
flux1:	0.647723894463026	0.00147197403638399	0.00147197016616558	0.00147196527349467	0.00147196102496521	0.00147195897971952	0.00147196003811599	0.00147196404790065	0.00147196972809443	0.00147197499623959	0.00147197766194109	0.0014719763047947	0.00147197103076325	0.00147196375103415	0.00147195770226592	0.00147195615767763	0.00147196065330455	0.00147196949423531	0.00147197763700221	0.00147197896151228	0.00147197098187079	0.00147195966702871	0.00147195842390054	0.00147197397314861	0.00147198468356169	0.00147195703553971	0.00147194143843466	0.00147199927685289	0.00147192832775559	0.00147202056207473	0.00147196160110269	0.00147192886115503	0.00147196160110269	0.00147202056207473	0.00147192832775559	0.00147199927685289	0.00147194143843466	0.00147195703553971	0.00147198468356169	0.00147197397314861	0.00147195842390054	0.00147195966702871	0.00147197098187079	0.00147197896151228	0.00147197763700221	0.00147196949423531	0.00147196065330455	0.00147195615767762	0.00147195770226592
flux1:	0.647986343366779	0.00157121827348562	0.00157121408621413	0.00157120880008712	0.00157120422731934	0.00157120204919606	0.00157120321884571	0.00157120754500807	0.00157121362649777	0.00157121922152306	0.00157122200193476	0.00157122048948361	0.00157121484513853	0.00157120713809956	0.00157120080880259	0.00157119928848424	0.0015712041315892	0.00157121347243572	0.00157122195191525	0.00157122315722376	0.00157121459254812	0.00157120269752821	0.00157120164635544	0.00157121833103679	0.00157122957398385	0.00157119997800398	0.00157118357024764	0.00157124518832061	0.00157116933452316	0.00157126780938378	0.00157120482521923	0.00157116982738749	0.00157120482521923	0.00157126780938378	0.00157116933452316	0.00157124518832061	0.00157118357024764	0.00157119997800398	0.00157122957398385	0.00157121833103679	0.00157120164635544	0.00157120269752821	0.00157121459254812	0.00157122315722376	0.00157122195191525	0.00157121347243572	0.0015712041315892	0.00157119928848424	0.00157120080880259
flux1:	0.648248792270532	0.0016756726573252	0.00167566819567857	0.00167566254871594	0.00167565766388918	0.00167565534054516	0.00167565658807716	0.00167566118621578	0.00167566762701707	0.00167567352220267	0.00167567641431909	0.00167567476889341	0.00167566879625433	0.00167566071222819	0.00167565414680543	0.00167565267559962	0.00167565786160448	0.00167566766497214	0.00167567641638121	0.00167567742678591	0.0016756682189544	0.00167565573913846	0.00167565495332971	0.00167567289928047	0.00167568474819526	0.00167565313699293	0.00167563590032186	0.00167570145421677	0.00167562037165686	0.00167572535183481	0.00167565807969961	0.00167562068269335	0.00167565807969961	0.00167572535183481	0.00167562037165686	0.00167570145421677	0.00167563590032186	0.00167565313699293	0.00167568474819526	0.00167567289928047	0.00167565495332971	0.00167565573913846	0.0016756682189544	0.00167567742678591	0.00167567641638121	0.00167566766497214	0.00167565786160448	0.00167565267559962	0.00167565414680542
flux1:	0.648511241174286	0.00178549294828506	0.0017854882626677	0.00178548229137648	0.00178547710548993	0.0017854746186855	0.00178547590193261	0.00178548071866945	0.00178548747042624	0.00178549363728069	0.00178549664151707	0.00178549489306162	0.00178548864365843	0.00178548024145734	0.00178547348911725	0.00178547209138822	0.00178547760993404	0.00178548782898508	0.00178549677733459	0.00178549750952604	0.00178548759819653	0.00178547453328358	0.00178547409578901	0.00178549343967436	0.00178550597495429	0.00178547228225908	0.00178545419878995	0.00178552384427987	0.00178543719213496	0.00178554894362481	0.00178547710543787	0.00178543716153222	0.00178547710543787	0.00178554894362481	0.00178543719213496	0.00178552384427987	0.00178545419878996	0.00178547228225908	0.00178550597495429	0.00178549343967436	0.00178547409578901	0.00178547453328358	0.00178548759819653	0.00178549750952604	0.00178549677733459	0.00178548782898508	0.00178547760993404	0.00178547209138822	0.00178547348911725
flux1:	0.648773690078039	0.00190083050876654	0.00190082565547388	0.00190081939845674	0.00190081392017559	0.00190081124562434	0.00190081251450007	0.00190081748906677	0.0019008244988007	0.00190083090838728	0.00190083402905259	0.00190083221461131	0.00190082574817723	0.00190081709345924	0.00190081020678991	0.00190080890568357	0.00190081474080767	0.00190082532028102	0.00190083438189252	0.00190083474646529	0.00190082407007799	0.00190081042422093	0.00190081042670412	0.00190083131447089	0.00190084462182996	0.00190080878138407	0.00190078983351002	0.00190086372640208	0.00190077114860817	0.00190088993989087	0.00190081324563529	0.00190077060120377	0.00190081324563529	0.00190088993989087	0.00190077114860817	0.00190086372640208	0.00190078983351002	0.00190080878138407	0.00190084462182996	0.00190083131447089	0.00190081042670412	0.00190081042422093	0.00190082407007799	0.00190083474646529	0.00190083438189252	0.00190082532028102	0.00190081474080767	0.00190080890568357	0.00190081020678991
flux1:	0.649036138981792	0.00202183146235172	0.00202182650132673	0.0020218199974078	0.00202181423216624	0.00202181133989239	0.00202181253786409	0.00202181760418867	0.00202182481630493	0.00202183144051073	0.0020218346859369	0.0020218328486192	0.00202182623125186	0.00202181739449063	0.0020218104279036	0.00202180924476533	0.00202181537546953	0.00202182625320407	0.00202183533769097	0.00202183524094478	0.00202182373775731	0.00202180951946696	0.00202181006104946	0.00202183264588769	0.00202184681431213	0.00202180875871132	0.00202178892905861	0.00202186722587912	0.00202176835312737	0.0020218944568374	0.00202181260629999	0.0020217671024915	0.00202181260629999	0.0020218944568374	0.00202176835312737	0.00202186722587912	0.00202178892905861	0.00202180875871132	0.00202184681431213	0.00202183264588769	0.00202181006104946	0.00202180951946697	0.00202182373775731	0.00202183524094478	0.00202183533769097	0.00202182625320407	0.00202181537546953	0.00202180924476533	0.0020218104279036
flux1:	0.649298587885546	0.00214863582195447	0.00214863081424484	0.00214862410064832	0.00214861805012851	0.00214861490539868	0.00214861597155436	0.00214862106078358	0.00214862841923089	0.00214863523187355	0.00214863861412569	0.00214863680152987	0.00214863010334899	0.00214862115748505	0.00214861416561127	0.00214861311963053	0.00214861952087648	0.00214863062983266	0.00214863964250657	0.00214863898847999	0.00214862659758029	0.00214861181936255	0.0021486130049359	0.00214863744477114	0.00214865256411591	0.00214861222351009	0.00214859149497733	0.00214867435391501	0.00214856880611163	0.00214870250107592	0.0021486151859379	0.00214856665948991	0.0021486151859379	0.00214870250107592	0.00214856880611163	0.00214867435391501	0.00214859149497733	0.00214861222351009	0.00214865256411591	0.00214863744477114	0.0021486130049359	0.00214861181936255	0.00214862659758029	0.00214863898847999	0.00214863964250657	0.00214863062983266	0.00214861952087648	0.00214861311963053	0.00214861416561127
flux1:	0.649561036789299	0.00228137658976449	0.00228137159481961	0.00228136470554652	0.00228135836763983	0.0022813549325066	0.00228135580417743	0.00228136084753837	0.00228136829800284	0.00228137527567019	0.0022813788097798	0.00228137707187673	0.00228137036423668	0.00228136138210038	0.00228135441822914	0.00228135352637393	0.00228136017052274	0.00228137144127277	0.00228138028591221	0.00228137897857666	0.00228136564081665	0.00228135031851861	0.00228135225663763	0.002281378711198	0.00228139486947997	0.00228135217018044	0.00228133052608065	0.00228141810817699	0.00228130549733237	0.00228144707093343	0.00228135397717626	0.00228130226135093	0.00228135397717626	0.00228144707093343	0.00228130549733237	0.00228141810817699	0.00228133052608065	0.00228135217018044	0.00228139486947998	0.002281378711198	0.00228135225663763	0.00228135031851861	0.00228136564081665	0.00228137897857666	0.00228138028591221	0.00228137144127276	0.00228136017052274	0.00228135352637393	0.00228135441822914
flux1:	0.649823485693052	0.00242017883216555	0.00242017390513601	0.00242016686968448	0.00242016023901965	0.00242015647447839	0.00242015709034036	0.00242016202221593	0.00242016951421689	0.00242017663674206	0.00242018033942874	0.00242017872594011	0.00242017207828489	0.00242016312990038	0.00242015624455633	0.0024201555218489	0.00242016238053994	0.00242017374417047	0.00242018232606667	0.00242018027159628	0.00242016593039011	0.00242015008224362	0.00242015288263544	0.00242018151015969	0.00242019879062137	0.00242015365366953	0.00242013107799161	0.00242022354855388	0.00242010348204717	0.00242025323284332	0.00242015404341878	0.00242009896904251	0.00242015404341878	0.00242025323284332	0.00242010348204717	0.00242022354855388	0.00242013107799161	0.00242015365366953	0.00242019879062137	0.00242018151015969	0.00242015288263544	0.00242015008224362	0.00242016593039011	0.00242018027159628	0.00242018232606667	0.00242017374417047	0.00242016238053994	0.0024201555218489	0.00242015624455633
flux1:	0.650085934596805	0.00256515873318065	0.00256515392239715	0.00256514676496112	0.00256513983405295	0.00256513570277303	0.00256513600631381	0.00256514076738294	0.00256514825613409	0.0025651555066242	0.00256515939449982	0.00256515795183849	0.00256515142831435	0.00256514257820883	0.00256513581796053	0.00256513527812983	0.0025651423245683	0.00256515371591311	0.00256516194508736	0.00256515905411103	0.00256514365604551	0.00256512730141223	0.00256513107215739	0.00256516202583207	0.00256518050386572	0.00256513284362403	0.00256510932142552	0.00256520685162375	0.00256507893576941	0.00256523717628543	0.00256513157398444	0.00256507297056715	0.00256513157398444	0.00256523717628543	0.00256507893576941	0.00256520685162375	0.00256510932142552	0.00256513284362403	0.00256518050386572	0.00256516202583206	0.00256513107215739	0.00256512730141223	0.00256514365604551	0.00256515905411103	0.00256516194508736	0.00256515371591311	0.0025651423245683	0.00256513527812983	0.00256513581796053
flux1:	0.650348383500559	0.00271642263036645	0.0027164179751789	0.00271641071443824	0.0027164034754719	0.00271639894502006	0.00271639888822249	0.00271640342849864	0.00271641087640261	0.00271641824076118	0.0027164223280437	0.00271642109591685	0.00271641475188208	0.00271640605653317	0.00271639946311937	0.00271639911964511	0.00271640633124119	0.00271641769233575	0.00271642548680566	0.00271642167654271	0.00271640517175559	0.00271638832959477	0.00271639317405843	0.00271642659829277	0.00271644633832815	0.00271639606115795	0.00271637157909411	0.00271647434768919	0.00271633819151332	0.00271650525109739	0.00271639292153931	0.00271633061844397	0.00271639292153931	0.00271650525109739	0.00271633819151332	0.00271647434768919	0.00271637157909411	0.00271639606115795	0.00271644633832815	0.00271642659829277	0.00271639317405843	0.00271638832959477	0.00271640517175559	0.00271642167654271	0.00271642548680566	0.00271641769233575	0.00271640633124119	0.00271639911964511	0.00271639946311937
flux1:	0.650610832404312	0.00287406603743481	0.00287406156658302	0.00287405421616585	0.00287404666338744	0.00287404170981881	0.00287404125688306	0.00287404553847654	0.00287405291613367	0.00287406038204635	0.00287406467784604	0.00287406368565333	0.00287405756424344	0.00287404906980027	0.0028740426796463	0.00287404254718555	0.00287404990846066	0.00287406119208781	0.00287406848104687	0.00287406367722779	0.00287404601952027	0.00287402870661906	0.00287403472023131	0.00287407074689578	0.00287409179936516	0.00287403880245672	0.00287401334944375	0.00287412154457997	0.00287397676369745	0.00287415299132475	0.00287403362597789	0.00287396745360776	0.0028740336259779	0.00287415299132475	0.00287397676369745	0.00287412154457997	0.00287401334944375	0.00287403880245672	0.00287409179936515	0.00287407074689578	0.00287403472023131	0.00287402870661906	0.00287404601952027	0.0028740636772278	0.00287406848104687	0.00287406119208781	0.00287404990846066	0.00287404254718555	0.0028740426796463
flux1:	0.650873281308065	0.00303817265822496	0.00303816838889028	0.00303816095854662	0.00303815309118277	0.00303814770283449	0.00303814683374005	0.00303815083317147	0.00303815811980643	0.00303816567519434	0.00303817018047117	0.00303816944365758	0.00303816357257628	0.00303815531298443	0.00303814915716223	0.00303814925332247	0.00303815675897199	0.00303816793214912	0.00303817465891685	0.0030381687973948	0.00303814994405927	0.00303813217308468	0.00303813944008717	0.0030381781848555	0.00303820058335591	0.0030381447537745	0.00303811832177574	0.00303823214275877	0.00303807836322787	0.00303826413011985	0.00303813742925561	0.00303806722022279	0.00303813742925561	0.00303826413011985	0.00303807836322787	0.00303823214275878	0.00303811832177574	0.0030381447537745	0.00303820058335591	0.0030381781848555	0.00303813944008717	0.00303813217308468	0.00303814994405927	0.0030381687973948	0.00303817465891685	0.00303816793214911	0.00303815675897199	0.00303814925332247	0.00303814915716223
flux1:	0.651135730211818	0.00320881339697069	0.00320880933462315	0.00320880183209969	0.00320879365768068	0.00320878783896998	0.00320878655266758	0.00320879026257271	0.00320879744581302	0.00320880507679643	0.00320880978112219	0.00320880929766687	0.00320880368637715	0.00320879568202449	0.00320878978668515	0.00320879013408007	0.00320879779205833	0.00320880883930309	0.00320881496390198	0.00320880799187115	0.00320878790323175	0.00320876968068152	0.00320877827097363	0.00320881982991719	0.00320884358869112	0.00320878480269748	0.0032087573876126	0.00320887704658316	0.00320871390860459	0.00320890961052491	0.00320877528600243	0.00320870087624049	0.00320877528600243	0.00320890961052491	0.00320871390860459	0.00320887704658316	0.0032087573876126	0.00320878480269748	0.00320884358869112	0.00320881982991719	0.00320877827097363	0.00320876968068152	0.00320878790323175	0.00320880799187116	0.00320881496390198	0.00320880883930309	0.00320879779205833	0.00320879013408007	0.00320878978668514
flux1:	0.651398179115572	0.00338604537010743	0.00338604150921673	0.00338603394276869	0.00338602548068435	0.00338601925568781	0.00338601757271215	0.00338602100280244	0.00338602807778136	0.00338603576623654	0.00338604064452578	0.00338604039176159	0.00338603502924573	0.00338602728622596	0.00338602167350502	0.00338602230200183	0.00338603013647604	0.00338604106268103	0.00338604656390232	0.00338603844065407	0.00338601707933619	0.00338599840348298	0.00338600836971086	0.00338605281629771	0.00338607792815028	0.00338601605084621	0.00338598765347404	0.00338611337687993	0.00338594053820091	0.00338614659728654	0.00338600437506413	0.00338592560484627	0.00338600437506413	0.00338614659728654	0.0033859405382009	0.00338611337687993	0.00338598765347404	0.00338601605084621	0.00338607792815028	0.00338605281629771	0.00338600836971086	0.00338599840348298	0.00338601707933619	0.00338603844065407	0.00338604656390232	0.00338604106268103	0.00338603013647604	0.00338602230200183	0.00338602167350502
flux1:	0.651660628019325	0.00356991092513998	0.00356990725076249	0.00356989963218383	0.00356989091726241	0.00356988433284005	0.00356988229714866	0.00356988547432607	0.00356989244212571	0.00356990016295676	0.00356990517235508	0.00356990510431794	0.00356989995756042	0.00356989246762289	0.00356988715698786	0.003569888106029	0.00356989616003573	0.00356990699278336	0.0035699118696168	0.00356990256678393	0.00356987989674879	0.00356986075568575	0.0035698721307238	0.00356991951337154	0.00356994594813323	0.00356988083347189	0.00356985146050849	0.00356998349027322	0.00356980062915702	0.00357001749514586	0.00356986711741746	0.00356978383224348	0.00356986711741746	0.00357001749514586	0.00356980062915702	0.00356998349027322	0.00356985146050849	0.00356988083347189	0.00356994594813323	0.00356991951337154	0.0035698721307238	0.00356986075568575	0.00356987989674879	0.00356990256678394	0.0035699118696168	0.00356990699278336	0.00356989616003573	0.003569888106029	0.00356988715698786
flux1:	0.651923076923078	0.00376043667233172	0.00376043316252466	0.00376042551052484	0.00376041659639613	0.00376040972462462	0.00376040740449488	0.00376041037206389	0.0037604172375605	0.00376042495584395	0.00376043003297768	0.0037604300784781	0.00376042509180064	0.00376041783302149	0.0037604128429984	0.00376041416385964	0.00376042250149091	0.00376043329264946	0.00376043756497212	0.00376042706623516	0.00376040305163444	0.0037603834215406	0.00376039621651396	0.00376044655683605	0.0037604742604658	0.00376040575165322	0.00376037541667925	0.00376051401096473	0.00376032082859123	0.00376054897931645	0.00376039020617889	0.00376030225749669	0.00376039020617889	0.00376054897931645	0.00376032082859123	0.00376051401096473	0.00376037541667925	0.00376040575165322	0.0037604742604658	0.00376044655683605	0.00376039621651396	0.0037603834215406	0.00376040305163445	0.00376042706623516	0.00376043756497212	0.00376043329264946	0.00376042250149091	0.00376041416385964	0.0037604128429984
flux1:	0.652185525826831	0.00395763253519021	0.00395762916413943	0.00395762150784962	0.00395761246983725	0.00395760540953175	0.00395760289738848	0.00395760571335891	0.0039576124825795	0.00395762015076835	0.003957625209565	0.00395762527115617	0.00395762036650029	0.00395761330467166	0.00395760865485637	0.00395761041268673	0.00395761912063596	0.00395762994709533	0.00395763365554124	0.00395762195579692	0.00395759655972083	0.00395757640347003	0.0039575906064586	0.00395764389832722	0.00395767279273156	0.00395760072303041	0.00395756944743524	0.00395771488090031	0.00395751110307434	0.00395775104411027	0.00395758365467842	0.00395749090041004	0.00395758365467842	0.00395775104411027	0.00395751110307434	0.0039577148809003	0.00395756944743524	0.00395760072303041	0.00395767279273156	0.00395764389832722	0.0039575906064586	0.00395757640347003	0.00395759655972083	0.00395762195579693	0.00395763365554124	0.00395762994709533	0.00395761912063596	0.00395761041268673	0.00395760865485638
flux1:	0.652447974730585	0.0041614908258972	0.00416148756758342	0.00416147994993949	0.00416147088722657	0.00416146376436188	0.00416146117545926	0.00416146390998897	0.00416147058713143	0.00416147814252593	0.00416148307280834	0.00416148302679583	0.00416147810500683	0.00416147119570002	0.00416146690893178	0.00416146918441224	0.00416147837272108	0.00416148933615391	0.00416149254111853	0.00416147964513838	0.00416145282834562	0.0041614320945821	0.00416144767013247	0.00416150387965733	0.00416153386327745	0.0041614580572075	0.00416142587099292	0.00416157843445809	0.00416136381251978	0.00416161607588551	0.00416143986878818	0.00416134217363646	0.00416143986878818	0.00416161607588551	0.00416136381251977	0.00416157843445809	0.00416142587099292	0.0041614580572075	0.00416153386327745	0.00416150387965733	0.00416144767013247	0.0041614320945821	0.00416145282834562	0.00416147964513838	0.00416149254111853	0.00416148933615391	0.00416147837272108	0.00416146918441224	0.00416146690893178
flux1:	0.652710423634338	0.00437198535197589	0.00437198218414929	0.0043719746648777	0.00437196570170578	0.00437195866859317	0.00437195613853477	0.0043719588706186	0.00437196545492528	0.00437197281762684	0.00437197748466418	0.00437197718226234	0.00437197212538073	0.00437196531659801	0.00437196142114922	0.00437196431160699	0.00437197411347566	0.00437198533904337	0.00437198811881386	0.00437197403944877	0.00437194575917918	0.00437192438197587	0.004371941271525	0.00437200033801834	0.0043720312872091	0.00437195156212142	0.00437191850452663	0.00437207850396885	0.00437185281482356	0.00437211795667627	0.00437193274988567	0.00437182998540455	0.00437193274988567	0.00437211795667627	0.00437185281482355	0.00437207850396885	0.00437191850452663	0.00437195156212142	0.0043720312872091	0.00437200033801834	0.004371941271525	0.00437192438197587	0.00437194575917919	0.00437197403944877	0.00437198811881386	0.00437198533904337	0.00437197411347566	0.00437196431160699	0.00437196142114922
flux1:	0.652972872538091	0.00458907056058823	0.00458906746877747	0.00458906012670643	0.00458905141240161	0.00458904464553643	0.00458904232668367	0.00458904514024864	0.00458905162295167	0.00458905869451253	0.00458906293967956	0.00458906220936987	0.00458905688388484	0.00458905011917571	0.0045890466507958	0.00458905027062014	0.00458906084117394	0.00458907247513909	0.00458907492318045	0.00458905967919439	0.00458902988817106	0.00458900778737332	0.00458902591065867	0.00458908774862141	0.00458911951981624	0.00458903568780129	0.00458900180769097	0.00458916956251068	0.00458893260772525	0.00458921120500729	0.0045890168349777	0.00458890887939842	0.0045890168349777	0.00458921120500729	0.00458893260772525	0.00458916956251068	0.00458900180769097	0.00458903568780129	0.00458911951981624	0.00458908774862141	0.00458902591065868	0.00458900778737332	0.00458902988817106	0.00458905967919439	0.00458907492318045	0.00458907247513909	0.00458906084117394	0.00458905027062014	0.00458904665079581
flux1:	0.653235321441844	0.00481268072692491	0.00481267770817862	0.00481267064261111	0.00481266235028131	0.00481265604684696	0.00481265410373432	0.0048126570833494	0.00481266344492214	0.00481267010788597	0.00481267375053723	0.00481267240162745	0.00481266666259395	0.00481265988447744	0.00481265688812084	0.00481266136834552	0.00481267288228941	0.00481268508854205	0.0048126873100107	0.00481267092364955	0.00481263956937924	0.00481261665171599	0.00481263590921202	0.00481270041133663	0.00481273284395976	0.00481264471403328	0.00481261006999564	0.00481278591052139	0.00481253751446631	0.00481283016050569	0.00481262648062325	0.00481251321843748	0.00481262648062326	0.00481283016050569	0.0048125375144663	0.00481278591052139	0.00481261006999564	0.00481264471403328	0.00481273284395976	0.00481270041133663	0.00481263590921202	0.00481261665171599	0.00481263956937924	0.00481267092364954	0.0048126873100107	0.00481268508854205	0.00481267288228941	0.00481266136834552	0.00481265688812084
flux1:	0.653497770345598	0.00504272919317665	0.0050427262592268	0.00504271959014738	0.00504271191396049	0.00504270628704958	0.00504270489099077	0.00504270811743852	0.00504271432538953	0.00504272044388583	0.00504272328449686	0.00504272111181807	0.00504271480768892	0.00504270796119582	0.00504270549226645	0.00504271097921345	0.00504272362735295	0.00504273658290845	0.00504273869050391	0.00504272118492544	0.00504268820940027	0.00504266437041757	0.00504268464679766	0.00504275168794169	0.00504278460799701	0.00504269198849364	0.00504265664860244	0.0050428409128247	0.00504258091988	0.00504288821898191	0.00504267509735517	0.0050425564186665	0.00504267509735517	0.00504288821898191	0.00504258091988	0.0050428409128247	0.00504265664860244	0.00504269198849365	0.00504278460799701	0.00504275168794169	0.00504268464679766	0.00504266437041757	0.00504268820940027	0.00504272118492544	0.00504273869050391	0.00504273658290845	0.00504272362735295	0.00504271097921345	0.00504270549226645
flux1:	0.653760219249351	0.00527910766457144	0.00527910484412009	0.00527909871106045	0.00527909186209105	0.00527908713478503	0.00527908645791397	0.00527909000389513	0.00527909601132842	0.00527910143283839	0.00527910325740231	0.00527910004701808	0.00527909302499546	0.00527908606112739	0.00527908418608495	0.00527909083900191	0.00527910482366016	0.00527911871323771	0.00527912082253985	0.00527910221924424	0.00527906755913591	0.00527904268597517	0.00527906385455442	0.00527913329659465	0.00527916652082953	0.00527906922192244	0.00527903326312835	0.00527922629268416	0.00527895456356575	0.00527927712467369	0.00527905444132303	0.00527893024098895	0.00527905444132303	0.00527927712467369	0.00527895456356575	0.00527922629268416	0.00527903326312835	0.00527906922192244	0.00527916652082953	0.00527913329659465	0.00527906385455442	0.00527904268597516	0.00527906755913591	0.00527910221924424	0.00527912082253985	0.00527911871323771	0.00527910482366016	0.00527909083900191	0.00527908418608495
flux1:	0.654022668153104	0.00552168556891259	0.00552168290877826	0.00552167746823834	0.00552167166895568	0.00552166806748046	0.00552166827651888	0.00552167220277144	0.00552167794790621	0.00552168250625986	0.00552168309185971	0.00552167862760067	0.00552167073927461	0.00552166361816888	0.00552166241436605	0.00552167040203667	0.00552168593145375	0.00552170094129321	0.00552170316576429	0.00552168348217064	0.00552164706959021	0.00552162104459536	0.00552164297266336	0.00552171467009881	0.00552174801061206	0.00552164584686908	0.00552160935399931	0.00552181148946151	0.00552152789676579	0.00552186632631042	0.00552163396984315	0.0055215041464393	0.00552163396984315	0.00552186632631042	0.00552152789676579	0.00552181148946151	0.00552160935399931	0.00552164584686908	0.00552174801061206	0.00552171467009881	0.00552164297266336	0.00552162104459536	0.00552164706959022	0.00552168348217064	0.00552170316576429	0.00552170094129321	0.00552168593145374	0.00552167040203668	0.00552166241436605
flux1:	0.654285117056858	0.00577030948597137	0.00577030705088834	0.00577030247229331	0.00577029794985343	0.00577029569609748	0.00577029694617467	0.00577030129827986	0.00577030670507897	0.00577031022467676	0.00577030934608277	0.00577030341666453	0.0057702945236775	0.00577028721727311	0.00577028677192733	0.00577029626828639	0.00577031355014178	0.00577032986126341	0.00577033230711811	0.00577031155443172	0.00577027331830208	0.00577024602339996	0.00577026857830637	0.00577034238443782	0.0057703756535771	0.00577026844646007	0.00577023151082224	0.00577044308637947	0.00577014750948355	0.00577050240357663	0.00577026026746087	0.0057701247221097	0.00577026026746088	0.00577050240357663	0.00577014750948355	0.00577044308637947	0.00577023151082224	0.00577026844646007	0.0057703756535771	0.00577034238443782	0.00577026857830637	0.00577024602339996	0.00577027331830208	0.00577031155443172	0.00577033230711811	0.00577032986126341	0.00577031355014178	0.00577029626828639	0.00577028677192733
flux1:	0.654547565960611	0.00602480265296248	0.00602480052390187	0.00602479698417088	0.00602479396276007	0.00602479326649909	0.00602479569536441	0.00602480050148487	0.00602480548148199	0.00602480778266011	0.00602480521973425	0.0060247976261705	0.00602478760563374	0.00602478009965146	0.0060247805078984	0.00602479168673891	0.00602481092099385	0.00602482870214305	0.00602483146330565	0.00602480964481086	0.00602476951286965	0.00602474083462393	0.00602476389043647	0.00602483966391538	0.00602487267929005	0.00602476025950371	0.00602472297710938	0.0060249443147556	0.00602463663424826	0.00602500857041356	0.00602475654898869	0.00602461518410233	0.00602475654898868	0.00602500857041356	0.00602463663424826	0.0060249443147556	0.00602472297710938	0.00602476025950371	0.00602487267929005	0.00602483966391538	0.00602476389043647	0.00602474083462393	0.00602476951286965	0.00602480964481086	0.00602483146330565	0.00602482870214306	0.00602481092099384	0.00602479168673891	0.0060247805078984
flux1:	0.654810014864364	0.00628496455217244	0.00628496282314638	0.00628496050004494	0.00628495919260096	0.00628496024381245	0.00628496396677567	0.00628496923652692	0.00628497369187201	0.00628497459725579	0.00628497014288319	0.00628496070587268	0.00628494945525944	0.00628494175034	0.00628494311236743	0.00628495614128536	0.00628497751258883	0.00628499691313892	0.00628500006651224	0.00628497717640821	0.00628493507782343	0.00628490491302137	0.00628492835753525	0.00628500596904631	0.00628503855846919	0.00628492076807198	0.00628488323751441	0.00628511464089734	0.00628479473274852	0.00628518426141247	0.00628492224579391	0.00628477496378897	0.00628492224579391	0.00628518426141247	0.00628479473274852	0.00628511464089734	0.00628488323751441	0.00628492076807198	0.00628503855846919	0.00628500596904631	0.00628492835753525	0.00628490491302137	0.00628493507782343	0.00628497717640822	0.00628500006651224	0.00628499691313892	0.00628497751258883	0.00628495614128536	0.00628494311236743
flux1:	0.655072463768117	0.00655057058660295	0.0065505693600158	0.00655056842455953	0.00655056902425931	0.00655057198592896	0.00655057709183725	0.0065505828164309	0.00655058664409613	0.00655058598571254	0.00655057945392976	0.00655056802087685	0.00655055546213413	0.00655054757402132	0.00655054999133761	0.00655056502511427	0.00655058869505881	0.00655060983816287	0.00655061343942822	0.00655058946229932	0.00655054533084311	0.00655051359243382	0.00655053733427911	0.00655061667310008	0.00655064867926659	0.00655052537346457	0.0065504876935075	0.00655072944161186	0.00655039717131599	0.00655080480730452	0.00655053268135537	0.00655037938340241	0.00655053268135536	0.00655080480730452	0.00655039717131599	0.00655072944161187	0.0065504876935075	0.00655052537346457	0.00655064867926659	0.00655061667310008	0.00655053733427911	0.00655051359243382	0.00655054533084311	0.00655058946229932	0.00655061343942822	0.00655060983816287	0.00655058869505881	0.00655056502511426	0.00655054999133761
flux1:	0.655334912671871	0.00682137184924441	0.00682137122996148	0.00682137183822339	0.00682137451017057	0.0068213795119874	0.00682138606049937	0.00682139221422217	0.00682139531122962	0.00682139293808358	0.00682138417203596	0.006821370623365	0.00682135670601619	0.00682134866472367	0.00682135223567438	0.00682136940934589	0.00682139550888895	0.00682141848517845	0.00682142256532912	0.00682139747630936	0.00682135125399635	0.00682131787716498	0.0068213418527334	0.00682142283290539	0.00682145411762155	0.00682132516618069	0.00682128743313455	0.00682153977399867	0.00682119499094643	0.00682162120524958	0.00682133884180174	0.00682117942667476	0.00682133884180175	0.00682162120524958	0.00682119499094643	0.00682153977399867	0.00682128743313455	0.00682132516618069	0.00682145411762155	0.00682142283290538	0.0068213418527334	0.00682131787716498	0.00682135125399636	0.00682139747630935	0.00682142256532912	0.00682141848517845	0.00682139550888895	0.00682136940934589	0.00682135223567437
flux1:	0.655597361575624	0.00709709499130354	0.00709709507971246	0.00709709736445491	0.00709710223801968	0.00709710937132777	0.00709711739167753	0.00709712393468551	0.00709712620413819	0.00709712198990295	0.00709711086924587	0.00709709512368577	0.00709707982674279	0.0070970716747033	0.00709707648940583	0.00709709591131115	0.00709712453369481	0.00709714939581385	0.00709715395859761	0.00709712772425137	0.0070970793653113	0.00709704431344438	0.00709706849334324	0.00709715105918404	0.00709718150696648	0.00709704679519609	0.00709700910017682	0.00709727224485689	0.00709691477720058	0.00709735998927372	0.00709706724678275	0.00709690160987523	0.00709706724678275	0.00709735998927371	0.00709691477720058	0.00709727224485689	0.00709700910017682	0.00709704679519609	0.00709718150696648	0.00709715105918404	0.00709706849334324	0.00709704431344439	0.00709707936531129	0.00709712772425137	0.00709715395859761	0.00709714939581384	0.00709712453369482	0.00709709591131116	0.00709707648940583
flux1:	0.655859810479377	0.00737744219436174	0.00737744307879401	0.00737744714139461	0.00737745430365211	0.0073774636179714	0.00737747310933225	0.00737747999164937	0.00737748134927545	0.00737747519970913	0.00737746164706751	0.00737744366562056	0.0073774269981829	0.0073774187874423	0.00737742492236164	0.00737744666748904	0.00737747786199296	0.0073775046202358	0.00737750964064381	0.00737748222054371	0.00737743169556364	0.00737739496584243	0.00737741936057975	0.00737750349128538	0.00737753301217493	0.00737739244145603	0.0073773548676383	0.00737762898464251	0.00737725863492085	0.00737772320578734	0.00737741992560111	0.00737724795817262	0.00737741992560111	0.00737772320578734	0.00737725863492085	0.00737762898464251	0.0073773548676383	0.00737739244145603	0.00737753301217493	0.00737750349128538	0.00737741936057976	0.00737739496584243	0.00737743169556364	0.0073774822205437	0.00737750964064381	0.0073775046202358	0.00737747786199296	0.00737744666748904	0.00737742492236164
flux1:	0.65612225938313	0.0076620912510492	0.00766209300000587	0.00766209890316561	0.00766210839384354	0.0076621198951964	0.00766213082865763	0.00766213799518031	0.00766213837604044	0.00766213023572053	0.00766211422184475	0.00766209401020702	0.00766207601069338	0.0076620677992763	0.00766207531170881	0.00766209941567696	0.00766213318252552	0.00766216180180805	0.00766216722570236	0.00766213857464214	0.00766208587468609	0.00766204750303513	0.00766207216765114	0.00766215788075221	0.00766218641221133	0.00766203990006542	0.00766200252005378	0.00766228773046967	0.00766190427224714	0.00766238849865359	0.00766207450306197	0.00766189609177492	0.00766207450306196	0.00766238849865359	0.00766190427224713	0.00766228773046967	0.00766200252005378	0.00766203990006542	0.00766218641221133	0.00766215788075221	0.00766207216765114	0.00766204750303513	0.00766208587468609	0.00766213857464214	0.00766216722570236	0.00766216180180805	0.00766213318252552	0.00766209941567696	0.00766207531170881
flux1:	0.656384708286884	0.00795069575836528	0.00795069841304183	0.00795070617475506	0.0079507179830384	0.00795073163422167	0.00795074395629056	0.00795075135251761	0.00795075071748178	0.00795074057545379	0.00795072212275303	0.00795069973202333	0.00795068046605679	0.00795067231369205	0.0079506812364571	0.00795070769046518	0.00795074397717923	0.00795077437552703	0.0079507801204456	0.00795075019118517	0.00795069533167683	0.00795065539679854	0.00795068043418096	0.00795076778765598	0.00795079529545215	0.00795064277517052	0.00795060564862021	0.0079509020221482	0.00795050519790312	0.0079510093077537	0.00795068439896743	0.00795049942576572	0.00795068439896743	0.0079510093077537	0.00795050519790311	0.00795090202214821	0.00795060564862021	0.00795064277517052	0.00795079529545215	0.00795076778765598	0.00795068043418096	0.00795065539679854	0.00795069533167683	0.00795075019118517	0.0079507801204456	0.00795077437552703	0.00795074397717922	0.00795070769046518	0.0079506812364571
flux1:	0.656647157190637	0.00824288542727469	0.00824288899490082	0.00824289858412485	0.00824291264757713	0.00824292837041055	0.0082429420078496	0.00824294958598787	0.00824294792756699	0.00824293582152884	0.00824291500572687	0.00824289053132332	0.00824287008836849	0.00824286205181556	0.00824287238847345	0.00824290113553765	0.00824293983497463	0.00824297188364901	0.00824297784077128	0.00824294658717263	0.0082428896113166	0.00824284823755798	0.00824287380021518	0.00824296289310564	0.00824298937112388	0.00824283079100021	0.00824279396262086	0.00824310151470911	0.00824269103517204	0.00824321518443369	0.00824287914461343	0.00824268748698487	0.00824287914461343	0.00824321518443369	0.00824269103517204	0.00824310151470911	0.00824279396262086	0.00824283079100021	0.00824298937112388	0.00824296289310564	0.00824287380021518	0.00824284823755798	0.00824288961131659	0.00824294658717263	0.00824297784077128	0.00824297188364901	0.00824293983497463	0.00824290113553766	0.00824287238847345
flux1:	0.65690960609439	0.00853826651163576	0.00853827096013545	0.00853828229452578	0.0085382985002763	0.00853831617974064	0.00853833104545562	0.00853833877050054	0.00853833611761915	0.00853832213631351	0.00853829908605444	0.00853827266484709	0.00853825115377284	0.00853824328203304	0.0085382550029496	0.00853828593570662	0.00853832688597189	0.00853836041128808	0.00853836644848673	0.00853833382886636	0.00853827481038168	0.00853823216920841	0.00853825845932178	0.0085383494307487	0.00853837489971744	0.00853821022194862	0.0085381737200204	0.00853849241026839	0.0085380679553697	0.0085386122265959	0.0085382648190194	0.00853806635067178	0.0085382648190194	0.0085386122265959	0.0085380679553697	0.00853849241026839	0.0085381737200204	0.00853821022194862	0.00853837489971744	0.0085383494307487	0.00853825845932177	0.00853823216920842	0.00853827481038167	0.00853833382886636	0.00853836644848673	0.00853836041128808	0.00853832688597189	0.00853828593570661	0.0085382550029496
flux1:	0.657172054998143	0.00883642235889933	0.00883642761332812	0.00883644055930491	0.00883645874752663	0.00883647823758734	0.00883649423719913	0.00883650209256146	0.00883649851388654	0.00883648279744545	0.00883645769177131	0.00883642949753409	0.00883640704134331	0.00883639937106868	0.00883641241063011	0.00883644537093593	0.00883648835727457	0.0088365231440917	0.00883652910993986	0.00883649509043977	0.00883643413539137	0.00883639044528543	0.00883641771292208	0.00883651073946128	0.00883653524462299	0.00883636444396171	0.00883632827948247	0.00883665801144381	0.00883621923297739	0.0088367836355466	0.00883642460696346	0.00883621919892985	0.00883642460696346	0.00883678363554659	0.00883621923297738	0.00883665801144381	0.00883632827948247	0.00883636444396171	0.00883653524462299	0.00883651073946127	0.00883641771292208	0.00883639044528543	0.00883643413539138	0.00883649509043976	0.00883652910993986	0.00883652314409169	0.00883648835727458	0.00883644537093593	0.00883641241063011
flux1:	0.657434503901897	0.00913691408432692	0.00913692002546466	0.00913693440075269	0.00913695437032166	0.00913697550112387	0.00913699253979635	0.0091370005320435	0.00913699613753657	0.00913697887561472	0.00913695193934285	0.00913692217671843	0.00913689890674389	0.0091368914581659	0.00913690571341423	0.00913694049389817	0.00913698525259397	0.00913702104937973	0.00913702677793313	0.0091369913356979	0.00913692858323425	0.00913688410788394	0.00913691264731757	0.00913700793875698	0.00913703154655773	0.00913685460881628	0.00913681877538121	0.00913715939785174	0.00913670592390266	0.00913729039600867	0.00913691948018974	0.00913670700236242	0.00913691948018974	0.00913729039600867	0.00913670592390266	0.00913715939785174	0.00913681877538121	0.00913685460881628	0.00913703154655773	0.00913700793875699	0.00913691264731757	0.00913688410788394	0.00913692858323425	0.0091369913356979	0.00913702677793313	0.00913702104937973	0.00913698525259397	0.00913694049389817	0.00913690571341422
flux1:	0.65769695280565	0.00943928136974679	0.00943928783511181	0.00943930341375608	0.00943932492985078	0.00943934751587645	0.00943936550493496	0.00943937366724088	0.00943936860767827	0.00943935003531784	0.00943932153245428	0.00943929042971065	0.00943926647961745	0.00943925925331104	0.00943927458421697	0.00943931093187013	0.00943935715608934	0.00943939368139002	0.00943939899752001	0.00943936212346416	0.00943929774530449	0.00943925279001893	0.00943928293418038	0.00943938072774839	0.00943940352166473	0.00943922044217915	0.00943918491667078	0.00943953622649695	0.00943906766761562	0.00943967207998443	0.00943928900242757	0.00943906932550524	0.00943928900242756	0.00943967207998443	0.00943906766761562	0.00943953622649695	0.00943918491667078	0.00943922044217915	0.00943940352166474	0.0094393807277484	0.00943928293418037	0.00943925279001893	0.0094392977453045	0.00943936212346416	0.00943939899752001	0.00943939368139002	0.00943935715608934	0.00943931093187013	0.00943927458421697
flux1:	0.657959401709403	0.0097430433870714	0.00974305017448659	0.00974306669419834	0.00974308949747234	0.00974311334617711	0.00974313220904351	0.00974314060299485	0.00974313506729982	0.00974311545858619	0.00974308568401788	0.00974305348494704	0.0097430289849054	0.00974302195967541	0.00974303819119762	0.00974307581298352	0.00974312316041226	0.00974316011048849	0.00974316483551005	0.00974312653646912	0.00974306073503004	0.00974301564138022	0.00974304775453655	0.00974314830775453	0.00974317038341455	0.00974298116558308	0.00974294590972004	0.00974330765610734	0.00974282361314403	0.00974344777438765	0.00974305225809635	0.00974282525591077	0.00974305225809635	0.00974344777438765	0.00974282361314403	0.00974330765610734	0.00974294590972004	0.00974298116558307	0.00974317038341455	0.00974314830775453	0.00974304775453655	0.00974301564138022	0.00974306073503004	0.00974312653646912	0.00974316483551005	0.00974316011048849	0.00974312316041227	0.00974307581298352	0.00974303819119762
flux1:	0.658221850613157	0.0100476998459718	0.0100477067196603	0.0100477238912004	0.0100477477080553	0.0100477726284578	0.0100477923054508	0.0100478010209362	0.0100477952312794	0.010047774890968	0.0100477441607738	0.010047711116138	0.0100476861875317	0.0100476793196624	0.0100476962456602	0.0100477348160411	0.010047782918077	0.0100478199754078	0.0100478239327272	0.0100477842328077	0.0100477172379149	0.010047672376678	0.0100477068455149	0.0100478104278893	0.0100478318876773	0.0100476365416858	0.0100476015044447	0.0100479733946865	0.0100474734681321	0.0100481171315855	0.0100477089037906	0.0100474744559642	0.0100477089037906	0.0100481171315855	0.0100474734681321	0.0100479733946865	0.0100476015044447	0.0100476365416858	0.0100478318876773	0.0100478104278893	0.0100477068455149	0.010047672376678	0.0100477172379149	0.0100477842328077	0.0100478239327272	0.0100478199754078	0.010047782918077	0.0100477348160411	0.0100476962456602
flux1:	0.65848429951691	0.0103527321642308	0.010352738863258	0.01035275638143	0.0103527809348335	0.0103528067455161	0.0103528271971185	0.0103528363501309	0.0103528305548823	0.010352809808292	0.010352778449096	0.01035274480806	0.0103527195590767	0.0103527127831197	0.0103527301720945	0.0103527693422696	0.0103528178144502	0.0103528546567615	0.0103528576772617	0.0103528166182394	0.010352748682432	0.0103527044449935	0.0103527416683499	0.0103528485521726	0.0103528694995321	0.0103526680413706	0.0103526331622576	0.0103530148687471	0.0103524986693585	0.0103531615411844	0.0103527403408388	0.0103524983357085	0.0103527403408388	0.0103531615411844	0.0103524986693585	0.0103530148687471	0.0103526331622576	0.0103526680413706	0.0103528694995321	0.0103528485521726	0.0103527416683499	0.0103527044449935	0.010352748682432	0.0103528166182394	0.0103528576772617	0.0103528546567615	0.0103528178144502	0.0103527693422696	0.0103527301720945
flux1:	0.658746748420663	0.0106576047584086	0.0106576110071282	0.0106576285628363	0.0106576535830812	0.0106576801190837	0.0106577013273615	0.0106577110556625	0.0106577055204029	0.0106576847019794	0.0106576530398332	0.0106576190418295	0.0106575935642373	0.0106575867954343	0.0106576043979784	0.0106576438065383	0.0106576922598204	0.0106577285692627	0.0106577304961568	0.0106576881368161	0.0106576195293204	0.0106575763177625	0.0106576166953311	0.0106577271459036	0.0106577476795681	0.0106575401304294	0.0106575053435384	0.0106578965118681	0.0106573636722949	0.0106580454205882	0.0106576110064259	0.0106573613441563	0.0106576110064259	0.0106580454205882	0.0106573636722949	0.0106578965118681	0.0106575053435384	0.0106575401304294	0.0106577476795681	0.0106577271459036	0.0106576166953311	0.0106575763177625	0.0106576195293204	0.0106576881368161	0.0106577304961568	0.0106577285692627	0.0106576922598204	0.0106576438065383	0.0106576043979784
flux1:	0.659009197324416	0.0109617664515371	0.0109617719715567	0.0109617892642995	0.0109618144990838	0.0109618416172266	0.0109618635851918	0.0109618740419193	0.0109618690388453	0.0109618484798847	0.0109618168292022	0.0109617826966627	0.0109617570640136	0.0109617502023596	0.0109617677600937	0.010961807044714	0.0109618550971673	0.0109618905692562	0.0109618912621597	0.0109618476765222	0.0109617786760396	0.0109617368922137	0.0109617808125796	0.0109618950782053	0.0109619152865952	0.0109617016727259	0.0109616669114797	0.0109620671693814	0.0109615173564584	0.0109622176210325	0.0109617697799516	0.0109615123757491	0.0109617697799516	0.0109622176210325	0.0109615173564584	0.0109620671693814	0.0109616669114797	0.0109617016727259	0.0109619152865952	0.0109618950782053	0.0109617808125796	0.0109617368922137	0.0109617786760396	0.0109618476765222	0.0109618912621597	0.0109618905692562	0.0109618550971673	0.010961807044714	0.0109617677600937
flux1:	0.65927164622817	0.0112646519936497	0.0112646565167076	0.0112646732668261	0.0112646984900624	0.0112647260723262	0.0112647488211618	0.0112647601665949	0.0112647559627601	0.01126473597885	0.0112647046319313	0.0112646705642735	0.0112646448316975	0.011264637767552	0.0112646550232412	0.0112646938329693	0.0112647411214149	0.01126477547335	0.0112647748113665	0.011264730085816	0.0112646609723365	0.0112646210062796	0.0112646688347089	0.0112647871368235	0.0112648070928389	0.0112645874458885	0.011264552648321	0.0112649616151549	0.0112643945424784	0.0112651129449816	0.0112646515004909	0.0112643862878221	0.0112646515004909	0.0112651129449816	0.0112643945424784	0.0112649616151549	0.011264552648321	0.0112645874458885	0.0112648070928389	0.0112647871368235	0.0112646688347089	0.0112646210062796	0.0112646609723365	0.011264730085816	0.0112647748113665	0.01126477547335	0.0112647411214149	0.0112646938329693	0.0112646550232412
flux1:	0.659534095131923	0.0115656836900521	0.0115656869711111	0.0115657029311019	0.0115657279499257	0.0115657559046295	0.0115657794688365	0.0115657918606615	0.0115657887055885	0.0115657695843626	0.0115657388020209	0.011565704971214	0.0115656791768707	0.0115656717979293	0.0115656885063846	0.0115657265140249	0.0115657727051366	0.0115658056831454	0.0115658035668063	0.0115657577961804	0.011565688842098	0.0115656510601988	0.0115657031266196	0.0115658256504277	0.0115658454068552	0.011565619764741	0.0115655848791428	0.0115660021756064	0.0115654176159849	0.0115661537699722	0.0115656785904221	0.0115654055241357	0.0115656785904221	0.0115661537699722	0.0115654176159849	0.0115660021756064	0.0115655848791428	0.011565619764741	0.0115658454068552	0.0115658256504277	0.0115657031266196	0.0115656510601988	0.011565688842098	0.0115657577961804	0.0115658035668063	0.0115658056831454	0.0115657727051366	0.0115657265140249	0.0115656885063846
flux1:	0.659796544035676	0.0118642731313534	0.0118642749611714	0.0118642899254079	0.0118643145849572	0.0118643428456171	0.0118643672662832	0.0118643808488183	0.0118643789620833	0.0118643609518873	0.0118643309556489	0.0118642975035974	0.0118642716717538	0.0118642638710946	0.0118642798104036	0.0118643167244768	0.0118643615248776	0.0118643929102672	0.0118643892622318	0.0118643425450172	0.011864274005872	0.0118642387392266	0.0118642953268516	0.0118644222128316	0.0118644417985567	0.0118642102068305	0.0118641751975513	0.0118646004552554	0.0118639982526075	0.0118647517731793	0.0118642627794982	0.0118639818387486	0.0118642627794982	0.0118647517731793	0.0118639982526075	0.0118646004552554	0.0118641751975513	0.0118642102068305	0.0118644417985567	0.0118644222128316	0.0118642953268516	0.0118642387392266	0.011864274005872	0.0118643425450172	0.0118643892622318	0.0118643929102672	0.0118643615248776	0.0118643167244768	0.0118642798104036
flux1:	0.660058992939429	0.0121598230184393	0.0121598232348724	0.0121598370471561	0.0121598612328235	0.0121598897547244	0.0121599150712534	0.0121599299641852	0.0121599295236072	0.0121599128236529	0.0121598837899207	0.0121598508278004	0.0121598249733955	0.0121598166582357	0.0121598316408169	0.0121598672165685	0.0121599103814869	0.0121599399951506	0.0121599347596381	0.0121598871924634	0.01215981929768	0.0121597868310928	0.0121598481661267	0.012159979502738	0.0121599989199203	0.0121597614335912	0.0121597262867669	0.0121601591573153	0.0121595392375868	0.0121603097502163	0.0121598069228775	0.0121595181137501	0.0121598069228775	0.0121603097502163	0.0121595392375868	0.0121601591573153	0.0121597262867669	0.0121597614335912	0.0121599989199203	0.012159979502738	0.0121598481661267	0.0121597868310928	0.01215981929768	0.0121598871924634	0.0121599347596381	0.0121599399951506	0.0121599103814869	0.0121598672165685	0.0121598316408169
flux1:	0.660321441843183	0.012451729074762	0.0124517275721048	0.0124517401305835	0.0124517637675971	0.0124517925222656	0.0124518187630272	0.0124518350502767	0.0124518361813464	0.0124518209338656	0.0124517929903378	0.0124517605999057	0.0124517347343654	0.0124517258350954	0.0124517397180507	0.0124517737670026	0.0124518151071089	0.0124518428123069	0.0124518359533047	0.012451787624981	0.0124517205689976	0.012451691131079	0.0124517573739236	0.012451893191808	0.0124519124141368	0.0124516690998741	0.0124516338288354	0.0124520739920451	0.0124514363727341	0.0124522235209214	0.0124517069058837	0.0124514102636297	0.0124517069058837	0.0124522235209214	0.012451436372734	0.0124520739920451	0.0124516338288354	0.0124516690998741	0.0124519124141368	0.012451893191808	0.0124517573739236	0.012451691131079	0.0124517205689976	0.012451787624981	0.0124518359533047	0.0124518428123069	0.0124518151071089	0.0124517737670026	0.0124517397180507
flux1:	0.660583890746936	0.0127393820375884	0.0127393787733478	0.0127393900324856	0.0127394130828463	0.0127394420507634	0.0127394692232214	0.0127394869425861	0.0127394897097308	0.0127394759945531	0.012739449219072	0.0127394174558527	0.0127393915938242	0.0127393820728382	0.0127393947670805	0.0127394271646703	0.012739466550791	0.0127394922541062	0.0127394837524698	0.0127394347378727	0.0127393686720621	0.0127393424268514	0.0127394136651783	0.0127395539330958	0.012739572905194	0.012739323843805	0.0127392884939173	0.0127397356648347	0.0127390804627468	0.0127398839141737	0.0127393536275651	0.0127390492183633	0.0127393536275651	0.0127398839141737	0.0127390804627468	0.0127397356648347	0.0127392884939173	0.012739323843805	0.012739572905194	0.0127395539330958	0.0127394136651783	0.0127393424268514	0.0127393686720621	0.0127394347378727	0.0127394837524698	0.0127394922541062	0.012739466550791	0.0127394271646703	0.0127393947670805
flux1:	0.660846339650689	0.0130221697191661	0.0130221647177984	0.0130221746872609	0.0130221971442293	0.0130222263062508	0.0130222543871974	0.013022273521414	0.013022277921621	0.0130222657534828	0.0130222401753548	0.0130222090734926	0.0130221832400945	0.0130221730999154	0.0130221845775792	0.0130222152685001	0.0130222526339986	0.0130222762844612	0.0130222661340866	0.0130222164882012	0.0130221515139801	0.013022128554479	0.0130222047984742	0.013022349421147	0.0130223680591435	0.0130221133481969	0.0130220780008881	0.0130225319352885	0.0130218593721906	0.0130226788230991	0.013022135054452	0.0130218229766283	0.013022135054452	0.013022678823099	0.0130218593721906	0.0130225319352885	0.0130220780008881	0.0130221133481969	0.0130223680591435	0.013022349421147	0.0130222047984742	0.013022128554479	0.0130221515139801	0.0130222164882012	0.0130222661340866	0.0130222762844612	0.0130222526339986	0.0130222152685001	0.0130221845775792
flux1:	0.661108788554442	0.0132994791281611	0.0132994724814759	0.013299481221976	0.0132995031024728	0.0132995324305351	0.0132995613570863	0.0132995818269078	0.0132995877861281	0.0132995771148815	0.0132995527185745	0.0132995222970339	0.0132994965351621	0.0132994858253652	0.0132994961250648	0.0132995251260134	0.0132995604667296	0.0132995820531906	0.0132995702565001	0.0132995200089683	0.0132994561724581	0.0132994365163992	0.0132995176964091	0.0132996665143745	0.013299684707612	0.0132994244640601	0.0132993892398083	0.0132998497379117	0.0132991601438176	0.0132999953213958	0.0132994383352847	0.0132991187199372	0.0132994383352847	0.0132999953213958	0.0132991601438176	0.0132998497379117	0.0132993892398083	0.0132994244640601	0.013299684707612	0.0132996665143745	0.0132995176964091	0.0132994365163992	0.0132994561724581	0.0132995200089683	0.0132995702565001	0.0132995820531906	0.0132995604667296	0.0132995251260134	0.0132994961250648
flux1:	0.661371237458196	0.0135706986411953	0.0135706905053187	0.0135706981216612	0.0135707194570855	0.0135707489048443	0.0135707785668452	0.0135708002266481	0.0135708075992633	0.0135707983130064	0.0135707750439986	0.0135707453137058	0.0135707196909094	0.0135707085133772	0.0135707177429592	0.0135707451426074	0.0135707785143601	0.013570798061285	0.0135707846243101	0.0135707337748152	0.0135706710633743	0.0135706546514703	0.0135707406181882	0.0135708934096837	0.0135709110234783	0.013570645386119	0.0135706104462033	0.0135710773543965	0.0135703711682914	0.0135712218309219	0.0135706519669086	0.0135703249779045	0.0135706519669086	0.0135712218309219	0.0135703711682914	0.0135710773543965	0.0135706104462033	0.013570645386119	0.0135709110234784	0.0135708934096837	0.0135707406181882	0.0135706546514703	0.0135706710633743	0.0135707337748152	0.0135707846243101	0.013570798061285	0.0135707785143601	0.0135707451426074	0.0135707177429592
flux1:	0.661633686361949	0.013835220213854	0.0138352108028542	0.0138352174345975	0.0138352382606836	0.0138352677547676	0.0138352979892029	0.0138353206255199	0.0138353291970077	0.0138353211280005	0.0138352989004296	0.0138352698718843	0.0138352444863203	0.0138352329984248	0.0138352413349665	0.0138352672910951	0.013835298804861	0.0138353163667917	0.0138353012941713	0.0138352498089748	0.0138351881498545	0.0138351748466843	0.0138352653739208	0.0138354218587424	0.0138354387380677	0.013835167869683	0.0138351334165356	0.0138356066269617	0.013834884394859	0.0138357503301634	0.0138351680010099	0.0138348338343418	0.0138351680010099	0.0138357503301634	0.013834884394859	0.0138356066269617	0.0138351334165356	0.013835167869683	0.0138354387380677	0.0138354218587424	0.0138352653739208	0.0138351748466843	0.0138351881498545	0.0138352498089748	0.0138353012941713	0.0138353163667917	0.013835298804861	0.0138352672910951	0.0138352413349665
flux1:	0.661896135265702	0.0140924416201643	0.0140924311966463	0.0140924370069518	0.0140924573533642	0.0140924867859137	0.0140925173738297	0.0140925407070586	0.0140925501998223	0.0140925431329046	0.0140925218385667	0.0140924935294092	0.0140924685144172	0.0140924569298092	0.0140924646167308	0.0140924893505904	0.0140925191655849	0.0140925348205845	0.0140925181108085	0.0140924659207154	0.0140924051820167	0.0140923947795998	0.0140924895695795	0.014092649414778	0.0140926653887024	0.0140923894777187	0.0140923557537636	0.0140928352017169	0.0140920975720318	0.0140929785927284	0.0140923842808984	0.014092043163408	0.0140923842808984	0.0140929785927284	0.0140920975720318	0.0140928352017169	0.0140923557537636	0.0140923894777187	0.0140926653887024	0.014092649414778	0.0140924895695795	0.0140923947795998	0.0140924051820167	0.0140924659207154	0.0140925181108085	0.0140925348205845	0.0140925191655849	0.0140924893505904	0.0140924646167308
flux1:	0.662158584169456	0.0143417687092366	0.0143417575724061	0.0143417627357723	0.0143417826161705	0.0143418118392751	0.014341842505592	0.0143418661949665	0.0143418762771273	0.0143418699602188	0.0143418494783823	0.0143418219203959	0.0143417974472868	0.0143417860340788	0.014341793375374	0.0143418171634644	0.014341845478443	0.01434185932089	0.0143418409621143	0.0143417879620895	0.0143417279561013	0.0143417201801094	0.0143418188711358	0.0143419816983425	0.0143419965850199	0.0143417158465434	0.0143416831314651	0.0143421687906116	0.0143414165069294	0.0143423124446075	0.0143417066971368	0.0143413588846356	0.0143417066971368	0.0143423124446075	0.0143414165069293	0.0143421687906116	0.0143416831314651	0.0143417158465434	0.0143419965850199	0.0143419816983425	0.0143418188711358	0.0143417201801094	0.0143417279561013	0.0143417879620895	0.0143418409621143	0.01434185932089	0.014341845478443	0.0143418171634644	0.014341793375374
flux1:	0.662421033073209	0.0145826176675446	0.0145826061394025	0.0145826108290574	0.0145826302323498	0.014582659054904	0.0145826894713436	0.0145827131230733	0.0145827234198621	0.0145827175760068	0.014582697783462	0.0145826710285087	0.0145826473072489	0.014582636383501	0.0145826437352206	0.0145826668988046	0.0145826939419899	0.0145827060751168	0.0145826860418526	0.0145826320924401	0.0145825725813452	0.014582567099788	0.0145826692760247	0.0145828346701315	0.0145828482821205	0.014582562958229	0.01458253156467	0.0145830234402	0.0145822573316152	0.0145831680286092	0.0145825514504828	0.0145821972253219	0.0145825514504828	0.0145831680286092	0.0145822573316152	0.0145830234401999	0.01458253156467	0.014582562958229	0.0145828482821205	0.0145828346701315	0.0145826692760247	0.014582567099788	0.0145825725813452	0.0145826320924401	0.0145826860418526	0.0145827060751168	0.0145826939419899	0.0145826668988046	0.0145826437352206
flux1:	0.662683481976962	0.01481441727515	0.0148144056856053	0.0148144100613651	0.0148144289448088	0.0148144571321666	0.0148144869233439	0.0148145101016538	0.0148145202088947	0.0148145145492294	0.0148144953299758	0.0148144694544199	0.0148144467319931	0.0148144366585457	0.0148144444178072	0.014814467310577	0.0148144933286768	0.0148145038572611	0.0148144821082009	0.0148144270388167	0.0148143677426457	0.0148143641767662	0.014814469379794	0.014814636898663	0.0148146490483385	0.0148143594075372	0.0148143296752905	0.0148148277951925	0.014814048764481	0.0148149740641094	0.014814347310338	0.0148139869784954	0.014814347310338	0.0148149740641094	0.014814048764481	0.0148148277951925	0.0148143296752906	0.0148143594075372	0.0148146490483385	0.014814636898663	0.014814469379794	0.0148143641767662	0.0148143677426457	0.0148144270388167	0.0148144821082009	0.0148145038572611	0.0148144933286768	0.014814467310577	0.0148144444178072
flux1:	0.662945930880715	0.0150366111440897	0.0150365998158551	0.0150366040132323	0.0150366222979293	0.0150366495745782	0.0150366783271217	0.0150367005677544	0.015036710066811	0.0150367043037825	0.0150366855577783	0.0150366606650306	0.0150366392213866	0.015036630392219	0.0150366389841368	0.0150366619785446	0.0150366872253691	0.0150366962489699	0.0150366727261527	0.0150366163402345	0.0150365569468471	0.015036554883865	0.015036662625605	0.01503683181044	0.0150368423152626	0.0150365486510469	0.0150365209398718	0.0150370253445971	0.015036234354568	0.0150371740900676	0.0150365378567023	0.0150361717444751	0.0150365378567023	0.0150371740900676	0.0150362343545681	0.0150370253445971	0.0150365209398718	0.0150365486510469	0.0150368423152626	0.01503683181044	0.015036662625605	0.015036554883865	0.0150365569468471	0.0150366163402345	0.0150366727261526	0.0150366962489699	0.0150366872253691	0.0150366619785446	0.0150366389841368
flux1:	0.663208379784469	0.0152486599271045	0.0152486491612587	0.0152486532825333	0.0152486708517286	0.0152486969070164	0.0152487241813981	0.0152487450069936	0.0152487534804654	0.0152487473406086	0.0152487289910592	0.0152487052119835	0.0152486853536131	0.0152486781840428	0.0152486880470804	0.0152487115199073	0.0152487362451073	0.0152487438522086	0.0152487184816595	0.0152486605635626	0.0152486007403396	0.0152485997475986	0.0152487095241311	0.0152488799101244	0.0152488885975408	0.0152485912260527	0.0152485659073014	0.0152490766381601	0.0152482746966042	0.0152492286791497	0.0152485836935141	0.0152482121439152	0.015248583693514	0.0152492286791497	0.0152482746966042	0.0152490766381601	0.0152485659073014	0.0152485912260527	0.0152488885975408	0.0152488799101244	0.0152487095241311	0.0152485997475986	0.0152486007403396	0.0152486605635626	0.0152487184816595	0.0152487438522086	0.0152487362451073	0.0152487115199073	0.0152486880470804
flux1:	0.663470828688222	0.0154500434849127	0.0154500335479826	0.0154500376558271	0.0154500543562373	0.0154500788529959	0.0154501041975822	0.0154501231342324	0.0154501301816388	0.0154501234172528	0.0154501054160014	0.0154500829070479	0.0154500649583616	0.0154500598715165	0.0154500714418515	0.0154500957596298	0.0154501201980641	0.0154501264614354	0.0154500991553304	0.015450039478767	0.0154499788856117	0.0154499785256214	0.0154500898313955	0.015450260958253	0.015450267670025	0.0154499669268315	0.0154499443741355	0.0154504614608212	0.015449649604528	0.0154506176107714	0.0154499646212166	0.0154495879901876	0.0154499646212166	0.0154506176107714	0.015449649604528	0.0154504614608212	0.0154499443741355	0.0154499669268315	0.015450267670025	0.015450260958253	0.0154500898313955	0.0154499785256214	0.0154499788856118	0.015450039478767	0.0154500991553304	0.0154501264614354	0.0154501201980641	0.0154500957596298	0.0154500714418515
flux1:	0.663733277591975	0.0156402630003076	0.0156402541136293	0.0156402582277184	0.015640273873926	0.0156402964596457	0.0156403194263343	0.0156403360205293	0.0156403412732154	0.0156403336723361	0.0156403160030334	0.0156402949421012	0.0156402792349199	0.0156402766470227	0.0156402903425696	0.0156403158474778	0.0156403402096886	0.0156403451831971	0.0156403158435195	0.0156402541812555	0.0156401924844314	0.0156401923302491	0.0156403046721614	0.015640476094121	0.0156404806899106	0.0156401769259765	0.0156401575052843	0.0156406809529758	0.0156398602313329	0.0156408419909207	0.015640181756431	0.0156398004089862	0.015640181756431	0.0156408419909207	0.0156398602313329	0.0156406809529758	0.0156401575052843	0.0156401769259765	0.0156404806899106	0.015640476094121	0.0156403046721614	0.0156401923302491	0.0156401924844314	0.0156402541812555	0.0156403158435195	0.0156403451831971	0.0156403402096886	0.0156403158474778	0.0156402903425696
flux1:	0.663995726495728	0.0158188430274876	0.015818835359468	0.0158188394563123	0.0158188538380577	0.0158188741580938	0.0158188943187878	0.0158189081539362	0.0158189112884701	0.015818902682639	0.0158188853615017	0.01581886594167	0.0158188528032554	0.0158188531083348	0.0158188693131025	0.0158188963099372	0.0158189207741414	0.0158189244911739	0.01581889301474	0.0158188291491857	0.0158187660354663	0.0158187656858422	0.0158188785966657	0.0158190498916516	0.0158190522517311	0.015818745828702	0.0158187298880033	0.0158192596645147	0.01581843112322	0.0158194263067624	0.0158187595867394	0.0158183738931601	0.0158187595867394	0.0158194263067624	0.01581843112322	0.0158192596645147	0.0158187298880033	0.015818745828702	0.0158190522517311	0.0158190498916516	0.0158188785966657	0.0158187656858422	0.0158187660354663	0.0158188291491857	0.01581889301474	0.0158189244911739	0.0158189207741414	0.0158188963099372	0.0158188693131025
flux1:	0.664258175399482	0.0159853334652155	0.0159853271269327	0.0159853311429639	0.015985344034972	0.015985361747123	0.0159853787102233	0.0159853894219323	0.0159853901713448	0.0159853804407981	0.0159853635149107	0.0159853459363177	0.0159853356764688	0.0159853392311644	0.0159853582806183	0.0159853870253894	0.0159854117313225	0.0159854142048776	0.0159853804895265	0.0159853142237964	0.0159852494143754	0.0159852485080845	0.015985361558759	0.0159855323363545	0.015985532363353	0.0159852236483054	0.0159852115073987	0.0159857475308659	0.0159849121962866	0.015985920404241	0.0159852479487914	0.0159848582809846	0.0159852479487914	0.015985920404241	0.0159849121962865	0.0159857475308659	0.0159852115073987	0.0159852236483054	0.015985532363353	0.0159855323363545	0.015985361558759	0.0159852485080845	0.0159852494143754	0.0159853142237964	0.0159853804895265	0.0159854142048776	0.0159854117313225	0.0159853870253894	0.0159853582806183
flux1:	0.664520624303235	0.0161393114426441	0.0161393064870136	0.0161393103247359	0.0161393214985396	0.0161393362882244	0.0161393497142974	0.016139357003658	0.0161393551659902	0.0161393442420433	0.0161393277853109	0.0161393122455763	0.0161393051433945	0.0161393122525352	0.0161393344205976	0.0161393651112221	0.0161393901560658	0.016139391380485	0.0161393553321503	0.0161392865011276	0.0161392197647275	0.0161392179935384	0.0161393308038791	0.0161395007118571	0.0161394983315081	0.0161391876913533	0.0161391796320293	0.0161397217596096	0.0161388806242993	0.0161399013772082	0.0161392239182396	0.0161388306463719	0.0161392239182396	0.0161399013772082	0.0161388806242993	0.0161397217596096	0.0161391796320293	0.0161391876913533	0.0161394983315082	0.0161395007118571	0.0161393308038791	0.0161392179935384	0.0161392197647275	0.0161392865011276	0.0161393553321503	0.016139391380485	0.0161393901560658	0.0161393651112221	0.0161393344205976
flux1:	0.664783073206988	0.0162803831069506	0.0162803795314557	0.0162803830682738	0.0162803923053501	0.0162804039005528	0.0162804135163526	0.0162804171605712	0.0162804126043436	0.0162804004689063	0.016280384575908	0.0162803712596009	0.016280367550567	0.0162803784541876	0.0162804039424411	0.016280436711906	0.0162804621484278	0.0162804621026361	0.0162804236429582	0.0162803521238733	0.0162802832885125	0.0162802804082935	0.016280392655739	0.0162805613849554	0.0162805565458568	0.0162802443416151	0.0162802405986237	0.0162807886166615	0.0162799426265103	0.016280975356987	0.0162802936003873	0.0162798970898884	0.0162802936003873	0.016280975356987	0.0162799426265103	0.0162807886166615	0.0162802405986237	0.0162802443416151	0.0162805565458568	0.0162805613849554	0.016280392655739	0.0162802804082935	0.0162802832885125	0.0162803521238733	0.0162804236429582	0.0162804621026361	0.0162804621484278	0.016280436711906	0.0162804039424411
flux1:	0.665045522110741	0.0164081853022918	0.0164081830550498	0.0164081861542005	0.0164081932596315	0.0164082014447695	0.0164082070548669	0.0164082069147217	0.0164081995811054	0.0164081862634312	0.0164081710415572	0.0164081601092841	0.016408159973299	0.0164081748357078	0.0164082037652688	0.0164082386775176	0.0164082645144329	0.0164082631664771	0.0164082222405635	0.0164081479626027	0.01640807692552	0.016408072765052	0.0164081841911584	0.0164083514786832	0.0164083441511339	0.016408030732308	0.0164080314854619	0.0164085851015268	0.0164077351449576	0.016408779191762	0.0164080938108938	0.0164076944199142	0.0164080938108938	0.016408779191762	0.0164077351449576	0.0164085851015268	0.0164080314854619	0.016408030732308	0.0164083441511339	0.0164083514786832	0.0164081841911584	0.016408072765052	0.01640807692552	0.0164081479626027	0.0164082222405635	0.0164082631664771	0.0164082645144329	0.0164082386775176	0.0164082037652688
flux1:	0.665307971014495	0.0165223871300336	0.016522386118752	0.0165223886416228	0.016522393457441	0.0165223980853474	0.0165223995807376	0.0165223956045047	0.0165223855061567	0.0165223710770872	0.0165223566374503	0.0165223482151796	0.0165223517661982	0.0165223706676221	0.0165224030740339	0.0165224401227001	0.0165224663271572	0.0165224636397487	0.0165224202236708	0.0165223431761476	0.0165222699114531	0.0165222643786094	0.0165223747930844	0.0165225404235265	0.0165225305975464	0.0165222162968327	0.0165222216645642	0.0165227805017085	0.0165219274012623	0.0165229820057319	0.0165222936364287	0.016521891713816	0.0165222936364287	0.0165229820057319	0.0165219274012623	0.0165227805017085	0.0165222216645642	0.0165222162968327	0.0165225305975464	0.0165225404235265	0.0165223747930844	0.0165222643786094	0.0165222699114531	0.0165223431761476	0.0165224202236708	0.0165224636397487	0.0165224663271572	0.0165224401227001	0.0165224030740339
flux1:	0.665570419918248	0.0166226913807281	0.0166226914839214	0.0166226933029398	0.016622695720314	0.0166226967216184	0.0166226940848292	0.0166226863085109	0.0166226735252184	0.016622658089326	0.0166226445370196	0.0166226387062702	0.0166226459840926	0.0166226689153172	0.0166227047466712	0.0166227438566493	0.0166227703586283	0.0166227662953435	0.0166227204029466	0.0166226406416237	0.0166225652053244	0.016622558290381	0.0166226675725583	0.0166228313776137	0.0166228190602934	0.0166225041888628	0.0166225142235087	0.0166230778170139	0.0166222223235771	0.0166232866286003	0.016622595865791	0.0166221917496293	0.016622595865791	0.0166232866286003	0.0166222223235771	0.0166230778170139	0.0166225142235087	0.0166225041888628	0.0166228190602934	0.0166228313776137	0.0166226675725583	0.016622558290381	0.0166225652053244	0.0166226406416237	0.0166227204029466	0.0166227662953435	0.0166227703586283	0.0166227438566493	0.0166227047466712
flux1:	0.665832868822001	0.0167088358289114	0.0167088369086047	0.0167088379198333	0.0167088378893025	0.0167088352786247	0.0167088285850375	0.0167088171289219	0.0167088018003713	0.0167087854865246	0.0167087729108448	0.0167087697003333	0.0167087806650293	0.0167088075253162	0.0167088466436654	0.0167088876753748	0.0167089143737004	0.0167089089054474	0.0167088605940734	0.0167087782452838	0.0167087007774399	0.0167086925533954	0.016708800651148	0.0167089625074765	0.016708947719836	0.0167086325633994	0.0167086472484272	0.0167092150452233	0.0167083578350538	0.0167094308866832	0.0167087382827126	0.0167083322994493	0.0167087382827126	0.0167094308866832	0.0167083578350538	0.0167092150452233	0.0167086472484272	0.0167086325633994	0.016708947719836	0.0167089625074765	0.016708800651148	0.0167086925533954	0.01670870077744	0.0167087782452838	0.0167088605940734	0.0167089089054474	0.0167089143737004	0.0167088876753748	0.0167088466436654
flux1:	0.666095317725754	0.0167805943824835	0.0167805962975323	0.0167805964321172	0.0167805939711857	0.016780587849728	0.0167805772650208	0.0167805623267971	0.0167805446429382	0.0167805275938981	0.0167805160591583	0.0167805154384397	0.01678052996776	0.0167805605661742	0.0167806027521498	0.0167806455082266	0.0167806722778167	0.0167806653891617	0.0167806147639205	0.0167805300262268	0.0167804507501051	0.0167804413700053	0.0167805482962046	0.0167807081218065	0.0167806908953603	0.0167803757112093	0.01678039496053	0.0167809663213751	0.0167801079959814	0.0167811887476906	0.0167804948123409	0.0167800872765008	0.0167804948123409	0.0167811887476906	0.0167801079959814	0.0167809663213751	0.01678039496053	0.0167803757112093	0.0167806908953603	0.0167807081218065	0.0167805482962046	0.0167804413700053	0.0167804507501051	0.0167805300262268	0.0167806147639205	0.0167806653891617	0.0167806722778167	0.0167806455082266	0.0167806027521498
flux1:	0.666357766629508	0.016837778079205	0.0168377806983308	0.0168377799320139	0.0168377751295641	0.0168377656838856	0.0168377514577184	0.016837733302554	0.016837713492153	0.0168376958538593	0.0168376853913964	0.016837687266936	0.0168377051569257	0.0168377392170484	0.0168377841774484	0.0168378284114868	0.0168378551114052	0.0168378468063541	0.0168377940226397	0.0168377071658699	0.0168376263840824	0.0168376160754698	0.0168377219021873	0.0168378796515101	0.0168378600247496	0.0168375450399231	0.0168375686993629	0.0168381429037695	0.0168372839925893	0.0168383713120874	0.0168376765142417	0.0168372677287079	0.0168376765142417	0.0168383713120874	0.0168372839925893	0.0168381429037695	0.0168375686993629	0.0168375450399231	0.0168378600247496	0.0168378796515101	0.0168377219021873	0.0168376160754698	0.0168376263840824	0.0168377071658699	0.0168377940226397	0.0168378468063541	0.0168378551114052	0.0168378284114868	0.0168377841774484
flux1:	0.666620215533261	0.0168802359237098	0.0168802391373677	0.0168802374973924	0.0168802305145601	0.0168802180115292	0.0168802004677918	0.0168801794159336	0.0168801577339973	0.0168801396452133	0.0168801302471214	0.0168801344611145	0.0168801554299889	0.0168801925978342	0.0168802399758161	0.0168802854026991	0.0168803118845483	0.0168803021914093	0.0168802474554353	0.0168801588170419	0.0168800769047815	0.0168800659614965	0.016880170812237	0.0168803264702872	0.0168803044852884	0.0168799898959738	0.016880017746892	0.0168805940006897	0.0168797349664141	0.0168808276448365	0.0168801324156676	0.0168797226724883	0.0168801324156676	0.0168808276448365	0.0168797349664141	0.0168805940006897	0.016880017746892	0.0168799898959738	0.0168803044852884	0.0168803264702873	0.016880170812237	0.0168800659614965	0.0168800769047815	0.0168801588170419	0.0168802474554353	0.0168803021914093	0.0168803118845483	0.0168802854026991	0.016880239975816
flux1:	0.666882664437014	0.0169078555593771	0.0169078592896598	0.0169078568585606	0.0169078479259209	0.0169078327040542	0.0169078122281823	0.0169077886407672	0.0169077653555691	0.0169077469385238	0.0169077385535523	0.0169077448856667	0.0169077685808511	0.0169078084356564	0.016907857823056	0.0169079041303481	0.0169079302465338	0.0169079192215319	0.0169078627887485	0.016907772767556	0.0169076901631598	0.01690767893483	0.0169077829751526	0.0169079365509198	0.016907912250274	0.0169075982224994	0.0169076299874618	0.016908207432783	0.0169073486790748	0.0169084454422934	0.0169077501798049	0.0169073397614626	0.0169077501798049	0.0169084454422934	0.0169073486790748	0.016908207432783	0.0169076299874618	0.0169075982224994	0.016907912250274	0.0169079365509198	0.0169077829751526	0.01690767893483	0.0169076901631597	0.016907772767556	0.0169078627887485	0.0169079192215319	0.0169079302465338	0.0169079041303481	0.016907857823056
flux1:	0.667145113340768	0.0169205637704319	0.0169205679783462	0.0169205648943088	0.0169205543054419	0.0169205367630416	0.0169205137870572	0.0169204880509023	0.0169204634313424	0.0169204447839403	0.0169204373158715	0.0169204454879333	0.0169204714960118	0.0169205135634413	0.0169205645146482	0.0169206113744892	0.0169206369859079	0.0169206247152937	0.0169205668866519	0.0169204759341681	0.0169203931273455	0.0169203820069837	0.0169204854339273	0.0169206369534431	0.0169206103776866	0.0169202970493026	0.0169203323996415	0.0169209101270345	0.0169200520083005	0.0169211515300181	0.0169204566047177	0.0169200457857863	0.0169204566047177	0.0169211515300181	0.0169200520083005	0.0169209101270345	0.0169203323996415	0.0169202970493026	0.0169206103776866	0.0169206369534431	0.0169204854339273	0.0169203820069837	0.0169203931273455	0.0169204759341681	0.0169205668866519	0.0169206247152938	0.0169206369859079	0.0169206113744892	0.0169205645146482
flux1:	0.667407562244521	0.0169183268107377	0.0169183315003669	0.0169183279540627	0.0169183160557827	0.0169182966364618	0.0169182716225116	0.0169182441346877	0.0169182184386843	0.0169181996287469	0.0169181929374246	0.016918202620912	0.0169182304800892	0.0169182742472771	0.0169183262940398	0.0169183733749738	0.0169183983577207	0.0169183849581938	0.0169183260743226	0.0169182346838995	0.0169181522020633	0.0169181416122657	0.0169182446430273	0.0169183941423859	0.0169183653280717	0.01691805281197	0.0169180913769853	0.0169186684392734	0.0169178112720813	0.0169189121883183	0.0169182179497655	0.0169178069988627	0.0169182179497655	0.0169189121883183	0.0169178112720813	0.0169186684392734	0.0169180913769853	0.0169180528119701	0.0169183653280717	0.0169183941423859	0.0169182446430273	0.0169181416122657	0.0169181522020633	0.0169182346838995	0.0169183260743226	0.0169183849581938	0.0169183983577207	0.0169183733749737	0.0169183262940399
flux1:	0.667670011148274	0.0169011505568928	0.0169011557761718	0.0169011520041911	0.0169011391839208	0.0169011183602507	0.0169010917834821	0.0169010629364701	0.016901036400995	0.0169010174628748	0.0169010113679001	0.0169010221939569	0.0169010514085075	0.016901096340294	0.0169011490067989	0.0169011959849957	0.0169012202357512	0.0169012058531139	0.0169011462865828	0.0169010549808087	0.0169009733740162	0.016900963752303	0.016901066612637	0.016901214131288	0.0169011831098053	0.01690087149826	0.0169009128757546	0.0169014883032031	0.0169006323788721	0.0169017333034067	0.0169010400873496	0.0169006292692849	0.0169010400873496	0.0169017333034067	0.016900632378872	0.0169014883032031	0.0169009128757546	0.01690087149826	0.0169011831098053	0.016901214131288	0.016901066612637	0.016900963752303	0.0169009733740162	0.0169010549808087	0.0169011462865828	0.0169012058531139	0.0169012202357512	0.0169011959849957	0.0169011490067989
flux1:	0.667932460052027	0.0168690804844373	0.0168690863224873	0.0168690825977165	0.0168690692686599	0.0168690475247724	0.0168690198564112	0.0168689900245798	0.0168689628578401	0.0168689437915935	0.0168689380785484	0.0168689496500939	0.0168689797061834	0.0168690252618417	0.0168690780794146	0.0168691246487916	0.0168691480886322	0.0168691328946873	0.0168690730406197	0.0168689823574027	0.016868902182476	0.0168688939663362	0.0168689968791384	0.016869142453735	0.0168691092509397	0.0168687986209079	0.0168688423886969	0.0168694152049953	0.0168685608028551	0.0168696603431532	0.0168689684789499	0.0168685580569629	0.0168689684789499	0.0168696603431532	0.0168685608028551	0.0168694152049953	0.0168688423886969	0.0168687986209079	0.0168691092509397	0.016869142453735	0.0168689968791384	0.0168688939663362	0.016868902182476	0.0168689823574027	0.0168690730406197	0.0168691328946873	0.0168691480886322	0.0168691246487916	0.0168690780794146
flux1:	0.668194908955781	0.0168222014671926	0.016822208048398	0.0168222046678729	0.0168221912527677	0.0168221690667968	0.0168221407582565	0.0168221102863075	0.0168220826624317	0.0168220634355794	0.0168220578644913	0.0168220697698882	0.0168221001520748	0.0168221458018228	0.016822198322641	0.0168222442034663	0.0168222667799391	0.0168222509677407	0.0168221912331294	0.0168221017109955	0.0168220235154148	0.0168220171276222	0.0168221203021372	0.0168222639611849	0.0168222285978551	0.0168219190170284	0.016821964745021	0.0168225339835654	0.016821681384357	0.016822778157514	0.0168220879755323	0.0168216782135135	0.0168220879755323	0.016822778157514	0.016821681384357	0.0168225339835655	0.016821964745021	0.0168219190170284	0.0168222285978551	0.0168222639611849	0.0168221203021372	0.0168220171276222	0.0168220235154148	0.0168221017109955	0.0168221912331294	0.0168222509677407	0.0168222667799391	0.0168222442034663	0.016822198322641
flux1:	0.668457357859534	0.0167606374009855	0.016760644876205	0.0167606421471359	0.0167606290614504	0.0167606068886943	0.0167605783574748	0.0167605475513659	0.0167605196077933	0.0167605001595382	0.0167604944751645	0.0167605063028183	0.0167605365105226	0.0167605817511278	0.016760633560395	0.0167606785060499	0.01676070019345	0.0167606839711117	0.0167606247632577	0.016760536926422	0.0167604612325924	0.0167604570673352	0.0167605606893848	0.0167607024488846	0.0167606649419699	0.016760356475328	0.0167604037377615	0.0167609684577085	0.0167601179566034	0.0167612106048293	0.0167605224435237	0.0167601136081147	0.0167605224435237	0.0167612106048293	0.0167601179566034	0.0167609684577085	0.0167604037377615	0.016760356475328	0.0167606649419699	0.0167607024488846	0.0167605606893848	0.0167604570673352	0.0167604612325924	0.016760536926422	0.0167606247632577	0.0167606839711117	0.01676070019345	0.0167606785060499	0.016760633560395
flux1:	0.668719806763287	0.0166845506542196	0.0166845591897132	0.0166845574144906	0.0166845450499567	0.0166845233075916	0.0166844949256015	0.0166844640463017	0.0166844358839029	0.0166844161315249	0.0166844100749303	0.0166844214281433	0.0166844509913707	0.0166844953602208	0.0166845460863501	0.0166845898880325	0.0166846106859283	0.0166845942692744	0.0166845359838173	0.0166844503275991	0.0166843776180722	0.0166843760283911	0.0166844802519655	0.0166846201121895	0.0166845804767759	0.0166842731933707	0.0166843215807642	0.0166848808823415	0.0166840328010777	0.0166851200062801	0.016684434218664	0.0166840265811394	0.016684434218664	0.0166851200062801	0.0166840328010777	0.0166848808823415	0.0166843215807642	0.0166842731933707	0.0166845804767759	0.0166846201121895	0.0166844802519655	0.0166843760283911	0.0166843776180722	0.0166844503275991	0.0166845359838173	0.0166845942692744	0.0166846106859283	0.0166845898880325	0.0166845460863501
flux1:	0.66898225566704	0.0165941413489467	0.0165941511137465	0.0165941505747989	0.0165941392841515	0.0165941183382241	0.0165940904230115	0.0165940596832645	0.0165940313690573	0.0165940112160728	0.0165940045368923	0.016594015048277	0.0165940435419246	0.0165940866290161	0.0165941359514769	0.0165941784407463	0.016594198370897	0.0165941819753065	0.0165941249843439	0.0165940419614851	0.0165939726656685	0.0165939739526372	0.016594078893116	0.0165942168365925	0.0165941750884668	0.0165938690681458	0.0165939181985567	0.0165944712371457	0.0165936259348175	0.0165947064318785	0.0165940233911379	0.016593617228982	0.0165940233911379	0.0165947064318785	0.0165936259348175	0.0165944712371457	0.0165939181985567	0.0165938690681458	0.0165941750884668	0.0165942168365925	0.0165940788931159	0.0165939739526372	0.0165939726656685	0.0165940419614851	0.0165941249843439	0.0165941819753065	0.016594198370897	0.0165941784407463	0.0165941359514769
flux1:	0.669244704570794	0.0164896464772265	0.0164896576297789	0.0164896585751614	0.016489648658874	0.0164896288141623	0.0164896016233599	0.0164895711874532	0.0164895427596194	0.016489522105188	0.0164895145739279	0.0164895239187065	0.0164895509748564	0.0164895924322684	0.0164896400868808	0.0164896811360594	0.0164897002379544	0.0164896840697998	0.0164896287105948	0.0164895487190037	0.0164894832018245	0.0164894876058217	0.0164895933350194	0.0164897293257427	0.0164896854844023	0.0164893808241816	0.0164894303533692	0.0164899763519224	0.0164891342340223	0.0164902068224178	0.0164895269264514	0.0164891225245557	0.0164895269264514	0.0164902068224178	0.0164891342340223	0.0164899763519224	0.0164894303533692	0.0164893808241816	0.0164896854844023	0.0164897293257427	0.0164895933350194	0.0164894876058217	0.0164894832018245	0.0164895487190037	0.0164896287105948	0.0164896840697998	0.0164897002379544	0.0164896811360594	0.0164896400868808
flux1:	0.669507153474547	0.0163713388586425	0.0163713515335909	0.0163713541641358	0.0163713458598231	0.0163713273529783	0.0163713010820799	0.0163712710684407	0.0163712425432197	0.016371221292207	0.0163712127119268	0.0163712206194987	0.0163712459372081	0.0163712854857572	0.0163713312673451	0.0163713707879025	0.0163713891132293	0.0163713733613372	0.016371319926094	0.0163712432984742	0.0163711818513806	0.0163711895457085	0.0163712960888483	0.0163714300726686	0.0163713841646005	0.0163710809844034	0.0163711306145522	0.0163716688739737	0.0163708303993539	0.0163718939528302	0.0163712176275444	0.0163708152789707	0.0163712176275444	0.0163718939528302	0.0163708303993539	0.0163716688739737	0.0163711306145522	0.0163710809844034	0.0163713841646005	0.0163714300726686	0.0163712960888483	0.0163711895457085	0.0163711818513806	0.0163712432984742	0.016371319926094	0.0163713733613372	0.0163713891132293	0.0163713707879025	0.0163713312673451
flux1:	0.6697696023783	0.0162395259458409	0.0162395402418044	0.0162395447005684	0.0162395381755604	0.0162395211717549	0.0162394959551464	0.0162394664414256	0.0162394378213551	0.0162394158944254	0.0162394061111778	0.0162394123744253	0.0162394357266448	0.0162394731595578	0.0162395169220075	0.016239554861156	0.0162395724675584	0.0162395572951229	0.0162395060222661	0.0162394330180129	0.0162393758525921	0.0162393869395976	0.016239494274237	0.0162396261803312	0.0162395782423639	0.0162392766898682	0.0162393261765735	0.0162398560837687	0.0162390217692737	0.0162400752433712	0.0162394029446112	0.0162390029508782	0.0162394029446112	0.0162400752433712	0.0162390217692737	0.0162398560837687	0.0162393261765735	0.0162392766898682	0.0162395782423639	0.0162396261803312	0.016239494274237	0.0162393869395976	0.0162393758525921	0.0162394330180129	0.0162395060222661	0.0162395572951229	0.0162395724675584	0.016239554861156	0.0162395169220075
flux1:	0.670032051282053	0.0160945484858758	0.0160945644550104	0.0160945708196044	0.0160945661670151	0.0160945507601147	0.0160945266751066	0.0160944977052798	0.0160944689881829	0.0160944463312947	0.0160944352427659	0.0160944397246839	0.0160944609620835	0.016094496145669	0.0160945377995612	0.016094574135374	0.0160945910798949	0.0160945766172576	0.0160945276845885	0.0160944584842375	0.0160944057286222	0.0160944202383686	0.0160945282952136	0.0160946580384906	0.0160946081210197	0.0160943083753869	0.0160943575326758	0.0160948785660632	0.016094048988678	0.0160950914259717	0.016094423640021	0.0160940263108972	0.016094423640021	0.0160950914259717	0.016094048988678	0.0160948785660632	0.0160943575326758	0.0160943083753869	0.0160946081210197	0.0160946580384906	0.0160945282952136	0.0160944202383686	0.0160944057286222	0.0160944584842375	0.0160945276845885	0.0160945766172576	0.0160945910798949	0.016094574135374	0.0160945377995612
flux1:	0.670294500185807	0.0159367790459632	0.0159367966859702	0.0159368049641873	0.0159368022025884	0.0159367884186771	0.0159367654921203	0.0159367370850334	0.0159367082731245	0.0159366848658412	0.015936672427728	0.0159366750651003	0.0159366941167297	0.0159367269881729	0.0159367664962666	0.0159368012316948	0.0159368175643093	0.01593680390298	0.015936757423	0.0159366921254055	0.0159366438235242	0.0159366617149605	0.0159367703804332	0.0159368978646887	0.0159368460345783	0.015936548308885	0.0159365970121203	0.0159371087444928	0.015936284540944	0.0159373150739529	0.0159366523165912	0.0159362579693901	0.0159366523165912	0.0159373150739529	0.015936284540944	0.0159371087444928	0.0159365970121203	0.015936548308885	0.0159368460345783	0.0159368978646887	0.0159367703804332	0.0159366617149605	0.0159366438235242	0.0159366921254055	0.015936757423	0.01593680390298	0.0159368175643093	0.0159368012316948	0.0159367664962666
flux1:	0.67055694908956	0.0157666204129671	0.0157666396620566	0.0157666497910082	0.0157666488676208	0.0157666366715187	0.0157666148884615	0.0157665870471853	0.0157665581556715	0.0157665340177731	0.0157665202475597	0.0157665210515508	0.0157665379224108	0.0157665684849441	0.0157666058558822	0.0157666390120871	0.0157666547697221	0.0157666419579541	0.0157665979755514	0.0157665365978595	0.0157664927114729	0.0157665138759469	0.0157666229963027	0.0157667481179122	0.0157666944608926	0.0157663990031335	0.015766447189729	0.0157669492884478	0.0157661311522925	0.0157671490040922	0.015766491818254	0.0157661007766509	0.015766491818254	0.0157671490040922	0.0157661311522925	0.0157669492884478	0.015766447189729	0.0157663990031335	0.0157666944608926	0.0157667481179122	0.0157666229963027	0.0157665138759469	0.0157664927114729	0.0157665365978595	0.0157665979755514	0.0157666419579541	0.0157666547697221	0.0157666390120871	0.0157666058558822
flux1:	0.670819397993313	0.0155845038765652	0.0155845246116885	0.015584536460452	0.0155845372575688	0.0155845265618369	0.0155845058755843	0.015584478596921	0.0155844496615249	0.0155844248575085	0.0155844098354413	0.0155844088891261	0.0155844236548751	0.015584451970687	0.015584487251363	0.0155845188607966	0.0155845340621966	0.0155845221023557	0.0155844805949487	0.0155844230753126	0.0155843834886695	0.0155844077555499	0.0155845171422852	0.0155846397942097	0.0155845844166109	0.0155842915092049	0.015584339177162	0.0155848314017627	0.01558402007809	0.0155850245607415	0.0155843735128665	0.0155839861052728	0.0155843735128665	0.0155850245607415	0.0155840200780901	0.0155848314017627	0.015584339177162	0.0155842915092049	0.0155845844166109	0.0155846397942097	0.0155845171422852	0.0155844077555499	0.0155843834886695	0.0155844230753126	0.0155844805949487	0.0155845221023557	0.0155845340621966	0.0155845188607966	0.015584487251363
flux1:	0.671081846897066	0.0153908874065655	0.0153909094450245	0.0153909228206014	0.0153909251647801	0.0153909158405838	0.0153908961834731	0.0153908694669775	0.0153908405498866	0.0153908151910685	0.0153907990582764	0.0153907965112799	0.0153908093104202	0.0153908354917615	0.0153908687588222	0.0153908988584835	0.0153909135002305	0.0153909023481086	0.0153908632282307	0.0153908094311104	0.0153907739579568	0.0153908011020498	0.0153909105383052	0.0153910306141782	0.0153909736438775	0.0153906836016642	0.0153907308060234	0.0153912130034001	0.0153904092813581	0.0153913997923332	0.0153907554675512	0.0153903720250951	0.0153907554675512	0.0153913997923332	0.0153904092813582	0.0153912130034001	0.0153907308060234	0.0153906836016642	0.0153909736438775	0.0153910306141782	0.0153909105383052	0.0153908011020498	0.0153907739579568	0.0153908094311104	0.0153908632282307	0.0153909023481085	0.0153909135002305	0.0153908988584835	0.0153908687588222
flux1:	0.67134429580082	0.0151862537352675	0.0151862768396011	0.0151862914957952	0.0151862951692249	0.0151862870583527	0.0151862683525495	0.0151862422084837	0.0151862134023406	0.015186187646414	0.0151861706002727	0.015186166660826	0.0151861776848256	0.0151862018838256	0.0151862332348094	0.0151862618600669	0.0151862759139936	0.015186265480124	0.0151862286003311	0.0151861783241122	0.0151861467167068	0.0151861764670999	0.0151862857147361	0.0151864031128134	0.0151863446993072	0.0151860578660883	0.0151861047134621	0.0151865768108813	0.0151857815143123	0.0151867575311631	0.0151861205274867	0.0151857413816671	0.0151861205274867	0.0151867575311631	0.0151857815143123	0.0151865768108813	0.0151861047134621	0.0151860578660883	0.0151863446993072	0.0151864031128134	0.0151862857147361	0.0151861764670999	0.0151861467167068	0.0151861783241122	0.0151862286003311	0.015186265480124	0.0151862759139936	0.0151862618600669	0.0151862332348094
flux1:	0.671606744704573	0.0149711083561097	0.0149711322419551	0.0149711478906229	0.0149711526439644	0.0149711455712647	0.0149711277389222	0.0149711021946558	0.0149710736243325	0.0149710476723802	0.014971029959358	0.0149710248841966	0.0149710343660778	0.0149710567638242	0.0149710863084121	0.0149711134877375	0.0149711268998896	0.014971117052825	0.014971082212706	0.0149710351992898	0.0149710071590104	0.0149710392089366	0.0149711480159522	0.0149712626427224	0.0149712029562802	0.0149709197000153	0.0149709663414403	0.0149714283377014	0.0149706423142343	0.0149716033877992	0.0149709743095359	0.0149705997896235	0.0149709743095359	0.0149716033877992	0.0149706423142343	0.0149714283377014	0.0149709663414403	0.0149709197000153	0.0149712029562802	0.0149712626427224	0.0149711480159522	0.0149710392089366	0.0149710071590104	0.0149710351992899	0.014971082212706	0.014971117052825	0.0149711268998896	0.0149711134877375	0.0149710863084121
flux1:	0.671869193608326	0.0147459774500923	0.0147460017965481	0.0147460181205511	0.0147460236864952	0.0147460174720115	0.0147460004442045	0.0147459755486881	0.0147459473707317	0.0147459214618373	0.014745903368188	0.0147458974508078	0.0147459056527862	0.0147459264482229	0.0147459543000498	0.0147459800509334	0.0147459927421514	0.0147459833135671	0.0147459502685534	0.0147459062144987	0.0147458814035772	0.0147459154208731	0.0147460235288416	0.0147461353021257	0.0147460745320268	0.0147457952388496	0.0147458418612525	0.0147462938163703	0.0147455179253632	0.0147464636718423	0.0147458431224554	0.0147454735527233	0.0147458431224554	0.0147464636718423	0.0147455179253632	0.0147462938163703	0.0147458418612525	0.0147457952388496	0.0147460745320268	0.0147461353021257	0.0147460235288416	0.0147459154208731	0.0147458814035773	0.0147459062144987	0.0147459502685534	0.0147459833135671	0.0147459927421514	0.0147459800509334	0.0147459543000498
flux1:	0.67213164251208	0.0145114057516515	0.0145114302135244	0.0145114468806374	0.0145114529874215	0.0145114474575572	0.0145114311815128	0.0145114070075915	0.0145113794073699	0.0145113538111057	0.0145113356518759	0.0145113292097286	0.0145113364105016	0.0145113558096743	0.0145113820790849	0.0145114064053263	0.0145114182734232	0.0145114090648273	0.0145113775364217	0.0145113361051677	0.0145113141590701	0.014511349796801	0.0145114569480238	0.0145115657994276	0.0145115041513264	0.0145112292185955	0.0145112760352122	0.0145117180590356	0.0145109531587932	0.0145118832510465	0.0145112718257088	0.0145109075225792	0.0145112718257088	0.0145118832510465	0.0145109531587932	0.0145117180590356	0.0145112760352122	0.0145112292185955	0.0145115041513264	0.0145115657994276	0.0145114569480238	0.014511349796801	0.0145113141590701	0.0145113361051677	0.0145113775364217	0.0145114090648273	0.0145114182734232	0.0145114064053263	0.0145113820790849
flux1:	0.672394091415833	0.0142679543657663	0.0142679785869892	0.0142679952639879	0.0142680016481453	0.0142679966452859	0.0142679810895611	0.0142679577340388	0.01426793092076	0.014267905927942	0.0142678880348381	0.0142678813960757	0.0142678878783479	0.0142679060844781	0.0142679308725382	0.0142679537630124	0.0142679646864396	0.0142679554771915	0.0142679251641866	0.0142678859988596	0.0142678665388193	0.0142679034456642	0.0142680093897704	0.0142681152663945	0.0142680529589042	0.0142677827875381	0.0142678300276583	0.0142682622678611	0.014267509202565	0.0142684233609987	0.014267821639085	0.01426746290828	0.014267821639085	0.0142684233609987	0.014267509202565	0.0142682622678611	0.0142678300276583	0.0142677827875381	0.0142680529589042	0.0142681152663945	0.0142680093897704	0.0142679034456642	0.0142678665388193	0.0142678859988596	0.0142679251641866	0.0142679554771915	0.0142679646864396	0.0142679537630124	0.0142679308725382
flux1:	0.672656540319586	0.0140161985481323	0.0140162221755881	0.01401623854176	0.014016244959457	0.0140162403496006	0.0140162255070034	0.0140162030885171	0.014016177288417	0.0140161532006079	0.0140161359093113	0.0140161293996915	0.0140161354384818	0.0140161526432775	0.0140161760372597	0.0140161974661712	0.0140162073089811	0.0140161978652656	0.0140161684554865	0.0140161311917854	0.0140161138370198	0.014016151667041	0.0140162561668077	0.0140163590321674	0.0140162962927867	0.0140160312791629	0.0140160791775858	0.0140165018074741	0.0140157613942593	0.0140166593776573	0.0140160679154174	0.0140157150491971	0.0140160679154174	0.0140166593776573	0.0140157613942594	0.0140165018074741	0.0140160791775858	0.0140160312791629	0.0140162962927867	0.0140163590321674	0.0140162561668077	0.014016151667041	0.0140161138370198	0.0140161311917854	0.0140161684554865	0.0140161978652656	0.0140162073089811	0.0140161974661712	0.0140161760372597
flux1:	0.672918989223339	0.0137567254602272	0.013756748157212	0.013756763916597	0.0137567701530295	0.0137567658311193	0.0137567517193228	0.0137567303742206	0.0137567058223209	0.0137566829406252	0.0137566665781576	0.0137566605086864	0.0137566663608953	0.0137566827374147	0.0137567048078832	0.0137567247364318	0.0137567333542804	0.013756723438639	0.0137566946207344	0.0137566588994074	0.0137566432785826	0.013756681700056	0.0137567845362748	0.0137568843704208	0.0137568214309635	0.0137565619586756	0.013756610745266	0.0137570239518309	0.0137562969684264	0.0137571785650675	0.0137565978887037	0.0137562511632727	0.0137565978887037	0.0137571785650675	0.0137562969684264	0.0137570239518309	0.013756610745266	0.0137565619586756	0.0137568214309635	0.0137568843704208	0.0137567845362748	0.0137566817000559	0.0137566432785826	0.0137566588994074	0.0137566946207344	0.013756723438639	0.0137567333542804	0.0137567247364318	0.0137567048078832
flux1:	0.673181438127093	0.0134901319110277	0.0134901533696322	0.0134901682614041	0.0134901741378616	0.0134901700306738	0.0134901566906199	0.0134901365671589	0.0134901134980744	0.013490092111793	0.0134900769845159	0.0134900716403449	0.0134900775359695	0.0134900932332568	0.0134901140327785	0.0134901324120784	0.0134901396589565	0.0134901290399589	0.0134901005147763	0.0134900659932368	0.0134900517547976	0.013490090457838	0.0134901914331084	0.013490288231987	0.0134902253236959	0.0134899717554666	0.0134900216451823	0.0134904256178044	0.0134897127911157	0.0134905778104864	0.0134900084098411	0.013489668082993	0.0134900084098411	0.0134905778104864	0.0134897127911157	0.0134904256178044	0.0134900216451823	0.0134899717554666	0.0134902253236959	0.013490288231987	0.0134901914331084	0.013490090457838	0.0134900517547976	0.0134900659932369	0.0134901005147763	0.0134901290399589	0.0134901396589565	0.0134901324120784	0.0134901140327785
flux1:	0.673443887030846	0.0132170220970252	0.0132170420488043	0.0132170558553353	0.0132170612337042	0.0132170573002985	0.0132170447926226	0.0132170260438967	0.0132170046822182	0.0132169850579322	0.0132169714407098	0.0132169670717224	0.0132169732070042	0.0132169883466067	0.0132170079100213	0.0132170246850498	0.013217030420397	0.0132170188820361	0.0132169903731447	0.013216956735827	0.0132169435568793	0.0132169822596631	0.0132170812010512	0.0132171749751801	0.0132171123237215	0.0132168649937596	0.013216916177496	0.0132173110976619	0.0132166130936326	0.0132174613590045	0.01321690368203	0.0132165699910911	0.01321690368203	0.0132174613590045	0.0132166130936326	0.0132173110976619	0.013216916177496	0.0132168649937596	0.0132171123237215	0.0132171749751801	0.0132170812010512	0.0132169822596631	0.0132169435568793	0.013216956735827	0.0132169903731447	0.0132170188820361	0.013217030420397	0.0132170246850498	0.0132170079100213
flux1:	0.673706335934599	0.012938005352021	0.0129380235764426	0.0129380361287534	0.0129380409133897	0.0129380371432778	0.0129380255431014	0.0129380083191787	0.0129379888699718	0.0129379712415845	0.0129379593685691	0.0129379561819838	0.0129379627146633	0.0129379773890356	0.012937995735134	0.0129380108494318	0.0129380149452705	0.0129380022956807	0.0129379735586572	0.0129379405257853	0.012937928119291	0.012937966572751	0.0129380633333068	0.0129381541058736	0.0129380919264171	0.0129378511334864	0.0129379037700411	0.0129382898023821	0.0129376072174091	0.0129384385595012	0.0129378930076538	0.0129375661677744	0.0129378930076538	0.0129384385595012	0.0129376072174091	0.0129382898023821	0.0129379037700411	0.0129378511334864	0.0129380919264171	0.0129381541058736	0.0129380633333068	0.012937966572751	0.012937928119291	0.0129379405257853	0.0129379735586572	0.0129380022956807	0.0129380149452705	0.0129380108494318	0.012937995735134
flux1:	0.673968784838352	0.0126536939179672	0.0126537102482828	0.0126537214287432	0.0126537255658051	0.0126537219751278	0.0126537113656505	0.0126536958054316	0.0126536784453753	0.0126536630055817	0.0126536530629795	0.012653651218188	0.0126536582649214	0.0126536725376229	0.0126536896720121	0.0126537030728217	0.0126537054205519	0.0126536914996918	0.0126536623298491	0.012653629664368	0.0126536177844975	0.0126536557754355	0.0126537502346178	0.0126538380391352	0.0126537765317147	0.0126535425331537	0.0126535967425618	0.01265397402746	0.0126533073815748	0.0126541216334671	0.0126535885581275	0.0126532687609561	0.0126535885581275	0.0126541216334671	0.0126533073815748	0.01265397402746	0.0126535967425618	0.0126535425331537	0.0126537765317147	0.0126538380391352	0.0126537502346178	0.0126536557754355	0.0126536177844975	0.012653629664368	0.0126536623298491	0.0126536914996918	0.0126537054205519	0.0126537030728217	0.0126536896720121
flux1:	0.674231233742106	0.0123647007478393	0.0123647150741854	0.0123647248164984	0.0123647282909758	0.0123647249170782	0.0123647153824591	0.012364701605773	0.0123646864754137	0.0123646733689777	0.0123646654900427	0.0123646650957762	0.0123646727316631	0.0123646866391659	0.0123647025580438	0.0123647142015597	0.0123647147180783	0.0123646994040703	0.0123646696423832	0.0123646371548916	0.0123646256004625	0.0123646629530977	0.0123647550161974	0.0123648398938664	0.0123647792392106	0.0123645522460966	0.0123646081045297	0.0123649767524683	0.0123643264844251	0.0123651234778321	0.0123646031778156	0.0123642905905773	0.0123646031778156	0.0123651234778321	0.0123643264844251	0.0123649767524683	0.0123646081045297	0.0123645522460966	0.0123647792392106	0.0123648398938664	0.0123647550161974	0.0123646629530977	0.0123646256004626	0.0123646371548916	0.0123646696423832	0.0123646994040703	0.0123647147180783	0.0123647142015597	0.0123647025580438
flux1:	0.674493682645859	0.012071637351207	0.012071649620914	0.0120716579075709	0.0120716607383684	0.0120716576332441	0.0120716492512825	0.0120716373517062	0.0120716245492293	0.0120716138683444	0.0120716081307274	0.0120716092445307	0.0120716175045964	0.0120716310594497	0.0120716457539795	0.0120716556103824	0.0120716542432278	0.012071637457117	0.0120716069941869	0.0120715745457982	0.0120715631618115	0.0120715997378443	0.0120716893345393	0.0120717713314793	0.0120717116874728	0.0120714918610837	0.0120715493974393	0.0120719094851995	0.01207127594954	0.0120720555124924	0.0120715482326728	0.0120712429976585	0.0120715482326728	0.0120720555124924	0.01207127594954	0.0120719094851995	0.0120715493974393	0.0120714918610837	0.0120717116874728	0.0120717713314793	0.0120716893345393	0.0120715997378443	0.0120715631618115	0.0120715745457982	0.0120716069941869	0.012071637457117	0.0120716542432278	0.0120716556103824	0.0120716457539795
flux1:	0.674756131549612	0.0117751116927738	0.0117751219080236	0.0117751287655534	0.0117751309990771	0.0117751282221903	0.0117751210573075	0.0117751110961357	0.0117751006729629	0.0117750924548576	0.0117750888803174	0.0117750915101957	0.0117751003925868	0.0117751135876312	0.0117751270485855	0.011775135106559	0.0117751318378379	0.0117751135466059	0.0117750823245924	0.0117750498277411	0.011775038505101	0.0117750742024306	0.0117751612846311	0.0117752404491353	0.0117751819480489	0.0117749693977174	0.0117750285919588	0.0117753801606935	0.0117747636267862	0.0117755255827145	0.0117750315137463	0.0117747337482073	0.0117750315137463	0.0117755255827145	0.0117747636267862	0.0117753801606935	0.0117750285919587	0.0117749693977174	0.0117751819480489	0.0117752404491353	0.0117751612846311	0.0117750742024306	0.011775038505101	0.0117750498277411	0.0117750823245924	0.0117751135466059	0.0117751318378379	0.011775135106559	0.0117751270485855
flux1:	0.675018580453365	0.0114757261537099	0.0114757343668264	0.0114757398592703	0.0114757415620295	0.0114757391730338	0.0114757332700136	0.0114757252717277	0.01147571723014	0.0114757114569668	0.0114757100133326	0.0114757141213415	0.0114757235919255	0.0114757364052158	0.0114757486275691	0.0114757548980313	0.0114757497469453	0.0114757299647001	0.0114756979772364	0.0114756653945264	0.0114756540681011	0.0114756888183781	0.0114757733575429	0.0114758497375101	0.0114757924840981	0.0114755872665035	0.0114756480497423	0.0114759911048854	0.0114753917578696	0.0114761359260265	0.0114756552051158	0.0114753650015448	0.0114756552051158	0.0114761359260265	0.0114753917578696	0.0114759911048854	0.0114756480497423	0.0114755872665035	0.0114757924840981	0.0114758497375101	0.0114757733575429	0.0114756888183781	0.0114756540681011	0.0114756653945264	0.0114756979772363	0.0114757299647001	0.0114757497469453	0.0114757548980313	0.0114757486275691
flux1:	0.675281029357119	0.0111740755650808	0.0111740818718611	0.0111740860929785	0.0111740873437355	0.0111740853955818	0.0111740807744624	0.0111740747239444	0.011174069016814	0.0111740656177462	0.0111740662229195	0.0111740717303876	0.0111740817283992	0.011174094128482	0.0111741051156487	0.0111741096344844	0.0111741026583499	0.0111740814456918	0.0111740487358824	0.0111740160771519	0.0111740047223868	0.0111740384876171	0.0111741204717291	0.0111741941124036	0.0111741381829336	0.0111739403028188	0.0111740025590696	0.0111743370719717	0.0111737550154774	0.0111744812125903	0.0111740139252311	0.0111737313519993	0.0111740139252311	0.0111744812125903	0.0111737550154774	0.0111743370719717	0.0111740025590696	0.0111739403028188	0.0111741381829336	0.0111741941124036	0.0111741204717291	0.0111740384876171	0.0111740047223868	0.0111740160771519	0.0111740487358824	0.0111740814456918	0.0111741026583499	0.0111741096344844	0.0111741051156487
flux1:	0.675543478260872	0.0108707453221015	0.0108707498536806	0.0108707529184324	0.010870753800426	0.0108707523332973	0.0108707489857152	0.0108707448273452	0.010870741359945	0.010870740215297	0.0108707427429909	0.0108707495370063	0.0108707599813578	0.0108707719325619	0.0108707817000161	0.0108707845296553	0.0108707758233821	0.0108707532850281	0.0108707199417048	0.01087068725954	0.0108706758878773	0.0108707086563172	0.010870788086703	0.0108708590288362	0.0108708044710719	0.0108706138833226	0.0108706774527989	0.0108710033639261	0.0108704386243841	0.0108711466673859	0.010870692849953	0.0108704179522646	0.010870692849953	0.0108711466673859	0.0108704386243841	0.0108710033639261	0.0108706774527989	0.0108706138833226	0.0108708044710719	0.0108708590288362	0.010870788086703	0.0108707086563172	0.0108706758878773	0.01087068725954	0.0108707199417048	0.0108707532850281	0.0108707758233821	0.0108707845296553	0.0108707817000161
flux1:	0.675805927164625	0.0105663095872953	0.0105663125010928	0.0105663145369506	0.0105663151306747	0.0105663141671072	0.0105663120542931	0.0105663096929536	0.0105663083267035	0.0105663092737971	0.0105663135606461	0.0105663215014035	0.0105663322972737	0.0105663437646941	0.0105663523427601	0.0105663535725152	0.0105663432665855	0.0105663195474052	0.0105662856998776	0.0105662530838586	0.0105662417372512	0.0105662735188378	0.0105663504070105	0.0105664186855256	0.0105663655196464	0.0105661821326184	0.0105662468163908	0.0105665640398693	0.0105660165721858	0.0105667062818408	0.0105662659249087	0.0105659987260259	0.0105662659249087	0.0105667062818408	0.0105660165721858	0.0105665640398693	0.0105662468163908	0.0105661821326184	0.0105663655196464	0.0105664186855256	0.0105663504070105	0.0105662735188378	0.0105662417372512	0.0105662530838586	0.0105662856998776	0.0105663195474052	0.0105663432665855	0.0105663535725152	0.0105663523427601
flux1:	0.676068376068379	0.0102613295899371	0.0102613310602488	0.0102613321988499	0.0102613325758006	0.0102613321172517	0.0102613311697659	0.0102613304736686	0.0102613310315795	0.0102613338720062	0.0102613397256355	0.010261348654227	0.0102613596995621	0.0102613706534636	0.010261378089124	0.0102613778342694	0.0102613660913277	0.0102613413710081	0.010261307182597	0.0102612747525917	0.0102612634974083	0.0102612943189713	0.0102613686836515	0.010261434326866	0.0102613825472668	0.0102612062272092	0.0102612717930006	0.0102615802222561	0.0102610499165926	0.0102617211218091	0.0102612941740505	0.0102610346767377	0.0102612941740505	0.0102617211218091	0.0102610499165926	0.0102615802222561	0.0102612717930006	0.0102612062272092	0.0102613825472668	0.010261434326866	0.0102613686836515	0.0102612943189713	0.0102612634974083	0.0102612747525917	0.010261307182597	0.0102613413710081	0.0102613660913277	0.0102613778342694	0.010261378089124
flux1:	0.676330824972132	0.00995635202839695	0.00995635223717586	0.0099563526067808	0.00995635282449242	0.00995635284951209	0.0099563529686966	0.00995635377384547	0.00995635604734501	0.00995636055522384	0.00995636776284649	0.00995637750909134	0.009956388700686	0.00995639912010795	0.00995640547774244	0.00995640387738543	0.00995639088761293	0.00995636537421921	0.00995633103489353	0.00995629893373233	0.00995628785435468	0.00995631775483893	0.00995638961928852	0.00995645264871546	0.00995640222659488	0.00995623280297847	0.00995629899184605	0.00995659850605677	0.00995608519543408	0.00995673773804368	0.00995632411055298	0.00995607229868463	0.00995632411055298	0.00995673773804368	0.00995608519543408	0.00995659850605677	0.00995629899184605	0.00995623280297847	0.00995640222659487	0.00995645264871545	0.00995638961928852	0.00995631775483893	0.00995628785435467	0.00995629893373233	0.00995633103489352	0.00995636537421921	0.00995639088761293	0.00995640387738543	0.00995640547774244
flux1:	0.676593273875885	0.00965190758119246	0.00965190670951107	0.0096519064286384	0.00965190652722629	0.00965190699127306	0.00965190805229588	0.00965191016831519	0.00965191392508152	0.00965191985588363	0.00965192819299936	0.00965193858293748	0.00965194982181743	0.00965195969722196	0.00965196505825982	0.00965196227211632	0.00965194824761217	0.00965192217034664	0.00965188788880621	0.0096518562746703	0.00965184546707024	0.0096518744929753	0.00965194388274684	0.00965200431346369	0.00965195520008103	0.00965179247161879	0.00965185900524618	0.00965214947631861	0.00965165294475585	0.0096522866845306	0.00965188625541576	0.00965164209569259	0.00965188625541575	0.0096522866845306	0.00965165294475585	0.00965214947631861	0.00965185900524618	0.00965179247161879	0.00965195520008104	0.00965200431346368	0.00965194388274684	0.0096518744929753	0.00965184546707023	0.0096518562746703	0.00965188788880621	0.00965192217034663	0.00965194824761217	0.00965196227211631	0.00965196505825982
flux1:	0.676855722779638	0.00934850953171181	0.00934850775231963	0.00934850692482817	0.00934850692514367	0.00934850776198249	0.00934850961825711	0.00934851283525147	0.00934851782764587	0.00934852492715598	0.00934853416595068	0.00934854502867458	0.00934855622456301	0.00934856555944116	0.00934857002096942	0.00934856622521027	0.00934855139364397	0.00934852499512599	0.00934849099067078	0.00934846002951728	0.0093484495950759	0.00934847779628891	0.0093485447374614	0.00934860257900779	0.00934855470946254	0.00934839845059035	0.00934846503891033	0.0093487463386802	0.00934826632958182	0.00934888114926856	0.00934849376835618	0.0093482572120754	0.00934849376835618	0.00934888114926856	0.00934826632958181	0.0093487463386802	0.00934846503891033	0.00934839845059035	0.00934855470946254	0.00934860257900779	0.00934854473746138	0.00934847779628891	0.0093484495950759	0.00934846002951728	0.00934849099067078	0.00934852499512599	0.00934855139364398	0.00934856622521027	0.00934857002096942
flux1:	0.677118171683392	0.00904665251068689	0.00904664998197793	0.00904664869375694	0.00904664859714881	0.00904664972167053	0.00904665221036283	0.00904665630643069	0.0090466622801107	0.009046670293116	0.00904668021020625	0.00904669138376704	0.00904670245848775	0.00904671126990193	0.00904671494233529	0.00904671032471219	0.00904669492253173	0.00904666845092643	0.00904663494544322	0.00904660480376107	0.00904659484355942	0.00904662226972053	0.00904668678765907	0.00904674204539637	0.00904669534276956	0.00904654531035114	0.0090466116592189	0.00904688366659283	0.00904641989110774	0.00904701570126931	0.00904664119477797	0.00904641217960571	0.00904664119477796	0.00904701570126931	0.00904641989110774	0.00904688366659283	0.0090466116592189	0.00904654531035114	0.00904669534276956	0.00904674204539637	0.00904668678765907	0.00904662226972053	0.00904659484355942	0.00904660480376107	0.00904663494544322	0.00904666845092642	0.00904669492253173	0.00904671032471219	0.00904671494233529
flux1:	0.677380620587145	0.00874681135960305	0.00874680822119794	0.00874680653851104	0.00874680632808636	0.0087468076403084	0.00874681058859119	0.00874681533759697	0.00874682203990574	0.00874683071824231	0.00874684110146939	0.00874685243766392	0.00874686332740607	0.00874687164551409	0.00874687464947792	0.00874686940396851	0.00874685366946026	0.00874682737077236	0.00874679458114228	0.00874676541929767	0.00874675602906587	0.00874678272656672	0.00874684484521162	0.00874689752205651	0.00874685190174273	0.00874670784176444	0.00874677366041618	0.00874703626818742	0.00874658841328744	0.00874716515676043	0.00874680333181006	0.00874658178350988	0.00874680333181006	0.00874716515676043	0.00874658841328744	0.00874703626818742	0.00874677366041618	0.00874670784176445	0.00874685190174273	0.00874689752205651	0.00874684484521162	0.00874678272656672	0.00874675602906587	0.00874676541929766	0.00874679458114229	0.00874682737077236	0.00874685366946026	0.00874686940396851	0.00874687464947792
flux1:	0.677643069490898	0.0084494401173276	0.0084494364873585	0.00844943445678038	0.00844943409996905	0.00844943548991619	0.00844943872160406	0.00844944390081834	0.00844945108857995	0.00844946019822515	0.00844947085227552	0.00844948222019695	0.00844949287663639	0.00844950074329784	0.00844950320591557	0.00844949752714273	0.00844948169363272	0.00844945580445853	0.00844942393565055	0.00844939590203446	0.00844938716790178	0.00844941317757611	0.00844947291923619	0.00844952301766438	0.00844947839172255	0.00844934004575653	0.0084494050538107	0.00844965817491171	0.00844922591096569	0.00844978356677067	0.00844943421561258	0.00844922004968854	0.00844943421561258	0.00844978356677067	0.00844922591096569	0.00844965817491171	0.00844940505381071	0.00844934004575653	0.00844947839172255	0.00844952301766438	0.00844947291923619	0.00844941317757611	0.00844938716790178	0.00844939590203446	0.00844942393565055	0.00844945580445853	0.00844948169363272	0.00844949752714273	0.00844950320591556
flux1:	0.677905518394651	0.00815497113134479	0.00815496710542076	0.00815496475520956	0.00815496420736705	0.00815496556049357	0.00815496890268634	0.0081549742999313	0.0081549817463342	0.00815499107330361	0.00815500182400875	0.00815501311231929	0.00815502350265591	0.00815503096926925	0.0081550330200701	0.00815502709775316	0.00815501138722067	0.00815498612821483	0.00815495536728387	0.00815492859342392	0.00815492058856202	0.00815494594408893	0.00815500332968853	0.00815505085389391	0.00815500713525056	0.008154874246485	0.00815493818027428	0.00815518175326446	0.00815476474091994	0.00815530332748964	0.00815496623136253	0.00815475935458396	0.00815496623136252	0.00815530332748964	0.00815476474091994	0.00815518175326445	0.00815493818027429	0.008154874246485	0.00815500713525056	0.00815505085389391	0.00815500332968853	0.00815494594408893	0.00815492058856201	0.00815492859342391	0.00815495536728387	0.00815498612821483	0.00815501138722067	0.00815502709775316	0.0081550330200701
flux1:	0.678167967298405	0.00786381429410417	0.0078638099458318	0.00786380728850225	0.00786380649723717	0.00786380770003749	0.00786381098941934	0.00786381640940168	0.00786382390971964	0.00786383326460384	0.00786384396185332	0.00786385507980791	0.00786386518583445	0.00786387231058848	0.00786387407726327	0.00786386809094757	0.0078638527082912	0.00786382827855948	0.00786379878971423	0.00786377338645776	0.00786376616866299	0.00786379089566656	0.00786384594537409	0.00786389090346509	0.00786384800981645	0.00786372032847881	0.00786378294653777	0.00786401694016661	0.0078636148363912	0.00786413441401612	0.00786380934655435	0.00786360965833511	0.00786380934655436	0.00786413441401612	0.0078636148363912	0.00786401694016661	0.00786378294653777	0.00786372032847882	0.00786384800981645	0.00786389090346509	0.00786384594537409	0.00786379089566656	0.007863766168663	0.00786377338645776	0.00786379878971423	0.00786382827855948	0.0078638527082912	0.00786386809094757	0.00786387407726327
flux1:	0.678430416202158	0.00757635640414284	0.00757635178699268	0.00757634882279813	0.00757634773268756	0.00757634867815058	0.00757635176662874	0.0075763570362041	0.00757636441217899	0.00757637363323727	0.00757638415251347	0.00757639502982755	0.00757640484619026	0.00757641169093478	0.00757641329516605	0.00757640740945458	0.00757639253760997	0.00757636911018737	0.00757634103103662	0.00757631708585864	0.00757631069607253	0.00757633481186861	0.0075763875460193	0.00757642995213648	0.00757638780941504	0.00757626509744627	0.00757632618502165	0.00757655060175112	0.00757616306492835	0.00757666373735324	0.00757635046749726	0.00757615786111222	0.00757635046749726	0.00757666373735324	0.00757616306492835	0.00757655060175112	0.00757632618502165	0.00757626509744626	0.00757638780941504	0.00757642995213648	0.0075763875460193	0.00757633481186861	0.00757631069607253	0.00757631708585864	0.00757634103103663	0.00757636911018737	0.00757639253760997	0.00757640740945458	0.00757641329516605
flux1:	0.678692865105911	0.00729296065083174	0.00729295580107553	0.00729295252207315	0.00729295107942722	0.00729295167201933	0.00729295443144157	0.00729295940362593	0.00729296650641629	0.00729297546122169	0.00729298570383481	0.00729299628954194	0.00729300582138433	0.00729301244833409	0.00729301400191332	0.00729300836239009	0.00729299415845162	0.00729297187696908	0.00729294531599703	0.00729292289143454	0.00729291735316028	0.00729294086707656	0.00729299130729243	0.00729303118353857	0.00729298972883309	0.00729287176370747	0.00729293113620094	0.00729314601461831	0.00729277270863508	0.0072932546237754	0.0072929529181559	0.00729276728178311	0.0072929529181559	0.0072932546237754	0.00729277270863508	0.0072931460146183	0.00729293113620094	0.00729287176370747	0.00729298972883309	0.00729303118353857	0.00729299130729243	0.00729294086707656	0.00729291735316028	0.00729292289143454	0.00729294531599703	0.00729297187696908	0.00729299415845162	0.00729300836239009	0.00729301400191332
flux1:	0.678955314009665	0.00701396622083785	0.00701396116123975	0.00701395755560349	0.00701395571296118	0.00701395587286954	0.00701395819862534	0.0070139627552455	0.00701396946692479	0.00701397805262866	0.00701398794478896	0.00701399820527323	0.00701400746547256	0.00701401393395393	0.00701401553537285	0.00701401026536737	0.00701399685781315	0.0070139758343998	0.00701395086966751	0.0070139300028334	0.00701392532237148	0.00701394823654464	0.00701399640695151	0.00701403378503953	0.00701399296888417	0.00701387954650717	0.00701393705180631	0.00701414246790256	0.00701378306520827	0.00701424641498835	0.00701395603977849	0.00701377725736505	0.00701395603977849	0.00701424641498835	0.00701378306520827	0.00701414246790256	0.00701393705180632	0.00701387954650717	0.00701399296888418	0.00701403378503953	0.00701399640695151	0.00701394823654465	0.00701392532237148	0.0070139300028334	0.00701395086966751	0.0070139758343998	0.00701399685781315	0.00701401026536738	0.00701401553537285
flux1:	0.679217762913418	0.00673968802368234	0.00673968276760959	0.00673967882386814	0.00673967654394584	0.00673967621037383	0.00673967802375748	0.00673968207671098	0.00673968831037238	0.00673969645271928	0.00673970594362952	0.00673971586004438	0.00673972486625494	0.00673973122968826	0.00673973296135867	0.00673972815965405	0.00673971564672053	0.00673969596113318	0.00673967264015134	0.0067396533432406	0.00673964951063798	0.00673967182118033	0.00673971774962397	0.00673975267216325	0.00673971246014234	0.00673960339679765	0.00673965891649251	0.00673985498382589	0.00673950916748146	0.00673995418682781	0.00673967490907701	0.00673950286103171	0.00673967490907701	0.00673995418682781	0.00673950916748146	0.00673985498382589	0.00673965891649251	0.00673960339679764	0.00673971246014234	0.00673975267216325	0.00673971774962397	0.00673967182118033	0.00673964951063798	0.00673965334324061	0.00673967264015134	0.00673969596113318	0.00673971564672053	0.00673972815965405	0.00673973296135867
flux1:	0.679480211817171	0.00647041653313453	0.00647041108875851	0.00647040679966701	0.00647040405853604	0.00647040319191136	0.00647040444120077	0.00647040793236988	0.00647041363096074	0.00647042128223431	0.00647043034141823	0.00647043990671424	0.00647044867842235	0.00647045498170729	0.00647045690792329	0.00647045264746136	0.00647044109666142	0.00647042279658255	0.00647040113725761	0.00647038339892496	0.0064703803895114	0.00647040208793203	0.00647044580710292	0.00647047832846685	0.00647043870211008	0.00647033383546402	0.00647038728498844	0.00647057415379107	0.00647024161856213	0.00647066858361211	0.00647040017209277	0.00647023473581597	0.00647040017209277	0.00647066858361211	0.00647024161856213	0.00647057415379107	0.00647038728498844	0.00647033383546402	0.00647043870211008	0.00647047832846685	0.00647044580710292	0.00647040208793203	0.0064703803895114	0.00647038339892497	0.00647040113725761	0.00647042279658255	0.00647044109666142	0.00647045264746136	0.00647045690792329
flux1:	0.679742660720924	0.00620641774059414	0.00620641211487801	0.00620640748068212	0.00620640427001459	0.00620640285304369	0.00620640351332187	0.00620640641325168	0.00620641154731354	0.00620641868343164	0.0062064272975304	0.00620643651331281	0.00620644506908962	0.00620645134652652	0.00620645351223932	0.00620644983982805	0.00620643928855731	0.00620642239095862	0.00620640238347818	0.00620638617094093	0.00620638394731422	0.00620640502208013	0.00620644657046846	0.00620647675720612	0.0062064377141804	0.00620633690338641	0.00620638823115788	0.00620656608647819	0.00620624653905606	0.00620665576466561	0.00620639799027924	0.00620623904054473	0.00620639799027923	0.00620665576466561	0.00620624653905605	0.00620656608647819	0.00620638823115789	0.00620633690338641	0.0062064377141804	0.00620647675720612	0.00620644657046846	0.00620640502208013	0.00620638394731422	0.00620638617094093	0.00620640238347818	0.00620642239095862	0.00620643928855731	0.00620644983982805	0.00620645351223932
flux1:	0.680005109624678	0.00594793321609902	0.00594792741831282	0.00594792244922253	0.00594791877751621	0.00594791681508949	0.00594791688690155	0.00594791919240791	0.00594792375693758	0.00594793037393557	0.00594793854320756	0.00594794741663011	0.00594795577173926	0.00594796204558043	0.00594796447601108	0.0059479614129928	0.00594795187012631	0.00594793636355865	0.0059479179730551	0.00594790323475941	0.00594790174907584	0.00594792218720443	0.0059479616098222	0.00594798954060065	0.0059479510942314	0.00594785421920793	0.00594790340487165	0.00594807246387259	0.00594776562233155	0.00594815745898341	0.0059479100947837	0.00594775750399173	0.0059479100947837	0.00594815745898341	0.00594776562233155	0.00594807246387259	0.00594790340487165	0.00594785421920793	0.0059479510942314	0.00594798954060065	0.0059479616098222	0.00594792218720443	0.00594790174907584	0.00594790323475941	0.0059479179730551	0.00594793636355865	0.00594795187012631	0.0059479614129928	0.00594796447601107
flux1:	0.680267558528431	0.00569518027213577	0.00569517431669573	0.00569516903445508	0.00569516492721625	0.00569516244523549	0.00569516195223025	0.00569516368314503	0.0056951676938166	0.00569517380396407	0.00569518153871306	0.00569519007958961	0.0056951982440711	0.00569520452375483	0.00569520722482653	0.00569520476862472	0.00569519621697037	0.00569518206461374	0.00569516523442779	0.00569515190310919	0.00569515109953857	0.0056951708881239	0.00569520823694846	0.00569523400203421	0.00569519618021429	0.0056951031401948	0.00569515019210075	0.00569531070065571	0.00569501629327264	0.00569539112350001	0.00569515394439919	0.005695007582722	0.0056951539443992	0.00569539112350001	0.00569501629327264	0.00569531070065571	0.00569515019210074	0.0056951031401948	0.00569519618021429	0.00569523400203421	0.00569520823694846	0.0056951708881239	0.00569515109953858	0.00569515190310919	0.00569516523442779	0.00569518206461374	0.00569519621697037	0.00569520476862472	0.00569520722482653
flux1:	0.680530007432184	0.00544835222504432	0.00544834613353793	0.00544834057204377	0.00544833607097491	0.0054483331142303	0.00544833209997971	0.0054483332952666	0.0054483367842638	0.00544834241205299	0.00544834972918773	0.00544835794747025	0.00544836592478342	0.00544837220686086	0.00544837516639276	0.00544837329282006	0.00544836569226888	0.00544835283555836	0.00544833749091623	0.00544832548688623	0.00544832530409975	0.00544834443168976	0.00544837976580206	0.00544840346611078	0.00544836630967594	0.00544827702114984	0.00544832197320983	0.00544847420195222	0.00544819196552613	0.00544855019997347	0.00544832298220268	0.00544818271764682	0.00544832298220268	0.00544855019997346	0.00544819196552613	0.00544847420195222	0.00544832197320983	0.00544827702114984	0.00544836630967594	0.00544840346611078	0.00544837976580207	0.00544834443168975	0.00544832530409975	0.00544832548688623	0.00544833749091623	0.00544835283555835	0.00544836569226888	0.00544837329282006	0.00544837516639276
flux1:	0.680792456335937	0.00520761874847233	0.00520761255079953	0.00520760675579042	0.0052076019170861	0.00520759854635674	0.0052075970705738	0.00520759778406093	0.00520760079576373	0.00520760597398804	0.00520761289388517	0.0052076207976197	0.00520762858388582	0.00520763485261257	0.00520763804218256	0.00520763670836662	0.00520762999956137	0.00520761836219738	0.00520760441411644	0.00520759364861647	0.00520759402218967	0.00520761247994928	0.00520764586535897	0.00520766761112103	0.00520763117178742	0.00520754556596395	0.00520758847404598	0.00520773271403545	0.00520746239184963	0.00520780446509597	0.00520758698549238	0.00520745268390108	0.00520758698549238	0.00520780446509597	0.00520746239184963	0.00520773271403545	0.00520758847404598	0.00520754556596395	0.00520763117178742	0.00520766761112103	0.00520764586535897	0.00520761247994928	0.00520759402218967	0.00520759364861647	0.00520760441411644	0.00520761836219738	0.00520762999956137	0.00520763670836662	0.00520763804218256
flux1:	0.681054905239691	0.00497312631306032	0.00497312004768647	0.00497311407558066	0.00497310896748299	0.0049731052560648	0.00497310339045636	0.00497310368642836	0.00497310627318007	0.00497311103929127	0.00497311758309607	0.00497312517692608	0.00497313276077356	0.00497313898930203	0.00497314236665883	0.00497314151442407	0.00497313562276109	0.00497312511491335	0.00497311246416026	0.00497310284263811	0.00497310370726978	0.00497312148988429	0.00497315299905142	0.00497317290815585	0.00497313724612625	0.00497305526606157	0.00497309620408232	0.00497323276225133	0.0049729741018198	0.00497330046808663	0.00497309250327871	0.0049729640282979	0.00497309250327871	0.00497330046808663	0.0049729741018198	0.00497323276225133	0.00497309620408232	0.00497305526606157	0.00497313724612625	0.00497317290815585	0.00497315299905142	0.00497312148988429	0.00497310370726978	0.00497310284263811	0.00497311246416026	0.00497312511491335	0.00497313562276109	0.00497314151442407	0.00497314236665884
flux1:	0.681317354143444	0.00474499870631761	0.00474499241969525	0.00474498633570666	0.00474498103550497	0.00474497706538747	0.00474497488937713	0.00474497483825359	0.00474497705640638	0.0047449814493019	0.00474498763676089	0.00474499492100777	0.00474500228398448	0.00474500843606485	0.0047450119479505	0.00474501150748506	0.00474500634726415	0.00474499686978866	0.00474498541073042	0.00474497683591529	0.00474497812738431	0.00474499523367624	0.00474502494475633	0.00474504314084716	0.00474500832219895	0.00474492991972773	0.00474496897560161	0.00474509817013993	0.00474485092087346	0.00474516204973348	0.00474496337529125	0.00474484058832187	0.00474496337529125	0.00474516204973348	0.00474485092087346	0.00474509817013993	0.00474496897560161	0.00474492991972773	0.00474500832219895	0.00474504314084716	0.00474502494475634	0.00474499523367625	0.00474497812738431	0.00474497683591529	0.00474498541073041	0.00474499686978866	0.00474500634726416	0.00474501150748506	0.00474501194795049
flux1:	0.681579803047197	0.0045233376264745	0.00452333137174201	0.00452332524743926	0.00452331983811888	0.00452331569603458	0.00452331329257719	0.00452331296687722	0.0045233148732772	0.00452331893062804	0.00452332477850453	0.00452333174881635	0.0045233388663039	0.00452334489837982	0.00452334848361216	0.00452334837724978	0.00452334385579689	0.0045233353043018	0.00452332492851137	0.00452331730318671	0.0045233189599907	0.00452333539324357	0.00452336338909519	0.00452337999950152	0.00452334609347103	0.00452327122607942	0.00452330849767359	0.00452343065349741	0.00452319456441371	0.00452349093660632	0.00452330132621791	0.00452318408637372	0.00452330132621791	0.00452349093660632	0.00452319456441371	0.00452343065349741	0.00452330849767359	0.00452327122607942	0.00452334609347103	0.00452337999950152	0.00452336338909519	0.00452333539324357	0.0045233189599907	0.00452331730318671	0.00452332492851137	0.0045233353043018	0.00452334385579689	0.00452334837724977	0.00452334848361216
flux1:	0.68184225195095	0.00430822334397168	0.004308217179076	0.00430821108957272	0.00430820565632265	0.00430820142988174	0.0043081988815664	0.00430819835232404	0.00430820000135566	0.00430820375754157	0.0043082092786254	0.00430821592615109	0.00430822276869058	0.00430822863226147	0.00430823222492495	0.00430823237087835	0.00430822839248243	0.00430822066110179	0.00430821126060585	0.00430820449000446	0.00430820645464767	0.00430822222264594	0.00430824858965161	0.00430826374323644	0.00430823081950998	0.00430815944727794	0.00430819503850964	0.00430831048294606	0.0043080853005332	0.00430836740397965	0.00430818662870677	0.00430807479279536	0.00430818662870677	0.00430836740397966	0.0043080853005332	0.00430831048294606	0.00430819503850964	0.00430815944727795	0.00430823081950998	0.00430826374323644	0.00430824858965161	0.00430822222264594	0.00430820645464767	0.00430820449000446	0.00430821126060585	0.00430822066110179	0.00430822839248243	0.00430823237087835	0.00430823222492495
flux1:	0.682104700854704	0.00409971542415802	0.00409970940957486	0.00409970343054784	0.00409969805733013	0.00409969383143064	0.00409969121703502	0.00409969055078865	0.00409969199205434	0.004099695476731	0.0040997006794171	0.00409970699143516	0.00409971352635687	0.00409971917047377	0.00409972270307107	0.00409972301896969	0.004099719488497	0.00409971247325753	0.00409970394334187	0.00409969793711441	0.00409970015703256	0.00409971527184317	0.00409974009860117	0.00409975392361247	0.00409972204972713	0.00409965413245432	0.00409968814964874	0.00409979720844737	0.00409958267477255	0.00409985100086842	0.00409967882852427	0.00409957225106519	0.00409967882852427	0.00409985100086842	0.00409958267477255	0.00409979720844737	0.00409968814964874	0.00409965413245432	0.00409972204972713	0.00409975392361247	0.00409974009860117	0.00409971527184317	0.00409970015703257	0.00409969793711441	0.00409970394334187	0.00409971247325753	0.004099719488497	0.00409972301896969	0.00409972270307107
flux1:	0.682367149758457	0.00389785350472623	0.00389784770096304	0.00389784190569095	0.00389783667205407	0.00389783252572639	0.00389782991734537	0.00389782917378104	0.00389783045044829	0.00389783368773251	0.00389783857611143	0.00389784453702183	0.00389785073026168	0.00389785610402486	0.00389785951045501	0.00389785991655965	0.00389785674263613	0.00389785034433181	0.00389784258584843	0.0038978372595811	0.00389783968771156	0.00389785416524369	0.00389787754119182	0.00389789016319593	0.00389785940214121	0.00389779489675344	0.00389782744536039	0.00389793043912168	0.00389772629025754	0.003897981330504	0.00389781752518724	0.00389771605847761	0.00389781752518724	0.003897981330504	0.00389772629025754	0.00389793043912168	0.00389782744536039	0.00389779489675344	0.00389785940214121	0.00389789016319592	0.00389787754119182	0.00389785416524369	0.00389783968771155	0.00389783725958111	0.00389784258584843	0.00389785034433181	0.00389785674263614	0.00389785991655965	0.00389785951045501
flux1:	0.68262959866221	0.00370265812140337	0.00370265258646928	0.00370264704306746	0.00370264202135781	0.00370263802516414	0.0037026354859931	0.00370263471627723	0.0037026358640858	0.0037026388723106	0.00370264344669049	0.00370264903926439	0.0037026548572485	0.00370265991218441	0.0037026631304307	0.00370266355242358	0.00370266065010399	0.0037026547766231	0.00370264769777134	0.00370264297405249	0.00370264556907383	0.00370265942846286	0.00370268144249611	0.00370269298246491	0.00370266339056212	0.00370260224887625	0.00370263343062099	0.0037027306717085	0.00370253663652873	0.00370277887954685	0.00370262320135442	0.00370252669558945	0.00370262320135442	0.00370277887954684	0.00370253663652873	0.0037027306717085	0.00370263343062099	0.00370260224887625	0.00370266339056212	0.00370269298246491	0.00370268144249611	0.00370265942846286	0.00370264556907383	0.00370264297405249	0.00370264769777134	0.0037026547766231	0.00370266065010399	0.00370266355242357	0.0037026631304307
flux1:	0.682892047565963	0.0035141315754418	0.00351412636245501	0.00351412113145644	0.00351411638454611	0.00351411259861428	0.0035141101814235	0.00351410942722047	0.00351411047410573	0.00351411326607108	0.00351411752383317	0.00351412273061028	0.00351412814209321	0.00351413283430296	0.00351413580873693	0.00351413618001272	0.00351413347288613	0.00351412804096488	0.00351412155854473	0.00351411736760042	0.00351412009387998	0.00351413335674627	0.00351415409588686	0.00351416466850047	0.00351413629362004	0.00351407846052434	0.00351410837104499	0.00351420016102499	0.00351401596040093	0.00351424588935621	0.00351409809428798	0.00351400639773967	0.00351409809428798	0.00351424588935621	0.00351401596040093	0.00351420016102499	0.00351410837104499	0.00351407846052435	0.00351413629362004	0.00351416466850047	0.00351415409588686	0.00351413335674627	0.00351412009387998	0.00351411736760042	0.00351412155854473	0.00351412804096489	0.00351413347288613	0.00351413618001272	0.00351413580873693
flux1:	0.683154496469717	0.0033322588365115	0.00333225399159172	0.00333224912399069	0.00333224470359991	0.00333224117632838	0.00333223892262505	0.00333223821575764	0.00333223918201862	0.00333224176564311	0.00333224570232443	0.00333225050704837	0.00333225548480335	0.00333225977679415	0.00333226246002687	0.00333226272343923	0.00333226014514917	0.00333225508155344	0.00333224912171279	0.0033322454016485	0.0033322482289451	0.00333226091858097	0.00333228046675399	0.00333229017896789	0.00333226305912738	0.0033322084712129	0.00333223719821374	0.00333232382584317	0.00333214917225299	0.00333236726270189	0.00333222710276002	0.00333214006201467	0.00333222710276003	0.00333236726270189	0.00333214917225299	0.00333232382584317	0.00333223719821374	0.0033322084712129	0.00333226305912738	0.00333229017896789	0.00333228046675399	0.00333226091858097	0.0033322482289451	0.0033322454016485	0.00333224912171279	0.00333225508155344	0.00333226014514917	0.00333226272343923	0.00333226246002687
flux1:	0.68341694537347	0.00315700847469045	0.00315700403525273	0.00315699957109024	0.00315699551674286	0.00315699228417398	0.0031569902240108	0.00315698958669262	0.00315699048561075	0.00315699286487868	0.00315699647537372	0.00315700086436478	0.0031570053866386	0.00315700924877247	0.00315701160301123	0.00315701171205741	0.00315700920724287	0.00315700444940378	0.0031569989479204	0.00315699564461933	0.00315699854759547	0.0031570106881319	0.00315702912509182	0.00315703807500384	0.00315701223737105	0.00315696082202887	0.00315698844395684	0.00315707018371935	0.00315690478126386	0.00315711149941852	0.00315697872289637	0.0031568961831481	0.00315697872289637	0.00315711149941853	0.00315690478126386	0.00315707018371935	0.00315698844395684	0.00315696082202887	0.00315701223737105	0.00315703807500384	0.00315702912509182	0.0031570106881319	0.00315699854759547	0.00315699564461932	0.0031569989479204	0.00315700444940378	0.00315700920724287	0.00315701171205741	0.00315701160301123
flux1:	0.683679394277223	0.00298833361537019	0.00298832960890152	0.00298832557643254	0.00298832191504273	0.00298831900086522	0.00298831715322518	0.0029883165987712	0.00298831743757311	0.00298831961366707	0.00298832289344542	0.00298832685682219	0.00298833090848886	0.00298833432000678	0.00298833631790124	0.00298833623735397	0.00298833376204123	0.00298832925819102	0.00298832416034536	0.00298832122708256	0.00298832418468229	0.00298833580028368	0.00298835320072711	0.00298836147676549	0.00298833693707351	0.00298828861205357	0.0029883151972854	0.00298839230845601	0.00298823585325899	0.00298843165465392	0.00298830600660063	0.00298822781199614	0.00298830600660063	0.00298843165465392	0.00298823585325899	0.00298839230845602	0.0029883151972854	0.00298828861205357	0.00298833693707351	0.00298836147676549	0.00298835320072711	0.00298833580028368	0.00298832418468229	0.00298832122708256	0.00298832416034536	0.00298832925819102	0.00298833376204124	0.00298833623735397	0.00298833631790124
flux1:	0.683941843180977	0.00282617291105151	0.00282616935441353	0.00282616576985842	0.00282616251591261	0.00282615993202377	0.00282615830568732	0.00282615783959393	0.00282615862064577	0.00282616059315813	0.00282616353940598	0.00282616707208569	0.00282617064545328	0.00282617359505742	0.00282617522004463	0.00282617492606361	0.00282617244755969	0.0028261681564299	0.0028261634165355	0.00282616081337237	0.00282616380812061	0.00282617492224916	0.00282619135513894	0.0028261990355781	0.00282617579794295	0.00282613047135216	0.00282615607786157	0.00282622880406462	0.00282608098502207	0.00282626631355556	0.00282614753639727	0.0028260735304244	0.00282614753639727	0.00282626631355555	0.00282608098502207	0.00282622880406462	0.00282615607786157	0.00282613047135216	0.00282617579794295	0.0028261990355781	0.00282619135513894	0.00282617492224916	0.00282616380812061	0.00282616081337237	0.0028261634165355	0.0028261681564299	0.00282617244755969	0.00282617492606361	0.00282617522004463
flux1:	0.68420429208473	0.00267045152418668	0.00267044842345166	0.00267044529129927	0.00267044244756717	0.00267044019510289	0.0026704387898888	0.00267043841116891	0.00267043913329133	0.00267044090141697	0.00267044351402568	0.00267044661645186	0.00267044971170048	0.00267045219769999	0.00267045344387944	0.00267045292365447	0.00267045042000844	0.002670446310164	0.00267044189082854	0.00267043958385294	0.00267044260112805	0.00267045323591212	0.00267046876402656	0.00267047591682436	0.0026704539739409	0.00267041154464332	0.00267043622010386	0.00267050478931499	0.00267036528914741	0.00267054057646155	0.00267042841075466	0.00267035843666623	0.00267042841075466	0.00267054057646156	0.00267036528914741	0.00267050478931499	0.00267043622010386	0.00267041154464332	0.00267045397394089	0.00267047591682436	0.00267046876402656	0.00267045323591212	0.00267044260112805	0.00267043958385294	0.00267044189082854	0.002670446310164	0.00267045042000844	0.00267045292365447	0.00267045344387944
flux1:	0.684466740988483	0.00252108211544211	0.00252107946623558	0.002521076780037	0.00252107433872268	0.00252107240944779	0.00252107121771193	0.00252107092037093	0.00252107158017185	0.00252107314379858	0.00252107542614175	0.00252107810470944	0.00252108072995912	0.00252108276000634	0.00252108363159487	0.00252108288258788	0.00252108034169739	0.00252107639058638	0.0025210722617782	0.0025210702222536	0.00252107324957939	0.00252108342531095	0.00252109810502089	0.00252110478795855	0.00252108412163789	0.00252104448000824	0.00252106826227515	0.00252113288720878	0.00252100138376258	0.00252116704891992	0.00252106123420854	0.00252099513547147	0.00252106123420854	0.00252116704891992	0.00252100138376258	0.00252113288720878	0.00252106826227515	0.00252104448000824	0.00252108412163789	0.00252110478795855	0.00252109810502089	0.00252108342531095	0.00252107324957939	0.0025210702222536	0.0025210722617782	0.00252107639058638	0.00252108034169739	0.00252108288258788	0.00252108363159487
flux1:	0.684729189892236	0.00237796583199784	0.00237796362029252	0.00237796136386165	0.00237795930809085	0.00237795768603518	0.00237795669431184	0.00237795646885763	0.00237795706199316	0.00237795842262363	0.00237796038208393	0.0023779626492528	0.00237796482028057	0.0023779664107416	0.0023779669211724	0.00237796595003587	0.00237796336848263	0.00237795956128373	0.00237795569927697	0.00237795390275845	0.00237795692915397	0.00237796666393104	0.00237798054519763	0.00237798680629325	0.00237796738829529	0.00237793041726702	0.00237795333517421	0.00237801421399081	0.00237789038173053	0.0023780468311409	0.0023779471068891	0.00237788472764887	0.0023779471068891	0.0023780468311409	0.00237789038173053	0.00237801421399081	0.00237795333517421	0.00237793041726702	0.00237796738829529	0.00237798680629325	0.00237798054519763	0.00237796666393104	0.00237795692915397	0.00237795390275845	0.00237795569927697	0.00237795956128374	0.00237796336848263	0.00237796595003587	0.0023779669211724
flux1:	0.68499163879599	0.00224099329076711	0.00224099149405087	0.00224098964297278	0.00224098794850489	0.00224098661173056	0.0022409858024078	0.00224098563730099	0.0022409861595918	0.00224098732104964	0.00224098896927697	0.00224099084338233	0.00224099258302425	0.00224099375804185	0.00224099392878161	0.00224099275003676	0.00224099013173599	0.00224098646008344	0.00224098284634966	0.00224098127181772	0.00224098428723446	0.00224099359675502	0.00224100672333134	0.00224101260148973	0.00224099439459693	0.00224095997094146	0.00224098204534475	0.00224103936260906	0.00224092287423991	0.00224107050178976	0.00224097660835839	0.00224091779390788	0.00224097660835839	0.00224107050178976	0.00224092287423991	0.00224103936260906	0.00224098204534475	0.00224095997094146	0.00224099439459693	0.00224101260148973	0.00224100672333134	0.00224099359675503	0.00224098428723446	0.00224098127181772	0.00224098284634966	0.00224098646008344	0.00224099013173599	0.00224099275003676	0.00224099392878161
flux1:	0.685254087699743	0.00211004555171587	0.00211004414044089	0.00211004266378162	0.00211004130083497	0.00211004022322688	0.00211003957616003	0.0021100394591269	0.00211003990747588	0.00211004087636939	0.00211004222927049	0.00211004373405864	0.0021100450713464	0.00211004586166285	0.0021100457208263	0.00211004435538551	0.00211004171013213	0.0021100381707924	0.00211003479089912	0.00211003341995292	0.00211003641481982	0.00211004531232508	0.00211005772213757	0.00211006324799285	0.00211004620726729	0.0021100142030375	0.00211003544803386	0.00211008937585467	0.00210997990401578	0.00211011909135227	0.00211003077099084	0.00210997536823402	0.00211003077099084	0.00211011909135227	0.00210997990401578	0.00211008937585467	0.00211003544803386	0.0021100142030375	0.00211004620726729	0.00211006324799285	0.00211005772213757	0.00211004531232509	0.00211003641481982	0.00211003341995292	0.00211003479089912	0.0021100381707924	0.00211004171013213	0.00211004435538551	0.0021100457208263
flux1:	0.685516536603496	0.0019849950767748	0.00198499401598758	0.00198499287809846	0.00198499181318365	0.00198499096616792	0.00198499046015144	0.00198499037930117	0.00198499075237883	0.00198499153831385	0.00198499261579089	0.00198499377971902	0.00198499474881007	0.00198499519042246	0.00198499477126484	0.00198499324487982	0.00198499058686783	0.00198498718043421	0.00198498402300088	0.00198498283914302	0.00198498580403056	0.00198499430038742	0.00198500602606708	0.00198501122297082	0.00198499529713499	0.00198496558120666	0.00198498600546083	0.00198503670474539	0.00198493392371696	0.00198506504064125	0.00198498203846738	0.00198492989636801	0.00198498203846738	0.00198506504064125	0.00198493392371696	0.00198503670474539	0.00198498600546083	0.00198496558120666	0.00198499529713499	0.00198501122297082	0.00198500602606708	0.00198499430038742	0.00198498580403056	0.00198498283914302	0.00198498402300088	0.00198498718043421	0.00198499058686783	0.00198499324487982	0.00198499477126484
flux1:	0.685778985507249	0.00186570667017211	0.00186570592122324	0.00186570508353907	0.00186570428120733	0.00186570363531787	0.00186570324935528	0.00186570319406309	0.00186570349274605	0.00186570410829749	0.00186570493376689	0.00186570578911775	0.00186570642808358	0.00186570656080543	0.00186570590016991	0.00186570424188071	0.00186570158826364	0.00186569831792415	0.00186569537367576	0.0018656943617105	0.00186569728711647	0.00186570539102283	0.00186571646055199	0.00186572134565828	0.00186570647854098	0.00186567891818869	0.00186569852630239	0.00186574614806287	0.00186564973543521	0.00186577314036294	0.00186569520530444	0.00186564617531165	0.00186569520530444	0.00186577314036294	0.00186564973543521	0.00186574614806287	0.00186569852630239	0.00186567891818869	0.00186570647854098	0.00186572134565828	0.00186571646055199	0.00186570539102283	0.00186569728711647	0.0018656943617105	0.00186569537367576	0.00186569831792415	0.00186570158826364	0.00186570424188071	0.00186570590016991
flux1:	0.686041434411003	0.00175203839636177	0.00175203791859984	0.0017520373413416	0.00175203676577081	0.00175203629200399	0.00175203600633514	0.00175203596787274	0.00175203619543864	0.00175203665590459	0.00175203725563801	0.00175203783750552	0.00175203818704415	0.00175203805304418	0.00175203718983517	0.00175203543048603	0.001752032800035	0.00175202967045797	0.00175202693140513	0.00175202607696216	0.00175202895321419	0.00175203667150557	0.00175204710894406	0.00175205169434362	0.00175203782633539	0.00175201228878458	0.00175203108264974	0.00175207576930586	0.00175198540756471	0.00175210144801626	0.00175202833369418	0.00175198227013751	0.00175202833369418	0.00175210144801626	0.00175198540756472	0.00175207576930586	0.00175203108264974	0.00175201228878458	0.00175203782633539	0.00175205169434362	0.00175204710894406	0.00175203667150557	0.00175202895321419	0.00175202607696216	0.00175202693140513	0.00175202967045797	0.001752032800035	0.00175203543048603	0.00175203718983517
flux1:	0.686303883314756	0.00164384247208369	0.0016438422244489	0.00164384186815725	0.00164384148451719	0.0016438411554338	0.00164384095229907	0.00164384092421186	0.00164384108630926	0.00164384140928299	0.00164384181161952	0.00164384215682395	0.00164384225896057	0.00164384190134369	0.00164384087508771	0.00164383904596437	0.00164383645786849	0.00164383347423759	0.00164383093300096	0.00164383022218807	0.00164383303945154	0.00164384037748418	0.00164385020373842	0.00164385449759644	0.00164384156706439	0.00164381792096784	0.00164383590105301	0.00164387778768257	0.00164379316567227	0.00164390217876088	0.00164383364429589	0.00164379040474416	0.00164383364429589	0.00164390217876088	0.00164379316567227	0.00164387778768257	0.00164383590105301	0.00164381792096784	0.00164384156706439	0.00164385449759644	0.00164385020373842	0.00164384037748418	0.00164383303945154	0.00164383022218807	0.00164383093300096	0.00164383347423759	0.00164383645786849	0.00164383904596438	0.00164384087508771
flux1:	0.686566332218509	0.001540966129458	0.00154096607190561	0.00154096589874957	0.00154096567430741	0.00154096546486158	0.00154096532900084	0.00154096530724721	0.00154096541167111	0.00154096561647423	0.00154096585095575	0.00154096599694589	0.00154096589378031	0.00154096535526708	0.00154096420481186	0.00154096233644264	0.0015409598092833	0.00154095697650221	0.001540954625789	0.00154095404496891	0.0015409567933441	0.00154096375542793	0.00154097298902798	0.0015409769966847	0.00154096494130304	0.00154094305809856	0.00154096022462615	0.00154099944012402	0.00154092025435837	0.00154102256725022	0.00154095837797848	0.0015409178235579	0.00154095837797848	0.00154102256725022	0.00154092025435837	0.00154099944012402	0.00154096022462615	0.00154094305809856	0.00154096494130304	0.0015409769966847	0.00154097298902798	0.00154096375542793	0.0015409567933441	0.00154095404496891	0.001540954625789	0.00154095697650221	0.00154095980928331	0.00154096233644264	0.00154096420481186
flux1:	0.686828781122262	0.00144325244738678	0.00144325254208835	0.00144325251691276	0.00144325242185959	0.00144325230995243	0.00144325222885266	0.00144325221173348	0.00144325226804584	0.00144325237506985	0.00144325247155176	0.00144325245534692	0.00144325218789877	0.00144325150964903	0.00144325027203929	0.00144324839318921	0.0014432459441079	0.00144324326618335	0.00144324109841446	0.00144324063409474	0.00144324330378353	0.00144324989363843	0.00144325855149071	0.00144326227648939	0.00144325103444951	0.00144323078956436	0.0014432471435464	0.00144328381166148	0.00144320976746012	0.0014433056977865	0.00144324562587545	0.00144320762154415	0.00144324562587546	0.0014433056977865	0.00144320976746012	0.00144328381166148	0.0014432471435464	0.00144323078956436	0.00144325103444951	0.00144326227648938	0.00144325855149071	0.00144324989363843	0.00144324330378353	0.00144324063409474	0.00144324109841446	0.00144324326618336	0.0014432459441079	0.00144324839318921	0.00144325027203929
flux1:	0.687091230026016	0.00135054114890383	0.00135054136119262	0.00135054145228721	0.00135054146028449	0.00135054142705649	0.00135054139097513	0.00135054137889047	0.00135054139793022	0.00135054142793469	0.00135054141572049	0.00135054127293881	0.00135054088013151	0.0013505401007465	0.00135053881030209	0.00135053694717689	0.00135053459124379	0.00135053207084589	0.0013505300779245	0.00135052971674488	0.00135053229826568	0.00135053851947534	0.00135054661756304	0.00135055006257629	0.00135053957364879	0.00135052084752591	0.00135053639163494	0.00135057063186394	0.00135050144430024	0.00135059130050814	0.00135053512546678	0.001350499540244	0.00135053512546678	0.00135059130050814	0.00135050144430024	0.00135057063186394	0.00135053639163494	0.00135052084752591	0.00135053957364879	0.00135055006257629	0.00135054661756304	0.00135053851947534	0.00135053229826568	0.00135052971674487	0.0013505300779245	0.00135053207084589	0.00135053459124379	0.00135053694717689	0.00135053881030209
flux1:	0.687353678929769	0.00126266936247926	0.00126266966152473	0.00126266984111518	0.00126266992957609	0.00126266995946533	0.00126266996126587	0.00126266995634214	0.00126266994967033	0.00126266992308375	0.00126266983012645	0.00126266959413677	0.00126266911195079	0.00126266826667583	0.0012626669542858	0.00126266512995071	0.00126266287973129	0.00126266051792125	0.00126265869112786	0.00126265841992553	0.00126266090435479	0.00126266676079529	0.0012626743148032	0.00126267748243593	0.0012626676888654	0.00126265036779557	0.00126266510705699	0.00126269703538262	0.0012626324300369	0.00126271651166985	0.00126266402075143	0.00126263072790139	0.00126266402075143	0.00126271651166985	0.0012626324300369	0.00126269703538262	0.00126266510705699	0.00126265036779557	0.0012626676888654	0.00126267748243593	0.0012626743148032	0.00126266676079529	0.00126266090435479	0.00126265841992553	0.00126265869112786	0.00126266051792125	0.00126266287973129	0.00126266512995071	0.0012626669542858
flux1:	0.687616127833522	0.00117947234563979	0.00117947270485315	0.00117947294933024	0.00117947309946356	0.00117947318006648	0.00117947321490885	0.00117947322054126	0.00117947319986625	0.00117947313613016	0.00117947298833572	0.00117947268956095	0.00117947215037551	0.00117947127051361	0.00117946996314815	0.00117946819715577	0.00117946606246356	0.00117946385857269	0.00117946218856711	0.00117946199449947	0.0011794643737188	0.00117946986994207	0.00117947689578836	0.00117947978924244	0.0011794706364641	0.00117945461321729	0.00117946855551819	0.0011794982849872	0.00117943799850593	0.00117951659641233	0.00117946758491121	0.00117943646208232	0.00117946758491121	0.00117951659641233	0.00117943799850593	0.00117949828498719	0.00117946855551819	0.00117945461321729	0.0011794706364641	0.00117947978924244	0.00117947689578836	0.00117946986994207	0.0011794643737188	0.00117946199449947	0.00117946218856711	0.00117946385857269	0.00117946606246356	0.00117946819715577	0.00117946996314815
flux1:	0.687878576737275	0.00110078416961093	0.00110078456679879	0.00110078485671402	0.0011007850533678	0.00110078517514535	0.00110078524007629	0.00110078526043089	0.00110078523705349	0.00110078515404451	0.00110078497470359	0.00110078464009283	0.0011007840722243	0.00110078318476029	0.0011007819051923	0.00110078021340539	0.00110077820122217	0.00110077615286051	0.00110077462976887	0.00110077450047259	0.00110077676740278	0.00110078190895952	0.00110078842322239	0.00110079104681554	0.00110078248399071	0.00110076765824789	0.00110078081466502	0.00110080845580905	0.00110075223627695	0.00110082563274752	0.00110077990419446	0.0011007508335159	0.00110077990419446	0.00110082563274752	0.00110075223627695	0.00110080845580905	0.00110078081466502	0.00110076765824789	0.00110078248399071	0.00110079104681555	0.00110078842322239	0.00110078190895952	0.00110077676740277	0.00110077450047259	0.00110077462976887	0.00110077615286051	0.00110077820122217	0.00110078021340539	0.0011007819051923
flux1:	0.688141025641029	0.00102643836401543	0.00102643878131029	0.00102643910117552	0.00102643933252372	0.00102643948839831	0.001026439581886	0.00102643962140177	0.00102643960571497	0.00102643951927041	0.00102643932863526	0.00102643898131197	0.00102643840874714	0.00102643753617228	0.0010264363028921	0.00102643469747985	0.00102643281201931	0.00102643091518981	0.00102642952875366	0.00102642945251999	0.0010264316013261	0.00102643639501665	0.00102644241524989	0.00102644477478774	0.00102643675516229	0.00102642303375581	0.00102643541871237	0.00102646107982047	0.00102640868695738	0.00102647715579704	0.00102643452205994	0.00102640739019844	0.00102643452205994	0.00102647715579704	0.00102640868695738	0.00102646107982047	0.00102643541871237	0.00102642303375581	0.00102643675516229	0.00102644477478774	0.00102644241524989	0.00102643639501665	0.0010264316013261	0.00102642945251999	0.00102642952875366	0.00102643091518981	0.00102643281201931	0.00102643469747985	0.0010264363028921
flux1:	0.688403474544782	9.56268520976263e-4	9.56268944581346e-4	9.56269282515804e-4	9.56269539633454e-4	9.56269724521497e-4	9.56269845975723e-4	9.56269908901637e-4	9.56269909971225e-4	9.5626983353582e-4	9.56269648549739e-4	9.56269307633949e-4	9.56268749947208e-4	9.56267910266388e-4	9.56266737566444e-4	9.56265227148066e-4	9.56263470036128e-4	9.56261719328562e-4	9.56260459093409e-4	9.56260425041943e-4	9.5626245129674e-4	9.56266905343601e-4	9.56272450280071e-4	9.56274553286126e-4	9.56267034382082e-4	9.56254331359194e-4	9.56265962625323e-4	9.5628974988178e-4	9.56240955080369e-4	9.56304761623067e-4	9.5626504292173e-4	9.56239741101789e-4	9.56265042921731e-4	9.56304761623068e-4	9.56240955080369e-4	9.5628974988178e-4	9.56265962625323e-4	9.56254331359194e-4	9.56267034382082e-4	9.56274553286125e-4	9.56272450280071e-4	9.56266905343601e-4	9.5626245129674e-4	9.56260425041943e-4	9.56260459093409e-4	9.56261719328561e-4	9.56263470036128e-4	9.56265227148065e-4	9.56266737566444e-4
flux1:	0.688665923448535	8.90108858266567e-4	8.90109278057858e-4	8.90109625327675e-4	8.90109901699617e-4	8.90110112021311e-4	8.9011026133467e-4	8.90110351329404e-4	8.90110376574162e-4	8.90110320976354e-4	8.90110155154409e-4	8.90109835748316e-4	8.90109308184924e-4	8.90108515082406e-4	8.90107413284092e-4	8.90106003190773e-4	8.90104373734024e-4	8.90102762573217e-4	8.90101618095716e-4	8.90101616331168e-4	8.9010351712839e-4	8.90107641267918e-4	8.90112730915204e-4	8.90114586728871e-4	8.9010753038427e-4	8.90095766912483e-4	8.9010666546872e-4	8.90128682973779e-4	8.90083269196946e-4	8.90142670273734e-4	8.90105695118787e-4	8.90082119110268e-4	8.90105695118786e-4	8.90142670273735e-4	8.90083269196946e-4	8.90128682973778e-4	8.9010666546872e-4	8.90095766912483e-4	8.9010753038427e-4	8.90114586728871e-4	8.90112730915203e-4	8.90107641267918e-4	8.9010351712839e-4	8.90101616331167e-4	8.90101618095716e-4	8.90102762573217e-4	8.90104373734024e-4	8.90106003190773e-4	8.90107413284092e-4
flux1:	0.688928372352288	8.27794741422404e-4	8.27795150452326e-4	8.27795500947407e-4	8.27795791952208e-4	8.27796025154773e-4	8.27796202293777e-4	8.27796322107846e-4	8.2779637708923e-4	8.27796350447202e-4	8.27796213899136e-4	8.27795927219174e-4	8.27795440920722e-4	8.27794704056446e-4	8.27793679849066e-4	8.2779237247382e-4	8.2779086798829e-4	8.27789388912684e-4	8.27788349967998e-4	8.27788371708335e-4	8.27790145720566e-4	8.27793951215905e-4	8.27798606852373e-4	8.27800226608863e-4	8.2779359888482e-4	8.27782703021491e-4	8.27792892807288e-4	8.27813242500416e-4	8.27771004059193e-4	8.27826247931422e-4	8.27791852998099e-4	8.27769903075369e-4	8.277918529981e-4	8.27826247931423e-4	8.27771004059193e-4	8.27813242500416e-4	8.27792892807288e-4	8.27782703021491e-4	8.2779359888482e-4	8.27800226608863e-4	8.27798606852373e-4	8.27793951215905e-4	8.27790145720565e-4	8.27788371708335e-4	8.27788349967998e-4	8.27789388912684e-4	8.2779086798829e-4	8.2779237247382e-4	8.27793679849065e-4
flux1:	0.689190821256042	7.69163164989018e-4	7.69163558935399e-4	7.69163908624665e-4	7.69164211030036e-4	7.6916446515379e-4	7.69164669820822e-4	7.69164821072923e-4	7.69164909396432e-4	7.69164917146743e-4	7.69164816726671e-4	7.69164570359625e-4	7.69164132704524e-4	7.69163458110673e-4	7.69162514971312e-4	7.69161310177273e-4	7.69159926351014e-4	7.69158571300219e-4	7.69157628074278e-4	7.69157665741675e-4	7.69159313221725e-4	7.69162812802369e-4	7.69167056885238e-4	7.6916845339446e-4	7.69162224370973e-4	7.69152130721405e-4	7.69161638292327e-4	7.691804197992e-4	7.69141162032733e-4	7.69192488302701e-4	7.69160518250718e-4	7.69140099127387e-4	7.69160518250717e-4	7.69192488302701e-4	7.69141162032733e-4	7.69180419799199e-4	7.69161638292328e-4	7.69152130721405e-4	7.69162224370973e-4	7.6916845339446e-4	7.69167056885238e-4	7.69162812802369e-4	7.69159313221725e-4	7.69157665741675e-4	7.69157628074278e-4	7.69158571300219e-4	7.69159926351014e-4	7.69161310177273e-4	7.69162514971312e-4
flux1:	0.689453270159795	7.14053193302976e-4	7.14053569903204e-4	7.14053916303897e-4	7.14054227803128e-4	7.14054501112206e-4	7.14054732491432e-4	7.14054915542855e-4	7.14055038866061e-4	7.14055083901821e-4	7.14055023464481e-4	7.14054821722092e-4	7.14054436751899e-4	7.14053827299048e-4	7.14052965963218e-4	7.14051861522517e-4	7.1405059278849e-4	7.14049353381635e-4	7.14048496636647e-4	7.14048543906476e-4	7.14050066634145e-4	7.14053274370575e-4	7.14057130370164e-4	7.14058317913516e-4	7.14052461396876e-4	7.14043110686138e-4	7.14051964803919e-4	7.14069275228349e-4	7.14032814107502e-4	7.14080453618823e-4	7.14050760869268e-4	7.14031781612878e-4	7.14050760869268e-4	7.14080453618823e-4	7.14032814107502e-4	7.14069275228349e-4	7.14051964803919e-4	7.14043110686138e-4	7.14052461396876e-4	7.14058317913516e-4	7.14057130370164e-4	7.14053274370575e-4	7.14050066634144e-4	7.14048543906476e-4	7.14048496636646e-4	7.14049353381635e-4	7.14050592788489e-4	7.14051861522517e-4	7.14052965963218e-4
flux1:	0.689715719063548	6.62306361424657e-4	6.62306719929479e-4	6.62307061619457e-4	6.62307380430715e-4	6.62307671122349e-4	6.62307927714985e-4	6.62308141639211e-4	6.62308299775672e-4	6.62308382676389e-4	6.62308363416714e-4	6.62308207761514e-4	6.62307876663794e-4	6.62307332567085e-4	6.62306551522183e-4	6.62305543560707e-4	6.623043834598e-4	6.62303251250308e-4	6.62302472455343e-4	6.62302524261647e-4	6.62303925440787e-4	6.62306856564845e-4	6.62310348740657e-4	6.6231134280565e-4	6.62305835970588e-4	6.62297174553999e-4	6.62305405732973e-4	6.62321339414391e-4	6.62287501089697e-4	6.62331675829035e-4	6.62304120308859e-4	6.62286494239377e-4	6.62304120308859e-4	6.62331675829035e-4	6.62287501089697e-4	6.6232133941439e-4	6.62305405732973e-4	6.62297174553999e-4	6.62305835970589e-4	6.62311342805651e-4	6.62310348740658e-4	6.62306856564846e-4	6.62303925440787e-4	6.62302524261647e-4	6.62302472455342e-4	6.62303251250308e-4	6.62304383459799e-4	6.62305543560707e-4	6.62306551522183e-4
flux1:	0.689978167967302	6.13767037025085e-4	6.13767377699688e-4	6.13767713894015e-4	6.13768038436609e-4	6.13768344435279e-4	6.13768623982906e-4	6.13768866621636e-4	6.13769057725318e-4	6.13769177057738e-4	6.13769197908907e-4	6.13769087424144e-4	6.13768809043812e-4	6.13768328381999e-4	6.13767624358869e-4	6.13766707785925e-4	6.13765649303985e-4	6.13764616000155e-4	6.13763907422299e-4	6.13763959921192e-4	6.13765244034117e-4	6.13767914717285e-4	6.13771067852309e-4	6.13771884824846e-4	6.13766707814047e-4	6.13758687150051e-4	6.13766327182033e-4	6.13780975437595e-4	6.13749595750809e-4	6.13790518761533e-4	6.13764967625332e-4	6.137486122013e-4	6.13764967625331e-4	6.13790518761533e-4	6.13749595750809e-4	6.13780975437595e-4	6.13766327182034e-4	6.13758687150051e-4	6.13766707814046e-4	6.13771884824846e-4	6.13771067852309e-4	6.13767914717285e-4	6.13765244034117e-4	6.13763959921192e-4	6.13763907422299e-4	6.13764616000155e-4	6.13765649303985e-4	6.13766707785925e-4	6.13767624358869e-4
flux1:	0.690240616871055	5.68282744202123e-4	5.68283067894614e-4	5.68283398100055e-4	5.6828372675434e-4	5.68284045590486e-4	5.6828434507925e-4	5.68284613171633e-4	5.68284833983589e-4	5.68284986651309e-4	5.6828504471662e-4	5.68284976594357e-4	5.68284747948084e-4	5.68284327171751e-4	5.68283695613534e-4	5.68282864519667e-4	5.68281900386567e-4	5.68280958031274e-4	5.68280312785979e-4	5.68280363280851e-4	5.68281535908843e-4	5.68283963011274e-4	5.68286802120911e-4	5.68287458954216e-4	5.68282594456101e-4	5.68275170563391e-4	5.68282252041e-4	5.68295702909379e-4	5.68266626885919e-4	5.68304502202719e-4	5.68280829540639e-4	5.68265666236285e-4	5.68280829540639e-4	5.68304502202719e-4	5.68266626885919e-4	5.68295702909379e-4	5.68282252041e-4	5.68275170563391e-4	5.682825944561e-4	5.68287458954216e-4	5.68286802120911e-4	5.68283963011274e-4	5.68281535908842e-4	5.68280363280851e-4	5.68280312785979e-4	5.68280958031275e-4	5.68281900386567e-4	5.68282864519667e-4	5.68283695613534e-4
flux1:	0.690503065774808	5.2570445035061e-4	5.25704758140483e-4	5.25705081894221e-4	5.25705412845061e-4	5.25705741612224e-4	5.25706057346367e-4	5.25706346715332e-4	5.25706592852874e-4	5.25706774472559e-4	5.2570686546768e-4	5.25706835491847e-4	5.25706652263481e-4	5.25706286672767e-4	5.25705722164737e-4	5.25704970175321e-4	5.25704093118158e-4	5.25703234224446e-4	5.25702646286521e-4	5.25702693120915e-4	5.25703760740515e-4	5.25705961543773e-4	5.25708511574752e-4	5.25709025452499e-4	5.25704458276253e-4	5.25697591194352e-4	5.25704147050026e-4	5.25716485051471e-4	5.2568956638874e-4	5.25724589000719e-4	5.25702675540053e-4	5.25688629716359e-4	5.25702675540053e-4	5.2572458900072e-4	5.2568956638874e-4	5.25716485051471e-4	5.25704147050026e-4	5.25697591194352e-4	5.25704458276252e-4	5.25709025452499e-4	5.25708511574753e-4	5.25705961543773e-4	5.25703760740515e-4	5.25702693120915e-4	5.25702646286521e-4	5.25703234224446e-4	5.25704093118158e-4	5.25704970175321e-4	5.25705722164738e-4
flux1:	0.690765514678561	4.85886817343138e-4	4.85887110275123e-4	4.85887426967378e-4	4.8588775812558e-4	4.85888093505514e-4	4.85888421235732e-4	4.85888727013642e-4	4.85888993282113e-4	4.85889198565385e-4	4.8588931725011e-4	4.85889320254563e-4	4.85889177253672e-4	4.85888861430301e-4	4.85888358078817e-4	4.85887678655376e-4	4.85886881601721e-4	4.85886099244205e-4	4.85885563423171e-4	4.85885605848423e-4	4.85886575613547e-4	4.85888567549437e-4	4.85890853082945e-4	4.8589124109188e-4	4.85886957755977e-4	4.85880611025629e-4	4.85886674100704e-4	4.85897980025169e-4	4.8587308058929e-4	4.85905436437118e-4	4.85885169243983e-4	4.85872170016311e-4	4.85885169243984e-4	4.85905436437118e-4	4.8587308058929e-4	4.85897980025169e-4	4.85886674100704e-4	4.85880611025629e-4	4.85886957755977e-4	4.8589124109188e-4	4.85890853082945e-4	4.85888567549437e-4	4.85886575613547e-4	4.85885605848422e-4	4.85885563423171e-4	4.85886099244205e-4	4.85886881601721e-4	4.85887678655376e-4	4.85888358078818e-4
flux1:	0.691027963582315	4.48688418390476e-4	4.48688697292817e-4	4.48689006067725e-4	4.48689335059429e-4	4.48689673401714e-4	4.48690008492148e-4	4.48690325367867e-4	4.48690606076295e-4	4.48690829198603e-4	4.48690969780407e-4	4.48691000066093e-4	4.48690891636013e-4	4.48690619818994e-4	4.48690171572125e-4	4.48689558257306e-4	4.48688834487822e-4	4.48688122352403e-4	4.48687634237615e-4	4.48687672263141e-4	4.4868855178288e-4	4.48690352169625e-4	4.48692397140839e-4	4.48692675965895e-4	4.48688664313485e-4	4.48682804490012e-4	4.48688407145022e-4	4.48698757877407e-4	4.48675747218301e-4	4.48705613229287e-4	4.48686885415553e-4	4.48674865519887e-4	4.48686885415553e-4	4.48705613229288e-4	4.48675747218302e-4	4.48698757877407e-4	4.48688407145022e-4	4.48682804490012e-4	4.48688664313485e-4	4.48692675965896e-4	4.48692397140838e-4	4.48690352169624e-4	4.4868855178288e-4	4.48687672263141e-4	4.48687634237614e-4	4.48688122352403e-4	4.48688834487822e-4	4.48689558257306e-4	4.48690171572125e-4
flux1:	0.691290412486068	4.13971922047744e-4	4.13972187428724e-4	4.13972487153492e-4	4.13972811364666e-4	4.13973148805714e-4	4.1397348642309e-4	4.13973808893489e-4	4.13974098157398e-4	4.13974333098269e-4	4.13974489593721e-4	4.13974541293191e-4	4.1397446165953e-4	4.13974228058182e-4	4.13973828964624e-4	4.13973275570287e-4	4.13972618822842e-4	4.13971971219263e-4	4.13971527101295e-4	4.13971561335601e-4	4.13972358456805e-4	4.13973984252355e-4	4.13975811696533e-4	4.1397599734865e-4	4.13972246200139e-4	4.13966842409659e-4	4.13972016183928e-4	4.13981484572598e-4	4.13960239464875e-4	4.13987783628011e-4	4.13970494067392e-4	4.13959389726962e-4	4.13970494067392e-4	4.13987783628011e-4	4.13960239464875e-4	4.13981484572599e-4	4.13972016183928e-4	4.13966842409659e-4	4.13972246200139e-4	4.1397599734865e-4	4.13975811696534e-4	4.13973984252355e-4	4.13972358456805e-4	4.13971561335601e-4	4.13971527101295e-4	4.13971971219263e-4	4.13972618822842e-4	4.13973275570287e-4	4.13973828964624e-4
flux1:	0.691552861389821	3.81604244911354e-4	3.81604496923887e-4	3.81604786213566e-4	3.81605102875086e-4	3.81605435481017e-4	3.81605770790295e-4	3.81606093401057e-4	3.81606385418558e-4	3.81606626261074e-4	3.8160679280515e-4	3.81606860186956e-4	3.81606803741577e-4	3.81606602783621e-4	3.81606247190087e-4	3.81605747930954e-4	3.816051524606e-4	3.81604564303731e-4	3.81604161079085e-4	3.81604192569202e-4	3.81604915171929e-4	3.81606382752445e-4	3.81608014585289e-4	3.81608122169438e-4	3.81604621019536e-4	3.81599644564831e-4	3.81604419890424e-4	3.81613074662559e-4	3.81593478677269e-4	3.81618860158671e-4	3.81602913214768e-4	3.81592664008293e-4	3.81602913214768e-4	3.81618860158671e-4	3.81593478677269e-4	3.81613074662559e-4	3.81604419890424e-4	3.81599644564831e-4	3.81604621019535e-4	3.81608122169438e-4	3.81608014585289e-4	3.81606382752445e-4	3.81604915171929e-4	3.81604192569202e-4	3.81604161079085e-4	3.81604564303731e-4	3.816051524606e-4	3.81605747930954e-4	3.81606247190087e-4
flux1:	0.691815310293574	3.51456674616696e-4	3.51456913078199e-4	3.51457190361814e-4	3.51457496660224e-4	3.5145782057893e-4	3.51458148931486e-4	3.51458466494668e-4	3.51458755785159e-4	3.51458996966229e-4	3.51459168063518e-4	3.51459245772945e-4	3.51459207292399e-4	3.51459033808269e-4	3.51458716498479e-4	3.51458266076072e-4	3.51457726676847e-4	3.5145719344348e-4	3.51456828509683e-4	3.51456858586116e-4	3.51457514398589e-4	3.5145883936812e-4	3.51460296205825e-4	3.51460339734039e-4	3.51457078497661e-4	3.51452502517505e-4	3.51456908489781e-4	3.51464814214703e-4	3.51446757324878e-4	3.51470126622596e-4	3.51455431890666e-4	3.51445980623186e-4	3.51455431890666e-4	3.51470126622597e-4	3.51446757324878e-4	3.51464814214703e-4	3.51456908489781e-4	3.51452502517506e-4	3.51457078497661e-4	3.51460339734039e-4	3.51460296205825e-4	3.5145883936812e-4	3.51457514398589e-4	3.51456858586116e-4	3.51456828509682e-4	3.5145719344348e-4	3.51457726676847e-4	3.51458266076072e-4	3.51458716498479e-4
flux1:	0.692077759197328	3.23404964795348e-4	3.23405189248722e-4	3.23405452862247e-4	3.23405746062103e-4	3.23406057671274e-4	3.23406374774057e-4	3.23406682552871e-4	3.23406964151094e-4	3.2340720065773e-4	3.23407371373246e-4	3.23407454609471e-4	3.23407429410077e-4	3.23407278757461e-4	3.23406995038174e-4	3.23406588681485e-4	3.23406100676971e-4	3.23405618345091e-4	3.2340528949289e-4	3.23405319626093e-4	3.23405916064309e-4	3.23407113099769e-4	3.23408414121818e-4	3.23408406373459e-4	3.23405375182213e-4	3.23401174365329e-4	3.23405238569955e-4	3.23412455669427e-4	3.23395833890439e-4	3.23417333026349e-4	3.23403805089647e-4	3.23395097666533e-4	3.23403805089647e-4	3.23417333026349e-4	3.23395833890438e-4	3.23412455669427e-4	3.23405238569955e-4	3.23401174365329e-4	3.23405375182213e-4	3.23408406373459e-4	3.23408414121819e-4	3.23407113099769e-4	3.23405916064309e-4	3.23405319626093e-4	3.23405289492889e-4	3.23405618345091e-4	3.23406100676971e-4	3.23406588681484e-4	3.23406995038174e-4
flux1:	0.692340208101081	2.97329403686859e-4	2.9732961348832e-4	2.97329861780717e-4	2.97330139345832e-4	2.97330435386088e-4	2.97330737442954e-4	2.97331031297345e-4	2.97331300898936e-4	2.97331528409174e-4	2.97331694499761e-4	2.97331779132556e-4	2.97331763166966e-4	2.97331631301783e-4	2.97331377042929e-4	2.97331010513231e-4	2.97330569723219e-4	2.97330134700628e-4	2.97329840009268e-4	2.97329871682462e-4	2.97330415717928e-4	2.97331498451512e-4	2.97332661307107e-4	2.9733261373637e-4	2.97329802785023e-4	2.97325953137545e-4	2.97329701531708e-4	2.97336286334483e-4	2.97321001398673e-4	2.97340764144162e-4	2.9732832234497e-4	2.97320307649488e-4	2.9732832234497e-4	2.97340764144163e-4	2.97321001398673e-4	2.97336286334483e-4	2.97329701531708e-4	2.97325953137545e-4	2.97329802785022e-4	2.9733261373637e-4	2.97332661307107e-4	2.97331498451512e-4	2.97330415717928e-4	2.97329871682462e-4	2.97329840009268e-4	2.97330134700627e-4	2.9733056972322e-4	2.97331010513231e-4	2.97331377042929e-4
flux1:	0.692602657004834	2.73114858122589e-4	2.73115052542826e-4	2.73115283982932e-4	2.73115543686123e-4	2.7311582137095e-4	2.73116105190342e-4	2.73116381680081e-4	2.73116635737852e-4	2.73116850707968e-4	2.73117008698055e-4	2.73117091329533e-4	2.73117081231659e-4	2.73116964733137e-4	2.73116736370059e-4	2.7311640593774e-4	2.7311600862829e-4	2.73115617676851e-4	2.731153554174e-4	2.73115390019223e-4	2.73115888076729e-4	2.73116869016097e-4	2.73117909773247e-4	2.73117832461891e-4	2.73115231902286e-4	2.73111710565739e-4	2.73115167409623e-4	2.7312117224613e-4	2.73107131309883e-4	2.73125283441293e-4	2.73113851666147e-4	2.73106481440677e-4	2.73113851666147e-4	2.73125283441293e-4	2.73107131309883e-4	2.7312117224613e-4	2.73115167409623e-4	2.73111710565739e-4	2.73115231902286e-4	2.73117832461891e-4	2.73117909773247e-4	2.73116869016098e-4	2.7311588807673e-4	2.73115390019224e-4	2.731153554174e-4	2.73115617676851e-4	2.73116008628289e-4	2.7311640593774e-4	2.73116736370059e-4
flux1:	0.692865105908588	2.50650794608828e-4	2.50650972935658e-4	2.50651186209829e-4	2.50651426223213e-4	2.50651683320222e-4	2.50651946386241e-4	2.50652202831141e-4	2.50652438604079e-4	2.50652638306204e-4	2.50652785513843e-4	2.50652863492512e-4	2.50652856578907e-4	2.50652752637277e-4	2.50652547143474e-4	2.50652249544701e-4	2.50651892368375e-4	2.50651542529373e-4	2.50651311079966e-4	2.506513498191e-4	2.50651807704891e-4	2.50652698189892e-4	2.5065363132453e-4	2.50653532976284e-4	2.50651132854589e-4	2.50647917969904e-4	2.50651105803275e-4	2.50656579135281e-4	2.50643694515821e-4	2.50660354095067e-4	2.50649860573237e-4	2.50643089304105e-4	2.50649860573237e-4	2.50660354095067e-4	2.50643694515821e-4	2.50656579135281e-4	2.50651105803275e-4	2.50647917969904e-4	2.50651132854589e-4	2.50653532976284e-4	2.5065363132453e-4	2.50652698189892e-4	2.50651807704892e-4	2.506513498191e-4	2.50651311079966e-4	2.50651542529372e-4	2.50651892368375e-4	2.50652249544701e-4	2.50652547143474e-4
flux1:	0.693127554812341	2.29831279235413e-4	2.2983144086817e-4	2.29831634961061e-4	2.29831853921679e-4	2.2983208880242e-4	2.29832329309004e-4	2.29832563808324e-4	2.29832779367539e-4	2.29832961883698e-4	2.29833096404264e-4	2.29833167799735e-4	2.29833162036258e-4	2.29833068411824e-4	2.29832883250446e-4	2.29832615630967e-4	2.29832295563283e-4	2.29831984088282e-4	2.29831781863981e-4	2.29831825706571e-4	2.29832248565987e-4	2.29833058759304e-4	2.29833897180538e-4	2.29833785152384e-4	2.2983157538445e-4	2.29828645996548e-4	2.29831585654376e-4	2.298365722339e-4	2.29824761172367e-4	2.29840038847891e-4	2.29830415961874e-4	2.29824200767657e-4	2.29830415961874e-4	2.29840038847892e-4	2.29824761172367e-4	2.298365722339e-4	2.29831585654376e-4	2.29828645996548e-4	2.2983157538445e-4	2.29833785152384e-4	2.29833897180538e-4	2.29833058759304e-4	2.29832248565988e-4	2.29831825706571e-4	2.29831781863981e-4	2.29831984088282e-4	2.29832295563283e-4	2.29832615630967e-4	2.29832883250446e-4
flux1:	0.693390003716094	2.10554958123165e-4	2.10555102651576e-4	2.10555276905025e-4	2.10555473953107e-4	2.10555685611161e-4	2.10555902461423e-4	2.1055611387658e-4	2.10556308074078e-4	2.10556472253952e-4	2.10556592909805e-4	2.10556656456978e-4	2.10556650399616e-4	2.10556565361694e-4	2.1055639842348e-4	2.10556158276069e-4	2.10555872553172e-4	2.10555596843758e-4	2.1055542224251e-4	2.10555471872062e-4	2.10555864174515e-4	2.10556603082634e-4	2.10557358189274e-4	2.10557238553978e-4	2.1055520893285e-4	2.10552544929633e-4	2.10555255590267e-4	2.10559796641585e-4	2.10548981088682e-4	2.10562980411819e-4	2.10554164518399e-4	2.10548465041443e-4	2.10554164518399e-4	2.10562980411819e-4	2.10548981088682e-4	2.10559796641585e-4	2.10555255590267e-4	2.10552544929633e-4	2.1055520893285e-4	2.10557238553978e-4	2.10557358189274e-4	2.10556603082634e-4	2.10555864174515e-4	2.10555471872062e-4	2.1055542224251e-4	2.10555596843758e-4	2.10555872553172e-4	2.10556158276069e-4	2.1055639842348e-4
flux1:	0.693652452619847	1.92725020101213e-4	1.92725147363955e-4	1.92725301511447e-4	1.92725476301049e-4	1.92725664340299e-4	1.92725857114847e-4	1.92726045021017e-4	1.92726217428279e-4	1.92726362818696e-4	1.92726469083407e-4	1.92726524104901e-4	1.92726516823253e-4	1.92726439076821e-4	1.92726288611287e-4	1.92726073712339e-4	1.92725819773834e-4	1.92725577332401e-4	1.92725428697524e-4	1.92725484495901e-4	1.92725850044228e-4	1.92726525564299e-4	1.92727207327219e-4	1.92727084961024e-4	1.92725225190255e-4	1.92722807269609e-4	1.92725306528822e-4	1.92729439947498e-4	1.92719546367796e-4	1.92732364119688e-4	1.92724295380085e-4	1.92719073680965e-4	1.92724295380084e-4	1.92732364119688e-4	1.92719546367796e-4	1.92729439947498e-4	1.92725306528823e-4	1.92722807269608e-4	1.92725225190255e-4	1.92727084961024e-4	1.92727207327219e-4	1.92726525564299e-4	1.92725850044228e-4	1.92725484495901e-4	1.92725428697524e-4	1.927255773324e-4	1.92725819773835e-4	1.92726073712339e-4	1.92726288611287e-4
flux1:	0.693914901523601	1.76249143272871e-4	1.76249253393501e-4	1.76249387569906e-4	1.76249540253634e-4	1.76249704850264e-4	1.76249873749726e-4	1.76250038362858e-4	1.76250189186763e-4	1.76250315941059e-4	1.76250407846595e-4	1.76250454161662e-4	1.76250445152822e-4	1.76250373759776e-4	1.76250238305407e-4	1.76250046655008e-4	1.76249822094748e-4	1.7624961048748e-4	1.76249486086113e-4	1.76249548133486e-4	1.76249890094028e-4	1.76250509081783e-4	1.76251126146352e-4	1.76251004835579e-4	1.76249304581983e-4	1.7624711424041e-4	1.76249418204816e-4	1.76253178767815e-4	1.76244137958949e-4	1.76255864483456e-4	1.76248486701086e-4	1.76243707155722e-4	1.76248486701086e-4	1.76255864483456e-4	1.76244137958949e-4	1.76253178767815e-4	1.76249418204816e-4	1.7624711424041e-4	1.76249304581983e-4	1.76251004835579e-4	1.76251126146352e-4	1.76250509081783e-4	1.76249890094028e-4	1.76249548133486e-4	1.76249486086113e-4	1.76249610487481e-4	1.76249822094748e-4	1.76250046655008e-4	1.76250238305407e-4
flux1:	0.694177350427354	1.61039427088516e-4	1.61039520488547e-4	1.61039635216787e-4	1.61039766407912e-4	1.6103990825091e-4	1.61040054018668e-4	1.61040196104874e-4	1.61040326088516e-4	1.61040434863624e-4	1.61040512898268e-4	1.61040550725598e-4	1.61040539825145e-4	1.61040474125881e-4	1.61040352443866e-4	1.6104018221255e-4	1.61039984739076e-4	1.6103980157131e-4	1.61039699587489e-4	1.61039767678449e-4	1.61040088627827e-4	1.61040656981492e-4	1.61041216784333e-4	1.61041099344792e-4	1.61039548304491e-4	1.61037567841299e-4	1.6103969123499e-4	1.61043110816417e-4	1.61034857739617e-4	1.61045577277983e-4	1.61038837742454e-4	1.61034466941618e-4	1.61038837742454e-4	1.61045577277983e-4	1.61034857739617e-4	1.61043110816416e-4	1.61039691234991e-4	1.61037567841299e-4	1.61039548304491e-4	1.61041099344792e-4	1.61041216784333e-4	1.61040656981492e-4	1.61040088627827e-4	1.6103976767845e-4	1.61039699587488e-4	1.6103980157131e-4	1.61039984739076e-4	1.6104018221255e-4	1.61040352443866e-4
flux1:	0.694439799331107	1.47012311495415e-4	1.47012388886184e-4	1.47012485043895e-4	1.47012595760249e-4	1.47012715975938e-4	1.47012839807392e-4	1.47012960581599e-4	1.47013070897196e-4	1.47013162745614e-4	1.47013227749491e-4	1.47013257610212e-4	1.47013244905802e-4	1.4701318444565e-4	1.47013075460501e-4	1.47012924944742e-4	1.4701275235209e-4	1.47012595255394e-4	1.47012513795814e-4	1.47012587468515e-4	1.47012889452905e-4	1.47013412208112e-4	1.47013921102656e-4	1.47013809506141e-4	1.47012397478236e-4	1.4701061000971e-4	1.47012566288557e-4	1.47015674076086e-4	1.47008147694882e-4	1.470179387184e-4	1.47011788054529e-4	1.47007794705499e-4	1.47011788054529e-4	1.470179387184e-4	1.47008147694882e-4	1.47015674076086e-4	1.47012566288557e-4	1.4701061000971e-4	1.47012397478236e-4	1.47013809506141e-4	1.47013921102656e-4	1.47013412208112e-4	1.47012889452905e-4	1.47012587468515e-4	1.47012513795814e-4	1.47012595255394e-4	1.4701275235209e-4	1.47012924944742e-4	1.47013075460501e-4
flux1:	0.69470224823486	1.34088484679636e-4	1.34088547035902e-4	1.34088625806198e-4	1.34088717400907e-4	1.34088817467222e-4	1.34088920911842e-4	1.34089021932179e-4	1.34089114072511e-4	1.34089190335364e-4	1.34089243399318e-4	1.34089266025252e-4	1.34089251777051e-4	1.34089196240795e-4	1.34089098990021e-4	1.34088966577491e-4	1.34088816726252e-4	1.34088683355964e-4	1.34088620466066e-4	1.34088699041053e-4	1.34088983643836e-4	1.34089465074788e-4	1.34089928460538e-4	1.34089823963234e-4	1.34088540926041e-4	1.34086930404681e-4	1.34088731873397e-4	1.34091554581162e-4	1.3408469770554e-4	1.3409363324294e-4	1.34088025263761e-4	1.34084380093949e-4	1.34088025263761e-4	1.3409363324294e-4	1.3408469770554e-4	1.34091554581162e-4	1.34088731873397e-4	1.34086930404681e-4	1.34088540926041e-4	1.34089823963234e-4	1.34089928460538e-4	1.34089465074788e-4	1.34088983643836e-4	1.34088699041053e-4	1.34088620466066e-4	1.34088683355964e-4	1.34088816726252e-4	1.34088966577492e-4	1.34089098990021e-4
flux1:	0.694964697138614	1.2219278085381e-4	1.22192829372997e-4	1.22192892184007e-4	1.22192966268267e-4	1.22193047924401e-4	1.22193132786304e-4	1.22193215849948e-4	1.22193291523815e-4	1.22193353730086e-4	1.22193396102394e-4	1.22193412353364e-4	1.22193396924294e-4	1.22193346080859e-4	1.22193259674832e-4	1.22193143819586e-4	1.22193014627387e-4	1.22192902668887e-4	1.22192856356687e-4	1.22192938982103e-4	1.22193207395963e-4	1.22193651118545e-4	1.22194073569554e-4	1.22193976837877e-4	1.22192813023421e-4	1.2219136425808e-4	1.22193022185935e-4	1.22195584260332e-4	1.2218934339413e-4	1.22197491350971e-4	1.22192382913916e-4	1.22189058576333e-4	1.22192382913916e-4	1.22197491350971e-4	1.2218934339413e-4	1.22195584260332e-4	1.22193022185935e-4	1.2219136425808e-4	1.22192813023421e-4	1.22193976837877e-4	1.22194073569554e-4	1.22193651118545e-4	1.22193207395963e-4	1.22192938982103e-4	1.22192856356687e-4	1.22192902668886e-4	1.22193014627387e-4	1.22193143819586e-4	1.22193259674832e-4
flux1:	0.695227146042367	1.11254069478901e-4	1.11254105530346e-4	1.11254153988301e-4	1.11254212351259e-4	1.11254277507786e-4	1.11254345749868e-4	1.11254412795112e-4	1.11254473831194e-4	1.11254523606965e-4	1.11254556611133e-4	1.1125456740387e-4	1.11254551201456e-4	1.1125450485978e-4	1.11254428452e-4	1.11254327659017e-4	1.11254217099143e-4	1.1125412428083e-4	1.11254092545879e-4	1.11254178245908e-4	1.11254431345863e-4	1.11254840418925e-4	1.11255225807662e-4	1.1125513703783e-4	1.11254083001092e-4	1.11252781674645e-4	1.11254306406505e-4	1.11256630222144e-4	1.11250955411984e-4	1.11258378879842e-4	1.11253729745487e-4	1.11250700725968e-4	1.11253729745487e-4	1.11258378879842e-4	1.11250955411984e-4	1.11256630222144e-4	1.11254306406505e-4	1.11252781674645e-4	1.11254083001092e-4	1.1125513703783e-4	1.11255225807662e-4	1.11254840418925e-4	1.11254431345863e-4	1.11254178245908e-4	1.11254092545879e-4	1.1125412428083e-4	1.11254217099144e-4	1.11254327659017e-4	1.11254428452e-4
flux1:	0.69548959494612	1.01205137237827e-4	1.01205162306494e-4	1.01205198126955e-4	1.01205242657247e-4	1.01205293311095e-4	1.01205346966818e-4	1.01205399985042e-4	1.01205448247343e-4	1.01205487237704e-4	1.01205512203381e-4	1.01205518453419e-4	1.01205501883991e-4	1.01205459860182e-4	1.01205392627434e-4	1.01205305445434e-4	1.01205211551927e-4	1.01205135662822e-4	1.01205116527762e-4	1.01205204251474e-4	1.01205442665775e-4	1.01205819687472e-4	1.01206171301001e-4	1.01206090329431e-4	1.01205137009665e-4	1.01203969691646e-4	1.01205370751798e-4	1.01207476795537e-4	1.012023214801e-4	1.01209079033869e-4	1.01204851726857e-4	1.01202094253037e-4	1.01204851726857e-4	1.01209079033869e-4	1.012023214801e-4	1.01207476795537e-4	1.01205370751798e-4	1.01203969691646e-4	1.01205137009664e-4	1.01206090329431e-4	1.01206171301001e-4	1.01205819687472e-4	1.01205442665775e-4	1.01205204251474e-4	1.01205116527762e-4	1.01205135662822e-4	1.01205211551927e-4	1.01205305445434e-4	1.01205392627434e-4
flux1:	0.695752043849873	9.19825640057294e-5	9.19825796345897e-5	9.19826045758892e-5	9.1982637188654e-5	9.19826753464432e-5	9.19827164423169e-5	9.19827574024527e-5	9.19827947193819e-5	9.1982824524487e-5	9.19828427324206e-5	9.19828453093725e-5	9.19828287444954e-5	9.19827908396613e-5	9.19827319710144e-5	9.19826569920825e-5	9.19825778695484e-5	9.19825167794255e-5	9.19825083218713e-5	9.19825969900136e-5	9.19828211664336e-5	9.19831683631475e-5	9.19834890093073e-5	9.19834154117473e-5	9.19825541839718e-5	9.19815083363835e-5	9.19827945233829e-5	9.19847015650575e-5	9.19800224239693e-5	9.1986168406091e-5	9.1982328078025e-5	9.19798200300823e-5	9.1982328078025e-5	9.19861684060909e-5	9.19800224239694e-5	9.19847015650575e-5	9.19827945233829e-5	9.19815083363835e-5	9.19825541839717e-5	9.19834154117473e-5	9.19834890093075e-5	9.19831683631474e-5	9.19828211664336e-5	9.19825969900135e-5	9.19825083218712e-5	9.19825167794255e-5	9.19825778695485e-5	9.19826569920825e-5	9.19827319710145e-5
flux1:	0.696014492753627	8.3526593985884e-5	8.35266017206519e-5	8.35266175229402e-5	8.35266400953051e-5	8.35266677075457e-5	8.35266981983422e-5	8.35267289853055e-5	8.35267570933678e-5	8.35267792191029e-5	8.35267918601421e-5	8.35267915559139e-5	8.35267753102101e-5	8.3526741297812e-5	8.35266899910225e-5	8.35266258554221e-5	8.3526559691733e-5	8.35265113718765e-5	8.35265117546288e-5	8.3526600302417e-5	8.35268105679984e-5	8.3527129874064e-5	8.35274219760729e-5	8.35273551541274e-5	8.35265778696652e-5	8.35256418448793e-5	8.35268213163036e-5	8.35285465654183e-5	8.35243033674418e-5	8.35298881582839e-5	8.35264024525577e-5	8.35241232758214e-5	8.35264024525577e-5	8.35298881582839e-5	8.35243033674419e-5	8.35285465654183e-5	8.35268213163035e-5	8.35256418448794e-5	8.35265778696654e-5	8.35273551541274e-5	8.35274219760729e-5	8.3527129874064e-5	8.35268105679982e-5	8.35266003024172e-5	8.35265117546289e-5	8.35265113718765e-5	8.35265596917331e-5	8.35266258554221e-5	8.35266899910224e-5
flux1:	0.69627694165738	7.57810031037357e-5	7.57810044429749e-5	7.5781012775409e-5	7.57810270925066e-5	7.57810460002136e-5	7.57810677179193e-5	7.5781090085537e-5	7.5781110587655e-5	7.57811264105236e-5	7.57811345578814e-5	7.57811320667435e-5	7.57811163857909e-5	7.57810860070088e-5	7.57810414707182e-5	7.57809868751852e-5	7.57809319553889e-5	7.57808944983081e-5	7.57809019963215e-5	7.57809894107235e-5	7.57811860236586e-5	7.57814791507718e-5	7.57817448293524e-5	7.5781684083763e-5	7.57809830993546e-5	7.57801461296598e-5	7.57812264763025e-5	7.57827857244443e-5	7.57789411750311e-5	7.57840114490538e-5	7.57808503677315e-5	7.57787809872434e-5	7.57808503677315e-5	7.57840114490539e-5	7.57789411750312e-5	7.57827857244444e-5	7.57812264763026e-5	7.57801461296598e-5	7.57809830993546e-5	7.5781684083763e-5	7.57817448293525e-5	7.57814791507719e-5	7.57811860236586e-5	7.57809894107235e-5	7.57809019963215e-5	7.57808944983081e-5	7.57809319553889e-5	7.5780986875185e-5	7.57810414707182e-5
flux1:	0.696539390561133	6.8692963673293e-5	6.86929600261013e-5	6.86929624438941e-5	6.86929701565701e-5	6.86929820509174e-5	6.86929966675551e-5	6.86930122056332e-5	6.86930265433665e-5	6.86930372885099e-5	6.86930418819423e-5	6.86930377909176e-5	6.86930228475701e-5	6.86929958129903e-5	6.86929572730334e-5	6.86929109809593e-5	6.86928657008949e-5	6.86928373376482e-5	6.86928503605569e-5	6.86929357110852e-5	6.86931189039541e-5	6.86933873997154e-5	6.86936285424825e-5	6.86935731331258e-5	6.86929413287299e-5	6.86921935076081e-5	6.86931818171358e-5	6.86945895663539e-5	6.86911091548945e-5	6.86957081225473e-5	6.86928438955167e-5	6.86909666326884e-5	6.86928438955166e-5	6.86957081225473e-5	6.86911091548945e-5	6.8694589566354e-5	6.86931818171358e-5	6.86921935076081e-5	6.86929413287299e-5	6.86935731331258e-5	6.86936285424825e-5	6.86933873997154e-5	6.86931189039541e-5	6.86929357110852e-5	6.86928503605568e-5	6.86928373376483e-5	6.86928657008949e-5	6.86929109809593e-5	6.86929572730333e-5
flux1:	0.696801839464887	6.2212907273154e-5	6.22128999258418e-5	6.22128978380203e-5	6.22129004325567e-5	6.22129068273979e-5	6.22129158310803e-5	6.2212925945601e-5	6.22129353839177e-5	6.22129421146868e-5	6.2212943954862e-5	6.2212938742628e-5	6.22129246399478e-5	6.2212900635835e-5	6.22128673440522e-5	6.22128281961189e-5	6.22127910745011e-5	6.22127701886118e-5	6.22127872980506e-5	6.22128697605321e-5	6.22130397746207e-5	6.2213285070205e-5	6.22135033885625e-5	6.22134525816503e-5	6.22128833675109e-5	6.22122156231719e-5	6.22131185336782e-5	6.22143881114296e-5	6.22112399587793e-5	6.221540759434e-5	6.22128145510391e-5	6.22111130425608e-5	6.22128145510391e-5	6.221540759434e-5	6.22112399587794e-5	6.22143881114296e-5	6.22131185336782e-5	6.22122156231719e-5	6.22128833675109e-5	6.22134525816503e-5	6.22135033885625e-5	6.22132850702048e-5	6.22130397746208e-5	6.22128697605322e-5	6.22127872980505e-5	6.22127701886118e-5	6.22127910745012e-5	6.22128281961189e-5	6.22128673440522e-5
flux1:	0.69706428836864	5.62943866922098e-5	5.62943767845928e-5	5.62943714325686e-5	5.62943702120307e-5	5.62943724284431e-5	5.62943771114413e-5	5.62943830163557e-5	5.62943886392045e-5	5.62943922563976e-5	5.62943920075051e-5	5.62943860498912e-5	5.62943728288863e-5	5.62943515263833e-5	5.62943227704864e-5	5.6294289694542e-5	5.62942593825815e-5	5.62942445198911e-5	5.62942644412166e-5	5.62943433144342e-5	5.62945004252943e-5	5.62947238726844e-5	5.62949209469109e-5	5.62948740502636e-5	5.62943613641962e-5	5.62937654262195e-5	5.62945891704481e-5	5.62957328319779e-5	5.62928875389684e-5	5.62966607947492e-5	5.62943152388271e-5	5.62927743579726e-5	5.6294315238827e-5	5.62966607947491e-5	5.62928875389684e-5	5.62957328319778e-5	5.62945891704482e-5	5.62937654262195e-5	5.62943613641962e-5	5.62948740502635e-5	5.6294920946911e-5	5.62947238726843e-5	5.62945004252943e-5	5.62943433144343e-5	5.62942644412166e-5	5.6294244519891e-5	5.62942593825816e-5	5.62942896945418e-5	5.62943227704865e-5
flux1:	0.697326737272393	5.08939377297041e-5	5.08939262409528e-5	5.08939186873597e-5	5.08939147635851e-5	5.08939139250935e-5	5.08939153822753e-5	5.0893918101037e-5	5.0893920815734e-5	5.08939220644709e-5	5.08939202630731e-5	5.08939138432636e-5	5.08939014937049e-5	5.08938825594689e-5	5.08938576727414e-5	5.08938296919848e-5	5.08938049799155e-5	5.08937948540411e-5	5.08938164824289e-5	5.08938911978784e-5	5.08940357326503e-5	5.0894238632202e-5	5.08944159457431e-5	5.08943723333224e-5	5.08939106294275e-5	5.08933789895964e-5	5.08941294308036e-5	5.08951584500225e-5	5.08925889477799e-5	5.08960019552689e-5	5.08938820425568e-5	5.08924878230469e-5	5.08938820425569e-5	5.0896001955269e-5	5.089258894778e-5	5.08951584500226e-5	5.08941294308037e-5	5.08933789895964e-5	5.08939106294274e-5	5.08943723333223e-5	5.08944159457431e-5	5.0894238632202e-5	5.08940357326503e-5	5.08938911978784e-5	5.08938164824289e-5	5.0893794854041e-5	5.08938049799156e-5	5.08938296919848e-5	5.08938576727414e-5
flux1:	0.697589186176146	4.59709415606843e-5	4.59709293040884e-5	4.59709204308372e-5	4.5970914725668e-5	4.59709117624578e-5	4.5970910898207e-5	4.59709112730287e-5	4.59709118213958e-5	4.5970911303587e-5	4.59709083717889e-5	4.59709016934776e-5	4.59708901662686e-5	4.59708732732878e-5	4.59708516431493e-5	4.59708278819785e-5	4.59708077021502e-5	4.59708011955238e-5	4.59708235967011e-5	4.5970893722009e-5	4.59710260693023e-5	4.59712096886832e-5	4.59713686528813e-5	4.59713277799526e-5	4.59709120101289e-5	4.59704378786791e-5	4.59711205392523e-5	4.59720452892808e-5	4.5969726692196e-5	4.59728109508074e-5	4.59708965709819e-5	4.59696361335461e-5	4.59708965709819e-5	4.59728109508074e-5	4.5969726692196e-5	4.59720452892808e-5	4.59711205392523e-5	4.59704378786791e-5	4.59709120101288e-5	4.59713277799526e-5	4.59713686528813e-5	4.59712096886831e-5	4.59710260693023e-5	4.59708937220091e-5	4.59708235967011e-5	4.59708011955238e-5	4.59708077021503e-5	4.59708278819785e-5	4.59708516431493e-5
flux1:	0.6978516350799	4.1487488306364e-5	4.14874759319351e-5	4.14874664460797e-5	4.14874597001665e-5	4.14874553604238e-5	4.14874529020476e-5	4.14874516088388e-5	4.14874505830776e-5	4.14874487735805e-5	4.14874450347613e-5	4.14874382367144e-5	4.14874274565313e-5	4.14874122941188e-5	4.14873933688706e-5	4.14873730560171e-5	4.14873564824964e-5	4.14873526432112e-5	4.14873750493329e-5	4.14874402860851e-5	4.14875608994047e-5	4.14877264850952e-5	4.14878684557403e-5	4.1487829866143e-5	4.14874554558455e-5	4.14870327144028e-5	4.1487652798408e-5	4.1488482823006e-5	4.14863922851862e-5	4.14891768393504e-5	4.14874495016482e-5	4.14863109834115e-5	4.14874495016481e-5	4.14891768393504e-5	4.14863922851862e-5	4.1488482823006e-5	4.1487652798408e-5	4.14870327144028e-5	4.14874554558455e-5	4.1487829866143e-5	4.14878684557403e-5	4.14877264850951e-5	4.14875608994047e-5	4.14874402860851e-5	4.14873750493329e-5	4.14873526432112e-5	4.14873564824965e-5	4.14873730560171e-5	4.14873933688706e-5
flux1:	0.698114083983653	3.74082423802446e-5	3.74082303837895e-5	3.74082208295923e-5	3.7408213616973e-5	3.74082084834414e-5	3.74082049991088e-5	3.74082025661639e-5	3.74082004276157e-5	3.74081976923645e-5	3.74081933879525e-5	3.74081865586991e-5	3.74081764358874e-5	3.74081627181369e-5	3.74081460114658e-5	3.74081284802902e-5	3.7408114725128e-5	3.74081127600289e-5	3.74081345613719e-5	3.74081947382575e-5	3.74083041340758e-5	3.74084529167203e-5	3.74085792038416e-5	3.74085425308709e-5	3.74082053505562e-5	3.74078285030209e-5	3.74083909138453e-5	3.74091349909285e-5	3.74072515669115e-5	3.7409763172255e-5	3.7408205895559e-5	3.74071783823621e-5	3.7408205895559e-5	3.74097631722551e-5	3.74072515669115e-5	3.74091349909285e-5	3.74083909138454e-5	3.74078285030209e-5	3.74082053505562e-5	3.74085425308709e-5	3.74085792038417e-5	3.74084529167203e-5	3.74083041340758e-5	3.74081947382576e-5	3.74081345613719e-5	3.74081127600289e-5	3.7408114725128e-5	3.74081284802901e-5	3.74081460114658e-5
flux1:	0.698376532887406	3.37003101149113e-5	3.37002988520493e-5	3.37002896275611e-5	3.37002823742316e-5	3.37002768841512e-5	3.37002728035493e-5	3.37002696322371e-5	3.37002667314102e-5	3.37002633460723e-5	3.37002586521285e-5	3.37002518437862e-5	3.37002422847835e-5	3.37002297570284e-5	3.370021485009e-5	3.37001995361348e-5	3.37001879426492e-5	3.37001872072436e-5	3.37002079405121e-5	3.37002630027577e-5	3.37003617543747e-5	3.37004949492722e-5	3.37006068215845e-5	3.37005717839363e-5	3.37002681175685e-5	3.36999322401388e-5	3.37004415943363e-5	3.37011077927285e-5	3.36994123031505e-5	3.37016755825081e-5	3.37002727900788e-5	3.36993462518134e-5	3.37002727900789e-5	3.37016755825081e-5	3.36994123031506e-5	3.37011077927285e-5	3.37004415943362e-5	3.36999322401388e-5	3.37002681175684e-5	3.37005717839363e-5	3.37006068215844e-5	3.37004949492722e-5	3.37003617543747e-5	3.37002630027578e-5	3.37002079405121e-5	3.37001872072436e-5	3.37001879426492e-5	3.37001995361348e-5	3.370021485009e-5
flux1:	0.698638981791159	3.03331101117509e-5	3.0333099815321e-5	3.03330911918331e-5	3.03330841966293e-5	3.03330786634018e-5	3.03330742995108e-5	3.033307068548e-5	3.03330672820018e-5	3.03330634500057e-5	3.03330584926741e-5	3.03330517331996e-5	3.0333042649023e-5	3.03330310920867e-5	3.03330176331995e-5	3.03330040692599e-5	3.03329941028138e-5	3.03329940886774e-5	3.03330134227591e-5	3.03330634188471e-5	3.03331521471685e-5	3.03332709511445e-5	3.03333696364784e-5	3.03333360306169e-5	3.03330625424994e-5	3.03327632339021e-5	3.0333223872251e-5	3.03338196027335e-5	3.03322945055364e-5	3.03343320955094e-5	3.03330695145757e-5	3.03322347435914e-5	3.03330695145757e-5	3.03343320955094e-5	3.03322945055364e-5	3.03338196027335e-5	3.0333223872251e-5	3.03327632339022e-5	3.03330625424994e-5	3.03333360306169e-5	3.03333696364784e-5	3.03332709511445e-5	3.03331521471685e-5	3.03330634188471e-5	3.0333013422759e-5	3.03329940886774e-5	3.03329941028139e-5	3.03330040692599e-5	3.03330176331996e-5
flux1:	0.698901430694913	2.72782466963527e-5	2.72782374957278e-5	2.72782296385924e-5	2.72782230949009e-5	2.72782177300497e-5	2.72782133007071e-5	2.72782094544065e-5	2.72782057358648e-5	2.72782016049477e-5	2.72781964741179e-5	2.72781897775438e-5	2.72781810901165e-5	2.72781703223449e-5	2.72781580244953e-5	2.72781458336004e-5	2.72781370704363e-5	2.7278137390826e-5	2.72781551108478e-5	2.72782001774735e-5	2.72782795397616e-5	2.72783851255727e-5	2.7278471808505e-5	2.72784394986695e-5	2.72781931997144e-5	2.72779265325763e-5	2.72783425292435e-5	2.72788745908419e-5	2.72775038584899e-5	2.7279336547214e-5	2.72782011135767e-5	2.72774496661896e-5	2.72782011135767e-5	2.7279336547214e-5	2.72775038584899e-5	2.72788745908419e-5	2.72783425292436e-5	2.72779265325763e-5	2.72781931997144e-5	2.72784394986695e-5	2.7278471808505e-5	2.72783851255727e-5	2.72782795397616e-5	2.72782001774736e-5	2.72781551108477e-5	2.7278137390826e-5	2.72781370704363e-5	2.72781458336005e-5	2.72781580244953e-5
flux1:	0.699163879598666	2.45093868064253e-5	2.45093787474067e-5	2.4509371736926e-5	2.45093657539785e-5	2.45093606882533e-5	2.45093563364689e-5	2.45093524020836e-5	2.45093485010158e-5	2.4509344177715e-5	2.45093389385125e-5	2.45093323129667e-5	2.45093239592684e-5	2.45093138365042e-5	2.45093024729811e-5	2.45092913597535e-5	2.4509283474484e-5	2.45092838488708e-5	2.45092998393524e-5	2.45093401855085e-5	2.45094108630622e-5	2.4509504372347e-5	2.45095801900939e-5	2.45095490970032e-5	2.45093273113833e-5	2.45090897855118e-5	2.45094649560723e-5	2.45099395784084e-5	2.45087085814576e-5	2.45103554381909e-5	2.45093352059315e-5	2.45086593470383e-5	2.45093352059315e-5	2.45103554381909e-5	2.45087085814576e-5	2.45099395784084e-5	2.45094649560723e-5	2.45090897855118e-5	2.45093273113833e-5	2.45095490970031e-5	2.45095801900939e-5	2.45095043723469e-5	2.45094108630622e-5	2.45093401855085e-5	2.45092998393524e-5	2.45092838488708e-5	2.4509283474484e-5	2.45092913597535e-5	2.45093024729811e-5
flux1:	0.699426328502419	2.20021405864639e-5	2.20021336506384e-5	2.20021275019627e-5	2.20021221247444e-5	2.20021174275008e-5	2.20021132397758e-5	2.20021093119726e-5	2.20021053205351e-5	2.20021008823206e-5	2.20020955842638e-5	2.20020890377683e-5	2.20020809719485e-5	2.20020713857216e-5	2.20020607842825e-5	2.20020505251831e-5	2.20020432775337e-5	2.20020435157226e-5	2.20020577435607e-5	2.20020936345216e-5	2.20021563201094e-5	2.20022388557591e-5	2.20023048932323e-5	2.20022749823637e-5	2.20020753153179e-5	2.20018638134949e-5	2.20022017224165e-5	2.20026246048152e-5	2.20015200020584e-5	2.20029984991394e-5	2.20020825554639e-5	2.20014752062424e-5	2.20020825554639e-5	2.20029984991394e-5	2.20015200020584e-5	2.20026246048152e-5	2.20022017224165e-5	2.20018638134949e-5	2.20020753153179e-5	2.20022749823637e-5	2.20023048932323e-5	2.20022388557591e-5	2.20021563201094e-5	2.20020936345216e-5	2.20020577435607e-5	2.20020435157226e-5	2.20020432775338e-5	2.2002050525183e-5	2.20020607842825e-5
flux1:	0.699688777406172	1.97339459144454e-5	1.97339400371268e-5	1.97339347183713e-5	1.97339299454445e-5	1.97339256417113e-5	1.97339216638957e-5	1.97339178020257e-5	1.97339137841311e-5	1.97339092890817e-5	1.97339039729417e-5	1.97338975171392e-5	1.97338897108513e-5	1.97338805851422e-5	1.97338706211479e-5	1.97338610541126e-5	1.9733854275477e-5	1.97338542619127e-5	1.97338667598208e-5	1.97338985016841e-5	1.97339538874082e-5	1.97340265060625e-5	1.97340837908141e-5	1.97340550609616e-5	1.97338753683421e-5	1.97336871150735e-5	1.97339910831345e-5	1.97343674310547e-5	1.97333770663493e-5	1.97347031940133e-5	1.97338815792063e-5	1.97333362678547e-5	1.97338815792063e-5	1.97347031940133e-5	1.97333770663493e-5	1.97343674310546e-5	1.97339910831345e-5	1.97336871150735e-5	1.9733875368342e-5	1.97340550609616e-5	1.97340837908141e-5	1.97340265060625e-5	1.97339538874082e-5	1.97338985016841e-5	1.97338667598207e-5	1.97338542619127e-5	1.9733854275477e-5	1.97338610541126e-5	1.9733870621148e-5
flux1:	0.699951226309926	1.76839570402054e-5	1.7683952126334e-5	1.76839475743765e-5	1.76839433731867e-5	1.76839394580915e-5	1.76839357085501e-5	1.76839319481977e-5	1.76839279490999e-5	1.76839234432085e-5	1.76839181457457e-5	1.76839117978128e-5	1.76839042391012e-5	1.76838955260679e-5	1.76838861150253e-5	1.76838771289666e-5	1.76838707092691e-5	1.76838703880374e-5	1.76838812389593e-5	1.76839091642631e-5	1.76839579303875e-5	1.76840216356025e-5	1.76840711332157e-5	1.76840436058542e-5	1.7683881965843e-5	1.76837144893496e-5	1.76839876013295e-5	1.76843221605668e-5	1.76834349663445e-5	1.76846233408294e-5	1.76838869732432e-5	1.76833977886975e-5	1.76838869732432e-5	1.76846233408294e-5	1.76834349663446e-5	1.76843221605668e-5	1.76839876013295e-5	1.76837144893497e-5	1.7683881965843e-5	1.76840436058542e-5	1.76840711332157e-5	1.76840216356024e-5	1.76839579303875e-5	1.76839091642632e-5	1.76838812389593e-5	1.76838703880374e-5	1.76838707092691e-5	1.76838771289667e-5	1.76838861150253e-5
flux1:	0.700213675213679	1.5832937473136e-5	1.58329334107488e-5	1.58329295444179e-5	1.58329258638803e-5	1.58329223143236e-5	1.58329187943971e-5	1.58329151563357e-5	1.58329112098095e-5	1.58329067321315e-5	1.58329014889833e-5	1.58328952720575e-5	1.5832887963163e-5	1.58328796382273e-5	1.58328707281524e-5	1.58328622527464e-5	1.58328561280293e-5	1.58328554889609e-5	1.58328648118501e-5	1.58328892666519e-5	1.58329320717774e-5	1.58329878082575e-5	1.58330304185829e-5	1.58330041284112e-5	1.58328588156742e-5	1.58327099132759e-5	1.58329550261343e-5	1.58332521151377e-5	1.58324580225083e-5	1.58335219878263e-5	1.58328625937849e-5	1.58324241423324e-5	1.58328625937849e-5	1.58335219878262e-5	1.58324580225084e-5	1.58332521151377e-5	1.58329550261343e-5	1.58327099132759e-5	1.58328588156742e-5	1.58330041284112e-5	1.58330304185829e-5	1.58329878082574e-5	1.58329320717774e-5	1.58328892666519e-5	1.58328648118501e-5	1.58328554889609e-5	1.58328561280294e-5	1.58328622527464e-5	1.58328707281524e-5
flux1:	0.700476124117432	1.4163157218123e-5	1.4163153889228e-5	1.41631506197953e-5	1.41631474001619e-5	1.41631441838162e-5	1.41631408857165e-5	1.41631373824775e-5	1.41631335158476e-5	1.41631291017937e-5	1.41631239488467e-5	1.4163117891322e-5	1.41631108457752e-5	1.41631029024391e-5	1.41630944664051e-5	1.41630864625109e-5	1.41630806035728e-5	1.41630796697482e-5	1.41630876069891e-5	1.41631089396619e-5	1.41631464124955e-5	1.41631950616423e-5	1.41632316161342e-5	1.41632066030225e-5	1.41630760654399e-5	1.41629437723622e-5	1.41631635240253e-5	1.4163427064577e-5	1.41627169198546e-5	1.41636686435607e-5	1.41630786920229e-5	1.41626860567164e-5	1.41630786920229e-5	1.41636686435607e-5	1.41627169198546e-5	1.4163427064577e-5	1.41631635240253e-5	1.41629437723622e-5	1.41630760654398e-5	1.41632066030226e-5	1.41632316161342e-5	1.41631950616423e-5	1.41631464124955e-5	1.41631089396619e-5	1.4163087606989e-5	1.41630796697482e-5	1.41630806035728e-5	1.41630864625109e-5	1.41630944664051e-5
flux1:	0.700738573021185	1.26582944232457e-5	1.26582917121129e-5	1.26582889511807e-5	1.26582861313407e-5	1.26582832131843e-5	1.26582801255869e-5	1.26582767659406e-5	1.26582730032893e-5	1.26582686864056e-5	1.26582636600094e-5	1.26582577940554e-5	1.26582510334019e-5	1.26582434781209e-5	1.2658235507291e-5	1.26582279582719e-5	1.26582223605883e-5	1.26582211774413e-5	1.2658227884074e-5	1.26582464359565e-5	1.26582791688011e-5	1.26583215457052e-5	1.26583528059888e-5	1.26583291084401e-5	1.26582119464341e-5	1.26580945079695e-5	1.26582913267523e-5	1.26585248731812e-5	1.26578903606009e-5	1.26587409238501e-5	1.26582135656468e-5	1.26578622684106e-5	1.26582135656468e-5	1.26587409238501e-5	1.26578903606009e-5	1.26585248731812e-5	1.26582913267523e-5	1.26580945079695e-5	1.26582119464341e-5	1.26583291084401e-5	1.26583528059888e-5	1.26583215457052e-5	1.26582791688011e-5	1.26582464359565e-5	1.2658227884074e-5	1.26582211774413e-5	1.26582223605883e-5	1.26582279582719e-5	1.2658235507291e-5
flux1:	0.701001021924939	1.13033414706299e-5	1.13033392696643e-5	1.13033369346666e-5	1.13033344571479e-5	1.13033318038397e-5	1.13033289155053e-5	1.13033257072048e-5	1.13033220711187e-5	1.13033178837168e-5	1.13033130200858e-5	1.13033073797206e-5	1.1303300930181e-5	1.13032937775619e-5	1.13032862749369e-5	1.13032791790692e-5	1.13032738541373e-5	1.13032724802543e-5	1.13032781150636e-5	1.1303294212998e-5	1.13033227569823e-5	1.130335960888e-5	1.13033862665783e-5	1.13033639167082e-5	1.13032588651017e-5	1.13031547119758e-5	1.1303330826607e-5	1.13035375936424e-5	1.13029711639871e-5	1.13037306461373e-5	1.13032596575761e-5	1.13029456238899e-5	1.13032596575761e-5	1.13037306461373e-5	1.13029711639871e-5	1.13035375936424e-5	1.1303330826607e-5	1.13031547119758e-5	1.13032588651017e-5	1.13033639167082e-5	1.13033862665783e-5	1.13033596088799e-5	1.13033227569823e-5	1.13032942129981e-5	1.13032781150636e-5	1.13032724802543e-5	1.13032738541373e-5	1.13032791790691e-5	1.13032862749369e-5
flux1:	0.701263470828692	1.00845155127895e-5	1.00845137262524e-5	1.00845117438783e-5	1.00845095578901e-5	1.00845071403455e-5	1.00845044421422e-5	1.00845013933041e-5	1.00844979055197e-5	1.00844938785007e-5	1.0084489212624e-5	1.0084483831626e-5	1.00844777209381e-5	1.00844709894669e-5	1.00844639645025e-5	1.00844573285782e-5	1.00844522967449e-5	1.00844507963713e-5	1.00844555148137e-5	1.00844694655171e-5	1.00844943275006e-5	1.00845263336352e-5	1.00845490113984e-5	1.00845280313647e-5	1.00844339436291e-5	1.00843416703661e-5	1.00844991205257e-5	1.00846820098523e-5	1.00841768146737e-5	1.00848543726683e-5	1.00844341032829e-5	1.00841536293216e-5	1.00844341032829e-5	1.00848543726684e-5	1.00841768146737e-5	1.00846820098523e-5	1.00844991205258e-5	1.00843416703661e-5	1.00844339436291e-5	1.00845280313647e-5	1.00845490113984e-5	1.00845263336352e-5	1.00844943275005e-5	1.00844694655171e-5	1.00844555148137e-5	1.00844507963714e-5	1.00844522967449e-5	1.00844573285782e-5	1.00844639645025e-5
flux1:	0.701525919732445	8.98917343074283e-6	8.98917197665609e-6	8.98917028455437e-6	8.98916834744394e-6	8.98916614199076e-6	8.98916362769174e-6	8.98916074717199e-6	8.98915742846463e-6	8.98915359064579e-6	8.98914915498059e-6	8.98914406487369e-6	8.98913831950443e-6	8.98913202793909e-6	8.98912549212123e-6	8.98911932628026e-6	8.98911461103569e-6	8.98911304823107e-6	8.98911699710067e-6	8.98912908324785e-6	8.98915072427047e-6	8.98917849703117e-6	8.98919775065506e-6	8.98917815040529e-6	8.98909398510893e-6	8.98901233114924e-6	8.98915297840104e-6	8.98931460393713e-6	8.98886443503281e-6	8.98946837777794e-6	8.98909370199055e-6	8.98884342409419e-6	8.98909370199056e-6	8.98946837777796e-6	8.98886443503279e-6	8.98931460393716e-6	8.98915297840104e-6	8.98901233114924e-6	8.98909398510889e-6	8.9891781504053e-6	8.98919775065508e-6	8.98917849703114e-6	8.98915072427044e-6	8.98912908324787e-6	8.98911699710064e-6	8.98911304823108e-6	8.98911461103568e-6	8.98911932628024e-6	8.98912549212123e-6
flux1:	0.701788368636199	8.00573116702467e-6	8.00572997762381e-6	8.00572852476542e-6	8.00572680226678e-6	8.00572479075157e-6	8.0057224569614e-6	8.00571975405836e-6	8.00571662367014e-6	8.00571300088078e-6	8.00570882404947e-6	8.00570405233641e-6	8.00569869518816e-6	8.00569285969519e-6	8.00568682309444e-6	8.00568113685826e-6	8.00567676052214e-6	8.00567519484357e-6	8.00567850852815e-6	8.00568898637352e-6	8.00570782146943e-6	8.00573190863788e-6	8.00574823011266e-6	8.00573000628426e-6	8.00565481551901e-6	8.00558264881565e-6	8.00570818779109e-6	8.0058508996932e-6	8.00545013349192e-6	8.00598799142861e-6	8.00565426389146e-6	8.00543113023867e-6	8.00565426389145e-6	8.00598799142862e-6	8.00545013349194e-6	8.00585089969318e-6	8.0057081877911e-6	8.00558264881565e-6	8.00565481551898e-6	8.00573000628426e-6	8.00574823011267e-6	8.00573190863786e-6	8.00570782146944e-6	8.00568898637353e-6	8.00567850852812e-6	8.00567519484358e-6	8.00567676052219e-6	8.00568113685826e-6	8.00568682309445e-6
flux1:	0.702050817539952	7.12358736628547e-6	7.12358638738833e-6	7.12358513345125e-6	7.12358359908219e-6	7.12358176826531e-6	7.1235796137915e-6	7.12357709756161e-6	7.12357417242019e-6	7.1235707865724e-6	7.12356689222913e-6	7.12356246099028e-6	7.12355750967322e-6	7.12355214172321e-6	7.1235466104999e-6	7.12354140992912e-6	7.12353739060635e-6	7.12353587416328e-6	7.12353867229897e-6	7.12354777063128e-6	7.12356416980077e-6	7.12358505770943e-6	7.12359887901544e-6	7.12358201479875e-6	7.12351493434545e-6	7.1234512371612e-6	7.12356320684642e-6	7.12368911422668e-6	7.12333266073135e-6	7.1238112507968e-6	7.12351426517723e-6	7.12331550953714e-6	7.12351426517723e-6	7.12381125079683e-6	7.12333266073136e-6	7.12368911422669e-6	7.12356320684646e-6	7.12345123716118e-6	7.12351493434542e-6	7.12358201479874e-6	7.12359887901544e-6	7.12358505770943e-6	7.12356416980078e-6	7.12354777063129e-6	7.123538672299e-6	7.12353587416328e-6	7.12353739060638e-6	7.12354140992912e-6	7.1235466104999e-6
flux1:	0.702313266443705	6.33305123834582e-6	6.33305042798065e-6	6.33304934209249e-6	6.33304797601679e-6	6.33304631655057e-6	6.33304434148405e-6	6.33304201990085e-6	6.33303931382148e-6	6.33303618211129e-6	6.33303258808675e-6	6.33302851300994e-6	6.33302397869579e-6	6.33301908369311e-6	6.33301405847973e-6	6.33300934434021e-6	6.3330056939931e-6	6.3330042696851e-6	6.33300665600131e-6	6.33301457620879e-6	6.33302886632481e-6	6.33304698371854e-6	6.33305868117785e-6	6.33304314694456e-6	6.33298338793631e-6	6.33292724456182e-6	6.33302703953928e-6	6.33313803188045e-6	6.33282128782622e-6	6.33324677399176e-6	6.33298272497169e-6	6.33280584240898e-6	6.33298272497167e-6	6.33324677399176e-6	6.33282128782623e-6	6.33313803188044e-6	6.33302703953929e-6	6.33292724456182e-6	6.33298338793629e-6	6.33304314694455e-6	6.33305868117786e-6	6.3330469837185e-6	6.33302886632478e-6	6.33301457620879e-6	6.3330066560013e-6	6.33300426968511e-6	6.33300569399311e-6	6.33300934434021e-6	6.33301405847972e-6
flux1:	0.702575715347458	5.62527454321904e-6	5.62527386981798e-6	5.62527292894309e-6	5.62527171656412e-6	5.62527022179444e-6	5.62526842650982e-6	5.62526630564226e-6	5.62526382865327e-6	5.62526096298983e-6	5.62525768077393e-6	5.62525397063184e-6	5.62524985746706e-6	5.62524543404819e-6	5.6252409091056e-6	5.6252366759036e-6	5.62523339936724e-6	5.62523210010613e-6	5.62523416224074e-6	5.62524107925894e-6	5.62525354668808e-6	5.62526926908165e-6	5.62527916807588e-6	5.62526492258065e-6	5.62521176442895e-6	5.62516235055625e-6	5.62525123206294e-6	5.62534899931622e-6	5.62506780521127e-6	5.62544575478517e-6	5.62521120305262e-6	5.62505392746523e-6	5.62521120305259e-6	5.62544575478518e-6	5.62506780521127e-6	5.62534899931623e-6	5.62525123206296e-6	5.62516235055626e-6	5.62521176442893e-6	5.62526492258064e-6	5.6252791680759e-6	5.62526926908163e-6	5.62525354668809e-6	5.62524107925894e-6	5.62523416224073e-6	5.62523210010612e-6	5.62523339936725e-6	5.62523667590358e-6	5.6252409091056e-6
flux1:	0.702838164251212	4.99218758456708e-6	4.99218702497806e-6	4.99218621218523e-6	4.9921851426819e-6	4.99218380745666e-6	4.99218219168512e-6	4.99218027501646e-6	4.99217803289396e-6	4.99217543961049e-6	4.99217247418883e-6	4.99216913074428e-6	4.99216543576707e-6	4.99216147567735e-6	4.99215743870208e-6	4.99215367443408e-6	4.99215076919574e-6	4.99214961791006e-6	4.99215142798046e-6	4.99215749190501e-6	4.99216838562885e-6	4.99218203996688e-6	4.99219041984271e-6	4.99217741181835e-6	4.99213019618375e-6	4.99208676968843e-6	4.99216587636657e-6	4.99225192772494e-6	4.99200252846082e-6	4.99233796434229e-6	4.99212980436207e-6	4.99199008773511e-6	4.99212980436208e-6	4.99233796434229e-6	4.99200252846082e-6	4.99225192772495e-6	4.99216587636658e-6	4.99208676968844e-6	4.99213019618372e-6	4.99217741181835e-6	4.99219041984271e-6	4.99218203996686e-6	4.99216838562884e-6	4.992157491905e-6	4.99215142798046e-6	4.99214961791007e-6	4.99215076919575e-6	4.99215367443408e-6	4.99215743870208e-6
flux1:	0.703100613154965	4.42643908719299e-6	4.42643862471078e-6	4.42643792749869e-6	4.42643699245947e-6	4.42643581207252e-6	4.42643437414895e-6	4.4264326621087e-6	4.42643065616428e-6	4.42642833602177e-6	4.42642568604703e-6	4.42642270433842e-6	4.42641941782081e-6	4.42641590626398e-6	4.42641233871362e-6	4.42640902517556e-6	4.42640648173952e-6	4.426405491969e-6	4.42640710769661e-6	4.42641244585647e-6	4.42642198090162e-6	4.4264338503443e-6	4.42644094934931e-6	4.42642911933453e-6	4.42638724494435e-6	4.42634913785187e-6	4.42641949608848e-6	4.42649517743814e-6	4.42627418617514e-6	4.42657163524878e-6	4.42638706561116e-6	4.42626305887389e-6	4.42638706561115e-6	4.42657163524877e-6	4.42627418617515e-6	4.42649517743813e-6	4.42641949608848e-6	4.42634913785188e-6	4.42638724494432e-6	4.42642911933452e-6	4.42644094934931e-6	4.42643385034428e-6	4.42642198090163e-6	4.42641244585647e-6	4.42640710769662e-6	4.42640549196899e-6	4.42640648173955e-6	4.42640902517554e-6	4.42641233871363e-6
flux1:	0.703363062058718	3.92133982531285e-6	3.92133944787269e-6	3.92133885667813e-6	3.92133804893359e-6	3.92133701828417e-6	3.92133575462415e-6	3.92133424436352e-6	3.92133247148979e-6	3.92133041995461e-6	3.92132807821043e-6	3.92132544714894e-6	3.92132255327415e-6	3.92131946962198e-6	3.92131634742644e-6	3.92131346093023e-6	3.92131126360349e-6	3.92131044050551e-6	3.92131190671078e-6	3.92131662602285e-6	3.9213249870289e-6	3.92133531571236e-6	3.92134133582647e-6	3.92133061808865e-6	3.9212935362293e-6	3.92126014766963e-6	3.92132268143997e-6	3.92138919150409e-6	3.92119355655867e-6	3.92145709441978e-6	3.92129359057724e-6	3.92118362595757e-6	3.92129359057722e-6	3.9214570944198e-6	3.92119355655868e-6	3.92138919150408e-6	3.92132268143999e-6	3.92126014766962e-6	3.92129353622929e-6	3.92133061808866e-6	3.92134133582647e-6	3.92133531571235e-6	3.92132498702889e-6	3.92131662602285e-6	3.92131190671079e-6	3.92131044050552e-6	3.9213112636035e-6	3.92131346093023e-6	3.92131634742645e-6
flux1:	0.703625510962471	3.47080986137778e-6	3.47080956000511e-6	3.47080906696829e-6	3.47080837968002e-6	3.47080749268385e-6	3.47080639750675e-6	3.47080508291553e-6	3.47080353586823e-6	3.47080174362281e-6	3.47079969771923e-6	3.47079740092027e-6	3.47079487870042e-6	3.4707921974515e-6	3.47078949198385e-6	3.47078700434283e-6	3.47078513229079e-6	3.47078447390309e-6	3.47078582421266e-6	3.47079001366252e-6	3.47079735844661e-6	3.47080635609353e-6	3.47081146764613e-6	3.47080179208804e-6	3.4707690026258e-6	3.47073979260551e-6	3.47079533275868e-6	3.4708537379599e-6	3.47068071244429e-6	3.4709140046474e-6	3.47076929386219e-6	3.47067186863633e-6	3.47076929386219e-6	3.4709140046474e-6	3.47068071244429e-6	3.47085373795989e-6	3.47079533275869e-6	3.47073979260552e-6	3.4707690026258e-6	3.47080179208803e-6	3.47081146764614e-6	3.47080635609351e-6	3.47079735844662e-6	3.47079001366252e-6	3.47078582421265e-6	3.47078447390309e-6	3.47078513229082e-6	3.47078700434283e-6	3.47078949198386e-6
flux1:	0.703887959866225	3.0693292499337e-6	3.06932901749721e-6	3.06932861551711e-6	3.06932804154022e-6	3.06932729079517e-6	3.06932635608272e-6	3.06932522802052e-6	3.06932389589577e-6	3.06932234952778e-6	3.06932058276085e-6	3.06931859952964e-6	3.0693164238708e-6	3.06931411575449e-6	3.06931179494816e-6	3.06930967460938e-6	3.06930810305385e-6	3.06930760167994e-6	3.06930886031368e-6	3.06931259343713e-6	3.06931905644082e-6	3.06932690272417e-6	3.06933124871513e-6	3.06932254267765e-6	3.06929359048732e-6	3.06926807433811e-6	3.0693173672821e-6	3.06936861536215e-6	3.06921572934754e-6	3.06942206937058e-6	3.06929410770872e-6	3.06920786925037e-6	3.06929410770871e-6	3.06942206937057e-6	3.06921572934756e-6	3.06936861536215e-6	3.06931736728209e-6	3.06926807433812e-6	3.06929359048731e-6	3.06932254267763e-6	3.06933124871513e-6	3.06932690272415e-6	3.06931905644081e-6	3.06931259343713e-6	3.06930886031367e-6	3.06930760167995e-6	3.06930810305387e-6	3.06930967460937e-6	3.06931179494816e-6
flux1:	0.704150408769978	2.71189205732607e-6	2.71189188760603e-6	2.71189156968603e-6	2.71189110119338e-6	2.71189047787814e-6	2.7118896935348e-6	2.71188874023472e-6	2.71188760909023e-6	2.71188629189884e-6	2.71188478420551e-6	2.71188309059886e-6	2.71188123342932e-6	2.71187926656464e-6	2.71187729607914e-6	2.71187550929981e-6	2.71187421075263e-6	2.71187385436384e-6	2.71187503789666e-6	2.71187837516307e-6	2.71188407069536e-6	2.71189091928559e-6	2.71189461935217e-6	2.71188680925119e-6	2.71186128095763e-6	2.7118390243431e-6	2.71188274010664e-6	2.71192767255227e-6	2.71179270754786e-6	2.71197505166524e-6	2.71186200288341e-6	2.71178573492239e-6	2.7118620028834e-6	2.71197505166523e-6	2.71179270754787e-6	2.71192767255227e-6	2.71188274010666e-6	2.7118390243431e-6	2.71186128095762e-6	2.7118868092512e-6	2.71189461935217e-6	2.71189091928558e-6	2.71188407069536e-6	2.71187837516307e-6	2.71187503789667e-6	2.71187385436385e-6	2.71187421075265e-6	2.71187550929981e-6	2.71187729607914e-6
flux1:	0.704412857673731	2.39396354577123e-6	2.39396343282524e-6	2.39396319168379e-6	2.39396282002095e-6	2.39396231398762e-6	2.39396166815862e-6	2.39396087575273e-6	2.39395992931687e-6	2.39395882217658e-6	2.3939575511193e-6	2.39395612101555e-6	2.39395455240474e-6	2.39395289343661e-6	2.39395123779325e-6	2.39394974977998e-6	2.39394869522963e-6	2.39394846880053e-6	2.39394958782019e-6	2.3939525788463e-6	2.39395760406335e-6	2.39396358631316e-6	2.39396674030839e-6	2.39395975306489e-6	2.3939372740247e-6	2.39391788841166e-6	2.39395662807688e-6	2.39399599140941e-6	2.39387695697008e-6	2.39403795622567e-6	2.39393817240954e-6	2.39387078241449e-6	2.39393817240954e-6	2.39403795622567e-6	2.3938769569701e-6	2.39399599140939e-6	2.3939566280769e-6	2.39391788841166e-6	2.39393727402469e-6	2.39395975306489e-6	2.3939667403084e-6	2.39396358631315e-6	2.39395760406335e-6	2.39395257884629e-6	2.39394958782019e-6	2.39394846880053e-6	2.39394869522963e-6	2.39394974977998e-6	2.39395123779326e-6
flux1:	0.704675306577484	2.11144036931593e-6	2.11144030710642e-6	2.11144013501226e-6	2.11143985073829e-6	2.11143945075142e-6	2.11143893024838e-6	2.11143828336289e-6	2.1114375037778e-6	2.11143658600382e-6	2.11143552772905e-6	2.11143433384798e-6	2.11143302305667e-6	2.11143163821113e-6	2.11143026183772e-6	2.1114290377876e-6	2.1114281977784e-6	2.11142808449723e-6	2.11142914510277e-6	2.11143183064938e-6	2.11143626823355e-6	2.11144149647718e-6	2.11144418764522e-6	2.11143795188638e-6	2.11141818335656e-6	2.11140132187737e-6	2.11143562439076e-6	2.11147008038454e-6	2.11136519267705e-6	2.11150722214541e-6	2.11141922596859e-6	2.11135973357404e-6	2.11141922596859e-6	2.11150722214541e-6	2.11136519267706e-6	2.11147008038454e-6	2.11143562439076e-6	2.11140132187737e-6	2.11141818335655e-6	2.11143795188638e-6	2.11144418764522e-6	2.11144149647717e-6	2.11143626823355e-6	2.11143183064939e-6	2.11142914510276e-6	2.11142808449723e-6	2.11142819777841e-6	2.11142903778758e-6	2.11143026183771e-6
flux1:	0.704937755481238	1.86061362935774e-6	1.86061361159316e-6	1.86061350037599e-6	1.86061329344019e-6	1.86061298751247e-6	1.86061257829673e-6	1.86061206066789e-6	1.86061142921887e-6	1.86061067938751e-6	1.86060980951167e-6	1.86060882433952e-6	1.86060774075866e-6	1.86060659677328e-6	1.86060546491588e-6	1.86060447091824e-6	1.86060381648173e-6	1.8606037987977e-6	1.86060480390523e-6	1.86060721762951e-6	1.86061113815146e-6	1.86061570861279e-6	1.86061800636307e-6	1.86061245338915e-6	1.8605950898458e-6	1.86058044349521e-6	1.86061079187658e-6	1.86064092677621e-6	1.86054858894963e-6	1.86067377447046e-6	1.86059624295221e-6	1.86054376935518e-6	1.8605962429522e-6	1.86067377447046e-6	1.86054858894964e-6	1.8606409267762e-6	1.86061079187658e-6	1.86058044349521e-6	1.86059508984579e-6	1.86061245338915e-6	1.86061800636308e-6	1.86061570861278e-6	1.86061113815146e-6	1.86060721762951e-6	1.86060480390523e-6	1.86060379879771e-6	1.86060381648175e-6	1.86060447091823e-6	1.86060546491588e-6
flux1:	0.705200204384991	1.63813463853358e-6	1.6381346586706e-6	1.63813459985573e-6	1.6381344598608e-6	1.63813423563787e-6	1.6381339233166e-6	1.63813351838468e-6	1.63813301617621e-6	1.63813241286334e-6	1.63813170725288e-6	1.63813090384174e-6	1.63813001778969e-6	1.63812908269252e-6	1.63812816216885e-6	1.63812736594315e-6	1.6381268693599e-6	1.6381269298478e-6	1.63812788028763e-6	1.63813005024188e-6	1.63813351420456e-6	1.63813750952345e-6	1.63813947181927e-6	1.63813453634198e-6	1.63811930292611e-6	1.6381065970499e-6	1.63813342402759e-6	1.63815975683607e-6	1.63807854105746e-6	1.63818878362172e-6	1.63812053327183e-6	1.63807429152716e-6	1.63812053327183e-6	1.63818878362171e-6	1.63807854105747e-6	1.63815975683607e-6	1.6381334240276e-6	1.63810659704991e-6	1.63811930292611e-6	1.63813453634197e-6	1.63813947181928e-6	1.63813750952344e-6	1.63813351420455e-6	1.63813005024189e-6	1.63812788028762e-6	1.63812692984781e-6	1.6381268693599e-6	1.63812736594315e-6	1.63812816216886e-6
flux1:	0.705462653288744	1.44098324382671e-6	1.4409832951825e-6	1.44098328020085e-6	1.44098319670701e-6	1.4409830418594e-6	1.44098281215674e-6	1.44098250360527e-6	1.44098211215393e-6	1.4409816345663e-6	1.4409810699896e-6	1.44098042261208e-6	1.44097970597533e-6	1.44097894969914e-6	1.4409782094825e-6	1.44097758094404e-6	1.44097721632795e-6	1.44097733836529e-6	1.44097823376907e-6	1.44098018364988e-6	1.44098324322682e-6	1.44098673462469e-6	1.44098841001055e-6	1.44098403067859e-6	1.44097068075599e-6	1.44095967180029e-6	1.4409833649068e-6	1.44100635481867e-6	1.44093498584623e-6	1.44103198380718e-6	1.44097195705322e-6	1.44093124320219e-6	1.44097195705321e-6	1.44103198380718e-6	1.44093498584623e-6	1.44100635481866e-6	1.4409833649068e-6	1.4409596718003e-6	1.44097068075599e-6	1.44098403067859e-6	1.44098841001056e-6	1.44098673462468e-6	1.44098324322682e-6	1.44098018364987e-6	1.44097823376906e-6	1.4409773383653e-6	1.44097721632797e-6	1.44097758094404e-6	1.4409782094825e-6
flux1:	0.705725102192497	1.26643856251542e-6	1.26643863844262e-6	1.26643865887345e-6	1.26643862170552e-6	1.26643852429462e-6	1.26643836346929e-6	1.26643813568468e-6	1.26643783741008e-6	1.26643746589439e-6	1.26643702053517e-6	1.26643650518774e-6	1.26643593190131e-6	1.26643532673194e-6	1.26643473836649e-6	1.26643425002219e-6	1.26643399373247e-6	1.26643416199536e-6	1.26643500148319e-6	1.2664367516458e-6	1.2664394521346e-6	1.26644250124713e-6	1.26644393054701e-6	1.26644005028062e-6	1.26642836310967e-6	1.26641883560824e-6	1.26643974177465e-6	1.26645979482695e-6	1.26639713500438e-6	1.266482404279e-6	1.26642965707927e-6	1.2663938420493e-6	1.26642965707926e-6	1.266482404279e-6	1.26639713500438e-6	1.26645979482694e-6	1.26643974177465e-6	1.26641883560825e-6	1.26642836310967e-6	1.26644005028063e-6	1.26644393054702e-6	1.26644250124712e-6	1.2664394521346e-6	1.2664367516458e-6	1.26643500148319e-6	1.26643416199536e-6	1.26643399373248e-6	1.26643425002218e-6	1.26643473836649e-6
flux1:	0.705987551096251	1.11205198803193e-6	1.11205208211716e-6	1.11205212992893e-6	1.11205212945649e-6	1.1120520782499e-6	1.11205197343953e-6	1.11205181187754e-6	1.11205159048148e-6	1.1120513069063e-6	1.11205096073732e-6	1.11205055549476e-6	1.11205010186788e-6	1.11204962273498e-6	1.11204916059322e-6	1.11204878777934e-6	1.112048618673e-6	1.11204881946632e-6	1.11204960215124e-6	1.11205117041062e-6	1.11205355142919e-6	1.11205621183984e-6	1.11205742956126e-6	1.11205399572137e-6	1.11204377422871e-6	1.11203553801133e-6	1.112053967701e-6	1.11207144271321e-6	1.11201647827782e-6	1.11209137069594e-6	1.11204506124851e-6	1.11201358346613e-6	1.11204506124851e-6	1.11209137069595e-6	1.11201647827782e-6	1.1120714427132e-6	1.112053967701e-6	1.11203553801132e-6	1.11204377422871e-6	1.11205399572137e-6	1.11205742956127e-6	1.11205621183982e-6	1.11205355142919e-6	1.11205117041062e-6	1.11204960215123e-6	1.11204881946632e-6	1.11204861867301e-6	1.11204878777933e-6	1.11204916059322e-6
flux1:	0.706250000000004	9.75622326772878e-7	9.75622433028453e-7	9.75622500792075e-7	9.75622528162427e-7	9.75622512883025e-7	9.75622452365388e-7	9.75622343817962e-7	9.7562218455097e-7	9.75621972564821e-7	9.75621707588997e-7	9.75621392820384e-7	9.7562103772039e-7	9.75620662345855e-7	9.75620303744454e-7	9.75620024724848e-7	9.75619924269306e-7	9.75620145711507e-7	9.75620871044134e-7	9.75622273288761e-7	9.75624369744949e-7	9.75626688254874e-7	9.75627723736228e-7	9.75624688154984e-7	9.75615756821259e-7	9.7560864443118e-7	9.75624875353079e-7	9.75640089224061e-7	9.75591917830099e-7	9.75657637780863e-7	9.75617016243982e-7	9.75589374906563e-7	9.75617016243979e-7	9.75657637780865e-7	9.75591917830101e-7	9.75640089224048e-7	9.75624875353075e-7	9.75608644431181e-7	9.75615756821258e-7	9.75624688154981e-7	9.75627723736234e-7	9.75626688254867e-7	9.75624369744946e-7	9.75622273288765e-7	9.75620871044132e-7	9.75620145711509e-7	9.75619924269318e-7	9.75620024724838e-7	9.75620303744457e-7
[truncated: 13 more columns]
