# Supplementary material for: Spatial Resolution and Refractive Index Contrast of Resonant Photonic Crystal Surfaces for Biosensing
Source: IEEE Photonics J. Author manuscript; Available in PMC 2015 Sep 7. (PMC4561521; doi:10.1109/JPHOT.2015.2435699)
Supplement: fig6_data [file NIHMS64775-supplement-fig6_data.gz › Volumes/graham/MacBook_backup/PhD_folder_2015_06_02/paper_improvements/IEEE_J_Photonics/final_files/data_files/fig6/meep_data/10/ref.out]

-----------
Initializing structure...
Working in 2D dimensions.
Computational cell is 150 x 10 x 0 with resolution 25
     block, center = (0,-2.56637,0)
          size (150,4.86726,1e+20)
          axes (1,0,0), (0,1,0), (0,0,1)
          dielectric constant epsilon diagonal = (2.0736,2.0736,2.0736)
     block, center = (0,2.43363,0)
          size (150,5.13274,1e+20)
          axes (1,0,0), (0,1,0), (0,0,1)
          dielectric constant epsilon diagonal = (1.96,1.96,1.96)
     block, center = (-37.5,0.309735,0)
          size (75,0.884956,1e+20)
          axes (1,0,0), (0,1,0), (0,0,1)
          dielectric constant epsilon diagonal = (1.96,1.96,1.96)
     block, center = (74.5,0,0)
          size (0.65,0.265487,1e+20)
          axes (1,0,0), (0,1,0), (0,0,1)
          dielectric constant epsilon diagonal = (1.96,1.96,1.96)
     block, center = (73.5,0,0)
          size (0.65,0.265487,1e+20)
          axes (1,0,0), (0,1,0), (0,0,1)
          dielectric constant epsilon diagonal = (1.96,1.96,1.96)
     block, center = (72.5,0,0)
          size (0.65,0.265487,1e+20)
          axes (1,0,0), (0,1,0), (0,0,1)
          dielectric constant epsilon diagonal = (1.96,1.96,1.96)
     block, center = (71.5,0,0)
          size (0.65,0.265487,1e+20)
          axes (1,0,0), (0,1,0), (0,0,1)
          dielectric constant epsilon diagonal = (1.96,1.96,1.96)
     block, center = (70.5,0,0)
          size (0.65,0.265487,1e+20)
          axes (1,0,0), (0,1,0), (0,0,1)
          dielectric constant epsilon diagonal = (1.96,1.96,1.96)
     block, center = (69.5,0,0)
          size (0.65,0.265487,1e+20)
          axes (1,0,0), (0,1,0), (0,0,1)
          dielectric constant epsilon diagonal = (1.96,1.96,1.96)
     block, center = (68.5,0,0)
          size (0.65,0.265487,1e+20)
          axes (1,0,0), (0,1,0), (0,0,1)
          dielectric constant epsilon diagonal = (1.96,1.96,1.96)
     block, center = (67.5,0,0)
          size (0.65,0.265487,1e+20)
          axes (1,0,0), (0,1,0), (0,0,1)
          dielectric constant epsilon diagonal = (1.96,1.96,1.96)
     block, center = (66.5,0,0)
          size (0.65,0.265487,1e+20)
          axes (1,0,0), (0,1,0), (0,0,1)
          dielectric constant epsilon diagonal = (1.96,1.96,1.96)
     block, center = (65.5,0,0)
          size (0.65,0.265487,1e+20)
          axes (1,0,0), (0,1,0), (0,0,1)
          dielectric constant epsilon diagonal = (1.96,1.96,1.96)
     block, center = (64.5,0,0)
          size (0.65,0.265487,1e+20)
          axes (1,0,0), (0,1,0), (0,0,1)
          dielectric constant epsilon diagonal = (1.96,1.96,1.96)
     block, center = (63.5,0,0)
          size (0.65,0.265487,1e+20)
          axes (1,0,0), (0,1,0), (0,0,1)
          dielectric constant epsilon diagonal = (1.96,1.96,1.96)
     block, center = (62.5,0,0)
          size (0.65,0.265487,1e+20)
          axes (1,0,0), (0,1,0), (0,0,1)
          dielectric constant epsilon diagonal = (1.96,1.96,1.96)
     block, center = (61.5,0,0)
          size (0.65,0.265487,1e+20)
          axes (1,0,0), (0,1,0), (0,0,1)
          dielectric constant epsilon diagonal = (1.96,1.96,1.96)
     block, center = (60.5,0,0)
          size (0.65,0.265487,1e+20)
          axes (1,0,0), (0,1,0), (0,0,1)
          dielectric constant epsilon diagonal = (1.96,1.96,1.96)
     block, center = (59.5,0,0)
          size (0.65,0.265487,1e+20)
          axes (1,0,0), (0,1,0), (0,0,1)
          dielectric constant epsilon diagonal = (1.96,1.96,1.96)
     block, center = (58.5,0,0)
          size (0.65,0.265487,1e+20)
          axes (1,0,0), (0,1,0), (0,0,1)
          dielectric constant epsilon diagonal = (1.96,1.96,1.96)
     block, center = (57.5,0,0)
          size (0.65,0.265487,1e+20)
          axes (1,0,0), (0,1,0), (0,0,1)
          dielectric constant epsilon diagonal = (1.96,1.96,1.96)
     block, center = (56.5,0,0)
          size (0.65,0.265487,1e+20)
          axes (1,0,0), (0,1,0), (0,0,1)
          dielectric constant epsilon diagonal = (1.96,1.96,1.96)
     block, center = (55.5,0,0)
          size (0.65,0.265487,1e+20)
          axes (1,0,0), (0,1,0), (0,0,1)
          dielectric constant epsilon diagonal = (1.96,1.96,1.96)
     block, center = (54.5,0,0)
          size (0.65,0.265487,1e+20)
          axes (1,0,0), (0,1,0), (0,0,1)
          dielectric constant epsilon diagonal = (1.96,1.96,1.96)
     block, center = (53.5,0,0)
          size (0.65,0.265487,1e+20)
          axes (1,0,0), (0,1,0), (0,0,1)
          dielectric constant epsilon diagonal = (1.96,1.96,1.96)
     block, center = (52.5,0,0)
          size (0.65,0.265487,1e+20)
          axes (1,0,0), (0,1,0), (0,0,1)
          dielectric constant epsilon diagonal = (1.96,1.96,1.96)
     block, center = (51.5,0,0)
          size (0.65,0.265487,1e+20)
          axes (1,0,0), (0,1,0), (0,0,1)
          dielectric constant epsilon diagonal = (1.96,1.96,1.96)
     block, center = (50.5,0,0)
          size (0.65,0.265487,1e+20)
          axes (1,0,0), (0,1,0), (0,0,1)
          dielectric constant epsilon diagonal = (1.96,1.96,1.96)
     block, center = (49.5,0,0)
          size (0.65,0.265487,1e+20)
          axes (1,0,0), (0,1,0), (0,0,1)
          dielectric constant epsilon diagonal = (1.96,1.96,1.96)
     block, center = (48.5,0,0)
          size (0.65,0.265487,1e+20)
          axes (1,0,0), (0,1,0), (0,0,1)
          dielectric constant epsilon diagonal = (1.96,1.96,1.96)
     block, center = (47.5,0,0)
          size (0.65,0.265487,1e+20)
          axes (1,0,0), (0,1,0), (0,0,1)
          dielectric constant epsilon diagonal = (1.96,1.96,1.96)
     block, center = (46.5,0,0)
          size (0.65,0.265487,1e+20)
          axes (1,0,0), (0,1,0), (0,0,1)
          dielectric constant epsilon diagonal = (1.96,1.96,1.96)
     block, center = (45.5,0,0)
          size (0.65,0.265487,1e+20)
          axes (1,0,0), (0,1,0), (0,0,1)
          dielectric constant epsilon diagonal = (1.96,1.96,1.96)
     block, center = (44.5,0,0)
          size (0.65,0.265487,1e+20)
          axes (1,0,0), (0,1,0), (0,0,1)
          dielectric constant epsilon diagonal = (1.96,1.96,1.96)
     block, center = (43.5,0,0)
          size (0.65,0.265487,1e+20)
          axes (1,0,0), (0,1,0), (0,0,1)
          dielectric constant epsilon diagonal = (1.96,1.96,1.96)
     block, center = (42.5,0,0)
          size (0.65,0.265487,1e+20)
          axes (1,0,0), (0,1,0), (0,0,1)
          dielectric constant epsilon diagonal = (1.96,1.96,1.96)
     block, center = (41.5,0,0)
          size (0.65,0.265487,1e+20)
          axes (1,0,0), (0,1,0), (0,0,1)
          dielectric constant epsilon diagonal = (1.96,1.96,1.96)
     block, center = (40.5,0,0)
          size (0.65,0.265487,1e+20)
          axes (1,0,0), (0,1,0), (0,0,1)
          dielectric constant epsilon diagonal = (1.96,1.96,1.96)
     block, center = (39.5,0,0)
          size (0.65,0.265487,1e+20)
          axes (1,0,0), (0,1,0), (0,0,1)
          dielectric constant epsilon diagonal = (1.96,1.96,1.96)
     block, center = (38.5,0,0)
          size (0.65,0.265487,1e+20)
          axes (1,0,0), (0,1,0), (0,0,1)
          dielectric constant epsilon diagonal = (1.96,1.96,1.96)
     block, center = (37.5,0,0)
          size (0.65,0.265487,1e+20)
          axes (1,0,0), (0,1,0), (0,0,1)
          dielectric constant epsilon diagonal = (1.96,1.96,1.96)
     block, center = (36.5,0,0)
          size (0.65,0.265487,1e+20)
          axes (1,0,0), (0,1,0), (0,0,1)
          dielectric constant epsilon diagonal = (1.96,1.96,1.96)
     block, center = (35.5,0,0)
          size (0.65,0.265487,1e+20)
          axes (1,0,0), (0,1,0), (0,0,1)
          dielectric constant epsilon diagonal = (1.96,1.96,1.96)
     block, center = (34.5,0,0)
          size (0.65,0.265487,1e+20)
          axes (1,0,0), (0,1,0), (0,0,1)
          dielectric constant epsilon diagonal = (1.96,1.96,1.96)
     block, center = (33.5,0,0)
          size (0.65,0.265487,1e+20)
          axes (1,0,0), (0,1,0), (0,0,1)
          dielectric constant epsilon diagonal = (1.96,1.96,1.96)
     block, center = (32.5,0,0)
          size (0.65,0.265487,1e+20)
          axes (1,0,0), (0,1,0), (0,0,1)
          dielectric constant epsilon diagonal = (1.96,1.96,1.96)
     block, center = (31.5,0,0)
          size (0.65,0.265487,1e+20)
          axes (1,0,0), (0,1,0), (0,0,1)
          dielectric constant epsilon diagonal = (1.96,1.96,1.96)
     block, center = (30.5,0,0)
          size (0.65,0.265487,1e+20)
          axes (1,0,0), (0,1,0), (0,0,1)
          dielectric constant epsilon diagonal = (1.96,1.96,1.96)
     block, center = (29.5,0,0)
          size (0.65,0.265487,1e+20)
          axes (1,0,0), (0,1,0), (0,0,1)
          dielectric constant epsilon diagonal = (1.96,1.96,1.96)
     block, center = (28.5,0,0)
          size (0.65,0.265487,1e+20)
          axes (1,0,0), (0,1,0), (0,0,1)
          dielectric constant epsilon diagonal = (1.96,1.96,1.96)
     block, center = (27.5,0,0)
          size (0.65,0.265487,1e+20)
          axes (1,0,0), (0,1,0), (0,0,1)
          dielectric constant epsilon diagonal = (1.96,1.96,1.96)
     block, center = (26.5,0,0)
          size (0.65,0.265487,1e+20)
          axes (1,0,0), (0,1,0), (0,0,1)
          dielectric constant epsilon diagonal = (1.96,1.96,1.96)
     block, center = (25.5,0,0)
          size (0.65,0.265487,1e+20)
          axes (1,0,0), (0,1,0), (0,0,1)
          dielectric constant epsilon diagonal = (1.96,1.96,1.96)
     block, center = (24.5,0,0)
          size (0.65,0.265487,1e+20)
          axes (1,0,0), (0,1,0), (0,0,1)
          dielectric constant epsilon diagonal = (1.96,1.96,1.96)
     block, center = (23.5,0,0)
          size (0.65,0.265487,1e+20)
          axes (1,0,0), (0,1,0), (0,0,1)
          dielectric constant epsilon diagonal = (1.96,1.96,1.96)
     block, center = (22.5,0,0)
          size (0.65,0.265487,1e+20)
          axes (1,0,0), (0,1,0), (0,0,1)
          dielectric constant epsilon diagonal = (1.96,1.96,1.96)
     block, center = (21.5,0,0)
          size (0.65,0.265487,1e+20)
          axes (1,0,0), (0,1,0), (0,0,1)
          dielectric constant epsilon diagonal = (1.96,1.96,1.96)
     block, center = (20.5,0,0)
          size (0.65,0.265487,1e+20)
          axes (1,0,0), (0,1,0), (0,0,1)
          dielectric constant epsilon diagonal = (1.96,1.96,1.96)
     block, center = (19.5,0,0)
          size (0.65,0.265487,1e+20)
          axes (1,0,0), (0,1,0), (0,0,1)
          dielectric constant epsilon diagonal = (1.96,1.96,1.96)
     block, center = (18.5,0,0)
          size (0.65,0.265487,1e+20)
          axes (1,0,0), (0,1,0), (0,0,1)
          dielectric constant epsilon diagonal = (1.96,1.96,1.96)
     block, center = (17.5,0,0)
          size (0.65,0.265487,1e+20)
          axes (1,0,0), (0,1,0), (0,0,1)
          dielectric constant epsilon diagonal = (1.96,1.96,1.96)
     block, center = (16.5,0,0)
          size (0.65,0.265487,1e+20)
          axes (1,0,0), (0,1,0), (0,0,1)
          dielectric constant epsilon diagonal = (1.96,1.96,1.96)
     block, center = (15.5,0,0)
          size (0.65,0.265487,1e+20)
          axes (1,0,0), (0,1,0), (0,0,1)
          dielectric constant epsilon diagonal = (1.96,1.96,1.96)
     block, center = (14.5,0,0)
          size (0.65,0.265487,1e+20)
          axes (1,0,0), (0,1,0), (0,0,1)
          dielectric constant epsilon diagonal = (1.96,1.96,1.96)
     block, center = (13.5,0,0)
          size (0.65,0.265487,1e+20)
          axes (1,0,0), (0,1,0), (0,0,1)
          dielectric constant epsilon diagonal = (1.96,1.96,1.96)
     block, center = (12.5,0,0)
          size (0.65,0.265487,1e+20)
          axes (1,0,0), (0,1,0), (0,0,1)
          dielectric constant epsilon diagonal = (1.96,1.96,1.96)
     block, center = (11.5,0,0)
          size (0.65,0.265487,1e+20)
          axes (1,0,0), (0,1,0), (0,0,1)
          dielectric constant epsilon diagonal = (1.96,1.96,1.96)
     block, center = (10.5,0,0)
          size (0.65,0.265487,1e+20)
          axes (1,0,0), (0,1,0), (0,0,1)
          dielectric constant epsilon diagonal = (1.96,1.96,1.96)
     block, center = (9.5,0,0)
          size (0.65,0.265487,1e+20)
          axes (1,0,0), (0,1,0), (0,0,1)
          dielectric constant epsilon diagonal = (1.96,1.96,1.96)
     block, center = (8.5,0,0)
          size (0.65,0.265487,1e+20)
          axes (1,0,0), (0,1,0), (0,0,1)
          dielectric constant epsilon diagonal = (1.96,1.96,1.96)
     block, center = (7.5,0,0)
          size (0.65,0.265487,1e+20)
          axes (1,0,0), (0,1,0), (0,0,1)
          dielectric constant epsilon diagonal = (1.96,1.96,1.96)
     block, center = (6.5,0,0)
          size (0.65,0.265487,1e+20)
          axes (1,0,0), (0,1,0), (0,0,1)
          dielectric constant epsilon diagonal = (1.96,1.96,1.96)
     block, center = (5.5,0,0)
          size (0.65,0.265487,1e+20)
          axes (1,0,0), (0,1,0), (0,0,1)
          dielectric constant epsilon diagonal = (1.96,1.96,1.96)
     block, center = (4.5,0,0)
          size (0.65,0.265487,1e+20)
          axes (1,0,0), (0,1,0), (0,0,1)
          dielectric constant epsilon diagonal = (1.96,1.96,1.96)
     block, center = (3.5,0,0)
          size (0.65,0.265487,1e+20)
          axes (1,0,0), (0,1,0), (0,0,1)
          dielectric constant epsilon diagonal = (1.96,1.96,1.96)
     block, center = (2.5,0,0)
          size (0.65,0.265487,1e+20)
          axes (1,0,0), (0,1,0), (0,0,1)
          dielectric constant epsilon diagonal = (1.96,1.96,1.96)
     block, center = (1.5,0,0)
          size (0.65,0.265487,1e+20)
          axes (1,0,0), (0,1,0), (0,0,1)
          dielectric constant epsilon diagonal = (1.96,1.96,1.96)
     block, center = (0.5,0,0)
          size (0.65,0.265487,1e+20)
          axes (1,0,0), (0,1,0), (0,0,1)
          dielectric constant epsilon diagonal = (1.96,1.96,1.96)
     block, center = (-0.5,0,0)
          size (0.65,0.265487,1e+20)
          axes (1,0,0), (0,1,0), (0,0,1)
          dielectric constant epsilon diagonal = (1.96,1.96,1.96)
     block, center = (-1.5,0,0)
          size (0.65,0.265487,1e+20)
          axes (1,0,0), (0,1,0), (0,0,1)
          dielectric constant epsilon diagonal = (1.96,1.96,1.96)
     block, center = (-2.5,0,0)
          size (0.65,0.265487,1e+20)
          axes (1,0,0), (0,1,0), (0,0,1)
          dielectric constant epsilon diagonal = (1.96,1.96,1.96)
     block, center = (-3.5,0,0)
          size (0.65,0.265487,1e+20)
          axes (1,0,0), (0,1,0), (0,0,1)
          dielectric constant epsilon diagonal = (1.96,1.96,1.96)
     block, center = (-4.5,0,0)
          size (0.65,0.265487,1e+20)
          axes (1,0,0), (0,1,0), (0,0,1)
          dielectric constant epsilon diagonal = (1.96,1.96,1.96)
     block, center = (-5.5,0,0)
          size (0.65,0.265487,1e+20)
          axes (1,0,0), (0,1,0), (0,0,1)
          dielectric constant epsilon diagonal = (1.96,1.96,1.96)
     block, center = (-6.5,0,0)
          size (0.65,0.265487,1e+20)
          axes (1,0,0), (0,1,0), (0,0,1)
          dielectric constant epsilon diagonal = (1.96,1.96,1.96)
     block, center = (-7.5,0,0)
          size (0.65,0.265487,1e+20)
          axes (1,0,0), (0,1,0), (0,0,1)
          dielectric constant epsilon diagonal = (1.96,1.96,1.96)
     block, center = (-8.5,0,0)
          size (0.65,0.265487,1e+20)
          axes (1,0,0), (0,1,0), (0,0,1)
          dielectric constant epsilon diagonal = (1.96,1.96,1.96)
     block, center = (-9.5,0,0)
          size (0.65,0.265487,1e+20)
          axes (1,0,0), (0,1,0), (0,0,1)
          dielectric constant epsilon diagonal = (1.96,1.96,1.96)
     block, center = (-10.5,0,0)
          size (0.65,0.265487,1e+20)
          axes (1,0,0), (0,1,0), (0,0,1)
          dielectric constant epsilon diagonal = (1.96,1.96,1.96)
     block, center = (-11.5,0,0)
          size (0.65,0.265487,1e+20)
          axes (1,0,0), (0,1,0), (0,0,1)
          dielectric constant epsilon diagonal = (1.96,1.96,1.96)
     block, center = (-12.5,0,0)
          size (0.65,0.265487,1e+20)
          axes (1,0,0), (0,1,0), (0,0,1)
          dielectric constant epsilon diagonal = (1.96,1.96,1.96)
     block, center = (-13.5,0,0)
          size (0.65,0.265487,1e+20)
          axes (1,0,0), (0,1,0), (0,0,1)
          dielectric constant epsilon diagonal = (1.96,1.96,1.96)
     block, center = (-14.5,0,0)
          size (0.65,0.265487,1e+20)
          axes (1,0,0), (0,1,0), (0,0,1)
          dielectric constant epsilon diagonal = (1.96,1.96,1.96)
     block, center = (-15.5,0,0)
          size (0.65,0.265487,1e+20)
          axes (1,0,0), (0,1,0), (0,0,1)
          dielectric constant epsilon diagonal = (1.96,1.96,1.96)
     block, center = (-16.5,0,0)
          size (0.65,0.265487,1e+20)
          axes (1,0,0), (0,1,0), (0,0,1)
          dielectric constant epsilon diagonal = (1.96,1.96,1.96)
     block, center = (-17.5,0,0)
          size (0.65,0.265487,1e+20)
          axes (1,0,0), (0,1,0), (0,0,1)
          dielectric constant epsilon diagonal = (1.96,1.96,1.96)
     block, center = (-18.5,0,0)
          size (0.65,0.265487,1e+20)
          axes (1,0,0), (0,1,0), (0,0,1)
          dielectric constant epsilon diagonal = (1.96,1.96,1.96)
     block, center = (-19.5,0,0)
          size (0.65,0.265487,1e+20)
          axes (1,0,0), (0,1,0), (0,0,1)
          dielectric constant epsilon diagonal = (1.96,1.96,1.96)
     block, center = (-20.5,0,0)
          size (0.65,0.265487,1e+20)
          axes (1,0,0), (0,1,0), (0,0,1)
          dielectric constant epsilon diagonal = (1.96,1.96,1.96)
     block, center = (-21.5,0,0)
          size (0.65,0.265487,1e+20)
          axes (1,0,0), (0,1,0), (0,0,1)
          dielectric constant epsilon diagonal = (1.96,1.96,1.96)
     block, center = (-22.5,0,0)
          size (0.65,0.265487,1e+20)
          axes (1,0,0), (0,1,0), (0,0,1)
          dielectric constant epsilon diagonal = (1.96,1.96,1.96)
     block, center = (-23.5,0,0)
          size (0.65,0.265487,1e+20)
          axes (1,0,0), (0,1,0), (0,0,1)
          dielectric constant epsilon diagonal = (1.96,1.96,1.96)
     block, center = (-24.5,0,0)
          size (0.65,0.265487,1e+20)
          axes (1,0,0), (0,1,0), (0,0,1)
          dielectric constant epsilon diagonal = (1.96,1.96,1.96)
     block, center = (-25.5,0,0)
          size (0.65,0.265487,1e+20)
          axes (1,0,0), (0,1,0), (0,0,1)
          dielectric constant epsilon diagonal = (1.96,1.96,1.96)
     block, center = (-26.5,0,0)
          size (0.65,0.265487,1e+20)
          axes (1,0,0), (0,1,0), (0,0,1)
          dielectric constant epsilon diagonal = (1.96,1.96,1.96)
     block, center = (-27.5,0,0)
          size (0.65,0.265487,1e+20)
          axes (1,0,0), (0,1,0), (0,0,1)
          dielectric constant epsilon diagonal = (1.96,1.96,1.96)
     block, center = (-28.5,0,0)
          size (0.65,0.265487,1e+20)
          axes (1,0,0), (0,1,0), (0,0,1)
          dielectric constant epsilon diagonal = (1.96,1.96,1.96)
     block, center = (-29.5,0,0)
          size (0.65,0.265487,1e+20)
          axes (1,0,0), (0,1,0), (0,0,1)
          dielectric constant epsilon diagonal = (1.96,1.96,1.96)
     block, center = (-30.5,0,0)
          size (0.65,0.265487,1e+20)
          axes (1,0,0), (0,1,0), (0,0,1)
          dielectric constant epsilon diagonal = (1.96,1.96,1.96)
     block, center = (-31.5,0,0)
          size (0.65,0.265487,1e+20)
          axes (1,0,0), (0,1,0), (0,0,1)
          dielectric constant epsilon diagonal = (1.96,1.96,1.96)
     block, center = (-32.5,0,0)
          size (0.65,0.265487,1e+20)
          axes (1,0,0), (0,1,0), (0,0,1)
          dielectric constant epsilon diagonal = (1.96,1.96,1.96)
     block, center = (-33.5,0,0)
          size (0.65,0.265487,1e+20)
          axes (1,0,0), (0,1,0), (0,0,1)
          dielectric constant epsilon diagonal = (1.96,1.96,1.96)
     block, center = (-34.5,0,0)
          size (0.65,0.265487,1e+20)
          axes (1,0,0), (0,1,0), (0,0,1)
          dielectric constant epsilon diagonal = (1.96,1.96,1.96)
     block, center = (-35.5,0,0)
          size (0.65,0.265487,1e+20)
          axes (1,0,0), (0,1,0), (0,0,1)
          dielectric constant epsilon diagonal = (1.96,1.96,1.96)
     block, center = (-36.5,0,0)
          size (0.65,0.265487,1e+20)
          axes (1,0,0), (0,1,0), (0,0,1)
          dielectric constant epsilon diagonal = (1.96,1.96,1.96)
     block, center = (-37.5,0,0)
          size (0.65,0.265487,1e+20)
          axes (1,0,0), (0,1,0), (0,0,1)
          dielectric constant epsilon diagonal = (1.96,1.96,1.96)
     block, center = (-38.5,0,0)
          size (0.65,0.265487,1e+20)
          axes (1,0,0), (0,1,0), (0,0,1)
          dielectric constant epsilon diagonal = (1.96,1.96,1.96)
     block, center = (-39.5,0,0)
          size (0.65,0.265487,1e+20)
          axes (1,0,0), (0,1,0), (0,0,1)
          dielectric constant epsilon diagonal = (1.96,1.96,1.96)
     block, center = (-40.5,0,0)
          size (0.65,0.265487,1e+20)
          axes (1,0,0), (0,1,0), (0,0,1)
          dielectric constant epsilon diagonal = (1.96,1.96,1.96)
     block, center = (-41.5,0,0)
          size (0.65,0.265487,1e+20)
          axes (1,0,0), (0,1,0), (0,0,1)
          dielectric constant epsilon diagonal = (1.96,1.96,1.96)
     block, center = (-42.5,0,0)
          size (0.65,0.265487,1e+20)
          axes (1,0,0), (0,1,0), (0,0,1)
          dielectric constant epsilon diagonal = (1.96,1.96,1.96)
     block, center = (-43.5,0,0)
          size (0.65,0.265487,1e+20)
          axes (1,0,0), (0,1,0), (0,0,1)
          dielectric constant epsilon diagonal = (1.96,1.96,1.96)
     block, center = (-44.5,0,0)
          size (0.65,0.265487,1e+20)
          axes (1,0,0), (0,1,0), (0,0,1)
          dielectric constant epsilon diagonal = (1.96,1.96,1.96)
     block, center = (-45.5,0,0)
          size (0.65,0.265487,1e+20)
          axes (1,0,0), (0,1,0), (0,0,1)
          dielectric constant epsilon diagonal = (1.96,1.96,1.96)
     block, center = (-46.5,0,0)
          size (0.65,0.265487,1e+20)
          axes (1,0,0), (0,1,0), (0,0,1)
          dielectric constant epsilon diagonal = (1.96,1.96,1.96)
     block, center = (-47.5,0,0)
          size (0.65,0.265487,1e+20)
          axes (1,0,0), (0,1,0), (0,0,1)
          dielectric constant epsilon diagonal = (1.96,1.96,1.96)
     block, center = (-48.5,0,0)
          size (0.65,0.265487,1e+20)
          axes (1,0,0), (0,1,0), (0,0,1)
          dielectric constant epsilon diagonal = (1.96,1.96,1.96)
     block, center = (-49.5,0,0)
          size (0.65,0.265487,1e+20)
          axes (1,0,0), (0,1,0), (0,0,1)
          dielectric constant epsilon diagonal = (1.96,1.96,1.96)
     block, center = (-50.5,0,0)
          size (0.65,0.265487,1e+20)
          axes (1,0,0), (0,1,0), (0,0,1)
          dielectric constant epsilon diagonal = (1.96,1.96,1.96)
     block, center = (-51.5,0,0)
          size (0.65,0.265487,1e+20)
          axes (1,0,0), (0,1,0), (0,0,1)
          dielectric constant epsilon diagonal = (1.96,1.96,1.96)
     block, center = (-52.5,0,0)
          size (0.65,0.265487,1e+20)
          axes (1,0,0), (0,1,0), (0,0,1)
          dielectric constant epsilon diagonal = (1.96,1.96,1.96)
     block, center = (-53.5,0,0)
          size (0.65,0.265487,1e+20)
          axes (1,0,0), (0,1,0), (0,0,1)
          dielectric constant epsilon diagonal = (1.96,1.96,1.96)
     block, center = (-54.5,0,0)
          size (0.65,0.265487,1e+20)
          axes (1,0,0), (0,1,0), (0,0,1)
          dielectric constant epsilon diagonal = (1.96,1.96,1.96)
     block, center = (-55.5,0,0)
          size (0.65,0.265487,1e+20)
          axes (1,0,0), (0,1,0), (0,0,1)
          dielectric constant epsilon diagonal = (1.96,1.96,1.96)
     block, center = (-56.5,0,0)
          size (0.65,0.265487,1e+20)
          axes (1,0,0), (0,1,0), (0,0,1)
          dielectric constant epsilon diagonal = (1.96,1.96,1.96)
     block, center = (-57.5,0,0)
          size (0.65,0.265487,1e+20)
          axes (1,0,0), (0,1,0), (0,0,1)
          dielectric constant epsilon diagonal = (1.96,1.96,1.96)
     block, center = (-58.5,0,0)
          size (0.65,0.265487,1e+20)
          axes (1,0,0), (0,1,0), (0,0,1)
          dielectric constant epsilon diagonal = (1.96,1.96,1.96)
     block, center = (-59.5,0,0)
          size (0.65,0.265487,1e+20)
          axes (1,0,0), (0,1,0), (0,0,1)
          dielectric constant epsilon diagonal = (1.96,1.96,1.96)
     block, center = (-60.5,0,0)
          size (0.65,0.265487,1e+20)
          axes (1,0,0), (0,1,0), (0,0,1)
          dielectric constant epsilon diagonal = (1.96,1.96,1.96)
     block, center = (-61.5,0,0)
          size (0.65,0.265487,1e+20)
          axes (1,0,0), (0,1,0), (0,0,1)
          dielectric constant epsilon diagonal = (1.96,1.96,1.96)
     block, center = (-62.5,0,0)
          size (0.65,0.265487,1e+20)
          axes (1,0,0), (0,1,0), (0,0,1)
          dielectric constant epsilon diagonal = (1.96,1.96,1.96)
     block, center = (-63.5,0,0)
          size (0.65,0.265487,1e+20)
          axes (1,0,0), (0,1,0), (0,0,1)
          dielectric constant epsilon diagonal = (1.96,1.96,1.96)
     block, center = (-64.5,0,0)
          size (0.65,0.265487,1e+20)
          axes (1,0,0), (0,1,0), (0,0,1)
          dielectric constant epsilon diagonal = (1.96,1.96,1.96)
     block, center = (-65.5,0,0)
          size (0.65,0.265487,1e+20)
          axes (1,0,0), (0,1,0), (0,0,1)
          dielectric constant epsilon diagonal = (1.96,1.96,1.96)
     block, center = (-66.5,0,0)
          size (0.65,0.265487,1e+20)
          axes (1,0,0), (0,1,0), (0,0,1)
          dielectric constant epsilon diagonal = (1.96,1.96,1.96)
     block, center = (-67.5,0,0)
          size (0.65,0.265487,1e+20)
          axes (1,0,0), (0,1,0), (0,0,1)
          dielectric constant epsilon diagonal = (1.96,1.96,1.96)
     block, center = (-68.5,0,0)
          size (0.65,0.265487,1e+20)
          axes (1,0,0), (0,1,0), (0,0,1)
          dielectric constant epsilon diagonal = (1.96,1.96,1.96)
     block, center = (-69.5,0,0)
          size (0.65,0.265487,1e+20)
          axes (1,0,0), (0,1,0), (0,0,1)
          dielectric constant epsilon diagonal = (1.96,1.96,1.96)
     block, center = (-70.5,0,0)
          size (0.65,0.265487,1e+20)
          axes (1,0,0), (0,1,0), (0,0,1)
          dielectric constant epsilon diagonal = (1.96,1.96,1.96)
     block, center = (-71.5,0,0)
          size (0.65,0.265487,1e+20)
          axes (1,0,0), (0,1,0), (0,0,1)
          dielectric constant epsilon diagonal = (1.96,1.96,1.96)
     block, center = (-72.5,0,0)
          size (0.65,0.265487,1e+20)
          axes (1,0,0), (0,1,0), (0,0,1)
          dielectric constant epsilon diagonal = (1.96,1.96,1.96)
     block, center = (-73.5,0,0)
          size (0.65,0.265487,1e+20)
          axes (1,0,0), (0,1,0), (0,0,1)
          dielectric constant epsilon diagonal = (1.96,1.96,1.96)
     block, center = (-74.5,0,0)
          size (0.65,0.265487,1e+20)
          axes (1,0,0), (0,1,0), (0,0,1)
          dielectric constant epsilon diagonal = (1.96,1.96,1.96)
time for set_epsilon = 11.8466 s
-----------
Meep: using output directory "ref-out"
creating output file "ref-out/eps-000000.00.h5"...
Meep progress: 1.5/377.433631896973 = 0.4% done in 4.0s, 1009.2s to go
on time step 78 (time=1.56), 0.0513458 s/step
Meep progress: 3.06/377.433631896973 = 0.8% done in 8.1s, 985.6s to go
on time step 156 (time=3.12), 0.0518869 s/step
Meep progress: 4.76/377.433631896973 = 1.3% done in 12.1s, 944.8s to go
on time step 242 (time=4.84), 0.0468043 s/step
Meep progress: 6.3/377.433631896973 = 1.7% done in 16.1s, 949.5s to go
on time step 318 (time=6.36), 0.0529614 s/step
Meep progress: 7.98/377.433631896973 = 2.1% done in 20.1s, 931.7s to go
on time step 403 (time=8.06), 0.0475404 s/step
Meep progress: 9.54/377.433631896973 = 2.5% done in 24.2s, 931.8s to go
on time step 480 (time=9.6), 0.052182 s/step
Meep progress: 11.26/377.433631896973 = 3.0% done in 28.2s, 916.6s to go
on time step 565 (time=11.3), 0.0471874 s/step
Meep progress: 12.7/377.433631896973 = 3.4% done in 32.2s, 924.6s to go
on time step 638 (time=12.76), 0.0550217 s/step
Meep progress: 14.22/377.433631896973 = 3.8% done in 36.2s, 925.8s to go
on time step 713 (time=14.26), 0.0539438 s/step
Meep progress: 15.62/377.433631896973 = 4.1% done in 40.3s, 932.6s to go
on time step 784 (time=15.68), 0.0563916 s/step
Meep progress: 17.04/377.433631896973 = 4.5% done in 44.3s, 936.5s to go
on time step 855 (time=17.1), 0.0570714 s/step
Meep progress: 18.62/377.433631896973 = 4.9% done in 48.3s, 931.1s to go
on time step 935 (time=18.7), 0.0505017 s/step
Meep progress: 20.18/377.433631896973 = 5.3% done in 52.3s, 926.7s to go
on time step 1012 (time=20.24), 0.0522457 s/step
Meep progress: 21.86/377.433631896973 = 5.8% done in 56.4s, 917.1s to go
on time step 1096 (time=21.92), 0.0478691 s/step
Meep progress: 23.36/377.433631896973 = 6.2% done in 60.4s, 915.2s to go
on time step 1172 (time=23.44), 0.0529187 s/step
Meep progress: 24.98/377.433631896973 = 6.6% done in 64.4s, 909.2s to go
on time step 1252 (time=25.04), 0.0505075 s/step
Meep progress: 26.64/377.433631896973 = 7.1% done in 68.5s, 901.4s to go
on time step 1335 (time=26.7), 0.0482198 s/step
Meep progress: 28.14/377.433631896973 = 7.5% done in 72.5s, 899.7s to go
on time step 1410 (time=28.2), 0.0539228 s/step
Meep progress: 29.84/377.433631896973 = 7.9% done in 76.5s, 891.1s to go
on time step 1495 (time=29.9), 0.0472047 s/step
Meep progress: 31.32/377.433631896973 = 8.3% done in 80.5s, 889.9s to go
on time step 1569 (time=31.38), 0.0543519 s/step
Meep progress: 33.06/377.433631896973 = 8.8% done in 84.6s, 880.9s to go
on time step 1656 (time=33.12), 0.0462114 s/step
Meep progress: 34.52/377.433631896973 = 9.1% done in 88.6s, 880.1s to go
on time step 1729 (time=34.58), 0.055399 s/step
Meep progress: 36.12/377.433631896973 = 9.6% done in 92.6s, 875.1s to go
on time step 1809 (time=36.18), 0.0505679 s/step
Meep progress: 37.66/377.433631896973 = 10.0% done in 96.6s, 871.9s to go
on time step 1887 (time=37.74), 0.0517837 s/step
Meep progress: 39.26/377.433631896973 = 10.4% done in 100.7s, 867.3s to go
on time step 1966 (time=39.32), 0.050908 s/step
Meep progress: 40.76/377.433631896973 = 10.8% done in 104.7s, 865.2s to go
on time step 2040 (time=40.8), 0.0541966 s/step
Meep progress: 42.4/377.433631896973 = 11.2% done in 108.7s, 859.3s to go
on time step 2123 (time=42.46), 0.048849 s/step
Meep progress: 43.78/377.433631896973 = 11.6% done in 112.8s, 859.5s to go
on time step 2192 (time=43.84), 0.0587213 s/step
Meep progress: 45.38/377.433631896973 = 12.0% done in 116.8s, 854.7s to go
on time step 2273 (time=45.46), 0.049804 s/step
Meep progress: 46.8/377.433631896973 = 12.4% done in 120.8s, 853.7s to go
on time step 2343 (time=46.86), 0.0574834 s/step
Meep progress: 48.36/377.433631896973 = 12.8% done in 124.9s, 849.6s to go
on time step 2422 (time=48.44), 0.0511719 s/step
Meep progress: 49.76/377.433631896973 = 13.2% done in 128.9s, 848.7s to go
on time step 2492 (time=49.84), 0.0577976 s/step
Meep progress: 51.34/377.433631896973 = 13.6% done in 132.9s, 844.3s to go
on time step 2571 (time=51.42), 0.0509243 s/step
Meep progress: 52.7/377.433631896973 = 14.0% done in 137.0s, 844.0s to go
on time step 2638 (time=52.76), 0.059757 s/step
Meep progress: 54.2/377.433631896973 = 14.4% done in 141.0s, 840.9s to go
on time step 2713 (time=54.26), 0.0534265 s/step
Meep progress: 55.7/377.433631896973 = 14.8% done in 145.0s, 837.8s to go
on time step 2787 (time=55.74), 0.0540565 s/step
Meep progress: 57.3/377.433631896973 = 15.2% done in 149.1s, 832.9s to go
on time step 2867 (time=57.34), 0.0503041 s/step
Meep progress: 59.02/377.433631896973 = 15.6% done in 153.1s, 826.0s to go
on time step 2953 (time=59.06), 0.0469865 s/step
Meep progress: 60.44/377.433631896973 = 16.0% done in 157.1s, 824.0s to go
on time step 3025 (time=60.5), 0.0562098 s/step
Meep progress: 62.1/377.433631896973 = 16.5% done in 161.1s, 818.1s to go
on time step 3108 (time=62.16), 0.0483667 s/step
Meep progress: 63.56/377.433631896973 = 16.8% done in 165.2s, 815.6s to go
on time step 3181 (time=63.62), 0.0550381 s/step
Meep progress: 65.18/377.433631896973 = 17.3% done in 169.2s, 810.5s to go
on time step 3261 (time=65.22), 0.0501406 s/step
Meep progress: 66.54/377.433631896973 = 17.6% done in 173.2s, 809.4s to go
on time step 3329 (time=66.58), 0.0591583 s/step
Meep progress: 68.18/377.433631896973 = 18.1% done in 177.3s, 804.1s to go
on time step 3411 (time=68.22), 0.0493428 s/step
Meep progress: 69.62/377.433631896973 = 18.4% done in 181.3s, 801.6s to go
on time step 3483 (time=69.66), 0.0561749 s/step
Meep progress: 71.2/377.433631896973 = 18.9% done in 185.3s, 797.0s to go
on time step 3562 (time=71.24), 0.0507378 s/step
Meep progress: 72.76/377.433631896973 = 19.3% done in 189.4s, 792.9s to go
on time step 3640 (time=72.8), 0.0518633 s/step
Meep progress: 74.4/377.433631896973 = 19.7% done in 193.4s, 787.8s to go
on time step 3722 (time=74.44), 0.0493509 s/step
Meep progress: 75.92/377.433631896973 = 20.1% done in 197.4s, 784.1s to go
on time step 3798 (time=75.96), 0.0528289 s/step
Meep progress: 77.56/377.433631896973 = 20.5% done in 201.5s, 778.9s to go
on time step 3880 (time=77.6), 0.0490204 s/step
Meep progress: 79.1/377.433631896973 = 21.0% done in 205.5s, 774.9s to go
on time step 3957 (time=79.14), 0.0521608 s/step
Meep progress: 80.68/377.433631896973 = 21.4% done in 209.5s, 770.5s to go
on time step 4036 (time=80.72), 0.0507783 s/step
Meep progress: 82.2/377.433631896973 = 21.8% done in 213.5s, 766.9s to go
on time step 4112 (time=82.24), 0.0532936 s/step
Meep progress: 83.76/377.433631896973 = 22.2% done in 217.6s, 763.0s to go
on time step 4189 (time=83.78), 0.0529837 s/step
Meep progress: 85.16/377.433631896973 = 22.6% done in 221.6s, 760.6s to go
on time step 4260 (time=85.2), 0.0563564 s/step
Meep progress: 86.56/377.433631896973 = 22.9% done in 225.6s, 758.2s to go
on time step 4330 (time=86.6), 0.0576041 s/step
Meep progress: 88.08/377.433631896973 = 23.3% done in 229.7s, 754.6s to go
on time step 4405 (time=88.1), 0.0533607 s/step
Meep progress: 89.46/377.433631896973 = 23.7% done in 233.7s, 752.3s to go
on time step 4474 (time=89.48), 0.0582739 s/step
Meep progress: 91.12/377.433631896973 = 24.1% done in 237.7s, 746.9s to go
on time step 4558 (time=91.16), 0.0481429 s/step
Meep progress: 92.38/377.433631896973 = 24.5% done in 241.7s, 745.9s to go
on time step 4621 (time=92.42), 0.0645621 s/step
Meep progress: 93.86/377.433631896973 = 24.9% done in 245.8s, 742.6s to go
on time step 4695 (time=93.9), 0.0542988 s/step
Meep progress: 95.24/377.433631896973 = 25.2% done in 249.8s, 740.2s to go
on time step 4764 (time=95.28), 0.058309 s/step
Meep progress: 96.72/377.433631896973 = 25.6% done in 253.8s, 736.7s to go
on time step 4838 (time=96.76), 0.0542285 s/step
Meep progress: 98.16/377.433631896973 = 26.0% done in 257.9s, 733.6s to go
on time step 4910 (time=98.2), 0.0558512 s/step
Meep progress: 99.9/377.433631896973 = 26.5% done in 261.9s, 727.6s to go
on time step 4996 (time=99.92), 0.0466647 s/step
Meep progress: 101.28/377.433631896973 = 26.8% done in 265.9s, 725.0s to go
on time step 5066 (time=101.32), 0.058265 s/step
Meep progress: 102.98/377.433631896973 = 27.3% done in 269.9s, 719.4s to go
on time step 5152 (time=103.04), 0.0469647 s/step
Meep progress: 104.44/377.433631896973 = 27.7% done in 274.0s, 716.2s to go
on time step 5224 (time=104.48), 0.0558854 s/step
Meep progress: 105.98/377.433631896973 = 28.1% done in 278.0s, 712.0s to go
on time step 5302 (time=106.04), 0.0516893 s/step
Meep progress: 107.42/377.433631896973 = 28.5% done in 282.0s, 708.9s to go
on time step 5374 (time=107.48), 0.056116 s/step
Meep progress: 108.96/377.433631896973 = 28.9% done in 286.1s, 704.8s to go
on time step 5451 (time=109.02), 0.0520769 s/step
Meep progress: 110.4/377.433631896973 = 29.3% done in 290.1s, 701.6s to go
on time step 5523 (time=110.46), 0.0561718 s/step
Meep progress: 112.0/377.433631896973 = 29.7% done in 294.1s, 697.0s to go
on time step 5603 (time=112.06), 0.0501719 s/step
Meep progress: 113.48/377.433631896973 = 30.1% done in 298.1s, 693.5s to go
on time step 5676 (time=113.52), 0.055026 s/step
Meep progress: 115.02/377.433631896973 = 30.5% done in 302.2s, 689.4s to go
on time step 5754 (time=115.08), 0.0517329 s/step
Meep progress: 116.54/377.433631896973 = 30.9% done in 306.2s, 685.5s to go
on time step 5829 (time=116.58), 0.0536871 s/step
Meep progress: 118.04/377.433631896973 = 31.3% done in 310.2s, 681.7s to go
on time step 5905 (time=118.1), 0.0532025 s/step
Meep progress: 119.6/377.433631896973 = 31.7% done in 314.2s, 677.4s to go
on time step 5983 (time=119.66), 0.0518328 s/step
Meep progress: 121.18/377.433631896973 = 32.1% done in 318.2s, 673.0s to go
on time step 6063 (time=121.26), 0.0500688 s/step
Meep progress: 122.88/377.433631896973 = 32.6% done in 322.3s, 667.6s to go
on time step 6148 (time=122.96), 0.0476994 s/step
Meep progress: 124.34/377.433631896973 = 32.9% done in 326.3s, 664.1s to go
on time step 6223 (time=124.46), 0.0537603 s/step
Meep progress: 125.9/377.433631896973 = 33.4% done in 330.3s, 659.9s to go
on time step 6300 (time=126), 0.0525089 s/step
Meep progress: 127.58/377.433631896973 = 33.8% done in 334.3s, 654.7s to go
on time step 6385 (time=127.7), 0.0475133 s/step
Meep progress: 129.1/377.433631896973 = 34.2% done in 338.4s, 650.9s to go
on time step 6459 (time=129.18), 0.0541424 s/step
Meep progress: 130.64/377.433631896973 = 34.6% done in 342.4s, 646.9s to go
on time step 6536 (time=130.72), 0.0522054 s/step
Meep progress: 131.98/377.433631896973 = 35.0% done in 346.4s, 644.3s to go
on time step 6602 (time=132.04), 0.0608791 s/step
Meep progress: 133.56/377.433631896973 = 35.4% done in 350.5s, 640.0s to go
on time step 6681 (time=133.62), 0.0509953 s/step
Meep progress: 135.0/377.433631896973 = 35.8% done in 354.5s, 636.7s to go
on time step 6753 (time=135.06), 0.0560252 s/step
Meep progress: 136.7/377.433631896973 = 36.2% done in 358.6s, 631.5s to go
on time step 6837 (time=136.74), 0.0476743 s/step
Meep progress: 138.24/377.433631896973 = 36.6% done in 362.6s, 627.5s to go
on time step 6914 (time=138.28), 0.0523339 s/step
Meep progress: 139.88/377.433631896973 = 37.1% done in 366.7s, 622.7s to go
on time step 6996 (time=139.92), 0.0493022 s/step
Meep progress: 141.5/377.433631896973 = 37.5% done in 370.7s, 618.1s to go
on time step 7077 (time=141.54), 0.0496201 s/step
Meep progress: 143.1/377.433631896973 = 37.9% done in 374.7s, 613.6s to go
on time step 7157 (time=143.14), 0.0505687 s/step
Meep progress: 144.74/377.433631896973 = 38.3% done in 378.7s, 608.9s to go
on time step 7240 (time=144.8), 0.0487639 s/step
Meep progress: 146.3/377.433631896973 = 38.8% done in 382.8s, 604.7s to go
on time step 7317 (time=146.34), 0.051991 s/step
Meep progress: 147.9/377.433631896973 = 39.2% done in 386.8s, 600.3s to go
on time step 7397 (time=147.94), 0.0501442 s/step
Meep progress: 149.44/377.433631896973 = 39.6% done in 390.8s, 596.3s to go
on time step 7474 (time=149.48), 0.0520154 s/step
Meep progress: 151.1/377.433631896973 = 40.0% done in 394.8s, 591.4s to go
on time step 7557 (time=151.14), 0.0486403 s/step
Meep progress: 152.5/377.433631896973 = 40.4% done in 398.9s, 588.3s to go
on time step 7627 (time=152.54), 0.0573988 s/step
Meep progress: 154.08/377.433631896973 = 40.8% done in 402.9s, 584.0s to go
on time step 7706 (time=154.12), 0.0510378 s/step
Meep progress: 155.68/377.433631896973 = 41.2% done in 406.9s, 579.6s to go
on time step 7787 (time=155.74), 0.0500004 s/step
Meep progress: 157.16/377.433631896973 = 41.6% done in 410.9s, 575.9s to go
on time step 7861 (time=157.22), 0.0545629 s/step
Meep progress: 158.74/377.433631896973 = 42.1% done in 415.0s, 571.7s to go
on time step 7939 (time=158.78), 0.0515023 s/step
Meep progress: 160.38/377.433631896973 = 42.5% done in 419.0s, 567.1s to go
on time step 8022 (time=160.44), 0.0486055 s/step
Meep progress: 161.98/377.433631896973 = 42.9% done in 423.0s, 562.7s to go
on time step 8101 (time=162.02), 0.0506776 s/step
Meep progress: 163.76/377.433631896973 = 43.4% done in 427.0s, 557.2s to go
on time step 8191 (time=163.82), 0.0448544 s/step
Meep progress: 165.36/377.433631896973 = 43.8% done in 431.0s, 552.8s to go
on time step 8271 (time=165.42), 0.0500381 s/step
Meep progress: 167.06/377.433631896973 = 44.3% done in 435.1s, 547.9s to go
on time step 8355 (time=167.1), 0.0477492 s/step
Meep progress: 168.58/377.433631896973 = 44.7% done in 439.1s, 544.0s to go
on time step 8431 (time=168.62), 0.0528946 s/step
Meep progress: 170.16/377.433631896973 = 45.1% done in 443.1s, 539.8s to go
on time step 8510 (time=170.2), 0.0509583 s/step
Meep progress: 171.8/377.433631896973 = 45.5% done in 447.2s, 535.2s to go
on time step 8592 (time=171.84), 0.0491709 s/step
Meep progress: 173.28/377.433631896973 = 45.9% done in 451.2s, 531.6s to go
on time step 8666 (time=173.32), 0.0546533 s/step
Meep progress: 174.94/377.433631896973 = 46.3% done in 455.2s, 526.9s to go
on time step 8749 (time=174.98), 0.0487828 s/step
Meep progress: 176.42/377.433631896973 = 46.7% done in 459.3s, 523.3s to go
on time step 8823 (time=176.46), 0.0541472 s/step
Meep progress: 177.98/377.433631896973 = 47.2% done in 463.3s, 519.2s to go
on time step 8901 (time=178.02), 0.0519424 s/step
Meep progress: 179.54/377.433631896973 = 47.6% done in 467.3s, 515.1s to go
on time step 8980 (time=179.6), 0.0511642 s/step
Meep progress: 181.08/377.433631896973 = 48.0% done in 471.3s, 511.1s to go
on time step 9057 (time=181.14), 0.0519991 s/step
Meep progress: 182.8/377.433631896973 = 48.4% done in 475.4s, 506.2s to go
on time step 9142 (time=182.84), 0.0473129 s/step
Meep progress: 184.36/377.433631896973 = 48.8% done in 479.4s, 502.1s to go
on time step 9220 (time=184.4), 0.051887 s/step
Meep progress: 185.88/377.433631896973 = 49.2% done in 483.5s, 498.2s to go
on time step 9296 (time=185.92), 0.0531632 s/step
Meep progress: 187.42/377.433631896973 = 49.7% done in 487.5s, 494.3s to go
on time step 9373 (time=187.46), 0.052351 s/step
Meep progress: 188.92/377.433631896973 = 50.1% done in 491.5s, 490.5s to go
on time step 9448 (time=188.96), 0.0539785 s/step
Meep progress: 190.38/377.433631896973 = 50.4% done in 495.6s, 486.9s to go
on time step 9521 (time=190.42), 0.0548905 s/step
Meep progress: 192.02/377.433631896973 = 50.9% done in 499.6s, 482.4s to go
on time step 9603 (time=192.06), 0.0491548 s/step
Meep progress: 193.54/377.433631896973 = 51.3% done in 503.6s, 478.5s to go
on time step 9679 (time=193.58), 0.0529803 s/step
Meep progress: 195.08/377.433631896973 = 51.7% done in 507.7s, 474.6s to go
on time step 9755 (time=195.1), 0.0529272 s/step
Meep progress: 196.6/377.433631896973 = 52.1% done in 511.7s, 470.6s to go
on time step 9832 (time=196.64), 0.0525297 s/step
Meep progress: 197.96/377.433631896973 = 52.4% done in 515.7s, 467.6s to go
on time step 9899 (time=197.98), 0.0600754 s/step
Meep progress: 199.36/377.433631896973 = 52.8% done in 519.8s, 464.3s to go
on time step 9969 (time=199.38), 0.0572705 s/step
Meep progress: 200.72/377.433631896973 = 53.2% done in 523.8s, 461.2s to go
on time step 10037 (time=200.74), 0.0595621 s/step
Meep progress: 202.32/377.433631896973 = 53.6% done in 527.8s, 456.9s to go
on time step 10117 (time=202.34), 0.0501308 s/step
Meep progress: 203.68/377.433631896973 = 54.0% done in 531.9s, 453.7s to go
on time step 10184 (time=203.68), 0.0597134 s/step
Meep progress: 205.22/377.433631896973 = 54.4% done in 535.9s, 449.7s to go
on time step 10261 (time=205.22), 0.0521093 s/step
Meep progress: 206.54/377.433631896973 = 54.7% done in 539.9s, 446.7s to go
on time step 10327 (time=206.54), 0.0606284 s/step
Meep progress: 207.82/377.433631896973 = 55.1% done in 543.9s, 443.9s to go
on time step 10391 (time=207.82), 0.0628258 s/step
Meep progress: 209.42/377.433631896973 = 55.5% done in 547.9s, 439.6s to go
on time step 10471 (time=209.42), 0.0503427 s/step
Meep progress: 210.98/377.433631896973 = 55.9% done in 552.0s, 435.5s to go
on time step 10549 (time=210.98), 0.051874 s/step
Meep progress: 212.46/377.433631896973 = 56.3% done in 556.0s, 431.7s to go
on time step 10623 (time=212.46), 0.0544493 s/step
Meep progress: 214.08/377.433631896973 = 56.7% done in 560.0s, 427.3s to go
on time step 10704 (time=214.08), 0.0494712 s/step
Meep progress: 215.62/377.433631896973 = 57.1% done in 564.1s, 423.3s to go
on time step 10781 (time=215.62), 0.0525397 s/step
Meep progress: 217.24/377.433631896973 = 57.6% done in 568.1s, 418.9s to go
on time step 10862 (time=217.24), 0.0495133 s/step
Meep progress: 218.7/377.433631896973 = 57.9% done in 572.1s, 415.2s to go
on time step 10935 (time=218.7), 0.0547974 s/step
Meep progress: 220.26/377.433631896973 = 58.4% done in 576.1s, 411.1s to go
on time step 11013 (time=220.26), 0.0514053 s/step
Meep progress: 221.88/377.433631896973 = 58.8% done in 580.1s, 406.7s to go
on time step 11094 (time=221.88), 0.0495866 s/step
Meep progress: 223.54/377.433631896973 = 59.2% done in 584.1s, 402.1s to go
on time step 11177 (time=223.54), 0.0483029 s/step
Meep progress: 225.3/377.433631896973 = 59.7% done in 588.1s, 397.1s to go
on time step 11265 (time=225.3), 0.0456016 s/step
Meep progress: 226.94/377.433631896973 = 60.1% done in 592.1s, 392.7s to go
on time step 11347 (time=226.94), 0.0488723 s/step
Meep progress: 228.74/377.433631896973 = 60.6% done in 596.2s, 387.5s to go
on time step 11437 (time=228.74), 0.0446444 s/step
Meep progress: 230.36/377.433631896973 = 61.0% done in 600.2s, 383.2s to go
on time step 11518 (time=230.36), 0.0497003 s/step
Meep progress: 231.98/377.433631896973 = 61.5% done in 604.2s, 378.8s to go
on time step 11599 (time=231.98), 0.0493856 s/step
Meep progress: 233.7/377.433631896973 = 61.9% done in 608.2s, 374.1s to go
on time step 11685 (time=233.7), 0.0469681 s/step
Meep progress: 235.34/377.433631896973 = 62.4% done in 612.3s, 369.7s to go
on time step 11767 (time=235.34), 0.0491397 s/step
Meep progress: 236.92/377.433631896973 = 62.8% done in 616.3s, 365.5s to go
on time step 11846 (time=236.92), 0.0507519 s/step
Meep progress: 238.34/377.433631896973 = 63.1% done in 620.3s, 362.0s to go
on time step 11917 (time=238.34), 0.0564467 s/step
Meep progress: 239.96/377.433631896973 = 63.6% done in 624.3s, 357.7s to go
on time step 11998 (time=239.96), 0.049898 s/step
Meep progress: 241.5/377.433631896973 = 64.0% done in 628.3s, 353.7s to go
on time step 12075 (time=241.5), 0.0519498 s/step
Meep progress: 243.28/377.433631896973 = 64.5% done in 632.3s, 348.7s to go
on time step 12164 (time=243.28), 0.0450035 s/step
Meep progress: 244.76/377.433631896973 = 64.8% done in 636.4s, 344.9s to go
on time step 12238 (time=244.76), 0.0546948 s/step
Meep progress: 246.42/377.433631896973 = 65.3% done in 640.4s, 340.5s to go
on time step 12321 (time=246.42), 0.0485725 s/step
Meep progress: 248.0/377.433631896973 = 65.7% done in 644.4s, 336.3s to go
on time step 12400 (time=248), 0.0510289 s/step
Meep progress: 249.7/377.433631896973 = 66.2% done in 648.5s, 331.7s to go
on time step 12485 (time=249.7), 0.0475484 s/step
Meep progress: 251.44/377.433631896973 = 66.6% done in 652.5s, 327.0s to go
on time step 12572 (time=251.44), 0.0464913 s/step
Meep progress: 252.98/377.433631896973 = 67.0% done in 656.5s, 323.0s to go
on time step 12649 (time=252.98), 0.0522863 s/step
Meep progress: 254.62/377.433631896973 = 67.5% done in 660.5s, 318.6s to go
on time step 12731 (time=254.62), 0.0488491 s/step
Meep progress: 256.18/377.433631896973 = 67.9% done in 664.6s, 314.5s to go
on time step 12809 (time=256.18), 0.0513598 s/step
Meep progress: 257.74/377.433631896973 = 68.3% done in 668.6s, 310.5s to go
on time step 12887 (time=257.74), 0.051663 s/step
Meep progress: 259.44/377.433631896973 = 68.7% done in 672.6s, 305.9s to go
on time step 12972 (time=259.44), 0.047496 s/step
Meep progress: 260.88/377.433631896973 = 69.1% done in 676.7s, 302.3s to go
on time step 13044 (time=260.88), 0.0561058 s/step
Meep progress: 262.5/377.433631896973 = 69.5% done in 680.7s, 298.0s to go
on time step 13125 (time=262.5), 0.0500208 s/step
Meep progress: 263.76/377.433631896973 = 69.9% done in 684.7s, 295.1s to go
on time step 13188 (time=263.76), 0.0635372 s/step
Meep progress: 265.22/377.433631896973 = 70.3% done in 688.7s, 291.4s to go
on time step 13261 (time=265.22), 0.0548284 s/step
Meep progress: 266.74/377.433631896973 = 70.7% done in 692.8s, 287.5s to go
on time step 13337 (time=266.74), 0.0531761 s/step
Meep progress: 268.24/377.433631896973 = 71.1% done in 696.8s, 283.6s to go
on time step 13412 (time=268.24), 0.0536589 s/step
Meep progress: 269.68/377.433631896973 = 71.5% done in 700.8s, 280.0s to go
on time step 13484 (time=269.68), 0.0561146 s/step
Meep progress: 271.28/377.433631896973 = 71.9% done in 704.8s, 275.8s to go
on time step 13564 (time=271.28), 0.0500932 s/step
Meep progress: 273.06/377.433631896973 = 72.3% done in 708.9s, 271.0s to go
on time step 13653 (time=273.06), 0.0454076 s/step
Meep progress: 274.7/377.433631896973 = 72.8% done in 712.9s, 266.6s to go
on time step 13735 (time=274.7), 0.0492071 s/step
Meep progress: 276.28/377.433631896973 = 73.2% done in 716.9s, 262.5s to go
on time step 13814 (time=276.28), 0.0506756 s/step
Meep progress: 278.12/377.433631896973 = 73.7% done in 720.9s, 257.4s to go
on time step 13906 (time=278.12), 0.0436176 s/step
Meep progress: 279.8/377.433631896973 = 74.1% done in 724.9s, 253.0s to go
on time step 13990 (time=279.8), 0.0478578 s/step
Meep progress: 281.6/377.433631896973 = 74.6% done in 729.0s, 248.1s to go
on time step 14080 (time=281.6), 0.0449418 s/step
Meep progress: 283.36/377.433631896973 = 75.1% done in 733.0s, 243.4s to go
on time step 14168 (time=283.36), 0.045815 s/step
Meep progress: 285.02/377.433631896973 = 75.5% done in 737.0s, 239.0s to go
on time step 14251 (time=285.02), 0.0482313 s/step
Meep progress: 286.74/377.433631896973 = 76.0% done in 741.0s, 234.4s to go
on time step 14337 (time=286.74), 0.0465321 s/step
Meep progress: 288.34/377.433631896973 = 76.4% done in 745.0s, 230.2s to go
on time step 14417 (time=288.34), 0.0501488 s/step
Meep progress: 289.84/377.433631896973 = 76.8% done in 749.1s, 226.4s to go
on time step 14492 (time=289.84), 0.0536754 s/step
Meep progress: 291.52/377.433631896973 = 77.2% done in 753.1s, 221.9s to go
on time step 14576 (time=291.52), 0.0481073 s/step
Meep progress: 293.12/377.433631896973 = 77.7% done in 757.1s, 217.8s to go
on time step 14656 (time=293.12), 0.0500036 s/step
Meep progress: 294.58/377.433631896973 = 78.0% done in 761.1s, 214.1s to go
on time step 14729 (time=294.58), 0.0551864 s/step
Meep progress: 296.0/377.433631896973 = 78.4% done in 765.2s, 210.5s to go
on time step 14800 (time=296), 0.0568182 s/step
Meep progress: 297.8/377.433631896973 = 78.9% done in 769.2s, 205.7s to go
on time step 14890 (time=297.8), 0.0444598 s/step
Meep progress: 299.38/377.433631896973 = 79.3% done in 773.2s, 201.6s to go
on time step 14969 (time=299.38), 0.0513777 s/step
Meep progress: 300.88/377.433631896973 = 79.7% done in 777.3s, 197.8s to go
on time step 15044 (time=300.88), 0.0537596 s/step
Meep progress: 302.38/377.433631896973 = 80.1% done in 781.3s, 193.9s to go
on time step 15119 (time=302.38), 0.0538108 s/step
Meep progress: 303.8/377.433631896973 = 80.5% done in 785.3s, 190.3s to go
on time step 15190 (time=303.8), 0.0568637 s/step
Meep progress: 305.14/377.433631896973 = 80.8% done in 789.3s, 187.0s to go
on time step 15257 (time=305.14), 0.0597649 s/step
Meep progress: 306.48/377.433631896973 = 81.2% done in 793.4s, 183.7s to go
on time step 15324 (time=306.48), 0.0604964 s/step
Meep progress: 308.1/377.433631896973 = 81.6% done in 797.4s, 179.5s to go
on time step 15405 (time=308.1), 0.05003 s/step
Meep progress: 309.76/377.433631896973 = 82.1% done in 801.5s, 175.1s to go
on time step 15488 (time=309.76), 0.0485496 s/step
Meep progress: 311.34/377.433631896973 = 82.5% done in 805.5s, 171.0s to go
on time step 15567 (time=311.34), 0.0509304 s/step
Meep progress: 312.88/377.433631896973 = 82.9% done in 809.5s, 167.0s to go
on time step 15644 (time=312.88), 0.0521361 s/step
Meep progress: 314.4/377.433631896973 = 83.3% done in 813.5s, 163.1s to go
on time step 15720 (time=314.4), 0.0527356 s/step
Meep progress: 315.5/377.433631896973 = 83.6% done in 817.6s, 160.5s to go
on time step 15775 (time=315.5), 0.0733914 s/step
Meep progress: 316.9/377.433631896973 = 84.0% done in 821.6s, 156.9s to go
on time step 15845 (time=316.9), 0.0575535 s/step
Meep progress: 318.26/377.433631896973 = 84.3% done in 825.6s, 153.5s to go
on time step 15913 (time=318.26), 0.0591577 s/step
Meep progress: 320.08/377.433631896973 = 84.8% done in 829.6s, 148.7s to go
on time step 16004 (time=320.08), 0.0441828 s/step
Meep progress: 321.88/377.433631896973 = 85.3% done in 833.7s, 143.9s to go
on time step 16094 (time=321.88), 0.0448317 s/step
Meep progress: 323.58/377.433631896973 = 85.7% done in 837.7s, 139.4s to go
on time step 16179 (time=323.58), 0.0471022 s/step
Meep progress: 325.38/377.433631896973 = 86.2% done in 841.7s, 134.7s to go
on time step 16269 (time=325.38), 0.0448852 s/step
Meep progress: 327.2/377.433631896973 = 86.7% done in 845.7s, 129.8s to go
on time step 16360 (time=327.2), 0.0442581 s/step
Meep progress: 328.86/377.433631896973 = 87.1% done in 849.7s, 125.5s to go
on time step 16443 (time=328.86), 0.0482438 s/step
Meep progress: 330.5/377.433631896973 = 87.6% done in 853.8s, 121.2s to go
on time step 16525 (time=330.5), 0.0490506 s/step
Meep progress: 332.22/377.433631896973 = 88.0% done in 857.8s, 116.7s to go
on time step 16611 (time=332.22), 0.0469499 s/step
Meep progress: 333.84/377.433631896973 = 88.4% done in 861.8s, 112.5s to go
on time step 16692 (time=333.84), 0.0496709 s/step
Meep progress: 335.26/377.433631896973 = 88.8% done in 865.8s, 108.9s to go
on time step 16763 (time=335.26), 0.0565881 s/step
Meep progress: 337.46/377.433631896973 = 89.4% done in 869.9s, 103.0s to go
on time step 16873 (time=337.46), 0.0367234 s/step
Meep progress: 339.72/377.433631896973 = 90.0% done in 873.9s, 97.0s to go
on time step 16986 (time=339.72), 0.0356672 s/step
Meep progress: 341.98/377.433631896973 = 90.6% done in 877.9s, 91.0s to go
on time step 17099 (time=341.98), 0.0355659 s/step
Meep progress: 344.32/377.433631896973 = 91.2% done in 881.9s, 84.8s to go
on time step 17216 (time=344.32), 0.0342952 s/step
Meep progress: 346.58/377.433631896973 = 91.8% done in 886.0s, 78.9s to go
on time step 17329 (time=346.58), 0.035547 s/step
Meep progress: 348.76/377.433631896973 = 92.4% done in 890.0s, 73.2s to go
on time step 17438 (time=348.76), 0.0369521 s/step
Meep progress: 351.0/377.433631896973 = 93.0% done in 894.0s, 67.3s to go
on time step 17550 (time=351), 0.0360471 s/step
Meep progress: 353.26/377.433631896973 = 93.6% done in 898.1s, 61.5s to go
on time step 17663 (time=353.26), 0.0357462 s/step
Meep progress: 355.38/377.433631896973 = 94.2% done in 902.1s, 56.0s to go
on time step 17769 (time=355.38), 0.0380204 s/step
Meep progress: 357.68/377.433631896973 = 94.8% done in 906.1s, 50.0s to go
on time step 17884 (time=357.68), 0.0348648 s/step
Meep progress: 359.9/377.433631896973 = 95.4% done in 910.1s, 44.3s to go
on time step 17995 (time=359.9), 0.0362786 s/step
Meep progress: 362.26/377.433631896973 = 96.0% done in 914.2s, 38.3s to go
on time step 18113 (time=362.26), 0.0341369 s/step
Meep progress: 364.58/377.433631896973 = 96.6% done in 918.2s, 32.4s to go
on time step 18229 (time=364.58), 0.0345975 s/step
Meep progress: 367.04/377.433631896973 = 97.2% done in 922.2s, 26.1s to go
on time step 18352 (time=367.04), 0.0326415 s/step
Meep progress: 369.32/377.433631896973 = 97.9% done in 926.2s, 20.3s to go
on time step 18466 (time=369.32), 0.0352727 s/step
Meep progress: 371.56/377.433631896973 = 98.4% done in 930.2s, 14.7s to go
on time step 18578 (time=371.56), 0.0357913 s/step
Meep progress: 373.74/377.433631896973 = 99.0% done in 934.2s, 9.2s to go
on time step 18687 (time=373.74), 0.0367047 s/step
Meep progress: 376.12/377.433631896973 = 99.7% done in 938.2s, 3.3s to go
on time step 18806 (time=376.12), 0.0336981 s/step
run 0 finished at t = 377.44 (18872 timesteps)
flux1:, 0.627777777777778, 7.79177080827133e-7, 7.79173855268609e-7, 7.79173627535372e-7, 7.79176604210702e-7, 7.7918106224624e-7, 7.79184299310224e-7, 7.79184241329998e-7, 7.79180783808152e-7, 7.79176008146929e-7, 7.79173009409853e-7, 7.79173919963312e-7, 7.79178333915522e-7, 7.79183288403349e-7, 7.79185113045451e-7, 7.79182172987647e-7, 7.79176569460216e-7, 7.79173058075148e-7, 7.79175170995533e-7, 7.79181175621413e-7, 7.79184243720256e-7, 7.79179380995342e-7, 7.79172421329638e-7, 7.79177031722875e-7, 7.79190307641896e-7, 7.79181396197243e-7, 7.79162624650029e-7, 7.79193650002091e-7, 7.79159217267043e-7, 7.79205285875388e-7, 7.79175125745754e-7, 7.79159408183178e-7, 7.79175125745762e-7, 7.79205285875387e-7, 7.79159217267035e-7, 7.79193650002089e-7, 7.79162624650027e-7, 7.79181396197246e-7, 7.79190307641897e-7, 7.79177031722871e-7, 7.79172421329631e-7, 7.79179380995342e-7, 7.79184243720253e-7, 7.79181175621417e-7, 7.79175170995537e-7, 7.79173058075144e-7, 7.79176569460223e-7, 7.79182172987643e-7, 7.79185113045448e-7, 7.79183288403347e-7, 7.79178333915527e-7, 7.79173919963314e-7, 7.79173009409852e-7, 7.79176008146928e-7, 7.79180783808149e-7, 7.79184241329991e-7, 7.79184299310218e-7, 7.79181062246241e-7, 7.79176604210706e-7, 7.79173627535371e-7, 7.79173855268606e-7, 7.79177080827139e-7
flux1:, 0.628040226681531, 8.89477077617661e-7, 8.89473459250424e-7, 8.89473226338674e-7, 8.89476591597264e-7, 8.89481595348209e-7, 8.89485194798125e-7, 8.89485081181138e-7, 8.89481175747008e-7, 8.89475844219735e-7, 8.89472553357604e-7, 8.89473648567486e-7, 8.89478614057553e-7, 8.89484098094873e-7, 8.89486019833092e-7, 8.89482634285011e-7, 8.89476380573643e-7, 8.8947259653376e-7, 8.89475141103969e-7, 8.89481918828977e-7, 8.89485197335241e-7, 8.89479489545201e-7, 8.89471602126364e-7, 8.89477008946704e-7, 8.89492151617547e-7, 8.89481924451937e-7, 8.89460682021764e-7, 8.89496110803888e-7, 8.89456693814924e-7, 8.89509257648547e-7, 8.89474749037313e-7, 8.89456758685544e-7, 8.89474749037319e-7, 8.89509257648549e-7, 8.89456693814916e-7, 8.89496110803883e-7, 8.89460682021758e-7, 8.89481924451947e-7, 8.89492151617541e-7, 8.89477008946703e-7, 8.89471602126358e-7, 8.89479489545196e-7, 8.89485197335242e-7, 8.89481918828977e-7, 8.89475141103977e-7, 8.89472596533761e-7, 8.89476380573651e-7, 8.89482634285013e-7, 8.89486019833087e-7, 8.89484098094879e-7, 8.89478614057552e-7, 8.89473648567492e-7, 8.89472553357598e-7, 8.89475844219739e-7, 8.89481175747003e-7, 8.8948508118114e-7, 8.89485194798124e-7, 8.89481595348215e-7, 8.89476591597265e-7, 8.89473226338667e-7, 8.89473459250418e-7, 8.89477077617666e-7
flux1:, 0.628302675585284, 1.0144926765434e-6, 1.01448864991307e-6, 1.0144884024331e-6, 1.01449215742206e-6, 1.01449771426018e-6, 1.0145016807383e-6, 1.01450150767846e-6, 1.0144971453159e-6, 1.01449125448814e-6, 1.0144876832278e-6, 1.01448898788734e-6, 1.0144945255488e-6, 1.01450053260894e-6, 1.01450250831028e-6, 1.01449861809627e-6, 1.01449168625815e-6, 1.01448767536893e-6, 1.01449076247056e-6, 1.01449840641578e-6, 1.01450185975741e-6, 1.01449512468666e-6, 1.01448615551784e-6, 1.01449247570734e-6, 1.01450975796778e-6, 1.01449808093494e-6, 1.01447410906025e-6, 1.01451454357046e-6, 1.01446943850412e-6, 1.0145293129384e-6, 1.01448981870131e-6, 1.01446922673049e-6, 1.01448981870132e-6, 1.01452931293841e-6, 1.01446943850412e-6, 1.01451454357046e-6, 1.01447410906025e-6, 1.01449808093494e-6, 1.01450975796778e-6, 1.01449247570733e-6, 1.01448615551783e-6, 1.01449512468665e-6, 1.01450185975741e-6, 1.01449840641578e-6, 1.01449076247056e-6, 1.01448767536893e-6, 1.01449168625815e-6, 1.01449861809627e-6, 1.01450250831027e-6, 1.01450053260895e-6, 1.01449452554879e-6, 1.01448898788735e-6, 1.01448768322779e-6, 1.01449125448814e-6, 1.0144971453159e-6, 1.01450150767846e-6, 1.0145016807383e-6, 1.01449771426018e-6, 1.01449215742206e-6, 1.0144884024331e-6, 1.01448864991307e-6, 1.0144926765434e-6
flux1:, 0.628565124489038, 1.15605564528656e-6, 1.15605119588003e-6, 1.1560509169004e-6, 1.15605505063319e-6, 1.15606115727562e-6, 1.15606549148277e-6, 1.15606525986107e-6, 1.15606044265516e-6, 1.15605400137805e-6, 1.15605016907301e-6, 1.15605170705988e-6, 1.15605782786811e-6, 1.15606433682334e-6, 1.15606631045489e-6, 1.15606185228387e-6, 1.15605422330661e-6, 1.15605005147428e-6, 1.15605381356685e-6, 1.15606242497866e-6, 1.15606600109671e-6, 1.15605802135923e-6, 1.15604779167188e-6, 1.15605515873591e-6, 1.15607489311487e-6, 1.15606162449122e-6, 1.15603464467365e-6, 1.15608076432521e-6, 1.15602917247e-6, 1.15609726417784e-6, 1.15605205720066e-6, 1.15602848919263e-6, 1.15605205720067e-6, 1.15609726417784e-6, 1.15602917246999e-6, 1.1560807643252e-6, 1.15603464467365e-6, 1.15606162449123e-6, 1.15607489311487e-6, 1.1560551587359e-6, 1.15604779167187e-6, 1.15605802135924e-6, 1.1560660010967e-6, 1.15606242497866e-6, 1.15605381356686e-6, 1.15605005147428e-6, 1.15605422330661e-6, 1.15606185228385e-6, 1.15606631045489e-6, 1.15606433682334e-6, 1.15605782786811e-6, 1.15605170705989e-6, 1.15605016907301e-6, 1.15605400137805e-6, 1.15606044265515e-6, 1.15606525986107e-6, 1.15606549148278e-6, 1.15606115727563e-6, 1.1560550506332e-6, 1.1560509169004e-6, 1.15605119588003e-6, 1.15605564528656e-6
flux1:, 0.628827573392791, 1.31620739087359e-6, 1.31620250427348e-6, 1.31620216771962e-6, 1.31620665552981e-6, 1.31621329728922e-6, 1.31621799635519e-6, 1.31621771301458e-6, 1.31621245571163e-6, 1.31620548624832e-6, 1.31620142006958e-6, 1.31620321351181e-6, 1.31620991726659e-6, 1.31621689082347e-6, 1.31621879254809e-6, 1.31621369929271e-6, 1.3162053646468e-6, 1.31620112017215e-6, 1.31620571317158e-6, 1.31621540149617e-6, 1.316219029413e-6, 1.31620954865115e-6, 1.31619785293287e-6, 1.31620641952693e-6, 1.31622896260757e-6, 1.31621395169765e-6, 1.31618366324126e-6, 1.31623623308475e-6, 1.31617724981507e-6, 1.31625456756614e-6, 1.31620282071395e-6, 1.31617585150637e-6, 1.31620282071396e-6, 1.31625456756613e-6, 1.31617724981506e-6, 1.31623623308474e-6, 1.31618366324126e-6, 1.31621395169766e-6, 1.31622896260758e-6, 1.31620641952693e-6, 1.31619785293286e-6, 1.31620954865114e-6, 1.316219029413e-6, 1.31621540149617e-6, 1.31620571317159e-6, 1.31620112017215e-6, 1.31620536464681e-6, 1.31621369929271e-6, 1.31621879254808e-6, 1.31621689082347e-6, 1.31620991726659e-6, 1.31620321351181e-6, 1.31620142006957e-6, 1.31620548624832e-6, 1.31621245571163e-6, 1.31621771301457e-6, 1.31621799635519e-6, 1.31621329728923e-6, 1.31620665552982e-6, 1.31620216771962e-6, 1.31620250427348e-6, 1.31620739087359e-6
flux1:, 0.629090022296544, 1.49722050600242e-6, 1.49721516696834e-6, 1.49721473635231e-6, 1.49721953889755e-6, 1.49722668940015e-6, 1.49723174738821e-6, 1.49723142614323e-6, 1.49722575719824e-6, 1.49721829587384e-6, 1.49721403081776e-6, 1.49721609946096e-6, 1.49722337373248e-6, 1.49723075733177e-6, 1.49723250281776e-6, 1.497226703656e-6, 1.49721766645731e-6, 1.49721346191557e-6, 1.49721906684962e-6, 1.49722994984914e-6, 1.49723353746535e-6, 1.49722225684793e-6, 1.49720886120432e-6, 1.49721880204935e-6, 1.49724455880389e-6, 1.49722764369439e-6, 1.49719372071069e-6, 1.49725360068386e-6, 1.49718620362555e-6, 1.4972738708567e-6, 1.49721464649178e-6, 1.49718379472951e-6, 1.49721464649179e-6, 1.4972738708567e-6, 1.49718620362554e-6, 1.49725360068385e-6, 1.49719372071068e-6, 1.4972276436944e-6, 1.49724455880389e-6, 1.49721880204935e-6, 1.49720886120431e-6, 1.49722225684793e-6, 1.49723353746534e-6, 1.49722994984915e-6, 1.49721906684964e-6, 1.49721346191557e-6, 1.4972176664573e-6, 1.49722670365599e-6, 1.49723250281776e-6, 1.49723075733177e-6, 1.49722337373247e-6, 1.49721609946097e-6, 1.49721403081775e-6, 1.49721829587384e-6, 1.49722575719824e-6, 1.49723142614321e-6, 1.49723174738821e-6, 1.49722668940015e-6, 1.49721953889755e-6, 1.49721473635231e-6, 1.49721516696833e-6, 1.49722050600243e-6
flux1:, 0.629352471200297, 1.70162222032052e-6, 1.70161641196199e-6, 1.70161583968988e-6, 1.70162090270711e-6, 1.70162852413493e-6, 1.70163393256837e-6, 1.70163359472897e-6, 1.70162755662586e-6, 1.7016196538986e-6, 1.70161523266948e-6, 1.70161759362954e-6, 1.7016254133837e-6, 1.70163313470382e-6, 1.70163462464461e-6, 1.70162804492358e-6, 1.70161832050299e-6, 1.70161429404718e-6, 1.70162111844113e-6, 1.70163332243814e-6, 1.70163675472988e-6, 1.70162332992442e-6, 1.70160797087815e-6, 1.7016194859939e-6, 1.70164891395391e-6, 1.70162991818468e-6, 1.70159200570174e-6, 1.70166016066457e-6, 1.7015831970714e-6, 1.70168246653333e-6, 1.70161470569312e-6, 1.70157942811157e-6, 1.70161470569314e-6, 1.70168246653333e-6, 1.70158319707138e-6, 1.70166016066456e-6, 1.70159200570173e-6, 1.70162991818468e-6, 1.70164891395391e-6, 1.7016194859939e-6, 1.70160797087816e-6, 1.70162332992441e-6, 1.70163675472987e-6, 1.70163332243814e-6, 1.70162111844113e-6, 1.70161429404718e-6, 1.70161832050301e-6, 1.70162804492357e-6, 1.70163462464459e-6, 1.70163313470381e-6, 1.70162541338369e-6, 1.70161759362955e-6, 1.70161523266948e-6, 1.70161965389861e-6, 1.70162755662587e-6, 1.70163359472897e-6, 1.70163393256837e-6, 1.70162852413493e-6, 1.70162090270712e-6, 1.70161583968988e-6, 1.701616411962e-6, 1.70162222032052e-6
flux1:, 0.629614920104051, 1.93221988781068e-6, 1.93221359107445e-6, 1.93221281860939e-6, 1.9322180736154e-6, 1.93222611748905e-6, 1.93223186573524e-6, 1.93223153988822e-6, 1.93222518851147e-6, 1.93221690838793e-6, 1.93221238125496e-6, 1.93221504937823e-6, 1.93222337751222e-6, 1.93223134670371e-6, 1.93223246651361e-6, 1.93222502716241e-6, 1.93221464281992e-6, 1.93221095874331e-6, 1.93221923770706e-6, 1.93223289806913e-6, 1.93223603587918e-6, 1.93222007468181e-6, 1.93220245850695e-6, 1.93221577673846e-6, 1.93224938984526e-6, 1.93222811774932e-6, 1.93218582675866e-6, 1.93226333738232e-6, 1.93217551074923e-6, 1.93228778155678e-6, 1.9322102928886e-6, 1.93216997835447e-6, 1.93221029288861e-6, 1.93228778155677e-6, 1.93217551074923e-6, 1.93226333738231e-6, 1.93218582675865e-6, 1.93222811774932e-6, 1.93224938984527e-6, 1.93221577673845e-6, 1.93220245850693e-6, 1.93222007468181e-6, 1.93223603587918e-6, 1.93223289806913e-6, 1.93221923770707e-6, 1.93221095874332e-6, 1.93221464281992e-6, 1.9322250271624e-6, 1.93223246651359e-6, 1.93223134670371e-6, 1.93222337751221e-6, 1.93221504937825e-6, 1.93221238125496e-6, 1.93221690838794e-6, 1.93222518851146e-6, 1.93223153988822e-6, 1.93223186573524e-6, 1.93222611748907e-6, 1.9322180736154e-6, 1.93221281860938e-6, 1.93221359107446e-6, 1.93221988781069e-6
flux1:, 0.629877369007804, 2.19212864612409e-6, 2.19212183987583e-6, 2.19212079905457e-6, 2.19212616516115e-6, 2.19213457362633e-6, 2.19214064892143e-6, 2.192140369683e-6, 2.19213377252829e-6, 2.19212519128285e-6, 2.19212061605747e-6, 2.19212360514171e-6, 2.19213239416547e-6, 2.19214050492172e-6, 2.19214112453702e-6, 2.1921327408245e-6, 2.19212173453239e-6, 2.19211858293745e-6, 2.19212857994945e-6, 2.19214384195112e-6, 2.19214652158109e-6, 2.19212758238672e-6, 2.19210738506455e-6, 2.1921227678614e-6, 2.19216113982763e-6, 2.19213737028302e-6, 2.19209027156036e-6, 2.19217834615228e-6, 2.19207820209307e-6, 2.19220503952238e-6, 2.19211648806963e-6, 2.19207045140275e-6, 2.19211648806964e-6, 2.19220503952237e-6, 2.19207820209305e-6, 2.19217834615227e-6, 2.19209027156035e-6, 2.19213737028304e-6, 2.19216113982764e-6, 2.19212276786139e-6, 2.19210738506454e-6, 2.19212758238672e-6, 2.19214652158109e-6, 2.19214384195112e-6, 2.19212857994946e-6, 2.19211858293746e-6, 2.1921217345324e-6, 2.19213274082449e-6, 2.19214112453701e-6, 2.19214050492173e-6, 2.19213239416546e-6, 2.19212360514174e-6, 2.19212061605746e-6, 2.19212519128285e-6, 2.19213377252828e-6, 2.19214036968299e-6, 2.19214064892142e-6, 2.19213457362632e-6, 2.19212616516116e-6, 2.19212079905457e-6, 2.19212183987583e-6, 2.1921286461241e-6
flux1:, 0.630139817911557, 2.48480138799718e-6, 2.48479405002644e-6, 2.48479266582886e-6, 2.48479805279929e-6, 2.48480676031664e-6, 2.48481314716175e-6, 2.48481295260046e-6, 2.48480618563619e-6, 2.48479738984444e-6, 2.48479283217132e-6, 2.48479615732496e-6, 2.48480535241366e-6, 2.48481348394748e-6, 2.48481345762323e-6, 2.48480403703114e-6, 2.48479245485157e-6, 2.4847900502932e-6, 2.4848020577061e-6, 2.48481907792813e-6, 2.48482111174436e-6, 2.48479870302962e-6, 2.48477557089371e-6, 2.48479331628582e-6, 2.48483708329164e-6, 2.48481056162973e-6, 2.48475817817581e-6, 2.48485816553794e-6, 2.48474407695159e-6, 2.48488723533405e-6, 2.48478613125838e-6, 2.48473360685208e-6, 2.48478613125838e-6, 2.48488723533405e-6, 2.48474407695158e-6, 2.48485816553793e-6, 2.48475817817581e-6, 2.48481056162974e-6, 2.48483708329165e-6, 2.48479331628582e-6, 2.4847755708937e-6, 2.48479870302961e-6, 2.48482111174435e-6, 2.48481907792814e-6, 2.48480205770611e-6, 2.4847900502932e-6, 2.48479245485157e-6, 2.48480403703115e-6, 2.48481345762322e-6, 2.48481348394748e-6, 2.48480535241366e-6, 2.48479615732497e-6, 2.48479283217132e-6, 2.48479738984445e-6, 2.4848061856362e-6, 2.48481295260047e-6, 2.48481314716174e-6, 2.48480676031666e-6, 2.48479805279929e-6, 2.48479266582887e-6, 2.48479405002643e-6, 2.48480138799719e-6
flux1:, 0.63040226681531, 2.81406118872455e-6, 2.8140532980383e-6, 2.814051493089e-6, 2.81405680569903e-6, 2.81406574096624e-6, 2.8140724195819e-6, 2.81407234701313e-6, 2.8140654900485e-6, 2.81405657400463e-6, 2.81405210820592e-6, 2.81405578963214e-6, 2.81406533324804e-6, 2.81407335319684e-6, 2.8140725191462e-6, 2.81406195811167e-6, 2.81404985010779e-6, 2.81404842911421e-6, 2.81406276844343e-6, 2.81408171688581e-6, 2.81408289514544e-6, 2.81405647611156e-6, 2.81403002722365e-6, 2.81405047392376e-6, 2.81410033647459e-6, 2.81407076430217e-6, 2.81401256227025e-6, 2.8141259657047e-6, 2.81399611724464e-6, 2.81415756630156e-6, 2.81404225360385e-6, 2.81398238885254e-6, 2.81404225360387e-6, 2.81415756630156e-6, 2.81399611724463e-6, 2.8141259657047e-6, 2.81401256227025e-6, 2.81407076430217e-6, 2.8141003364746e-6, 2.81405047392377e-6, 2.81403002722363e-6, 2.81405647611156e-6, 2.81408289514544e-6, 2.81408171688582e-6, 2.81406276844345e-6, 2.81404842911421e-6, 2.81404985010779e-6, 2.81406195811165e-6, 2.81407251914618e-6, 2.81407335319683e-6, 2.81406533324803e-6, 2.81405578963214e-6, 2.81405210820591e-6, 2.81405657400463e-6, 2.81406549004849e-6, 2.81407234701311e-6, 2.81407241958189e-6, 2.81406574096625e-6, 2.81405680569903e-6, 2.81405149308899e-6, 2.8140532980383e-6, 2.81406118872455e-6
flux1:, 0.630664715719064, 3.18413633692098e-6, 3.18412787770732e-6, 3.18412557874098e-6, 3.18413072242578e-6, 3.18413981028498e-6, 3.18414675378027e-6, 3.18414683365782e-6, 3.18413996413719e-6, 3.18413102679386e-6, 3.18412673754493e-6, 3.1841308060307e-6, 3.18414064426588e-6, 3.18414841248913e-6, 3.18414659217196e-6, 3.18413477144955e-6, 3.18412218590161e-6, 3.18412200332424e-6, 3.18413902541805e-6, 3.1841600885145e-6, 3.18416018259542e-6, 3.18412916508019e-6, 3.18409899134555e-6, 3.18412252289758e-6, 3.1841792466836e-6, 3.18414626940489e-6, 3.18408164741046e-6, 3.18421014000458e-6, 3.18406251184566e-6, 3.18424446679085e-6, 3.18411311205995e-6, 3.18404496058603e-6, 3.18411311205996e-6, 3.18424446679083e-6, 3.18406251184566e-6, 3.18421014000458e-6, 3.18408164741046e-6, 3.18414626940491e-6, 3.1841792466836e-6, 3.18412252289757e-6, 3.18409899134552e-6, 3.18412916508017e-6, 3.18416018259542e-6, 3.1841600885145e-6, 3.18413902541806e-6, 3.18412200332425e-6, 3.18412218590161e-6, 3.18413477144955e-6, 3.18414659217195e-6, 3.18414841248914e-6, 3.18414064426588e-6, 3.18413080603072e-6, 3.18412673754492e-6, 3.18413102679387e-6, 3.18413996413718e-6, 3.18414683365781e-6, 3.18414675378027e-6, 3.18413981028499e-6, 3.18413072242577e-6, 3.18412557874098e-6, 3.18412787770732e-6, 3.18413633692098e-6
flux1:, 0.630927164622817, 3.59969811840342e-6, 3.59968908603531e-6, 3.59968623248204e-6, 3.59969112015025e-6, 3.59970028316241e-6, 3.59970745306229e-6, 3.59970770074367e-6, 3.59970088597097e-6, 3.59969202761368e-6, 3.59968801275641e-6, 3.59969251711692e-6, 3.59970260784164e-6, 3.59970998100454e-6, 3.59970697783515e-6, 3.59969375624043e-6, 3.59968073203e-6, 3.59968205623697e-6, 3.5997021414677e-6, 3.59972552618614e-6, 3.59972429336618e-6, 3.59968804507947e-6, 3.59965371507026e-6, 3.59968076395806e-6, 3.59974517958438e-6, 3.59970837145279e-6, 3.59963664820281e-6, 3.5997820895438e-6, 3.59961444041244e-6, 3.59981939611421e-6, 3.59966997728494e-6, 3.59959249193842e-6, 3.59966997728496e-6, 3.59981939611421e-6, 3.59961444041243e-6, 3.59978208954379e-6, 3.5996366482028e-6, 3.59970837145281e-6, 3.5997451795844e-6, 3.59968076395806e-6, 3.59965371507025e-6, 3.59968804507945e-6, 3.59972429336617e-6, 3.59972552618615e-6, 3.5997021414677e-6, 3.59968205623697e-6, 3.59968073203003e-6, 3.59969375624042e-6, 3.59970697783514e-6, 3.59970998100454e-6, 3.59970260784165e-6, 3.59969251711692e-6, 3.59968801275641e-6, 3.59969202761369e-6, 3.59970088597098e-6, 3.59970770074366e-6, 3.59970745306229e-6, 3.59970028316241e-6, 3.59969112015028e-6, 3.59968623248204e-6, 3.59968908603531e-6, 3.59969811840343e-6
flux1:, 0.63118961352657, 4.06590150482156e-6, 4.06589191422638e-6, 4.0658884689668e-6, 4.06589302875117e-6, 4.06590218805467e-6, 4.06590952784353e-6, 4.06590993308462e-6, 4.06590322098399e-6, 4.06589453992566e-6, 4.06589091473539e-6, 4.06589593140966e-6, 4.06590625422241e-6, 4.06591309098352e-6, 4.06590868820021e-6, 4.0658938945307e-6, 4.0658804516299e-6, 4.0658835586313e-6, 4.06590711728596e-6, 4.06593305648599e-6, 4.06593024635641e-6, 4.06588809542405e-6, 4.06584915783449e-6, 4.06588020946638e-6, 4.06595321096656e-6, 4.06591205755719e-6, 4.06583245778796e-6, 4.06599691227529e-6, 4.06580676166696e-6, 4.0660375311123e-6, 4.06586782615168e-6, 4.0657798517277e-6, 4.0658678261517e-6, 4.06603753111228e-6, 4.06580676166696e-6, 4.06599691227529e-6, 4.06583245778793e-6, 4.0659120575572e-6, 4.06595321096657e-6, 4.06588020946636e-6, 4.06584915783448e-6, 4.06588809542405e-6, 4.06593024635641e-6, 4.065933056486e-6, 4.06590711728597e-6, 4.0658835586313e-6, 4.0658804516299e-6, 4.06589389453068e-6, 4.06590868820021e-6, 4.06591309098351e-6, 4.06590625422241e-6, 4.06589593140967e-6, 4.06589091473537e-6, 4.06589453992566e-6, 4.065903220984e-6, 4.06590993308462e-6, 4.06590952784353e-6, 4.06590218805467e-6, 4.06589302875117e-6, 4.06588846896681e-6, 4.06589191422638e-6, 4.06590150482157e-6
flux1:, 0.631452062430323, 4.58842889956575e-6, 4.58841879620388e-6, 4.58841475840751e-6, 4.58841894200164e-6, 4.58842801702705e-6, 4.58843544341203e-6, 4.58843595755786e-6, 4.5884293661932e-6, 4.58842095584222e-6, 4.58841785905084e-6, 4.58842350396289e-6, 4.58843407182904e-6, 4.58844023836962e-6, 4.58843419579469e-6, 4.58841761877982e-6, 4.58840374687783e-6, 4.58840891355841e-6, 4.58843638664037e-6, 4.58846514582474e-6, 4.58846050834392e-6, 4.58841174905709e-6, 4.58836773666557e-6, 4.58840333316249e-6, 4.5884858752709e-6, 4.58843975334547e-6, 4.58835139211971e-6, 4.58853714905893e-6, 4.58832175851406e-6, 4.58858151574741e-6, 4.58838909111022e-6, 4.58828935670004e-6, 4.58838909111024e-6, 4.58858151574739e-6, 4.58832175851405e-6, 4.58853714905893e-6, 4.58835139211971e-6, 4.58843975334549e-6, 4.58848587527093e-6, 4.58840333316251e-6, 4.58836773666554e-6, 4.58841174905709e-6, 4.58846050834392e-6, 4.58846514582474e-6, 4.58843638664038e-6, 4.5884089135584e-6, 4.58840374687784e-6, 4.58841761877982e-6, 4.58843419579468e-6, 4.58844023836962e-6, 4.58843407182902e-6, 4.58842350396291e-6, 4.58841785905085e-6, 4.58842095584224e-6, 4.58842936619317e-6, 4.58843595755784e-6, 4.58843544341202e-6, 4.58842801702706e-6, 4.58841894200165e-6, 4.58841475840751e-6, 4.58841879620388e-6, 4.58842889956577e-6
flux1:, 0.631714511334077, 5.1735370933416e-6, 5.17352656691162e-6, 5.17352198671311e-6, 5.17352577782708e-6, 5.17353468441945e-6, 5.1735420760986e-6, 5.17354259707454e-6, 5.17353610327964e-6, 5.17352804998793e-6, 5.17352565182639e-6, 5.17353209451142e-6, 5.17354296685279e-6, 5.1735483424065e-6, 5.17354039183138e-6, 5.17352176804576e-6, 5.17350741346202e-6, 5.17351491018928e-6, 5.17354677086897e-6, 5.17357865641439e-6, 5.1735719515048e-6, 5.17351585107334e-6, 5.17346628503708e-6, 5.1735070287744e-6, 5.17360012301265e-6, 5.17354827784452e-6, 5.17345014333169e-6, 5.17365973900668e-6, 5.1734160922482e-6, 5.17370841987232e-6, 5.17349061847465e-6, 5.17337772932423e-6, 5.17349061847465e-6, 5.17370841987232e-6, 5.17341609224818e-6, 5.17365973900666e-6, 5.17345014333167e-6, 5.17354827784454e-6, 5.17360012301267e-6, 5.17350702877439e-6, 5.17346628503705e-6, 5.17351585107332e-6, 5.1735719515048e-6, 5.17357865641441e-6, 5.17354677086898e-6, 5.17351491018929e-6, 5.173507413462e-6, 5.17352176804575e-6, 5.17354039183136e-6, 5.17354834240651e-6, 5.17354296685278e-6, 5.17353209451143e-6, 5.17352565182639e-6, 5.17352804998795e-6, 5.17353610327964e-6, 5.17354259707454e-6, 5.17354207609859e-6, 5.17353468441946e-6, 5.17352577782708e-6, 5.17352198671311e-6, 5.1735265669116e-6, 5.17353709334161e-6
flux1:, 0.63197696023783, 5.8281075804331e-6, 5.82809678125441e-6, 5.82809177584149e-6, 5.82809519820332e-6, 5.82810384471885e-6, 5.82811102856143e-6, 5.82811138393738e-6, 5.82810491153552e-6, 5.82809729366716e-6, 5.82809580611311e-6, 5.82810328596942e-6, 5.82811458282607e-6, 5.8281190647984e-6, 5.82810890375588e-6, 5.82808790354105e-6, 5.8280729547113e-6, 5.82808303768477e-6, 5.82811979365007e-6, 5.82815516252768e-6, 5.82814617099571e-6, 5.82808197699094e-6, 5.82802637125124e-6, 5.8280729281411e-6, 5.8281776378741e-6, 5.82811915821524e-6, 5.82801009315686e-6, 5.82824633508651e-6, 5.8279711167422e-6, 5.82830005796495e-6, 5.8280539863173e-6, 5.82792641502728e-6, 5.82805398631729e-6, 5.82830005796494e-6, 5.82797111674218e-6, 5.82824633508651e-6, 5.82801009315684e-6, 5.82811915821523e-6, 5.82817763787412e-6, 5.82807292814112e-6, 5.82802637125121e-6, 5.82808197699092e-6, 5.82814617099572e-6, 5.82815516252769e-6, 5.82811979365009e-6, 5.82808303768477e-6, 5.8280729547113e-6, 5.82808790354106e-6, 5.82810890375587e-6, 5.8281190647984e-6, 5.82811458282606e-6, 5.82810328596942e-6, 5.8280958061131e-6, 5.82809729366719e-6, 5.82810491153553e-6, 5.82811138393738e-6, 5.82811102856141e-6, 5.82810384471885e-6, 5.82809519820333e-6, 5.82809177584149e-6, 5.8280967812544e-6, 5.82810758043311e-6
flux1:, 0.632239409141583, 6.55970038412986e-6, 6.55968954194796e-6, 6.55968431244798e-6, 6.55968743669568e-6, 6.55969571769543e-6, 6.55970245240457e-6, 6.55970238098957e-6, 6.55969578920557e-6, 6.55968867787051e-6, 6.55968836717876e-6, 6.5596972115347e-6, 6.55970912827612e-6, 6.55971263648587e-6, 6.55969992022907e-6, 6.55967613180597e-6, 6.55966040377847e-6, 6.55967330758086e-6, 6.55971550453397e-6, 6.55975477543309e-6, 6.55974331084878e-6, 6.5596702589017e-6, 6.55960812443524e-6, 6.55966122698872e-6, 6.55977866172182e-6, 6.55971245272137e-6, 6.55959113486918e-6, 6.55985712845755e-6, 6.5595467009969e-6, 6.55991681608823e-6, 6.55963933011195e-6, 6.55949540696327e-6, 6.55963933011195e-6, 6.55991681608822e-6, 6.55954670099688e-6, 6.55985712845753e-6, 6.55959113486919e-6, 6.55971245272137e-6, 6.55977866172184e-6, 6.55966122698873e-6, 6.55960812443523e-6, 6.55967025890169e-6, 6.55974331084878e-6, 6.5597547754331e-6, 6.55971550453399e-6, 6.55967330758087e-6, 6.55966040377848e-6, 6.55967613180596e-6, 6.55969992022904e-6, 6.55971263648587e-6, 6.5597091282761e-6, 6.5596972115347e-6, 6.55968836717873e-6, 6.55968867787053e-6, 6.55969578920556e-6, 6.55970238098955e-6, 6.5597024524046e-6, 6.55969571769543e-6, 6.55968743669569e-6, 6.55968431244798e-6, 6.55968954194795e-6, 6.55970038412987e-6
flux1:, 0.632501858045337, 7.3766115355562e-6, 7.37660098027488e-6, 7.37659582864319e-6, 7.37659877740668e-6, 7.3766065646767e-6, 7.3766125222046e-6, 7.37661165482995e-6, 7.37660472760281e-6, 7.3765981894676e-6, 7.37659939091164e-6, 7.37661003440711e-6, 7.37662285632462e-6, 7.37662533586653e-6, 7.37660966746027e-6, 7.37658257957745e-6, 7.37656579812034e-6, 7.37658172901784e-6, 7.37662995554073e-6, 7.37667362118815e-6, 7.37665954220437e-6, 7.3765768634029e-6, 7.37650771202227e-6, 7.37656816229672e-6, 7.37669947162052e-6, 7.37662422614081e-6, 7.37648914804008e-6, 7.37678832582584e-6, 7.37643870423685e-6, 7.37685513113069e-6, 7.37654282005451e-6, 7.3763807221931e-6, 7.37654282005454e-6, 7.37685513113069e-6, 7.37643870423683e-6, 7.37678832582585e-6, 7.37648914804008e-6, 7.37662422614083e-6, 7.37669947162054e-6, 7.37656816229672e-6, 7.37650771202223e-6, 7.37657686340289e-6, 7.37665954220435e-6, 7.37667362118816e-6, 7.37662995554075e-6, 7.37658172901783e-6, 7.37656579812037e-6, 7.37658257957745e-6, 7.37660966746027e-6, 7.37662533586654e-6, 7.37662285632461e-6, 7.37661003440715e-6, 7.37659939091163e-6, 7.37659818946761e-6, 7.37660472760283e-6, 7.37661165482995e-6, 7.37661252220461e-6, 7.37660656467669e-6, 7.37659877740668e-6, 7.3765958286432e-6, 7.37660098027488e-6, 7.37661153555621e-6
flux1:, 0.63276430694909, 8.28793434451319e-6, 8.28792452810012e-6, 8.28791987304797e-6, 8.28792282352072e-6, 8.28792995430606e-6, 8.28793469952745e-6, 8.28793253987532e-6, 8.28792497685542e-6, 8.28791907936905e-6, 8.287922213937e-6, 8.2879352185135e-6, 8.28794933449307e-6, 8.28795075671579e-6, 8.28793167526649e-6, 8.28790065891496e-6, 8.28788244499675e-6, 8.28790157560791e-6, 8.28795646957051e-6, 8.28800510989646e-6, 8.28798833231822e-6, 8.28789525962734e-6, 8.28781860701366e-6, 8.28788727963592e-6, 8.28803364736773e-6, 8.28794781628671e-6, 8.28779726486156e-6, 8.28813341856087e-6, 8.28774024217907e-6, 8.28820876081678e-6, 8.2878579284183e-6, 8.28767566758046e-6, 8.2878579284183e-6, 8.28820876081678e-6, 8.28774024217907e-6, 8.28813341856087e-6, 8.28779726486154e-6, 8.28794781628675e-6, 8.28803364736774e-6, 8.28788727963592e-6, 8.28781860701365e-6, 8.28789525962731e-6, 8.28798833231818e-6, 8.28800510989647e-6, 8.28795646957051e-6, 8.28790157560791e-6, 8.28788244499677e-6, 8.28790065891496e-6, 8.28793167526646e-6, 8.28795075671578e-6, 8.28794933449305e-6, 8.28793521851352e-6, 8.28792221393698e-6, 8.28791907936908e-6, 8.28792497685542e-6, 8.28793253987531e-6, 8.28793469952746e-6, 8.28792995430605e-6, 8.28792282352072e-6, 8.28791987304798e-6, 8.28792452810012e-6, 8.28793434451319e-6
flux1:, 0.633026755852843, 9.30362459337989e-6, 9.30361611192293e-6, 9.30361250279663e-6, 9.30361568615901e-6, 9.30362194870868e-6, 9.30362491811506e-6, 9.30362082463564e-6, 9.30361223468735e-6, 9.30360705393647e-6, 9.30361264650988e-6, 9.30362872109324e-6, 9.30364463545781e-6, 9.30364499658331e-6, 9.30362196378356e-6, 9.3035862537066e-6, 9.30356610927148e-6, 9.3035885752723e-6, 9.30365083188166e-6, 9.30370512752403e-6, 9.30368563526723e-6, 9.30358140818951e-6, 9.30349677583845e-6, 9.30357462139165e-6, 9.30373726061528e-6, 9.30363902284378e-6, 9.30347105931705e-6, 9.30384837483354e-6, 9.30340687561867e-6, 9.3039339754891e-6, 9.30354061781736e-6, 9.30333602622557e-6, 9.30354061781738e-6, 9.3039339754891e-6, 9.30340687561866e-6, 9.30384837483354e-6, 9.30347105931704e-6, 9.30363902284381e-6, 9.30373726061528e-6, 9.30357462139167e-6, 9.30349677583844e-6, 9.30358140818949e-6, 9.30368563526723e-6, 9.30370512752403e-6, 9.30365083188167e-6, 9.30358857527229e-6, 9.3035661092715e-6, 9.30358625370661e-6, 9.30362196378355e-6, 9.30364499658335e-6, 9.30364463545781e-6, 9.30362872109326e-6, 9.30361264650989e-6, 9.30360705393649e-6, 9.30361223468736e-6, 9.30362082463565e-6, 9.30362491811506e-6, 9.30362194870869e-6, 9.30361568615902e-6, 9.30361250279664e-6, 9.30361611192295e-6, 9.3036245933799e-6
flux1:, 0.633289204756596, 1.04345697757128e-5, 1.04345633903528e-5, 1.0434561517799e-5, 1.04345652149806e-5, 1.04345703317624e-5, 1.04345708122075e-5, 1.04345639823253e-5, 1.04345538803389e-5, 1.0434549511579e-5, 1.04345582098802e-5, 1.04345782286397e-5, 1.04345965701722e-5, 1.04345958871552e-5, 1.04345682725029e-5, 1.04345269494334e-5, 1.04345042455296e-5, 1.04345301450805e-5, 1.0434600526569e-5, 1.04346612720348e-5, 1.04346391259509e-5, 1.04345229925527e-5, 1.04344299083337e-5, 1.04345179575067e-5, 1.0434698107364e-5, 1.04345853404357e-5, 1.04343977811791e-5, 1.0434820876726e-5, 1.0434325843162e-5, 1.04349187933617e-5, 1.04344785719547e-5, 1.04342492859653e-5, 1.04344785719547e-5, 1.04349187933617e-5, 1.0434325843162e-5, 1.0434820876726e-5, 1.04343977811791e-5, 1.04345853404357e-5, 1.0434698107364e-5, 1.04345179575067e-5, 1.04344299083337e-5, 1.04345229925527e-5, 1.04346391259509e-5, 1.04346612720348e-5, 1.0434600526569e-5, 1.04345301450805e-5, 1.04345042455296e-5, 1.04345269494333e-5, 1.04345682725029e-5, 1.04345958871553e-5, 1.04345965701722e-5, 1.04345782286397e-5, 1.04345582098802e-5, 1.04345495115791e-5, 1.0434553880339e-5, 1.04345639823253e-5, 1.04345708122075e-5, 1.04345703317624e-5, 1.04345652149806e-5, 1.0434561517799e-5, 1.04345633903527e-5, 1.04345697757128e-5
flux1:, 0.63355165366035, 1.16926624896416e-5, 1.16926591448895e-5, 1.16926598471441e-5, 1.16926643806133e-5, 1.16926679898526e-5, 1.16926650986393e-5, 1.16926545565588e-5, 1.16926423642984e-5, 1.16926389349866e-5, 1.16926515283296e-5, 1.16926765462205e-5, 1.16926980733505e-5, 1.16926963766941e-5, 1.16926634419474e-5, 1.16926154167043e-5, 1.16925893851338e-5, 1.16926187816964e-5, 1.16926981285157e-5, 1.16927662441436e-5, 1.16927415875362e-5, 1.16926128029075e-5, 1.16925107999776e-5, 1.16926101689955e-5, 1.16928090942232e-5, 1.16926793464277e-5, 1.16924697453828e-5, 1.16929437128231e-5, 1.16923894485078e-5, 1.16930563695229e-5, 1.16925645790264e-5, 1.16923080200708e-5, 1.16925645790264e-5, 1.16930563695229e-5, 1.16923894485078e-5, 1.16929437128231e-5, 1.16924697453828e-5, 1.16926793464277e-5, 1.16928090942232e-5, 1.16926101689955e-5, 1.16925107999775e-5, 1.16926128029075e-5, 1.16927415875362e-5, 1.16927662441436e-5, 1.16926981285157e-5, 1.16926187816963e-5, 1.16925893851338e-5, 1.16926154167042e-5, 1.16926634419474e-5, 1.16926963766941e-5, 1.16926980733505e-5, 1.16926765462205e-5, 1.16926515283296e-5, 1.16926389349866e-5, 1.16926423642984e-5, 1.16926545565588e-5, 1.16926650986393e-5, 1.16926679898526e-5, 1.16926643806133e-5, 1.16926598471441e-5, 1.16926591448895e-5, 1.16926624896416e-5
flux1:, 0.633814102564103, 1.30908780824233e-5, 1.30908789202135e-5, 1.30908831839294e-5, 1.30908889054686e-5, 1.30908905419924e-5, 1.30908832098223e-5, 1.30908677992884e-5, 1.30908528508571e-5, 1.30908505357576e-5, 1.3090867972387e-5, 1.30908992365465e-5, 1.30909248377085e-5, 1.30909221611157e-5, 1.30908830447659e-5, 1.30908270455176e-5, 1.30907967752407e-5, 1.3090829704389e-5, 1.30909189476277e-5, 1.30909954893239e-5, 1.30909685488665e-5, 1.30908263690538e-5, 1.30907149829356e-5, 1.30908268809125e-5, 1.30910458752439e-5, 1.30908963403523e-5, 1.30906619736834e-5, 1.30911924231497e-5, 1.30905726990398e-5, 1.30913226353571e-5, 1.30907741643714e-5, 1.30904875166963e-5, 1.30907741643714e-5, 1.30913226353571e-5, 1.30905726990397e-5, 1.30911924231497e-5, 1.30906619736833e-5, 1.30908963403523e-5, 1.30910458752439e-5, 1.30908268809126e-5, 1.30907149829355e-5, 1.30908263690537e-5, 1.30909685488665e-5, 1.3090995489324e-5, 1.30909189476277e-5, 1.3090829704389e-5, 1.30907967752408e-5, 1.30908270455176e-5, 1.30908830447659e-5, 1.30909221611157e-5, 1.30909248377085e-5, 1.30908992365465e-5, 1.3090867972387e-5, 1.30908505357576e-5, 1.30908528508571e-5, 1.30908677992884e-5, 1.30908832098223e-5, 1.30908905419924e-5, 1.30908889054686e-5, 1.30908831839294e-5, 1.30908789202135e-5, 1.30908780824233e-5
flux1:, 0.634076551467856, 1.46433566263508e-5, 1.46433629941125e-5, 1.46433719488297e-5, 1.46433792235876e-5, 1.46433783002808e-5, 1.46433652587688e-5, 1.46433436421017e-5, 1.46433251943897e-5, 1.46433242320318e-5, 1.46433476336026e-5, 1.46433865890957e-5, 1.464341727736e-5, 1.46434136443081e-5, 1.46433673470723e-5, 1.46433019112176e-5, 1.46432663507573e-5, 1.46433028314804e-5, 1.46434030060519e-5, 1.46434891716187e-5, 1.46434602523056e-5, 1.46433039227781e-5, 1.46431826865069e-5, 1.46433084254782e-5, 1.46435488201195e-5, 1.46433763157978e-5, 1.46431141694302e-5, 1.46437072772291e-5, 1.46430152764289e-5, 1.46438582690222e-5, 1.46432475529519e-5, 1.46429277376521e-5, 1.46432475529519e-5, 1.46438582690222e-5, 1.46430152764289e-5, 1.46437072772291e-5, 1.46431141694302e-5, 1.46433763157978e-5, 1.46435488201195e-5, 1.46433084254782e-5, 1.46431826865068e-5, 1.46433039227781e-5, 1.46434602523056e-5, 1.46434891716188e-5, 1.46434030060519e-5, 1.46433028314804e-5, 1.46432663507573e-5, 1.46433019112175e-5, 1.46433673470723e-5, 1.46434136443081e-5, 1.464341727736e-5, 1.46433865890958e-5, 1.46433476336027e-5, 1.46433242320318e-5, 1.46433251943897e-5, 1.46433436421016e-5, 1.46433652587688e-5, 1.46433783002808e-5, 1.46433792235875e-5, 1.46433719488298e-5, 1.46433629941125e-5, 1.46433566263508e-5
flux1:, 0.634339000371609, 1.63654892875558e-5, 1.63655027386221e-5, 1.63655176442645e-5, 1.63655268317628e-5, 1.63655226232552e-5, 1.63655023988117e-5, 1.63654730634073e-5, 1.63654503116026e-5, 1.6365451021072e-5, 1.63654816926428e-5, 1.63655299810473e-5, 1.63655668822906e-5, 1.63655622898561e-5, 1.6365507662401e-5, 1.63654311346031e-5, 1.63653891016393e-5, 1.63654291524767e-5, 1.63655414104454e-5, 1.63656385411996e-5, 1.6365608013939e-5, 1.6365436751723e-5, 1.63653051890832e-5, 1.63654461975835e-5, 1.63657093760271e-5, 1.63655103270191e-5, 1.63652170876726e-5, 1.63658796474263e-5, 1.63651079013633e-5, 1.63660550590845e-5, 1.63653760237619e-5, 1.63650196685918e-5, 1.63653760237619e-5, 1.63660550590845e-5, 1.63651079013633e-5, 1.63658796474262e-5, 1.63652170876726e-5, 1.63655103270191e-5, 1.63657093760271e-5, 1.63654461975835e-5, 1.63653051890832e-5, 1.6365436751723e-5, 1.6365608013939e-5, 1.63656385411996e-5, 1.63655414104454e-5, 1.63654291524768e-5, 1.63653891016393e-5, 1.6365431134603e-5, 1.6365507662401e-5, 1.63655622898561e-5, 1.63655668822906e-5, 1.63655299810473e-5, 1.63654816926427e-5, 1.6365451021072e-5, 1.63654503116025e-5, 1.63654730634073e-5, 1.63655023988117e-5, 1.63655226232552e-5, 1.63655268317628e-5, 1.63655176442645e-5, 1.63655027386221e-5, 1.63654892875559e-5
flux1:, 0.634601449275363, 1.82740091278712e-5, 1.82740314127164e-5, 1.8274053639887e-5, 1.82740650730768e-5, 1.82740567035329e-5, 1.82740276194204e-5, 1.82739888926746e-5, 1.82739609905697e-5, 1.82739637873188e-5, 1.82740032211031e-5, 1.82740626705204e-5, 1.82741070046426e-5, 1.82741014051762e-5, 1.8274037139459e-5, 1.82739476773884e-5, 1.82738978766017e-5, 1.82739415367435e-5, 1.82740671599819e-5, 1.82741767362857e-5, 1.82741450167925e-5, 1.82739579855343e-5, 1.82738156025484e-5, 1.82739734436803e-5, 1.82742608641117e-5, 1.82740312912104e-5, 1.82737033414536e-5, 1.82744428183707e-5, 1.82735831331898e-5, 1.82746467021397e-5, 1.82738926970357e-5, 1.82734961015089e-5, 1.82738926970357e-5, 1.82746467021397e-5, 1.82735831331898e-5, 1.82744428183707e-5, 1.82737033414536e-5, 1.82740312912105e-5, 1.82742608641118e-5, 1.82739734436803e-5, 1.82738156025484e-5, 1.82739579855343e-5, 1.82741450167925e-5, 1.82741767362857e-5, 1.82740671599819e-5, 1.82739415367435e-5, 1.82738978766018e-5, 1.82739476773884e-5, 1.8274037139459e-5, 1.82741014051763e-5, 1.82741070046425e-5, 1.82740626705204e-5, 1.82740032211031e-5, 1.82739637873188e-5, 1.82739609905698e-5, 1.82739888926745e-5, 1.82740276194204e-5, 1.82740567035329e-5, 1.82740650730767e-5, 1.8274053639887e-5, 1.82740314127164e-5, 1.82740091278713e-5
flux1:, 0.634863898179116, 2.03870863558059e-5, 2.03871194029111e-5, 2.03871504062308e-5, 2.03871643701033e-5, 2.03871508071711e-5, 2.0387110995421e-5, 2.03870610686915e-5, 2.03870271531353e-5, 2.03870325622326e-5, 2.03870824333313e-5, 2.03871550385976e-5, 2.03872080936024e-5, 2.03872013751301e-5, 2.03871260008677e-5, 2.03870215901388e-5, 2.03869626401451e-5, 2.03870099953911e-5, 2.03871504065953e-5, 2.03872740359098e-5, 2.03872415536821e-5, 2.0387037831094e-5, 2.03868841060846e-5, 2.03870605010718e-5, 2.03873737275545e-5, 2.03871092432383e-5, 2.0386742660973e-5, 2.03875672490882e-5, 2.03866106211391e-5, 2.03878040511955e-5, 2.03869677711391e-5, 2.03865268664647e-5, 2.03869677711392e-5, 2.03878040511955e-5, 2.0386610621139e-5, 2.03875672490882e-5, 2.0386742660973e-5, 2.03871092432383e-5, 2.03873737275545e-5, 2.03870605010718e-5, 2.03868841060846e-5, 2.0387037831094e-5, 2.03872415536821e-5, 2.03872740359098e-5, 2.03871504065953e-5, 2.03870099953911e-5, 2.03869626401451e-5, 2.03870215901388e-5, 2.03871260008677e-5, 2.03872013751301e-5, 2.03872080936024e-5, 2.03871550385977e-5, 2.03870824333313e-5, 2.03870325622326e-5, 2.03870271531354e-5, 2.03870610686914e-5, 2.03871109954209e-5, 2.03871508071712e-5, 2.03871643701033e-5, 2.03871504062309e-5, 2.03871194029112e-5, 2.03870863558059e-5
flux1:, 0.635126347082869, 2.27244280155633e-5, 2.27244739011707e-5, 2.2724515186451e-5, 2.27245318980944e-5, 2.27245119551257e-5, 2.27244593797379e-5, 2.27243963415231e-5, 2.27243555599449e-5, 2.27243642249843e-5, 2.27244263773977e-5, 2.27245142695828e-5, 2.27245773687177e-5, 2.27245693352145e-5, 2.2724481223045e-5, 2.27243597026556e-5, 2.27242901725804e-5, 2.27243413857682e-5, 2.27244981567296e-5, 2.27246375528643e-5, 2.27246047092422e-5, 2.27243832466399e-5, 2.27242176193469e-5, 2.27244144775713e-5, 2.27247552210426e-5, 2.27244510324421e-5, 2.27240415950568e-5, 2.27249602772325e-5, 2.27238967966211e-5, 2.27252348044922e-5, 2.27243081989883e-5, 2.27238185024627e-5, 2.27243081989883e-5, 2.27252348044922e-5, 2.2723896796621e-5, 2.27249602772325e-5, 2.27240415950567e-5, 2.27244510324422e-5, 2.27247552210427e-5, 2.27244144775713e-5, 2.27242176193469e-5, 2.27243832466399e-5, 2.27246047092423e-5, 2.27246375528643e-5, 2.27244981567296e-5, 2.27243413857682e-5, 2.27242901725805e-5, 2.27243597026556e-5, 2.27244812230449e-5, 2.27245693352145e-5, 2.27245773687177e-5, 2.27245142695828e-5, 2.27244263773977e-5, 2.27243642249843e-5, 2.27243555599449e-5, 2.2724396341523e-5, 2.27244593797379e-5, 2.27245119551257e-5, 2.27245318980943e-5, 2.2724515186451e-5, 2.27244739011707e-5, 2.27244280155633e-5
flux1:, 0.635388795986622, 2.53073820729762e-5, 2.53074429795862e-5, 2.53074960662075e-5, 2.53075156585071e-5, 2.53074880070794e-5, 2.53074204995231e-5, 2.53073423774959e-5, 2.5307293917026e-5, 2.53073066028047e-5, 2.53073830242391e-5, 2.53074884289382e-5, 2.5307562891514e-5, 2.53075532444365e-5, 2.53074506172905e-5, 2.53073097165915e-5, 2.53072281724425e-5, 2.53072835176551e-5, 2.53074583736052e-5, 2.53076153259977e-5, 2.53075824406172e-5, 2.53073420145673e-5, 2.5307163874973e-5, 2.53073833314329e-5, 2.53077535013074e-5, 2.5307404420873e-5, 2.5306947614105e-5, 2.5307970224555e-5, 2.53067889658931e-5, 2.53082875943264e-5, 2.53072617638057e-5, 2.53067183273765e-5, 2.53072617638058e-5, 2.53082875943264e-5, 2.53067889658931e-5, 2.5307970224555e-5, 2.5306947614105e-5, 2.5307404420873e-5, 2.53077535013074e-5, 2.53073833314329e-5, 2.5307163874973e-5, 2.53073420145673e-5, 2.53075824406171e-5, 2.53076153259977e-5, 2.53074583736052e-5, 2.53072835176551e-5, 2.53072281724425e-5, 2.53073097165915e-5, 2.53074506172905e-5, 2.53075532444366e-5, 2.53075628915139e-5, 2.53074884289382e-5, 2.53073830242391e-5, 2.53073066028047e-5, 2.5307293917026e-5, 2.53073423774958e-5, 2.53074204995231e-5, 2.53074880070794e-5, 2.53075156585071e-5, 2.53074960662074e-5, 2.53074429795862e-5, 2.53073820729762e-5
flux1:, 0.635651244890376, 2.8159045823938e-5, 2.81591239881287e-5, 2.81591903685701e-5, 2.81592128799385e-5, 2.8159176074455e-5, 2.81590913819189e-5, 2.81589961928604e-5, 2.81589393092013e-5, 2.81589568962807e-5, 2.81590496806265e-5, 2.81591748650815e-5, 2.81592619620442e-5, 2.81592502846885e-5, 2.8159131238732e-5, 2.81589686265433e-5, 2.81588736870869e-5, 2.81589335866526e-5, 2.81591284054738e-5, 2.81593047375934e-5, 2.81592719829565e-5, 2.81590111394214e-5, 2.81588198170853e-5, 2.81590642780952e-5, 2.81594660449345e-5, 2.81590665088013e-5, 2.81585575401044e-5, 2.815969482919e-5, 2.81583837289078e-5, 2.81600604020405e-5, 2.81589254806943e-5, 2.81583228335327e-5, 2.81589254806944e-5, 2.81600604020405e-5, 2.81583837289078e-5, 2.81596948291899e-5, 2.81585575401044e-5, 2.81590665088013e-5, 2.81594660449346e-5, 2.81590642780951e-5, 2.81588198170853e-5, 2.81590111394213e-5, 2.81592719829565e-5, 2.81593047375935e-5, 2.81591284054738e-5, 2.81589335866526e-5, 2.81588736870869e-5, 2.81589686265433e-5, 2.81591312387319e-5, 2.81592502846885e-5, 2.81592619620442e-5, 2.81591748650816e-5, 2.81590496806265e-5, 2.81589568962808e-5, 2.81589393092013e-5, 2.81589961928604e-5, 2.81590913819189e-5, 2.81591760744551e-5, 2.81592128799385e-5, 2.815919036857e-5, 2.81591239881287e-5, 2.81590458239381e-5
flux1:, 0.635913693794129, 3.130437851446e-5, 3.13044761654078e-5, 3.13045572644016e-5, 3.13045826369548e-5, 3.13045351526466e-5, 3.13044309987908e-5, 3.13043168048325e-5, 3.13042508487399e-5, 3.13042743181678e-5, 3.13043856150383e-5, 3.13045328247519e-5, 3.13046337305383e-5, 3.13046194768795e-5, 3.13044820131e-5, 3.13042953590664e-5, 3.13041857603892e-5, 3.13042508233958e-5, 3.13044676285642e-5, 3.13046651449074e-5, 3.1304632469297e-5, 3.13043494610668e-5, 3.13041442159029e-5, 3.13044164136482e-5, 3.13048522829293e-5, 3.13043963765233e-5, 3.13038301924677e-5, 3.13050938935249e-5, 3.13036396134215e-5, 3.13055131886958e-5, 3.13042582139323e-5, 3.13035902990083e-5, 3.13042582139324e-5, 3.13055131886958e-5, 3.13036396134215e-5, 3.13050938935248e-5, 3.13038301924677e-5, 3.13043963765233e-5, 3.13048522829293e-5, 3.13044164136481e-5, 3.13041442159029e-5, 3.13043494610668e-5, 3.1304632469297e-5, 3.13046651449074e-5, 3.13044676285643e-5, 3.13042508233958e-5, 3.13041857603892e-5, 3.13042953590664e-5, 3.13044820130999e-5, 3.13046194768796e-5, 3.13046337305383e-5, 3.13045328247519e-5, 3.13043856150383e-5, 3.13042743181678e-5, 3.13042508487398e-5, 3.13043168048325e-5, 3.13044309987908e-5, 3.13045351526466e-5, 3.13045826369548e-5, 3.13045572644015e-5, 3.13044761654077e-5, 3.130437851446e-5
flux1:, 0.636176142697882, 3.47703180217111e-5, 3.47704373126396e-5, 3.47705344488364e-5, 3.47705625372632e-5, 3.47705028222707e-5, 3.47703769794101e-5, 3.47702419483638e-5, 3.47701663874234e-5, 3.47701967942221e-5, 3.47703287456112e-5, 3.47705001318103e-5, 3.47706158744408e-5, 3.47705983641025e-5, 3.47704404311787e-5, 3.47702274788166e-5, 3.47701021461902e-5, 3.47701732069936e-5, 3.47704141532785e-5, 3.47706345749147e-5, 3.47706016144712e-5, 3.47702943331091e-5, 3.47700743486255e-5, 3.47703774049035e-5, 3.4770850301388e-5, 3.47703317912972e-5, 3.47697030982393e-5, 3.47711059962423e-5, 3.47694937733222e-5, 3.47715845909131e-5, 3.47701973599345e-5, 3.47694574647656e-5, 3.47701973599345e-5, 3.47715845909131e-5, 3.47694937733221e-5, 3.47711059962423e-5, 3.47697030982393e-5, 3.47703317912972e-5, 3.4770850301388e-5, 3.47703774049036e-5, 3.47700743486255e-5, 3.47702943331091e-5, 3.47706016144712e-5, 3.47706345749147e-5, 3.47704141532786e-5, 3.47701732069937e-5, 3.47701021461902e-5, 3.47702274788165e-5, 3.47704404311786e-5, 3.47705983641024e-5, 3.47706158744408e-5, 3.47705001318104e-5, 3.47703287456112e-5, 3.47701967942222e-5, 3.47701663874234e-5, 3.47702419483638e-5, 3.47703769794101e-5, 3.47705028222707e-5, 3.47705625372632e-5, 3.47705344488365e-5, 3.47704373126396e-5, 3.47703180217111e-5
flux1:, 0.636438591601635, 3.85859014022253e-5, 3.85860443378301e-5, 3.8586158691111e-5, 3.85861892840832e-5, 3.85861158254497e-5, 3.8585966196193e-5, 3.85858086631748e-5, 3.85857230965456e-5, 3.85857615310895e-5, 3.85859161960075e-5, 3.85861137360545e-5, 3.85862451477768e-5, 3.85862235686137e-5, 3.85860431171337e-5, 3.85858017672855e-5, 3.85856598923777e-5, 3.85857380473996e-5, 3.8586005398624e-5, 3.85862502878482e-5, 3.85862162692866e-5, 3.85858821732539e-5, 3.85856465533142e-5, 3.85859840524138e-5, 3.85864974140112e-5, 3.85859097845663e-5, 3.85852130715217e-5, 3.85867690734652e-5, 3.8584982556567e-5, 3.85873124878576e-5, 3.85857794023707e-5, 3.85849600843147e-5, 3.85857794023708e-5, 3.85873124878576e-5, 3.8584982556567e-5, 3.85867690734653e-5, 3.85852130715217e-5, 3.85859097845663e-5, 3.85864974140113e-5, 3.85859840524138e-5, 3.85856465533141e-5, 3.85858821732539e-5, 3.85862162692865e-5, 3.85862502878481e-5, 3.8586005398624e-5, 3.85857380473996e-5, 3.85856598923777e-5, 3.85858017672854e-5, 3.85860431171337e-5, 3.85862235686137e-5, 3.85862451477767e-5, 3.85861137360545e-5, 3.85859161960075e-5, 3.85857615310895e-5, 3.85857230965456e-5, 3.85858086631748e-5, 3.85859661961929e-5, 3.85861158254497e-5, 3.85861892840832e-5, 3.8586158691111e-5, 3.85860443378301e-5, 3.85859014022253e-5
flux1:, 0.636701040505389, 4.27823890670222e-5, 4.27825574306508e-5, 4.27826900182474e-5, 4.27827228735632e-5, 4.27826342759582e-5, 4.27824589813949e-5, 4.27822775084866e-5, 4.27821816724521e-5, 4.27822292095694e-5, 4.27824084784386e-5, 4.27826338920161e-5, 4.27827815630629e-5, 4.27827549825414e-5, 4.2782550029915e-5, 4.27822784325172e-5, 4.27821195534297e-5, 4.27822061944485e-5, 4.27825022930078e-5, 4.27827729683598e-5, 4.27827366045157e-5, 4.27823726455635e-5, 4.27821204156978e-5, 4.27824964859132e-5, 4.27830543652413e-5, 4.27823908576394e-5, 4.27816204200016e-5, 4.27833446269987e-5, 4.27813657012275e-5, 4.27839581985226e-5, 4.2782264099155e-5, 4.27813571058347e-5, 4.27822640991551e-5, 4.27839581985226e-5, 4.27813657012274e-5, 4.27833446269987e-5, 4.27816204200015e-5, 4.27823908576394e-5, 4.27830543652413e-5, 4.27824964859133e-5, 4.27821204156978e-5, 4.27823726455634e-5, 4.27827366045157e-5, 4.27827729683598e-5, 4.27825022930078e-5, 4.27822061944485e-5, 4.27821195534297e-5, 4.27822784325171e-5, 4.27825500299149e-5, 4.27827549825414e-5, 4.27827815630629e-5, 4.27826338920162e-5, 4.27824084784386e-5, 4.27822292095694e-5, 4.27821816724521e-5, 4.27822775084866e-5, 4.27824589813949e-5, 4.27826342759583e-5, 4.27827228735633e-5, 4.27826900182474e-5, 4.27825574306508e-5, 4.27823890670223e-5
flux1:, 0.636963489409142, 4.73933922931957e-5, 4.73935875781238e-5, 4.73937392424645e-5, 4.73937741362192e-5, 4.73936692110528e-5, 4.73934666816738e-5, 4.73932601120616e-5, 4.73931538746349e-5, 4.73932115111547e-5, 4.73934170127382e-5, 4.73936716773179e-5, 4.73938359154541e-5, 4.73938033015257e-5, 4.73935720060976e-5, 4.73932686573275e-5, 4.73930927384327e-5, 4.73931895805941e-5, 4.73935168089441e-5, 4.73938142526374e-5, 4.73937736337573e-5, 4.73933761840531e-5, 4.73931062982386e-5, 4.73935257009716e-5, 4.73941328720756e-5, 4.73933865232529e-5, 4.73925364857246e-5, 4.73944452669749e-5, 4.73922538675142e-5, 4.73951340178646e-5, 4.73932620104475e-5, 4.73922581961241e-5, 4.73932620104476e-5, 4.73951340178646e-5, 4.73922538675142e-5, 4.73944452669748e-5, 4.73925364857246e-5, 4.7393386523253e-5, 4.73941328720757e-5, 4.73935257009716e-5, 4.73931062982386e-5, 4.73933761840531e-5, 4.73937736337574e-5, 4.73938142526374e-5, 4.73935168089442e-5, 4.73931895805941e-5, 4.73930927384328e-5, 4.73932686573275e-5, 4.73935720060974e-5, 4.73938033015258e-5, 4.73938359154541e-5, 4.7393671677318e-5, 4.73934170127382e-5, 4.73932115111547e-5, 4.73931538746349e-5, 4.73932601120616e-5, 4.73934666816737e-5, 4.73936692110528e-5, 4.73937741362192e-5, 4.73937392424645e-5, 4.73935875781237e-5, 4.73933922931958e-5
flux1:, 0.637225938312895, 5.24550037285597e-5, 5.24552270780197e-5, 5.24553984886626e-5, 5.24554352775927e-5, 5.24553131389625e-5, 5.24550822036927e-5, 5.24548497066461e-5, 5.24547330501009e-5, 5.24548016326232e-5, 5.2455034637274e-5, 5.24553195069584e-5, 5.24555003054226e-5, 5.24554605569416e-5, 5.24552012988719e-5, 5.24548651398949e-5, 5.24546726480352e-5, 5.24547817509545e-5, 5.24551424859141e-5, 5.245546724655e-5, 5.24554197309459e-5, 5.24549845137195e-5, 5.24546958673573e-5, 5.2455164092153e-5, 5.24558261590859e-5, 5.24549898369316e-5, 5.24540541738022e-5, 5.24561652427812e-5, 5.24537391602498e-5, 5.24569337469514e-5, 5.24548650234181e-5, 5.24537542623525e-5, 5.24548650234182e-5, 5.24569337469514e-5, 5.24537391602497e-5, 5.24561652427812e-5, 5.2454054173802e-5, 5.24549898369317e-5, 5.24558261590859e-5, 5.24551640921529e-5, 5.24546958673573e-5, 5.24549845137194e-5, 5.24554197309459e-5, 5.245546724655e-5, 5.24551424859141e-5, 5.24547817509544e-5, 5.24546726480352e-5, 5.24548651398947e-5, 5.2455201298872e-5, 5.24554605569416e-5, 5.24555003054227e-5, 5.24553195069585e-5, 5.24550346372741e-5, 5.24548016326232e-5, 5.24547330501009e-5, 5.24548497066461e-5, 5.24550822036927e-5, 5.24553131389625e-5, 5.24554352775927e-5, 5.24553984886626e-5, 5.24552270780196e-5, 5.24550037285597e-5
flux1:, 0.637488387216649, 5.80059304887303e-5, 5.80061826493341e-5, 5.80063743204752e-5, 5.80064130152848e-5, 5.8006273177964e-5, 5.80060131460563e-5, 5.80057542492963e-5, 5.80056272403747e-5, 5.80057073862046e-5, 5.80059687102054e-5, 5.80062842424387e-5, 5.80064812585998e-5, 5.80064332445247e-5, 5.80061447100072e-5, 5.80057752227704e-5, 5.80055671961037e-5, 5.80056909767409e-5, 5.80060875381729e-5, 5.8006439632474e-5, 5.80063817408154e-5, 5.80059037675128e-5, 5.8005595217043e-5, 5.80061185802522e-5, 5.80068420834522e-5, 5.80059085144039e-5, 5.80048810651278e-5, 5.80072135585763e-5, 5.8004528238693e-5, 5.80080658146986e-5, 5.80057794719157e-5, 5.80045505699783e-5, 5.80057794719158e-5, 5.80080658146985e-5, 5.80045282386929e-5, 5.80072135585762e-5, 5.80048810651277e-5, 5.8005908514404e-5, 5.80068420834522e-5, 5.80061185802522e-5, 5.80055952170429e-5, 5.80059037675128e-5, 5.80063817408153e-5, 5.8006439632474e-5, 5.80060875381729e-5, 5.80056909767409e-5, 5.80055671961038e-5, 5.80057752227703e-5, 5.80061447100071e-5, 5.80064332445247e-5, 5.80064812585998e-5, 5.80062842424387e-5, 5.80059687102054e-5, 5.80057073862045e-5, 5.80056272403747e-5, 5.80057542492961e-5, 5.80060131460563e-5, 5.8006273177964e-5, 5.80064130152847e-5, 5.8006374320475e-5, 5.80061826493341e-5, 5.80059304887301e-5
flux1:, 0.637750836120402, 6.4087629386276e-5, 6.4087910679099e-5, 6.40881230029287e-5, 6.40881638489323e-5, 6.40880063224645e-5, 6.40877170526402e-5, 6.40874316591317e-5, 6.40872944077786e-5, 6.4087386423189e-5, 6.40876763398117e-5, 6.40880224346554e-5, 6.40882349812141e-5, 6.40881775868734e-5, 6.40878588512629e-5, 6.40874561461145e-5, 6.40872342517866e-5, 6.40873754882205e-5, 6.40878100844649e-5, 6.40881889025782e-5, 6.40881162206407e-5, 6.40875897376635e-5, 6.40872601268801e-5, 6.40878458709683e-5, 6.40886383866741e-5, 6.40876001712489e-5, 6.40864746491855e-5, 6.40890492097372e-5, 6.408607755064e-5, 6.40899885287181e-5, 6.40874613890698e-5, 6.40861019950446e-5, 6.40874613890699e-5, 6.4089988528718e-5, 6.408607755064e-5, 6.40890492097373e-5, 6.40864746491855e-5, 6.4087600171249e-5, 6.40886383866742e-5, 6.40878458709683e-5, 6.40872601268801e-5, 6.40875897376634e-5, 6.40881162206406e-5, 6.40881889025782e-5, 6.40878100844649e-5, 6.40873754882205e-5, 6.40872342517866e-5, 6.40874561461145e-5, 6.40878588512629e-5, 6.40881775868734e-5, 6.40882349812141e-5, 6.40880224346554e-5, 6.40876763398117e-5, 6.40873864231892e-5, 6.40872944077786e-5, 6.40874316591317e-5, 6.40877170526401e-5, 6.40880063224645e-5, 6.40881638489323e-5, 6.40881230029288e-5, 6.4087910679099e-5, 6.4087629386276e-5
flux1:, 0.638013285024155, 7.07444437682293e-5, 7.07447540809909e-5, 7.07449873757026e-5, 7.07450309355892e-5, 7.07448563076117e-5, 7.07445382587766e-5, 7.07442266457984e-5, 7.07440792545423e-5, 7.07441830557506e-5, 7.0744501219344e-5, 7.07448771759291e-5, 7.07451042257533e-5, 7.07450364034095e-5, 7.07446870078798e-5, 7.07442518973036e-5, 7.07440184742346e-5, 7.07441803000798e-5, 7.07446549733365e-5, 7.07450591930079e-5, 7.07449662880807e-5, 7.07443847361274e-5, 7.07440329288092e-5, 7.0744689318665e-5, 7.07455595459831e-5, 7.07444091574667e-5, 7.07431791496297e-5, 7.07460180131916e-5, 7.0742730164271e-5, 7.07470469292568e-5, 7.07442533672303e-5, 7.07427498854302e-5, 7.07442533672304e-5, 7.07470469292567e-5, 7.0742730164271e-5, 7.07460180131915e-5, 7.07431791496296e-5, 7.07444091574667e-5, 7.0745559545983e-5, 7.0744689318665e-5, 7.07440329288092e-5, 7.07443847361274e-5, 7.07449662880807e-5, 7.07450591930079e-5, 7.07446549733365e-5, 7.07441803000798e-5, 7.07440184742347e-5, 7.07442518973035e-5, 7.07446870078798e-5, 7.07450364034095e-5, 7.07451042257532e-5, 7.07448771759292e-5, 7.07445012193441e-5, 7.07441830557506e-5, 7.07440792545423e-5, 7.07442266457983e-5, 7.07445382587766e-5, 7.07448563076119e-5, 7.07450309355893e-5, 7.07449873757026e-5, 7.07447540809909e-5, 7.07444437682293e-5
flux1:, 0.638275733927908, 7.80237413719e-5, 7.80240801744482e-5, 7.80243347439606e-5, 7.80243819760214e-5, 7.80241914772788e-5, 7.80238457355042e-5, 7.80235085349798e-5, 7.80233510424981e-5, 7.80234660858332e-5, 7.80238114756552e-5, 7.80242159700456e-5, 7.80244561747663e-5, 7.80243769946046e-5, 7.80239970101544e-5, 7.80235310626556e-5, 7.80232891460711e-5, 7.8023475036009e-5, 7.80239916117117e-5, 7.80244191272256e-5, 7.80242994835883e-5, 7.8023655472376e-5, 7.80232803903003e-5, 7.80240168022979e-5, 7.80249746320833e-5, 7.8023704393402e-5, 7.80223633491759e-5, 7.80254904384556e-5, 7.80218536050085e-5, 7.802661065383e-5, 7.80235224331353e-5, 7.80218599390374e-5, 7.80235224331352e-5, 7.802661065383e-5, 7.80218536050084e-5, 7.80254904384555e-5, 7.80223633491758e-5, 7.80237043934021e-5, 7.80249746320834e-5, 7.80240168022979e-5, 7.80232803903004e-5, 7.80236554723759e-5, 7.80242994835884e-5, 7.80244191272257e-5, 7.80239916117117e-5, 7.80234750360091e-5, 7.80232891460713e-5, 7.80235310626554e-5, 7.80239970101543e-5, 7.80243769946047e-5, 7.80244561747663e-5, 7.80242159700457e-5, 7.80238114756552e-5, 7.80234660858333e-5, 7.80233510424982e-5, 7.80235085349798e-5, 7.80238457355042e-5, 7.80241914772789e-5, 7.80243819760214e-5, 7.80243347439606e-5, 7.80240801744482e-5, 7.80237413719e-5
flux1:, 0.638538182831662, 8.59760525398867e-5, 8.59764189235143e-5, 8.59766951241432e-5, 8.59767474480197e-5, 8.59765429912727e-5, 8.59761712685112e-5, 8.59758094290044e-5, 8.59756417528553e-5, 8.59757669815147e-5, 8.59761378720728e-5, 8.59765689600376e-5, 8.59768206814024e-5, 8.59767293779927e-5, 8.5976319449987e-5, 8.59758250182063e-5, 8.59755783431364e-5, 8.59757920909051e-5, 8.59763521358689e-5, 8.59768000080635e-5, 8.59766459868724e-5, 8.59759312876084e-5, 8.59755319524708e-5, 8.59763589515292e-5, 8.59774155109553e-5, 8.59760175447889e-5, 8.59745587517767e-5, 8.59779997776182e-5, 8.59739780359248e-5, 8.59792121512527e-5, 8.59757982771444e-5, 8.59739604378167e-5, 8.59757982771445e-5, 8.59792121512527e-5, 8.59739780359248e-5, 8.59779997776182e-5, 8.59745587517768e-5, 8.59760175447888e-5, 8.59774155109553e-5, 8.59763589515293e-5, 8.59755319524707e-5, 8.59759312876083e-5, 8.59766459868724e-5, 8.59768000080635e-5, 8.59763521358689e-5, 8.59757920909052e-5, 8.59755783431364e-5, 8.59758250182064e-5, 8.59763194499869e-5, 8.59767293779927e-5, 8.59768206814022e-5, 8.59765689600376e-5, 8.59761378720727e-5, 8.59757669815148e-5, 8.59756417528554e-5, 8.59758094290043e-5, 8.59761712685113e-5, 8.59765429912727e-5, 8.59767474480196e-5, 8.59766951241432e-5, 8.59764189235143e-5, 8.59760525398867e-5
flux1:, 0.638800631735415, 9.46552080633952e-5, 9.46556008024947e-5, 9.46558991099389e-5, 9.46559584509835e-5, 9.46557426362585e-5, 9.4655347237502e-5, 9.46549619699554e-5, 9.46547838548473e-5, 9.46549176702263e-5, 9.46553116345536e-5, 9.46557667816845e-5, 9.46560281333523e-5, 9.46559241416469e-5, 9.46554855077783e-5, 9.46549657252902e-5, 9.46547187071092e-5, 9.46549643982049e-5, 9.46555691929825e-5, 9.46560336267722e-5, 9.46558364553914e-5, 9.46550420127681e-5, 9.46546175899121e-5, 9.46555469894365e-5, 9.46567146561118e-5, 9.46551808035518e-5, 9.46535973490905e-5, 9.46573799215069e-5, 9.46529340490691e-5, 9.46586845123445e-5, 9.46549111037532e-5, 9.46528801048e-5, 9.46549111037533e-5, 9.46586845123444e-5, 9.46529340490691e-5, 9.46573799215069e-5, 9.46535973490903e-5, 9.46551808035517e-5, 9.46567146561119e-5, 9.46555469894366e-5, 9.46546175899121e-5, 9.4655042012768e-5, 9.46558364553914e-5, 9.46560336267721e-5, 9.46555691929825e-5, 9.46549643982049e-5, 9.46547187071092e-5, 9.46549657252902e-5, 9.46554855077783e-5, 9.4655924141647e-5, 9.46560281333523e-5, 9.46557667816845e-5, 9.46553116345536e-5, 9.46549176702264e-5, 9.46547838548473e-5, 9.46549619699554e-5, 9.4655347237502e-5, 9.46557426362586e-5, 9.46559584509834e-5, 9.46558991099389e-5, 9.46556008024948e-5, 9.46552080633953e-5
flux1:, 0.639063080639168, 1.04118475849194e-4, 1.04118893481478e-4, 1.04119214549779e-4, 1.04119283352619e-4, 1.04119059432038e-4, 1.04118643189306e-4, 1.04118235900404e-4, 1.04118046879599e-4, 1.0411818714537e-4, 1.04118601096835e-4, 1.04119077237044e-4, 1.0411934613316e-4, 1.04119229107297e-4, 1.04118763581868e-4, 1.04118222323873e-4, 1.04117980015041e-4, 1.04118261997347e-4, 1.04118912528657e-4, 1.04119388884331e-4, 1.04119138679479e-4, 1.04118254644185e-4, 1.0411780448551e-4, 1.04118849384943e-4, 1.04120141764687e-4, 1.04118463468271e-4, 1.04116748185594e-4, 1.04120901936566e-4, 1.04115989262189e-4, 1.04122298111419e-4, 1.04118128297203e-4, 1.04115884777852e-4, 1.04118128297203e-4, 1.04122298111419e-4, 1.04115989262189e-4, 1.04120901936566e-4, 1.04116748185594e-4, 1.04118463468271e-4, 1.04120141764687e-4, 1.04118849384943e-4, 1.0411780448551e-4, 1.04118254644185e-4, 1.04119138679479e-4, 1.04119388884331e-4, 1.04118912528657e-4, 1.04118261997346e-4, 1.04117980015041e-4, 1.04118222323873e-4, 1.04118763581868e-4, 1.04119229107297e-4, 1.0411934613316e-4, 1.04119077237043e-4, 1.04118601096835e-4, 1.0411818714537e-4, 1.04118046879599e-4, 1.04118235900404e-4, 1.04118643189306e-4, 1.04119059432038e-4, 1.04119283352619e-4, 1.04119214549779e-4, 1.04118893481477e-4, 1.04118475849194e-4
flux1:, 0.639325529542921, 1.14426695529743e-4, 1.14427136448843e-4, 1.14427481151574e-4, 1.14427562353538e-4, 1.14427334150386e-4, 1.14426900324012e-4, 1.14426472542911e-4, 1.14426271921261e-4, 1.14426416008069e-4, 1.14426846285016e-4, 1.14427339906764e-4, 1.14427614112286e-4, 1.14427483919966e-4, 1.1442699383787e-4, 1.14426435642148e-4, 1.14426203665617e-4, 1.14426526522054e-4, 1.14427223501316e-4, 1.1442770634532e-4, 1.14427392173457e-4, 1.14426407955293e-4, 1.1442593163817e-4, 1.14427106432975e-4, 1.14428538295976e-4, 1.14426706443724e-4, 1.14424851842377e-4, 1.14429408562564e-4, 1.14423982840628e-4, 1.14430895177659e-4, 1.14426289020745e-4, 1.14423812018481e-4, 1.14426289020745e-4, 1.14430895177659e-4, 1.14423982840628e-4, 1.14429408562564e-4, 1.14424851842377e-4, 1.14426706443723e-4, 1.14428538295976e-4, 1.14427106432975e-4, 1.1442593163817e-4, 1.14426407955293e-4, 1.14427392173457e-4, 1.1442770634532e-4, 1.14427223501316e-4, 1.14426526522054e-4, 1.14426203665617e-4, 1.14426435642148e-4, 1.1442699383787e-4, 1.14427483919966e-4, 1.14427614112286e-4, 1.14427339906764e-4, 1.14426846285016e-4, 1.14426416008069e-4, 1.14426271921261e-4, 1.14426472542911e-4, 1.14426900324012e-4, 1.14427334150386e-4, 1.14427562353539e-4, 1.14427481151574e-4, 1.14427136448843e-4, 1.14426695529743e-4
flux1:, 0.639587978446675, 1.25644410058957e-4, 1.25644872610888e-4, 1.25645242053897e-4, 1.25645339009749e-4, 1.25645110788465e-4, 1.25644662938514e-4, 1.25644216244443e-4, 1.25644003112042e-4, 1.25644147989793e-4, 1.25644590485517e-4, 1.25645097743223e-4, 1.25645374919741e-4, 1.25645231604815e-4, 1.25644719719532e-4, 1.25644149665553e-4, 1.25643934126756e-4, 1.25644302654853e-4, 1.25645046568697e-4, 1.25645529768654e-4, 1.25645139745737e-4, 1.25644044086339e-4, 1.25643541445022e-4, 1.25644861804307e-4, 1.25646448975322e-4, 1.25644453703493e-4, 1.25642451884275e-4, 1.2564744567578e-4, 1.25641456988493e-4, 1.25649021339435e-4, 1.25643935791825e-4, 1.25641202697664e-4, 1.25643935791825e-4, 1.25649021339435e-4, 1.25641456988493e-4, 1.2564744567578e-4, 1.25642451884274e-4, 1.25644453703493e-4, 1.25646448975322e-4, 1.25644861804307e-4, 1.25643541445022e-4, 1.25644044086339e-4, 1.25645139745737e-4, 1.25645529768654e-4, 1.25645046568697e-4, 1.25644302654853e-4, 1.25643934126756e-4, 1.25644149665553e-4, 1.25644719719532e-4, 1.25645231604815e-4, 1.25645374919741e-4, 1.25645097743223e-4, 1.25644590485517e-4, 1.25644147989793e-4, 1.25644003112042e-4, 1.25644216244443e-4, 1.25644662938514e-4, 1.25645110788465e-4, 1.25645339009749e-4, 1.25645242053897e-4, 1.25644872610888e-4, 1.25644410058957e-4
flux1:, 0.639850427350428, 1.37839993258484e-4, 1.37840475831336e-4, 1.37840871326128e-4, 1.37840987677074e-4, 1.37840763963456e-4, 1.37840305796702e-4, 1.37839841756422e-4, 1.37839615041774e-4, 1.37839757424962e-4, 1.37840207763277e-4, 1.37840724609327e-4, 1.3784100234912e-4, 1.3784084605538e-4, 1.37840315386765e-4, 1.37839738932773e-4, 1.37839546313657e-4, 1.37839965517495e-4, 1.37840756715573e-4, 1.37841233582905e-4, 1.37840755014049e-4, 1.37839536077135e-4, 1.37839007222877e-4, 1.37840490030592e-4, 1.37842249230201e-4, 1.37840079683851e-4, 1.3783792223937e-4, 1.37843389686527e-4, 1.37836784377055e-4, 1.37845053108174e-4, 1.37839441998688e-4, 1.37836428523776e-4, 1.37839441998688e-4, 1.37845053108174e-4, 1.37836784377055e-4, 1.37843389686527e-4, 1.3783792223937e-4, 1.37840079683851e-4, 1.37842249230201e-4, 1.37840490030592e-4, 1.37839007222877e-4, 1.37839536077135e-4, 1.37840755014049e-4, 1.37841233582905e-4, 1.37840756715573e-4, 1.37839965517495e-4, 1.37839546313657e-4, 1.37839738932773e-4, 1.37840315386765e-4, 1.3784084605538e-4, 1.3784100234912e-4, 1.37840724609327e-4, 1.37840207763277e-4, 1.37839757424962e-4, 1.37839615041775e-4, 1.37839841756422e-4, 1.37840305796702e-4, 1.37840763963456e-4, 1.37840987677074e-4, 1.37840871326128e-4, 1.37840475831336e-4, 1.37839993258484e-4
flux1:, 0.640112876254181, 1.51085772201288e-4, 1.51086273295935e-4, 1.51086696283311e-4, 1.51086835765625e-4, 1.51086621119641e-4, 1.51086156320069e-4, 1.51085676445279e-4, 1.51085435016138e-4, 1.5108557156551e-4, 1.51086025319537e-4, 1.51086547650297e-4, 1.51086823490702e-4, 1.51086654340751e-4, 1.51086107970382e-4, 1.51085530750472e-4, 1.51085367790582e-4, 1.51085842890881e-4, 1.51086681715294e-4, 1.51087145196981e-4, 1.51086564754697e-4, 1.51085210230567e-4, 1.51084655556682e-4, 1.5108631881341e-4, 1.51088267449028e-4, 1.51085911501087e-4, 1.51083589403846e-4, 1.51089569763701e-4, 1.51082290401905e-4, 1.51091320191548e-4, 1.51085134246859e-4, 1.51081814400551e-4, 1.51085134246859e-4, 1.51091320191548e-4, 1.51082290401905e-4, 1.51089569763701e-4, 1.51083589403846e-4, 1.51085911501088e-4, 1.51088267449028e-4, 1.5108631881341e-4, 1.51084655556682e-4, 1.51085210230567e-4, 1.51086564754697e-4, 1.51087145196981e-4, 1.51086681715294e-4, 1.51085842890881e-4, 1.51085367790582e-4, 1.51085530750472e-4, 1.51086107970382e-4, 1.51086654340752e-4, 1.51086823490702e-4, 1.51086547650297e-4, 1.51086025319537e-4, 1.5108557156551e-4, 1.51085435016138e-4, 1.51085676445279e-4, 1.51086156320069e-4, 1.51086621119641e-4, 1.51086835765625e-4, 1.51086696283311e-4, 1.51086273295935e-4, 1.51085772201288e-4
flux1:, 0.640375325157934, 1.65458143242321e-4, 1.65458661511022e-4, 1.65459113426064e-4, 1.65459279617761e-4, 1.6545907836481e-4, 1.65458610418063e-4, 1.65458116153332e-4, 1.6545785897186e-4, 1.65457986552928e-4, 1.65458439501825e-4, 1.65458963309185e-4, 1.65459234719182e-4, 1.65459052643742e-4, 1.65458493458061e-4, 1.65457921043719e-4, 1.65457794614797e-4, 1.65458331082851e-4, 1.6545921804203e-4, 1.65459660960834e-4, 1.65458964898437e-4, 1.65457462118359e-4, 1.65456882286708e-4, 1.65458744970521e-4, 1.65460900877947e-4, 1.65458344809371e-4, 1.65455848290163e-4, 1.65462383703824e-4, 1.65454369084869e-4, 1.65464221449946e-4, 1.65457408347831e-4, 1.65453754426827e-4, 1.65457408347831e-4, 1.65464221449945e-4, 1.65454369084869e-4, 1.65462383703824e-4, 1.65455848290163e-4, 1.65458344809371e-4, 1.65460900877947e-4, 1.65458744970521e-4, 1.65456882286708e-4, 1.65457462118359e-4, 1.65458964898437e-4, 1.65459660960834e-4, 1.6545921804203e-4, 1.65458331082851e-4, 1.65457794614797e-4, 1.65457921043719e-4, 1.65458493458061e-4, 1.65459052643743e-4, 1.65459234719182e-4, 1.65458963309185e-4, 1.65458439501825e-4, 1.65457986552928e-4, 1.65457858971859e-4, 1.65458116153332e-4, 1.65458610418063e-4, 1.6545907836481e-4, 1.65459279617761e-4, 1.65459113426064e-4, 1.65458661511021e-4, 1.65458143242321e-4
flux1:, 0.640637774061688, 1.81037680430056e-4, 1.81038214669835e-4, 1.81038696741806e-4, 1.81038892749637e-4, 1.81038708679717e-4, 1.81038240703926e-4, 1.81037733455481e-4, 1.81037459792104e-4, 1.81037575787685e-4, 1.81038024203026e-4, 1.81038545721404e-4, 1.81038810052715e-4, 1.81038614567847e-4, 1.81038044952247e-4, 1.81037482585365e-4, 1.81037399567162e-4, 1.81038003187831e-4, 1.81038939175787e-4, 1.8103935451565e-4, 1.81038528910237e-4, 1.81036864965363e-4, 1.81036260871272e-4, 1.81038342757955e-4, 1.81040723896602e-4, 1.8103795204218e-4, 1.81035270462414e-4, 1.81042406187782e-4, 1.81033591362122e-4, 1.81044333235293e-4, 1.81036837687278e-4, 1.81032820274684e-4, 1.81036837687278e-4, 1.81044333235293e-4, 1.81033591362122e-4, 1.81042406187782e-4, 1.81035270462414e-4, 1.8103795204218e-4, 1.81040723896602e-4, 1.81038342757955e-4, 1.81036260871271e-4, 1.81036864965363e-4, 1.81038528910237e-4, 1.8103935451565e-4, 1.81038939175787e-4, 1.81038003187831e-4, 1.81037399567162e-4, 1.81037482585365e-4, 1.81038044952246e-4, 1.81038614567847e-4, 1.81038810052715e-4, 1.81038545721404e-4, 1.81038024203025e-4, 1.81037575787686e-4, 1.81037459792104e-4, 1.81037733455481e-4, 1.81038240703926e-4, 1.81038708679717e-4, 1.81038892749637e-4, 1.81038696741806e-4, 1.81038214669835e-4, 1.81037680430056e-4
flux1:, 0.640900222965441, 1.97909234959529e-4, 1.97909784048327e-4, 1.97910297032493e-4, 1.97910525125879e-4, 1.9791036117367e-4, 1.97909895770509e-4, 1.97909376985129e-4, 1.97909086692408e-4, 1.97909189362629e-4, 1.97909630313136e-4, 1.97910146150765e-4, 1.97910400546802e-4, 1.97910190479207e-4, 1.97909611969473e-4, 1.97909064276432e-4, 1.97909031442338e-4, 1.97909708410326e-4, 1.97910694969756e-4, 1.97911076200238e-4, 1.97910107217384e-4, 1.97908269076032e-4, 1.97907641789553e-4, 1.97909963234661e-4, 1.97912587342244e-4, 1.97909581708728e-4, 1.97906703431095e-4, 1.97914488096603e-4, 1.97904804427883e-4, 1.97916508779029e-4, 1.97908272637583e-4, 1.97903860610049e-4, 1.97908272637583e-4, 1.97916508779029e-4, 1.97904804427883e-4, 1.97914488096603e-4, 1.97906703431095e-4, 1.97909581708729e-4, 1.97912587342244e-4, 1.97909963234661e-4, 1.97907641789553e-4, 1.97908269076032e-4, 1.97910107217384e-4, 1.97911076200238e-4, 1.97910694969756e-4, 1.97909708410326e-4, 1.97909031442338e-4, 1.97909064276432e-4, 1.97909611969473e-4, 1.97910190479207e-4, 1.97910400546802e-4, 1.97910146150765e-4, 1.97909630313136e-4, 1.97909189362629e-4, 1.97909086692408e-4, 1.97909376985129e-4, 1.97909895770509e-4, 1.9791036117367e-4, 1.97910525125879e-4, 1.97910297032494e-4, 1.97909784048327e-4, 1.97909234959529e-4
flux1:, 0.641162671869194, 2.16162024257019e-4, 2.16162587022895e-4, 2.16163130865675e-4, 2.16163392068886e-4, 2.16163249990952e-4, 2.16162789131438e-4, 2.16162260432642e-4, 2.16161954276685e-4, 2.16162043155891e-4, 2.16162474816547e-4, 2.16162982059345e-4, 2.16163223317107e-4, 2.1616299648093e-4, 2.16162409381886e-4, 2.16161880080627e-4, 2.16161904002232e-4, 2.16162661054428e-4, 2.16163700679348e-4, 2.16164042109917e-4, 2.16162916280085e-4, 2.1616089089669e-4, 2.16160241579308e-4, 2.16162823266963e-4, 2.16165707482186e-4, 2.16162447347571e-4, 2.16159359610069e-4, 2.16167845488043e-4, 2.16157220733258e-4, 2.16169967226065e-4, 2.16160929609503e-4, 2.1615609014982e-4, 2.16160929609503e-4, 2.16169967226065e-4, 2.16157220733258e-4, 2.16167845488043e-4, 2.16159359610069e-4, 2.16162447347571e-4, 2.16165707482186e-4, 2.16162823266963e-4, 2.16160241579308e-4, 2.1616089089669e-4, 2.16162916280085e-4, 2.16164042109918e-4, 2.16163700679348e-4, 2.16162661054428e-4, 2.16161904002233e-4, 2.16161880080628e-4, 2.16162409381886e-4, 2.1616299648093e-4, 2.16163223317107e-4, 2.16162982059345e-4, 2.16162474816547e-4, 2.16162043155891e-4, 2.16161954276685e-4, 2.16162260432642e-4, 2.16162789131438e-4, 2.16163249990951e-4, 2.16163392068886e-4, 2.16163130865675e-4, 2.16162587022895e-4, 2.16162024257019e-4
flux1:, 0.641425120772948, 2.35889709220836e-4, 2.35890284238053e-4, 2.35890857682005e-4, 2.35891151340606e-4, 2.35891031408501e-4, 2.3589057636763e-4, 2.35890039753376e-4, 2.35889719795976e-4, 2.35889796111953e-4, 2.3589021806121e-4, 2.35890714337787e-4, 2.35890938720305e-4, 2.3589069155256e-4, 2.35890094537277e-4, 2.35889586151367e-4, 2.35889673130988e-4, 2.35890517715581e-4, 2.35891614186073e-4, 2.35891911337975e-4, 2.35890615832691e-4, 2.35888390241536e-4, 2.35887720038967e-4, 2.35890582704981e-4, 2.3589374316961e-4, 2.35890204674341e-4, 2.35886893473241e-4, 2.35896136770249e-4, 2.35884495174268e-4, 2.35898370845945e-4, 2.35888468272118e-4, 2.35883166883881e-4, 2.35888468272118e-4, 2.35898370845944e-4, 2.35884495174267e-4, 2.35896136770249e-4, 2.3588689347324e-4, 2.35890204674341e-4, 2.35893743169611e-4, 2.35890582704982e-4, 2.35887720038967e-4, 2.35888390241536e-4, 2.35890615832691e-4, 2.35891911337975e-4, 2.35891614186073e-4, 2.35890517715581e-4, 2.35889673130988e-4, 2.35889586151367e-4, 2.35890094537277e-4, 2.3589069155256e-4, 2.35890938720305e-4, 2.35890714337788e-4, 2.3589021806121e-4, 2.35889796111954e-4, 2.35889719795976e-4, 2.35890039753376e-4, 2.3589057636763e-4, 2.35891031408501e-4, 2.35891151340606e-4, 2.35890857682005e-4, 2.35890284238053e-4, 2.35889709220836e-4
flux1:, 0.641687569676701, 2.57190458081653e-4, 2.57191043392196e-4, 2.57191643533028e-4, 2.57191966875022e-4, 2.57191867604788e-4, 2.57191418957633e-4, 2.57190877059796e-4, 2.57190547079734e-4, 2.57190614176831e-4, 2.57191027664128e-4, 2.57191511161568e-4, 2.57191714161646e-4, 2.57191441327352e-4, 2.57190831033585e-4, 2.57190344628789e-4, 2.57190500668349e-4, 2.5719144114902e-4, 2.57192599887291e-4, 2.57192849867767e-4, 2.57191372761993e-4, 2.57188934149053e-4, 2.57188244062632e-4, 2.57191408202292e-4, 2.57194859656721e-4, 2.57191015399494e-4, 2.57187465387021e-4, 2.57197526547268e-4, 2.57184788941514e-4, 2.5719988889095e-4, 2.57189055408839e-4, 2.57183255929075e-4, 2.57189055408839e-4, 2.57199888890951e-4, 2.57184788941514e-4, 2.57197526547268e-4, 2.57187465387021e-4, 2.57191015399494e-4, 2.57194859656721e-4, 2.57191408202292e-4, 2.57188244062632e-4, 2.57188934149053e-4, 2.57191372761993e-4, 2.57192849867767e-4, 2.57192599887291e-4, 2.5719144114902e-4, 2.57190500668349e-4, 2.57190344628789e-4, 2.57190831033585e-4, 2.57191441327352e-4, 2.57191714161646e-4, 2.57191511161568e-4, 2.57191027664128e-4, 2.57190614176831e-4, 2.57190547079734e-4, 2.57190877059796e-4, 2.57191418957633e-4, 2.57191867604788e-4, 2.57191966875022e-4, 2.57191643533029e-4, 2.57191043392196e-4, 2.57190458081653e-4
flux1:, 0.641950018580454, 2.80166995291725e-4, 2.80167588056573e-4, 2.80168209870169e-4, 2.80168557586078e-4, 2.8016847552507e-4, 2.80168033214233e-4, 2.80167489615427e-4, 2.80167155552463e-4, 2.80167219296931e-4, 2.80167627462059e-4, 2.8016809688412e-4, 2.80168272943926e-4, 2.8016796692613e-4, 2.80167337569582e-4, 2.80166872529351e-4, 2.8016710334266e-4, 2.80168149233181e-4, 2.80169377666804e-4, 2.80169579527776e-4, 2.80167910033793e-4, 2.8016524578065e-4, 2.80164536521884e-4, 2.80168022095492e-4, 2.80171777484447e-4, 2.80167596136734e-4, 2.8016379053932e-4, 2.80174734555679e-4, 2.80160818448585e-4, 2.80177246515712e-4, 2.80165413822261e-4, 2.80159078427287e-4, 2.80165413822261e-4, 2.80177246515712e-4, 2.80160818448585e-4, 2.80174734555679e-4, 2.8016379053932e-4, 2.80167596136734e-4, 2.80171777484447e-4, 2.80168022095492e-4, 2.80164536521884e-4, 2.8016524578065e-4, 2.80167910033793e-4, 2.80169579527775e-4, 2.80169377666804e-4, 2.8016814923318e-4, 2.8016710334266e-4, 2.80166872529351e-4, 2.80167337569582e-4, 2.8016796692613e-4, 2.80168272943926e-4, 2.8016809688412e-4, 2.80167627462059e-4, 2.80167219296931e-4, 2.80167155552463e-4, 2.80167489615427e-4, 2.80168033214233e-4, 2.8016847552507e-4, 2.80168557586078e-4, 2.80168209870169e-4, 2.80167588056573e-4, 2.80166995291725e-4
flux1:, 0.642212467484207, 3.04926633804847e-4, 3.04927229895843e-4, 3.04927865758903e-4, 3.04928229627752e-4, 3.04928159218886e-4, 3.04927722699267e-4, 3.04927182297249e-4, 3.0492685269764e-4, 3.04926921840979e-4, 3.04927329867227e-4, 3.04927784329578e-4, 3.0492792652483e-4, 3.04927577218613e-4, 3.0492692024496e-4, 3.0492647410127e-4, 3.04926785174748e-4, 3.04927947396139e-4, 3.04929255311121e-4, 3.04929410372242e-4, 3.04927539029831e-4, 3.04924636724765e-4, 3.04923908559898e-4, 3.04927734711758e-4, 3.04931804818858e-4, 3.04927250773353e-4, 3.04923171336017e-4, 3.04935068061867e-4, 3.04919887706751e-4, 3.04937757123685e-4, 3.04924854651785e-4, 3.04917943850992e-4, 3.04924854651785e-4, 3.04937757123685e-4, 3.04919887706751e-4, 3.04935068061867e-4, 3.04923171336017e-4, 3.04927250773353e-4, 3.04931804818858e-4, 3.04927734711758e-4, 3.04923908559897e-4, 3.04924636724765e-4, 3.04927539029831e-4, 3.04929410372242e-4, 3.04929255311121e-4, 3.04927947396138e-4, 3.04926785174749e-4, 3.0492647410127e-4, 3.0492692024496e-4, 3.04927577218613e-4, 3.0492792652483e-4, 3.04927784329578e-4, 3.04927329867227e-4, 3.04926921840979e-4, 3.0492685269764e-4, 3.04927182297249e-4, 3.04927722699267e-4, 3.04928159218886e-4, 3.04928229627752e-4, 3.04927865758903e-4, 3.04927229895843e-4, 3.04926633804847e-4
flux1:, 0.642474916387961, 3.31581289070155e-4, 3.31581882620255e-4, 3.31582521853143e-4, 3.31582890442657e-4, 3.31582823983725e-4, 3.31582392445537e-4, 3.31581861849783e-4, 3.31581548287932e-4, 3.31581634762644e-4, 3.31582049947312e-4, 3.3158248880819e-4, 3.31582588510162e-4, 3.31582182843253e-4, 3.31581486642314e-4, 3.31581054977453e-4, 3.3158145168167e-4, 3.31582742830698e-4, 3.31584142694108e-4, 3.31584254808606e-4, 3.3158217361645e-4, 3.31579021029404e-4, 3.31578273623136e-4, 3.31582458431925e-4, 3.31586851563449e-4, 3.3158188463219e-4, 3.31577511594035e-4, 3.31590436047614e-4, 3.31573902472023e-4, 3.31593336464867e-4, 3.3157929142732e-4, 3.31571764039293e-4, 3.3157929142732e-4, 3.31593336464867e-4, 3.31573902472023e-4, 3.31590436047615e-4, 3.31577511594035e-4, 3.3158188463219e-4, 3.3158685156345e-4, 3.31582458431925e-4, 3.31578273623136e-4, 3.31579021029404e-4, 3.3158217361645e-4, 3.31584254808606e-4, 3.31584142694108e-4, 3.31582742830698e-4, 3.3158145168167e-4, 3.31581054977453e-4, 3.31581486642314e-4, 3.31582182843253e-4, 3.31582588510162e-4, 3.3158248880819e-4, 3.31582049947312e-4, 3.31581634762645e-4, 3.31581548287933e-4, 3.31581861849783e-4, 3.31582392445537e-4, 3.31582823983726e-4, 3.31582890442657e-4, 3.31582521853143e-4, 3.31581882620256e-4, 3.31581289070155e-4
flux1:, 0.642737365291714, 3.60247473032968e-4, 3.60248055969512e-4, 3.60248684433671e-4, 3.60249042902683e-4, 3.60248970614335e-4, 3.6024854327934e-4, 3.60248031218736e-4, 3.60247748666281e-4, 3.60247867788344e-4, 3.60248299517087e-4, 3.60248722146348e-4, 3.60248768679383e-4, 3.60248290284833e-4, 3.60247539990663e-4, 3.60247116423665e-4, 3.60247604174816e-4, 3.60249038789272e-4, 3.60250546018885e-4, 3.60250621759951e-4, 3.60248324234202e-4, 3.60244909254301e-4, 3.60244141524106e-4, 3.60248701804328e-4, 3.60253423543311e-4, 3.60247998721112e-4, 3.60243310826052e-4, 3.60257343477772e-4, 3.60239364457209e-4, 3.60260496776357e-4, 3.6024523415018e-4, 3.60237047255354e-4, 3.6024523415018e-4, 3.60260496776356e-4, 3.60239364457209e-4, 3.60257343477772e-4, 3.60243310826052e-4, 3.60247998721112e-4, 3.60253423543311e-4, 3.60248701804329e-4, 3.60244141524106e-4, 3.60244909254301e-4, 3.60248324234202e-4, 3.60250621759951e-4, 3.60250546018885e-4, 3.60249038789272e-4, 3.60247604174816e-4, 3.60247116423665e-4, 3.60247539990662e-4, 3.60248290284833e-4, 3.60248768679383e-4, 3.60248722146348e-4, 3.60248299517087e-4, 3.60247867788344e-4, 3.60247748666281e-4, 3.60248031218736e-4, 3.6024854327934e-4, 3.60248970614336e-4, 3.60249042902683e-4, 3.60248684433671e-4, 3.60248055969512e-4, 3.60247473032968e-4
flux1:, 0.642999814195467, 3.91046266416588e-4, 3.91046828008504e-4, 3.91047427793061e-4, 3.9104775782184e-4, 3.9104766803231e-4, 3.91047244511604e-4, 3.91046762227088e-4, 3.91046529338623e-4, 3.9104669989249e-4, 3.91047159508109e-4, 3.91047565002694e-4, 3.91047545319038e-4, 3.9104697428724e-4, 3.91046151687134e-4, 3.91045727955657e-4, 3.91046312422426e-4, 3.91047907225494e-4, 3.91049540382361e-4, 3.91049589128195e-4, 3.91047070275927e-4, 3.91043380812679e-4, 3.91042590807152e-4, 3.91047541982473e-4, 3.9105259503431e-4, 3.91046662342298e-4, 3.91041636887925e-4, 3.91056863919993e-4, 3.91037343878475e-4, 3.91060319234986e-4, 3.91043761670564e-4, 3.91034870534774e-4, 3.91043761670564e-4, 3.91060319234986e-4, 3.91037343878475e-4, 3.91056863919993e-4, 3.91041636887925e-4, 3.91046662342298e-4, 3.91052595034311e-4, 3.91047541982473e-4, 3.91042590807152e-4, 3.91043380812678e-4, 3.91047070275927e-4, 3.91049589128195e-4, 3.91049540382361e-4, 3.91047907225493e-4, 3.91046312422427e-4, 3.91045727955658e-4, 3.91046151687133e-4, 3.9104697428724e-4, 3.91047545319038e-4, 3.91047565002694e-4, 3.91047159508109e-4, 3.9104669989249e-4, 3.91046529338623e-4, 3.91046762227087e-4, 3.91047244511605e-4, 3.9104766803231e-4, 3.9104775782184e-4, 3.9104742779306e-4, 3.91046828008504e-4, 3.91046266416588e-4
flux1:, 0.64326226309922, 4.2410326755018e-4, 4.24103794005115e-4, 4.24104343237497e-4, 4.2410462310739e-4, 4.24104502555034e-4, 4.2410408324995e-4, 4.24103644841494e-4, 4.24103484125716e-4, 4.2410372831078e-4, 4.24104228872399e-4, 4.2410461573164e-4, 4.24104514128897e-4, 4.24103826866831e-4, 4.24102910439945e-4, 4.2410247658452e-4, 4.24103163931782e-4, 4.24104938035233e-4, 4.24106718914634e-4, 4.24106752811765e-4, 4.24104009009707e-4, 4.24100032861607e-4, 4.24099217677992e-4, 4.24104573747448e-4, 4.24109957897154e-4, 4.24103462319675e-4, 4.24098075245732e-4, 4.24114588772652e-4, 4.24093428592809e-4, 4.24118402979094e-4, 4.24100470619553e-4, 4.24090828583143e-4, 4.24100470619552e-4, 4.24118402979094e-4, 4.2409342859281e-4, 4.24114588772652e-4, 4.24098075245732e-4, 4.24103462319675e-4, 4.24109957897154e-4, 4.24104573747447e-4, 4.24099217677992e-4, 4.24100032861607e-4, 4.24104009009707e-4, 4.24106752811765e-4, 4.24106718914635e-4, 4.24104938035233e-4, 4.24103163931782e-4, 4.2410247658452e-4, 4.24102910439944e-4, 4.24103826866831e-4, 4.24104514128897e-4, 4.2410461573164e-4, 4.241042288724e-4, 4.24103728310781e-4, 4.24103484125716e-4, 4.24103644841493e-4, 4.2410408324995e-4, 4.24104502555035e-4, 4.24104623107391e-4, 4.24104343237496e-4, 4.24103794005115e-4, 4.2410326755018e-4
flux1:, 0.643524712002974, 4.59548516010846e-4, 4.59548990161564e-4, 4.59549462974796e-4, 4.59549667812169e-4, 4.5954950205897e-4, 4.59549088579975e-4, 4.59548711274486e-4, 4.59548649120834e-4, 4.59548992343195e-4, 4.59549548278013e-4, 4.59549914057453e-4, 4.59549711966481e-4, 4.59548881191114e-4, 4.59547846293849e-4, 4.59547390946647e-4, 4.59548188103458e-4, 4.59550163147508e-4, 4.5955211674439e-4, 4.59552150531617e-4, 4.5954917930403e-4, 4.59544904001159e-4, 4.59544059758297e-4, 4.59549833375642e-4, 4.59555545574818e-4, 4.59548427100568e-4, 4.59542653116791e-4, 4.59560551354965e-4, 4.59537648081539e-4, 4.59564788956233e-4, 4.59545399154106e-4, 4.59534957482034e-4, 4.59545399154105e-4, 4.59564788956233e-4, 4.59537648081539e-4, 4.59560551354965e-4, 4.59542653116791e-4, 4.59548427100568e-4, 4.59555545574818e-4, 4.59549833375642e-4, 4.59544059758296e-4, 4.59544904001159e-4, 4.5954917930403e-4, 4.59552150531617e-4, 4.5955211674439e-4, 4.59550163147508e-4, 4.59548188103458e-4, 4.59547390946647e-4, 4.59547846293849e-4, 4.59548881191114e-4, 4.59549711966481e-4, 4.59549914057453e-4, 4.59549548278012e-4, 4.59548992343195e-4, 4.59548649120834e-4, 4.59548711274486e-4, 4.59549088579975e-4, 4.59549502058971e-4, 4.59549667812169e-4, 4.59549462974796e-4, 4.59548990161564e-4, 4.59548516010846e-4
flux1:, 0.643787160906727, 4.97516389364298e-4, 4.97516790484644e-4, 4.97517157169371e-4, 4.97517259360571e-4, 4.975170333011e-4, 4.97516628873771e-4, 4.97516333179106e-4, 4.97516399713555e-4, 4.97516870213401e-4, 4.97517496870162e-4, 4.97517837837426e-4, 4.97517513709643e-4, 4.97516508599896e-4, 4.97515327810022e-4, 4.97514838584822e-4, 4.97515753520338e-4, 4.97517953727096e-4, 4.97520108054231e-4, 4.97520158733535e-4, 4.9751695842729e-4, 4.97512371057221e-4, 4.97511492940591e-4, 4.97517695625144e-4, 4.97523730223518e-4, 4.97515923998612e-4, 4.97509736749905e-4, 4.97529124124665e-4, 4.97504370547359e-4, 4.97533856867059e-4, 4.97512923787821e-4, 4.97501631477107e-4, 4.97512923787821e-4, 4.97533856867059e-4, 4.97504370547359e-4, 4.97529124124665e-4, 4.97509736749905e-4, 4.97515923998612e-4, 4.97523730223517e-4, 4.97517695625144e-4, 4.9751149294059e-4, 4.97512371057221e-4, 4.9751695842729e-4, 4.97520158733535e-4, 4.97520108054231e-4, 4.97517953727096e-4, 4.97515753520338e-4, 4.97514838584822e-4, 4.97515327810022e-4, 4.97516508599896e-4, 4.97517513709643e-4, 4.97517837837426e-4, 4.97517496870162e-4, 4.97516870213402e-4, 4.97516399713555e-4, 4.97516333179106e-4, 4.97516628873771e-4, 4.975170333011e-4, 4.97517259360571e-4, 4.97517157169372e-4, 4.97516790484644e-4, 4.97516389364298e-4
flux1:, 0.64404960981048, 5.38145471316725e-4, 5.38145775105866e-4, 5.38146002467744e-4, 5.3814597224199e-4, 5.38145670683582e-4, 5.38145280506196e-4, 5.38145090217534e-4, 5.38145318966734e-4, 5.38145947279633e-4, 5.38146660400218e-4, 5.38146971220453e-4, 5.38146500543055e-4, 5.38145287070243e-4, 5.38143930695427e-4, 5.38143394669562e-4, 5.38144436657215e-4, 5.38146888774985e-4, 5.38149274515622e-4, 5.3814936086157e-4, 5.38145930221315e-4, 5.38141017250242e-4, 5.38140099645292e-4, 5.38146742139511e-4, 5.38153091271515e-4, 5.38144527868406e-4, 5.38137900133359e-4, 5.38158887312476e-4, 5.38132171417236e-4, 5.38164193501601e-4, 5.38141627607022e-4, 5.38129431149253e-4, 5.38141627607022e-4, 5.38164193501601e-4, 5.38132171417236e-4, 5.38158887312476e-4, 5.38137900133359e-4, 5.38144527868406e-4, 5.38153091271515e-4, 5.3814674213951e-4, 5.38140099645292e-4, 5.38141017250242e-4, 5.38145930221315e-4, 5.3814936086157e-4, 5.38149274515622e-4, 5.38146888774985e-4, 5.38144436657215e-4, 5.38143394669562e-4, 5.38143930695427e-4, 5.38145287070244e-4, 5.38146500543055e-4, 5.38146971220452e-4, 5.38146660400218e-4, 5.38145947279633e-4, 5.38145318966734e-4, 5.38145090217534e-4, 5.38145280506196e-4, 5.38145670683582e-4, 5.3814597224199e-4, 5.38146002467744e-4, 5.38145775105866e-4, 5.38145471316725e-4
flux1:, 0.644312058714234, 5.8157838963384e-4, 5.81578568402538e-4, 5.81578620335996e-4, 5.81578426502107e-4, 5.81578034783952e-4, 5.81577666298506e-4, 5.81577608326624e-4, 5.81578035677402e-4, 5.81578853936858e-4, 5.81579669069465e-4, 5.81579942550505e-4, 5.81579298015775e-4, 5.81577839466365e-4, 5.81576276215171e-4, 5.81575680488154e-4, 5.8157686033588e-4, 5.81579593453322e-4, 5.81582243435138e-4, 5.81582385340679e-4, 5.81578722992108e-4, 5.81573470095307e-4, 5.81572506823851e-4, 5.81579599608525e-4, 5.81586253739921e-4, 5.81576859541547e-4, 5.81569763458479e-4, 5.81592467302557e-4, 5.81563671584466e-4, 5.81598430806149e-4, 5.81574138214599e-4, 5.81560981312782e-4, 5.81574138214599e-4, 5.81598430806148e-4, 5.81563671584466e-4, 5.81592467302556e-4, 5.81569763458479e-4, 5.81576859541547e-4, 5.81586253739921e-4, 5.81579599608525e-4, 5.81572506823851e-4, 5.81573470095307e-4, 5.81578722992108e-4, 5.81582385340679e-4, 5.81582243435138e-4, 5.81579593453321e-4, 5.8157686033588e-4, 5.81575680488154e-4, 5.81576276215171e-4, 5.81577839466365e-4, 5.81579298015775e-4, 5.81579942550505e-4, 5.81579669069465e-4, 5.81578853936858e-4, 5.81578035677402e-4, 5.81577608326624e-4, 5.81577666298506e-4, 5.81578034783952e-4, 5.81578426502107e-4, 5.81578620335996e-4, 5.81578568402539e-4, 5.8157838963384e-4
flux1:, 0.644574507617987, 6.27961622239551e-4, 6.27961645324419e-4, 6.27961483601805e-4, 6.27961094413333e-4, 6.27960599025181e-4, 6.27960262063407e-4, 6.2796036606033e-4, 6.2796103051121e-4, 6.27962071609644e-4, 6.27963003493407e-4, 6.27963230421929e-4, 6.27962382272388e-4, 6.27960639968937e-4, 6.27958837774034e-4, 6.27958170081665e-4, 6.27959500304658e-4, 6.27962545517056e-4, 6.27965494000785e-4, 6.2796571166457e-4, 6.27961815519195e-4, 6.27956207436523e-4, 6.27955192108332e-4, 6.27962746080695e-4, 6.27969694713821e-4, 6.27959392407496e-4, 6.27951799720434e-4, 6.27976343142562e-4, 6.27945343778704e-4, 6.2798305207555e-4, 6.27956933801331e-4, 6.27942757042335e-4, 6.2795693380133e-4, 6.2798305207555e-4, 6.27945343778704e-4, 6.27976343142562e-4, 6.27951799720434e-4, 6.27959392407496e-4, 6.27969694713822e-4, 6.27962746080695e-4, 6.27955192108332e-4, 6.27956207436523e-4, 6.27961815519195e-4, 6.27965711664569e-4, 6.27965494000785e-4, 6.27962545517056e-4, 6.27959500304658e-4, 6.27958170081666e-4, 6.27958837774034e-4, 6.27960639968937e-4, 6.27962382272388e-4, 6.27963230421928e-4, 6.27963003493407e-4, 6.27962071609644e-4, 6.27961030511209e-4, 6.27960366060331e-4, 6.27960262063408e-4, 6.27960599025181e-4, 6.27961094413333e-4, 6.27961483601806e-4, 6.27961645324419e-4, 6.27961622239551e-4
flux1:, 0.64483695652174, 6.77445269979744e-4, 6.7744510440031e-4, 6.77444689662028e-4, 6.7744407377427e-4, 6.77443462930477e-4, 6.77443169698806e-4, 6.7744346746485e-4, 6.77444408677558e-4, 6.7744570531275e-4, 6.77446767268922e-4, 6.77446936367755e-4, 6.77445852932469e-4, 6.77443787149282e-4, 6.77441714123703e-4, 6.77440963481289e-4, 6.77442458393567e-4, 6.77445848308393e-4, 6.77449130092354e-4, 6.77449443060679e-4, 6.7744530966075e-4, 6.77439330093653e-4, 6.77438256581788e-4, 6.77446283895097e-4, 6.77453516424004e-4, 6.77442225594245e-4, 6.77434107909769e-4, 6.77460619639651e-4, 6.77427285526265e-4, 6.77468164740078e-4, 6.77440115819374e-4, 6.77424856305223e-4, 6.77440115819374e-4, 6.77468164740078e-4, 6.77427285526264e-4, 6.77460619639651e-4, 6.77434107909769e-4, 6.77442225594245e-4, 6.77453516424004e-4, 6.77446283895097e-4, 6.77438256581788e-4, 6.77439330093653e-4, 6.7744530966075e-4, 6.77449443060679e-4, 6.77449130092355e-4, 6.77445848308393e-4, 6.77442458393567e-4, 6.77440963481288e-4, 6.77441714123703e-4, 6.77443787149282e-4, 6.77445852932469e-4, 6.77446936367755e-4, 6.77446767268921e-4, 6.7744570531275e-4, 6.77444408677557e-4, 6.77443467464849e-4, 6.77443169698806e-4, 6.77443462930478e-4, 6.77444073774269e-4, 6.77444689662028e-4, 6.7744510440031e-4, 6.77445269979744e-4
flux1:, 0.645099405425493, 7.30182794623713e-4, 7.30182405983376e-4, 7.30181698900208e-4, 7.30180826372648e-4, 7.30180090494923e-4, 7.30179855367764e-4, 7.30180380034948e-4, 7.30181637706148e-4, 7.30183221349657e-4, 7.30184424717929e-4, 7.30184522751488e-4, 7.30183171180293e-4, 7.30180742239736e-4, 7.30178367738235e-4, 7.30177525082179e-4, 7.30179200784916e-4, 7.30182968860357e-4, 7.30186618211154e-4, 7.30187044295922e-4, 7.3018266812292e-4, 7.30176299689369e-4, 7.30175162732806e-4, 7.3018367778822e-4, 7.30191184487155e-4, 7.3017882229141e-4, 7.30170151336225e-4, 7.30198765587258e-4, 7.30162957252366e-4, 7.30207238306036e-4, 7.30177146823125e-4, 7.30160737766753e-4, 7.30177146823126e-4, 7.30207238306036e-4, 7.30162957252366e-4, 7.30198765587257e-4, 7.30170151336225e-4, 7.3017882229141e-4, 7.30191184487155e-4, 7.3018367778822e-4, 7.30175162732806e-4, 7.30176299689369e-4, 7.3018266812292e-4, 7.30187044295922e-4, 7.30186618211153e-4, 7.30182968860357e-4, 7.30179200784916e-4, 7.30177525082179e-4, 7.30178367738235e-4, 7.30180742239736e-4, 7.30183171180293e-4, 7.30184522751489e-4, 7.30184424717929e-4, 7.30183221349657e-4, 7.30181637706148e-4, 7.30180380034948e-4, 7.30179855367764e-4, 7.30180090494923e-4, 7.30180826372648e-4, 7.30181698900208e-4, 7.30182405983375e-4, 7.30182794623713e-4
flux1:, 0.645361854329247, 7.86330720780418e-4, 7.86330074396431e-4, 7.86329036961046e-4, 7.86327880250824e-4, 7.86327012313671e-4, 7.86326851412996e-4, 7.86327636412711e-4, 7.86329248999048e-4, 7.86331148831362e-4, 7.86332502491219e-4, 7.86332514540284e-4, 7.86330861732381e-4, 7.86328031256633e-4, 7.8632532700575e-4, 7.86324385800029e-4, 7.86326260047796e-4, 7.86330439765879e-4, 7.86334489195258e-4, 7.86335043297694e-4, 7.86330416071991e-4, 7.86323640334399e-4, 7.86322436265688e-4, 7.86331456838824e-4, 7.86339229959387e-4, 7.86325711865401e-4, 7.86316459733777e-4, 7.86347315775666e-4, 7.86308884185653e-4, 7.8635680611852e-4, 7.86324552152139e-4, 7.86306922445549e-4, 7.86324552152139e-4, 7.86356806118519e-4, 7.86308884185652e-4, 7.86347315775666e-4, 7.86316459733777e-4, 7.86325711865401e-4, 7.86339229959387e-4, 7.86331456838824e-4, 7.86322436265688e-4, 7.86323640334399e-4, 7.86330416071991e-4, 7.86335043297694e-4, 7.86334489195258e-4, 7.86330439765879e-4, 7.86326260047796e-4, 7.86324385800028e-4, 7.8632532700575e-4, 7.86328031256634e-4, 7.8633086173238e-4, 7.86332514540284e-4, 7.86332502491219e-4, 7.86331148831363e-4, 7.86329248999048e-4, 7.86327636412711e-4, 7.86326851412995e-4, 7.86327012313671e-4, 7.86327880250824e-4, 7.86329036961046e-4, 7.8633007439643e-4, 7.86330720780418e-4
flux1:, 0.645624303233, 8.46048300526751e-4, 8.46047362757254e-4, 8.46045959648624e-4, 8.46044494535634e-4, 8.46043490232747e-4, 8.46043420783358e-4, 8.46044498620675e-4, 8.46046501962569e-4, 8.46048743826221e-4, 8.46050253841909e-4, 8.46050163760976e-4, 8.46048177472582e-4, 8.46044909754115e-4, 8.46041851007316e-4, 8.46040807780092e-4, 8.46042899711263e-4, 8.46047523596511e-4, 8.4605200251469e-4, 8.46052695392267e-4, 8.46047805394599e-4, 8.4604060297352e-4, 8.4603933056226e-4, 8.46048879037853e-4, 8.4605691398208e-4, 8.46042154540944e-4, 8.46032293921184e-4, 8.46065535565131e-4, 8.46024320851493e-4, 8.46076129740812e-4, 8.46041584256853e-4, 8.4602265802197e-4, 8.46041584256854e-4, 8.46076129740812e-4, 8.46024320851493e-4, 8.46065535565131e-4, 8.46032293921185e-4, 8.46042154540944e-4, 8.4605691398208e-4, 8.46048879037853e-4, 8.4603933056226e-4, 8.46040602973519e-4, 8.46047805394599e-4, 8.46052695392267e-4, 8.46052002514689e-4, 8.46047523596511e-4, 8.46042899711263e-4, 8.46040807780091e-4, 8.46041851007316e-4, 8.46044909754116e-4, 8.46048177472582e-4, 8.46050163760976e-4, 8.46050253841909e-4, 8.46048743826221e-4, 8.46046501962569e-4, 8.46044498620675e-4, 8.46043420783358e-4, 8.46043490232747e-4, 8.46044494535634e-4, 8.46045959648624e-4, 8.46047362757254e-4, 8.46048300526751e-4
flux1:, 0.645886752136753, 9.09497139684349e-4, 9.09495879402935e-4, 9.09494079356392e-4, 9.09492285739052e-4, 9.09491143436875e-4, 9.09491182900866e-4, 9.09492583773039e-4, 9.09495009673952e-4, 9.09497615099684e-4, 9.09499284523313e-4, 9.09499075583384e-4, 9.09496725686368e-4, 9.09492989129638e-4, 9.0948955579811e-4, 9.09488410574806e-4, 9.09490740299122e-4, 9.0949583880378e-4, 9.09500772089543e-4, 9.09501609110679e-4, 9.09496440557881e-4, 9.09488791340533e-4, 9.09487452735961e-4, 9.09497557415067e-4, 9.09505853944082e-4, 9.09489767569019e-4, 9.09479271938585e-4, 9.0951504694701e-4, 9.09470877087081e-4, 9.09526824891512e-4, 9.09489848614278e-4, 9.09469544749017e-4, 9.09489848614278e-4, 9.09526824891511e-4, 9.09470877087081e-4, 9.0951504694701e-4, 9.09479271938585e-4, 9.09489767569019e-4, 9.09505853944082e-4, 9.09497557415068e-4, 9.0948745273596e-4, 9.09488791340533e-4, 9.09496440557881e-4, 9.09501609110679e-4, 9.09500772089543e-4, 9.0949583880378e-4, 9.09490740299122e-4, 9.09488410574805e-4, 9.0948955579811e-4, 9.09492989129638e-4, 9.09496725686368e-4, 9.09499075583385e-4, 9.09499284523313e-4, 9.09497615099684e-4, 9.09495009673951e-4, 9.09492583773039e-4, 9.09491182900866e-4, 9.09491143436874e-4, 9.09492285739052e-4, 9.09494079356392e-4, 9.09495879402936e-4, 9.09497139684349e-4
flux1:, 0.646149201040506, 9.76840784836514e-4, 9.7683917498852e-4, 9.76836952096369e-4, 9.76834814599922e-4, 9.76833535056096e-4, 9.76833700066036e-4, 9.76835450377696e-4, 9.76838325204746e-4, 9.76841310566821e-4, 9.76843139426907e-4, 9.76842795134432e-4, 9.76840054984919e-4, 9.76835823561982e-4, 9.76832001268091e-4, 9.76830757870233e-4, 9.7683334591499e-4, 9.76838946202535e-4, 9.76844352740054e-4, 9.76845332676542e-4, 9.76839865184173e-4, 9.76831748632201e-4, 9.76830350380108e-4, 9.76841046815695e-4, 9.76849610246826e-4, 9.76832111964596e-4, 9.76820955744856e-4, 9.76859415182611e-4, 9.76812104675496e-4, 9.76872448043773e-4, 9.76832890343434e-4, 9.76811122077588e-4, 9.76832890343434e-4, 9.76872448043773e-4, 9.76812104675496e-4, 9.7685941518261e-4, 9.76820955744856e-4, 9.76832111964596e-4, 9.76849610246826e-4, 9.76841046815695e-4, 9.76830350380108e-4, 9.76831748632201e-4, 9.76839865184173e-4, 9.76845332676542e-4, 9.76844352740054e-4, 9.76838946202535e-4, 9.76833345914991e-4, 9.76830757870233e-4, 9.76832001268091e-4, 9.76835823561983e-4, 9.76840054984919e-4, 9.76842795134431e-4, 9.76843139426907e-4, 9.76841310566821e-4, 9.76838325204745e-4, 9.76835450377696e-4, 9.76833700066037e-4, 9.76833535056097e-4, 9.76834814599923e-4, 9.76836952096369e-4, 9.7683917498852e-4, 9.76840784836514e-4
flux1:, 0.64641164994426, 0.00104824427035267, 0.00104824228951324, 0.00104823962437716, 0.00104823713272351, 0.00104823571856293, 0.00104823602369048, 0.00104823814453186, 0.00104824148790998, 0.00104824486376393, 0.00104824684925693, 0.00104824635432607, 0.00104824320218934, 0.00104823845684433, 0.00104823423784371, 0.00104823290402835, 0.00104823577065426, 0.00104824189532355, 0.00104824778656405, 0.001048248900475, 0.00104824310863813, 0.00104823450419312, 0.00104823305829434, 0.00104824439060316, 0.00104825323294297, 0.00104823423908305, 0.00104822239774646, 0.00104826369529552, 0.00104821304388104, 0.00104827804297533, 0.00104823574081392, 0.00104821241529101, 0.00104823574081392, 0.00104827804297533, 0.00104821304388104, 0.00104826369529552, 0.00104822239774646, 0.00104823423908305, 0.00104825323294297, 0.00104824439060316, 0.00104823305829434, 0.00104823450419312, 0.00104824310863813, 0.001048248900475, 0.00104824778656405, 0.00104824189532355, 0.00104823577065426, 0.00104823290402835, 0.00104823423784371, 0.00104823845684433, 0.00104824320218934, 0.00104824635432607, 0.00104824684925693, 0.00104824486376393, 0.00104824148790998, 0.00104823814453186, 0.00104823602369048, 0.00104823571856294, 0.00104823713272351, 0.00104823962437716, 0.00104824228951324, 0.00104824427035267
flux1:, 0.646674098848013, 0.00112387362488069, 0.00112387125872417, 0.0011238681393821, 0.00112386528848203, 0.00112386374344076, 0.00112386419985471, 0.00112386670552073, 0.00112387052919511, 0.0011238742998451, 0.00112387643673478, 0.00112387577817606, 0.00112387219864281, 0.00112386692857502, 0.00112386231249502, 0.00112386089991717, 0.00112386406432559, 0.00112387073012791, 0.00112387710874086, 0.00112387833900352, 0.00112387219212354, 0.0011238630797022, 0.00112386160467216, 0.00112387362676441, 0.00112388276772128, 0.00112386219650743, 0.00112384964663255, 0.00112389393789694, 0.00112383972937085, 0.00112390964675924, 0.00112386442374086, 0.0011238394416435, 0.00112386442374086, 0.00112390964675924, 0.00112383972937085, 0.00112389393789694, 0.00112384964663255, 0.00112386219650743, 0.00112388276772128, 0.00112387362676441, 0.00112386160467216, 0.0011238630797022, 0.00112387219212354, 0.00112387833900352, 0.00112387710874086, 0.00112387073012791, 0.00112386406432559, 0.00112386089991717, 0.00112386231249502, 0.00112386692857502, 0.00112387219864281, 0.00112387577817606, 0.00112387643673478, 0.0011238742998451, 0.00112387052919511, 0.00112386670552073, 0.00112386419985471, 0.00112386374344076, 0.00112386528848203, 0.0011238681393821, 0.00112387125872417, 0.00112387362488069
flux1:, 0.646936547751766, 0.00120389533698227, 0.00120389257956709, 0.0012038890021241, 0.00120388579186873, 0.00120388411983532, 0.00120388473391939, 0.00120388763055564, 0.00120389193749554, 0.00120389610082811, 0.00120389838204325, 0.00120389755031757, 0.00120389353563743, 0.00120388773939069, 0.00120388273373808, 0.00120388125772839, 0.00120388473719218, 0.00120389195380216, 0.00120389881248489, 0.00120390013202661, 0.00120389359400679, 0.0012038839545707, 0.00120388247645265, 0.0012038952531161, 0.00120390472093433, 0.00120388249294439, 0.00120386921221732, 0.00120391665404889, 0.00120385865523182, 0.00120393375490748, 0.00120388542048044, 0.00120385867571731, 0.00120388542048044, 0.00120393375490748, 0.00120385865523182, 0.00120391665404889, 0.00120386921221732, 0.00120388249294439, 0.00120390472093433, 0.0012038952531161, 0.00120388247645265, 0.00120388395457071, 0.0012038935940068, 0.00120390013202661, 0.00120389881248489, 0.00120389195380216, 0.00120388473719218, 0.00120388125772839, 0.00120388273373808, 0.00120388773939069, 0.00120389353563743, 0.00120389755031757, 0.00120389838204325, 0.00120389610082811, 0.00120389193749554, 0.00120388763055564, 0.00120388473391939, 0.00120388411983532, 0.00120388579186873, 0.0012038890021241, 0.00120389257956709, 0.00120389533698227
flux1:, 0.647198996655519, 0.0012884757798192, 0.00128847263459249, 0.00128846860349773, 0.00128846503824582, 0.00128846324214977, 0.00128846401416409, 0.00128846729862962, 0.00128847208244032, 0.00128847663004809, 0.00128847904745299, 0.0012884780376271, 0.00128847358887917, 0.0012884672751669, 0.00128846189556574, 0.00128846037472657, 0.00128846418368799, 0.00128847195259595, 0.00128847927311164, 0.00128848064489362, 0.00128847367431961, 0.00128846349049674, 0.00128846204377578, 0.00128847565154859, 0.00128848548360661, 0.00128846152206909, 0.00128844748923342, 0.00128849823911271, 0.00128843619903211, 0.00128851674561768, 0.00128846509447647, 0.00128843647394902, 0.00128846509447647, 0.00128851674561768, 0.00128843619903211, 0.00128849823911271, 0.00128844748923342, 0.00128846152206909, 0.00128848548360661, 0.00128847565154859, 0.00128846204377578, 0.00128846349049674, 0.00128847367431961, 0.00128848064489362, 0.00128847927311164, 0.00128847195259595, 0.00128846418368799, 0.00128846037472657, 0.00128846189556574, 0.0012884672751669, 0.00128847358887917, 0.0012884780376271, 0.00128847904745299, 0.00128847663004809, 0.00128847208244032, 0.00128846729862962, 0.00128846401416409, 0.00128846324214977, 0.00128846503824582, 0.00128846860349773, 0.00128847263459249, 0.0012884757798192
flux1:, 0.647461445559273, 0.00137778059505163, 0.00137777707548501, 0.0013777726034146, 0.0013777686911948, 0.00137776677181089, 0.00137776769469154, 0.00137777135372731, 0.00137777659842574, 0.00137778151602748, 0.00137778406132363, 0.00137778287415248, 0.00137777800217001, 0.00137777119037117, 0.00137776546050291, 0.00137776391613891, 0.0013777680653268, 0.00137777637892426, 0.00137778413143662, 0.00137778550823352, 0.00137777805864609, 0.00137776731537454, 0.00137776594373566, 0.00137778047150233, 0.00137779071462105, 0.00137776494552176, 0.00137775014028308, 0.00137780435579119, 0.00137773800513566, 0.00137782426332982, 0.00137776907506326, 0.00137773845852967, 0.00137776907506326, 0.00137782426332982, 0.00137773800513566, 0.00137780435579119, 0.00137775014028308, 0.00137776494552176, 0.00137779071462105, 0.00137778047150233, 0.00137776594373566, 0.00137776731537454, 0.00137777805864609, 0.00137778550823352, 0.00137778413143662, 0.00137777637892426, 0.0013777680653268, 0.00137776391613891, 0.00137776546050291, 0.00137777119037117, 0.00137777800217001, 0.00137778287415248, 0.00137778406132363, 0.00137778151602748, 0.00137777659842574, 0.00137777135372731, 0.00137776769469154, 0.00137776677181089, 0.0013777686911948, 0.0013777726034146, 0.00137777707548501, 0.00137778059505163
flux1:, 0.647723894463026, 0.00147197403638399, 0.00147197016616558, 0.00147196527349467, 0.00147196102496521, 0.00147195897971952, 0.00147196003811599, 0.00147196404790065, 0.00147196972809443, 0.00147197499623959, 0.00147197766194109, 0.0014719763047947, 0.00147197103076325, 0.00147196375103415, 0.00147195770226592, 0.00147195615767763, 0.00147196065330455, 0.00147196949423531, 0.00147197763700221, 0.00147197896151228, 0.00147197098187079, 0.00147195966702871, 0.00147195842390054, 0.00147197397314861, 0.00147198468356169, 0.00147195703553971, 0.00147194143843466, 0.00147199927685289, 0.00147192832775559, 0.00147202056207473, 0.00147196160110269, 0.00147192886115503, 0.00147196160110269, 0.00147202056207473, 0.00147192832775559, 0.00147199927685289, 0.00147194143843466, 0.00147195703553971, 0.00147198468356169, 0.00147197397314861, 0.00147195842390054, 0.00147195966702871, 0.00147197098187079, 0.00147197896151228, 0.00147197763700221, 0.00147196949423531, 0.00147196065330455, 0.00147195615767762, 0.00147195770226592, 0.00147196375103415, 0.00147197103076325, 0.0014719763047947, 0.00147197766194109, 0.00147197499623959, 0.00147196972809443, 0.00147196404790065, 0.00147196003811599, 0.00147195897971952, 0.00147196102496521, 0.00147196527349467, 0.00147197016616558, 0.00147197403638399
flux1:, 0.647986343366779, 0.00157121827348562, 0.00157121408621413, 0.00157120880008712, 0.00157120422731934, 0.00157120204919606, 0.00157120321884571, 0.00157120754500807, 0.00157121362649777, 0.00157121922152306, 0.00157122200193476, 0.00157122048948361, 0.00157121484513853, 0.00157120713809956, 0.00157120080880259, 0.00157119928848424, 0.0015712041315892, 0.00157121347243572, 0.00157122195191525, 0.00157122315722376, 0.00157121459254812, 0.00157120269752821, 0.00157120164635544, 0.00157121833103679, 0.00157122957398385, 0.00157119997800398, 0.00157118357024764, 0.00157124518832061, 0.00157116933452316, 0.00157126780938378, 0.00157120482521923, 0.00157116982738749, 0.00157120482521923, 0.00157126780938378, 0.00157116933452316, 0.00157124518832061, 0.00157118357024764, 0.00157119997800398, 0.00157122957398385, 0.00157121833103679, 0.00157120164635544, 0.00157120269752821, 0.00157121459254812, 0.00157122315722376, 0.00157122195191525, 0.00157121347243572, 0.0015712041315892, 0.00157119928848424, 0.00157120080880259, 0.00157120713809956, 0.00157121484513853, 0.00157122048948361, 0.00157122200193476, 0.00157121922152306, 0.00157121362649777, 0.00157120754500807, 0.00157120321884571, 0.00157120204919606, 0.00157120422731934, 0.00157120880008712, 0.00157121408621413, 0.00157121827348562
flux1:, 0.648248792270532, 0.0016756726573252, 0.00167566819567857, 0.00167566254871594, 0.00167565766388918, 0.00167565534054516, 0.00167565658807716, 0.00167566118621578, 0.00167566762701707, 0.00167567352220267, 0.00167567641431909, 0.00167567476889341, 0.00167566879625433, 0.00167566071222819, 0.00167565414680543, 0.00167565267559962, 0.00167565786160448, 0.00167566766497214, 0.00167567641638121, 0.00167567742678591, 0.0016756682189544, 0.00167565573913846, 0.00167565495332971, 0.00167567289928047, 0.00167568474819526, 0.00167565313699293, 0.00167563590032186, 0.00167570145421677, 0.00167562037165686, 0.00167572535183481, 0.00167565807969961, 0.00167562068269335, 0.00167565807969961, 0.00167572535183481, 0.00167562037165686, 0.00167570145421677, 0.00167563590032186, 0.00167565313699293, 0.00167568474819526, 0.00167567289928047, 0.00167565495332971, 0.00167565573913846, 0.0016756682189544, 0.00167567742678591, 0.00167567641638121, 0.00167566766497214, 0.00167565786160448, 0.00167565267559962, 0.00167565414680542, 0.00167566071222819, 0.00167566879625433, 0.00167567476889341, 0.00167567641431909, 0.00167567352220267, 0.00167566762701707, 0.00167566118621578, 0.00167565658807716, 0.00167565534054516, 0.00167565766388918, 0.00167566254871594, 0.00167566819567857, 0.0016756726573252
flux1:, 0.648511241174286, 0.00178549294828506, 0.0017854882626677, 0.00178548229137648, 0.00178547710548993, 0.0017854746186855, 0.00178547590193261, 0.00178548071866945, 0.00178548747042624, 0.00178549363728069, 0.00178549664151707, 0.00178549489306162, 0.00178548864365843, 0.00178548024145734, 0.00178547348911725, 0.00178547209138822, 0.00178547760993404, 0.00178548782898508, 0.00178549677733459, 0.00178549750952604, 0.00178548759819653, 0.00178547453328358, 0.00178547409578901, 0.00178549343967436, 0.00178550597495429, 0.00178547228225908, 0.00178545419878995, 0.00178552384427987, 0.00178543719213496, 0.00178554894362481, 0.00178547710543787, 0.00178543716153222, 0.00178547710543787, 0.00178554894362481, 0.00178543719213496, 0.00178552384427987, 0.00178545419878996, 0.00178547228225908, 0.00178550597495429, 0.00178549343967436, 0.00178547409578901, 0.00178547453328358, 0.00178548759819653, 0.00178549750952604, 0.00178549677733459, 0.00178548782898508, 0.00178547760993404, 0.00178547209138822, 0.00178547348911725, 0.00178548024145734, 0.00178548864365843, 0.00178549489306162, 0.00178549664151707, 0.00178549363728069, 0.00178548747042624, 0.00178548071866944, 0.00178547590193261, 0.0017854746186855, 0.00178547710548993, 0.00178548229137648, 0.00178548826266769, 0.00178549294828506
flux1:, 0.648773690078039, 0.00190083050876654, 0.00190082565547388, 0.00190081939845674, 0.00190081392017559, 0.00190081124562434, 0.00190081251450007, 0.00190081748906677, 0.0019008244988007, 0.00190083090838728, 0.00190083402905259, 0.00190083221461131, 0.00190082574817723, 0.00190081709345924, 0.00190081020678991, 0.00190080890568357, 0.00190081474080767, 0.00190082532028102, 0.00190083438189252, 0.00190083474646529, 0.00190082407007799, 0.00190081042422093, 0.00190081042670412, 0.00190083131447089, 0.00190084462182996, 0.00190080878138407, 0.00190078983351002, 0.00190086372640208, 0.00190077114860817, 0.00190088993989087, 0.00190081324563529, 0.00190077060120377, 0.00190081324563529, 0.00190088993989087, 0.00190077114860817, 0.00190086372640208, 0.00190078983351002, 0.00190080878138407, 0.00190084462182996, 0.00190083131447089, 0.00190081042670412, 0.00190081042422093, 0.00190082407007799, 0.00190083474646529, 0.00190083438189252, 0.00190082532028102, 0.00190081474080767, 0.00190080890568357, 0.00190081020678991, 0.00190081709345923, 0.00190082574817723, 0.00190083221461131, 0.00190083402905259, 0.00190083090838728, 0.0019008244988007, 0.00190081748906677, 0.00190081251450007, 0.00190081124562434, 0.00190081392017559, 0.00190081939845674, 0.00190082565547388, 0.00190083050876654
flux1:, 0.649036138981792, 0.00202183146235172, 0.00202182650132673, 0.0020218199974078, 0.00202181423216624, 0.00202181133989239, 0.00202181253786409, 0.00202181760418867, 0.00202182481630493, 0.00202183144051073, 0.0020218346859369, 0.0020218328486192, 0.00202182623125186, 0.00202181739449063, 0.0020218104279036, 0.00202180924476533, 0.00202181537546953, 0.00202182625320407, 0.00202183533769097, 0.00202183524094478, 0.00202182373775731, 0.00202180951946696, 0.00202181006104946, 0.00202183264588769, 0.00202184681431213, 0.00202180875871132, 0.00202178892905861, 0.00202186722587912, 0.00202176835312737, 0.0020218944568374, 0.00202181260629999, 0.0020217671024915, 0.00202181260629999, 0.0020218944568374, 0.00202176835312737, 0.00202186722587912, 0.00202178892905861, 0.00202180875871132, 0.00202184681431213, 0.00202183264588769, 0.00202181006104946, 0.00202180951946697, 0.00202182373775731, 0.00202183524094478, 0.00202183533769097, 0.00202182625320407, 0.00202181537546953, 0.00202180924476533, 0.0020218104279036, 0.00202181739449063, 0.00202182623125186, 0.0020218328486192, 0.0020218346859369, 0.00202183144051073, 0.00202182481630493, 0.00202181760418867, 0.00202181253786408, 0.00202181133989239, 0.00202181423216624, 0.0020218199974078, 0.00202182650132673, 0.00202183146235172
flux1:, 0.649298587885546, 0.00214863582195447, 0.00214863081424484, 0.00214862410064832, 0.00214861805012851, 0.00214861490539868, 0.00214861597155436, 0.00214862106078358, 0.00214862841923089, 0.00214863523187355, 0.00214863861412569, 0.00214863680152987, 0.00214863010334899, 0.00214862115748505, 0.00214861416561127, 0.00214861311963053, 0.00214861952087648, 0.00214863062983266, 0.00214863964250657, 0.00214863898847999, 0.00214862659758029, 0.00214861181936255, 0.0021486130049359, 0.00214863744477114, 0.00214865256411591, 0.00214861222351009, 0.00214859149497733, 0.00214867435391501, 0.00214856880611163, 0.00214870250107592, 0.0021486151859379, 0.00214856665948991, 0.0021486151859379, 0.00214870250107592, 0.00214856880611163, 0.00214867435391501, 0.00214859149497733, 0.00214861222351009, 0.00214865256411591, 0.00214863744477114, 0.0021486130049359, 0.00214861181936255, 0.00214862659758029, 0.00214863898847999, 0.00214863964250657, 0.00214863062983266, 0.00214861952087648, 0.00214861311963053, 0.00214861416561127, 0.00214862115748505, 0.00214863010334899, 0.00214863680152987, 0.00214863861412569, 0.00214863523187355, 0.00214862841923089, 0.00214862106078358, 0.00214861597155436, 0.00214861490539868, 0.00214861805012851, 0.00214862410064832, 0.00214863081424484, 0.00214863582195447
flux1:, 0.649561036789299, 0.00228137658976449, 0.00228137159481961, 0.00228136470554652, 0.00228135836763983, 0.0022813549325066, 0.00228135580417743, 0.00228136084753837, 0.00228136829800284, 0.00228137527567019, 0.0022813788097798, 0.00228137707187673, 0.00228137036423668, 0.00228136138210038, 0.00228135441822914, 0.00228135352637393, 0.00228136017052274, 0.00228137144127277, 0.00228138028591221, 0.00228137897857666, 0.00228136564081665, 0.00228135031851861, 0.00228135225663763, 0.002281378711198, 0.00228139486947997, 0.00228135217018044, 0.00228133052608065, 0.00228141810817699, 0.00228130549733237, 0.00228144707093343, 0.00228135397717626, 0.00228130226135093, 0.00228135397717626, 0.00228144707093343, 0.00228130549733237, 0.00228141810817699, 0.00228133052608065, 0.00228135217018044, 0.00228139486947998, 0.002281378711198, 0.00228135225663763, 0.00228135031851861, 0.00228136564081665, 0.00228137897857666, 0.00228138028591221, 0.00228137144127276, 0.00228136017052274, 0.00228135352637393, 0.00228135441822914, 0.00228136138210038, 0.00228137036423668, 0.00228137707187673, 0.0022813788097798, 0.00228137527567019, 0.00228136829800284, 0.00228136084753837, 0.00228135580417743, 0.00228135493250659, 0.00228135836763983, 0.00228136470554652, 0.00228137159481961, 0.00228137658976449
flux1:, 0.649823485693052, 0.00242017883216555, 0.00242017390513601, 0.00242016686968448, 0.00242016023901965, 0.00242015647447839, 0.00242015709034036, 0.00242016202221593, 0.00242016951421689, 0.00242017663674206, 0.00242018033942874, 0.00242017872594011, 0.00242017207828489, 0.00242016312990038, 0.00242015624455633, 0.0024201555218489, 0.00242016238053994, 0.00242017374417047, 0.00242018232606667, 0.00242018027159628, 0.00242016593039011, 0.00242015008224362, 0.00242015288263544, 0.00242018151015969, 0.00242019879062137, 0.00242015365366953, 0.00242013107799161, 0.00242022354855388, 0.00242010348204717, 0.00242025323284332, 0.00242015404341878, 0.00242009896904251, 0.00242015404341878, 0.00242025323284332, 0.00242010348204717, 0.00242022354855388, 0.00242013107799161, 0.00242015365366953, 0.00242019879062137, 0.00242018151015969, 0.00242015288263544, 0.00242015008224362, 0.00242016593039011, 0.00242018027159628, 0.00242018232606667, 0.00242017374417047, 0.00242016238053994, 0.0024201555218489, 0.00242015624455633, 0.00242016312990038, 0.00242017207828489, 0.00242017872594011, 0.00242018033942874, 0.00242017663674206, 0.00242016951421689, 0.00242016202221593, 0.00242015709034036, 0.00242015647447839, 0.00242016023901965, 0.00242016686968448, 0.00242017390513601, 0.00242017883216555
flux1:, 0.650085934596805, 0.00256515873318065, 0.00256515392239715, 0.00256514676496112, 0.00256513983405295, 0.00256513570277303, 0.00256513600631381, 0.00256514076738294, 0.00256514825613409, 0.0025651555066242, 0.00256515939449982, 0.00256515795183849, 0.00256515142831435, 0.00256514257820883, 0.00256513581796053, 0.00256513527812983, 0.0025651423245683, 0.00256515371591311, 0.00256516194508736, 0.00256515905411103, 0.00256514365604551, 0.00256512730141223, 0.00256513107215739, 0.00256516202583207, 0.00256518050386572, 0.00256513284362403, 0.00256510932142552, 0.00256520685162375, 0.00256507893576941, 0.00256523717628543, 0.00256513157398444, 0.00256507297056715, 0.00256513157398444, 0.00256523717628543, 0.00256507893576941, 0.00256520685162375, 0.00256510932142552, 0.00256513284362403, 0.00256518050386572, 0.00256516202583206, 0.00256513107215739, 0.00256512730141223, 0.00256514365604551, 0.00256515905411103, 0.00256516194508736, 0.00256515371591311, 0.0025651423245683, 0.00256513527812983, 0.00256513581796053, 0.00256514257820883, 0.00256515142831435, 0.00256515795183849, 0.00256515939449982, 0.0025651555066242, 0.00256514825613409, 0.00256514076738294, 0.00256513600631381, 0.00256513570277303, 0.00256513983405295, 0.00256514676496112, 0.00256515392239715, 0.00256515873318065
flux1:, 0.650348383500559, 0.00271642263036645, 0.0027164179751789, 0.00271641071443824, 0.0027164034754719, 0.00271639894502006, 0.00271639888822249, 0.00271640342849864, 0.00271641087640261, 0.00271641824076118, 0.0027164223280437, 0.00271642109591685, 0.00271641475188208, 0.00271640605653317, 0.00271639946311937, 0.00271639911964511, 0.00271640633124119, 0.00271641769233575, 0.00271642548680566, 0.00271642167654271, 0.00271640517175559, 0.00271638832959477, 0.00271639317405843, 0.00271642659829277, 0.00271644633832815, 0.00271639606115795, 0.00271637157909411, 0.00271647434768919, 0.00271633819151332, 0.00271650525109739, 0.00271639292153931, 0.00271633061844397, 0.00271639292153931, 0.00271650525109739, 0.00271633819151332, 0.00271647434768919, 0.00271637157909411, 0.00271639606115795, 0.00271644633832815, 0.00271642659829277, 0.00271639317405843, 0.00271638832959477, 0.00271640517175559, 0.00271642167654271, 0.00271642548680566, 0.00271641769233575, 0.00271640633124119, 0.00271639911964511, 0.00271639946311937, 0.00271640605653317, 0.00271641475188208, 0.00271642109591685, 0.0027164223280437, 0.00271641824076118, 0.00271641087640261, 0.00271640342849863, 0.00271639888822249, 0.00271639894502006, 0.0027164034754719, 0.00271641071443824, 0.0027164179751789, 0.00271642263036645
flux1:, 0.650610832404312, 0.00287406603743481, 0.00287406156658302, 0.00287405421616585, 0.00287404666338744, 0.00287404170981881, 0.00287404125688306, 0.00287404553847654, 0.00287405291613367, 0.00287406038204635, 0.00287406467784604, 0.00287406368565333, 0.00287405756424344, 0.00287404906980027, 0.0028740426796463, 0.00287404254718555, 0.00287404990846066, 0.00287406119208781, 0.00287406848104687, 0.00287406367722779, 0.00287404601952027, 0.00287402870661906, 0.00287403472023131, 0.00287407074689578, 0.00287409179936516, 0.00287403880245672, 0.00287401334944375, 0.00287412154457997, 0.00287397676369745, 0.00287415299132475, 0.00287403362597789, 0.00287396745360776, 0.0028740336259779, 0.00287415299132475, 0.00287397676369745, 0.00287412154457997, 0.00287401334944375, 0.00287403880245672, 0.00287409179936515, 0.00287407074689578, 0.00287403472023131, 0.00287402870661906, 0.00287404601952027, 0.0028740636772278, 0.00287406848104687, 0.00287406119208781, 0.00287404990846066, 0.00287404254718555, 0.0028740426796463, 0.00287404906980027, 0.00287405756424344, 0.00287406368565332, 0.00287406467784604, 0.00287406038204635, 0.00287405291613367, 0.00287404553847654, 0.00287404125688306, 0.00287404170981881, 0.00287404666338744, 0.00287405421616585, 0.00287406156658302, 0.00287406603743481
flux1:, 0.650873281308065, 0.00303817265822496, 0.00303816838889028, 0.00303816095854662, 0.00303815309118277, 0.00303814770283449, 0.00303814683374005, 0.00303815083317147, 0.00303815811980643, 0.00303816567519434, 0.00303817018047117, 0.00303816944365758, 0.00303816357257628, 0.00303815531298443, 0.00303814915716223, 0.00303814925332247, 0.00303815675897199, 0.00303816793214912, 0.00303817465891685, 0.0030381687973948, 0.00303814994405927, 0.00303813217308468, 0.00303813944008717, 0.0030381781848555, 0.00303820058335591, 0.0030381447537745, 0.00303811832177574, 0.00303823214275877, 0.00303807836322787, 0.00303826413011985, 0.00303813742925561, 0.00303806722022279, 0.00303813742925561, 0.00303826413011985, 0.00303807836322787, 0.00303823214275878, 0.00303811832177574, 0.0030381447537745, 0.00303820058335591, 0.0030381781848555, 0.00303813944008717, 0.00303813217308468, 0.00303814994405927, 0.0030381687973948, 0.00303817465891685, 0.00303816793214911, 0.00303815675897199, 0.00303814925332247, 0.00303814915716223, 0.00303815531298443, 0.00303816357257628, 0.00303816944365758, 0.00303817018047117, 0.00303816567519434, 0.00303815811980643, 0.00303815083317147, 0.00303814683374005, 0.00303814770283449, 0.00303815309118277, 0.00303816095854662, 0.00303816838889028, 0.00303817265822496
flux1:, 0.651135730211818, 0.00320881339697069, 0.00320880933462315, 0.00320880183209969, 0.00320879365768068, 0.00320878783896998, 0.00320878655266758, 0.00320879026257271, 0.00320879744581302, 0.00320880507679643, 0.00320880978112219, 0.00320880929766687, 0.00320880368637715, 0.00320879568202449, 0.00320878978668515, 0.00320879013408007, 0.00320879779205833, 0.00320880883930309, 0.00320881496390198, 0.00320880799187115, 0.00320878790323175, 0.00320876968068152, 0.00320877827097363, 0.00320881982991719, 0.00320884358869112, 0.00320878480269748, 0.0032087573876126, 0.00320887704658316, 0.00320871390860459, 0.00320890961052491, 0.00320877528600243, 0.00320870087624049, 0.00320877528600243, 0.00320890961052491, 0.00320871390860459, 0.00320887704658316, 0.0032087573876126, 0.00320878480269748, 0.00320884358869112, 0.00320881982991719, 0.00320877827097363, 0.00320876968068152, 0.00320878790323175, 0.00320880799187116, 0.00320881496390198, 0.00320880883930309, 0.00320879779205833, 0.00320879013408007, 0.00320878978668514, 0.00320879568202449, 0.00320880368637715, 0.00320880929766687, 0.00320880978112219, 0.00320880507679643, 0.00320879744581302, 0.00320879026257271, 0.00320878655266757, 0.00320878783896998, 0.00320879365768068, 0.00320880183209969, 0.00320880933462315, 0.00320881339697069
flux1:, 0.651398179115572, 0.00338604537010743, 0.00338604150921673, 0.00338603394276869, 0.00338602548068435, 0.00338601925568781, 0.00338601757271215, 0.00338602100280244, 0.00338602807778136, 0.00338603576623654, 0.00338604064452578, 0.00338604039176159, 0.00338603502924573, 0.00338602728622596, 0.00338602167350502, 0.00338602230200183, 0.00338603013647604, 0.00338604106268103, 0.00338604656390232, 0.00338603844065407, 0.00338601707933619, 0.00338599840348298, 0.00338600836971086, 0.00338605281629771, 0.00338607792815028, 0.00338601605084621, 0.00338598765347404, 0.00338611337687993, 0.00338594053820091, 0.00338614659728654, 0.00338600437506413, 0.00338592560484627, 0.00338600437506413, 0.00338614659728654, 0.0033859405382009, 0.00338611337687993, 0.00338598765347404, 0.00338601605084621, 0.00338607792815028, 0.00338605281629771, 0.00338600836971086, 0.00338599840348298, 0.00338601707933619, 0.00338603844065407, 0.00338604656390232, 0.00338604106268103, 0.00338603013647604, 0.00338602230200183, 0.00338602167350502, 0.00338602728622596, 0.00338603502924573, 0.00338604039176159, 0.00338604064452578, 0.00338603576623654, 0.00338602807778136, 0.00338602100280244, 0.00338601757271216, 0.00338601925568781, 0.00338602548068435, 0.00338603394276869, 0.00338604150921673, 0.00338604537010743
flux1:, 0.651660628019325, 0.00356991092513998, 0.00356990725076249, 0.00356989963218383, 0.00356989091726241, 0.00356988433284005, 0.00356988229714866, 0.00356988547432607, 0.00356989244212571, 0.00356990016295676, 0.00356990517235508, 0.00356990510431794, 0.00356989995756042, 0.00356989246762289, 0.00356988715698786, 0.003569888106029, 0.00356989616003573, 0.00356990699278336, 0.0035699118696168, 0.00356990256678393, 0.00356987989674879, 0.00356986075568575, 0.0035698721307238, 0.00356991951337154, 0.00356994594813323, 0.00356988083347189, 0.00356985146050849, 0.00356998349027322, 0.00356980062915702, 0.00357001749514586, 0.00356986711741746, 0.00356978383224348, 0.00356986711741746, 0.00357001749514586, 0.00356980062915702, 0.00356998349027322, 0.00356985146050849, 0.00356988083347189, 0.00356994594813323, 0.00356991951337154, 0.0035698721307238, 0.00356986075568575, 0.00356987989674879, 0.00356990256678394, 0.0035699118696168, 0.00356990699278336, 0.00356989616003573, 0.003569888106029, 0.00356988715698786, 0.0035698924676229, 0.00356989995756042, 0.00356990510431793, 0.00356990517235508, 0.00356990016295675, 0.00356989244212571, 0.00356988547432607, 0.00356988229714866, 0.00356988433284005, 0.0035698909172624, 0.00356989963218383, 0.00356990725076249, 0.00356991092513998
flux1:, 0.651923076923078, 0.00376043667233172, 0.00376043316252466, 0.00376042551052484, 0.00376041659639613, 0.00376040972462462, 0.00376040740449488, 0.00376041037206389, 0.0037604172375605, 0.00376042495584395, 0.00376043003297768, 0.0037604300784781, 0.00376042509180064, 0.00376041783302149, 0.0037604128429984, 0.00376041416385964, 0.00376042250149091, 0.00376043329264946, 0.00376043756497212, 0.00376042706623516, 0.00376040305163444, 0.0037603834215406, 0.00376039621651396, 0.00376044655683605, 0.0037604742604658, 0.00376040575165322, 0.00376037541667925, 0.00376051401096473, 0.00376032082859123, 0.00376054897931645, 0.00376039020617889, 0.00376030225749669, 0.00376039020617889, 0.00376054897931645, 0.00376032082859123, 0.00376051401096473, 0.00376037541667925, 0.00376040575165322, 0.0037604742604658, 0.00376044655683605, 0.00376039621651396, 0.0037603834215406, 0.00376040305163445, 0.00376042706623516, 0.00376043756497212, 0.00376043329264946, 0.00376042250149091, 0.00376041416385964, 0.0037604128429984, 0.00376041783302149, 0.00376042509180064, 0.0037604300784781, 0.00376043003297768, 0.00376042495584395, 0.0037604172375605, 0.00376041037206389, 0.00376040740449487, 0.00376040972462462, 0.00376041659639613, 0.00376042551052484, 0.00376043316252466, 0.00376043667233172
flux1:, 0.652185525826831, 0.00395763253519021, 0.00395762916413943, 0.00395762150784962, 0.00395761246983725, 0.00395760540953175, 0.00395760289738848, 0.00395760571335891, 0.0039576124825795, 0.00395762015076835, 0.003957625209565, 0.00395762527115617, 0.00395762036650029, 0.00395761330467166, 0.00395760865485637, 0.00395761041268673, 0.00395761912063596, 0.00395762994709533, 0.00395763365554124, 0.00395762195579692, 0.00395759655972083, 0.00395757640347003, 0.0039575906064586, 0.00395764389832722, 0.00395767279273156, 0.00395760072303041, 0.00395756944743524, 0.00395771488090031, 0.00395751110307434, 0.00395775104411027, 0.00395758365467842, 0.00395749090041004, 0.00395758365467842, 0.00395775104411027, 0.00395751110307434, 0.0039577148809003, 0.00395756944743524, 0.00395760072303041, 0.00395767279273156, 0.00395764389832722, 0.0039575906064586, 0.00395757640347003, 0.00395759655972083, 0.00395762195579693, 0.00395763365554124, 0.00395762994709533, 0.00395761912063596, 0.00395761041268673, 0.00395760865485638, 0.00395761330467166, 0.00395762036650029, 0.00395762527115617, 0.003957625209565, 0.00395762015076835, 0.0039576124825795, 0.00395760571335891, 0.00395760289738848, 0.00395760540953175, 0.00395761246983725, 0.00395762150784962, 0.00395762916413943, 0.0039576325351902
flux1:, 0.652447974730585, 0.0041614908258972, 0.00416148756758342, 0.00416147994993949, 0.00416147088722657, 0.00416146376436188, 0.00416146117545926, 0.00416146390998897, 0.00416147058713143, 0.00416147814252593, 0.00416148307280834, 0.00416148302679583, 0.00416147810500683, 0.00416147119570002, 0.00416146690893178, 0.00416146918441224, 0.00416147837272108, 0.00416148933615391, 0.00416149254111853, 0.00416147964513838, 0.00416145282834562, 0.0041614320945821, 0.00416144767013247, 0.00416150387965733, 0.00416153386327745, 0.0041614580572075, 0.00416142587099292, 0.00416157843445809, 0.00416136381251978, 0.00416161607588551, 0.00416143986878818, 0.00416134217363646, 0.00416143986878818, 0.00416161607588551, 0.00416136381251977, 0.00416157843445809, 0.00416142587099292, 0.0041614580572075, 0.00416153386327745, 0.00416150387965733, 0.00416144767013247, 0.0041614320945821, 0.00416145282834562, 0.00416147964513838, 0.00416149254111853, 0.00416148933615391, 0.00416147837272108, 0.00416146918441224, 0.00416146690893178, 0.00416147119570001, 0.00416147810500683, 0.00416148302679583, 0.00416148307280834, 0.00416147814252593, 0.00416147058713143, 0.00416146390998897, 0.00416146117545927, 0.00416146376436188, 0.00416147088722657, 0.00416147994993948, 0.00416148756758342, 0.0041614908258972
flux1:, 0.652710423634338, 0.00437198535197589, 0.00437198218414929, 0.0043719746648777, 0.00437196570170578, 0.00437195866859317, 0.00437195613853477, 0.0043719588706186, 0.00437196545492528, 0.00437197281762684, 0.00437197748466418, 0.00437197718226234, 0.00437197212538073, 0.00437196531659801, 0.00437196142114922, 0.00437196431160699, 0.00437197411347566, 0.00437198533904337, 0.00437198811881386, 0.00437197403944877, 0.00437194575917918, 0.00437192438197587, 0.004371941271525, 0.00437200033801834, 0.0043720312872091, 0.00437195156212142, 0.00437191850452663, 0.00437207850396885, 0.00437185281482356, 0.00437211795667627, 0.00437193274988567, 0.00437182998540455, 0.00437193274988567, 0.00437211795667627, 0.00437185281482355, 0.00437207850396885, 0.00437191850452663, 0.00437195156212142, 0.0043720312872091, 0.00437200033801834, 0.004371941271525, 0.00437192438197587, 0.00437194575917919, 0.00437197403944877, 0.00437198811881386, 0.00437198533904337, 0.00437197411347566, 0.00437196431160699, 0.00437196142114922, 0.004371965316598, 0.00437197212538073, 0.00437197718226234, 0.00437197748466418, 0.00437197281762684, 0.00437196545492528, 0.0043719588706186, 0.00437195613853476, 0.00437195866859317, 0.00437196570170578, 0.0043719746648777, 0.00437198218414929, 0.00437198535197589
flux1:, 0.652972872538091, 0.00458907056058823, 0.00458906746877747, 0.00458906012670643, 0.00458905141240161, 0.00458904464553643, 0.00458904232668367, 0.00458904514024864, 0.00458905162295167, 0.00458905869451253, 0.00458906293967956, 0.00458906220936987, 0.00458905688388484, 0.00458905011917571, 0.0045890466507958, 0.00458905027062014, 0.00458906084117394, 0.00458907247513909, 0.00458907492318045, 0.00458905967919439, 0.00458902988817106, 0.00458900778737332, 0.00458902591065867, 0.00458908774862141, 0.00458911951981624, 0.00458903568780129, 0.00458900180769097, 0.00458916956251068, 0.00458893260772525, 0.00458921120500729, 0.0045890168349777, 0.00458890887939842, 0.0045890168349777, 0.00458921120500729, 0.00458893260772525, 0.00458916956251068, 0.00458900180769097, 0.00458903568780129, 0.00458911951981624, 0.00458908774862141, 0.00458902591065868, 0.00458900778737332, 0.00458902988817106, 0.00458905967919439, 0.00458907492318045, 0.00458907247513909, 0.00458906084117394, 0.00458905027062014, 0.00458904665079581, 0.0045890501191757, 0.00458905688388484, 0.00458906220936987, 0.00458906293967956, 0.00458905869451253, 0.00458905162295167, 0.00458904514024864, 0.00458904232668367, 0.00458904464553643, 0.00458905141240161, 0.00458906012670643, 0.00458906746877747, 0.00458907056058823
flux1:, 0.653235321441844, 0.00481268072692491, 0.00481267770817862, 0.00481267064261111, 0.00481266235028131, 0.00481265604684696, 0.00481265410373432, 0.0048126570833494, 0.00481266344492214, 0.00481267010788597, 0.00481267375053723, 0.00481267240162745, 0.00481266666259395, 0.00481265988447744, 0.00481265688812084, 0.00481266136834552, 0.00481267288228941, 0.00481268508854205, 0.0048126873100107, 0.00481267092364955, 0.00481263956937924, 0.00481261665171599, 0.00481263590921202, 0.00481270041133663, 0.00481273284395976, 0.00481264471403328, 0.00481261006999564, 0.00481278591052139, 0.00481253751446631, 0.00481283016050569, 0.00481262648062325, 0.00481251321843748, 0.00481262648062326, 0.00481283016050569, 0.0048125375144663, 0.00481278591052139, 0.00481261006999564, 0.00481264471403328, 0.00481273284395976, 0.00481270041133663, 0.00481263590921202, 0.00481261665171599, 0.00481263956937924, 0.00481267092364954, 0.0048126873100107, 0.00481268508854205, 0.00481267288228941, 0.00481266136834552, 0.00481265688812084, 0.00481265988447744, 0.00481266666259395, 0.00481267240162745, 0.00481267375053723, 0.00481267010788598, 0.00481266344492214, 0.0048126570833494, 0.00481265410373432, 0.00481265604684696, 0.00481266235028131, 0.00481267064261111, 0.00481267770817862, 0.00481268072692491
flux1:, 0.653497770345598, 0.00504272919317665, 0.0050427262592268, 0.00504271959014738, 0.00504271191396049, 0.00504270628704958, 0.00504270489099077, 0.00504270811743852, 0.00504271432538953, 0.00504272044388583, 0.00504272328449686, 0.00504272111181807, 0.00504271480768892, 0.00504270796119582, 0.00504270549226645, 0.00504271097921345, 0.00504272362735295, 0.00504273658290845, 0.00504273869050391, 0.00504272118492544, 0.00504268820940027, 0.00504266437041757, 0.00504268464679766, 0.00504275168794169, 0.00504278460799701, 0.00504269198849364, 0.00504265664860244, 0.0050428409128247, 0.00504258091988, 0.00504288821898191, 0.00504267509735517, 0.0050425564186665, 0.00504267509735517, 0.00504288821898191, 0.00504258091988, 0.0050428409128247, 0.00504265664860244, 0.00504269198849365, 0.00504278460799701, 0.00504275168794169, 0.00504268464679766, 0.00504266437041757, 0.00504268820940027, 0.00504272118492544, 0.00504273869050391, 0.00504273658290845, 0.00504272362735295, 0.00504271097921345, 0.00504270549226645, 0.00504270796119581, 0.00504271480768892, 0.00504272111181807, 0.00504272328449686, 0.00504272044388584, 0.00504271432538953, 0.00504270811743851, 0.00504270489099077, 0.00504270628704958, 0.00504271191396049, 0.00504271959014738, 0.0050427262592268, 0.00504272919317665
flux1:, 0.653760219249351, 0.00527910766457144, 0.00527910484412009, 0.00527909871106045, 0.00527909186209105, 0.00527908713478503, 0.00527908645791397, 0.00527909000389513, 0.00527909601132842, 0.00527910143283839, 0.00527910325740231, 0.00527910004701808, 0.00527909302499546, 0.00527908606112739, 0.00527908418608495, 0.00527909083900191, 0.00527910482366016, 0.00527911871323771, 0.00527912082253985, 0.00527910221924424, 0.00527906755913591, 0.00527904268597517, 0.00527906385455442, 0.00527913329659465, 0.00527916652082953, 0.00527906922192244, 0.00527903326312835, 0.00527922629268416, 0.00527895456356575, 0.00527927712467369, 0.00527905444132303, 0.00527893024098895, 0.00527905444132303, 0.00527927712467369, 0.00527895456356575, 0.00527922629268416, 0.00527903326312835, 0.00527906922192244, 0.00527916652082953, 0.00527913329659465, 0.00527906385455442, 0.00527904268597516, 0.00527906755913591, 0.00527910221924424, 0.00527912082253985, 0.00527911871323771, 0.00527910482366016, 0.00527909083900191, 0.00527908418608495, 0.00527908606112739, 0.00527909302499546, 0.00527910004701808, 0.00527910325740231, 0.00527910143283839, 0.00527909601132842, 0.00527909000389513, 0.00527908645791397, 0.00527908713478503, 0.00527909186209104, 0.00527909871106045, 0.00527910484412009, 0.00527910766457144
flux1:, 0.654022668153104, 0.00552168556891259, 0.00552168290877826, 0.00552167746823834, 0.00552167166895568, 0.00552166806748046, 0.00552166827651888, 0.00552167220277144, 0.00552167794790621, 0.00552168250625986, 0.00552168309185971, 0.00552167862760067, 0.00552167073927461, 0.00552166361816888, 0.00552166241436605, 0.00552167040203667, 0.00552168593145375, 0.00552170094129321, 0.00552170316576429, 0.00552168348217064, 0.00552164706959021, 0.00552162104459536, 0.00552164297266336, 0.00552171467009881, 0.00552174801061206, 0.00552164584686908, 0.00552160935399931, 0.00552181148946151, 0.00552152789676579, 0.00552186632631042, 0.00552163396984315, 0.0055215041464393, 0.00552163396984315, 0.00552186632631042, 0.00552152789676579, 0.00552181148946151, 0.00552160935399931, 0.00552164584686908, 0.00552174801061206, 0.00552171467009881, 0.00552164297266336, 0.00552162104459536, 0.00552164706959022, 0.00552168348217064, 0.00552170316576429, 0.00552170094129321, 0.00552168593145374, 0.00552167040203668, 0.00552166241436605, 0.00552166361816889, 0.00552167073927461, 0.00552167862760068, 0.00552168309185971, 0.00552168250625986, 0.00552167794790621, 0.00552167220277145, 0.00552166827651888, 0.00552166806748047, 0.00552167166895568, 0.00552167746823834, 0.00552168290877826, 0.0055216855689126
flux1:, 0.654285117056858, 0.00577030948597137, 0.00577030705088834, 0.00577030247229331, 0.00577029794985343, 0.00577029569609748, 0.00577029694617467, 0.00577030129827986, 0.00577030670507897, 0.00577031022467676, 0.00577030934608277, 0.00577030341666453, 0.0057702945236775, 0.00577028721727311, 0.00577028677192733, 0.00577029626828639, 0.00577031355014178, 0.00577032986126341, 0.00577033230711811, 0.00577031155443172, 0.00577027331830208, 0.00577024602339996, 0.00577026857830637, 0.00577034238443782, 0.0057703756535771, 0.00577026844646007, 0.00577023151082224, 0.00577044308637947, 0.00577014750948355, 0.00577050240357663, 0.00577026026746087, 0.0057701247221097, 0.00577026026746088, 0.00577050240357663, 0.00577014750948355, 0.00577044308637947, 0.00577023151082224, 0.00577026844646007, 0.0057703756535771, 0.00577034238443782, 0.00577026857830637, 0.00577024602339996, 0.00577027331830208, 0.00577031155443172, 0.00577033230711811, 0.00577032986126341, 0.00577031355014178, 0.00577029626828639, 0.00577028677192733, 0.00577028721727311, 0.0057702945236775, 0.00577030341666453, 0.00577030934608277, 0.00577031022467677, 0.00577030670507897, 0.00577030129827986, 0.00577029694617467, 0.00577029569609748, 0.00577029794985344, 0.00577030247229331, 0.00577030705088835, 0.00577030948597137
flux1:, 0.654547565960611, 0.00602480265296248, 0.00602480052390187, 0.00602479698417088, 0.00602479396276007, 0.00602479326649909, 0.00602479569536441, 0.00602480050148487, 0.00602480548148199, 0.00602480778266011, 0.00602480521973425, 0.0060247976261705, 0.00602478760563374, 0.00602478009965146, 0.0060247805078984, 0.00602479168673891, 0.00602481092099385, 0.00602482870214305, 0.00602483146330565, 0.00602480964481086, 0.00602476951286965, 0.00602474083462393, 0.00602476389043647, 0.00602483966391538, 0.00602487267929005, 0.00602476025950371, 0.00602472297710938, 0.0060249443147556, 0.00602463663424826, 0.00602500857041356, 0.00602475654898869, 0.00602461518410233, 0.00602475654898868, 0.00602500857041356, 0.00602463663424826, 0.0060249443147556, 0.00602472297710938, 0.00602476025950371, 0.00602487267929005, 0.00602483966391538, 0.00602476389043647, 0.00602474083462393, 0.00602476951286965, 0.00602480964481086, 0.00602483146330565, 0.00602482870214306, 0.00602481092099384, 0.00602479168673891, 0.0060247805078984, 0.00602478009965147, 0.00602478760563374, 0.00602479762617051, 0.00602480521973425, 0.0060248077826601, 0.00602480548148199, 0.00602480050148487, 0.00602479569536441, 0.00602479326649909, 0.00602479396276007, 0.00602479698417088, 0.00602480052390187, 0.00602480265296248
flux1:, 0.654810014864364, 0.00628496455217244, 0.00628496282314638, 0.00628496050004494, 0.00628495919260096, 0.00628496024381245, 0.00628496396677567, 0.00628496923652692, 0.00628497369187201, 0.00628497459725579, 0.00628497014288319, 0.00628496070587268, 0.00628494945525944, 0.00628494175034, 0.00628494311236743, 0.00628495614128536, 0.00628497751258883, 0.00628499691313892, 0.00628500006651224, 0.00628497717640821, 0.00628493507782343, 0.00628490491302137, 0.00628492835753525, 0.00628500596904631, 0.00628503855846919, 0.00628492076807198, 0.00628488323751441, 0.00628511464089734, 0.00628479473274852, 0.00628518426141247, 0.00628492224579391, 0.00628477496378897, 0.00628492224579391, 0.00628518426141247, 0.00628479473274852, 0.00628511464089734, 0.00628488323751441, 0.00628492076807198, 0.00628503855846919, 0.00628500596904631, 0.00628492835753525, 0.00628490491302137, 0.00628493507782343, 0.00628497717640822, 0.00628500006651224, 0.00628499691313892, 0.00628497751258883, 0.00628495614128536, 0.00628494311236743, 0.00628494175034, 0.00628494945525944, 0.00628496070587268, 0.00628497014288319, 0.00628497459725579, 0.00628497369187201, 0.00628496923652692, 0.00628496396677567, 0.00628496024381245, 0.00628495919260096, 0.00628496050004494, 0.00628496282314638, 0.00628496455217244
flux1:, 0.655072463768117, 0.00655057058660295, 0.0065505693600158, 0.00655056842455953, 0.00655056902425931, 0.00655057198592896, 0.00655057709183725, 0.0065505828164309, 0.00655058664409613, 0.00655058598571254, 0.00655057945392976, 0.00655056802087685, 0.00655055546213413, 0.00655054757402132, 0.00655054999133761, 0.00655056502511427, 0.00655058869505881, 0.00655060983816287, 0.00655061343942822, 0.00655058946229932, 0.00655054533084311, 0.00655051359243382, 0.00655053733427911, 0.00655061667310008, 0.00655064867926659, 0.00655052537346457, 0.0065504876935075, 0.00655072944161186, 0.00655039717131599, 0.00655080480730452, 0.00655053268135537, 0.00655037938340241, 0.00655053268135536, 0.00655080480730452, 0.00655039717131599, 0.00655072944161187, 0.0065504876935075, 0.00655052537346457, 0.00655064867926659, 0.00655061667310008, 0.00655053733427911, 0.00655051359243382, 0.00655054533084311, 0.00655058946229932, 0.00655061343942822, 0.00655060983816287, 0.00655058869505881, 0.00655056502511426, 0.00655054999133761, 0.00655054757402132, 0.00655055546213413, 0.00655056802087684, 0.00655057945392975, 0.00655058598571254, 0.00655058664409613, 0.0065505828164309, 0.00655057709183725, 0.00655057198592896, 0.00655056902425932, 0.00655056842455953, 0.0065505693600158, 0.00655057058660295
flux1:, 0.655334912671871, 0.00682137184924441, 0.00682137122996148, 0.00682137183822339, 0.00682137451017057, 0.0068213795119874, 0.00682138606049937, 0.00682139221422217, 0.00682139531122962, 0.00682139293808358, 0.00682138417203596, 0.006821370623365, 0.00682135670601619, 0.00682134866472367, 0.00682135223567438, 0.00682136940934589, 0.00682139550888895, 0.00682141848517845, 0.00682142256532912, 0.00682139747630936, 0.00682135125399635, 0.00682131787716498, 0.0068213418527334, 0.00682142283290539, 0.00682145411762155, 0.00682132516618069, 0.00682128743313455, 0.00682153977399867, 0.00682119499094643, 0.00682162120524958, 0.00682133884180174, 0.00682117942667476, 0.00682133884180175, 0.00682162120524958, 0.00682119499094643, 0.00682153977399867, 0.00682128743313455, 0.00682132516618069, 0.00682145411762155, 0.00682142283290538, 0.0068213418527334, 0.00682131787716498, 0.00682135125399636, 0.00682139747630935, 0.00682142256532912, 0.00682141848517845, 0.00682139550888895, 0.00682136940934589, 0.00682135223567437, 0.00682134866472367, 0.00682135670601618, 0.006821370623365, 0.00682138417203596, 0.00682139293808358, 0.00682139531122962, 0.00682139221422217, 0.00682138606049937, 0.0068213795119874, 0.00682137451017057, 0.00682137183822339, 0.00682137122996148, 0.00682137184924441
flux1:, 0.655597361575624, 0.00709709499130354, 0.00709709507971246, 0.00709709736445491, 0.00709710223801968, 0.00709710937132777, 0.00709711739167753, 0.00709712393468551, 0.00709712620413819, 0.00709712198990295, 0.00709711086924587, 0.00709709512368577, 0.00709707982674279, 0.0070970716747033, 0.00709707648940583, 0.00709709591131115, 0.00709712453369481, 0.00709714939581385, 0.00709715395859761, 0.00709712772425137, 0.0070970793653113, 0.00709704431344438, 0.00709706849334324, 0.00709715105918404, 0.00709718150696648, 0.00709704679519609, 0.00709700910017682, 0.00709727224485689, 0.00709691477720058, 0.00709735998927372, 0.00709706724678275, 0.00709690160987523, 0.00709706724678275, 0.00709735998927371, 0.00709691477720058, 0.00709727224485689, 0.00709700910017682, 0.00709704679519609, 0.00709718150696648, 0.00709715105918404, 0.00709706849334324, 0.00709704431344439, 0.00709707936531129, 0.00709712772425137, 0.00709715395859761, 0.00709714939581384, 0.00709712453369482, 0.00709709591131116, 0.00709707648940583, 0.0070970716747033, 0.00709707982674279, 0.00709709512368577, 0.00709711086924588, 0.00709712198990295, 0.00709712620413819, 0.00709712393468551, 0.00709711739167753, 0.00709710937132777, 0.00709710223801968, 0.00709709736445491, 0.00709709507971246, 0.00709709499130354
flux1:, 0.655859810479377, 0.00737744219436174, 0.00737744307879401, 0.00737744714139461, 0.00737745430365211, 0.0073774636179714, 0.00737747310933225, 0.00737747999164937, 0.00737748134927545, 0.00737747519970913, 0.00737746164706751, 0.00737744366562056, 0.0073774269981829, 0.0073774187874423, 0.00737742492236164, 0.00737744666748904, 0.00737747786199296, 0.0073775046202358, 0.00737750964064381, 0.00737748222054371, 0.00737743169556364, 0.00737739496584243, 0.00737741936057975, 0.00737750349128538, 0.00737753301217493, 0.00737739244145603, 0.0073773548676383, 0.00737762898464251, 0.00737725863492085, 0.00737772320578734, 0.00737741992560111, 0.00737724795817262, 0.00737741992560111, 0.00737772320578734, 0.00737725863492085, 0.00737762898464251, 0.0073773548676383, 0.00737739244145603, 0.00737753301217493, 0.00737750349128538, 0.00737741936057976, 0.00737739496584243, 0.00737743169556364, 0.0073774822205437, 0.00737750964064381, 0.0073775046202358, 0.00737747786199296, 0.00737744666748904, 0.00737742492236164, 0.00737741878744229, 0.0073774269981829, 0.00737744366562056, 0.00737746164706752, 0.00737747519970913, 0.00737748134927545, 0.00737747999164937, 0.00737747310933225, 0.0073774636179714, 0.00737745430365211, 0.00737744714139461, 0.00737744307879401, 0.00737744219436173
flux1:, 0.65612225938313, 0.0076620912510492, 0.00766209300000587, 0.00766209890316561, 0.00766210839384354, 0.0076621198951964, 0.00766213082865763, 0.00766213799518031, 0.00766213837604044, 0.00766213023572053, 0.00766211422184475, 0.00766209401020702, 0.00766207601069338, 0.0076620677992763, 0.00766207531170881, 0.00766209941567696, 0.00766213318252552, 0.00766216180180805, 0.00766216722570236, 0.00766213857464214, 0.00766208587468609, 0.00766204750303513, 0.00766207216765114, 0.00766215788075221, 0.00766218641221133, 0.00766203990006542, 0.00766200252005378, 0.00766228773046967, 0.00766190427224714, 0.00766238849865359, 0.00766207450306197, 0.00766189609177492, 0.00766207450306196, 0.00766238849865359, 0.00766190427224713, 0.00766228773046967, 0.00766200252005378, 0.00766203990006542, 0.00766218641221133, 0.00766215788075221, 0.00766207216765114, 0.00766204750303513, 0.00766208587468609, 0.00766213857464214, 0.00766216722570236, 0.00766216180180805, 0.00766213318252552, 0.00766209941567696, 0.00766207531170881, 0.0076620677992763, 0.00766207601069338, 0.00766209401020702, 0.00766211422184475, 0.00766213023572053, 0.00766213837604044, 0.0076621379951803, 0.00766213082865763, 0.00766211989519641, 0.00766210839384354, 0.00766209890316561, 0.00766209300000587, 0.0076620912510492
flux1:, 0.656384708286884, 0.00795069575836528, 0.00795069841304183, 0.00795070617475506, 0.0079507179830384, 0.00795073163422167, 0.00795074395629056, 0.00795075135251761, 0.00795075071748178, 0.00795074057545379, 0.00795072212275303, 0.00795069973202333, 0.00795068046605679, 0.00795067231369205, 0.0079506812364571, 0.00795070769046518, 0.00795074397717923, 0.00795077437552703, 0.0079507801204456, 0.00795075019118517, 0.00795069533167683, 0.00795065539679854, 0.00795068043418096, 0.00795076778765598, 0.00795079529545215, 0.00795064277517052, 0.00795060564862021, 0.0079509020221482, 0.00795050519790312, 0.0079510093077537, 0.00795068439896743, 0.00795049942576572, 0.00795068439896743, 0.0079510093077537, 0.00795050519790311, 0.00795090202214821, 0.00795060564862021, 0.00795064277517052, 0.00795079529545215, 0.00795076778765598, 0.00795068043418096, 0.00795065539679854, 0.00795069533167683, 0.00795075019118517, 0.0079507801204456, 0.00795077437552703, 0.00795074397717922, 0.00795070769046518, 0.0079506812364571, 0.00795067231369205, 0.00795068046605679, 0.00795069973202333, 0.00795072212275304, 0.00795074057545379, 0.00795075071748177, 0.00795075135251762, 0.00795074395629056, 0.00795073163422167, 0.0079507179830384, 0.00795070617475506, 0.00795069841304183, 0.00795069575836528
flux1:, 0.656647157190637, 0.00824288542727469, 0.00824288899490082, 0.00824289858412485, 0.00824291264757713, 0.00824292837041055, 0.0082429420078496, 0.00824294958598787, 0.00824294792756699, 0.00824293582152884, 0.00824291500572687, 0.00824289053132332, 0.00824287008836849, 0.00824286205181556, 0.00824287238847345, 0.00824290113553765, 0.00824293983497463, 0.00824297188364901, 0.00824297784077128, 0.00824294658717263, 0.0082428896113166, 0.00824284823755798, 0.00824287380021518, 0.00824296289310564, 0.00824298937112388, 0.00824283079100021, 0.00824279396262086, 0.00824310151470911, 0.00824269103517204, 0.00824321518443369, 0.00824287914461343, 0.00824268748698487, 0.00824287914461343, 0.00824321518443369, 0.00824269103517204, 0.00824310151470911, 0.00824279396262086, 0.00824283079100021, 0.00824298937112388, 0.00824296289310564, 0.00824287380021518, 0.00824284823755798, 0.00824288961131659, 0.00824294658717263, 0.00824297784077128, 0.00824297188364901, 0.00824293983497463, 0.00824290113553766, 0.00824287238847345, 0.00824286205181556, 0.00824287008836848, 0.00824289053132332, 0.00824291500572687, 0.00824293582152885, 0.00824294792756699, 0.00824294958598787, 0.00824294200784959, 0.00824292837041055, 0.00824291264757712, 0.00824289858412484, 0.00824288899490082, 0.00824288542727469
flux1:, 0.65690960609439, 0.00853826651163576, 0.00853827096013545, 0.00853828229452578, 0.0085382985002763, 0.00853831617974064, 0.00853833104545562, 0.00853833877050054, 0.00853833611761915, 0.00853832213631351, 0.00853829908605444, 0.00853827266484709, 0.00853825115377284, 0.00853824328203304, 0.0085382550029496, 0.00853828593570662, 0.00853832688597189, 0.00853836041128808, 0.00853836644848673, 0.00853833382886636, 0.00853827481038168, 0.00853823216920841, 0.00853825845932178, 0.0085383494307487, 0.00853837489971744, 0.00853821022194862, 0.0085381737200204, 0.00853849241026839, 0.0085380679553697, 0.0085386122265959, 0.0085382648190194, 0.00853806635067178, 0.0085382648190194, 0.0085386122265959, 0.0085380679553697, 0.00853849241026839, 0.0085381737200204, 0.00853821022194862, 0.00853837489971744, 0.0085383494307487, 0.00853825845932177, 0.00853823216920842, 0.00853827481038167, 0.00853833382886636, 0.00853836644848673, 0.00853836041128808, 0.00853832688597189, 0.00853828593570661, 0.0085382550029496, 0.00853824328203304, 0.00853825115377284, 0.0085382726648471, 0.00853829908605444, 0.00853832213631351, 0.00853833611761914, 0.00853833877050054, 0.00853833104545562, 0.00853831617974064, 0.0085382985002763, 0.00853828229452578, 0.00853827096013545, 0.00853826651163577
flux1:, 0.657172054998143, 0.00883642235889933, 0.00883642761332812, 0.00883644055930491, 0.00883645874752663, 0.00883647823758734, 0.00883649423719913, 0.00883650209256146, 0.00883649851388654, 0.00883648279744545, 0.00883645769177131, 0.00883642949753409, 0.00883640704134331, 0.00883639937106868, 0.00883641241063011, 0.00883644537093593, 0.00883648835727457, 0.0088365231440917, 0.00883652910993986, 0.00883649509043977, 0.00883643413539137, 0.00883639044528543, 0.00883641771292208, 0.00883651073946128, 0.00883653524462299, 0.00883636444396171, 0.00883632827948247, 0.00883665801144381, 0.00883621923297739, 0.0088367836355466, 0.00883642460696346, 0.00883621919892985, 0.00883642460696346, 0.00883678363554659, 0.00883621923297738, 0.00883665801144381, 0.00883632827948247, 0.00883636444396171, 0.00883653524462299, 0.00883651073946127, 0.00883641771292208, 0.00883639044528543, 0.00883643413539138, 0.00883649509043976, 0.00883652910993986, 0.00883652314409169, 0.00883648835727458, 0.00883644537093593, 0.00883641241063011, 0.00883639937106868, 0.00883640704134331, 0.00883642949753409, 0.00883645769177131, 0.00883648279744544, 0.00883649851388654, 0.00883650209256147, 0.00883649423719913, 0.00883647823758734, 0.00883645874752663, 0.00883644055930491, 0.00883642761332812, 0.00883642235889933
flux1:, 0.657434503901897, 0.00913691408432692, 0.00913692002546466, 0.00913693440075269, 0.00913695437032166, 0.00913697550112387, 0.00913699253979635, 0.0091370005320435, 0.00913699613753657, 0.00913697887561472, 0.00913695193934285, 0.00913692217671843, 0.00913689890674389, 0.0091368914581659, 0.00913690571341423, 0.00913694049389817, 0.00913698525259397, 0.00913702104937973, 0.00913702677793313, 0.0091369913356979, 0.00913692858323425, 0.00913688410788394, 0.00913691264731757, 0.00913700793875698, 0.00913703154655773, 0.00913685460881628, 0.00913681877538121, 0.00913715939785174, 0.00913670592390266, 0.00913729039600867, 0.00913691948018974, 0.00913670700236242, 0.00913691948018974, 0.00913729039600867, 0.00913670592390266, 0.00913715939785174, 0.00913681877538121, 0.00913685460881628, 0.00913703154655773, 0.00913700793875699, 0.00913691264731757, 0.00913688410788394, 0.00913692858323425, 0.0091369913356979, 0.00913702677793313, 0.00913702104937973, 0.00913698525259397, 0.00913694049389817, 0.00913690571341422, 0.0091368914581659, 0.00913689890674389, 0.00913692217671843, 0.00913695193934285, 0.00913697887561471, 0.00913699613753657, 0.0091370005320435, 0.00913699253979635, 0.00913697550112388, 0.00913695437032166, 0.00913693440075269, 0.00913692002546466, 0.00913691408432692
flux1:, 0.65769695280565, 0.00943928136974679, 0.00943928783511181, 0.00943930341375608, 0.00943932492985078, 0.00943934751587645, 0.00943936550493496, 0.00943937366724088, 0.00943936860767827, 0.00943935003531784, 0.00943932153245428, 0.00943929042971065, 0.00943926647961745, 0.00943925925331104, 0.00943927458421697, 0.00943931093187013, 0.00943935715608934, 0.00943939368139002, 0.00943939899752001, 0.00943936212346416, 0.00943929774530449, 0.00943925279001893, 0.00943928293418038, 0.00943938072774839, 0.00943940352166473, 0.00943922044217915, 0.00943918491667078, 0.00943953622649695, 0.00943906766761562, 0.00943967207998443, 0.00943928900242757, 0.00943906932550524, 0.00943928900242756, 0.00943967207998443, 0.00943906766761562, 0.00943953622649695, 0.00943918491667078, 0.00943922044217915, 0.00943940352166474, 0.0094393807277484, 0.00943928293418037, 0.00943925279001893, 0.0094392977453045, 0.00943936212346416, 0.00943939899752001, 0.00943939368139002, 0.00943935715608934, 0.00943931093187013, 0.00943927458421697, 0.00943925925331104, 0.00943926647961745, 0.00943929042971064, 0.00943932153245428, 0.00943935003531784, 0.00943936860767827, 0.00943937366724088, 0.00943936550493495, 0.00943934751587645, 0.00943932492985078, 0.00943930341375609, 0.00943928783511181, 0.00943928136974679
flux1:, 0.657959401709403, 0.0097430433870714, 0.00974305017448659, 0.00974306669419834, 0.00974308949747234, 0.00974311334617711, 0.00974313220904351, 0.00974314060299485, 0.00974313506729982, 0.00974311545858619, 0.00974308568401788, 0.00974305348494704, 0.0097430289849054, 0.00974302195967541, 0.00974303819119762, 0.00974307581298352, 0.00974312316041226, 0.00974316011048849, 0.00974316483551005, 0.00974312653646912, 0.00974306073503004, 0.00974301564138022, 0.00974304775453655, 0.00974314830775453, 0.00974317038341455, 0.00974298116558308, 0.00974294590972004, 0.00974330765610734, 0.00974282361314403, 0.00974344777438765, 0.00974305225809635, 0.00974282525591077, 0.00974305225809635, 0.00974344777438765, 0.00974282361314403, 0.00974330765610734, 0.00974294590972004, 0.00974298116558307, 0.00974317038341455, 0.00974314830775453, 0.00974304775453655, 0.00974301564138022, 0.00974306073503004, 0.00974312653646912, 0.00974316483551005, 0.00974316011048849, 0.00974312316041227, 0.00974307581298352, 0.00974303819119762, 0.00974302195967542, 0.0097430289849054, 0.00974305348494704, 0.00974308568401788, 0.0097431154585862, 0.00974313506729982, 0.00974314060299485, 0.00974313220904351, 0.00974311334617712, 0.00974308949747234, 0.00974306669419833, 0.00974305017448659, 0.0097430433870714
flux1:, 0.658221850613157, 0.0100476998459718, 0.0100477067196603, 0.0100477238912004, 0.0100477477080553, 0.0100477726284578, 0.0100477923054508, 0.0100478010209362, 0.0100477952312794, 0.010047774890968, 0.0100477441607738, 0.010047711116138, 0.0100476861875317, 0.0100476793196624, 0.0100476962456602, 0.0100477348160411, 0.010047782918077, 0.0100478199754078, 0.0100478239327272, 0.0100477842328077, 0.0100477172379149, 0.010047672376678, 0.0100477068455149, 0.0100478104278893, 0.0100478318876773, 0.0100476365416858, 0.0100476015044447, 0.0100479733946865, 0.0100474734681321, 0.0100481171315855, 0.0100477089037906, 0.0100474744559642, 0.0100477089037906, 0.0100481171315855, 0.0100474734681321, 0.0100479733946865, 0.0100476015044447, 0.0100476365416858, 0.0100478318876773, 0.0100478104278893, 0.0100477068455149, 0.010047672376678, 0.0100477172379149, 0.0100477842328077, 0.0100478239327272, 0.0100478199754078, 0.010047782918077, 0.0100477348160411, 0.0100476962456602, 0.0100476793196624, 0.0100476861875317, 0.010047711116138, 0.0100477441607738, 0.010047774890968, 0.0100477952312794, 0.0100478010209362, 0.0100477923054508, 0.0100477726284578, 0.0100477477080553, 0.0100477238912004, 0.0100477067196603, 0.0100476998459718
flux1:, 0.65848429951691, 0.0103527321642308, 0.010352738863258, 0.01035275638143, 0.0103527809348335, 0.0103528067455161, 0.0103528271971185, 0.0103528363501309, 0.0103528305548823, 0.010352809808292, 0.010352778449096, 0.01035274480806, 0.0103527195590767, 0.0103527127831197, 0.0103527301720945, 0.0103527693422696, 0.0103528178144502, 0.0103528546567615, 0.0103528576772617, 0.0103528166182394, 0.010352748682432, 0.0103527044449935, 0.0103527416683499, 0.0103528485521726, 0.0103528694995321, 0.0103526680413706, 0.0103526331622576, 0.0103530148687471, 0.0103524986693585, 0.0103531615411844, 0.0103527403408388, 0.0103524983357085, 0.0103527403408388, 0.0103531615411844, 0.0103524986693585, 0.0103530148687471, 0.0103526331622576, 0.0103526680413706, 0.0103528694995321, 0.0103528485521726, 0.0103527416683499, 0.0103527044449935, 0.010352748682432, 0.0103528166182394, 0.0103528576772617, 0.0103528546567615, 0.0103528178144502, 0.0103527693422696, 0.0103527301720945, 0.0103527127831197, 0.0103527195590767, 0.01035274480806, 0.010352778449096, 0.010352809808292, 0.0103528305548823, 0.0103528363501309, 0.0103528271971185, 0.0103528067455161, 0.0103527809348335, 0.0103527563814299, 0.010352738863258, 0.0103527321642308
flux1:, 0.658746748420663, 0.0106576047584086, 0.0106576110071282, 0.0106576285628363, 0.0106576535830812, 0.0106576801190837, 0.0106577013273615, 0.0106577110556625, 0.0106577055204029, 0.0106576847019794, 0.0106576530398332, 0.0106576190418295, 0.0106575935642373, 0.0106575867954343, 0.0106576043979784, 0.0106576438065383, 0.0106576922598204, 0.0106577285692627, 0.0106577304961568, 0.0106576881368161, 0.0106576195293204, 0.0106575763177625, 0.0106576166953311, 0.0106577271459036, 0.0106577476795681, 0.0106575401304294, 0.0106575053435384, 0.0106578965118681, 0.0106573636722949, 0.0106580454205882, 0.0106576110064259, 0.0106573613441563, 0.0106576110064259, 0.0106580454205882, 0.0106573636722949, 0.0106578965118681, 0.0106575053435384, 0.0106575401304294, 0.0106577476795681, 0.0106577271459036, 0.0106576166953311, 0.0106575763177625, 0.0106576195293204, 0.0106576881368161, 0.0106577304961568, 0.0106577285692627, 0.0106576922598204, 0.0106576438065383, 0.0106576043979784, 0.0106575867954343, 0.0106575935642373, 0.0106576190418295, 0.0106576530398332, 0.0106576847019794, 0.0106577055204029, 0.0106577110556625, 0.0106577013273615, 0.0106576801190837, 0.0106576535830812, 0.0106576285628363, 0.0106576110071282, 0.0106576047584086
flux1:, 0.659009197324416, 0.0109617664515371, 0.0109617719715567, 0.0109617892642995, 0.0109618144990838, 0.0109618416172266, 0.0109618635851918, 0.0109618740419193, 0.0109618690388453, 0.0109618484798847, 0.0109618168292022, 0.0109617826966627, 0.0109617570640136, 0.0109617502023596, 0.0109617677600937, 0.010961807044714, 0.0109618550971673, 0.0109618905692562, 0.0109618912621597, 0.0109618476765222, 0.0109617786760396, 0.0109617368922137, 0.0109617808125796, 0.0109618950782053, 0.0109619152865952, 0.0109617016727259, 0.0109616669114797, 0.0109620671693814, 0.0109615173564584, 0.0109622176210325, 0.0109617697799516, 0.0109615123757491, 0.0109617697799516, 0.0109622176210325, 0.0109615173564584, 0.0109620671693814, 0.0109616669114797, 0.0109617016727259, 0.0109619152865952, 0.0109618950782053, 0.0109617808125796, 0.0109617368922137, 0.0109617786760396, 0.0109618476765222, 0.0109618912621597, 0.0109618905692562, 0.0109618550971673, 0.010961807044714, 0.0109617677600937, 0.0109617502023596, 0.0109617570640136, 0.0109617826966627, 0.0109618168292022, 0.0109618484798847, 0.0109618690388453, 0.0109618740419193, 0.0109618635851918, 0.0109618416172266, 0.0109618144990838, 0.0109617892642995, 0.0109617719715567, 0.0109617664515371
flux1:, 0.65927164622817, 0.0112646519936497, 0.0112646565167076, 0.0112646732668261, 0.0112646984900624, 0.0112647260723262, 0.0112647488211618, 0.0112647601665949, 0.0112647559627601, 0.01126473597885, 0.0112647046319313, 0.0112646705642735, 0.0112646448316975, 0.011264637767552, 0.0112646550232412, 0.0112646938329693, 0.0112647411214149, 0.01126477547335, 0.0112647748113665, 0.011264730085816, 0.0112646609723365, 0.0112646210062796, 0.0112646688347089, 0.0112647871368235, 0.0112648070928389, 0.0112645874458885, 0.011264552648321, 0.0112649616151549, 0.0112643945424784, 0.0112651129449816, 0.0112646515004909, 0.0112643862878221, 0.0112646515004909, 0.0112651129449816, 0.0112643945424784, 0.0112649616151549, 0.011264552648321, 0.0112645874458885, 0.0112648070928389, 0.0112647871368235, 0.0112646688347089, 0.0112646210062796, 0.0112646609723365, 0.011264730085816, 0.0112647748113665, 0.01126477547335, 0.0112647411214149, 0.0112646938329693, 0.0112646550232412, 0.011264637767552, 0.0112646448316975, 0.0112646705642735, 0.0112647046319313, 0.01126473597885, 0.0112647559627601, 0.0112647601665949, 0.0112647488211618, 0.0112647260723262, 0.0112646984900624, 0.0112646732668261, 0.0112646565167076, 0.0112646519936497
flux1:, 0.659534095131923, 0.0115656836900521, 0.0115656869711111, 0.0115657029311019, 0.0115657279499257, 0.0115657559046295, 0.0115657794688365, 0.0115657918606615, 0.0115657887055885, 0.0115657695843626, 0.0115657388020209, 0.011565704971214, 0.0115656791768707, 0.0115656717979293, 0.0115656885063846, 0.0115657265140249, 0.0115657727051366, 0.0115658056831454, 0.0115658035668063, 0.0115657577961804, 0.011565688842098, 0.0115656510601988, 0.0115657031266196, 0.0115658256504277, 0.0115658454068552, 0.011565619764741, 0.0115655848791428, 0.0115660021756064, 0.0115654176159849, 0.0115661537699722, 0.0115656785904221, 0.0115654055241357, 0.0115656785904221, 0.0115661537699722, 0.0115654176159849, 0.0115660021756064, 0.0115655848791428, 0.011565619764741, 0.0115658454068552, 0.0115658256504277, 0.0115657031266196, 0.0115656510601988, 0.011565688842098, 0.0115657577961804, 0.0115658035668063, 0.0115658056831454, 0.0115657727051366, 0.0115657265140249, 0.0115656885063846, 0.0115656717979293, 0.0115656791768707, 0.011565704971214, 0.0115657388020209, 0.0115657695843626, 0.0115657887055885, 0.0115657918606615, 0.0115657794688365, 0.0115657559046295, 0.0115657279499257, 0.0115657029311019, 0.0115656869711111, 0.0115656836900521
flux1:, 0.659796544035676, 0.0118642731313534, 0.0118642749611714, 0.0118642899254079, 0.0118643145849572, 0.0118643428456171, 0.0118643672662832, 0.0118643808488183, 0.0118643789620833, 0.0118643609518873, 0.0118643309556489, 0.0118642975035974, 0.0118642716717538, 0.0118642638710946, 0.0118642798104036, 0.0118643167244768, 0.0118643615248776, 0.0118643929102672, 0.0118643892622318, 0.0118643425450172, 0.011864274005872, 0.0118642387392266, 0.0118642953268516, 0.0118644222128316, 0.0118644417985567, 0.0118642102068305, 0.0118641751975513, 0.0118646004552554, 0.0118639982526075, 0.0118647517731793, 0.0118642627794982, 0.0118639818387486, 0.0118642627794982, 0.0118647517731793, 0.0118639982526075, 0.0118646004552554, 0.0118641751975513, 0.0118642102068305, 0.0118644417985567, 0.0118644222128316, 0.0118642953268516, 0.0118642387392266, 0.011864274005872, 0.0118643425450172, 0.0118643892622318, 0.0118643929102672, 0.0118643615248776, 0.0118643167244768, 0.0118642798104036, 0.0118642638710946, 0.0118642716717538, 0.0118642975035974, 0.0118643309556489, 0.0118643609518873, 0.0118643789620833, 0.0118643808488183, 0.0118643672662832, 0.0118643428456171, 0.0118643145849572, 0.0118642899254079, 0.0118642749611714, 0.0118642731313534
flux1:, 0.660058992939429, 0.0121598230184393, 0.0121598232348724, 0.0121598370471561, 0.0121598612328235, 0.0121598897547244, 0.0121599150712534, 0.0121599299641852, 0.0121599295236072, 0.0121599128236529, 0.0121598837899207, 0.0121598508278004, 0.0121598249733955, 0.0121598166582357, 0.0121598316408169, 0.0121598672165685, 0.0121599103814869, 0.0121599399951506, 0.0121599347596381, 0.0121598871924634, 0.01215981929768, 0.0121597868310928, 0.0121598481661267, 0.012159979502738, 0.0121599989199203, 0.0121597614335912, 0.0121597262867669, 0.0121601591573153, 0.0121595392375868, 0.0121603097502163, 0.0121598069228775, 0.0121595181137501, 0.0121598069228775, 0.0121603097502163, 0.0121595392375868, 0.0121601591573153, 0.0121597262867669, 0.0121597614335912, 0.0121599989199203, 0.012159979502738, 0.0121598481661267, 0.0121597868310928, 0.01215981929768, 0.0121598871924634, 0.0121599347596381, 0.0121599399951506, 0.0121599103814869, 0.0121598672165685, 0.0121598316408169, 0.0121598166582357, 0.0121598249733955, 0.0121598508278004, 0.0121598837899207, 0.0121599128236529, 0.0121599295236072, 0.0121599299641852, 0.0121599150712534, 0.0121598897547244, 0.0121598612328235, 0.0121598370471561, 0.0121598232348724, 0.0121598230184393
flux1:, 0.660321441843183, 0.012451729074762, 0.0124517275721048, 0.0124517401305835, 0.0124517637675971, 0.0124517925222656, 0.0124518187630272, 0.0124518350502767, 0.0124518361813464, 0.0124518209338656, 0.0124517929903378, 0.0124517605999057, 0.0124517347343654, 0.0124517258350954, 0.0124517397180507, 0.0124517737670026, 0.0124518151071089, 0.0124518428123069, 0.0124518359533047, 0.012451787624981, 0.0124517205689976, 0.012451691131079, 0.0124517573739236, 0.012451893191808, 0.0124519124141368, 0.0124516690998741, 0.0124516338288354, 0.0124520739920451, 0.0124514363727341, 0.0124522235209214, 0.0124517069058837, 0.0124514102636297, 0.0124517069058837, 0.0124522235209214, 0.012451436372734, 0.0124520739920451, 0.0124516338288354, 0.0124516690998741, 0.0124519124141368, 0.012451893191808, 0.0124517573739236, 0.012451691131079, 0.0124517205689976, 0.012451787624981, 0.0124518359533047, 0.0124518428123069, 0.0124518151071089, 0.0124517737670026, 0.0124517397180507, 0.0124517258350954, 0.0124517347343654, 0.0124517605999057, 0.0124517929903378, 0.0124518209338656, 0.0124518361813464, 0.0124518350502767, 0.0124518187630272, 0.0124517925222656, 0.0124517637675971, 0.0124517401305835, 0.0124517275721048, 0.012451729074762
flux1:, 0.660583890746936, 0.0127393820375884, 0.0127393787733478, 0.0127393900324856, 0.0127394130828463, 0.0127394420507634, 0.0127394692232214, 0.0127394869425861, 0.0127394897097308, 0.0127394759945531, 0.012739449219072, 0.0127394174558527, 0.0127393915938242, 0.0127393820728382, 0.0127393947670805, 0.0127394271646703, 0.012739466550791, 0.0127394922541062, 0.0127394837524698, 0.0127394347378727, 0.0127393686720621, 0.0127393424268514, 0.0127394136651783, 0.0127395539330958, 0.012739572905194, 0.012739323843805, 0.0127392884939173, 0.0127397356648347, 0.0127390804627468, 0.0127398839141737, 0.0127393536275651, 0.0127390492183633, 0.0127393536275651, 0.0127398839141737, 0.0127390804627468, 0.0127397356648347, 0.0127392884939173, 0.012739323843805, 0.012739572905194, 0.0127395539330958, 0.0127394136651783, 0.0127393424268514, 0.0127393686720621, 0.0127394347378727, 0.0127394837524698, 0.0127394922541062, 0.012739466550791, 0.0127394271646703, 0.0127393947670805, 0.0127393820728382, 0.0127393915938242, 0.0127394174558527, 0.012739449219072, 0.0127394759945531, 0.0127394897097308, 0.0127394869425861, 0.0127394692232214, 0.0127394420507634, 0.0127394130828463, 0.0127393900324856, 0.0127393787733478, 0.0127393820375884
flux1:, 0.660846339650689, 0.0130221697191661, 0.0130221647177984, 0.0130221746872609, 0.0130221971442293, 0.0130222263062508, 0.0130222543871974, 0.013022273521414, 0.013022277921621, 0.0130222657534828, 0.0130222401753548, 0.0130222090734926, 0.0130221832400945, 0.0130221730999154, 0.0130221845775792, 0.0130222152685001, 0.0130222526339986, 0.0130222762844612, 0.0130222661340866, 0.0130222164882012, 0.0130221515139801, 0.013022128554479, 0.0130222047984742, 0.013022349421147, 0.0130223680591435, 0.0130221133481969, 0.0130220780008881, 0.0130225319352885, 0.0130218593721906, 0.0130226788230991, 0.013022135054452, 0.0130218229766283, 0.013022135054452, 0.013022678823099, 0.0130218593721906, 0.0130225319352885, 0.0130220780008881, 0.0130221133481969, 0.0130223680591435, 0.013022349421147, 0.0130222047984742, 0.013022128554479, 0.0130221515139801, 0.0130222164882012, 0.0130222661340866, 0.0130222762844612, 0.0130222526339986, 0.0130222152685001, 0.0130221845775792, 0.0130221730999154, 0.0130221832400945, 0.0130222090734926, 0.0130222401753548, 0.0130222657534828, 0.013022277921621, 0.013022273521414, 0.0130222543871974, 0.0130222263062508, 0.0130221971442293, 0.0130221746872609, 0.0130221647177984, 0.0130221697191661
flux1:, 0.661108788554442, 0.0132994791281611, 0.0132994724814759, 0.013299481221976, 0.0132995031024728, 0.0132995324305351, 0.0132995613570863, 0.0132995818269078, 0.0132995877861281, 0.0132995771148815, 0.0132995527185745, 0.0132995222970339, 0.0132994965351621, 0.0132994858253652, 0.0132994961250648, 0.0132995251260134, 0.0132995604667296, 0.0132995820531906, 0.0132995702565001, 0.0132995200089683, 0.0132994561724581, 0.0132994365163992, 0.0132995176964091, 0.0132996665143745, 0.013299684707612, 0.0132994244640601, 0.0132993892398083, 0.0132998497379117, 0.0132991601438176, 0.0132999953213958, 0.0132994383352847, 0.0132991187199372, 0.0132994383352847, 0.0132999953213958, 0.0132991601438176, 0.0132998497379117, 0.0132993892398083, 0.0132994244640601, 0.013299684707612, 0.0132996665143745, 0.0132995176964091, 0.0132994365163992, 0.0132994561724581, 0.0132995200089683, 0.0132995702565001, 0.0132995820531906, 0.0132995604667296, 0.0132995251260134, 0.0132994961250648, 0.0132994858253652, 0.0132994965351621, 0.0132995222970339, 0.0132995527185745, 0.0132995771148815, 0.0132995877861281, 0.0132995818269078, 0.0132995613570863, 0.0132995324305351, 0.0132995031024728, 0.013299481221976, 0.0132994724814759, 0.0132994791281611
flux1:, 0.661371237458196, 0.0135706986411953, 0.0135706905053187, 0.0135706981216612, 0.0135707194570855, 0.0135707489048443, 0.0135707785668452, 0.0135708002266481, 0.0135708075992633, 0.0135707983130064, 0.0135707750439986, 0.0135707453137058, 0.0135707196909094, 0.0135707085133772, 0.0135707177429592, 0.0135707451426074, 0.0135707785143601, 0.013570798061285, 0.0135707846243101, 0.0135707337748152, 0.0135706710633743, 0.0135706546514703, 0.0135707406181882, 0.0135708934096837, 0.0135709110234783, 0.013570645386119, 0.0135706104462033, 0.0135710773543965, 0.0135703711682914, 0.0135712218309219, 0.0135706519669086, 0.0135703249779045, 0.0135706519669086, 0.0135712218309219, 0.0135703711682914, 0.0135710773543965, 0.0135706104462033, 0.013570645386119, 0.0135709110234784, 0.0135708934096837, 0.0135707406181882, 0.0135706546514703, 0.0135706710633743, 0.0135707337748152, 0.0135707846243101, 0.013570798061285, 0.0135707785143601, 0.0135707451426074, 0.0135707177429592, 0.0135707085133772, 0.0135707196909094, 0.0135707453137058, 0.0135707750439986, 0.0135707983130064, 0.0135708075992633, 0.0135708002266481, 0.0135707785668452, 0.0135707489048443, 0.0135707194570855, 0.0135706981216612, 0.0135706905053187, 0.0135706986411953
flux1:, 0.661633686361949, 0.013835220213854, 0.0138352108028542, 0.0138352174345975, 0.0138352382606836, 0.0138352677547676, 0.0138352979892029, 0.0138353206255199, 0.0138353291970077, 0.0138353211280005, 0.0138352989004296, 0.0138352698718843, 0.0138352444863203, 0.0138352329984248, 0.0138352413349665, 0.0138352672910951, 0.013835298804861, 0.0138353163667917, 0.0138353012941713, 0.0138352498089748, 0.0138351881498545, 0.0138351748466843, 0.0138352653739208, 0.0138354218587424, 0.0138354387380677, 0.013835167869683, 0.0138351334165356, 0.0138356066269617, 0.013834884394859, 0.0138357503301634, 0.0138351680010099, 0.0138348338343418, 0.0138351680010099, 0.0138357503301634, 0.013834884394859, 0.0138356066269617, 0.0138351334165356, 0.013835167869683, 0.0138354387380677, 0.0138354218587424, 0.0138352653739208, 0.0138351748466843, 0.0138351881498545, 0.0138352498089748, 0.0138353012941713, 0.0138353163667917, 0.013835298804861, 0.0138352672910951, 0.0138352413349665, 0.0138352329984248, 0.0138352444863203, 0.0138352698718843, 0.0138352989004296, 0.0138353211280005, 0.0138353291970077, 0.0138353206255199, 0.0138352979892029, 0.0138352677547676, 0.0138352382606836, 0.0138352174345975, 0.0138352108028542, 0.013835220213854
flux1:, 0.661896135265702, 0.0140924416201643, 0.0140924311966463, 0.0140924370069518, 0.0140924573533642, 0.0140924867859137, 0.0140925173738297, 0.0140925407070586, 0.0140925501998223, 0.0140925431329046, 0.0140925218385667, 0.0140924935294092, 0.0140924685144172, 0.0140924569298092, 0.0140924646167308, 0.0140924893505904, 0.0140925191655849, 0.0140925348205845, 0.0140925181108085, 0.0140924659207154, 0.0140924051820167, 0.0140923947795998, 0.0140924895695795, 0.014092649414778, 0.0140926653887024, 0.0140923894777187, 0.0140923557537636, 0.0140928352017169, 0.0140920975720318, 0.0140929785927284, 0.0140923842808984, 0.014092043163408, 0.0140923842808984, 0.0140929785927284, 0.0140920975720318, 0.0140928352017169, 0.0140923557537636, 0.0140923894777187, 0.0140926653887024, 0.014092649414778, 0.0140924895695795, 0.0140923947795998, 0.0140924051820167, 0.0140924659207154, 0.0140925181108085, 0.0140925348205845, 0.0140925191655849, 0.0140924893505904, 0.0140924646167308, 0.0140924569298092, 0.0140924685144172, 0.0140924935294092, 0.0140925218385667, 0.0140925431329046, 0.0140925501998223, 0.0140925407070586, 0.0140925173738297, 0.0140924867859137, 0.0140924573533642, 0.0140924370069518, 0.0140924311966463, 0.0140924416201643
flux1:, 0.662158584169456, 0.0143417687092366, 0.0143417575724061, 0.0143417627357723, 0.0143417826161705, 0.0143418118392751, 0.014341842505592, 0.0143418661949665, 0.0143418762771273, 0.0143418699602188, 0.0143418494783823, 0.0143418219203959, 0.0143417974472868, 0.0143417860340788, 0.014341793375374, 0.0143418171634644, 0.014341845478443, 0.01434185932089, 0.0143418409621143, 0.0143417879620895, 0.0143417279561013, 0.0143417201801094, 0.0143418188711358, 0.0143419816983425, 0.0143419965850199, 0.0143417158465434, 0.0143416831314651, 0.0143421687906116, 0.0143414165069294, 0.0143423124446075, 0.0143417066971368, 0.0143413588846356, 0.0143417066971368, 0.0143423124446075, 0.0143414165069293, 0.0143421687906116, 0.0143416831314651, 0.0143417158465434, 0.0143419965850199, 0.0143419816983425, 0.0143418188711358, 0.0143417201801094, 0.0143417279561013, 0.0143417879620895, 0.0143418409621143, 0.01434185932089, 0.014341845478443, 0.0143418171634644, 0.014341793375374, 0.0143417860340788, 0.0143417974472868, 0.0143418219203959, 0.0143418494783823, 0.0143418699602188, 0.0143418762771273, 0.0143418661949665, 0.014341842505592, 0.0143418118392751, 0.0143417826161705, 0.0143417627357723, 0.0143417575724061, 0.0143417687092366
flux1:, 0.662421033073209, 0.0145826176675446, 0.0145826061394025, 0.0145826108290574, 0.0145826302323498, 0.014582659054904, 0.0145826894713436, 0.0145827131230733, 0.0145827234198621, 0.0145827175760068, 0.014582697783462, 0.0145826710285087, 0.0145826473072489, 0.014582636383501, 0.0145826437352206, 0.0145826668988046, 0.0145826939419899, 0.0145827060751168, 0.0145826860418526, 0.0145826320924401, 0.0145825725813452, 0.014582567099788, 0.0145826692760247, 0.0145828346701315, 0.0145828482821205, 0.014582562958229, 0.01458253156467, 0.0145830234402, 0.0145822573316152, 0.0145831680286092, 0.0145825514504828, 0.0145821972253219, 0.0145825514504828, 0.0145831680286092, 0.0145822573316152, 0.0145830234401999, 0.01458253156467, 0.014582562958229, 0.0145828482821205, 0.0145828346701315, 0.0145826692760247, 0.014582567099788, 0.0145825725813452, 0.0145826320924401, 0.0145826860418526, 0.0145827060751168, 0.0145826939419899, 0.0145826668988046, 0.0145826437352206, 0.014582636383501, 0.0145826473072489, 0.0145826710285087, 0.014582697783462, 0.0145827175760068, 0.0145827234198621, 0.0145827131230733, 0.0145826894713436, 0.014582659054904, 0.0145826302323498, 0.0145826108290574, 0.0145826061394025, 0.0145826176675446
flux1:, 0.662683481976962, 0.01481441727515, 0.0148144056856053, 0.0148144100613651, 0.0148144289448088, 0.0148144571321666, 0.0148144869233439, 0.0148145101016538, 0.0148145202088947, 0.0148145145492294, 0.0148144953299758, 0.0148144694544199, 0.0148144467319931, 0.0148144366585457, 0.0148144444178072, 0.014814467310577, 0.0148144933286768, 0.0148145038572611, 0.0148144821082009, 0.0148144270388167, 0.0148143677426457, 0.0148143641767662, 0.014814469379794, 0.014814636898663, 0.0148146490483385, 0.0148143594075372, 0.0148143296752905, 0.0148148277951925, 0.014814048764481, 0.0148149740641094, 0.014814347310338, 0.0148139869784954, 0.014814347310338, 0.0148149740641094, 0.014814048764481, 0.0148148277951925, 0.0148143296752906, 0.0148143594075372, 0.0148146490483385, 0.014814636898663, 0.014814469379794, 0.0148143641767662, 0.0148143677426457, 0.0148144270388167, 0.0148144821082009, 0.0148145038572611, 0.0148144933286768, 0.014814467310577, 0.0148144444178072, 0.0148144366585457, 0.0148144467319931, 0.0148144694544199, 0.0148144953299758, 0.0148145145492294, 0.0148145202088947, 0.0148145101016538, 0.0148144869233439, 0.0148144571321666, 0.0148144289448088, 0.0148144100613651, 0.0148144056856053, 0.01481441727515
flux1:, 0.662945930880715, 0.0150366111440897, 0.0150365998158551, 0.0150366040132323, 0.0150366222979293, 0.0150366495745782, 0.0150366783271217, 0.0150367005677544, 0.015036710066811, 0.0150367043037825, 0.0150366855577783, 0.0150366606650306, 0.0150366392213866, 0.015036630392219, 0.0150366389841368, 0.0150366619785446, 0.0150366872253691, 0.0150366962489699, 0.0150366727261527, 0.0150366163402345, 0.0150365569468471, 0.015036554883865, 0.015036662625605, 0.01503683181044, 0.0150368423152626, 0.0150365486510469, 0.0150365209398718, 0.0150370253445971, 0.015036234354568, 0.0150371740900676, 0.0150365378567023, 0.0150361717444751, 0.0150365378567023, 0.0150371740900676, 0.0150362343545681, 0.0150370253445971, 0.0150365209398718, 0.0150365486510469, 0.0150368423152626, 0.01503683181044, 0.015036662625605, 0.015036554883865, 0.0150365569468471, 0.0150366163402345, 0.0150366727261526, 0.0150366962489699, 0.0150366872253691, 0.0150366619785446, 0.0150366389841368, 0.015036630392219, 0.0150366392213866, 0.0150366606650306, 0.0150366855577783, 0.0150367043037825, 0.015036710066811, 0.0150367005677544, 0.0150366783271217, 0.0150366495745782, 0.0150366222979293, 0.0150366040132323, 0.0150365998158551, 0.0150366111440897
flux1:, 0.663208379784469, 0.0152486599271045, 0.0152486491612587, 0.0152486532825333, 0.0152486708517286, 0.0152486969070164, 0.0152487241813981, 0.0152487450069936, 0.0152487534804654, 0.0152487473406086, 0.0152487289910592, 0.0152487052119835, 0.0152486853536131, 0.0152486781840428, 0.0152486880470804, 0.0152487115199073, 0.0152487362451073, 0.0152487438522086, 0.0152487184816595, 0.0152486605635626, 0.0152486007403396, 0.0152485997475986, 0.0152487095241311, 0.0152488799101244, 0.0152488885975408, 0.0152485912260527, 0.0152485659073014, 0.0152490766381601, 0.0152482746966042, 0.0152492286791497, 0.0152485836935141, 0.0152482121439152, 0.015248583693514, 0.0152492286791497, 0.0152482746966042, 0.0152490766381601, 0.0152485659073014, 0.0152485912260527, 0.0152488885975408, 0.0152488799101244, 0.0152487095241311, 0.0152485997475986, 0.0152486007403396, 0.0152486605635626, 0.0152487184816595, 0.0152487438522086, 0.0152487362451073, 0.0152487115199073, 0.0152486880470804, 0.0152486781840428, 0.0152486853536131, 0.0152487052119835, 0.0152487289910592, 0.0152487473406086, 0.0152487534804654, 0.0152487450069936, 0.0152487241813981, 0.0152486969070164, 0.0152486708517286, 0.0152486532825333, 0.0152486491612587, 0.0152486599271045
flux1:, 0.663470828688222, 0.0154500434849127, 0.0154500335479826, 0.0154500376558271, 0.0154500543562373, 0.0154500788529959, 0.0154501041975822, 0.0154501231342324, 0.0154501301816388, 0.0154501234172528, 0.0154501054160014, 0.0154500829070479, 0.0154500649583616, 0.0154500598715165, 0.0154500714418515, 0.0154500957596298, 0.0154501201980641, 0.0154501264614354, 0.0154500991553304, 0.015450039478767, 0.0154499788856117, 0.0154499785256214, 0.0154500898313955, 0.015450260958253, 0.015450267670025, 0.0154499669268315, 0.0154499443741355, 0.0154504614608212, 0.015449649604528, 0.0154506176107714, 0.0154499646212166, 0.0154495879901876, 0.0154499646212166, 0.0154506176107714, 0.015449649604528, 0.0154504614608212, 0.0154499443741355, 0.0154499669268315, 0.015450267670025, 0.015450260958253, 0.0154500898313955, 0.0154499785256214, 0.0154499788856118, 0.015450039478767, 0.0154500991553304, 0.0154501264614354, 0.0154501201980641, 0.0154500957596298, 0.0154500714418515, 0.0154500598715166, 0.0154500649583616, 0.0154500829070479, 0.0154501054160014, 0.0154501234172528, 0.0154501301816388, 0.0154501231342324, 0.0154501041975822, 0.0154500788529959, 0.0154500543562373, 0.0154500376558271, 0.0154500335479826, 0.0154500434849127
flux1:, 0.663733277591975, 0.0156402630003076, 0.0156402541136293, 0.0156402582277184, 0.015640273873926, 0.0156402964596457, 0.0156403194263343, 0.0156403360205293, 0.0156403412732154, 0.0156403336723361, 0.0156403160030334, 0.0156402949421012, 0.0156402792349199, 0.0156402766470227, 0.0156402903425696, 0.0156403158474778, 0.0156403402096886, 0.0156403451831971, 0.0156403158435195, 0.0156402541812555, 0.0156401924844314, 0.0156401923302491, 0.0156403046721614, 0.015640476094121, 0.0156404806899106, 0.0156401769259765, 0.0156401575052843, 0.0156406809529758, 0.0156398602313329, 0.0156408419909207, 0.015640181756431, 0.0156398004089862, 0.015640181756431, 0.0156408419909207, 0.0156398602313329, 0.0156406809529758, 0.0156401575052843, 0.0156401769259765, 0.0156404806899106, 0.015640476094121, 0.0156403046721614, 0.0156401923302491, 0.0156401924844314, 0.0156402541812555, 0.0156403158435195, 0.0156403451831971, 0.0156403402096886, 0.0156403158474778, 0.0156402903425696, 0.0156402766470227, 0.0156402792349199, 0.0156402949421012, 0.0156403160030334, 0.0156403336723361, 0.0156403412732154, 0.0156403360205293, 0.0156403194263343, 0.0156402964596457, 0.015640273873926, 0.0156402582277184, 0.0156402541136293, 0.0156402630003076
flux1:, 0.663995726495728, 0.0158188430274876, 0.015818835359468, 0.0158188394563123, 0.0158188538380577, 0.0158188741580938, 0.0158188943187878, 0.0158189081539362, 0.0158189112884701, 0.015818902682639, 0.0158188853615017, 0.01581886594167, 0.0158188528032554, 0.0158188531083348, 0.0158188693131025, 0.0158188963099372, 0.0158189207741414, 0.0158189244911739, 0.01581889301474, 0.0158188291491857, 0.0158187660354663, 0.0158187656858422, 0.0158188785966657, 0.0158190498916516, 0.0158190522517311, 0.015818745828702, 0.0158187298880033, 0.0158192596645147, 0.01581843112322, 0.0158194263067624, 0.0158187595867394, 0.0158183738931601, 0.0158187595867394, 0.0158194263067624, 0.01581843112322, 0.0158192596645147, 0.0158187298880033, 0.015818745828702, 0.0158190522517311, 0.0158190498916516, 0.0158188785966657, 0.0158187656858422, 0.0158187660354663, 0.0158188291491857, 0.01581889301474, 0.0158189244911739, 0.0158189207741414, 0.0158188963099372, 0.0158188693131025, 0.0158188531083348, 0.0158188528032554, 0.01581886594167, 0.0158188853615017, 0.015818902682639, 0.0158189112884701, 0.0158189081539362, 0.0158188943187878, 0.0158188741580938, 0.0158188538380577, 0.0158188394563123, 0.015818835359468, 0.0158188430274876
flux1:, 0.664258175399482, 0.0159853334652155, 0.0159853271269327, 0.0159853311429639, 0.015985344034972, 0.015985361747123, 0.0159853787102233, 0.0159853894219323, 0.0159853901713448, 0.0159853804407981, 0.0159853635149107, 0.0159853459363177, 0.0159853356764688, 0.0159853392311644, 0.0159853582806183, 0.0159853870253894, 0.0159854117313225, 0.0159854142048776, 0.0159853804895265, 0.0159853142237964, 0.0159852494143754, 0.0159852485080845, 0.015985361558759, 0.0159855323363545, 0.015985532363353, 0.0159852236483054, 0.0159852115073987, 0.0159857475308659, 0.0159849121962866, 0.015985920404241, 0.0159852479487914, 0.0159848582809846, 0.0159852479487914, 0.015985920404241, 0.0159849121962865, 0.0159857475308659, 0.0159852115073987, 0.0159852236483054, 0.015985532363353, 0.0159855323363545, 0.015985361558759, 0.0159852485080845, 0.0159852494143754, 0.0159853142237964, 0.0159853804895265, 0.0159854142048776, 0.0159854117313225, 0.0159853870253894, 0.0159853582806183, 0.0159853392311644, 0.0159853356764688, 0.0159853459363177, 0.0159853635149107, 0.0159853804407981, 0.0159853901713447, 0.0159853894219323, 0.0159853787102233, 0.015985361747123, 0.015985344034972, 0.0159853311429639, 0.0159853271269327, 0.0159853334652155
flux1:, 0.664520624303235, 0.0161393114426441, 0.0161393064870136, 0.0161393103247359, 0.0161393214985396, 0.0161393362882244, 0.0161393497142974, 0.016139357003658, 0.0161393551659902, 0.0161393442420433, 0.0161393277853109, 0.0161393122455763, 0.0161393051433945, 0.0161393122525352, 0.0161393344205976, 0.0161393651112221, 0.0161393901560658, 0.016139391380485, 0.0161393553321503, 0.0161392865011276, 0.0161392197647275, 0.0161392179935384, 0.0161393308038791, 0.0161395007118571, 0.0161394983315081, 0.0161391876913533, 0.0161391796320293, 0.0161397217596096, 0.0161388806242993, 0.0161399013772082, 0.0161392239182396, 0.0161388306463719, 0.0161392239182396, 0.0161399013772082, 0.0161388806242993, 0.0161397217596096, 0.0161391796320293, 0.0161391876913533, 0.0161394983315082, 0.0161395007118571, 0.0161393308038791, 0.0161392179935384, 0.0161392197647275, 0.0161392865011276, 0.0161393553321503, 0.016139391380485, 0.0161393901560658, 0.0161393651112221, 0.0161393344205976, 0.0161393122525352, 0.0161393051433945, 0.0161393122455763, 0.0161393277853109, 0.0161393442420433, 0.0161393551659902, 0.016139357003658, 0.0161393497142974, 0.0161393362882244, 0.0161393214985396, 0.0161393103247359, 0.0161393064870136, 0.0161393114426441
flux1:, 0.664783073206988, 0.0162803831069506, 0.0162803795314557, 0.0162803830682738, 0.0162803923053501, 0.0162804039005528, 0.0162804135163526, 0.0162804171605712, 0.0162804126043436, 0.0162804004689063, 0.016280384575908, 0.0162803712596009, 0.016280367550567, 0.0162803784541876, 0.0162804039424411, 0.016280436711906, 0.0162804621484278, 0.0162804621026361, 0.0162804236429582, 0.0162803521238733, 0.0162802832885125, 0.0162802804082935, 0.016280392655739, 0.0162805613849554, 0.0162805565458568, 0.0162802443416151, 0.0162802405986237, 0.0162807886166615, 0.0162799426265103, 0.016280975356987, 0.0162802936003873, 0.0162798970898884, 0.0162802936003873, 0.016280975356987, 0.0162799426265103, 0.0162807886166615, 0.0162802405986237, 0.0162802443416151, 0.0162805565458568, 0.0162805613849554, 0.016280392655739, 0.0162802804082935, 0.0162802832885125, 0.0162803521238733, 0.0162804236429582, 0.0162804621026361, 0.0162804621484278, 0.016280436711906, 0.0162804039424411, 0.0162803784541876, 0.016280367550567, 0.0162803712596009, 0.016280384575908, 0.0162804004689063, 0.0162804126043436, 0.0162804171605712, 0.0162804135163526, 0.0162804039005528, 0.0162803923053501, 0.0162803830682738, 0.0162803795314557, 0.0162803831069506
flux1:, 0.665045522110741, 0.0164081853022918, 0.0164081830550498, 0.0164081861542005, 0.0164081932596315, 0.0164082014447695, 0.0164082070548669, 0.0164082069147217, 0.0164081995811054, 0.0164081862634312, 0.0164081710415572, 0.0164081601092841, 0.016408159973299, 0.0164081748357078, 0.0164082037652688, 0.0164082386775176, 0.0164082645144329, 0.0164082631664771, 0.0164082222405635, 0.0164081479626027, 0.01640807692552, 0.016408072765052, 0.0164081841911584, 0.0164083514786832, 0.0164083441511339, 0.016408030732308, 0.0164080314854619, 0.0164085851015268, 0.0164077351449576, 0.016408779191762, 0.0164080938108938, 0.0164076944199142, 0.0164080938108938, 0.016408779191762, 0.0164077351449576, 0.0164085851015268, 0.0164080314854619, 0.016408030732308, 0.0164083441511339, 0.0164083514786832, 0.0164081841911584, 0.016408072765052, 0.01640807692552, 0.0164081479626027, 0.0164082222405635, 0.0164082631664771, 0.0164082645144329, 0.0164082386775176, 0.0164082037652688, 0.0164081748357078, 0.016408159973299, 0.016408160109284, 0.0164081710415572, 0.0164081862634312, 0.0164081995811054, 0.0164082069147217, 0.0164082070548669, 0.0164082014447695, 0.0164081932596315, 0.0164081861542005, 0.0164081830550498, 0.0164081853022918
flux1:, 0.665307971014495, 0.0165223871300336, 0.016522386118752, 0.0165223886416228, 0.016522393457441, 0.0165223980853474, 0.0165223995807376, 0.0165223956045047, 0.0165223855061567, 0.0165223710770872, 0.0165223566374503, 0.0165223482151796, 0.0165223517661982, 0.0165223706676221, 0.0165224030740339, 0.0165224401227001, 0.0165224663271572, 0.0165224636397487, 0.0165224202236708, 0.0165223431761476, 0.0165222699114531, 0.0165222643786094, 0.0165223747930844, 0.0165225404235265, 0.0165225305975464, 0.0165222162968327, 0.0165222216645642, 0.0165227805017085, 0.0165219274012623, 0.0165229820057319, 0.0165222936364287, 0.016521891713816, 0.0165222936364287, 0.0165229820057319, 0.0165219274012623, 0.0165227805017085, 0.0165222216645642, 0.0165222162968327, 0.0165225305975464, 0.0165225404235265, 0.0165223747930844, 0.0165222643786094, 0.0165222699114531, 0.0165223431761476, 0.0165224202236708, 0.0165224636397487, 0.0165224663271572, 0.0165224401227001, 0.0165224030740339, 0.0165223706676221, 0.0165223517661982, 0.0165223482151796, 0.0165223566374503, 0.0165223710770872, 0.0165223855061567, 0.0165223956045047, 0.0165223995807376, 0.0165223980853474, 0.016522393457441, 0.0165223886416228, 0.016522386118752, 0.0165223871300336
flux1:, 0.665570419918248, 0.0166226913807281, 0.0166226914839214, 0.0166226933029398, 0.016622695720314, 0.0166226967216184, 0.0166226940848292, 0.0166226863085109, 0.0166226735252184, 0.016622658089326, 0.0166226445370196, 0.0166226387062702, 0.0166226459840926, 0.0166226689153172, 0.0166227047466712, 0.0166227438566493, 0.0166227703586283, 0.0166227662953435, 0.0166227204029466, 0.0166226406416237, 0.0166225652053244, 0.016622558290381, 0.0166226675725583, 0.0166228313776137, 0.0166228190602934, 0.0166225041888628, 0.0166225142235087, 0.0166230778170139, 0.0166222223235771, 0.0166232866286003, 0.016622595865791, 0.0166221917496293, 0.016622595865791, 0.0166232866286003, 0.0166222223235771, 0.0166230778170139, 0.0166225142235087, 0.0166225041888628, 0.0166228190602934, 0.0166228313776137, 0.0166226675725583, 0.016622558290381, 0.0166225652053244, 0.0166226406416237, 0.0166227204029466, 0.0166227662953435, 0.0166227703586283, 0.0166227438566493, 0.0166227047466712, 0.0166226689153172, 0.0166226459840926, 0.0166226387062703, 0.0166226445370196, 0.016622658089326, 0.0166226735252184, 0.0166226863085109, 0.0166226940848292, 0.0166226967216184, 0.016622695720314, 0.0166226933029398, 0.0166226914839214, 0.0166226913807281
flux1:, 0.665832868822001, 0.0167088358289114, 0.0167088369086047, 0.0167088379198333, 0.0167088378893025, 0.0167088352786247, 0.0167088285850375, 0.0167088171289219, 0.0167088018003713, 0.0167087854865246, 0.0167087729108448, 0.0167087697003333, 0.0167087806650293, 0.0167088075253162, 0.0167088466436654, 0.0167088876753748, 0.0167089143737004, 0.0167089089054474, 0.0167088605940734, 0.0167087782452838, 0.0167087007774399, 0.0167086925533954, 0.016708800651148, 0.0167089625074765, 0.016708947719836, 0.0167086325633994, 0.0167086472484272, 0.0167092150452233, 0.0167083578350538, 0.0167094308866832, 0.0167087382827126, 0.0167083322994493, 0.0167087382827126, 0.0167094308866832, 0.0167083578350538, 0.0167092150452233, 0.0167086472484272, 0.0167086325633994, 0.016708947719836, 0.0167089625074765, 0.016708800651148, 0.0167086925533954, 0.01670870077744, 0.0167087782452838, 0.0167088605940734, 0.0167089089054474, 0.0167089143737004, 0.0167088876753748, 0.0167088466436654, 0.0167088075253162, 0.0167087806650293, 0.0167087697003333, 0.0167087729108448, 0.0167087854865246, 0.0167088018003713, 0.0167088171289219, 0.0167088285850375, 0.0167088352786248, 0.0167088378893025, 0.0167088379198333, 0.0167088369086047, 0.0167088358289114
flux1:, 0.666095317725754, 0.0167805943824835, 0.0167805962975323, 0.0167805964321172, 0.0167805939711857, 0.016780587849728, 0.0167805772650208, 0.0167805623267971, 0.0167805446429382, 0.0167805275938981, 0.0167805160591583, 0.0167805154384397, 0.01678052996776, 0.0167805605661742, 0.0167806027521498, 0.0167806455082266, 0.0167806722778167, 0.0167806653891617, 0.0167806147639205, 0.0167805300262268, 0.0167804507501051, 0.0167804413700053, 0.0167805482962046, 0.0167807081218065, 0.0167806908953603, 0.0167803757112093, 0.01678039496053, 0.0167809663213751, 0.0167801079959814, 0.0167811887476906, 0.0167804948123409, 0.0167800872765008, 0.0167804948123409, 0.0167811887476906, 0.0167801079959814, 0.0167809663213751, 0.01678039496053, 0.0167803757112093, 0.0167806908953603, 0.0167807081218065, 0.0167805482962046, 0.0167804413700053, 0.0167804507501051, 0.0167805300262268, 0.0167806147639205, 0.0167806653891617, 0.0167806722778167, 0.0167806455082266, 0.0167806027521498, 0.0167805605661742, 0.01678052996776, 0.0167805154384397, 0.0167805160591583, 0.0167805275938981, 0.0167805446429382, 0.0167805623267971, 0.0167805772650208, 0.016780587849728, 0.0167805939711857, 0.0167805964321172, 0.0167805962975323, 0.0167805943824835
flux1:, 0.666357766629508, 0.016837778079205, 0.0168377806983308, 0.0168377799320139, 0.0168377751295641, 0.0168377656838856, 0.0168377514577184, 0.016837733302554, 0.016837713492153, 0.0168376958538593, 0.0168376853913964, 0.016837687266936, 0.0168377051569257, 0.0168377392170484, 0.0168377841774484, 0.0168378284114868, 0.0168378551114052, 0.0168378468063541, 0.0168377940226397, 0.0168377071658699, 0.0168376263840824, 0.0168376160754698, 0.0168377219021873, 0.0168378796515101, 0.0168378600247496, 0.0168375450399231, 0.0168375686993629, 0.0168381429037695, 0.0168372839925893, 0.0168383713120874, 0.0168376765142417, 0.0168372677287079, 0.0168376765142417, 0.0168383713120874, 0.0168372839925893, 0.0168381429037695, 0.0168375686993629, 0.0168375450399231, 0.0168378600247496, 0.0168378796515101, 0.0168377219021873, 0.0168376160754698, 0.0168376263840824, 0.0168377071658699, 0.0168377940226397, 0.0168378468063541, 0.0168378551114052, 0.0168378284114868, 0.0168377841774484, 0.0168377392170484, 0.0168377051569257, 0.016837687266936, 0.0168376853913964, 0.0168376958538593, 0.016837713492153, 0.016837733302554, 0.0168377514577184, 0.0168377656838856, 0.0168377751295641, 0.0168377799320139, 0.0168377806983308, 0.016837778079205
flux1:, 0.666620215533261, 0.0168802359237098, 0.0168802391373677, 0.0168802374973924, 0.0168802305145601, 0.0168802180115292, 0.0168802004677918, 0.0168801794159336, 0.0168801577339973, 0.0168801396452133, 0.0168801302471214, 0.0168801344611145, 0.0168801554299889, 0.0168801925978342, 0.0168802399758161, 0.0168802854026991, 0.0168803118845483, 0.0168803021914093, 0.0168802474554353, 0.0168801588170419, 0.0168800769047815, 0.0168800659614965, 0.016880170812237, 0.0168803264702872, 0.0168803044852884, 0.0168799898959738, 0.016880017746892, 0.0168805940006897, 0.0168797349664141, 0.0168808276448365, 0.0168801324156676, 0.0168797226724883, 0.0168801324156676, 0.0168808276448365, 0.0168797349664141, 0.0168805940006897, 0.016880017746892, 0.0168799898959738, 0.0168803044852884, 0.0168803264702873, 0.016880170812237, 0.0168800659614965, 0.0168800769047815, 0.0168801588170419, 0.0168802474554353, 0.0168803021914093, 0.0168803118845483, 0.0168802854026991, 0.016880239975816, 0.0168801925978342, 0.0168801554299889, 0.0168801344611145, 0.0168801302471214, 0.0168801396452132, 0.0168801577339973, 0.0168801794159336, 0.0168802004677918, 0.0168802180115292, 0.0168802305145601, 0.0168802374973924, 0.0168802391373677, 0.0168802359237098
flux1:, 0.666882664437014, 0.0169078555593771, 0.0169078592896598, 0.0169078568585606, 0.0169078479259209, 0.0169078327040542, 0.0169078122281823, 0.0169077886407672, 0.0169077653555691, 0.0169077469385238, 0.0169077385535523, 0.0169077448856667, 0.0169077685808511, 0.0169078084356564, 0.016907857823056, 0.0169079041303481, 0.0169079302465338, 0.0169079192215319, 0.0169078627887485, 0.016907772767556, 0.0169076901631598, 0.01690767893483, 0.0169077829751526, 0.0169079365509198, 0.016907912250274, 0.0169075982224994, 0.0169076299874618, 0.016908207432783, 0.0169073486790748, 0.0169084454422934, 0.0169077501798049, 0.0169073397614626, 0.0169077501798049, 0.0169084454422934, 0.0169073486790748, 0.016908207432783, 0.0169076299874618, 0.0169075982224994, 0.016907912250274, 0.0169079365509198, 0.0169077829751526, 0.01690767893483, 0.0169076901631597, 0.016907772767556, 0.0169078627887485, 0.0169079192215319, 0.0169079302465338, 0.0169079041303481, 0.016907857823056, 0.0169078084356564, 0.0169077685808511, 0.0169077448856667, 0.0169077385535523, 0.0169077469385238, 0.0169077653555691, 0.0169077886407673, 0.0169078122281823, 0.0169078327040542, 0.0169078479259209, 0.0169078568585606, 0.0169078592896598, 0.0169078555593771
flux1:, 0.667145113340768, 0.0169205637704319, 0.0169205679783462, 0.0169205648943088, 0.0169205543054419, 0.0169205367630416, 0.0169205137870572, 0.0169204880509023, 0.0169204634313424, 0.0169204447839403, 0.0169204373158715, 0.0169204454879333, 0.0169204714960118, 0.0169205135634413, 0.0169205645146482, 0.0169206113744892, 0.0169206369859079, 0.0169206247152937, 0.0169205668866519, 0.0169204759341681, 0.0169203931273455, 0.0169203820069837, 0.0169204854339273, 0.0169206369534431, 0.0169206103776866, 0.0169202970493026, 0.0169203323996415, 0.0169209101270345, 0.0169200520083005, 0.0169211515300181, 0.0169204566047177, 0.0169200457857863, 0.0169204566047177, 0.0169211515300181, 0.0169200520083005, 0.0169209101270345, 0.0169203323996415, 0.0169202970493026, 0.0169206103776866, 0.0169206369534431, 0.0169204854339273, 0.0169203820069837, 0.0169203931273455, 0.0169204759341681, 0.0169205668866519, 0.0169206247152938, 0.0169206369859079, 0.0169206113744892, 0.0169205645146482, 0.0169205135634413, 0.0169204714960118, 0.0169204454879333, 0.0169204373158715, 0.0169204447839403, 0.0169204634313424, 0.0169204880509023, 0.0169205137870572, 0.0169205367630416, 0.0169205543054419, 0.0169205648943088, 0.0169205679783462, 0.0169205637704319
flux1:, 0.667407562244521, 0.0169183268107377, 0.0169183315003669, 0.0169183279540627, 0.0169183160557827, 0.0169182966364618, 0.0169182716225116, 0.0169182441346877, 0.0169182184386843, 0.0169181996287469, 0.0169181929374246, 0.016918202620912, 0.0169182304800892, 0.0169182742472771, 0.0169183262940398, 0.0169183733749738, 0.0169183983577207, 0.0169183849581938, 0.0169183260743226, 0.0169182346838995, 0.0169181522020633, 0.0169181416122657, 0.0169182446430273, 0.0169183941423859, 0.0169183653280717, 0.01691805281197, 0.0169180913769853, 0.0169186684392734, 0.0169178112720813, 0.0169189121883183, 0.0169182179497655, 0.0169178069988627, 0.0169182179497655, 0.0169189121883183, 0.0169178112720813, 0.0169186684392734, 0.0169180913769853, 0.0169180528119701, 0.0169183653280717, 0.0169183941423859, 0.0169182446430273, 0.0169181416122657, 0.0169181522020633, 0.0169182346838995, 0.0169183260743226, 0.0169183849581938, 0.0169183983577207, 0.0169183733749737, 0.0169183262940399, 0.0169182742472771, 0.0169182304800892, 0.016918202620912, 0.0169181929374246, 0.0169181996287469, 0.0169182184386843, 0.0169182441346877, 0.0169182716225116, 0.0169182966364618, 0.0169183160557827, 0.0169183279540627, 0.0169183315003669, 0.0169183268107376
flux1:, 0.667670011148274, 0.0169011505568928, 0.0169011557761718, 0.0169011520041911, 0.0169011391839208, 0.0169011183602507, 0.0169010917834821, 0.0169010629364701, 0.016901036400995, 0.0169010174628748, 0.0169010113679001, 0.0169010221939569, 0.0169010514085075, 0.016901096340294, 0.0169011490067989, 0.0169011959849957, 0.0169012202357512, 0.0169012058531139, 0.0169011462865828, 0.0169010549808087, 0.0169009733740162, 0.016900963752303, 0.016901066612637, 0.016901214131288, 0.0169011831098053, 0.01690087149826, 0.0169009128757546, 0.0169014883032031, 0.0169006323788721, 0.0169017333034067, 0.0169010400873496, 0.0169006292692849, 0.0169010400873496, 0.0169017333034067, 0.016900632378872, 0.0169014883032031, 0.0169009128757546, 0.01690087149826, 0.0169011831098053, 0.016901214131288, 0.016901066612637, 0.016900963752303, 0.0169009733740162, 0.0169010549808087, 0.0169011462865828, 0.0169012058531139, 0.0169012202357512, 0.0169011959849957, 0.0169011490067989, 0.016901096340294, 0.0169010514085075, 0.0169010221939569, 0.0169010113679001, 0.0169010174628748, 0.016901036400995, 0.0169010629364701, 0.0169010917834821, 0.0169011183602507, 0.0169011391839209, 0.0169011520041911, 0.0169011557761718, 0.0169011505568928
flux1:, 0.667932460052027, 0.0168690804844373, 0.0168690863224873, 0.0168690825977165, 0.0168690692686599, 0.0168690475247724, 0.0168690198564112, 0.0168689900245798, 0.0168689628578401, 0.0168689437915935, 0.0168689380785484, 0.0168689496500939, 0.0168689797061834, 0.0168690252618417, 0.0168690780794146, 0.0168691246487916, 0.0168691480886322, 0.0168691328946873, 0.0168690730406197, 0.0168689823574027, 0.016868902182476, 0.0168688939663362, 0.0168689968791384, 0.016869142453735, 0.0168691092509397, 0.0168687986209079, 0.0168688423886969, 0.0168694152049953, 0.0168685608028551, 0.0168696603431532, 0.0168689684789499, 0.0168685580569629, 0.0168689684789499, 0.0168696603431532, 0.0168685608028551, 0.0168694152049953, 0.0168688423886969, 0.0168687986209079, 0.0168691092509397, 0.016869142453735, 0.0168689968791384, 0.0168688939663362, 0.016868902182476, 0.0168689823574027, 0.0168690730406197, 0.0168691328946873, 0.0168691480886322, 0.0168691246487916, 0.0168690780794146, 0.0168690252618417, 0.0168689797061834, 0.0168689496500939, 0.0168689380785484, 0.0168689437915935, 0.0168689628578401, 0.0168689900245798, 0.0168690198564112, 0.0168690475247724, 0.0168690692686599, 0.0168690825977165, 0.0168690863224873, 0.0168690804844373
flux1:, 0.668194908955781, 0.0168222014671926, 0.016822208048398, 0.0168222046678729, 0.0168221912527677, 0.0168221690667968, 0.0168221407582565, 0.0168221102863075, 0.0168220826624317, 0.0168220634355794, 0.0168220578644913, 0.0168220697698882, 0.0168221001520748, 0.0168221458018228, 0.016822198322641, 0.0168222442034663, 0.0168222667799391, 0.0168222509677407, 0.0168221912331294, 0.0168221017109955, 0.0168220235154148, 0.0168220171276222, 0.0168221203021372, 0.0168222639611849, 0.0168222285978551, 0.0168219190170284, 0.016821964745021, 0.0168225339835654, 0.016821681384357, 0.016822778157514, 0.0168220879755323, 0.0168216782135135, 0.0168220879755323, 0.016822778157514, 0.016821681384357, 0.0168225339835655, 0.016821964745021, 0.0168219190170284, 0.0168222285978551, 0.0168222639611849, 0.0168221203021372, 0.0168220171276222, 0.0168220235154148, 0.0168221017109955, 0.0168221912331294, 0.0168222509677407, 0.0168222667799391, 0.0168222442034663, 0.016822198322641, 0.0168221458018228, 0.0168221001520748, 0.0168220697698882, 0.0168220578644913, 0.0168220634355794, 0.0168220826624317, 0.0168221102863075, 0.0168221407582565, 0.0168221690667968, 0.0168221912527677, 0.0168222046678729, 0.016822208048398, 0.0168222014671926
flux1:, 0.668457357859534, 0.0167606374009855, 0.016760644876205, 0.0167606421471359, 0.0167606290614504, 0.0167606068886943, 0.0167605783574748, 0.0167605475513659, 0.0167605196077933, 0.0167605001595382, 0.0167604944751645, 0.0167605063028183, 0.0167605365105226, 0.0167605817511278, 0.016760633560395, 0.0167606785060499, 0.01676070019345, 0.0167606839711117, 0.0167606247632577, 0.016760536926422, 0.0167604612325924, 0.0167604570673352, 0.0167605606893848, 0.0167607024488846, 0.0167606649419699, 0.016760356475328, 0.0167604037377615, 0.0167609684577085, 0.0167601179566034, 0.0167612106048293, 0.0167605224435237, 0.0167601136081147, 0.0167605224435237, 0.0167612106048293, 0.0167601179566034, 0.0167609684577085, 0.0167604037377615, 0.016760356475328, 0.0167606649419699, 0.0167607024488846, 0.0167605606893848, 0.0167604570673352, 0.0167604612325924, 0.016760536926422, 0.0167606247632577, 0.0167606839711117, 0.01676070019345, 0.0167606785060499, 0.016760633560395, 0.0167605817511278, 0.0167605365105226, 0.0167605063028183, 0.0167604944751645, 0.0167605001595382, 0.0167605196077933, 0.0167605475513659, 0.0167605783574748, 0.0167606068886943, 0.0167606290614504, 0.0167606421471359, 0.016760644876205, 0.0167606374009855
flux1:, 0.668719806763287, 0.0166845506542196, 0.0166845591897132, 0.0166845574144906, 0.0166845450499567, 0.0166845233075916, 0.0166844949256015, 0.0166844640463017, 0.0166844358839029, 0.0166844161315249, 0.0166844100749303, 0.0166844214281433, 0.0166844509913707, 0.0166844953602208, 0.0166845460863501, 0.0166845898880325, 0.0166846106859283, 0.0166845942692744, 0.0166845359838173, 0.0166844503275991, 0.0166843776180722, 0.0166843760283911, 0.0166844802519655, 0.0166846201121895, 0.0166845804767759, 0.0166842731933707, 0.0166843215807642, 0.0166848808823415, 0.0166840328010777, 0.0166851200062801, 0.016684434218664, 0.0166840265811394, 0.016684434218664, 0.0166851200062801, 0.0166840328010777, 0.0166848808823415, 0.0166843215807642, 0.0166842731933707, 0.0166845804767759, 0.0166846201121895, 0.0166844802519655, 0.0166843760283911, 0.0166843776180722, 0.0166844503275991, 0.0166845359838173, 0.0166845942692744, 0.0166846106859283, 0.0166845898880325, 0.0166845460863501, 0.0166844953602208, 0.0166844509913707, 0.0166844214281432, 0.0166844100749303, 0.0166844161315249, 0.0166844358839029, 0.0166844640463017, 0.0166844949256015, 0.0166845233075916, 0.0166845450499567, 0.0166845574144906, 0.0166845591897132, 0.0166845506542196
flux1:, 0.66898225566704, 0.0165941413489467, 0.0165941511137465, 0.0165941505747989, 0.0165941392841515, 0.0165941183382241, 0.0165940904230115, 0.0165940596832645, 0.0165940313690573, 0.0165940112160728, 0.0165940045368923, 0.016594015048277, 0.0165940435419246, 0.0165940866290161, 0.0165941359514769, 0.0165941784407463, 0.016594198370897, 0.0165941819753065, 0.0165941249843439, 0.0165940419614851, 0.0165939726656685, 0.0165939739526372, 0.016594078893116, 0.0165942168365925, 0.0165941750884668, 0.0165938690681458, 0.0165939181985567, 0.0165944712371457, 0.0165936259348175, 0.0165947064318785, 0.0165940233911379, 0.016593617228982, 0.0165940233911379, 0.0165947064318785, 0.0165936259348175, 0.0165944712371457, 0.0165939181985567, 0.0165938690681458, 0.0165941750884668, 0.0165942168365925, 0.0165940788931159, 0.0165939739526372, 0.0165939726656685, 0.0165940419614851, 0.0165941249843439, 0.0165941819753065, 0.016594198370897, 0.0165941784407463, 0.0165941359514769, 0.0165940866290161, 0.0165940435419246, 0.016594015048277, 0.0165940045368923, 0.0165940112160728, 0.0165940313690573, 0.0165940596832645, 0.0165940904230115, 0.0165941183382241, 0.0165941392841515, 0.0165941505747989, 0.0165941511137465, 0.0165941413489467
flux1:, 0.669244704570794, 0.0164896464772265, 0.0164896576297789, 0.0164896585751614, 0.016489648658874, 0.0164896288141623, 0.0164896016233599, 0.0164895711874532, 0.0164895427596194, 0.016489522105188, 0.0164895145739279, 0.0164895239187065, 0.0164895509748564, 0.0164895924322684, 0.0164896400868808, 0.0164896811360594, 0.0164897002379544, 0.0164896840697998, 0.0164896287105948, 0.0164895487190037, 0.0164894832018245, 0.0164894876058217, 0.0164895933350194, 0.0164897293257427, 0.0164896854844023, 0.0164893808241816, 0.0164894303533692, 0.0164899763519224, 0.0164891342340223, 0.0164902068224178, 0.0164895269264514, 0.0164891225245557, 0.0164895269264514, 0.0164902068224178, 0.0164891342340223, 0.0164899763519224, 0.0164894303533692, 0.0164893808241816, 0.0164896854844023, 0.0164897293257427, 0.0164895933350194, 0.0164894876058217, 0.0164894832018245, 0.0164895487190037, 0.0164896287105948, 0.0164896840697998, 0.0164897002379544, 0.0164896811360594, 0.0164896400868808, 0.0164895924322684, 0.0164895509748564, 0.0164895239187065, 0.0164895145739279, 0.016489522105188, 0.0164895427596194, 0.0164895711874532, 0.0164896016233599, 0.0164896288141623, 0.016489648658874, 0.0164896585751614, 0.0164896576297789, 0.0164896464772265
flux1:, 0.669507153474547, 0.0163713388586425, 0.0163713515335909, 0.0163713541641358, 0.0163713458598231, 0.0163713273529783, 0.0163713010820799, 0.0163712710684407, 0.0163712425432197, 0.016371221292207, 0.0163712127119268, 0.0163712206194987, 0.0163712459372081, 0.0163712854857572, 0.0163713312673451, 0.0163713707879025, 0.0163713891132293, 0.0163713733613372, 0.016371319926094, 0.0163712432984742, 0.0163711818513806, 0.0163711895457085, 0.0163712960888483, 0.0163714300726686, 0.0163713841646005, 0.0163710809844034, 0.0163711306145522, 0.0163716688739737, 0.0163708303993539, 0.0163718939528302, 0.0163712176275444, 0.0163708152789707, 0.0163712176275444, 0.0163718939528302, 0.0163708303993539, 0.0163716688739737, 0.0163711306145522, 0.0163710809844034, 0.0163713841646005, 0.0163714300726686, 0.0163712960888483, 0.0163711895457085, 0.0163711818513806, 0.0163712432984742, 0.016371319926094, 0.0163713733613372, 0.0163713891132293, 0.0163713707879025, 0.0163713312673451, 0.0163712854857572, 0.0163712459372081, 0.0163712206194988, 0.0163712127119268, 0.016371221292207, 0.0163712425432197, 0.0163712710684407, 0.0163713010820799, 0.0163713273529783, 0.0163713458598231, 0.0163713541641358, 0.0163713515335909, 0.0163713388586425
flux1:, 0.6697696023783, 0.0162395259458409, 0.0162395402418044, 0.0162395447005684, 0.0162395381755604, 0.0162395211717549, 0.0162394959551464, 0.0162394664414256, 0.0162394378213551, 0.0162394158944254, 0.0162394061111778, 0.0162394123744253, 0.0162394357266448, 0.0162394731595578, 0.0162395169220075, 0.016239554861156, 0.0162395724675584, 0.0162395572951229, 0.0162395060222661, 0.0162394330180129, 0.0162393758525921, 0.0162393869395976, 0.016239494274237, 0.0162396261803312, 0.0162395782423639, 0.0162392766898682, 0.0162393261765735, 0.0162398560837687, 0.0162390217692737, 0.0162400752433712, 0.0162394029446112, 0.0162390029508782, 0.0162394029446112, 0.0162400752433712, 0.0162390217692737, 0.0162398560837687, 0.0162393261765735, 0.0162392766898682, 0.0162395782423639, 0.0162396261803312, 0.016239494274237, 0.0162393869395976, 0.0162393758525921, 0.0162394330180129, 0.0162395060222661, 0.0162395572951229, 0.0162395724675584, 0.016239554861156, 0.0162395169220075, 0.0162394731595578, 0.0162394357266448, 0.0162394123744253, 0.0162394061111778, 0.0162394158944253, 0.0162394378213551, 0.0162394664414256, 0.0162394959551464, 0.0162395211717549, 0.0162395381755604, 0.0162395447005684, 0.0162395402418045, 0.0162395259458409
flux1:, 0.670032051282053, 0.0160945484858758, 0.0160945644550104, 0.0160945708196044, 0.0160945661670151, 0.0160945507601147, 0.0160945266751066, 0.0160944977052798, 0.0160944689881829, 0.0160944463312947, 0.0160944352427659, 0.0160944397246839, 0.0160944609620835, 0.016094496145669, 0.0160945377995612, 0.016094574135374, 0.0160945910798949, 0.0160945766172576, 0.0160945276845885, 0.0160944584842375, 0.0160944057286222, 0.0160944202383686, 0.0160945282952136, 0.0160946580384906, 0.0160946081210197, 0.0160943083753869, 0.0160943575326758, 0.0160948785660632, 0.016094048988678, 0.0160950914259717, 0.016094423640021, 0.0160940263108972, 0.016094423640021, 0.0160950914259717, 0.016094048988678, 0.0160948785660632, 0.0160943575326758, 0.0160943083753869, 0.0160946081210197, 0.0160946580384906, 0.0160945282952136, 0.0160944202383686, 0.0160944057286222, 0.0160944584842375, 0.0160945276845885, 0.0160945766172576, 0.0160945910798949, 0.016094574135374, 0.0160945377995612, 0.016094496145669, 0.0160944609620835, 0.0160944397246839, 0.0160944352427659, 0.0160944463312947, 0.0160944689881829, 0.0160944977052798, 0.0160945266751066, 0.0160945507601147, 0.0160945661670151, 0.0160945708196044, 0.0160945644550104, 0.0160945484858758
flux1:, 0.670294500185807, 0.0159367790459632, 0.0159367966859702, 0.0159368049641873, 0.0159368022025884, 0.0159367884186771, 0.0159367654921203, 0.0159367370850334, 0.0159367082731245, 0.0159366848658412, 0.015936672427728, 0.0159366750651003, 0.0159366941167297, 0.0159367269881729, 0.0159367664962666, 0.0159368012316948, 0.0159368175643093, 0.01593680390298, 0.015936757423, 0.0159366921254055, 0.0159366438235242, 0.0159366617149605, 0.0159367703804332, 0.0159368978646887, 0.0159368460345783, 0.015936548308885, 0.0159365970121203, 0.0159371087444928, 0.015936284540944, 0.0159373150739529, 0.0159366523165912, 0.0159362579693901, 0.0159366523165912, 0.0159373150739529, 0.015936284540944, 0.0159371087444928, 0.0159365970121203, 0.015936548308885, 0.0159368460345783, 0.0159368978646887, 0.0159367703804332, 0.0159366617149605, 0.0159366438235242, 0.0159366921254055, 0.015936757423, 0.01593680390298, 0.0159368175643093, 0.0159368012316948, 0.0159367664962666, 0.0159367269881729, 0.0159366941167297, 0.0159366750651003, 0.015936672427728, 0.0159366848658412, 0.0159367082731245, 0.0159367370850334, 0.0159367654921203, 0.0159367884186771, 0.0159368022025884, 0.0159368049641873, 0.0159367966859702, 0.0159367790459632
flux1:, 0.67055694908956, 0.0157666204129671, 0.0157666396620566, 0.0157666497910082, 0.0157666488676208, 0.0157666366715187, 0.0157666148884615, 0.0157665870471853, 0.0157665581556715, 0.0157665340177731, 0.0157665202475597, 0.0157665210515508, 0.0157665379224108, 0.0157665684849441, 0.0157666058558822, 0.0157666390120871, 0.0157666547697221, 0.0157666419579541, 0.0157665979755514, 0.0157665365978595, 0.0157664927114729, 0.0157665138759469, 0.0157666229963027, 0.0157667481179122, 0.0157666944608926, 0.0157663990031335, 0.015766447189729, 0.0157669492884478, 0.0157661311522925, 0.0157671490040922, 0.015766491818254, 0.0157661007766509, 0.015766491818254, 0.0157671490040922, 0.0157661311522925, 0.0157669492884478, 0.015766447189729, 0.0157663990031335, 0.0157666944608926, 0.0157667481179122, 0.0157666229963027, 0.0157665138759469, 0.0157664927114729, 0.0157665365978595, 0.0157665979755514, 0.0157666419579541, 0.0157666547697221, 0.0157666390120871, 0.0157666058558822, 0.0157665684849441, 0.0157665379224108, 0.0157665210515508, 0.0157665202475597, 0.0157665340177731, 0.0157665581556715, 0.0157665870471853, 0.0157666148884615, 0.0157666366715187, 0.0157666488676208, 0.0157666497910082, 0.0157666396620566, 0.0157666204129671
flux1:, 0.670819397993313, 0.0155845038765652, 0.0155845246116885, 0.015584536460452, 0.0155845372575688, 0.0155845265618369, 0.0155845058755843, 0.015584478596921, 0.0155844496615249, 0.0155844248575085, 0.0155844098354413, 0.0155844088891261, 0.0155844236548751, 0.015584451970687, 0.015584487251363, 0.0155845188607966, 0.0155845340621966, 0.0155845221023557, 0.0155844805949487, 0.0155844230753126, 0.0155843834886695, 0.0155844077555499, 0.0155845171422852, 0.0155846397942097, 0.0155845844166109, 0.0155842915092049, 0.015584339177162, 0.0155848314017627, 0.01558402007809, 0.0155850245607415, 0.0155843735128665, 0.0155839861052728, 0.0155843735128665, 0.0155850245607415, 0.0155840200780901, 0.0155848314017627, 0.015584339177162, 0.0155842915092049, 0.0155845844166109, 0.0155846397942097, 0.0155845171422852, 0.0155844077555499, 0.0155843834886695, 0.0155844230753126, 0.0155844805949487, 0.0155845221023557, 0.0155845340621966, 0.0155845188607966, 0.015584487251363, 0.015584451970687, 0.0155844236548751, 0.0155844088891261, 0.0155844098354413, 0.0155844248575085, 0.0155844496615249, 0.015584478596921, 0.0155845058755843, 0.0155845265618369, 0.0155845372575688, 0.015584536460452, 0.0155845246116885, 0.0155845038765652
flux1:, 0.671081846897066, 0.0153908874065655, 0.0153909094450245, 0.0153909228206014, 0.0153909251647801, 0.0153909158405838, 0.0153908961834731, 0.0153908694669775, 0.0153908405498866, 0.0153908151910685, 0.0153907990582764, 0.0153907965112799, 0.0153908093104202, 0.0153908354917615, 0.0153908687588222, 0.0153908988584835, 0.0153909135002305, 0.0153909023481086, 0.0153908632282307, 0.0153908094311104, 0.0153907739579568, 0.0153908011020498, 0.0153909105383052, 0.0153910306141782, 0.0153909736438775, 0.0153906836016642, 0.0153907308060234, 0.0153912130034001, 0.0153904092813581, 0.0153913997923332, 0.0153907554675512, 0.0153903720250951, 0.0153907554675512, 0.0153913997923332, 0.0153904092813582, 0.0153912130034001, 0.0153907308060234, 0.0153906836016642, 0.0153909736438775, 0.0153910306141782, 0.0153909105383052, 0.0153908011020498, 0.0153907739579568, 0.0153908094311104, 0.0153908632282307, 0.0153909023481085, 0.0153909135002305, 0.0153908988584835, 0.0153908687588222, 0.0153908354917615, 0.0153908093104202, 0.0153907965112799, 0.0153907990582764, 0.0153908151910685, 0.0153908405498866, 0.0153908694669775, 0.0153908961834731, 0.0153909158405838, 0.0153909251647801, 0.0153909228206014, 0.0153909094450245, 0.0153908874065655
flux1:, 0.67134429580082, 0.0151862537352675, 0.0151862768396011, 0.0151862914957952, 0.0151862951692249, 0.0151862870583527, 0.0151862683525495, 0.0151862422084837, 0.0151862134023406, 0.015186187646414, 0.0151861706002727, 0.015186166660826, 0.0151861776848256, 0.0151862018838256, 0.0151862332348094, 0.0151862618600669, 0.0151862759139936, 0.015186265480124, 0.0151862286003311, 0.0151861783241122, 0.0151861467167068, 0.0151861764670999, 0.0151862857147361, 0.0151864031128134, 0.0151863446993072, 0.0151860578660883, 0.0151861047134621, 0.0151865768108813, 0.0151857815143123, 0.0151867575311631, 0.0151861205274867, 0.0151857413816671, 0.0151861205274867, 0.0151867575311631, 0.0151857815143123, 0.0151865768108813, 0.0151861047134621, 0.0151860578660883, 0.0151863446993072, 0.0151864031128134, 0.0151862857147361, 0.0151861764670999, 0.0151861467167068, 0.0151861783241122, 0.0151862286003311, 0.015186265480124, 0.0151862759139936, 0.0151862618600669, 0.0151862332348094, 0.0151862018838256, 0.0151861776848256, 0.015186166660826, 0.0151861706002727, 0.015186187646414, 0.0151862134023406, 0.0151862422084837, 0.0151862683525495, 0.0151862870583527, 0.0151862951692249, 0.0151862914957952, 0.0151862768396011, 0.0151862537352675
flux1:, 0.671606744704573, 0.0149711083561097, 0.0149711322419551, 0.0149711478906229, 0.0149711526439644, 0.0149711455712647, 0.0149711277389222, 0.0149711021946558, 0.0149710736243325, 0.0149710476723802, 0.014971029959358, 0.0149710248841966, 0.0149710343660778, 0.0149710567638242, 0.0149710863084121, 0.0149711134877375, 0.0149711268998896, 0.014971117052825, 0.014971082212706, 0.0149710351992898, 0.0149710071590104, 0.0149710392089366, 0.0149711480159522, 0.0149712626427224, 0.0149712029562802, 0.0149709197000153, 0.0149709663414403, 0.0149714283377014, 0.0149706423142343, 0.0149716033877992, 0.0149709743095359, 0.0149705997896235, 0.0149709743095359, 0.0149716033877992, 0.0149706423142343, 0.0149714283377014, 0.0149709663414403, 0.0149709197000153, 0.0149712029562802, 0.0149712626427224, 0.0149711480159522, 0.0149710392089366, 0.0149710071590104, 0.0149710351992899, 0.014971082212706, 0.014971117052825, 0.0149711268998896, 0.0149711134877375, 0.0149710863084121, 0.0149710567638242, 0.0149710343660778, 0.0149710248841966, 0.014971029959358, 0.0149710476723802, 0.0149710736243325, 0.0149711021946558, 0.0149711277389222, 0.0149711455712647, 0.0149711526439644, 0.0149711478906229, 0.0149711322419551, 0.0149711083561097
flux1:, 0.671869193608326, 0.0147459774500923, 0.0147460017965481, 0.0147460181205511, 0.0147460236864952, 0.0147460174720115, 0.0147460004442045, 0.0147459755486881, 0.0147459473707317, 0.0147459214618373, 0.014745903368188, 0.0147458974508078, 0.0147459056527862, 0.0147459264482229, 0.0147459543000498, 0.0147459800509334, 0.0147459927421514, 0.0147459833135671, 0.0147459502685534, 0.0147459062144987, 0.0147458814035772, 0.0147459154208731, 0.0147460235288416, 0.0147461353021257, 0.0147460745320268, 0.0147457952388496, 0.0147458418612525, 0.0147462938163703, 0.0147455179253632, 0.0147464636718423, 0.0147458431224554, 0.0147454735527233, 0.0147458431224554, 0.0147464636718423, 0.0147455179253632, 0.0147462938163703, 0.0147458418612525, 0.0147457952388496, 0.0147460745320268, 0.0147461353021257, 0.0147460235288416, 0.0147459154208731, 0.0147458814035773, 0.0147459062144987, 0.0147459502685534, 0.0147459833135671, 0.0147459927421514, 0.0147459800509334, 0.0147459543000498, 0.0147459264482229, 0.0147459056527862, 0.0147458974508078, 0.014745903368188, 0.0147459214618373, 0.0147459473707317, 0.0147459755486881, 0.0147460004442045, 0.0147460174720115, 0.0147460236864952, 0.0147460181205511, 0.0147460017965481, 0.0147459774500923
flux1:, 0.67213164251208, 0.0145114057516515, 0.0145114302135244, 0.0145114468806374, 0.0145114529874215, 0.0145114474575572, 0.0145114311815128, 0.0145114070075915, 0.0145113794073699, 0.0145113538111057, 0.0145113356518759, 0.0145113292097286, 0.0145113364105016, 0.0145113558096743, 0.0145113820790849, 0.0145114064053263, 0.0145114182734232, 0.0145114090648273, 0.0145113775364217, 0.0145113361051677, 0.0145113141590701, 0.014511349796801, 0.0145114569480238, 0.0145115657994276, 0.0145115041513264, 0.0145112292185955, 0.0145112760352122, 0.0145117180590356, 0.0145109531587932, 0.0145118832510465, 0.0145112718257088, 0.0145109075225792, 0.0145112718257088, 0.0145118832510465, 0.0145109531587932, 0.0145117180590356, 0.0145112760352122, 0.0145112292185955, 0.0145115041513264, 0.0145115657994276, 0.0145114569480238, 0.014511349796801, 0.0145113141590701, 0.0145113361051677, 0.0145113775364217, 0.0145114090648273, 0.0145114182734232, 0.0145114064053263, 0.0145113820790849, 0.0145113558096743, 0.0145113364105016, 0.0145113292097286, 0.014511335651876, 0.0145113538111057, 0.0145113794073699, 0.0145114070075915, 0.0145114311815128, 0.0145114474575572, 0.0145114529874215, 0.0145114468806374, 0.0145114302135244, 0.0145114057516515
flux1:, 0.672394091415833, 0.0142679543657663, 0.0142679785869892, 0.0142679952639879, 0.0142680016481453, 0.0142679966452859, 0.0142679810895611, 0.0142679577340388, 0.01426793092076, 0.014267905927942, 0.0142678880348381, 0.0142678813960757, 0.0142678878783479, 0.0142679060844781, 0.0142679308725382, 0.0142679537630124, 0.0142679646864396, 0.0142679554771915, 0.0142679251641866, 0.0142678859988596, 0.0142678665388193, 0.0142679034456642, 0.0142680093897704, 0.0142681152663945, 0.0142680529589042, 0.0142677827875381, 0.0142678300276583, 0.0142682622678611, 0.014267509202565, 0.0142684233609987, 0.014267821639085, 0.01426746290828, 0.014267821639085, 0.0142684233609987, 0.014267509202565, 0.0142682622678611, 0.0142678300276583, 0.0142677827875381, 0.0142680529589042, 0.0142681152663945, 0.0142680093897704, 0.0142679034456642, 0.0142678665388193, 0.0142678859988596, 0.0142679251641866, 0.0142679554771915, 0.0142679646864396, 0.0142679537630124, 0.0142679308725382, 0.0142679060844781, 0.0142678878783479, 0.0142678813960757, 0.0142678880348381, 0.014267905927942, 0.01426793092076, 0.0142679577340388, 0.0142679810895611, 0.0142679966452859, 0.0142680016481453, 0.0142679952639879, 0.0142679785869892, 0.0142679543657663
flux1:, 0.672656540319586, 0.0140161985481323, 0.0140162221755881, 0.01401623854176, 0.014016244959457, 0.0140162403496006, 0.0140162255070034, 0.0140162030885171, 0.014016177288417, 0.0140161532006079, 0.0140161359093113, 0.0140161293996915, 0.0140161354384818, 0.0140161526432775, 0.0140161760372597, 0.0140161974661712, 0.0140162073089811, 0.0140161978652656, 0.0140161684554865, 0.0140161311917854, 0.0140161138370198, 0.014016151667041, 0.0140162561668077, 0.0140163590321674, 0.0140162962927867, 0.0140160312791629, 0.0140160791775858, 0.0140165018074741, 0.0140157613942593, 0.0140166593776573, 0.0140160679154174, 0.0140157150491971, 0.0140160679154174, 0.0140166593776573, 0.0140157613942594, 0.0140165018074741, 0.0140160791775858, 0.0140160312791629, 0.0140162962927867, 0.0140163590321674, 0.0140162561668077, 0.014016151667041, 0.0140161138370198, 0.0140161311917854, 0.0140161684554865, 0.0140161978652656, 0.0140162073089811, 0.0140161974661712, 0.0140161760372597, 0.0140161526432775, 0.0140161354384818, 0.0140161293996915, 0.0140161359093113, 0.0140161532006079, 0.014016177288417, 0.0140162030885171, 0.0140162255070034, 0.0140162403496006, 0.014016244959457, 0.01401623854176, 0.0140162221755881, 0.0140161985481323
flux1:, 0.672918989223339, 0.0137567254602272, 0.013756748157212, 0.013756763916597, 0.0137567701530295, 0.0137567658311193, 0.0137567517193228, 0.0137567303742206, 0.0137567058223209, 0.0137566829406252, 0.0137566665781576, 0.0137566605086864, 0.0137566663608953, 0.0137566827374147, 0.0137567048078832, 0.0137567247364318, 0.0137567333542804, 0.013756723438639, 0.0137566946207344, 0.0137566588994074, 0.0137566432785826, 0.013756681700056, 0.0137567845362748, 0.0137568843704208, 0.0137568214309635, 0.0137565619586756, 0.013756610745266, 0.0137570239518309, 0.0137562969684264, 0.0137571785650675, 0.0137565978887037, 0.0137562511632727, 0.0137565978887037, 0.0137571785650675, 0.0137562969684264, 0.0137570239518309, 0.013756610745266, 0.0137565619586756, 0.0137568214309635, 0.0137568843704208, 0.0137567845362748, 0.0137566817000559, 0.0137566432785826, 0.0137566588994074, 0.0137566946207344, 0.013756723438639, 0.0137567333542804, 0.0137567247364318, 0.0137567048078832, 0.0137566827374147, 0.0137566663608953, 0.0137566605086864, 0.0137566665781576, 0.0137566829406252, 0.0137567058223209, 0.0137567303742206, 0.0137567517193228, 0.0137567658311193, 0.0137567701530295, 0.013756763916597, 0.013756748157212, 0.0137567254602272
flux1:, 0.673181438127093, 0.0134901319110277, 0.0134901533696322, 0.0134901682614041, 0.0134901741378616, 0.0134901700306738, 0.0134901566906199, 0.0134901365671589, 0.0134901134980744, 0.013490092111793, 0.0134900769845159, 0.0134900716403449, 0.0134900775359695, 0.0134900932332568, 0.0134901140327785, 0.0134901324120784, 0.0134901396589565, 0.0134901290399589, 0.0134901005147763, 0.0134900659932368, 0.0134900517547976, 0.013490090457838, 0.0134901914331084, 0.013490288231987, 0.0134902253236959, 0.0134899717554666, 0.0134900216451823, 0.0134904256178044, 0.0134897127911157, 0.0134905778104864, 0.0134900084098411, 0.013489668082993, 0.0134900084098411, 0.0134905778104864, 0.0134897127911157, 0.0134904256178044, 0.0134900216451823, 0.0134899717554666, 0.0134902253236959, 0.013490288231987, 0.0134901914331084, 0.013490090457838, 0.0134900517547976, 0.0134900659932369, 0.0134901005147763, 0.0134901290399589, 0.0134901396589565, 0.0134901324120784, 0.0134901140327785, 0.0134900932332568, 0.0134900775359695, 0.0134900716403449, 0.0134900769845159, 0.013490092111793, 0.0134901134980744, 0.0134901365671589, 0.0134901566906199, 0.0134901700306738, 0.0134901741378616, 0.0134901682614041, 0.0134901533696322, 0.0134901319110277
flux1:, 0.673443887030846, 0.0132170220970252, 0.0132170420488043, 0.0132170558553353, 0.0132170612337042, 0.0132170573002985, 0.0132170447926226, 0.0132170260438967, 0.0132170046822182, 0.0132169850579322, 0.0132169714407098, 0.0132169670717224, 0.0132169732070042, 0.0132169883466067, 0.0132170079100213, 0.0132170246850498, 0.013217030420397, 0.0132170188820361, 0.0132169903731447, 0.013216956735827, 0.0132169435568793, 0.0132169822596631, 0.0132170812010512, 0.0132171749751801, 0.0132171123237215, 0.0132168649937596, 0.013216916177496, 0.0132173110976619, 0.0132166130936326, 0.0132174613590045, 0.01321690368203, 0.0132165699910911, 0.01321690368203, 0.0132174613590045, 0.0132166130936326, 0.0132173110976619, 0.013216916177496, 0.0132168649937596, 0.0132171123237215, 0.0132171749751801, 0.0132170812010512, 0.0132169822596631, 0.0132169435568793, 0.013216956735827, 0.0132169903731447, 0.0132170188820361, 0.013217030420397, 0.0132170246850498, 0.0132170079100213, 0.0132169883466067, 0.0132169732070042, 0.0132169670717224, 0.0132169714407098, 0.0132169850579322, 0.0132170046822182, 0.0132170260438967, 0.0132170447926226, 0.0132170573002985, 0.0132170612337042, 0.0132170558553353, 0.0132170420488043, 0.0132170220970252
flux1:, 0.673706335934599, 0.012938005352021, 0.0129380235764426, 0.0129380361287534, 0.0129380409133897, 0.0129380371432778, 0.0129380255431014, 0.0129380083191787, 0.0129379888699718, 0.0129379712415845, 0.0129379593685691, 0.0129379561819838, 0.0129379627146633, 0.0129379773890356, 0.012937995735134, 0.0129380108494318, 0.0129380149452705, 0.0129380022956807, 0.0129379735586572, 0.0129379405257853, 0.012937928119291, 0.012937966572751, 0.0129380633333068, 0.0129381541058736, 0.0129380919264171, 0.0129378511334864, 0.0129379037700411, 0.0129382898023821, 0.0129376072174091, 0.0129384385595012, 0.0129378930076538, 0.0129375661677744, 0.0129378930076538, 0.0129384385595012, 0.0129376072174091, 0.0129382898023821, 0.0129379037700411, 0.0129378511334864, 0.0129380919264171, 0.0129381541058736, 0.0129380633333068, 0.012937966572751, 0.012937928119291, 0.0129379405257853, 0.0129379735586572, 0.0129380022956807, 0.0129380149452705, 0.0129380108494318, 0.012937995735134, 0.0129379773890356, 0.0129379627146632, 0.0129379561819838, 0.0129379593685691, 0.0129379712415845, 0.0129379888699718, 0.0129380083191787, 0.0129380255431014, 0.0129380371432778, 0.0129380409133897, 0.0129380361287534, 0.0129380235764426, 0.012938005352021
flux1:, 0.673968784838352, 0.0126536939179672, 0.0126537102482828, 0.0126537214287432, 0.0126537255658051, 0.0126537219751278, 0.0126537113656505, 0.0126536958054316, 0.0126536784453753, 0.0126536630055817, 0.0126536530629795, 0.012653651218188, 0.0126536582649214, 0.0126536725376229, 0.0126536896720121, 0.0126537030728217, 0.0126537054205519, 0.0126536914996918, 0.0126536623298491, 0.012653629664368, 0.0126536177844975, 0.0126536557754355, 0.0126537502346178, 0.0126538380391352, 0.0126537765317147, 0.0126535425331537, 0.0126535967425618, 0.01265397402746, 0.0126533073815748, 0.0126541216334671, 0.0126535885581275, 0.0126532687609561, 0.0126535885581275, 0.0126541216334671, 0.0126533073815748, 0.01265397402746, 0.0126535967425618, 0.0126535425331537, 0.0126537765317147, 0.0126538380391352, 0.0126537502346178, 0.0126536557754355, 0.0126536177844975, 0.012653629664368, 0.0126536623298491, 0.0126536914996918, 0.0126537054205519, 0.0126537030728217, 0.0126536896720121, 0.0126536725376229, 0.0126536582649214, 0.012653651218188, 0.0126536530629795, 0.0126536630055817, 0.0126536784453753, 0.0126536958054316, 0.0126537113656505, 0.0126537219751278, 0.0126537255658051, 0.0126537214287432, 0.0126537102482828, 0.0126536939179672
flux1:, 0.674231233742106, 0.0123647007478393, 0.0123647150741854, 0.0123647248164984, 0.0123647282909758, 0.0123647249170782, 0.0123647153824591, 0.012364701605773, 0.0123646864754137, 0.0123646733689777, 0.0123646654900427, 0.0123646650957762, 0.0123646727316631, 0.0123646866391659, 0.0123647025580438, 0.0123647142015597, 0.0123647147180783, 0.0123646994040703, 0.0123646696423832, 0.0123646371548916, 0.0123646256004625, 0.0123646629530977, 0.0123647550161974, 0.0123648398938664, 0.0123647792392106, 0.0123645522460966, 0.0123646081045297, 0.0123649767524683, 0.0123643264844251, 0.0123651234778321, 0.0123646031778156, 0.0123642905905773, 0.0123646031778156, 0.0123651234778321, 0.0123643264844251, 0.0123649767524683, 0.0123646081045297, 0.0123645522460966, 0.0123647792392106, 0.0123648398938664, 0.0123647550161974, 0.0123646629530977, 0.0123646256004626, 0.0123646371548916, 0.0123646696423832, 0.0123646994040703, 0.0123647147180783, 0.0123647142015597, 0.0123647025580438, 0.0123646866391659, 0.0123646727316631, 0.0123646650957761, 0.0123646654900426, 0.0123646733689777, 0.0123646864754137, 0.012364701605773, 0.0123647153824591, 0.0123647249170782, 0.0123647282909758, 0.0123647248164984, 0.0123647150741854, 0.0123647007478393
flux1:, 0.674493682645859, 0.012071637351207, 0.012071649620914, 0.0120716579075709, 0.0120716607383684, 0.0120716576332441, 0.0120716492512825, 0.0120716373517062, 0.0120716245492293, 0.0120716138683444, 0.0120716081307274, 0.0120716092445307, 0.0120716175045964, 0.0120716310594497, 0.0120716457539795, 0.0120716556103824, 0.0120716542432278, 0.012071637457117, 0.0120716069941869, 0.0120715745457982, 0.0120715631618115, 0.0120715997378443, 0.0120716893345393, 0.0120717713314793, 0.0120717116874728, 0.0120714918610837, 0.0120715493974393, 0.0120719094851995, 0.01207127594954, 0.0120720555124924, 0.0120715482326728, 0.0120712429976585, 0.0120715482326728, 0.0120720555124924, 0.01207127594954, 0.0120719094851995, 0.0120715493974393, 0.0120714918610837, 0.0120717116874728, 0.0120717713314793, 0.0120716893345393, 0.0120715997378443, 0.0120715631618115, 0.0120715745457982, 0.0120716069941869, 0.012071637457117, 0.0120716542432278, 0.0120716556103824, 0.0120716457539795, 0.0120716310594497, 0.0120716175045964, 0.0120716092445307, 0.0120716081307274, 0.0120716138683444, 0.0120716245492293, 0.0120716373517062, 0.0120716492512825, 0.0120716576332441, 0.0120716607383684, 0.0120716579075709, 0.012071649620914, 0.012071637351207
flux1:, 0.674756131549612, 0.0117751116927738, 0.0117751219080236, 0.0117751287655534, 0.0117751309990771, 0.0117751282221903, 0.0117751210573075, 0.0117751110961357, 0.0117751006729629, 0.0117750924548576, 0.0117750888803174, 0.0117750915101957, 0.0117751003925868, 0.0117751135876312, 0.0117751270485855, 0.011775135106559, 0.0117751318378379, 0.0117751135466059, 0.0117750823245924, 0.0117750498277411, 0.011775038505101, 0.0117750742024306, 0.0117751612846311, 0.0117752404491353, 0.0117751819480489, 0.0117749693977174, 0.0117750285919588, 0.0117753801606935, 0.0117747636267862, 0.0117755255827145, 0.0117750315137463, 0.0117747337482073, 0.0117750315137463, 0.0117755255827145, 0.0117747636267862, 0.0117753801606935, 0.0117750285919587, 0.0117749693977174, 0.0117751819480489, 0.0117752404491353, 0.0117751612846311, 0.0117750742024306, 0.011775038505101, 0.0117750498277411, 0.0117750823245924, 0.0117751135466059, 0.0117751318378379, 0.011775135106559, 0.0117751270485855, 0.0117751135876312, 0.0117751003925868, 0.0117750915101957, 0.0117750888803174, 0.0117750924548576, 0.0117751006729629, 0.0117751110961357, 0.0117751210573075, 0.0117751282221903, 0.0117751309990771, 0.0117751287655534, 0.0117751219080236, 0.0117751116927738
flux1:, 0.675018580453365, 0.0114757261537099, 0.0114757343668264, 0.0114757398592703, 0.0114757415620295, 0.0114757391730338, 0.0114757332700136, 0.0114757252717277, 0.01147571723014, 0.0114757114569668, 0.0114757100133326, 0.0114757141213415, 0.0114757235919255, 0.0114757364052158, 0.0114757486275691, 0.0114757548980313, 0.0114757497469453, 0.0114757299647001, 0.0114756979772364, 0.0114756653945264, 0.0114756540681011, 0.0114756888183781, 0.0114757733575429, 0.0114758497375101, 0.0114757924840981, 0.0114755872665035, 0.0114756480497423, 0.0114759911048854, 0.0114753917578696, 0.0114761359260265, 0.0114756552051158, 0.0114753650015448, 0.0114756552051158, 0.0114761359260265, 0.0114753917578696, 0.0114759911048854, 0.0114756480497423, 0.0114755872665035, 0.0114757924840981, 0.0114758497375101, 0.0114757733575429, 0.0114756888183781, 0.0114756540681011, 0.0114756653945264, 0.0114756979772363, 0.0114757299647001, 0.0114757497469453, 0.0114757548980313, 0.0114757486275691, 0.0114757364052158, 0.0114757235919255, 0.0114757141213415, 0.0114757100133326, 0.0114757114569668, 0.01147571723014, 0.0114757252717277, 0.0114757332700136, 0.0114757391730338, 0.0114757415620295, 0.0114757398592703, 0.0114757343668264, 0.0114757261537099
flux1:, 0.675281029357119, 0.0111740755650808, 0.0111740818718611, 0.0111740860929785, 0.0111740873437355, 0.0111740853955818, 0.0111740807744624, 0.0111740747239444, 0.011174069016814, 0.0111740656177462, 0.0111740662229195, 0.0111740717303876, 0.0111740817283992, 0.011174094128482, 0.0111741051156487, 0.0111741096344844, 0.0111741026583499, 0.0111740814456918, 0.0111740487358824, 0.0111740160771519, 0.0111740047223868, 0.0111740384876171, 0.0111741204717291, 0.0111741941124036, 0.0111741381829336, 0.0111739403028188, 0.0111740025590696, 0.0111743370719717, 0.0111737550154774, 0.0111744812125903, 0.0111740139252311, 0.0111737313519993, 0.0111740139252311, 0.0111744812125903, 0.0111737550154774, 0.0111743370719717, 0.0111740025590696, 0.0111739403028188, 0.0111741381829336, 0.0111741941124036, 0.0111741204717291, 0.0111740384876171, 0.0111740047223868, 0.0111740160771519, 0.0111740487358824, 0.0111740814456918, 0.0111741026583499, 0.0111741096344844, 0.0111741051156487, 0.011174094128482, 0.0111740817283992, 0.0111740717303876, 0.0111740662229195, 0.0111740656177462, 0.011174069016814, 0.0111740747239444, 0.0111740807744624, 0.0111740853955818, 0.0111740873437355, 0.0111740860929785, 0.0111740818718611, 0.0111740755650808
flux1:, 0.675543478260872, 0.0108707453221015, 0.0108707498536806, 0.0108707529184324, 0.010870753800426, 0.0108707523332973, 0.0108707489857152, 0.0108707448273452, 0.010870741359945, 0.010870740215297, 0.0108707427429909, 0.0108707495370063, 0.0108707599813578, 0.0108707719325619, 0.0108707817000161, 0.0108707845296553, 0.0108707758233821, 0.0108707532850281, 0.0108707199417048, 0.01087068725954, 0.0108706758878773, 0.0108707086563172, 0.010870788086703, 0.0108708590288362, 0.0108708044710719, 0.0108706138833226, 0.0108706774527989, 0.0108710033639261, 0.0108704386243841, 0.0108711466673859, 0.010870692849953, 0.0108704179522646, 0.010870692849953, 0.0108711466673859, 0.0108704386243841, 0.0108710033639261, 0.0108706774527989, 0.0108706138833226, 0.0108708044710719, 0.0108708590288362, 0.010870788086703, 0.0108707086563172, 0.0108706758878773, 0.01087068725954, 0.0108707199417048, 0.0108707532850281, 0.0108707758233821, 0.0108707845296553, 0.0108707817000161, 0.0108707719325619, 0.0108707599813578, 0.0108707495370063, 0.0108707427429909, 0.010870740215297, 0.010870741359945, 0.0108707448273452, 0.0108707489857152, 0.0108707523332973, 0.010870753800426, 0.0108707529184324, 0.0108707498536806, 0.0108707453221015
flux1:, 0.675805927164625, 0.0105663095872953, 0.0105663125010928, 0.0105663145369506, 0.0105663151306747, 0.0105663141671072, 0.0105663120542931, 0.0105663096929536, 0.0105663083267035, 0.0105663092737971, 0.0105663135606461, 0.0105663215014035, 0.0105663322972737, 0.0105663437646941, 0.0105663523427601, 0.0105663535725152, 0.0105663432665855, 0.0105663195474052, 0.0105662856998776, 0.0105662530838586, 0.0105662417372512, 0.0105662735188378, 0.0105663504070105, 0.0105664186855256, 0.0105663655196464, 0.0105661821326184, 0.0105662468163908, 0.0105665640398693, 0.0105660165721858, 0.0105667062818408, 0.0105662659249087, 0.0105659987260259, 0.0105662659249087, 0.0105667062818408, 0.0105660165721858, 0.0105665640398693, 0.0105662468163908, 0.0105661821326184, 0.0105663655196464, 0.0105664186855256, 0.0105663504070105, 0.0105662735188378, 0.0105662417372512, 0.0105662530838586, 0.0105662856998776, 0.0105663195474052, 0.0105663432665855, 0.0105663535725152, 0.0105663523427601, 0.0105663437646941, 0.0105663322972737, 0.0105663215014035, 0.0105663135606461, 0.0105663092737971, 0.0105663083267035, 0.0105663096929536, 0.0105663120542931, 0.0105663141671072, 0.0105663151306747, 0.0105663145369506, 0.0105663125010928, 0.0105663095872953
flux1:, 0.676068376068379, 0.0102613295899371, 0.0102613310602488, 0.0102613321988499, 0.0102613325758006, 0.0102613321172517, 0.0102613311697659, 0.0102613304736686, 0.0102613310315795, 0.0102613338720062, 0.0102613397256355, 0.010261348654227, 0.0102613596995621, 0.0102613706534636, 0.010261378089124, 0.0102613778342694, 0.0102613660913277, 0.0102613413710081, 0.010261307182597, 0.0102612747525917, 0.0102612634974083, 0.0102612943189713, 0.0102613686836515, 0.010261434326866, 0.0102613825472668, 0.0102612062272092, 0.0102612717930006, 0.0102615802222561, 0.0102610499165926, 0.0102617211218091, 0.0102612941740505, 0.0102610346767377, 0.0102612941740505, 0.0102617211218091, 0.0102610499165926, 0.0102615802222561, 0.0102612717930006, 0.0102612062272092, 0.0102613825472668, 0.010261434326866, 0.0102613686836515, 0.0102612943189713, 0.0102612634974083, 0.0102612747525917, 0.010261307182597, 0.0102613413710081, 0.0102613660913277, 0.0102613778342694, 0.010261378089124, 0.0102613706534636, 0.0102613596995621, 0.010261348654227, 0.0102613397256355, 0.0102613338720062, 0.0102613310315795, 0.0102613304736686, 0.0102613311697659, 0.0102613321172517, 0.0102613325758006, 0.0102613321988499, 0.0102613310602488, 0.0102613295899371
flux1:, 0.676330824972132, 0.00995635202839695, 0.00995635223717586, 0.0099563526067808, 0.00995635282449242, 0.00995635284951209, 0.0099563529686966, 0.00995635377384547, 0.00995635604734501, 0.00995636055522384, 0.00995636776284649, 0.00995637750909134, 0.009956388700686, 0.00995639912010795, 0.00995640547774244, 0.00995640387738543, 0.00995639088761293, 0.00995636537421921, 0.00995633103489353, 0.00995629893373233, 0.00995628785435468, 0.00995631775483893, 0.00995638961928852, 0.00995645264871546, 0.00995640222659488, 0.00995623280297847, 0.00995629899184605, 0.00995659850605677, 0.00995608519543408, 0.00995673773804368, 0.00995632411055298, 0.00995607229868463, 0.00995632411055298, 0.00995673773804368, 0.00995608519543408, 0.00995659850605677, 0.00995629899184605, 0.00995623280297847, 0.00995640222659487, 0.00995645264871545, 0.00995638961928852, 0.00995631775483893, 0.00995628785435467, 0.00995629893373233, 0.00995633103489352, 0.00995636537421921, 0.00995639088761293, 0.00995640387738543, 0.00995640547774244, 0.00995639912010795, 0.009956388700686, 0.00995637750909134, 0.0099563677628465, 0.00995636055522385, 0.00995635604734502, 0.00995635377384547, 0.0099563529686966, 0.00995635284951208, 0.00995635282449241, 0.0099563526067808, 0.00995635223717587, 0.00995635202839695
flux1:, 0.676593273875885, 0.00965190758119246, 0.00965190670951107, 0.0096519064286384, 0.00965190652722629, 0.00965190699127306, 0.00965190805229588, 0.00965191016831519, 0.00965191392508152, 0.00965191985588363, 0.00965192819299936, 0.00965193858293748, 0.00965194982181743, 0.00965195969722196, 0.00965196505825982, 0.00965196227211632, 0.00965194824761217, 0.00965192217034664, 0.00965188788880621, 0.0096518562746703, 0.00965184546707024, 0.0096518744929753, 0.00965194388274684, 0.00965200431346369, 0.00965195520008103, 0.00965179247161879, 0.00965185900524618, 0.00965214947631861, 0.00965165294475585, 0.0096522866845306, 0.00965188625541576, 0.00965164209569259, 0.00965188625541575, 0.0096522866845306, 0.00965165294475585, 0.00965214947631861, 0.00965185900524618, 0.00965179247161879, 0.00965195520008104, 0.00965200431346368, 0.00965194388274684, 0.0096518744929753, 0.00965184546707023, 0.0096518562746703, 0.00965188788880621, 0.00965192217034663, 0.00965194824761217, 0.00965196227211631, 0.00965196505825982, 0.00965195969722196, 0.00965194982181743, 0.00965193858293748, 0.00965192819299935, 0.00965191985588364, 0.00965191392508153, 0.00965191016831519, 0.00965190805229588, 0.00965190699127306, 0.00965190652722629, 0.0096519064286384, 0.00965190670951107, 0.00965190758119246
flux1:, 0.676855722779638, 0.00934850953171181, 0.00934850775231963, 0.00934850692482817, 0.00934850692514367, 0.00934850776198249, 0.00934850961825711, 0.00934851283525147, 0.00934851782764587, 0.00934852492715598, 0.00934853416595068, 0.00934854502867458, 0.00934855622456301, 0.00934856555944116, 0.00934857002096942, 0.00934856622521027, 0.00934855139364397, 0.00934852499512599, 0.00934849099067078, 0.00934846002951728, 0.0093484495950759, 0.00934847779628891, 0.0093485447374614, 0.00934860257900779, 0.00934855470946254, 0.00934839845059035, 0.00934846503891033, 0.0093487463386802, 0.00934826632958182, 0.00934888114926856, 0.00934849376835618, 0.0093482572120754, 0.00934849376835618, 0.00934888114926856, 0.00934826632958181, 0.0093487463386802, 0.00934846503891033, 0.00934839845059035, 0.00934855470946254, 0.00934860257900779, 0.00934854473746138, 0.00934847779628891, 0.0093484495950759, 0.00934846002951728, 0.00934849099067078, 0.00934852499512599, 0.00934855139364398, 0.00934856622521027, 0.00934857002096942, 0.00934856555944116, 0.00934855622456301, 0.00934854502867458, 0.00934853416595068, 0.00934852492715599, 0.00934851782764586, 0.00934851283525147, 0.00934850961825711, 0.00934850776198249, 0.00934850692514367, 0.00934850692482817, 0.00934850775231963, 0.00934850953171181
flux1:, 0.677118171683392, 0.00904665251068689, 0.00904664998197793, 0.00904664869375694, 0.00904664859714881, 0.00904664972167053, 0.00904665221036283, 0.00904665630643069, 0.0090466622801107, 0.009046670293116, 0.00904668021020625, 0.00904669138376704, 0.00904670245848775, 0.00904671126990193, 0.00904671494233529, 0.00904671032471219, 0.00904669492253173, 0.00904666845092643, 0.00904663494544322, 0.00904660480376107, 0.00904659484355942, 0.00904662226972053, 0.00904668678765907, 0.00904674204539637, 0.00904669534276956, 0.00904654531035114, 0.0090466116592189, 0.00904688366659283, 0.00904641989110774, 0.00904701570126931, 0.00904664119477797, 0.00904641217960571, 0.00904664119477796, 0.00904701570126931, 0.00904641989110774, 0.00904688366659283, 0.0090466116592189, 0.00904654531035114, 0.00904669534276956, 0.00904674204539637, 0.00904668678765907, 0.00904662226972053, 0.00904659484355942, 0.00904660480376107, 0.00904663494544322, 0.00904666845092642, 0.00904669492253173, 0.00904671032471219, 0.00904671494233529, 0.00904671126990193, 0.00904670245848775, 0.00904669138376704, 0.00904668021020624, 0.00904667029311599, 0.0090466622801107, 0.00904665630643069, 0.00904665221036284, 0.00904664972167053, 0.00904664859714881, 0.00904664869375694, 0.00904664998197793, 0.00904665251068689
flux1:, 0.677380620587145, 0.00874681135960305, 0.00874680822119794, 0.00874680653851104, 0.00874680632808636, 0.0087468076403084, 0.00874681058859119, 0.00874681533759697, 0.00874682203990574, 0.00874683071824231, 0.00874684110146939, 0.00874685243766392, 0.00874686332740607, 0.00874687164551409, 0.00874687464947792, 0.00874686940396851, 0.00874685366946026, 0.00874682737077236, 0.00874679458114228, 0.00874676541929767, 0.00874675602906587, 0.00874678272656672, 0.00874684484521162, 0.00874689752205651, 0.00874685190174273, 0.00874670784176444, 0.00874677366041618, 0.00874703626818742, 0.00874658841328744, 0.00874716515676043, 0.00874680333181006, 0.00874658178350988, 0.00874680333181006, 0.00874716515676043, 0.00874658841328744, 0.00874703626818742, 0.00874677366041618, 0.00874670784176445, 0.00874685190174273, 0.00874689752205651, 0.00874684484521162, 0.00874678272656672, 0.00874675602906587, 0.00874676541929766, 0.00874679458114229, 0.00874682737077236, 0.00874685366946026, 0.00874686940396851, 0.00874687464947792, 0.00874687164551409, 0.00874686332740607, 0.00874685243766392, 0.00874684110146939, 0.00874683071824231, 0.00874682203990574, 0.00874681533759697, 0.00874681058859119, 0.0087468076403084, 0.00874680632808636, 0.00874680653851104, 0.00874680822119793, 0.00874681135960305
flux1:, 0.677643069490898, 0.0084494401173276, 0.0084494364873585, 0.00844943445678038, 0.00844943409996905, 0.00844943548991619, 0.00844943872160406, 0.00844944390081834, 0.00844945108857995, 0.00844946019822515, 0.00844947085227552, 0.00844948222019695, 0.00844949287663639, 0.00844950074329784, 0.00844950320591557, 0.00844949752714273, 0.00844948169363272, 0.00844945580445853, 0.00844942393565055, 0.00844939590203446, 0.00844938716790178, 0.00844941317757611, 0.00844947291923619, 0.00844952301766438, 0.00844947839172255, 0.00844934004575653, 0.0084494050538107, 0.00844965817491171, 0.00844922591096569, 0.00844978356677067, 0.00844943421561258, 0.00844922004968854, 0.00844943421561258, 0.00844978356677067, 0.00844922591096569, 0.00844965817491171, 0.00844940505381071, 0.00844934004575653, 0.00844947839172255, 0.00844952301766438, 0.00844947291923619, 0.00844941317757611, 0.00844938716790178, 0.00844939590203446, 0.00844942393565055, 0.00844945580445853, 0.00844948169363272, 0.00844949752714273, 0.00844950320591556, 0.00844950074329783, 0.00844949287663638, 0.00844948222019695, 0.00844947085227552, 0.00844946019822515, 0.00844945108857995, 0.00844944390081834, 0.00844943872160406, 0.00844943548991619, 0.00844943409996905, 0.00844943445678038, 0.0084494364873585, 0.0084494401173276
flux1:, 0.677905518394651, 0.00815497113134479, 0.00815496710542076, 0.00815496475520956, 0.00815496420736705, 0.00815496556049357, 0.00815496890268634, 0.0081549742999313, 0.0081549817463342, 0.00815499107330361, 0.00815500182400875, 0.00815501311231929, 0.00815502350265591, 0.00815503096926925, 0.0081550330200701, 0.00815502709775316, 0.00815501138722067, 0.00815498612821483, 0.00815495536728387, 0.00815492859342392, 0.00815492058856202, 0.00815494594408893, 0.00815500332968853, 0.00815505085389391, 0.00815500713525056, 0.008154874246485, 0.00815493818027428, 0.00815518175326446, 0.00815476474091994, 0.00815530332748964, 0.00815496623136253, 0.00815475935458396, 0.00815496623136252, 0.00815530332748964, 0.00815476474091994, 0.00815518175326445, 0.00815493818027429, 0.008154874246485, 0.00815500713525056, 0.00815505085389391, 0.00815500332968853, 0.00815494594408893, 0.00815492058856201, 0.00815492859342391, 0.00815495536728387, 0.00815498612821483, 0.00815501138722067, 0.00815502709775316, 0.0081550330200701, 0.00815503096926924, 0.00815502350265592, 0.00815501311231929, 0.00815500182400875, 0.00815499107330361, 0.0081549817463342, 0.0081549742999313, 0.00815496890268634, 0.00815496556049357, 0.00815496420736705, 0.00815496475520956, 0.00815496710542076, 0.0081549711313448
flux1:, 0.678167967298405, 0.00786381429410417, 0.0078638099458318, 0.00786380728850225, 0.00786380649723717, 0.00786380770003749, 0.00786381098941934, 0.00786381640940168, 0.00786382390971964, 0.00786383326460384, 0.00786384396185332, 0.00786385507980791, 0.00786386518583445, 0.00786387231058848, 0.00786387407726327, 0.00786386809094757, 0.0078638527082912, 0.00786382827855948, 0.00786379878971423, 0.00786377338645776, 0.00786376616866299, 0.00786379089566656, 0.00786384594537409, 0.00786389090346509, 0.00786384800981645, 0.00786372032847881, 0.00786378294653777, 0.00786401694016661, 0.0078636148363912, 0.00786413441401612, 0.00786380934655435, 0.00786360965833511, 0.00786380934655436, 0.00786413441401612, 0.0078636148363912, 0.00786401694016661, 0.00786378294653777, 0.00786372032847882, 0.00786384800981645, 0.00786389090346509, 0.00786384594537409, 0.00786379089566656, 0.007863766168663, 0.00786377338645776, 0.00786379878971423, 0.00786382827855948, 0.0078638527082912, 0.00786386809094757, 0.00786387407726327, 0.00786387231058848, 0.00786386518583445, 0.00786385507980791, 0.00786384396185332, 0.00786383326460384, 0.00786382390971964, 0.00786381640940168, 0.00786381098941934, 0.00786380770003749, 0.00786380649723717, 0.00786380728850226, 0.0078638099458318, 0.00786381429410417
flux1:, 0.678430416202158, 0.00757635640414284, 0.00757635178699268, 0.00757634882279813, 0.00757634773268756, 0.00757634867815058, 0.00757635176662874, 0.0075763570362041, 0.00757636441217899, 0.00757637363323727, 0.00757638415251347, 0.00757639502982755, 0.00757640484619026, 0.00757641169093478, 0.00757641329516605, 0.00757640740945458, 0.00757639253760997, 0.00757636911018737, 0.00757634103103662, 0.00757631708585864, 0.00757631069607253, 0.00757633481186861, 0.0075763875460193, 0.00757642995213648, 0.00757638780941504, 0.00757626509744627, 0.00757632618502165, 0.00757655060175112, 0.00757616306492835, 0.00757666373735324, 0.00757635046749726, 0.00757615786111222, 0.00757635046749726, 0.00757666373735324, 0.00757616306492835, 0.00757655060175112, 0.00757632618502165, 0.00757626509744626, 0.00757638780941504, 0.00757642995213648, 0.0075763875460193, 0.00757633481186861, 0.00757631069607253, 0.00757631708585864, 0.00757634103103663, 0.00757636911018737, 0.00757639253760997, 0.00757640740945458, 0.00757641329516605, 0.00757641169093478, 0.00757640484619026, 0.00757639502982755, 0.00757638415251347, 0.00757637363323727, 0.00757636441217899, 0.00757635703620411, 0.00757635176662874, 0.00757634867815058, 0.00757634773268756, 0.00757634882279812, 0.00757635178699268, 0.00757635640414284
flux1:, 0.678692865105911, 0.00729296065083174, 0.00729295580107553, 0.00729295252207315, 0.00729295107942722, 0.00729295167201933, 0.00729295443144157, 0.00729295940362593, 0.00729296650641629, 0.00729297546122169, 0.00729298570383481, 0.00729299628954194, 0.00729300582138433, 0.00729301244833409, 0.00729301400191332, 0.00729300836239009, 0.00729299415845162, 0.00729297187696908, 0.00729294531599703, 0.00729292289143454, 0.00729291735316028, 0.00729294086707656, 0.00729299130729243, 0.00729303118353857, 0.00729298972883309, 0.00729287176370747, 0.00729293113620094, 0.00729314601461831, 0.00729277270863508, 0.0072932546237754, 0.0072929529181559, 0.00729276728178311, 0.0072929529181559, 0.0072932546237754, 0.00729277270863508, 0.0072931460146183, 0.00729293113620094, 0.00729287176370747, 0.00729298972883309, 0.00729303118353857, 0.00729299130729243, 0.00729294086707656, 0.00729291735316028, 0.00729292289143454, 0.00729294531599703, 0.00729297187696908, 0.00729299415845162, 0.00729300836239009, 0.00729301400191332, 0.00729301244833409, 0.00729300582138433, 0.00729299628954194, 0.00729298570383481, 0.00729297546122169, 0.0072929665064163, 0.00729295940362593, 0.00729295443144157, 0.00729295167201933, 0.00729295107942722, 0.00729295252207315, 0.00729295580107553, 0.00729296065083174
flux1:, 0.678955314009665, 0.00701396622083785, 0.00701396116123975, 0.00701395755560349, 0.00701395571296118, 0.00701395587286954, 0.00701395819862534, 0.0070139627552455, 0.00701396946692479, 0.00701397805262866, 0.00701398794478896, 0.00701399820527323, 0.00701400746547256, 0.00701401393395393, 0.00701401553537285, 0.00701401026536737, 0.00701399685781315, 0.0070139758343998, 0.00701395086966751, 0.0070139300028334, 0.00701392532237148, 0.00701394823654464, 0.00701399640695151, 0.00701403378503953, 0.00701399296888417, 0.00701387954650717, 0.00701393705180631, 0.00701414246790256, 0.00701378306520827, 0.00701424641498835, 0.00701395603977849, 0.00701377725736505, 0.00701395603977849, 0.00701424641498835, 0.00701378306520827, 0.00701414246790256, 0.00701393705180632, 0.00701387954650717, 0.00701399296888418, 0.00701403378503953, 0.00701399640695151, 0.00701394823654465, 0.00701392532237148, 0.0070139300028334, 0.00701395086966751, 0.0070139758343998, 0.00701399685781315, 0.00701401026536738, 0.00701401553537285, 0.00701401393395393, 0.00701400746547256, 0.00701399820527323, 0.00701398794478896, 0.00701397805262866, 0.00701396946692479, 0.00701396275524551, 0.00701395819862535, 0.00701395587286954, 0.00701395571296118, 0.00701395755560349, 0.00701396116123975, 0.00701396622083785
flux1:, 0.679217762913418, 0.00673968802368234, 0.00673968276760959, 0.00673967882386814, 0.00673967654394584, 0.00673967621037383, 0.00673967802375748, 0.00673968207671098, 0.00673968831037238, 0.00673969645271928, 0.00673970594362952, 0.00673971586004438, 0.00673972486625494, 0.00673973122968826, 0.00673973296135867, 0.00673972815965405, 0.00673971564672053, 0.00673969596113318, 0.00673967264015134, 0.0067396533432406, 0.00673964951063798, 0.00673967182118033, 0.00673971774962397, 0.00673975267216325, 0.00673971246014234, 0.00673960339679765, 0.00673965891649251, 0.00673985498382589, 0.00673950916748146, 0.00673995418682781, 0.00673967490907701, 0.00673950286103171, 0.00673967490907701, 0.00673995418682781, 0.00673950916748146, 0.00673985498382589, 0.00673965891649251, 0.00673960339679764, 0.00673971246014234, 0.00673975267216325, 0.00673971774962397, 0.00673967182118033, 0.00673964951063798, 0.00673965334324061, 0.00673967264015134, 0.00673969596113318, 0.00673971564672053, 0.00673972815965405, 0.00673973296135867, 0.00673973122968825, 0.00673972486625494, 0.00673971586004439, 0.00673970594362952, 0.00673969645271928, 0.00673968831037239, 0.00673968207671098, 0.00673967802375748, 0.00673967621037383, 0.00673967654394584, 0.00673967882386814, 0.00673968276760959, 0.00673968802368234
flux1:, 0.679480211817171, 0.00647041653313453, 0.00647041108875851, 0.00647040679966701, 0.00647040405853604, 0.00647040319191136, 0.00647040444120077, 0.00647040793236988, 0.00647041363096074, 0.00647042128223431, 0.00647043034141823, 0.00647043990671424, 0.00647044867842235, 0.00647045498170729, 0.00647045690792329, 0.00647045264746136, 0.00647044109666142, 0.00647042279658255, 0.00647040113725761, 0.00647038339892496, 0.0064703803895114, 0.00647040208793203, 0.00647044580710292, 0.00647047832846685, 0.00647043870211008, 0.00647033383546402, 0.00647038728498844, 0.00647057415379107, 0.00647024161856213, 0.00647066858361211, 0.00647040017209277, 0.00647023473581597, 0.00647040017209277, 0.00647066858361211, 0.00647024161856213, 0.00647057415379107, 0.00647038728498844, 0.00647033383546402, 0.00647043870211008, 0.00647047832846685, 0.00647044580710292, 0.00647040208793203, 0.0064703803895114, 0.00647038339892497, 0.00647040113725761, 0.00647042279658255, 0.00647044109666142, 0.00647045264746136, 0.00647045690792329, 0.00647045498170729, 0.00647044867842236, 0.00647043990671424, 0.00647043034141823, 0.00647042128223431, 0.00647041363096074, 0.00647040793236988, 0.00647040444120077, 0.00647040319191136, 0.00647040405853604, 0.00647040679966701, 0.00647041108875851, 0.00647041653313453
flux1:, 0.679742660720924, 0.00620641774059414, 0.00620641211487801, 0.00620640748068212, 0.00620640427001459, 0.00620640285304369, 0.00620640351332187, 0.00620640641325168, 0.00620641154731354, 0.00620641868343164, 0.0062064272975304, 0.00620643651331281, 0.00620644506908962, 0.00620645134652652, 0.00620645351223932, 0.00620644983982805, 0.00620643928855731, 0.00620642239095862, 0.00620640238347818, 0.00620638617094093, 0.00620638394731422, 0.00620640502208013, 0.00620644657046846, 0.00620647675720612, 0.0062064377141804, 0.00620633690338641, 0.00620638823115788, 0.00620656608647819, 0.00620624653905606, 0.00620665576466561, 0.00620639799027924, 0.00620623904054473, 0.00620639799027923, 0.00620665576466561, 0.00620624653905605, 0.00620656608647819, 0.00620638823115789, 0.00620633690338641, 0.0062064377141804, 0.00620647675720612, 0.00620644657046846, 0.00620640502208013, 0.00620638394731422, 0.00620638617094093, 0.00620640238347818, 0.00620642239095862, 0.00620643928855731, 0.00620644983982805, 0.00620645351223932, 0.00620645134652652, 0.00620644506908962, 0.00620643651331282, 0.0062064272975304, 0.00620641868343164, 0.00620641154731354, 0.00620640641325168, 0.00620640351332187, 0.00620640285304369, 0.00620640427001459, 0.00620640748068212, 0.00620641211487801, 0.00620641774059414
flux1:, 0.680005109624678, 0.00594793321609902, 0.00594792741831282, 0.00594792244922253, 0.00594791877751621, 0.00594791681508949, 0.00594791688690155, 0.00594791919240791, 0.00594792375693758, 0.00594793037393557, 0.00594793854320756, 0.00594794741663011, 0.00594795577173926, 0.00594796204558043, 0.00594796447601108, 0.0059479614129928, 0.00594795187012631, 0.00594793636355865, 0.0059479179730551, 0.00594790323475941, 0.00594790174907584, 0.00594792218720443, 0.0059479616098222, 0.00594798954060065, 0.0059479510942314, 0.00594785421920793, 0.00594790340487165, 0.00594807246387259, 0.00594776562233155, 0.00594815745898341, 0.0059479100947837, 0.00594775750399173, 0.0059479100947837, 0.00594815745898341, 0.00594776562233155, 0.00594807246387259, 0.00594790340487165, 0.00594785421920793, 0.0059479510942314, 0.00594798954060065, 0.0059479616098222, 0.00594792218720443, 0.00594790174907584, 0.00594790323475941, 0.0059479179730551, 0.00594793636355865, 0.00594795187012631, 0.0059479614129928, 0.00594796447601107, 0.00594796204558043, 0.00594795577173926, 0.00594794741663011, 0.00594793854320756, 0.00594793037393557, 0.00594792375693757, 0.00594791919240791, 0.00594791688690155, 0.0059479168150895, 0.0059479187775162, 0.00594792244922253, 0.00594792741831282, 0.00594793321609902
flux1:, 0.680267558528431, 0.00569518027213577, 0.00569517431669573, 0.00569516903445508, 0.00569516492721625, 0.00569516244523549, 0.00569516195223025, 0.00569516368314503, 0.0056951676938166, 0.00569517380396407, 0.00569518153871306, 0.00569519007958961, 0.0056951982440711, 0.00569520452375483, 0.00569520722482653, 0.00569520476862472, 0.00569519621697037, 0.00569518206461374, 0.00569516523442779, 0.00569515190310919, 0.00569515109953857, 0.0056951708881239, 0.00569520823694846, 0.00569523400203421, 0.00569519618021429, 0.0056951031401948, 0.00569515019210075, 0.00569531070065571, 0.00569501629327264, 0.00569539112350001, 0.00569515394439919, 0.005695007582722, 0.0056951539443992, 0.00569539112350001, 0.00569501629327264, 0.00569531070065571, 0.00569515019210074, 0.0056951031401948, 0.00569519618021429, 0.00569523400203421, 0.00569520823694846, 0.0056951708881239, 0.00569515109953858, 0.00569515190310919, 0.00569516523442779, 0.00569518206461374, 0.00569519621697037, 0.00569520476862472, 0.00569520722482653, 0.00569520452375483, 0.0056951982440711, 0.00569519007958961, 0.00569518153871306, 0.00569517380396407, 0.0056951676938166, 0.00569516368314503, 0.00569516195223025, 0.00569516244523548, 0.00569516492721625, 0.00569516903445508, 0.00569517431669573, 0.00569518027213577
flux1:, 0.680530007432184, 0.00544835222504432, 0.00544834613353793, 0.00544834057204377, 0.00544833607097491, 0.0054483331142303, 0.00544833209997971, 0.0054483332952666, 0.0054483367842638, 0.00544834241205299, 0.00544834972918773, 0.00544835794747025, 0.00544836592478342, 0.00544837220686086, 0.00544837516639276, 0.00544837329282006, 0.00544836569226888, 0.00544835283555836, 0.00544833749091623, 0.00544832548688623, 0.00544832530409975, 0.00544834443168976, 0.00544837976580206, 0.00544840346611078, 0.00544836630967594, 0.00544827702114984, 0.00544832197320983, 0.00544847420195222, 0.00544819196552613, 0.00544855019997347, 0.00544832298220268, 0.00544818271764682, 0.00544832298220268, 0.00544855019997346, 0.00544819196552613, 0.00544847420195222, 0.00544832197320983, 0.00544827702114984, 0.00544836630967594, 0.00544840346611078, 0.00544837976580207, 0.00544834443168975, 0.00544832530409975, 0.00544832548688623, 0.00544833749091623, 0.00544835283555835, 0.00544836569226888, 0.00544837329282006, 0.00544837516639276, 0.00544837220686086, 0.00544836592478342, 0.00544835794747025, 0.00544834972918773, 0.00544834241205299, 0.0054483367842638, 0.0054483332952666, 0.00544833209997971, 0.0054483331142303, 0.00544833607097492, 0.00544834057204377, 0.00544834613353793, 0.00544835222504432
flux1:, 0.680792456335937, 0.00520761874847233, 0.00520761255079953, 0.00520760675579042, 0.0052076019170861, 0.00520759854635674, 0.0052075970705738, 0.00520759778406093, 0.00520760079576373, 0.00520760597398804, 0.00520761289388517, 0.0052076207976197, 0.00520762858388582, 0.00520763485261257, 0.00520763804218256, 0.00520763670836662, 0.00520762999956137, 0.00520761836219738, 0.00520760441411644, 0.00520759364861647, 0.00520759402218967, 0.00520761247994928, 0.00520764586535897, 0.00520766761112103, 0.00520763117178742, 0.00520754556596395, 0.00520758847404598, 0.00520773271403545, 0.00520746239184963, 0.00520780446509597, 0.00520758698549238, 0.00520745268390108, 0.00520758698549238, 0.00520780446509597, 0.00520746239184963, 0.00520773271403545, 0.00520758847404598, 0.00520754556596395, 0.00520763117178742, 0.00520766761112103, 0.00520764586535897, 0.00520761247994928, 0.00520759402218967, 0.00520759364861647, 0.00520760441411644, 0.00520761836219738, 0.00520762999956137, 0.00520763670836662, 0.00520763804218256, 0.00520763485261257, 0.00520762858388582, 0.0052076207976197, 0.00520761289388517, 0.00520760597398804, 0.00520760079576373, 0.00520759778406092, 0.0052075970705738, 0.00520759854635674, 0.0052076019170861, 0.00520760675579043, 0.00520761255079953, 0.00520761874847233
flux1:, 0.681054905239691, 0.00497312631306032, 0.00497312004768647, 0.00497311407558066, 0.00497310896748299, 0.0049731052560648, 0.00497310339045636, 0.00497310368642836, 0.00497310627318007, 0.00497311103929127, 0.00497311758309607, 0.00497312517692608, 0.00497313276077356, 0.00497313898930203, 0.00497314236665883, 0.00497314151442407, 0.00497313562276109, 0.00497312511491335, 0.00497311246416026, 0.00497310284263811, 0.00497310370726978, 0.00497312148988429, 0.00497315299905142, 0.00497317290815585, 0.00497313724612625, 0.00497305526606157, 0.00497309620408232, 0.00497323276225133, 0.0049729741018198, 0.00497330046808663, 0.00497309250327871, 0.0049729640282979, 0.00497309250327871, 0.00497330046808663, 0.0049729741018198, 0.00497323276225133, 0.00497309620408232, 0.00497305526606157, 0.00497313724612625, 0.00497317290815585, 0.00497315299905142, 0.00497312148988429, 0.00497310370726978, 0.00497310284263811, 0.00497311246416026, 0.00497312511491335, 0.00497313562276109, 0.00497314151442407, 0.00497314236665884, 0.00497313898930203, 0.00497313276077356, 0.00497312517692608, 0.00497311758309607, 0.00497311103929127, 0.00497310627318007, 0.00497310368642836, 0.00497310339045636, 0.0049731052560648, 0.00497310896748299, 0.00497311407558066, 0.00497312004768647, 0.00497312631306032
flux1:, 0.681317354143444, 0.00474499870631761, 0.00474499241969525, 0.00474498633570666, 0.00474498103550497, 0.00474497706538747, 0.00474497488937713, 0.00474497483825359, 0.00474497705640638, 0.0047449814493019, 0.00474498763676089, 0.00474499492100777, 0.00474500228398448, 0.00474500843606485, 0.0047450119479505, 0.00474501150748506, 0.00474500634726415, 0.00474499686978866, 0.00474498541073042, 0.00474497683591529, 0.00474497812738431, 0.00474499523367624, 0.00474502494475633, 0.00474504314084716, 0.00474500832219895, 0.00474492991972773, 0.00474496897560161, 0.00474509817013993, 0.00474485092087346, 0.00474516204973348, 0.00474496337529125, 0.00474484058832187, 0.00474496337529125, 0.00474516204973348, 0.00474485092087346, 0.00474509817013993, 0.00474496897560161, 0.00474492991972773, 0.00474500832219895, 0.00474504314084716, 0.00474502494475634, 0.00474499523367625, 0.00474497812738431, 0.00474497683591529, 0.00474498541073041, 0.00474499686978866, 0.00474500634726416, 0.00474501150748506, 0.00474501194795049, 0.00474500843606485, 0.00474500228398448, 0.00474499492100777, 0.00474498763676089, 0.0047449814493019, 0.00474497705640638, 0.00474497483825359, 0.00474497488937713, 0.00474497706538747, 0.00474498103550497, 0.00474498633570666, 0.00474499241969525, 0.00474499870631761
flux1:, 0.681579803047197, 0.0045233376264745, 0.00452333137174201, 0.00452332524743926, 0.00452331983811888, 0.00452331569603458, 0.00452331329257719, 0.00452331296687722, 0.0045233148732772, 0.00452331893062804, 0.00452332477850453, 0.00452333174881635, 0.0045233388663039, 0.00452334489837982, 0.00452334848361216, 0.00452334837724978, 0.00452334385579689, 0.0045233353043018, 0.00452332492851137, 0.00452331730318671, 0.0045233189599907, 0.00452333539324357, 0.00452336338909519, 0.00452337999950152, 0.00452334609347103, 0.00452327122607942, 0.00452330849767359, 0.00452343065349741, 0.00452319456441371, 0.00452349093660632, 0.00452330132621791, 0.00452318408637372, 0.00452330132621791, 0.00452349093660632, 0.00452319456441371, 0.00452343065349741, 0.00452330849767359, 0.00452327122607942, 0.00452334609347103, 0.00452337999950152, 0.00452336338909519, 0.00452333539324357, 0.0045233189599907, 0.00452331730318671, 0.00452332492851137, 0.0045233353043018, 0.00452334385579689, 0.00452334837724977, 0.00452334848361216, 0.00452334489837982, 0.0045233388663039, 0.00452333174881635, 0.00452332477850453, 0.00452331893062804, 0.0045233148732772, 0.00452331296687722, 0.00452331329257719, 0.00452331569603458, 0.00452331983811888, 0.00452332524743926, 0.00452333137174201, 0.0045233376264745
flux1:, 0.68184225195095, 0.00430822334397168, 0.004308217179076, 0.00430821108957272, 0.00430820565632265, 0.00430820142988174, 0.0043081988815664, 0.00430819835232404, 0.00430820000135566, 0.00430820375754157, 0.0043082092786254, 0.00430821592615109, 0.00430822276869058, 0.00430822863226147, 0.00430823222492495, 0.00430823237087835, 0.00430822839248243, 0.00430822066110179, 0.00430821126060585, 0.00430820449000446, 0.00430820645464767, 0.00430822222264594, 0.00430824858965161, 0.00430826374323644, 0.00430823081950998, 0.00430815944727794, 0.00430819503850964, 0.00430831048294606, 0.0043080853005332, 0.00430836740397965, 0.00430818662870677, 0.00430807479279536, 0.00430818662870677, 0.00430836740397966, 0.0043080853005332, 0.00430831048294606, 0.00430819503850964, 0.00430815944727795, 0.00430823081950998, 0.00430826374323644, 0.00430824858965161, 0.00430822222264594, 0.00430820645464767, 0.00430820449000446, 0.00430821126060585, 0.00430822066110179, 0.00430822839248243, 0.00430823237087835, 0.00430823222492495, 0.00430822863226147, 0.00430822276869058, 0.00430821592615109, 0.0043082092786254, 0.00430820375754157, 0.00430820000135566, 0.00430819835232404, 0.0043081988815664, 0.00430820142988174, 0.00430820565632265, 0.00430821108957272, 0.004308217179076, 0.00430822334397168
flux1:, 0.682104700854704, 0.00409971542415802, 0.00409970940957486, 0.00409970343054784, 0.00409969805733013, 0.00409969383143064, 0.00409969121703502, 0.00409969055078865, 0.00409969199205434, 0.004099695476731, 0.0040997006794171, 0.00409970699143516, 0.00409971352635687, 0.00409971917047377, 0.00409972270307107, 0.00409972301896969, 0.004099719488497, 0.00409971247325753, 0.00409970394334187, 0.00409969793711441, 0.00409970015703256, 0.00409971527184317, 0.00409974009860117, 0.00409975392361247, 0.00409972204972713, 0.00409965413245432, 0.00409968814964874, 0.00409979720844737, 0.00409958267477255, 0.00409985100086842, 0.00409967882852427, 0.00409957225106519, 0.00409967882852427, 0.00409985100086842, 0.00409958267477255, 0.00409979720844737, 0.00409968814964874, 0.00409965413245432, 0.00409972204972713, 0.00409975392361247, 0.00409974009860117, 0.00409971527184317, 0.00409970015703257, 0.00409969793711441, 0.00409970394334187, 0.00409971247325753, 0.004099719488497, 0.00409972301896969, 0.00409972270307107, 0.00409971917047377, 0.00409971352635687, 0.00409970699143516, 0.0040997006794171, 0.004099695476731, 0.00409969199205434, 0.00409969055078865, 0.00409969121703502, 0.00409969383143064, 0.00409969805733013, 0.00409970343054784, 0.00409970940957486, 0.00409971542415803
flux1:, 0.682367149758457, 0.00389785350472623, 0.00389784770096304, 0.00389784190569095, 0.00389783667205407, 0.00389783252572639, 0.00389782991734537, 0.00389782917378104, 0.00389783045044829, 0.00389783368773251, 0.00389783857611143, 0.00389784453702183, 0.00389785073026168, 0.00389785610402486, 0.00389785951045501, 0.00389785991655965, 0.00389785674263613, 0.00389785034433181, 0.00389784258584843, 0.0038978372595811, 0.00389783968771156, 0.00389785416524369, 0.00389787754119182, 0.00389789016319593, 0.00389785940214121, 0.00389779489675344, 0.00389782744536039, 0.00389793043912168, 0.00389772629025754, 0.003897981330504, 0.00389781752518724, 0.00389771605847761, 0.00389781752518724, 0.003897981330504, 0.00389772629025754, 0.00389793043912168, 0.00389782744536039, 0.00389779489675344, 0.00389785940214121, 0.00389789016319592, 0.00389787754119182, 0.00389785416524369, 0.00389783968771155, 0.00389783725958111, 0.00389784258584843, 0.00389785034433181, 0.00389785674263614, 0.00389785991655965, 0.00389785951045501, 0.00389785610402486, 0.00389785073026168, 0.00389784453702184, 0.00389783857611143, 0.00389783368773251, 0.00389783045044828, 0.00389782917378103, 0.00389782991734537, 0.00389783252572639, 0.00389783667205407, 0.00389784190569095, 0.00389784770096304, 0.00389785350472624
flux1:, 0.68262959866221, 0.00370265812140337, 0.00370265258646928, 0.00370264704306746, 0.00370264202135781, 0.00370263802516414, 0.0037026354859931, 0.00370263471627723, 0.0037026358640858, 0.0037026388723106, 0.00370264344669049, 0.00370264903926439, 0.0037026548572485, 0.00370265991218441, 0.0037026631304307, 0.00370266355242358, 0.00370266065010399, 0.0037026547766231, 0.00370264769777134, 0.00370264297405249, 0.00370264556907383, 0.00370265942846286, 0.00370268144249611, 0.00370269298246491, 0.00370266339056212, 0.00370260224887625, 0.00370263343062099, 0.0037027306717085, 0.00370253663652873, 0.00370277887954685, 0.00370262320135442, 0.00370252669558945, 0.00370262320135442, 0.00370277887954684, 0.00370253663652873, 0.0037027306717085, 0.00370263343062099, 0.00370260224887625, 0.00370266339056212, 0.00370269298246491, 0.00370268144249611, 0.00370265942846286, 0.00370264556907383, 0.00370264297405249, 0.00370264769777134, 0.0037026547766231, 0.00370266065010399, 0.00370266355242357, 0.0037026631304307, 0.00370265991218441, 0.0037026548572485, 0.00370264903926439, 0.00370264344669049, 0.00370263887231061, 0.0037026358640858, 0.00370263471627723, 0.0037026354859931, 0.00370263802516414, 0.00370264202135781, 0.00370264704306746, 0.00370265258646928, 0.00370265812140337
flux1:, 0.682892047565963, 0.0035141315754418, 0.00351412636245501, 0.00351412113145644, 0.00351411638454611, 0.00351411259861428, 0.0035141101814235, 0.00351410942722047, 0.00351411047410573, 0.00351411326607108, 0.00351411752383317, 0.00351412273061028, 0.00351412814209321, 0.00351413283430296, 0.00351413580873693, 0.00351413618001272, 0.00351413347288613, 0.00351412804096488, 0.00351412155854473, 0.00351411736760042, 0.00351412009387998, 0.00351413335674627, 0.00351415409588686, 0.00351416466850047, 0.00351413629362004, 0.00351407846052434, 0.00351410837104499, 0.00351420016102499, 0.00351401596040093, 0.00351424588935621, 0.00351409809428798, 0.00351400639773967, 0.00351409809428798, 0.00351424588935621, 0.00351401596040093, 0.00351420016102499, 0.00351410837104499, 0.00351407846052435, 0.00351413629362004, 0.00351416466850047, 0.00351415409588686, 0.00351413335674627, 0.00351412009387998, 0.00351411736760042, 0.00351412155854473, 0.00351412804096489, 0.00351413347288613, 0.00351413618001272, 0.00351413580873693, 0.00351413283430296, 0.0035141281420932, 0.00351412273061028, 0.00351411752383317, 0.00351411326607109, 0.00351411047410573, 0.00351410942722047, 0.0035141101814235, 0.00351411259861428, 0.00351411638454611, 0.00351412113145644, 0.00351412636245501, 0.0035141315754418
flux1:, 0.683154496469717, 0.0033322588365115, 0.00333225399159172, 0.00333224912399069, 0.00333224470359991, 0.00333224117632838, 0.00333223892262505, 0.00333223821575764, 0.00333223918201862, 0.00333224176564311, 0.00333224570232443, 0.00333225050704837, 0.00333225548480335, 0.00333225977679415, 0.00333226246002687, 0.00333226272343923, 0.00333226014514917, 0.00333225508155344, 0.00333224912171279, 0.0033322454016485, 0.0033322482289451, 0.00333226091858097, 0.00333228046675399, 0.00333229017896789, 0.00333226305912738, 0.0033322084712129, 0.00333223719821374, 0.00333232382584317, 0.00333214917225299, 0.00333236726270189, 0.00333222710276002, 0.00333214006201467, 0.00333222710276003, 0.00333236726270189, 0.00333214917225299, 0.00333232382584317, 0.00333223719821374, 0.0033322084712129, 0.00333226305912738, 0.00333229017896789, 0.00333228046675399, 0.00333226091858097, 0.0033322482289451, 0.0033322454016485, 0.00333224912171279, 0.00333225508155344, 0.00333226014514917, 0.00333226272343923, 0.00333226246002687, 0.00333225977679415, 0.00333225548480335, 0.00333225050704837, 0.00333224570232443, 0.00333224176564311, 0.00333223918201862, 0.00333223821575763, 0.00333223892262506, 0.00333224117632838, 0.0033322447035999, 0.00333224912399069, 0.00333225399159173, 0.0033322588365115
flux1:, 0.68341694537347, 0.00315700847469045, 0.00315700403525273, 0.00315699957109024, 0.00315699551674286, 0.00315699228417398, 0.0031569902240108, 0.00315698958669262, 0.00315699048561075, 0.00315699286487868, 0.00315699647537372, 0.00315700086436478, 0.0031570053866386, 0.00315700924877247, 0.00315701160301123, 0.00315701171205741, 0.00315700920724287, 0.00315700444940378, 0.0031569989479204, 0.00315699564461933, 0.00315699854759547, 0.0031570106881319, 0.00315702912509182, 0.00315703807500384, 0.00315701223737105, 0.00315696082202887, 0.00315698844395684, 0.00315707018371935, 0.00315690478126386, 0.00315711149941852, 0.00315697872289637, 0.0031568961831481, 0.00315697872289637, 0.00315711149941853, 0.00315690478126386, 0.00315707018371935, 0.00315698844395684, 0.00315696082202887, 0.00315701223737105, 0.00315703807500384, 0.00315702912509182, 0.0031570106881319, 0.00315699854759547, 0.00315699564461932, 0.0031569989479204, 0.00315700444940378, 0.00315700920724287, 0.00315701171205741, 0.00315701160301123, 0.00315700924877247, 0.0031570053866386, 0.00315700086436478, 0.00315699647537372, 0.00315699286487868, 0.00315699048561075, 0.00315698958669262, 0.0031569902240108, 0.00315699228417398, 0.00315699551674286, 0.00315699957109024, 0.00315700403525274, 0.00315700847469045
flux1:, 0.683679394277223, 0.00298833361537019, 0.00298832960890152, 0.00298832557643254, 0.00298832191504273, 0.00298831900086522, 0.00298831715322518, 0.0029883165987712, 0.00298831743757311, 0.00298831961366707, 0.00298832289344542, 0.00298832685682219, 0.00298833090848886, 0.00298833432000678, 0.00298833631790124, 0.00298833623735397, 0.00298833376204123, 0.00298832925819102, 0.00298832416034536, 0.00298832122708256, 0.00298832418468229, 0.00298833580028368, 0.00298835320072711, 0.00298836147676549, 0.00298833693707351, 0.00298828861205357, 0.0029883151972854, 0.00298839230845601, 0.00298823585325899, 0.00298843165465392, 0.00298830600660063, 0.00298822781199614, 0.00298830600660063, 0.00298843165465392, 0.00298823585325899, 0.00298839230845602, 0.0029883151972854, 0.00298828861205357, 0.00298833693707351, 0.00298836147676549, 0.00298835320072711, 0.00298833580028368, 0.00298832418468229, 0.00298832122708256, 0.00298832416034536, 0.00298832925819102, 0.00298833376204124, 0.00298833623735397, 0.00298833631790124, 0.00298833432000678, 0.00298833090848886, 0.00298832685682219, 0.00298832289344542, 0.00298831961366707, 0.00298831743757311, 0.0029883165987712, 0.00298831715322518, 0.00298831900086522, 0.00298832191504273, 0.00298832557643254, 0.00298832960890152, 0.00298833361537019
flux1:, 0.683941843180977, 0.00282617291105151, 0.00282616935441353, 0.00282616576985842, 0.00282616251591261, 0.00282615993202377, 0.00282615830568732, 0.00282615783959393, 0.00282615862064577, 0.00282616059315813, 0.00282616353940598, 0.00282616707208569, 0.00282617064545328, 0.00282617359505742, 0.00282617522004463, 0.00282617492606361, 0.00282617244755969, 0.0028261681564299, 0.0028261634165355, 0.00282616081337237, 0.00282616380812061, 0.00282617492224916, 0.00282619135513894, 0.0028261990355781, 0.00282617579794295, 0.00282613047135216, 0.00282615607786157, 0.00282622880406462, 0.00282608098502207, 0.00282626631355556, 0.00282614753639727, 0.0028260735304244, 0.00282614753639727, 0.00282626631355555, 0.00282608098502207, 0.00282622880406462, 0.00282615607786157, 0.00282613047135216, 0.00282617579794295, 0.0028261990355781, 0.00282619135513894, 0.00282617492224916, 0.00282616380812061, 0.00282616081337237, 0.0028261634165355, 0.0028261681564299, 0.00282617244755969, 0.00282617492606361, 0.00282617522004463, 0.00282617359505741, 0.00282617064545328, 0.00282616707208569, 0.00282616353940598, 0.00282616059315813, 0.00282615862064577, 0.00282615783959393, 0.00282615830568732, 0.00282615993202377, 0.00282616251591261, 0.00282616576985842, 0.00282616935441353, 0.00282617291105151
flux1:, 0.68420429208473, 0.00267045152418668, 0.00267044842345166, 0.00267044529129927, 0.00267044244756717, 0.00267044019510289, 0.0026704387898888, 0.00267043841116891, 0.00267043913329133, 0.00267044090141697, 0.00267044351402568, 0.00267044661645186, 0.00267044971170048, 0.00267045219769999, 0.00267045344387944, 0.00267045292365447, 0.00267045042000844, 0.002670446310164, 0.00267044189082854, 0.00267043958385294, 0.00267044260112805, 0.00267045323591212, 0.00267046876402656, 0.00267047591682436, 0.0026704539739409, 0.00267041154464332, 0.00267043622010386, 0.00267050478931499, 0.00267036528914741, 0.00267054057646155, 0.00267042841075466, 0.00267035843666623, 0.00267042841075466, 0.00267054057646156, 0.00267036528914741, 0.00267050478931499, 0.00267043622010386, 0.00267041154464332, 0.00267045397394089, 0.00267047591682436, 0.00267046876402656, 0.00267045323591212, 0.00267044260112805, 0.00267043958385294, 0.00267044189082854, 0.002670446310164, 0.00267045042000844, 0.00267045292365447, 0.00267045344387944, 0.0026704521977, 0.00267044971170048, 0.00267044661645186, 0.00267044351402567, 0.00267044090141697, 0.00267043913329133, 0.00267043841116891, 0.0026704387898888, 0.00267044019510289, 0.00267044244756717, 0.00267044529129927, 0.00267044842345166, 0.00267045152418668
flux1:, 0.684466740988483, 0.00252108211544211, 0.00252107946623558, 0.002521076780037, 0.00252107433872268, 0.00252107240944779, 0.00252107121771193, 0.00252107092037093, 0.00252107158017185, 0.00252107314379858, 0.00252107542614175, 0.00252107810470944, 0.00252108072995912, 0.00252108276000634, 0.00252108363159487, 0.00252108288258788, 0.00252108034169739, 0.00252107639058638, 0.0025210722617782, 0.0025210702222536, 0.00252107324957939, 0.00252108342531095, 0.00252109810502089, 0.00252110478795855, 0.00252108412163789, 0.00252104448000824, 0.00252106826227515, 0.00252113288720878, 0.00252100138376258, 0.00252116704891992, 0.00252106123420854, 0.00252099513547147, 0.00252106123420854, 0.00252116704891992, 0.00252100138376258, 0.00252113288720878, 0.00252106826227515, 0.00252104448000824, 0.00252108412163789, 0.00252110478795855, 0.00252109810502089, 0.00252108342531095, 0.00252107324957939, 0.0025210702222536, 0.0025210722617782, 0.00252107639058638, 0.00252108034169739, 0.00252108288258788, 0.00252108363159487, 0.00252108276000634, 0.00252108072995912, 0.00252107810470944, 0.00252107542614175, 0.00252107314379858, 0.00252107158017185, 0.00252107092037093, 0.00252107121771193, 0.00252107240944779, 0.00252107433872268, 0.002521076780037, 0.00252107946623558, 0.00252108211544211
flux1:, 0.684729189892236, 0.00237796583199784, 0.00237796362029252, 0.00237796136386165, 0.00237795930809085, 0.00237795768603518, 0.00237795669431184, 0.00237795646885763, 0.00237795706199316, 0.00237795842262363, 0.00237796038208393, 0.0023779626492528, 0.00237796482028057, 0.0023779664107416, 0.0023779669211724, 0.00237796595003587, 0.00237796336848263, 0.00237795956128373, 0.00237795569927697, 0.00237795390275845, 0.00237795692915397, 0.00237796666393104, 0.00237798054519763, 0.00237798680629325, 0.00237796738829529, 0.00237793041726702, 0.00237795333517421, 0.00237801421399081, 0.00237789038173053, 0.0023780468311409, 0.0023779471068891, 0.00237788472764887, 0.0023779471068891, 0.0023780468311409, 0.00237789038173053, 0.00237801421399081, 0.00237795333517421, 0.00237793041726702, 0.00237796738829529, 0.00237798680629325, 0.00237798054519763, 0.00237796666393104, 0.00237795692915397, 0.00237795390275845, 0.00237795569927697, 0.00237795956128374, 0.00237796336848263, 0.00237796595003587, 0.0023779669211724, 0.0023779664107416, 0.00237796482028057, 0.0023779626492528, 0.00237796038208393, 0.00237795842262363, 0.00237795706199316, 0.00237795646885763, 0.00237795669431184, 0.00237795768603518, 0.00237795930809085, 0.00237796136386165, 0.00237796362029252, 0.00237796583199784
flux1:, 0.68499163879599, 0.00224099329076711, 0.00224099149405087, 0.00224098964297278, 0.00224098794850489, 0.00224098661173056, 0.0022409858024078, 0.00224098563730099, 0.0022409861595918, 0.00224098732104964, 0.00224098896927697, 0.00224099084338233, 0.00224099258302425, 0.00224099375804185, 0.00224099392878161, 0.00224099275003676, 0.00224099013173599, 0.00224098646008344, 0.00224098284634966, 0.00224098127181772, 0.00224098428723446, 0.00224099359675502, 0.00224100672333134, 0.00224101260148973, 0.00224099439459693, 0.00224095997094146, 0.00224098204534475, 0.00224103936260906, 0.00224092287423991, 0.00224107050178976, 0.00224097660835839, 0.00224091779390788, 0.00224097660835839, 0.00224107050178976, 0.00224092287423991, 0.00224103936260906, 0.00224098204534475, 0.00224095997094146, 0.00224099439459693, 0.00224101260148973, 0.00224100672333134, 0.00224099359675503, 0.00224098428723446, 0.00224098127181772, 0.00224098284634966, 0.00224098646008344, 0.00224099013173599, 0.00224099275003676, 0.00224099392878161, 0.00224099375804185, 0.00224099258302425, 0.00224099084338233, 0.00224098896927697, 0.00224098732104964, 0.0022409861595918, 0.00224098563730099, 0.0022409858024078, 0.00224098661173056, 0.00224098794850489, 0.00224098964297278, 0.00224099149405087, 0.00224099329076711
flux1:, 0.685254087699743, 0.00211004555171587, 0.00211004414044089, 0.00211004266378162, 0.00211004130083497, 0.00211004022322688, 0.00211003957616003, 0.0021100394591269, 0.00211003990747588, 0.00211004087636939, 0.00211004222927049, 0.00211004373405864, 0.0021100450713464, 0.00211004586166285, 0.0021100457208263, 0.00211004435538551, 0.00211004171013213, 0.0021100381707924, 0.00211003479089912, 0.00211003341995292, 0.00211003641481982, 0.00211004531232508, 0.00211005772213757, 0.00211006324799285, 0.00211004620726729, 0.0021100142030375, 0.00211003544803386, 0.00211008937585467, 0.00210997990401578, 0.00211011909135227, 0.00211003077099084, 0.00210997536823402, 0.00211003077099084, 0.00211011909135227, 0.00210997990401578, 0.00211008937585467, 0.00211003544803386, 0.0021100142030375, 0.00211004620726729, 0.00211006324799285, 0.00211005772213757, 0.00211004531232509, 0.00211003641481982, 0.00211003341995292, 0.00211003479089912, 0.0021100381707924, 0.00211004171013213, 0.00211004435538551, 0.0021100457208263, 0.00211004586166285, 0.0021100450713464, 0.00211004373405864, 0.00211004222927049, 0.00211004087636939, 0.00211003990747588, 0.0021100394591269, 0.00211003957616003, 0.00211004022322688, 0.00211004130083497, 0.00211004266378162, 0.00211004414044089, 0.00211004555171588
flux1:, 0.685516536603496, 0.0019849950767748, 0.00198499401598758, 0.00198499287809846, 0.00198499181318365, 0.00198499096616792, 0.00198499046015144, 0.00198499037930117, 0.00198499075237883, 0.00198499153831385, 0.00198499261579089, 0.00198499377971902, 0.00198499474881007, 0.00198499519042246, 0.00198499477126484, 0.00198499324487982, 0.00198499058686783, 0.00198498718043421, 0.00198498402300088, 0.00198498283914302, 0.00198498580403056, 0.00198499430038742, 0.00198500602606708, 0.00198501122297082, 0.00198499529713499, 0.00198496558120666, 0.00198498600546083, 0.00198503670474539, 0.00198493392371696, 0.00198506504064125, 0.00198498203846738, 0.00198492989636801, 0.00198498203846738, 0.00198506504064125, 0.00198493392371696, 0.00198503670474539, 0.00198498600546083, 0.00198496558120666, 0.00198499529713499, 0.00198501122297082, 0.00198500602606708, 0.00198499430038742, 0.00198498580403056, 0.00198498283914302, 0.00198498402300088, 0.00198498718043421, 0.00198499058686783, 0.00198499324487982, 0.00198499477126484, 0.00198499519042246, 0.00198499474881007, 0.00198499377971902, 0.00198499261579089, 0.00198499153831385, 0.00198499075237883, 0.00198499037930117, 0.00198499046015144, 0.00198499096616792, 0.00198499181318365, 0.00198499287809846, 0.00198499401598758, 0.0019849950767748
flux1:, 0.685778985507249, 0.00186570667017211, 0.00186570592122324, 0.00186570508353907, 0.00186570428120733, 0.00186570363531787, 0.00186570324935528, 0.00186570319406309, 0.00186570349274605, 0.00186570410829749, 0.00186570493376689, 0.00186570578911775, 0.00186570642808358, 0.00186570656080543, 0.00186570590016991, 0.00186570424188071, 0.00186570158826364, 0.00186569831792415, 0.00186569537367576, 0.0018656943617105, 0.00186569728711647, 0.00186570539102283, 0.00186571646055199, 0.00186572134565828, 0.00186570647854098, 0.00186567891818869, 0.00186569852630239, 0.00186574614806287, 0.00186564973543521, 0.00186577314036294, 0.00186569520530444, 0.00186564617531165, 0.00186569520530444, 0.00186577314036294, 0.00186564973543521, 0.00186574614806287, 0.00186569852630239, 0.00186567891818869, 0.00186570647854098, 0.00186572134565828, 0.00186571646055199, 0.00186570539102283, 0.00186569728711647, 0.0018656943617105, 0.00186569537367576, 0.00186569831792415, 0.00186570158826364, 0.00186570424188071, 0.00186570590016991, 0.00186570656080543, 0.00186570642808358, 0.00186570578911775, 0.00186570493376688, 0.00186570410829749, 0.00186570349274605, 0.00186570319406309, 0.00186570324935528, 0.00186570363531787, 0.00186570428120733, 0.00186570508353907, 0.00186570592122324, 0.00186570667017211
flux1:, 0.686041434411003, 0.00175203839636177, 0.00175203791859984, 0.0017520373413416, 0.00175203676577081, 0.00175203629200399, 0.00175203600633514, 0.00175203596787274, 0.00175203619543864, 0.00175203665590459, 0.00175203725563801, 0.00175203783750552, 0.00175203818704415, 0.00175203805304418, 0.00175203718983517, 0.00175203543048603, 0.001752032800035, 0.00175202967045797, 0.00175202693140513, 0.00175202607696216, 0.00175202895321419, 0.00175203667150557, 0.00175204710894406, 0.00175205169434362, 0.00175203782633539, 0.00175201228878458, 0.00175203108264974, 0.00175207576930586, 0.00175198540756471, 0.00175210144801626, 0.00175202833369418, 0.00175198227013751, 0.00175202833369418, 0.00175210144801626, 0.00175198540756472, 0.00175207576930586, 0.00175203108264974, 0.00175201228878458, 0.00175203782633539, 0.00175205169434362, 0.00175204710894406, 0.00175203667150557, 0.00175202895321419, 0.00175202607696216, 0.00175202693140513, 0.00175202967045797, 0.001752032800035, 0.00175203543048603, 0.00175203718983517, 0.00175203805304418, 0.00175203818704415, 0.00175203783750552, 0.00175203725563801, 0.00175203665590459, 0.00175203619543864, 0.00175203596787274, 0.00175203600633514, 0.00175203629200399, 0.00175203676577081, 0.0017520373413416, 0.00175203791859984, 0.00175203839636177
flux1:, 0.686303883314756, 0.00164384247208369, 0.0016438422244489, 0.00164384186815725, 0.00164384148451719, 0.0016438411554338, 0.00164384095229907, 0.00164384092421186, 0.00164384108630926, 0.00164384140928299, 0.00164384181161952, 0.00164384215682395, 0.00164384225896057, 0.00164384190134369, 0.00164384087508771, 0.00164383904596437, 0.00164383645786849, 0.00164383347423759, 0.00164383093300096, 0.00164383022218807, 0.00164383303945154, 0.00164384037748418, 0.00164385020373842, 0.00164385449759644, 0.00164384156706439, 0.00164381792096784, 0.00164383590105301, 0.00164387778768257, 0.00164379316567227, 0.00164390217876088, 0.00164383364429589, 0.00164379040474416, 0.00164383364429589, 0.00164390217876088, 0.00164379316567227, 0.00164387778768257, 0.00164383590105301, 0.00164381792096784, 0.00164384156706439, 0.00164385449759644, 0.00164385020373842, 0.00164384037748418, 0.00164383303945154, 0.00164383022218807, 0.00164383093300096, 0.00164383347423759, 0.00164383645786849, 0.00164383904596438, 0.00164384087508771, 0.00164384190134369, 0.00164384225896057, 0.00164384215682395, 0.00164384181161952, 0.00164384140928299, 0.00164384108630926, 0.00164384092421186, 0.00164384095229907, 0.0016438411554338, 0.00164384148451719, 0.00164384186815725, 0.0016438422244489, 0.00164384247208369
flux1:, 0.686566332218509, 0.001540966129458, 0.00154096607190561, 0.00154096589874957, 0.00154096567430741, 0.00154096546486158, 0.00154096532900084, 0.00154096530724721, 0.00154096541167111, 0.00154096561647423, 0.00154096585095575, 0.00154096599694589, 0.00154096589378031, 0.00154096535526708, 0.00154096420481186, 0.00154096233644264, 0.0015409598092833, 0.00154095697650221, 0.001540954625789, 0.00154095404496891, 0.0015409567933441, 0.00154096375542793, 0.00154097298902798, 0.0015409769966847, 0.00154096494130304, 0.00154094305809856, 0.00154096022462615, 0.00154099944012402, 0.00154092025435837, 0.00154102256725022, 0.00154095837797848, 0.0015409178235579, 0.00154095837797848, 0.00154102256725022, 0.00154092025435837, 0.00154099944012402, 0.00154096022462615, 0.00154094305809856, 0.00154096494130304, 0.0015409769966847, 0.00154097298902798, 0.00154096375542793, 0.0015409567933441, 0.00154095404496891, 0.001540954625789, 0.00154095697650221, 0.00154095980928331, 0.00154096233644264, 0.00154096420481186, 0.00154096535526708, 0.00154096589378031, 0.00154096599694589, 0.00154096585095575, 0.00154096561647423, 0.00154096541167111, 0.00154096530724721, 0.00154096532900084, 0.00154096546486158, 0.00154096567430741, 0.00154096589874957, 0.00154096607190561, 0.001540966129458
flux1:, 0.686828781122262, 0.00144325244738678, 0.00144325254208835, 0.00144325251691276, 0.00144325242185959, 0.00144325230995243, 0.00144325222885266, 0.00144325221173348, 0.00144325226804584, 0.00144325237506985, 0.00144325247155176, 0.00144325245534692, 0.00144325218789877, 0.00144325150964903, 0.00144325027203929, 0.00144324839318921, 0.0014432459441079, 0.00144324326618335, 0.00144324109841446, 0.00144324063409474, 0.00144324330378353, 0.00144324989363843, 0.00144325855149071, 0.00144326227648939, 0.00144325103444951, 0.00144323078956436, 0.0014432471435464, 0.00144328381166148, 0.00144320976746012, 0.0014433056977865, 0.00144324562587545, 0.00144320762154415, 0.00144324562587546, 0.0014433056977865, 0.00144320976746012, 0.00144328381166148, 0.0014432471435464, 0.00144323078956436, 0.00144325103444951, 0.00144326227648938, 0.00144325855149071, 0.00144324989363843, 0.00144324330378353, 0.00144324063409474, 0.00144324109841446, 0.00144324326618336, 0.0014432459441079, 0.00144324839318921, 0.00144325027203929, 0.00144325150964903, 0.00144325218789877, 0.00144325245534692, 0.00144325247155176, 0.00144325237506985, 0.00144325226804584, 0.00144325221173348, 0.00144325222885266, 0.00144325230995243, 0.00144325242185959, 0.00144325251691276, 0.00144325254208835, 0.00144325244738678
flux1:, 0.687091230026016, 0.00135054114890383, 0.00135054136119262, 0.00135054145228721, 0.00135054146028449, 0.00135054142705649, 0.00135054139097513, 0.00135054137889047, 0.00135054139793022, 0.00135054142793469, 0.00135054141572049, 0.00135054127293881, 0.00135054088013151, 0.0013505401007465, 0.00135053881030209, 0.00135053694717689, 0.00135053459124379, 0.00135053207084589, 0.0013505300779245, 0.00135052971674488, 0.00135053229826568, 0.00135053851947534, 0.00135054661756304, 0.00135055006257629, 0.00135053957364879, 0.00135052084752591, 0.00135053639163494, 0.00135057063186394, 0.00135050144430024, 0.00135059130050814, 0.00135053512546678, 0.001350499540244, 0.00135053512546678, 0.00135059130050814, 0.00135050144430024, 0.00135057063186394, 0.00135053639163494, 0.00135052084752591, 0.00135053957364879, 0.00135055006257629, 0.00135054661756304, 0.00135053851947534, 0.00135053229826568, 0.00135052971674487, 0.0013505300779245, 0.00135053207084589, 0.00135053459124379, 0.00135053694717689, 0.00135053881030209, 0.0013505401007465, 0.00135054088013151, 0.00135054127293881, 0.00135054141572049, 0.00135054142793469, 0.00135054139793022, 0.00135054137889047, 0.00135054139097513, 0.00135054142705649, 0.00135054146028449, 0.00135054145228721, 0.00135054136119262, 0.00135054114890383
flux1:, 0.687353678929769, 0.00126266936247926, 0.00126266966152473, 0.00126266984111518, 0.00126266992957609, 0.00126266995946533, 0.00126266996126587, 0.00126266995634214, 0.00126266994967033, 0.00126266992308375, 0.00126266983012645, 0.00126266959413677, 0.00126266911195079, 0.00126266826667583, 0.0012626669542858, 0.00126266512995071, 0.00126266287973129, 0.00126266051792125, 0.00126265869112786, 0.00126265841992553, 0.00126266090435479, 0.00126266676079529, 0.0012626743148032, 0.00126267748243593, 0.0012626676888654, 0.00126265036779557, 0.00126266510705699, 0.00126269703538262, 0.0012626324300369, 0.00126271651166985, 0.00126266402075143, 0.00126263072790139, 0.00126266402075143, 0.00126271651166985, 0.0012626324300369, 0.00126269703538262, 0.00126266510705699, 0.00126265036779557, 0.0012626676888654, 0.00126267748243593, 0.0012626743148032, 0.00126266676079529, 0.00126266090435479, 0.00126265841992553, 0.00126265869112786, 0.00126266051792125, 0.00126266287973129, 0.00126266512995071, 0.0012626669542858, 0.00126266826667583, 0.00126266911195079, 0.00126266959413677, 0.00126266983012645, 0.00126266992308375, 0.00126266994967033, 0.00126266995634214, 0.00126266996126587, 0.00126266995946533, 0.00126266992957609, 0.00126266984111518, 0.00126266966152473, 0.00126266936247926
flux1:, 0.687616127833522, 0.00117947234563979, 0.00117947270485315, 0.00117947294933024, 0.00117947309946356, 0.00117947318006648, 0.00117947321490885, 0.00117947322054126, 0.00117947319986625, 0.00117947313613016, 0.00117947298833572, 0.00117947268956095, 0.00117947215037551, 0.00117947127051361, 0.00117946996314815, 0.00117946819715577, 0.00117946606246356, 0.00117946385857269, 0.00117946218856711, 0.00117946199449947, 0.0011794643737188, 0.00117946986994207, 0.00117947689578836, 0.00117947978924244, 0.0011794706364641, 0.00117945461321729, 0.00117946855551819, 0.0011794982849872, 0.00117943799850593, 0.00117951659641233, 0.00117946758491121, 0.00117943646208232, 0.00117946758491121, 0.00117951659641233, 0.00117943799850593, 0.00117949828498719, 0.00117946855551819, 0.00117945461321729, 0.0011794706364641, 0.00117947978924244, 0.00117947689578836, 0.00117946986994207, 0.0011794643737188, 0.00117946199449947, 0.00117946218856711, 0.00117946385857269, 0.00117946606246356, 0.00117946819715577, 0.00117946996314815, 0.00117947127051361, 0.00117947215037551, 0.00117947268956095, 0.00117947298833572, 0.00117947313613016, 0.00117947319986625, 0.00117947322054126, 0.00117947321490885, 0.00117947318006648, 0.00117947309946356, 0.00117947294933024, 0.00117947270485315, 0.00117947234563979
flux1:, 0.687878576737275, 0.00110078416961093, 0.00110078456679879, 0.00110078485671402, 0.0011007850533678, 0.00110078517514535, 0.00110078524007629, 0.00110078526043089, 0.00110078523705349, 0.00110078515404451, 0.00110078497470359, 0.00110078464009283, 0.0011007840722243, 0.00110078318476029, 0.0011007819051923, 0.00110078021340539, 0.00110077820122217, 0.00110077615286051, 0.00110077462976887, 0.00110077450047259, 0.00110077676740278, 0.00110078190895952, 0.00110078842322239, 0.00110079104681554, 0.00110078248399071, 0.00110076765824789, 0.00110078081466502, 0.00110080845580905, 0.00110075223627695, 0.00110082563274752, 0.00110077990419446, 0.0011007508335159, 0.00110077990419446, 0.00110082563274752, 0.00110075223627695, 0.00110080845580905, 0.00110078081466502, 0.00110076765824789, 0.00110078248399071, 0.00110079104681555, 0.00110078842322239, 0.00110078190895952, 0.00110077676740277, 0.00110077450047259, 0.00110077462976887, 0.00110077615286051, 0.00110077820122217, 0.00110078021340539, 0.0011007819051923, 0.00110078318476029, 0.0011007840722243, 0.00110078464009283, 0.00110078497470359, 0.00110078515404451, 0.00110078523705348, 0.00110078526043089, 0.00110078524007629, 0.00110078517514535, 0.0011007850533678, 0.00110078485671402, 0.0011007845667988, 0.00110078416961093
flux1:, 0.688141025641029, 0.00102643836401543, 0.00102643878131029, 0.00102643910117552, 0.00102643933252372, 0.00102643948839831, 0.001026439581886, 0.00102643962140177, 0.00102643960571497, 0.00102643951927041, 0.00102643932863526, 0.00102643898131197, 0.00102643840874714, 0.00102643753617228, 0.0010264363028921, 0.00102643469747985, 0.00102643281201931, 0.00102643091518981, 0.00102642952875366, 0.00102642945251999, 0.0010264316013261, 0.00102643639501665, 0.00102644241524989, 0.00102644477478774, 0.00102643675516229, 0.00102642303375581, 0.00102643541871237, 0.00102646107982047, 0.00102640868695738, 0.00102647715579704, 0.00102643452205994, 0.00102640739019844, 0.00102643452205994, 0.00102647715579704, 0.00102640868695738, 0.00102646107982047, 0.00102643541871237, 0.00102642303375581, 0.00102643675516229, 0.00102644477478774, 0.00102644241524989, 0.00102643639501665, 0.0010264316013261, 0.00102642945251999, 0.00102642952875366, 0.00102643091518981, 0.00102643281201931, 0.00102643469747985, 0.0010264363028921, 0.00102643753617228, 0.00102643840874714, 0.00102643898131197, 0.00102643932863525, 0.0010264395192704, 0.00102643960571497, 0.00102643962140177, 0.001026439581886, 0.00102643948839831, 0.00102643933252372, 0.00102643910117552, 0.00102643878131029, 0.00102643836401543
flux1:, 0.688403474544782, 9.56268520976263e-4, 9.56268944581346e-4, 9.56269282515804e-4, 9.56269539633454e-4, 9.56269724521497e-4, 9.56269845975723e-4, 9.56269908901637e-4, 9.56269909971225e-4, 9.5626983353582e-4, 9.56269648549739e-4, 9.56269307633949e-4, 9.56268749947208e-4, 9.56267910266388e-4, 9.56266737566444e-4, 9.56265227148066e-4, 9.56263470036128e-4, 9.56261719328562e-4, 9.56260459093409e-4, 9.56260425041943e-4, 9.5626245129674e-4, 9.56266905343601e-4, 9.56272450280071e-4, 9.56274553286126e-4, 9.56267034382082e-4, 9.56254331359194e-4, 9.56265962625323e-4, 9.5628974988178e-4, 9.56240955080369e-4, 9.56304761623067e-4, 9.5626504292173e-4, 9.56239741101789e-4, 9.56265042921731e-4, 9.56304761623068e-4, 9.56240955080369e-4, 9.5628974988178e-4, 9.56265962625323e-4, 9.56254331359194e-4, 9.56267034382082e-4, 9.56274553286125e-4, 9.56272450280071e-4, 9.56266905343601e-4, 9.5626245129674e-4, 9.56260425041943e-4, 9.56260459093409e-4, 9.56261719328561e-4, 9.56263470036128e-4, 9.56265227148065e-4, 9.56266737566444e-4, 9.56267910266388e-4, 9.56268749947209e-4, 9.56269307633949e-4, 9.56269648549738e-4, 9.5626983353582e-4, 9.56269909971225e-4, 9.56269908901638e-4, 9.56269845975723e-4, 9.56269724521498e-4, 9.56269539633454e-4, 9.56269282515804e-4, 9.56268944581346e-4, 9.56268520976264e-4
flux1:, 0.688665923448535, 8.90108858266567e-4, 8.90109278057858e-4, 8.90109625327675e-4, 8.90109901699617e-4, 8.90110112021311e-4, 8.9011026133467e-4, 8.90110351329404e-4, 8.90110376574162e-4, 8.90110320976354e-4, 8.90110155154409e-4, 8.90109835748316e-4, 8.90109308184924e-4, 8.90108515082406e-4, 8.90107413284092e-4, 8.90106003190773e-4, 8.90104373734024e-4, 8.90102762573217e-4, 8.90101618095716e-4, 8.90101616331168e-4, 8.9010351712839e-4, 8.90107641267918e-4, 8.90112730915204e-4, 8.90114586728871e-4, 8.9010753038427e-4, 8.90095766912483e-4, 8.9010666546872e-4, 8.90128682973779e-4, 8.90083269196946e-4, 8.90142670273734e-4, 8.90105695118787e-4, 8.90082119110268e-4, 8.90105695118786e-4, 8.90142670273735e-4, 8.90083269196946e-4, 8.90128682973778e-4, 8.9010666546872e-4, 8.90095766912483e-4, 8.9010753038427e-4, 8.90114586728871e-4, 8.90112730915203e-4, 8.90107641267918e-4, 8.9010351712839e-4, 8.90101616331167e-4, 8.90101618095716e-4, 8.90102762573217e-4, 8.90104373734024e-4, 8.90106003190773e-4, 8.90107413284092e-4, 8.90108515082406e-4, 8.90109308184924e-4, 8.90109835748316e-4, 8.90110155154409e-4, 8.90110320976354e-4, 8.90110376574162e-4, 8.90110351329404e-4, 8.9011026133467e-4, 8.90110112021311e-4, 8.90109901699617e-4, 8.90109625327675e-4, 8.90109278057857e-4, 8.90108858266567e-4
flux1:, 0.688928372352288, 8.27794741422404e-4, 8.27795150452326e-4, 8.27795500947407e-4, 8.27795791952208e-4, 8.27796025154773e-4, 8.27796202293777e-4, 8.27796322107846e-4, 8.2779637708923e-4, 8.27796350447202e-4, 8.27796213899136e-4, 8.27795927219174e-4, 8.27795440920722e-4, 8.27794704056446e-4, 8.27793679849066e-4, 8.2779237247382e-4, 8.2779086798829e-4, 8.27789388912684e-4, 8.27788349967998e-4, 8.27788371708335e-4, 8.27790145720566e-4, 8.27793951215905e-4, 8.27798606852373e-4, 8.27800226608863e-4, 8.2779359888482e-4, 8.27782703021491e-4, 8.27792892807288e-4, 8.27813242500416e-4, 8.27771004059193e-4, 8.27826247931422e-4, 8.27791852998099e-4, 8.27769903075369e-4, 8.277918529981e-4, 8.27826247931423e-4, 8.27771004059193e-4, 8.27813242500416e-4, 8.27792892807288e-4, 8.27782703021491e-4, 8.2779359888482e-4, 8.27800226608863e-4, 8.27798606852373e-4, 8.27793951215905e-4, 8.27790145720565e-4, 8.27788371708335e-4, 8.27788349967998e-4, 8.27789388912684e-4, 8.2779086798829e-4, 8.2779237247382e-4, 8.27793679849065e-4, 8.27794704056445e-4, 8.27795440920722e-4, 8.27795927219173e-4, 8.27796213899136e-4, 8.27796350447201e-4, 8.2779637708923e-4, 8.27796322107846e-4, 8.27796202293777e-4, 8.27796025154773e-4, 8.27795791952207e-4, 8.27795500947407e-4, 8.27795150452327e-4, 8.27794741422404e-4
flux1:, 0.689190821256042, 7.69163164989018e-4, 7.69163558935399e-4, 7.69163908624665e-4, 7.69164211030036e-4, 7.6916446515379e-4, 7.69164669820822e-4, 7.69164821072923e-4, 7.69164909396432e-4, 7.69164917146743e-4, 7.69164816726671e-4, 7.69164570359625e-4, 7.69164132704524e-4, 7.69163458110673e-4, 7.69162514971312e-4, 7.69161310177273e-4, 7.69159926351014e-4, 7.69158571300219e-4, 7.69157628074278e-4, 7.69157665741675e-4, 7.69159313221725e-4, 7.69162812802369e-4, 7.69167056885238e-4, 7.6916845339446e-4, 7.69162224370973e-4, 7.69152130721405e-4, 7.69161638292327e-4, 7.691804197992e-4, 7.69141162032733e-4, 7.69192488302701e-4, 7.69160518250718e-4, 7.69140099127387e-4, 7.69160518250717e-4, 7.69192488302701e-4, 7.69141162032733e-4, 7.69180419799199e-4, 7.69161638292328e-4, 7.69152130721405e-4, 7.69162224370973e-4, 7.6916845339446e-4, 7.69167056885238e-4, 7.69162812802369e-4, 7.69159313221725e-4, 7.69157665741675e-4, 7.69157628074278e-4, 7.69158571300219e-4, 7.69159926351014e-4, 7.69161310177273e-4, 7.69162514971312e-4, 7.69163458110673e-4, 7.69164132704524e-4, 7.69164570359625e-4, 7.6916481672667e-4, 7.69164917146743e-4, 7.69164909396432e-4, 7.69164821072924e-4, 7.69164669820822e-4, 7.6916446515379e-4, 7.69164211030036e-4, 7.69163908624664e-4, 7.69163558935399e-4, 7.69163164989019e-4
flux1:, 0.689453270159795, 7.14053193302976e-4, 7.14053569903204e-4, 7.14053916303897e-4, 7.14054227803128e-4, 7.14054501112206e-4, 7.14054732491432e-4, 7.14054915542855e-4, 7.14055038866061e-4, 7.14055083901821e-4, 7.14055023464481e-4, 7.14054821722092e-4, 7.14054436751899e-4, 7.14053827299048e-4, 7.14052965963218e-4, 7.14051861522517e-4, 7.1405059278849e-4, 7.14049353381635e-4, 7.14048496636647e-4, 7.14048543906476e-4, 7.14050066634145e-4, 7.14053274370575e-4, 7.14057130370164e-4, 7.14058317913516e-4, 7.14052461396876e-4, 7.14043110686138e-4, 7.14051964803919e-4, 7.14069275228349e-4, 7.14032814107502e-4, 7.14080453618823e-4, 7.14050760869268e-4, 7.14031781612878e-4, 7.14050760869268e-4, 7.14080453618823e-4, 7.14032814107502e-4, 7.14069275228349e-4, 7.14051964803919e-4, 7.14043110686138e-4, 7.14052461396876e-4, 7.14058317913516e-4, 7.14057130370164e-4, 7.14053274370575e-4, 7.14050066634144e-4, 7.14048543906476e-4, 7.14048496636646e-4, 7.14049353381635e-4, 7.14050592788489e-4, 7.14051861522517e-4, 7.14052965963218e-4, 7.14053827299048e-4, 7.14054436751899e-4, 7.14054821722092e-4, 7.14055023464481e-4, 7.14055083901821e-4, 7.1405503886606e-4, 7.14054915542855e-4, 7.14054732491432e-4, 7.14054501112206e-4, 7.14054227803128e-4, 7.14053916303897e-4, 7.14053569903205e-4, 7.14053193302976e-4
flux1:, 0.689715719063548, 6.62306361424657e-4, 6.62306719929479e-4, 6.62307061619457e-4, 6.62307380430715e-4, 6.62307671122349e-4, 6.62307927714985e-4, 6.62308141639211e-4, 6.62308299775672e-4, 6.62308382676389e-4, 6.62308363416714e-4, 6.62308207761514e-4, 6.62307876663794e-4, 6.62307332567085e-4, 6.62306551522183e-4, 6.62305543560707e-4, 6.623043834598e-4, 6.62303251250308e-4, 6.62302472455343e-4, 6.62302524261647e-4, 6.62303925440787e-4, 6.62306856564845e-4, 6.62310348740657e-4, 6.6231134280565e-4, 6.62305835970588e-4, 6.62297174553999e-4, 6.62305405732973e-4, 6.62321339414391e-4, 6.62287501089697e-4, 6.62331675829035e-4, 6.62304120308859e-4, 6.62286494239377e-4, 6.62304120308859e-4, 6.62331675829035e-4, 6.62287501089697e-4, 6.6232133941439e-4, 6.62305405732973e-4, 6.62297174553999e-4, 6.62305835970589e-4, 6.62311342805651e-4, 6.62310348740658e-4, 6.62306856564846e-4, 6.62303925440787e-4, 6.62302524261647e-4, 6.62302472455342e-4, 6.62303251250308e-4, 6.62304383459799e-4, 6.62305543560707e-4, 6.62306551522183e-4, 6.62307332567085e-4, 6.62307876663794e-4, 6.62308207761514e-4, 6.62308363416714e-4, 6.6230838267639e-4, 6.62308299775673e-4, 6.6230814163921e-4, 6.62307927714985e-4, 6.62307671122349e-4, 6.62307380430716e-4, 6.62307061619457e-4, 6.62306719929479e-4, 6.62306361424657e-4
flux1:, 0.689978167967302, 6.13767037025085e-4, 6.13767377699688e-4, 6.13767713894015e-4, 6.13768038436609e-4, 6.13768344435279e-4, 6.13768623982906e-4, 6.13768866621636e-4, 6.13769057725318e-4, 6.13769177057738e-4, 6.13769197908907e-4, 6.13769087424144e-4, 6.13768809043812e-4, 6.13768328381999e-4, 6.13767624358869e-4, 6.13766707785925e-4, 6.13765649303985e-4, 6.13764616000155e-4, 6.13763907422299e-4, 6.13763959921192e-4, 6.13765244034117e-4, 6.13767914717285e-4, 6.13771067852309e-4, 6.13771884824846e-4, 6.13766707814047e-4, 6.13758687150051e-4, 6.13766327182033e-4, 6.13780975437595e-4, 6.13749595750809e-4, 6.13790518761533e-4, 6.13764967625332e-4, 6.137486122013e-4, 6.13764967625331e-4, 6.13790518761533e-4, 6.13749595750809e-4, 6.13780975437595e-4, 6.13766327182034e-4, 6.13758687150051e-4, 6.13766707814046e-4, 6.13771884824846e-4, 6.13771067852309e-4, 6.13767914717285e-4, 6.13765244034117e-4, 6.13763959921192e-4, 6.13763907422299e-4, 6.13764616000155e-4, 6.13765649303985e-4, 6.13766707785925e-4, 6.13767624358869e-4, 6.13768328381999e-4, 6.13768809043812e-4, 6.13769087424144e-4, 6.13769197908907e-4, 6.13769177057738e-4, 6.13769057725318e-4, 6.13768866621636e-4, 6.13768623982906e-4, 6.13768344435279e-4, 6.13768038436608e-4, 6.13767713894015e-4, 6.13767377699689e-4, 6.13767037025085e-4
flux1:, 0.690240616871055, 5.68282744202123e-4, 5.68283067894614e-4, 5.68283398100055e-4, 5.6828372675434e-4, 5.68284045590486e-4, 5.6828434507925e-4, 5.68284613171633e-4, 5.68284833983589e-4, 5.68284986651309e-4, 5.6828504471662e-4, 5.68284976594357e-4, 5.68284747948084e-4, 5.68284327171751e-4, 5.68283695613534e-4, 5.68282864519667e-4, 5.68281900386567e-4, 5.68280958031274e-4, 5.68280312785979e-4, 5.68280363280851e-4, 5.68281535908843e-4, 5.68283963011274e-4, 5.68286802120911e-4, 5.68287458954216e-4, 5.68282594456101e-4, 5.68275170563391e-4, 5.68282252041e-4, 5.68295702909379e-4, 5.68266626885919e-4, 5.68304502202719e-4, 5.68280829540639e-4, 5.68265666236285e-4, 5.68280829540639e-4, 5.68304502202719e-4, 5.68266626885919e-4, 5.68295702909379e-4, 5.68282252041e-4, 5.68275170563391e-4, 5.682825944561e-4, 5.68287458954216e-4, 5.68286802120911e-4, 5.68283963011274e-4, 5.68281535908842e-4, 5.68280363280851e-4, 5.68280312785979e-4, 5.68280958031275e-4, 5.68281900386567e-4, 5.68282864519667e-4, 5.68283695613534e-4, 5.68284327171751e-4, 5.68284747948084e-4, 5.68284976594357e-4, 5.6828504471662e-4, 5.68284986651308e-4, 5.68284833983589e-4, 5.68284613171633e-4, 5.68284345079251e-4, 5.68284045590486e-4, 5.6828372675434e-4, 5.68283398100055e-4, 5.68283067894615e-4, 5.68282744202123e-4
flux1:, 0.690503065774808, 5.2570445035061e-4, 5.25704758140483e-4, 5.25705081894221e-4, 5.25705412845061e-4, 5.25705741612224e-4, 5.25706057346367e-4, 5.25706346715332e-4, 5.25706592852874e-4, 5.25706774472559e-4, 5.2570686546768e-4, 5.25706835491847e-4, 5.25706652263481e-4, 5.25706286672767e-4, 5.25705722164737e-4, 5.25704970175321e-4, 5.25704093118158e-4, 5.25703234224446e-4, 5.25702646286521e-4, 5.25702693120915e-4, 5.25703760740515e-4, 5.25705961543773e-4, 5.25708511574752e-4, 5.25709025452499e-4, 5.25704458276253e-4, 5.25697591194352e-4, 5.25704147050026e-4, 5.25716485051471e-4, 5.2568956638874e-4, 5.25724589000719e-4, 5.25702675540053e-4, 5.25688629716359e-4, 5.25702675540053e-4, 5.2572458900072e-4, 5.2568956638874e-4, 5.25716485051471e-4, 5.25704147050026e-4, 5.25697591194352e-4, 5.25704458276252e-4, 5.25709025452499e-4, 5.25708511574753e-4, 5.25705961543773e-4, 5.25703760740515e-4, 5.25702693120915e-4, 5.25702646286521e-4, 5.25703234224446e-4, 5.25704093118158e-4, 5.25704970175321e-4, 5.25705722164738e-4, 5.25706286672767e-4, 5.25706652263482e-4, 5.25706835491847e-4, 5.25706865467679e-4, 5.25706774472559e-4, 5.25706592852874e-4, 5.25706346715332e-4, 5.25706057346367e-4, 5.25705741612224e-4, 5.25705412845061e-4, 5.25705081894221e-4, 5.25704758140483e-4, 5.2570445035061e-4
flux1:, 0.690765514678561, 4.85886817343138e-4, 4.85887110275123e-4, 4.85887426967378e-4, 4.8588775812558e-4, 4.85888093505514e-4, 4.85888421235732e-4, 4.85888727013642e-4, 4.85888993282113e-4, 4.85889198565385e-4, 4.8588931725011e-4, 4.85889320254563e-4, 4.85889177253672e-4, 4.85888861430301e-4, 4.85888358078817e-4, 4.85887678655376e-4, 4.85886881601721e-4, 4.85886099244205e-4, 4.85885563423171e-4, 4.85885605848423e-4, 4.85886575613547e-4, 4.85888567549437e-4, 4.85890853082945e-4, 4.8589124109188e-4, 4.85886957755977e-4, 4.85880611025629e-4, 4.85886674100704e-4, 4.85897980025169e-4, 4.8587308058929e-4, 4.85905436437118e-4, 4.85885169243983e-4, 4.85872170016311e-4, 4.85885169243984e-4, 4.85905436437118e-4, 4.8587308058929e-4, 4.85897980025169e-4, 4.85886674100704e-4, 4.85880611025629e-4, 4.85886957755977e-4, 4.8589124109188e-4, 4.85890853082945e-4, 4.85888567549437e-4, 4.85886575613547e-4, 4.85885605848422e-4, 4.85885563423171e-4, 4.85886099244205e-4, 4.85886881601721e-4, 4.85887678655376e-4, 4.85888358078818e-4, 4.85888861430301e-4, 4.85889177253672e-4, 4.85889320254563e-4, 4.8588931725011e-4, 4.85889198565385e-4, 4.85888993282113e-4, 4.85888727013642e-4, 4.85888421235733e-4, 4.85888093505515e-4, 4.8588775812558e-4, 4.85887426967378e-4, 4.85887110275123e-4, 4.85886817343138e-4
flux1:, 0.691027963582315, 4.48688418390476e-4, 4.48688697292817e-4, 4.48689006067725e-4, 4.48689335059429e-4, 4.48689673401714e-4, 4.48690008492148e-4, 4.48690325367867e-4, 4.48690606076295e-4, 4.48690829198603e-4, 4.48690969780407e-4, 4.48691000066093e-4, 4.48690891636013e-4, 4.48690619818994e-4, 4.48690171572125e-4, 4.48689558257306e-4, 4.48688834487822e-4, 4.48688122352403e-4, 4.48687634237615e-4, 4.48687672263141e-4, 4.4868855178288e-4, 4.48690352169625e-4, 4.48692397140839e-4, 4.48692675965895e-4, 4.48688664313485e-4, 4.48682804490012e-4, 4.48688407145022e-4, 4.48698757877407e-4, 4.48675747218301e-4, 4.48705613229287e-4, 4.48686885415553e-4, 4.48674865519887e-4, 4.48686885415553e-4, 4.48705613229288e-4, 4.48675747218302e-4, 4.48698757877407e-4, 4.48688407145022e-4, 4.48682804490012e-4, 4.48688664313485e-4, 4.48692675965896e-4, 4.48692397140838e-4, 4.48690352169624e-4, 4.4868855178288e-4, 4.48687672263141e-4, 4.48687634237614e-4, 4.48688122352403e-4, 4.48688834487822e-4, 4.48689558257306e-4, 4.48690171572125e-4, 4.48690619818994e-4, 4.48690891636013e-4, 4.48691000066092e-4, 4.48690969780407e-4, 4.48690829198603e-4, 4.48690606076296e-4, 4.48690325367867e-4, 4.48690008492148e-4, 4.48689673401714e-4, 4.48689335059429e-4, 4.48689006067725e-4, 4.48688697292817e-4, 4.48688418390475e-4
flux1:, 0.691290412486068, 4.13971922047744e-4, 4.13972187428724e-4, 4.13972487153492e-4, 4.13972811364666e-4, 4.13973148805714e-4, 4.1397348642309e-4, 4.13973808893489e-4, 4.13974098157398e-4, 4.13974333098269e-4, 4.13974489593721e-4, 4.13974541293191e-4, 4.1397446165953e-4, 4.13974228058182e-4, 4.13973828964624e-4, 4.13973275570287e-4, 4.13972618822842e-4, 4.13971971219263e-4, 4.13971527101295e-4, 4.13971561335601e-4, 4.13972358456805e-4, 4.13973984252355e-4, 4.13975811696533e-4, 4.1397599734865e-4, 4.13972246200139e-4, 4.13966842409659e-4, 4.13972016183928e-4, 4.13981484572598e-4, 4.13960239464875e-4, 4.13987783628011e-4, 4.13970494067392e-4, 4.13959389726962e-4, 4.13970494067392e-4, 4.13987783628011e-4, 4.13960239464875e-4, 4.13981484572599e-4, 4.13972016183928e-4, 4.13966842409659e-4, 4.13972246200139e-4, 4.1397599734865e-4, 4.13975811696534e-4, 4.13973984252355e-4, 4.13972358456805e-4, 4.13971561335601e-4, 4.13971527101295e-4, 4.13971971219263e-4, 4.13972618822842e-4, 4.13973275570287e-4, 4.13973828964624e-4, 4.13974228058182e-4, 4.1397446165953e-4, 4.13974541293191e-4, 4.13974489593721e-4, 4.1397433309827e-4, 4.13974098157398e-4, 4.13973808893489e-4, 4.1397348642309e-4, 4.13973148805713e-4, 4.13972811364666e-4, 4.13972487153492e-4, 4.13972187428724e-4, 4.13971922047744e-4
flux1:, 0.691552861389821, 3.81604244911354e-4, 3.81604496923887e-4, 3.81604786213566e-4, 3.81605102875086e-4, 3.81605435481017e-4, 3.81605770790295e-4, 3.81606093401057e-4, 3.81606385418558e-4, 3.81606626261074e-4, 3.8160679280515e-4, 3.81606860186956e-4, 3.81606803741577e-4, 3.81606602783621e-4, 3.81606247190087e-4, 3.81605747930954e-4, 3.816051524606e-4, 3.81604564303731e-4, 3.81604161079085e-4, 3.81604192569202e-4, 3.81604915171929e-4, 3.81606382752445e-4, 3.81608014585289e-4, 3.81608122169438e-4, 3.81604621019536e-4, 3.81599644564831e-4, 3.81604419890424e-4, 3.81613074662559e-4, 3.81593478677269e-4, 3.81618860158671e-4, 3.81602913214768e-4, 3.81592664008293e-4, 3.81602913214768e-4, 3.81618860158671e-4, 3.81593478677269e-4, 3.81613074662559e-4, 3.81604419890424e-4, 3.81599644564831e-4, 3.81604621019535e-4, 3.81608122169438e-4, 3.81608014585289e-4, 3.81606382752445e-4, 3.81604915171929e-4, 3.81604192569202e-4, 3.81604161079085e-4, 3.81604564303731e-4, 3.816051524606e-4, 3.81605747930954e-4, 3.81606247190087e-4, 3.81606602783621e-4, 3.81606803741577e-4, 3.81606860186956e-4, 3.8160679280515e-4, 3.81606626261074e-4, 3.81606385418558e-4, 3.81606093401057e-4, 3.81605770790295e-4, 3.81605435481016e-4, 3.81605102875086e-4, 3.81604786213566e-4, 3.81604496923888e-4, 3.81604244911354e-4
flux1:, 0.691815310293574, 3.51456674616696e-4, 3.51456913078199e-4, 3.51457190361814e-4, 3.51457496660224e-4, 3.5145782057893e-4, 3.51458148931486e-4, 3.51458466494668e-4, 3.51458755785159e-4, 3.51458996966229e-4, 3.51459168063518e-4, 3.51459245772945e-4, 3.51459207292399e-4, 3.51459033808269e-4, 3.51458716498479e-4, 3.51458266076072e-4, 3.51457726676847e-4, 3.5145719344348e-4, 3.51456828509683e-4, 3.51456858586116e-4, 3.51457514398589e-4, 3.5145883936812e-4, 3.51460296205825e-4, 3.51460339734039e-4, 3.51457078497661e-4, 3.51452502517505e-4, 3.51456908489781e-4, 3.51464814214703e-4, 3.51446757324878e-4, 3.51470126622596e-4, 3.51455431890666e-4, 3.51445980623186e-4, 3.51455431890666e-4, 3.51470126622597e-4, 3.51446757324878e-4, 3.51464814214703e-4, 3.51456908489781e-4, 3.51452502517506e-4, 3.51457078497661e-4, 3.51460339734039e-4, 3.51460296205825e-4, 3.5145883936812e-4, 3.51457514398589e-4, 3.51456858586116e-4, 3.51456828509682e-4, 3.5145719344348e-4, 3.51457726676847e-4, 3.51458266076072e-4, 3.51458716498479e-4, 3.51459033808269e-4, 3.51459207292399e-4, 3.51459245772945e-4, 3.51459168063518e-4, 3.51458996966229e-4, 3.51458755785159e-4, 3.51458466494668e-4, 3.51458148931486e-4, 3.5145782057893e-4, 3.51457496660224e-4, 3.51457190361814e-4, 3.51456913078199e-4, 3.51456674616696e-4
flux1:, 0.692077759197328, 3.23404964795348e-4, 3.23405189248722e-4, 3.23405452862247e-4, 3.23405746062103e-4, 3.23406057671274e-4, 3.23406374774057e-4, 3.23406682552871e-4, 3.23406964151094e-4, 3.2340720065773e-4, 3.23407371373246e-4, 3.23407454609471e-4, 3.23407429410077e-4, 3.23407278757461e-4, 3.23406995038174e-4, 3.23406588681485e-4, 3.23406100676971e-4, 3.23405618345091e-4, 3.2340528949289e-4, 3.23405319626093e-4, 3.23405916064309e-4, 3.23407113099769e-4, 3.23408414121818e-4, 3.23408406373459e-4, 3.23405375182213e-4, 3.23401174365329e-4, 3.23405238569955e-4, 3.23412455669427e-4, 3.23395833890439e-4, 3.23417333026349e-4, 3.23403805089647e-4, 3.23395097666533e-4, 3.23403805089647e-4, 3.23417333026349e-4, 3.23395833890438e-4, 3.23412455669427e-4, 3.23405238569955e-4, 3.23401174365329e-4, 3.23405375182213e-4, 3.23408406373459e-4, 3.23408414121819e-4, 3.23407113099769e-4, 3.23405916064309e-4, 3.23405319626093e-4, 3.23405289492889e-4, 3.23405618345091e-4, 3.23406100676971e-4, 3.23406588681484e-4, 3.23406995038174e-4, 3.23407278757461e-4, 3.23407429410077e-4, 3.23407454609471e-4, 3.23407371373246e-4, 3.23407200657731e-4, 3.23406964151094e-4, 3.23406682552871e-4, 3.23406374774057e-4, 3.23406057671274e-4, 3.23405746062103e-4, 3.23405452862247e-4, 3.23405189248722e-4, 3.23404964795348e-4
flux1:, 0.692340208101081, 2.97329403686859e-4, 2.9732961348832e-4, 2.97329861780717e-4, 2.97330139345832e-4, 2.97330435386088e-4, 2.97330737442954e-4, 2.97331031297345e-4, 2.97331300898936e-4, 2.97331528409174e-4, 2.97331694499761e-4, 2.97331779132556e-4, 2.97331763166966e-4, 2.97331631301783e-4, 2.97331377042929e-4, 2.97331010513231e-4, 2.97330569723219e-4, 2.97330134700628e-4, 2.97329840009268e-4, 2.97329871682462e-4, 2.97330415717928e-4, 2.97331498451512e-4, 2.97332661307107e-4, 2.9733261373637e-4, 2.97329802785023e-4, 2.97325953137545e-4, 2.97329701531708e-4, 2.97336286334483e-4, 2.97321001398673e-4, 2.97340764144162e-4, 2.9732832234497e-4, 2.97320307649488e-4, 2.9732832234497e-4, 2.97340764144163e-4, 2.97321001398673e-4, 2.97336286334483e-4, 2.97329701531708e-4, 2.97325953137545e-4, 2.97329802785022e-4, 2.9733261373637e-4, 2.97332661307107e-4, 2.97331498451512e-4, 2.97330415717928e-4, 2.97329871682462e-4, 2.97329840009268e-4, 2.97330134700627e-4, 2.9733056972322e-4, 2.97331010513231e-4, 2.97331377042929e-4, 2.97331631301783e-4, 2.97331763166966e-4, 2.97331779132556e-4, 2.9733169449976e-4, 2.97331528409175e-4, 2.97331300898936e-4, 2.97331031297345e-4, 2.97330737442954e-4, 2.97330435386088e-4, 2.97330139345832e-4, 2.97329861780717e-4, 2.9732961348832e-4, 2.97329403686859e-4
flux1:, 0.692602657004834, 2.73114858122589e-4, 2.73115052542826e-4, 2.73115283982932e-4, 2.73115543686123e-4, 2.7311582137095e-4, 2.73116105190342e-4, 2.73116381680081e-4, 2.73116635737852e-4, 2.73116850707968e-4, 2.73117008698055e-4, 2.73117091329533e-4, 2.73117081231659e-4, 2.73116964733137e-4, 2.73116736370059e-4, 2.7311640593774e-4, 2.7311600862829e-4, 2.73115617676851e-4, 2.731153554174e-4, 2.73115390019223e-4, 2.73115888076729e-4, 2.73116869016097e-4, 2.73117909773247e-4, 2.73117832461891e-4, 2.73115231902286e-4, 2.73111710565739e-4, 2.73115167409623e-4, 2.7312117224613e-4, 2.73107131309883e-4, 2.73125283441293e-4, 2.73113851666147e-4, 2.73106481440677e-4, 2.73113851666147e-4, 2.73125283441293e-4, 2.73107131309883e-4, 2.7312117224613e-4, 2.73115167409623e-4, 2.73111710565739e-4, 2.73115231902286e-4, 2.73117832461891e-4, 2.73117909773247e-4, 2.73116869016098e-4, 2.7311588807673e-4, 2.73115390019224e-4, 2.731153554174e-4, 2.73115617676851e-4, 2.73116008628289e-4, 2.7311640593774e-4, 2.73116736370059e-4, 2.73116964733137e-4, 2.73117081231659e-4, 2.73117091329533e-4, 2.73117008698055e-4, 2.73116850707968e-4, 2.73116635737852e-4, 2.73116381680081e-4, 2.73116105190342e-4, 2.7311582137095e-4, 2.73115543686123e-4, 2.73115283982932e-4, 2.73115052542826e-4, 2.73114858122589e-4
flux1:, 0.692865105908588, 2.50650794608828e-4, 2.50650972935658e-4, 2.50651186209829e-4, 2.50651426223213e-4, 2.50651683320222e-4, 2.50651946386241e-4, 2.50652202831141e-4, 2.50652438604079e-4, 2.50652638306204e-4, 2.50652785513843e-4, 2.50652863492512e-4, 2.50652856578907e-4, 2.50652752637277e-4, 2.50652547143474e-4, 2.50652249544701e-4, 2.50651892368375e-4, 2.50651542529373e-4, 2.50651311079966e-4, 2.506513498191e-4, 2.50651807704891e-4, 2.50652698189892e-4, 2.5065363132453e-4, 2.50653532976284e-4, 2.50651132854589e-4, 2.50647917969904e-4, 2.50651105803275e-4, 2.50656579135281e-4, 2.50643694515821e-4, 2.50660354095067e-4, 2.50649860573237e-4, 2.50643089304105e-4, 2.50649860573237e-4, 2.50660354095067e-4, 2.50643694515821e-4, 2.50656579135281e-4, 2.50651105803275e-4, 2.50647917969904e-4, 2.50651132854589e-4, 2.50653532976284e-4, 2.5065363132453e-4, 2.50652698189892e-4, 2.50651807704892e-4, 2.506513498191e-4, 2.50651311079966e-4, 2.50651542529372e-4, 2.50651892368375e-4, 2.50652249544701e-4, 2.50652547143474e-4, 2.50652752637277e-4, 2.50652856578907e-4, 2.50652863492512e-4, 2.50652785513843e-4, 2.50652638306204e-4, 2.50652438604079e-4, 2.50652202831141e-4, 2.50651946386241e-4, 2.50651683320222e-4, 2.50651426223213e-4, 2.50651186209828e-4, 2.50650972935658e-4, 2.50650794608828e-4
flux1:, 0.693127554812341, 2.29831279235413e-4, 2.2983144086817e-4, 2.29831634961061e-4, 2.29831853921679e-4, 2.2983208880242e-4, 2.29832329309004e-4, 2.29832563808324e-4, 2.29832779367539e-4, 2.29832961883698e-4, 2.29833096404264e-4, 2.29833167799735e-4, 2.29833162036258e-4, 2.29833068411824e-4, 2.29832883250446e-4, 2.29832615630967e-4, 2.29832295563283e-4, 2.29831984088282e-4, 2.29831781863981e-4, 2.29831825706571e-4, 2.29832248565987e-4, 2.29833058759304e-4, 2.29833897180538e-4, 2.29833785152384e-4, 2.2983157538445e-4, 2.29828645996548e-4, 2.29831585654376e-4, 2.298365722339e-4, 2.29824761172367e-4, 2.29840038847891e-4, 2.29830415961874e-4, 2.29824200767657e-4, 2.29830415961874e-4, 2.29840038847892e-4, 2.29824761172367e-4, 2.298365722339e-4, 2.29831585654376e-4, 2.29828645996548e-4, 2.2983157538445e-4, 2.29833785152384e-4, 2.29833897180538e-4, 2.29833058759304e-4, 2.29832248565988e-4, 2.29831825706571e-4, 2.29831781863981e-4, 2.29831984088282e-4, 2.29832295563283e-4, 2.29832615630967e-4, 2.29832883250446e-4, 2.29833068411824e-4, 2.29833162036258e-4, 2.29833167799735e-4, 2.29833096404264e-4, 2.29832961883698e-4, 2.2983277936754e-4, 2.29832563808324e-4, 2.29832329309004e-4, 2.2983208880242e-4, 2.29831853921679e-4, 2.29831634961061e-4, 2.2983144086817e-4, 2.29831279235413e-4
flux1:, 0.693390003716094, 2.10554958123165e-4, 2.10555102651576e-4, 2.10555276905025e-4, 2.10555473953107e-4, 2.10555685611161e-4, 2.10555902461423e-4, 2.1055611387658e-4, 2.10556308074078e-4, 2.10556472253952e-4, 2.10556592909805e-4, 2.10556656456978e-4, 2.10556650399616e-4, 2.10556565361694e-4, 2.1055639842348e-4, 2.10556158276069e-4, 2.10555872553172e-4, 2.10555596843758e-4, 2.1055542224251e-4, 2.10555471872062e-4, 2.10555864174515e-4, 2.10556603082634e-4, 2.10557358189274e-4, 2.10557238553978e-4, 2.1055520893285e-4, 2.10552544929633e-4, 2.10555255590267e-4, 2.10559796641585e-4, 2.10548981088682e-4, 2.10562980411819e-4, 2.10554164518399e-4, 2.10548465041443e-4, 2.10554164518399e-4, 2.10562980411819e-4, 2.10548981088682e-4, 2.10559796641585e-4, 2.10555255590267e-4, 2.10552544929633e-4, 2.1055520893285e-4, 2.10557238553978e-4, 2.10557358189274e-4, 2.10556603082634e-4, 2.10555864174515e-4, 2.10555471872062e-4, 2.1055542224251e-4, 2.10555596843758e-4, 2.10555872553172e-4, 2.10556158276069e-4, 2.1055639842348e-4, 2.10556565361694e-4, 2.10556650399616e-4, 2.10556656456978e-4, 2.10556592909805e-4, 2.10556472253952e-4, 2.10556308074078e-4, 2.1055611387658e-4, 2.10555902461423e-4, 2.10555685611161e-4, 2.10555473953107e-4, 2.10555276905025e-4, 2.10555102651576e-4, 2.10554958123164e-4
flux1:, 0.693652452619847, 1.92725020101213e-4, 1.92725147363955e-4, 1.92725301511447e-4, 1.92725476301049e-4, 1.92725664340299e-4, 1.92725857114847e-4, 1.92726045021017e-4, 1.92726217428279e-4, 1.92726362818696e-4, 1.92726469083407e-4, 1.92726524104901e-4, 1.92726516823253e-4, 1.92726439076821e-4, 1.92726288611287e-4, 1.92726073712339e-4, 1.92725819773834e-4, 1.92725577332401e-4, 1.92725428697524e-4, 1.92725484495901e-4, 1.92725850044228e-4, 1.92726525564299e-4, 1.92727207327219e-4, 1.92727084961024e-4, 1.92725225190255e-4, 1.92722807269609e-4, 1.92725306528822e-4, 1.92729439947498e-4, 1.92719546367796e-4, 1.92732364119688e-4, 1.92724295380085e-4, 1.92719073680965e-4, 1.92724295380084e-4, 1.92732364119688e-4, 1.92719546367796e-4, 1.92729439947498e-4, 1.92725306528823e-4, 1.92722807269608e-4, 1.92725225190255e-4, 1.92727084961024e-4, 1.92727207327219e-4, 1.92726525564299e-4, 1.92725850044228e-4, 1.92725484495901e-4, 1.92725428697524e-4, 1.927255773324e-4, 1.92725819773835e-4, 1.92726073712339e-4, 1.92726288611287e-4, 1.92726439076821e-4, 1.92726516823253e-4, 1.92726524104901e-4, 1.92726469083407e-4, 1.92726362818696e-4, 1.92726217428279e-4, 1.92726045021017e-4, 1.92725857114847e-4, 1.92725664340299e-4, 1.92725476301049e-4, 1.92725301511447e-4, 1.92725147363956e-4, 1.92725020101213e-4
flux1:, 0.693914901523601, 1.76249143272871e-4, 1.76249253393501e-4, 1.76249387569906e-4, 1.76249540253634e-4, 1.76249704850264e-4, 1.76249873749726e-4, 1.76250038362858e-4, 1.76250189186763e-4, 1.76250315941059e-4, 1.76250407846595e-4, 1.76250454161662e-4, 1.76250445152822e-4, 1.76250373759776e-4, 1.76250238305407e-4, 1.76250046655008e-4, 1.76249822094748e-4, 1.7624961048748e-4, 1.76249486086113e-4, 1.76249548133486e-4, 1.76249890094028e-4, 1.76250509081783e-4, 1.76251126146352e-4, 1.76251004835579e-4, 1.76249304581983e-4, 1.7624711424041e-4, 1.76249418204816e-4, 1.76253178767815e-4, 1.76244137958949e-4, 1.76255864483456e-4, 1.76248486701086e-4, 1.76243707155722e-4, 1.76248486701086e-4, 1.76255864483456e-4, 1.76244137958949e-4, 1.76253178767815e-4, 1.76249418204816e-4, 1.7624711424041e-4, 1.76249304581983e-4, 1.76251004835579e-4, 1.76251126146352e-4, 1.76250509081783e-4, 1.76249890094028e-4, 1.76249548133486e-4, 1.76249486086113e-4, 1.76249610487481e-4, 1.76249822094748e-4, 1.76250046655008e-4, 1.76250238305407e-4, 1.76250373759776e-4, 1.76250445152822e-4, 1.76250454161662e-4, 1.76250407846595e-4, 1.76250315941059e-4, 1.76250189186763e-4, 1.76250038362858e-4, 1.76249873749727e-4, 1.76249704850264e-4, 1.76249540253634e-4, 1.76249387569906e-4, 1.76249253393501e-4, 1.76249143272871e-4
flux1:, 0.694177350427354, 1.61039427088516e-4, 1.61039520488547e-4, 1.61039635216787e-4, 1.61039766407912e-4, 1.6103990825091e-4, 1.61040054018668e-4, 1.61040196104874e-4, 1.61040326088516e-4, 1.61040434863624e-4, 1.61040512898268e-4, 1.61040550725598e-4, 1.61040539825145e-4, 1.61040474125881e-4, 1.61040352443866e-4, 1.6104018221255e-4, 1.61039984739076e-4, 1.6103980157131e-4, 1.61039699587489e-4, 1.61039767678449e-4, 1.61040088627827e-4, 1.61040656981492e-4, 1.61041216784333e-4, 1.61041099344792e-4, 1.61039548304491e-4, 1.61037567841299e-4, 1.6103969123499e-4, 1.61043110816417e-4, 1.61034857739617e-4, 1.61045577277983e-4, 1.61038837742454e-4, 1.61034466941618e-4, 1.61038837742454e-4, 1.61045577277983e-4, 1.61034857739617e-4, 1.61043110816416e-4, 1.61039691234991e-4, 1.61037567841299e-4, 1.61039548304491e-4, 1.61041099344792e-4, 1.61041216784333e-4, 1.61040656981492e-4, 1.61040088627827e-4, 1.6103976767845e-4, 1.61039699587488e-4, 1.6103980157131e-4, 1.61039984739076e-4, 1.6104018221255e-4, 1.61040352443866e-4, 1.61040474125881e-4, 1.61040539825145e-4, 1.61040550725598e-4, 1.61040512898268e-4, 1.61040434863625e-4, 1.61040326088516e-4, 1.61040196104874e-4, 1.61040054018668e-4, 1.61039908250911e-4, 1.61039766407912e-4, 1.61039635216787e-4, 1.61039520488547e-4, 1.61039427088516e-4
flux1:, 0.694439799331107, 1.47012311495415e-4, 1.47012388886184e-4, 1.47012485043895e-4, 1.47012595760249e-4, 1.47012715975938e-4, 1.47012839807392e-4, 1.47012960581599e-4, 1.47013070897196e-4, 1.47013162745614e-4, 1.47013227749491e-4, 1.47013257610212e-4, 1.47013244905802e-4, 1.4701318444565e-4, 1.47013075460501e-4, 1.47012924944742e-4, 1.4701275235209e-4, 1.47012595255394e-4, 1.47012513795814e-4, 1.47012587468515e-4, 1.47012889452905e-4, 1.47013412208112e-4, 1.47013921102656e-4, 1.47013809506141e-4, 1.47012397478236e-4, 1.4701061000971e-4, 1.47012566288557e-4, 1.47015674076086e-4, 1.47008147694882e-4, 1.470179387184e-4, 1.47011788054529e-4, 1.47007794705499e-4, 1.47011788054529e-4, 1.470179387184e-4, 1.47008147694882e-4, 1.47015674076086e-4, 1.47012566288557e-4, 1.4701061000971e-4, 1.47012397478236e-4, 1.47013809506141e-4, 1.47013921102656e-4, 1.47013412208112e-4, 1.47012889452905e-4, 1.47012587468515e-4, 1.47012513795814e-4, 1.47012595255394e-4, 1.4701275235209e-4, 1.47012924944742e-4, 1.47013075460501e-4, 1.4701318444565e-4, 1.47013244905802e-4, 1.47013257610212e-4, 1.47013227749491e-4, 1.47013162745614e-4, 1.47013070897196e-4, 1.47012960581599e-4, 1.47012839807392e-4, 1.47012715975938e-4, 1.47012595760249e-4, 1.47012485043895e-4, 1.47012388886184e-4, 1.47012311495415e-4
flux1:, 0.69470224823486, 1.34088484679636e-4, 1.34088547035902e-4, 1.34088625806198e-4, 1.34088717400907e-4, 1.34088817467222e-4, 1.34088920911842e-4, 1.34089021932179e-4, 1.34089114072511e-4, 1.34089190335364e-4, 1.34089243399318e-4, 1.34089266025252e-4, 1.34089251777051e-4, 1.34089196240795e-4, 1.34089098990021e-4, 1.34088966577491e-4, 1.34088816726252e-4, 1.34088683355964e-4, 1.34088620466066e-4, 1.34088699041053e-4, 1.34088983643836e-4, 1.34089465074788e-4, 1.34089928460538e-4, 1.34089823963234e-4, 1.34088540926041e-4, 1.34086930404681e-4, 1.34088731873397e-4, 1.34091554581162e-4, 1.3408469770554e-4, 1.3409363324294e-4, 1.34088025263761e-4, 1.34084380093949e-4, 1.34088025263761e-4, 1.3409363324294e-4, 1.3408469770554e-4, 1.34091554581162e-4, 1.34088731873397e-4, 1.34086930404681e-4, 1.34088540926041e-4, 1.34089823963234e-4, 1.34089928460538e-4, 1.34089465074788e-4, 1.34088983643836e-4, 1.34088699041053e-4, 1.34088620466066e-4, 1.34088683355964e-4, 1.34088816726252e-4, 1.34088966577492e-4, 1.34089098990021e-4, 1.34089196240795e-4, 1.34089251777051e-4, 1.34089266025252e-4, 1.34089243399318e-4, 1.34089190335365e-4, 1.3408911407251e-4, 1.34089021932179e-4, 1.34088920911842e-4, 1.34088817467222e-4, 1.34088717400907e-4, 1.34088625806198e-4, 1.34088547035902e-4, 1.34088484679636e-4
flux1:, 0.694964697138614, 1.2219278085381e-4, 1.22192829372997e-4, 1.22192892184007e-4, 1.22192966268267e-4, 1.22193047924401e-4, 1.22193132786304e-4, 1.22193215849948e-4, 1.22193291523815e-4, 1.22193353730086e-4, 1.22193396102394e-4, 1.22193412353364e-4, 1.22193396924294e-4, 1.22193346080859e-4, 1.22193259674832e-4, 1.22193143819586e-4, 1.22193014627387e-4, 1.22192902668887e-4, 1.22192856356687e-4, 1.22192938982103e-4, 1.22193207395963e-4, 1.22193651118545e-4, 1.22194073569554e-4, 1.22193976837877e-4, 1.22192813023421e-4, 1.2219136425808e-4, 1.22193022185935e-4, 1.22195584260332e-4, 1.2218934339413e-4, 1.22197491350971e-4, 1.22192382913916e-4, 1.22189058576333e-4, 1.22192382913916e-4, 1.22197491350971e-4, 1.2218934339413e-4, 1.22195584260332e-4, 1.22193022185935e-4, 1.2219136425808e-4, 1.22192813023421e-4, 1.22193976837877e-4, 1.22194073569554e-4, 1.22193651118545e-4, 1.22193207395963e-4, 1.22192938982103e-4, 1.22192856356687e-4, 1.22192902668886e-4, 1.22193014627387e-4, 1.22193143819586e-4, 1.22193259674832e-4, 1.22193346080859e-4, 1.22193396924294e-4, 1.22193412353364e-4, 1.22193396102394e-4, 1.22193353730086e-4, 1.22193291523815e-4, 1.22193215849948e-4, 1.22193132786304e-4, 1.22193047924401e-4, 1.22192966268267e-4, 1.22192892184007e-4, 1.22192829372997e-4, 1.2219278085381e-4
flux1:, 0.695227146042367, 1.11254069478901e-4, 1.11254105530346e-4, 1.11254153988301e-4, 1.11254212351259e-4, 1.11254277507786e-4, 1.11254345749868e-4, 1.11254412795112e-4, 1.11254473831194e-4, 1.11254523606965e-4, 1.11254556611133e-4, 1.1125456740387e-4, 1.11254551201456e-4, 1.1125450485978e-4, 1.11254428452e-4, 1.11254327659017e-4, 1.11254217099143e-4, 1.1125412428083e-4, 1.11254092545879e-4, 1.11254178245908e-4, 1.11254431345863e-4, 1.11254840418925e-4, 1.11255225807662e-4, 1.1125513703783e-4, 1.11254083001092e-4, 1.11252781674645e-4, 1.11254306406505e-4, 1.11256630222144e-4, 1.11250955411984e-4, 1.11258378879842e-4, 1.11253729745487e-4, 1.11250700725968e-4, 1.11253729745487e-4, 1.11258378879842e-4, 1.11250955411984e-4, 1.11256630222144e-4, 1.11254306406505e-4, 1.11252781674645e-4, 1.11254083001092e-4, 1.1125513703783e-4, 1.11255225807662e-4, 1.11254840418925e-4, 1.11254431345863e-4, 1.11254178245908e-4, 1.11254092545879e-4, 1.1125412428083e-4, 1.11254217099144e-4, 1.11254327659017e-4, 1.11254428452e-4, 1.1125450485978e-4, 1.11254551201456e-4, 1.1125456740387e-4, 1.11254556611133e-4, 1.11254523606965e-4, 1.11254473831194e-4, 1.11254412795112e-4, 1.11254345749868e-4, 1.11254277507786e-4, 1.11254212351259e-4, 1.11254153988301e-4, 1.11254105530346e-4, 1.11254069478901e-4
flux1:, 0.69548959494612, 1.01205137237827e-4, 1.01205162306494e-4, 1.01205198126955e-4, 1.01205242657247e-4, 1.01205293311095e-4, 1.01205346966818e-4, 1.01205399985042e-4, 1.01205448247343e-4, 1.01205487237704e-4, 1.01205512203381e-4, 1.01205518453419e-4, 1.01205501883991e-4, 1.01205459860182e-4, 1.01205392627434e-4, 1.01205305445434e-4, 1.01205211551927e-4, 1.01205135662822e-4, 1.01205116527762e-4, 1.01205204251474e-4, 1.01205442665775e-4, 1.01205819687472e-4, 1.01206171301001e-4, 1.01206090329431e-4, 1.01205137009665e-4, 1.01203969691646e-4, 1.01205370751798e-4, 1.01207476795537e-4, 1.012023214801e-4, 1.01209079033869e-4, 1.01204851726857e-4, 1.01202094253037e-4, 1.01204851726857e-4, 1.01209079033869e-4, 1.012023214801e-4, 1.01207476795537e-4, 1.01205370751798e-4, 1.01203969691646e-4, 1.01205137009664e-4, 1.01206090329431e-4, 1.01206171301001e-4, 1.01205819687472e-4, 1.01205442665775e-4, 1.01205204251474e-4, 1.01205116527762e-4, 1.01205135662822e-4, 1.01205211551927e-4, 1.01205305445434e-4, 1.01205392627434e-4, 1.01205459860182e-4, 1.01205501883991e-4, 1.01205518453419e-4, 1.01205512203381e-4, 1.01205487237704e-4, 1.01205448247343e-4, 1.01205399985042e-4, 1.01205346966818e-4, 1.01205293311095e-4, 1.01205242657247e-4, 1.01205198126954e-4, 1.01205162306494e-4, 1.01205137237827e-4
flux1:, 0.695752043849873, 9.19825640057294e-5, 9.19825796345897e-5, 9.19826045758892e-5, 9.1982637188654e-5, 9.19826753464432e-5, 9.19827164423169e-5, 9.19827574024527e-5, 9.19827947193819e-5, 9.1982824524487e-5, 9.19828427324206e-5, 9.19828453093725e-5, 9.19828287444954e-5, 9.19827908396613e-5, 9.19827319710144e-5, 9.19826569920825e-5, 9.19825778695484e-5, 9.19825167794255e-5, 9.19825083218713e-5, 9.19825969900136e-5, 9.19828211664336e-5, 9.19831683631475e-5, 9.19834890093073e-5, 9.19834154117473e-5, 9.19825541839718e-5, 9.19815083363835e-5, 9.19827945233829e-5, 9.19847015650575e-5, 9.19800224239693e-5, 9.1986168406091e-5, 9.1982328078025e-5, 9.19798200300823e-5, 9.1982328078025e-5, 9.19861684060909e-5, 9.19800224239694e-5, 9.19847015650575e-5, 9.19827945233829e-5, 9.19815083363835e-5, 9.19825541839717e-5, 9.19834154117473e-5, 9.19834890093075e-5, 9.19831683631474e-5, 9.19828211664336e-5, 9.19825969900135e-5, 9.19825083218712e-5, 9.19825167794255e-5, 9.19825778695485e-5, 9.19826569920825e-5, 9.19827319710145e-5, 9.19827908396611e-5, 9.19828287444954e-5, 9.19828453093726e-5, 9.19828427324205e-5, 9.19828245244872e-5, 9.19827947193819e-5, 9.19827574024528e-5, 9.1982716442317e-5, 9.19826753464433e-5, 9.1982637188654e-5, 9.19826045758892e-5, 9.19825796345897e-5, 9.19825640057292e-5
flux1:, 0.696014492753627, 8.3526593985884e-5, 8.35266017206519e-5, 8.35266175229402e-5, 8.35266400953051e-5, 8.35266677075457e-5, 8.35266981983422e-5, 8.35267289853055e-5, 8.35267570933678e-5, 8.35267792191029e-5, 8.35267918601421e-5, 8.35267915559139e-5, 8.35267753102101e-5, 8.3526741297812e-5, 8.35266899910225e-5, 8.35266258554221e-5, 8.3526559691733e-5, 8.35265113718765e-5, 8.35265117546288e-5, 8.3526600302417e-5, 8.35268105679984e-5, 8.3527129874064e-5, 8.35274219760729e-5, 8.35273551541274e-5, 8.35265778696652e-5, 8.35256418448793e-5, 8.35268213163036e-5, 8.35285465654183e-5, 8.35243033674418e-5, 8.35298881582839e-5, 8.35264024525577e-5, 8.35241232758214e-5, 8.35264024525577e-5, 8.35298881582839e-5, 8.35243033674419e-5, 8.35285465654183e-5, 8.35268213163035e-5, 8.35256418448794e-5, 8.35265778696654e-5, 8.35273551541274e-5, 8.35274219760729e-5, 8.3527129874064e-5, 8.35268105679982e-5, 8.35266003024172e-5, 8.35265117546289e-5, 8.35265113718765e-5, 8.35265596917331e-5, 8.35266258554221e-5, 8.35266899910224e-5, 8.35267412978119e-5, 8.35267753102102e-5, 8.35267915559139e-5, 8.35267918601421e-5, 8.35267792191029e-5, 8.35267570933678e-5, 8.35267289853055e-5, 8.35266981983423e-5, 8.35266677075457e-5, 8.35266400953051e-5, 8.35266175229401e-5, 8.35266017206519e-5, 8.35265939858839e-5
flux1:, 0.69627694165738, 7.57810031037357e-5, 7.57810044429749e-5, 7.5781012775409e-5, 7.57810270925066e-5, 7.57810460002136e-5, 7.57810677179193e-5, 7.5781090085537e-5, 7.5781110587655e-5, 7.57811264105236e-5, 7.57811345578814e-5, 7.57811320667435e-5, 7.57811163857909e-5, 7.57810860070088e-5, 7.57810414707182e-5, 7.57809868751852e-5, 7.57809319553889e-5, 7.57808944983081e-5, 7.57809019963215e-5, 7.57809894107235e-5, 7.57811860236586e-5, 7.57814791507718e-5, 7.57817448293524e-5, 7.5781684083763e-5, 7.57809830993546e-5, 7.57801461296598e-5, 7.57812264763025e-5, 7.57827857244443e-5, 7.57789411750311e-5, 7.57840114490538e-5, 7.57808503677315e-5, 7.57787809872434e-5, 7.57808503677315e-5, 7.57840114490539e-5, 7.57789411750312e-5, 7.57827857244444e-5, 7.57812264763026e-5, 7.57801461296598e-5, 7.57809830993546e-5, 7.5781684083763e-5, 7.57817448293525e-5, 7.57814791507719e-5, 7.57811860236586e-5, 7.57809894107235e-5, 7.57809019963215e-5, 7.57808944983081e-5, 7.57809319553889e-5, 7.5780986875185e-5, 7.57810414707182e-5, 7.57810860070088e-5, 7.57811163857909e-5, 7.57811320667435e-5, 7.57811345578813e-5, 7.57811264105236e-5, 7.57811105876549e-5, 7.5781090085537e-5, 7.57810677179193e-5, 7.57810460002137e-5, 7.57810270925066e-5, 7.5781012775409e-5, 7.5781004442975e-5, 7.57810031037357e-5
flux1:, 0.696539390561133, 6.8692963673293e-5, 6.86929600261013e-5, 6.86929624438941e-5, 6.86929701565701e-5, 6.86929820509174e-5, 6.86929966675551e-5, 6.86930122056332e-5, 6.86930265433665e-5, 6.86930372885099e-5, 6.86930418819423e-5, 6.86930377909176e-5, 6.86930228475701e-5, 6.86929958129903e-5, 6.86929572730334e-5, 6.86929109809593e-5, 6.86928657008949e-5, 6.86928373376482e-5, 6.86928503605569e-5, 6.86929357110852e-5, 6.86931189039541e-5, 6.86933873997154e-5, 6.86936285424825e-5, 6.86935731331258e-5, 6.86929413287299e-5, 6.86921935076081e-5, 6.86931818171358e-5, 6.86945895663539e-5, 6.86911091548945e-5, 6.86957081225473e-5, 6.86928438955167e-5, 6.86909666326884e-5, 6.86928438955166e-5, 6.86957081225473e-5, 6.86911091548945e-5, 6.8694589566354e-5, 6.86931818171358e-5, 6.86921935076081e-5, 6.86929413287299e-5, 6.86935731331258e-5, 6.86936285424825e-5, 6.86933873997154e-5, 6.86931189039541e-5, 6.86929357110852e-5, 6.86928503605568e-5, 6.86928373376483e-5, 6.86928657008949e-5, 6.86929109809593e-5, 6.86929572730333e-5, 6.86929958129903e-5, 6.86930228475701e-5, 6.86930377909175e-5, 6.86930418819423e-5, 6.869303728851e-5, 6.86930265433666e-5, 6.86930122056333e-5, 6.86929966675551e-5, 6.86929820509173e-5, 6.86929701565701e-5, 6.86929624438941e-5, 6.86929600261014e-5, 6.8692963673293e-5
flux1:, 0.696801839464887, 6.2212907273154e-5, 6.22128999258418e-5, 6.22128978380203e-5, 6.22129004325567e-5, 6.22129068273979e-5, 6.22129158310803e-5, 6.2212925945601e-5, 6.22129353839177e-5, 6.22129421146868e-5, 6.2212943954862e-5, 6.2212938742628e-5, 6.22129246399478e-5, 6.2212900635835e-5, 6.22128673440522e-5, 6.22128281961189e-5, 6.22127910745011e-5, 6.22127701886118e-5, 6.22127872980506e-5, 6.22128697605321e-5, 6.22130397746207e-5, 6.2213285070205e-5, 6.22135033885625e-5, 6.22134525816503e-5, 6.22128833675109e-5, 6.22122156231719e-5, 6.22131185336782e-5, 6.22143881114296e-5, 6.22112399587793e-5, 6.221540759434e-5, 6.22128145510391e-5, 6.22111130425608e-5, 6.22128145510391e-5, 6.221540759434e-5, 6.22112399587794e-5, 6.22143881114296e-5, 6.22131185336782e-5, 6.22122156231719e-5, 6.22128833675109e-5, 6.22134525816503e-5, 6.22135033885625e-5, 6.22132850702048e-5, 6.22130397746208e-5, 6.22128697605322e-5, 6.22127872980505e-5, 6.22127701886118e-5, 6.22127910745012e-5, 6.22128281961189e-5, 6.22128673440522e-5, 6.22129006358351e-5, 6.22129246399477e-5, 6.2212938742628e-5, 6.2212943954862e-5, 6.22129421146867e-5, 6.22129353839178e-5, 6.22129259456011e-5, 6.22129158310804e-5, 6.2212906827398e-5, 6.22129004325567e-5, 6.22128978380202e-5, 6.22128999258418e-5, 6.22129072731539e-5
flux1:, 0.69706428836864, 5.62943866922098e-5, 5.62943767845928e-5, 5.62943714325686e-5, 5.62943702120307e-5, 5.62943724284431e-5, 5.62943771114413e-5, 5.62943830163557e-5, 5.62943886392045e-5, 5.62943922563976e-5, 5.62943920075051e-5, 5.62943860498912e-5, 5.62943728288863e-5, 5.62943515263833e-5, 5.62943227704864e-5, 5.6294289694542e-5, 5.62942593825815e-5, 5.62942445198911e-5, 5.62942644412166e-5, 5.62943433144342e-5, 5.62945004252943e-5, 5.62947238726844e-5, 5.62949209469109e-5, 5.62948740502636e-5, 5.62943613641962e-5, 5.62937654262195e-5, 5.62945891704481e-5, 5.62957328319779e-5, 5.62928875389684e-5, 5.62966607947492e-5, 5.62943152388271e-5, 5.62927743579726e-5, 5.6294315238827e-5, 5.62966607947491e-5, 5.62928875389684e-5, 5.62957328319778e-5, 5.62945891704482e-5, 5.62937654262195e-5, 5.62943613641962e-5, 5.62948740502635e-5, 5.6294920946911e-5, 5.62947238726843e-5, 5.62945004252943e-5, 5.62943433144343e-5, 5.62942644412166e-5, 5.6294244519891e-5, 5.62942593825816e-5, 5.62942896945418e-5, 5.62943227704865e-5, 5.62943515263833e-5, 5.62943728288864e-5, 5.62943860498911e-5, 5.62943920075051e-5, 5.62943922563976e-5, 5.62943886392045e-5, 5.62943830163558e-5, 5.62943771114413e-5, 5.62943724284432e-5, 5.62943702120307e-5, 5.62943714325685e-5, 5.62943767845929e-5, 5.62943866922098e-5
flux1:, 0.697326737272393, 5.08939377297041e-5, 5.08939262409528e-5, 5.08939186873597e-5, 5.08939147635851e-5, 5.08939139250935e-5, 5.08939153822753e-5, 5.0893918101037e-5, 5.0893920815734e-5, 5.08939220644709e-5, 5.08939202630731e-5, 5.08939138432636e-5, 5.08939014937049e-5, 5.08938825594689e-5, 5.08938576727414e-5, 5.08938296919848e-5, 5.08938049799155e-5, 5.08937948540411e-5, 5.08938164824289e-5, 5.08938911978784e-5, 5.08940357326503e-5, 5.0894238632202e-5, 5.08944159457431e-5, 5.08943723333224e-5, 5.08939106294275e-5, 5.08933789895964e-5, 5.08941294308036e-5, 5.08951584500225e-5, 5.08925889477799e-5, 5.08960019552689e-5, 5.08938820425568e-5, 5.08924878230469e-5, 5.08938820425569e-5, 5.0896001955269e-5, 5.089258894778e-5, 5.08951584500226e-5, 5.08941294308037e-5, 5.08933789895964e-5, 5.08939106294274e-5, 5.08943723333223e-5, 5.08944159457431e-5, 5.0894238632202e-5, 5.08940357326503e-5, 5.08938911978784e-5, 5.08938164824289e-5, 5.0893794854041e-5, 5.08938049799156e-5, 5.08938296919848e-5, 5.08938576727414e-5, 5.08938825594688e-5, 5.08939014937049e-5, 5.08939138432636e-5, 5.0893920263073e-5, 5.08939220644709e-5, 5.08939208157341e-5, 5.0893918101037e-5, 5.08939153822753e-5, 5.08939139250935e-5, 5.08939147635851e-5, 5.08939186873597e-5, 5.08939262409529e-5, 5.08939377297042e-5
flux1:, 0.697589186176146, 4.59709415606843e-5, 4.59709293040884e-5, 4.59709204308372e-5, 4.5970914725668e-5, 4.59709117624578e-5, 4.5970910898207e-5, 4.59709112730287e-5, 4.59709118213958e-5, 4.5970911303587e-5, 4.59709083717889e-5, 4.59709016934776e-5, 4.59708901662686e-5, 4.59708732732878e-5, 4.59708516431493e-5, 4.59708278819785e-5, 4.59708077021502e-5, 4.59708011955238e-5, 4.59708235967011e-5, 4.5970893722009e-5, 4.59710260693023e-5, 4.59712096886832e-5, 4.59713686528813e-5, 4.59713277799526e-5, 4.59709120101289e-5, 4.59704378786791e-5, 4.59711205392523e-5, 4.59720452892808e-5, 4.5969726692196e-5, 4.59728109508074e-5, 4.59708965709819e-5, 4.59696361335461e-5, 4.59708965709819e-5, 4.59728109508074e-5, 4.5969726692196e-5, 4.59720452892808e-5, 4.59711205392523e-5, 4.59704378786791e-5, 4.59709120101288e-5, 4.59713277799526e-5, 4.59713686528813e-5, 4.59712096886831e-5, 4.59710260693023e-5, 4.59708937220091e-5, 4.59708235967011e-5, 4.59708011955238e-5, 4.59708077021503e-5, 4.59708278819785e-5, 4.59708516431493e-5, 4.59708732732877e-5, 4.59708901662686e-5, 4.59709016934776e-5, 4.59709083717889e-5, 4.5970911303587e-5, 4.59709118213958e-5, 4.59709112730287e-5, 4.59709108982071e-5, 4.59709117624577e-5, 4.59709147256681e-5, 4.59709204308372e-5, 4.59709293040883e-5, 4.59709415606843e-5
[truncated: 43,157 more chars]
