# Supplementary material for: Spatial Resolution and Refractive Index Contrast of Resonant Photonic Crystal Surfaces for Biosensing
Source: IEEE Photonics J. Author manuscript; Available in PMC 2015 Sep 7. (PMC4561521; doi:10.1109/JPHOT.2015.2435699)
Supplement: fig6_data [file NIHMS64775-supplement-fig6_data.gz › Volumes/graham/MacBook_backup/PhD_folder_2015_06_02/paper_improvements/IEEE_J_Photonics/final_files/data_files/fig6/meep_data/10/t.dat]

flux1:	0.627777777777778	6.60944164914473e-7	6.58139671559292e-7	6.55920094580587e-7	6.5446660654768e-7	6.53822199867386e-7	6.53920804386389e-7	6.54664284770409e-7	6.55982179200919e-7	6.57833569893079e-7	6.60157550288551e-7	6.62829006298742e-7	6.65688609639058e-7	6.68649543391006e-7	6.71779388916857e-7	6.75229744815142e-7	6.78999370763354e-7	6.82700017084156e-7	6.85612999765855e-7	6.87227622430605e-7	6.87999527646219e-7	6.89405479744373e-7	6.92351590736093e-7	6.94863356746065e-7	6.93354867208093e-7	6.90341674916368e-7	6.94026257211132e-7	6.91828575128215e-7	6.86657171935906e-7	6.90042838913877e-7	7.02665963482072e-7	6.83433565578481e-7	6.64652156463016e-7	6.75024070032195e-7	6.71298257723639e-7	6.6980602641312e-7	6.64200972925168e-7	6.64386068054543e-7	6.641964376702e-7	6.62644603825409e-7	6.61262001491248e-7	6.61035931063914e-7	6.61935113643022e-7	6.63390201631757e-7	6.64868598390219e-7	6.66149634971055e-7	6.67267091555436e-7	6.68313257209995e-7	6.69297086320324e-7
flux1:	0.628040226681531	7.63657213192862e-7	7.59358218956021e-7	7.55325707705388e-7	7.51820909237396e-7	7.49014078639882e-7	7.46961673690812e-7	7.4563129478996e-7	7.44939282366216e-7	7.44775749386851e-7	7.45015141252812e-7	7.45539542739213e-7	7.46303271021377e-7	7.47409232923321e-7	7.49097735623452e-7	7.51570274608521e-7	7.54711113438034e-7	7.57930477506358e-7	7.60399101071227e-7	7.61749097941983e-7	7.62798506267355e-7	7.65269535148736e-7	7.69760514602825e-7	7.73526686896453e-7	7.72882902611026e-7	7.71858394550038e-7	7.79007565370258e-7	7.77905566687292e-7	7.75366292455525e-7	7.8095032085103e-7	7.98894454806815e-7	7.80577499715203e-7	7.6290183881049e-7	7.78144448213144e-7	7.78825245328918e-7	7.79781753925867e-7	7.77459051318225e-7	7.79078196008655e-7	7.79974534925202e-7	7.79757790079999e-7	7.78752592611698e-7	7.77671751393489e-7	7.77108147382211e-7	7.76939922036618e-7	7.76559761356371e-7	7.75478255785201e-7	7.73646599462712e-7	7.71359447901159e-7	7.68967551137942e-7
flux1:	0.628302675585284	8.80998676897898e-7	8.74807365316084e-7	8.68511374310036e-7	8.62485720184194e-7	8.57052340368778e-7	8.52392715051943e-7	8.48521039517119e-7	8.45314191393331e-7	8.42581183279541e-7	8.40149300773171e-7	8.37953330611364e-7	8.36112978085436e-7	8.34947320127974e-7	8.34850750364903e-7	8.36022296263646e-7	8.38188642573323e-7	8.40573439451326e-7	8.42321526304068e-7	8.43304847670534e-7	8.44706119760419e-7	8.48342329173028e-7	8.54322331560621e-7	8.59208453659876e-7	8.59632901825301e-7	8.61237652744617e-7	8.72091956885629e-7	8.72077868160783e-7	8.73090619150016e-7	8.80819282507055e-7	9.04786307403e-7	8.87907177164729e-7	8.71952221292912e-7	8.93364716763117e-7	9.00235064309235e-7	9.04093031848529e-7	9.0641379646782e-7	9.10590700963054e-7	9.1294018426687e-7	9.14717955270967e-7	9.14968652867478e-7	9.13599929755634e-7	9.11710597188499e-7	9.0984103497135e-7	9.074966444744e-7	9.03929743953165e-7	8.98913434012059e-7	8.9286930162738e-7	8.86498678911022e-7
flux1:	0.628565124489038	1.01429473633402e-6	1.00598157198617e-6	9.97169864958878e-7	9.88378281486561e-7	9.80094043099592e-7	9.72612954066246e-7	9.65967801640836e-7	9.59969767790037e-7	9.54342515448628e-7	9.4889233593101e-7	9.43652082373903e-7	9.38943767309021e-7	9.35303279688739e-7	9.33237465830885e-7	9.32886594177257e-7	9.33797790864928e-7	9.35055405298556e-7	9.35876340484601e-7	9.36437768991794e-7	9.38223102083878e-7	9.42954956075467e-7	9.50134242644651e-7	9.55846675162747e-7	9.57471374074889e-7	9.62109760670474e-7	9.76463061503449e-7	9.77389868559523e-7	9.82513182193445e-7	9.92086459804018e-7	1.02229580918395e-6	1.00687639404008e-6	9.92740963790642e-7	1.02129587466248e-6	1.03554258601534e-6	1.04233733447438e-6	1.0500628927499e-6	1.05779516642184e-6	1.06170288809245e-6	1.06579795607724e-6	1.06806980927194e-6	1.06707750710686e-6	1.06415052119718e-6	1.06063358977515e-6	1.05636847602728e-6	1.05042040459793e-6	1.04230703739765e-6	1.03246917211583e-6	1.02191537348709e-6
flux1:	0.628827573392791	1.16491105059125e-6	1.15452091291169e-6	1.14324775276799e-6	1.13177349157321e-6	1.1207503548132e-6	1.11056631534504e-6	1.10124121946833e-6	1.09249968812821e-6	1.08398482646142e-6	1.07551148050949e-6	1.06724555972803e-6	1.05972360233386e-6	1.05367014115226e-6	1.04964704232744e-6	1.04768950183514e-6	1.04717481710115e-6	1.04712421083944e-6	1.0469182516312e-6	1.04705050459684e-6	1.04917351880736e-6	1.05472184863585e-6	1.06257658137952e-6	1.06868941065123e-6	1.0715376035488e-6	1.07925112105025e-6	1.09641912300522e-6	1.0980159394497e-6	1.10726164092674e-6	1.11817172118924e-6	1.15427878283746e-6	1.13967797474794e-6	1.12676461732083e-6	1.16290947954374e-6	1.18475943136409e-6	1.19400764658579e-6	1.20698941503803e-6	1.21890866144623e-6	1.22410826644146e-6	1.23032788968572e-6	1.23505323901987e-6	1.23504357745973e-6	1.23144602274706e-6	1.22643510499466e-6	1.22041253847852e-6	1.21238831818614e-6	1.20158738437556e-6	1.18834832019092e-6	1.17389311395062e-6
flux1:	0.629090022296544	1.33423884807811e-6	1.32216897637374e-6	1.30887003749615e-6	1.29519091000853e-6	1.28193373109699e-6	1.26954931831969e-6	1.25801642915685e-6	1.24696264229395e-6	1.23596352752893e-6	1.22486801927171e-6	1.21398926012666e-6	1.20405887868128e-6	1.19593532643004e-6	1.19017414077247e-6	1.18668367786398e-6	1.18471875714045e-6	1.18333191967179e-6	1.18212978811997e-6	1.18186312800706e-6	1.18416753631288e-6	1.19003417752944e-6	1.19784948053468e-6	1.2038567926314e-6	1.20780854916666e-6	1.21818491538695e-6	1.23705704603561e-6	1.23895840534283e-6	1.25166493811314e-6	1.26327392843785e-6	1.30438090978308e-6	1.28921583714948e-6	1.27613951207955e-6	1.31965914469972e-6	1.34813260990529e-6	1.35881202799921e-6	1.37580489760843e-6	1.39196364307555e-6	1.39776699416811e-6	1.40530342504038e-6	1.41239799819741e-6	1.41375768305899e-6	1.40984847651695e-6	1.40355481609038e-6	1.39601792852679e-6	1.3863716661879e-6	1.3735680391016e-6	1.35773264126048e-6	1.34016860232655e-6
flux1:	0.629352471200297	1.52367477232316e-6	1.51070176956508e-6	1.49621335515139e-6	1.48120960244791e-6	1.46661435402848e-6	1.45291104275964e-6	1.44001977868401e-6	1.42747452464823e-6	1.41480162244981e-6	1.40189736213058e-6	1.38920707614118e-6	1.37760436713864e-6	1.36800821926771e-6	1.36091729747914e-6	1.35612791460826e-6	1.35285624633207e-6	1.35028184353609e-6	1.34824880556992e-6	1.34763079708341e-6	1.34983338814071e-6	1.35533175419429e-6	1.36228793266477e-6	1.36767468325891e-6	1.37244183579121e-6	1.38458513146091e-6	1.40376358291064e-6	1.40554550468855e-6	1.42034656994472e-6	1.43199101827761e-6	1.47676429113995e-6	1.45894500836323e-6	1.44356430684301e-6	1.49354357712442e-6	1.52640040389312e-6	1.53702941973455e-6	1.55569388715317e-6	1.57543191965917e-6	1.58076228190046e-6	1.58821309767932e-6	1.59697951549266e-6	1.59974726503492e-6	1.59579638601445e-6	1.5884520288783e-6	1.57968685961407e-6	1.56895825941743e-6	1.5550294552859e-6	1.53773854364034e-6	1.51832033517778e-6
flux1:	0.629614920104051	1.7346075790477e-6	1.72184706719464e-6	1.70735452233176e-6	1.6922456415446e-6	1.67752900212134e-6	1.66369665702359e-6	1.65060902327177e-6	1.63772477895745e-6	1.62453985446874e-6	1.61099149774714e-6	1.59760882625947e-6	1.58532484087402e-6	1.57503979637508e-6	1.56717050705761e-6	1.56145883003203e-6	1.55719320507098e-6	1.55375611059193e-6	1.55117388527651e-6	1.55024364400731e-6	1.55193990900787e-6	1.55626849575471e-6	1.56156164131632e-6	1.5658820303387e-6	1.57099950010483e-6	1.58357965837974e-6	1.60159251022342e-6	1.60280703998172e-6	1.61772027859206e-6	1.62882354259581e-6	1.67571286603214e-6	1.65260248417883e-6	1.63218794258426e-6	1.68710234551526e-6	1.7210298890355e-6	1.72984849321887e-6	1.7469779612473e-6	1.76891331217905e-6	1.77243232519953e-6	1.77796130085185e-6	1.7871201276918e-6	1.79092844794828e-6	1.78706480686695e-6	1.77890279569375e-6	1.76921714108433e-6	1.75797249238899e-6	1.74388583881644e-6	1.72649087155418e-6	1.70681488109805e-6
flux1:	0.629877369007804	1.96843055225363e-6	1.95722415526512e-6	1.94413622616029e-6	1.93034622282792e-6	1.91690820258239e-6	1.90431164816387e-6	1.89237586115021e-6	1.88051530452577e-6	1.86820900073931e-6	1.85540439308617e-6	1.8426344742203e-6	1.83079031365805e-6	1.82068406142555e-6	1.81266280354913e-6	1.80651223313602e-6	1.80171374957875e-6	1.79788763922588e-6	1.79511552587099e-6	1.79387881896941e-6	1.79457645862251e-6	1.79693001315795e-6	1.79990988219845e-6	1.80285956263497e-6	1.80769941581176e-6	1.8190872852955e-6	1.83464584758561e-6	1.83484669869275e-6	1.8474879396436e-6	1.85765838432369e-6	1.90519287131096e-6	1.8738819771228e-6	1.84541063662139e-6	1.90335155474044e-6	1.93440103469435e-6	1.93963372394469e-6	1.95160141060825e-6	1.97377250749759e-6	1.97409207401301e-6	1.97572323734827e-6	1.98358972588223e-6	1.98770348878178e-6	1.98390883077127e-6	1.97516897067697e-6	1.96489548974634e-6	1.95368785268134e-6	1.94039741334986e-6	1.92430572252728e-6	1.90613222726996e-6
flux1:	0.630139817911557	2.2266004378246e-6	2.21833895278305e-6	2.20809942701653e-6	2.19706423809501e-6	2.18629896675091e-6	2.17629662314356e-6	2.16687274714825e-6	2.15743603171602e-6	2.14745106976116e-6	2.13681996052167e-6	2.12597676341608e-6	2.11566663577207e-6	2.1065700449009e-6	2.09901880927507e-6	2.09296994865633e-6	2.08820536901283e-6	2.08456001303063e-6	2.08198081496452e-6	2.08039308947382e-6	2.07957359295004e-6	2.07927789629482e-6	2.07957973780785e-6	2.0810480784995e-6	2.08486037369374e-6	2.09333894864658e-6	2.1055963587491e-6	2.10435120546377e-6	2.11225606653117e-6	2.1213505878613e-6	2.16846784334249e-6	2.12612756175579e-6	2.08666571162586e-6	2.14568185428263e-6	2.16990886220677e-6	2.1700702700849e-6	2.17344220017094e-6	2.19359992502686e-6	2.18954962072681e-6	2.18555569037631e-6	2.19035010607277e-6	2.19380971886882e-6	2.18996607904072e-6	2.18092713006196e-6	2.17045163991007e-6	2.15980932267173e-6	2.14817170815438e-6	2.13468727375011e-6	2.11973005368092e-6
flux1:	0.63040226681531	2.51076008563895e-6	2.50666638319777e-6	2.50052892240637e-6	2.49347341846843e-6	2.48655561815812e-6	2.48029658234069e-6	2.47455898213791e-6	2.46878367082338e-6	2.46240798691841e-6	2.45521316593237e-6	2.44742341323323e-6	2.43955044510025e-6	2.43213805274805e-6	2.42559637120552e-6	2.42019032625307e-6	2.41607202651163e-6	2.41320156874362e-6	2.41116135926272e-6	2.40912481473157e-6	2.40632707820286e-6	2.40297579532884e-6	2.40062037052092e-6	2.40071164288636e-6	2.40269233343898e-6	2.40671824274864e-6	2.41548023776081e-6	2.41236950725141e-6	2.41338010694889e-6	2.42151869447782e-6	2.46787134592436e-6	2.41212852145616e-6	2.35924107091319e-6	2.41775186345915e-6	2.43196683907609e-6	2.42615624034249e-6	2.41837252732762e-6	2.43438872534433e-6	2.42529186612748e-6	2.41461012505136e-6	2.41485688249787e-6	2.41671022771168e-6	2.41269527722761e-6	2.40372553095594e-6	2.39353241721297e-6	2.38397618659937e-6	2.37469917440757e-6	2.36488460196629e-6	2.35459968202179e-6
flux1:	0.630664715719064	2.82293223427158e-6	2.82383947828634e-6	2.82264296464617e-6	2.82036496657502e-6	2.81804817619098e-6	2.81628177408706e-6	2.81503085609036e-6	2.8137967673355e-6	2.81195983034768e-6	2.80909484697974e-6	2.80511610461683e-6	2.8002495056815e-6	2.79494234870124e-6	2.78980351246318e-6	2.78552565517107e-6	2.78264143399972e-6	2.7810839196042e-6	2.77983663566833e-6	2.77721481602561e-6	2.77212857111658e-6	2.76569626831829e-6	2.76113473746668e-6	2.76015224462416e-6	2.75953349812833e-6	2.75800878836237e-6	2.76385072238225e-6	2.75845737421505e-6	2.75111258741821e-6	2.758639609935e-6	2.80482085400914e-6	2.73408646555912e-6	2.66619714528078e-6	2.72341307673723e-6	2.72590975908665e-6	2.71403521796642e-6	2.69403162695065e-6	2.70436043746678e-6	2.69026195282542e-6	2.67285269637495e-6	2.66779562346375e-6	2.66737929659461e-6	2.66319023905021e-6	2.6548003048166e-6	2.64551874863862e-6	2.63759853742965e-6	2.63122776178605e-6	2.62580867467233e-6	2.62121511233314e-6
flux1:	0.630927164622817	3.16577684501995e-6	3.1719440169852e-6	3.17593104502725e-6	3.17863350721153e-6	3.1810984575571e-6	3.18403206632346e-6	3.18754995261413e-6	3.19122421039026e-6	3.19433326363888e-6	3.19616369642667e-6	3.19625059424979e-6	3.19453129691833e-6	3.19144018598431e-6	3.18791210953369e-6	3.18514359252733e-6	3.18398568417317e-6	3.18414655599376e-6	3.18381427207112e-6	3.18046373962415e-6	3.17301582936406e-6	3.16392153602576e-6	3.15800940487635e-6	3.15640340276388e-6	3.15255647649562e-6	3.14506244888429e-6	3.14931960598634e-6	3.14121812374971e-6	3.12507594056417e-6	3.13247565170911e-6	3.18011423089838e-6	3.09379607286489e-6	3.01042197628735e-6	3.06669617865383e-6	3.05781034817387e-6	3.04068952682603e-6	3.00932389725421e-6	3.01343105410772e-6	2.99522120703744e-6	2.97228189577715e-6	2.96222688577713e-6	2.95943908241079e-6	2.95531488554018e-6	2.94819148022852e-6	2.94062118160629e-6	2.9349548731516e-6	2.93189369791304e-6	2.9312179807456e-6	2.93277882026438e-6
flux1:	0.63118961352657	3.54288656506931e-6	3.55389181095773e-6	3.56261015528511e-6	3.56981840594629e-6	3.57660473570006e-6	3.58384043048e-6	3.59182071419623e-6	3.60017469245056e-6	3.60802430750886e-6	3.61430536963557e-6	3.61815216949541e-6	3.61926706112605e-6	3.61818760968972e-6	3.6162840553815e-6	3.61526684692672e-6	3.61617018826784e-6	3.61826280771062e-6	3.61882019050239e-6	3.61463445135308e-6	3.60504909044434e-6	3.59415041407866e-6	3.58804649700474e-6	3.58633401568213e-6	3.57887032109651e-6	3.56581530675539e-6	3.57043490196367e-6	3.55918939546547e-6	3.53501296552202e-6	3.54279783611112e-6	3.59449262566001e-6	3.4930371198157e-6	3.39483591660297e-6	3.45187418823877e-6	3.43423805957178e-6	3.4135407708767e-6	3.37370921959284e-6	3.37237814655147e-6	3.35176934620385e-6	3.32573439010391e-6	3.31223196727916e-6	3.30773171026425e-6	3.30423847268562e-6	3.29923796727146e-6	3.2943331815548e-6	3.29162582332826e-6	3.2921743876092e-6	3.29622744865492e-6	3.30380885053415e-6
flux1:	0.631452062430323	3.95907805102173e-6	3.97382025203294e-6	3.98613572461527e-6	3.99672426706128e-6	4.00676615151699e-6	4.01733468721193e-6	4.0289053628062e-6	4.04112489593678e-6	4.05290286605664e-6	4.06279499168224e-6	4.06957079396789e-6	4.07280403472219e-6	4.07326524553457e-6	4.07282720019792e-6	4.07364600447348e-6	4.07674494874649e-6	4.08075916890774e-6	4.08204636656667e-6	4.07700336227546e-6	4.06581940845837e-6	4.05432787061894e-6	4.04932838435156e-6	4.04799927303071e-6	4.03685258817105e-6	4.01949528793057e-6	4.0267647847832e-6	4.01194495370311e-6	3.98170100419393e-6	3.99029924864774e-6	4.04939159161228e-6	3.93412621293174e-6	3.82272358134334e-6	3.88359792870062e-6	3.86199855594805e-6	3.84002367102979e-6	3.79639908011642e-6	3.79183468838407e-6	3.77117303255245e-6	3.74546379864067e-6	3.73126500823809e-6	3.72653856761363e-6	3.72458580651812e-6	3.72267212800441e-6	3.72146904838427e-6	3.72249232842927e-6	3.72688611923335e-6	3.73535205492506e-6	3.74826502672774e-6
flux1:	0.631714511334077	4.42062542589312e-6	4.43744664812767e-6	4.45167704823711e-6	4.46401152670855e-6	4.47577952832621e-6	4.48827304311404e-6	4.50211562121525e-6	4.51691016229037e-6	4.53130672272516e-6	4.54349419956598e-6	4.55197079374188e-6	4.55632645776514e-6	4.55768424131502e-6	4.55842527774788e-6	4.56100692192687e-6	4.56621723488081e-6	4.57192286533625e-6	4.57368569949932e-6	4.56788789253166e-6	4.55592208806672e-6	4.54524455899322e-6	4.54257639171536e-6	4.54200369074492e-6	4.52747657719286e-6	4.50780529477592e-6	4.51999785421326e-6	4.50121748438185e-6	4.46786535206867e-6	4.47753629254504e-6	4.54774953041769e-6	4.42053274983964e-6	4.29813683237705e-6	4.36707864683376e-6	4.34789649846737e-6	4.32720809328869e-6	4.28560161735829e-6	4.28128312027531e-6	4.26320809459939e-6	4.2417451697355e-6	4.23050287031279e-6	4.22775878215473e-6	4.22852582794426e-6	4.23064857500109e-6	4.2341328756919e-6	4.23965239192125e-6	4.24808034600152e-6	4.26043017734356e-6	4.27754492157906e-6
flux1:	0.63197696023783	4.935380156616e-6	4.95229908996417e-6	4.96645603963959e-6	4.97863380045294e-6	4.99036455314702e-6	5.00315020199799e-6	5.01769969842586e-6	5.03349769812247e-6	5.04890602682614e-6	5.06180456624095e-6	5.07055922538902e-6	5.07493536185064e-6	5.07649316726615e-6	5.07805793601153e-6	5.08218621236302e-6	5.08921565506253e-6	5.09620194808357e-6	5.09815280919932e-6	5.09184894911819e-6	5.08010343079254e-6	5.07162982995543e-6	5.07223782167278e-6	5.07261090134724e-6	5.05537177017731e-6	5.03584487591528e-6	5.05484336817799e-6	5.0318196728291e-6	4.99890670166421e-6	5.00970834063532e-6	5.09471256638081e-6	4.95743611068172e-6	4.8262880806834e-6	4.90827655225309e-6	4.89856175829829e-6	4.88154011081647e-6	4.84796331619197e-6	4.84824200505806e-6	4.83524101931487e-6	4.82178231671192e-6	4.81752028877875e-6	4.81940665387467e-6	4.82417662988464e-6	4.83110000852336e-6	4.84002667704646e-6	4.85067738603123e-6	4.86326505118618e-6	4.87884914504528e-6	4.89875970178862e-6
flux1:	0.632239409141583	5.5127318060257e-6	5.52775520418536e-6	5.53985795028137e-6	5.55000953145523e-6	5.55998585989497e-6	5.57146517344976e-6	5.58515869550503e-6	5.60035887763449e-6	5.61513642346476e-6	5.62715749137589e-6	5.63481742278622e-6	5.63820057621637e-6	5.63933340569821e-6	5.64135606972782e-6	5.64669811287261e-6	5.65508473900245e-6	5.66283077018518e-6	5.66471920653989e-6	5.65829957388915e-6	5.64782317763545e-6	5.64269390548293e-6	5.64706200701973e-6	5.64835743840853e-6	5.62938128587123e-6	5.61256121851655e-6	5.63953232883468e-6	5.61215716252062e-6	5.58327495948706e-6	5.59509768086792e-6	5.69807744084422e-6	5.55209848571023e-6	5.41384515464883e-6	5.51404737015335e-6	5.5203704425144e-6	5.50875600518221e-6	5.48833137478374e-6	5.49782041363598e-6	5.49175255384384e-6	5.48916580476771e-6	5.49559053855875e-6	5.50476656473115e-6	5.51468723528591e-6	5.52679554554645e-6	5.54148870304554e-6	5.55761439410693e-6	5.57436820656339e-6	5.59249164497344e-6	5.61370077421216e-6
flux1:	0.632501858045337	6.1633867830031e-6	6.17484714409574e-6	6.18325476986695e-6	6.18985324726719e-6	6.1966842178877e-6	6.20555119450452e-6	6.2170809224896e-6	6.23031608031093e-6	6.24306235406002e-6	6.25288896411178e-6	6.25837407898886e-6	6.26001789525785e-6	6.26027482317318e-6	6.26242486375854e-6	6.26856422524915e-6	6.2777373455633e-6	6.28570249295596e-6	6.28738210903686e-6	6.28134408559714e-6	6.27306789907261e-6	6.27196269788926e-6	6.28000642604825e-6	6.28200467387895e-6	6.26245946525098e-6	6.25059620273152e-6	6.28578251609275e-6	6.25419008221423e-6	6.23237829807544e-6	6.24504385808345e-6	6.36835245188594e-6	6.21395380629352e-6	6.06905136958284e-6	6.19220456950259e-6	6.21947861780307e-6	6.213995781635e-6	6.20991089281873e-6	6.23276169420062e-6	6.23444055483303e-6	6.24404645134309e-6	6.26381977402827e-6	6.28244999276051e-6	6.29826141157025e-6	6.31537861899191e-6	6.33555097343148e-6	6.35703805203786e-6	6.37776001432656e-6	6.39772672676806e-6	6.41881943993448e-6
flux1:	0.63276430694909	6.898974870038e-6	6.90583264560307e-6	6.90953288566045e-6	6.9116521733326e-6	6.91449876233671e-6	6.91994658414473e-6	6.92846904264127e-6	6.93883361272037e-6	6.94863395181796e-6	6.95545759919428e-6	6.95817629727509e-6	6.95772961785061e-6	6.95689406522138e-6	6.95890038288877e-6	6.96537208192593e-6	6.97472732740714e-6	6.98244705212256e-6	6.98392558151461e-6	6.97881286725032e-6	6.97338865767774e-6	6.9763793677285e-6	6.98743670265553e-6	6.989783628752e-6	6.97087419993498e-6	6.96550916611246e-6	7.00818912003416e-6	6.97280112147759e-6	6.96000372328706e-6	6.97341270356181e-6	7.11838641366294e-6	6.95436540212814e-6	6.8016267348351e-6	6.95147276298766e-6	7.00197050446464e-6	7.00210964150261e-6	7.01482263708543e-6	7.05401577571576e-6	7.06293974724978e-6	7.08406437777129e-6	7.11817859780206e-6	7.14744443962197e-6	7.16922780957961e-6	7.19049375816402e-6	7.21513004374337e-6	7.24127540391462e-6	7.2654700933626e-6	7.28659234901202e-6	7.30637142262813e-6
flux1:	0.633026755852843	7.73153062225754e-6	7.7335811667739e-6	7.7323778807086e-6	7.72984702133131e-6	7.72854627076292e-6	7.73037955181413e-6	7.73563872202557e-6	7.74283550028909e-6	7.74942391878417e-6	7.75309711632398e-6	7.75305691805857e-6	7.75061583014798e-6	7.74871162660752e-6	7.75036148153185e-6	7.75668524437011e-6	7.76566284526867e-6	7.77283345417063e-6	7.77429579644163e-6	7.77062110311877e-6	7.76829448014417e-6	7.77479635958772e-6	7.78772741660349e-6	7.7900300085956e-6	7.77282031346919e-6	7.77448411386793e-6	7.82311978780551e-6	7.78464948191569e-6	7.78132772362349e-6	7.79562507961825e-6	7.96260484405536e-6	7.78607426422406e-6	7.62245306702355e-6	7.80133472143563e-6	7.8741067311696e-6	7.87811781318991e-6	7.90499237784314e-6	7.96178165233923e-6	7.97607999004952e-6	8.00592874340627e-6	8.05332221422043e-6	8.0930545549872e-6	8.12006080630168e-6	8.14390253584222e-6	8.17124635088941e-6	8.20070039505831e-6	8.2275047556105e-6	8.24908641366372e-6	8.26665343151671e-6
flux1:	0.633289204756596	8.67293131031385e-6	8.67087135087136e-6	8.665429022207e-6	8.65884703846677e-6	8.65390521286551e-6	8.65253122848472e-6	8.65486787784883e-6	8.65924273988039e-6	8.66305032659158e-6	8.66412354448372e-6	8.66193378493831e-6	8.6580069598174e-6	8.65524994047514e-6	8.65636572132197e-6	8.66207496299411e-6	8.6702296194797e-6	8.67676702118505e-6	8.67856610777551e-6	8.67673215141657e-6	8.67727923505662e-6	8.68611975696693e-6	8.6995050192287e-6	8.70144272076131e-6	8.68668334651313e-6	8.69474875064423e-6	8.74730485632288e-6	8.70670678692558e-6	8.71169154545955e-6	8.72741225599877e-6	8.91598305295959e-6	8.72243211830712e-6	8.5430976364703e-6	8.75180461880717e-6	8.84264443236407e-6	8.8477572901937e-6	8.88323612483468e-6	8.95686763258886e-6	8.97349431596879e-6	9.00740656777588e-6	9.06492416498381e-6	9.11344800425155e-6	9.14405598783961e-6	9.16827891634039e-6	9.19594733542391e-6	9.22676454379777e-6	9.25493239192304e-6	9.27624398857817e-6	9.29102258848313e-6
flux1:	0.63355165366035	9.73439681521561e-6	9.7297304893607e-6	9.72146050340391e-6	9.71206276380865e-6	9.70451321895861e-6	9.70080887281336e-6	9.70105004663633e-6	9.70350429831687e-6	9.7055806566904e-6	9.70521403478727e-6	9.70197874702358e-6	9.69737319304652e-6	9.69408023635182e-6	9.6944827548298e-6	9.69914812829352e-6	9.70619980934833e-6	9.7122613111153e-6	9.71487788890912e-6	9.7151136119744e-6	9.71786041958049e-6	9.72746314665634e-6	9.73986967137404e-6	9.74129803620909e-6	9.7292875602344e-6	9.74201385032447e-6	9.79639518001154e-6	9.75475698504459e-6	9.76538329557926e-6	9.78354080423951e-6	9.99295717491537e-6	9.77657258445528e-6	9.57527507086122e-6	9.8131860998396e-6	9.91519150433747e-6	9.91803348640601e-6	9.95436098430551e-6	1.00421456967909e-5	1.00573065765328e-5	1.00893797107531e-5	1.01521236177867e-5	1.0206372500906e-5	1.02382057170023e-5	1.02602078631072e-5	1.02854349757972e-5	1.03152463161129e-5	1.03432124454173e-5	1.03634809543992e-5	1.03751919399402e-5
flux1:	0.633814102564103	1.09261627138697e-5	1.09209586951017e-5	1.09117637785315e-5	1.09011610937034e-5	1.08923104883019e-5	1.0887387353547e-5	1.08866341785628e-5	1.08884283184987e-5	1.08902483544946e-5	1.08900132798274e-5	1.08871347251798e-5	1.08827860939507e-5	1.08792633676622e-5	1.08787338979833e-5	1.08819810410161e-5	1.08878385939238e-5	1.08938028760912e-5	1.08977813931226e-5	1.09001087530794e-5	1.09040377847969e-5	1.09126959308449e-5	1.09229650115845e-5	1.09239884115973e-5	1.09144935506104e-5	1.09292637555647e-5	1.09837904639206e-5	1.09421754768327e-5	1.09546905429565e-5	1.09767803349409e-5	1.12065083661436e-5	1.09607045055142e-5	1.07303741006565e-5	1.09958882957005e-5	1.11005534339407e-5	1.10976937229076e-5	1.11260892914818e-5	1.12238441801653e-5	1.12335950861619e-5	1.12575910379742e-5	1.13196324656195e-5	1.13755406405828e-5	1.14057413102373e-5	1.14228280849352e-5	1.14428113341965e-5	1.1469108098647e-5	1.14951418133306e-5	1.15135760331476e-5	1.15221838018134e-5
flux1:	0.634076551467856	1.22574214957985e-5	1.22539641032715e-5	1.22458877344547e-5	1.22357272597917e-5	1.22268385096502e-5	1.22217507514007e-5	1.22211045209072e-5	1.22235898233013e-5	1.22267817663568e-5	1.22283902289243e-5	1.22273225636121e-5	1.22241066005624e-5	1.2220543976881e-5	1.22187976253899e-5	1.22203188864081e-5	1.22250721327618e-5	1.22314796363015e-5	1.22373521092791e-5	1.22415934601581e-5	1.2245524655795e-5	1.22517189465302e-5	1.22592209764234e-5	1.22602161403305e-5	1.22524669355189e-5	1.2266181949102e-5	1.23200090127363e-5	1.22792708748276e-5	1.22894531786386e-5	1.23173610418019e-5	1.25676409226283e-5	1.22857040452452e-5	1.20191759935929e-5	1.23103708018173e-5	1.24090331262682e-5	1.23975532717597e-5	1.24096386894862e-5	1.25124394654194e-5	1.2513353817561e-5	1.2523736972513e-5	1.25790834899189e-5	1.2632207240525e-5	1.26578329807995e-5	1.26675856590101e-5	1.26798831821462e-5	1.27003754054471e-5	1.27228128771695e-5	1.27386767663038e-5	1.2744330795043e-5
flux1:	0.634339000371609	1.37365884548827e-5	1.37369900772038e-5	1.37318401458715e-5	1.37234563262966e-5	1.37154326490263e-5	1.37108868650947e-5	1.37111679220312e-5	1.3715498394633e-5	1.37215461691615e-5	1.37265617265917e-5	1.37285657247885e-5	1.37271323585424e-5	1.37235300684159e-5	1.3720210055097e-5	1.37197695652702e-5	1.37236500991441e-5	1.37311129293958e-5	1.37393249806989e-5	1.37451529289503e-5	1.3747969776612e-5	1.37506727443235e-5	1.37554778371117e-5	1.37570594025654e-5	1.37498231821206e-5	1.37593839130707e-5	1.3812776887458e-5	1.37733771491022e-5	1.37772594373159e-5	1.38130853591963e-5	1.40854105168577e-5	1.37611342241136e-5	1.34518622834011e-5	1.37672682715382e-5	1.38526515931366e-5	1.38306310523428e-5	1.38198501403632e-5	1.39229725205581e-5	1.39127555547516e-5	1.39056722055663e-5	1.39493244089477e-5	1.39955921426896e-5	1.401407064629e-5	1.4014704124002e-5	1.40176132958248e-5	1.40306036981532e-5	1.40481270631705e-5	1.40608596389836e-5	1.40638525661609e-5
flux1:	0.634601449275363	1.53718932352359e-5	1.53777469863656e-5	1.53767719385536e-5	1.53709013103143e-5	1.53640386759215e-5	1.53601669851503e-5	1.53616845546391e-5	1.53685676114182e-5	1.53785474859696e-5	1.5388136859881e-5	1.5394087543584e-5	1.53947549930152e-5	1.53909015432248e-5	1.53855982493669e-5	1.53830290820662e-5	1.53863446747416e-5	1.53954405504905e-5	1.54062932449804e-5	1.54133155278921e-5	1.54141952942102e-5	1.54131025350931e-5	1.54160291355622e-5	1.54189604817968e-5	1.54106842650252e-5	1.54134720283652e-5	1.54678759867624e-5	1.54297400261724e-5	1.54243028142254e-5	1.54701323903794e-5	1.57675539477945e-5	1.53957391725748e-5	1.50383544577156e-5	1.53777094750313e-5	1.54452690390551e-5	1.54120862432772e-5	1.53748394290185e-5	1.54747199028772e-5	1.54526488353386e-5	1.54266559110586e-5	1.54555556110674e-5	1.54920108165999e-5	1.55015688138427e-5	1.54922084678778e-5	1.54850505814239e-5	1.54897527387106e-5	1.5501666509834e-5	1.55110313336191e-5	1.55117870919134e-5
flux1:	0.634863898179116	1.71722347152119e-5	1.71843814572955e-5	1.71880696226477e-5	1.71846930635954e-5	1.71785567856344e-5	1.71748035534747e-5	1.71772259367891e-5	1.71867636983847e-5	1.720116947539e-5	1.72159465645862e-5	1.72262352758306e-5	1.72289689085468e-5	1.72244774632086e-5	1.7216769045012e-5	1.72119608756207e-5	1.72150126082116e-5	1.72261804122885e-5	1.72397982409391e-5	1.72476617388865e-5	1.72462645891257e-5	1.72419040934841e-5	1.72444303475507e-5	1.72494953405434e-5	1.72384934550887e-5	1.72327550702959e-5	1.72906334119781e-5	1.72530771837217e-5	1.72367787039431e-5	1.72944493649136e-5	1.76216467026284e-5	1.71983609488127e-5	1.6788957917295e-5	1.71538014299074e-5	1.72026001398668e-5	1.71589827503272e-5	1.70952398998033e-5	1.71902724487473e-5	1.7157369044393e-5	1.71137569417405e-5	1.71274361783047e-5	1.71528274864975e-5	1.71528072334027e-5	1.71336233251408e-5	1.71168695992927e-5	1.71136009156567e-5	1.71200479115602e-5	1.7126281717863e-5	1.71253753156816e-5
flux1:	0.635126347082869	1.91481783453977e-5	1.91666409224148e-5	1.91746901832958e-5	1.91730413542255e-5	1.91664980345608e-5	1.91616480553929e-5	1.9164002698814e-5	1.91756579428855e-5	1.91943513936278e-5	1.92143467645333e-5	1.92288993778184e-5	1.9233381338318e-5	1.92277777606906e-5	1.92172825848933e-5	1.92101587347305e-5	1.92131531469645e-5	1.922660772716e-5	1.92429377983642e-5	1.92514303001349e-5	1.92480071034614e-5	1.92416993128594e-5	1.92457492811978e-5	1.92536105540257e-5	1.92382652689043e-5	1.92233247709221e-5	1.92877918794275e-5	1.92495417074348e-5	1.92225767122382e-5	1.92934918369333e-5	1.96565955983007e-5	1.91791303001876e-5	1.87152116911096e-5	1.91092064414924e-5	1.91421322639341e-5	1.90899390440526e-5	1.90031866208807e-5	1.90941940730006e-5	1.90530841457378e-5	1.89957103210355e-5	1.89964979152607e-5	1.90115905536905e-5	1.90025824019334e-5	1.89747432327205e-5	1.89499426802122e-5	1.89401400913412e-5	1.89422029465406e-5	1.89461255353055e-5	1.89443235906731e-5
flux1:	0.635388795986622	2.13129343028825e-5	2.13370376066135e-5	2.13485071941065e-5	2.13472510347097e-5	2.13386542895433e-5	2.13310004069283e-5	2.13318061208899e-5	2.1344500909948e-5	2.13667979674354e-5	2.13915602244278e-5	2.14099677931108e-5	2.14157426168523e-5	2.1408585435252e-5	2.13950123904376e-5	2.13854967081168e-5	2.13884668907939e-5	2.14041478930706e-5	2.1422989241872e-5	2.14321165424226e-5	2.14275091054797e-5	2.14211791164999e-5	2.14288225317798e-5	2.14398971871456e-5	2.14188372310657e-5	2.1395088708347e-5	2.14694054764645e-5	2.14287167026386e-5	2.13929463177795e-5	2.14779841167091e-5	2.18841880386369e-5	2.13507114507038e-5	2.0830790556729e-5	2.12597092594411e-5	2.12829691384863e-5	2.12247406873715e-5	2.11212476187192e-5	2.12115231136993e-5	2.11659976309672e-5	2.11006413181977e-5	2.10933642651074e-5	2.11008953067447e-5	2.10846469203021e-5	2.10500853598969e-5	2.1019591586205e-5	2.1005628706895e-5	2.10052798301852e-5	2.10083286897555e-5	2.10066300996368e-5
flux1:	0.635651244890376	2.36831427451232e-5	2.37117978609981e-5	2.3725414026322e-5	2.37229614948046e-5	2.3710455755007e-5	2.3698073125303e-5	2.36955778867725e-5	2.37079041897648e-5	2.37327779648241e-5	2.37615843396712e-5	2.37833169268786e-5	2.3789980143603e-5	2.378098402537e-5	2.37641662426226e-5	2.37521428907082e-5	2.3754892235063e-5	2.37724564031332e-5	2.37935126027621e-5	2.38035324733687e-5	2.3799060457682e-5	2.37949341212276e-5	2.38080585359214e-5	2.38224411831556e-5	2.3794667083188e-5	2.37633470378437e-5	2.38503811106355e-5	2.38052418360334e-5	2.37638005929777e-5	2.38633468675499e-5	2.43203888666482e-5	2.37293531818502e-5	2.31522815824173e-5	2.36236619045887e-5	2.36456332873281e-5	2.35839982979526e-5	2.34715237410959e-5	2.3566419353678e-5	2.35207719901707e-5	2.34541174430431e-5	2.34453333439096e-5	2.34496010907566e-5	2.34287070415261e-5	2.33897328635547e-5	2.33562677568728e-5	2.33410910312447e-5	2.33409813266614e-5	2.33451454091513e-5	2.33447974134995e-5
flux1:	0.635913693794129	2.62793149527086e-5	2.63114077925699e-5	2.6325959177827e-5	2.6320852363579e-5	2.63027312818194e-5	2.62838007518247e-5	2.62762745367993e-5	2.62867710439691e-5	2.63131264323647e-5	2.63452548275033e-5	2.63699093334872e-5	2.63772947575569e-5	2.63664269721303e-5	2.63463281094394e-5	2.63316005117863e-5	2.63336806331149e-5	2.63525400660675e-5	2.63754841696873e-5	2.63868870779224e-5	2.63841388780258e-5	2.63843799567554e-5	2.64044029861989e-5	2.64218585372663e-5	2.63867942877765e-5	2.63495783021701e-5	2.64513435906352e-5	2.6399730987729e-5	2.63563824872943e-5	2.64704901326014e-5	2.69861114231832e-5	2.63355239401094e-5	2.56996710388738e-5	2.62222096849204e-5	2.6251867049458e-5	2.61889238647276e-5	2.60751102448448e-5	2.61812403825753e-5	2.61395037470916e-5	2.60779391857813e-5	2.60748331167764e-5	2.60809854857185e-5	2.60584067735553e-5	2.60172316015068e-5	2.5983360602527e-5	2.59700011336329e-5	2.59731107957444e-5	2.59807568874309e-5	2.59832247469325e-5
flux1:	0.636176142697882	2.91258352650621e-5	2.91606335234755e-5	2.91753687087391e-5	2.91666517231755e-5	2.9141693125537e-5	2.91148035453848e-5	2.91008222419852e-5	2.91082558893376e-5	2.91352134184239e-5	2.91702127907016e-5	2.919773601227e-5	2.92060559491494e-5	2.91935806285098e-5	2.91702700157502e-5	2.9152528150542e-5	2.91532584367376e-5	2.91726598945441e-5	2.9197198894606e-5	2.92106363341842e-5	2.92112017556019e-5	2.92175618891332e-5	2.92452461068604e-5	2.92652818784738e-5	2.92227475950687e-5	2.91812550929463e-5	2.92986336828689e-5	2.92387766404974e-5	2.91971422010962e-5	2.93257910329046e-5	2.99072879676813e-5	2.91939857371468e-5	2.84964301359071e-5	2.90792423661124e-5	2.91244731587712e-5	2.90612752953509e-5	2.89520446150414e-5	2.90762526422266e-5	2.90414791966406e-5	2.89899430180971e-5	2.89990967096511e-5	2.90122489206634e-5	2.89907506170394e-5	2.89490154160847e-5	2.89166332229863e-5	2.89076817070439e-5	2.89168879967555e-5	2.89304964795782e-5	2.89373747216652e-5
flux1:	0.636438591601635	3.22505099725079e-5	3.22879937124284e-5	3.23029288097514e-5	3.22904196432142e-5	3.22581217287474e-5	3.22224840786849e-5	3.22011413386807e-5	3.22047297910841e-5	3.22318526557697e-5	3.22697469024816e-5	3.23005784643285e-5	3.23104802056129e-5	3.22969370514806e-5	3.22705390326897e-5	3.22493459228054e-5	3.22478765993251e-5	3.22670102767074e-5	3.22929369437085e-5	3.23091093714642e-5	3.23143052495745e-5	3.23278582846757e-5	3.23632723417633e-5	3.23852831299386e-5	3.23354000052929e-5	3.22907136209326e-5	3.24234287572737e-5	3.23540254610611e-5	3.23168386997601e-5	3.24602434598299e-5	3.3114208166961e-5	3.23332764552484e-5	3.15691700687547e-5	3.2221072184501e-5	3.22872313039358e-5	3.2223487334009e-5	3.21217692846963e-5	3.22700591959855e-5	3.22437868667842e-5	3.22048901355689e-5	3.22311656693814e-5	3.22555190951381e-5	3.22371368253023e-5	3.21955378019863e-5	3.21654686148946e-5	3.21626156070952e-5	3.21802553533454e-5	3.22021046235452e-5	3.22149721987837e-5
flux1:	0.636701040505389	3.56837408176491e-5	3.57247745807773e-5	3.574083512394e-5	3.57252331594016e-5	3.56858971894892e-5	3.56414223302806e-5	3.56124217296415e-5	3.5611945303517e-5	3.56393546368028e-5	3.56807279831692e-5	3.57158239215647e-5	3.57283439766197e-5	3.57144638514948e-5	3.568509531223e-5	3.56599030634819e-5	3.56553172658537e-5	3.56734385790886e-5	3.57006613723619e-5	3.57201863624286e-5	3.57308288124012e-5	3.57518451545875e-5	3.5794485120764e-5	3.58179492553482e-5	3.57610027639618e-5	3.57133094516308e-5	3.58601671377341e-5	3.57805115189162e-5	3.57490488923112e-5	3.59079474547989e-5	3.66402534366653e-5	3.57846993202468e-5	3.49469316954297e-5	3.56759032941597e-5	3.57649170377263e-5	3.56989726673594e-5	3.56040339814459e-5	3.57806820920048e-5	3.57626887349104e-5	3.57362916463475e-5	3.57820563852049e-5	3.58201976107059e-5	3.58058439133103e-5	3.57639387805582e-5	3.57357388428502e-5	3.5739476776509e-5	3.57669893907805e-5	3.57988442456194e-5	3.58190814756119e-5
flux1:	0.636963489409142	3.94574837453243e-5	3.95037801943518e-5	3.95227364424836e-5	3.9505536209191e-5	3.94601754872543e-5	3.94073985717633e-5	3.93710057332446e-5	3.93667817290638e-5	3.93951290701047e-5	3.94410659945379e-5	3.94817894520072e-5	3.94982101061239e-5	3.94847859938863e-5	3.94525019229437e-5	3.94227044854325e-5	3.94141484773319e-5	3.94306941009757e-5	3.94592400439676e-5	3.94825251538152e-5	3.94987926893418e-5	3.95267802802565e-5	3.95758308876109e-5	3.96005232587166e-5	3.95368198847585e-5	3.94852581642549e-5	3.96446175174881e-5	3.95546040780583e-5	3.95284063143346e-5	3.97042587152365e-5	4.05202944920893e-5	3.95810332576832e-5	3.86602617928387e-5	3.94732108410996e-5	3.95834348530314e-5	3.95125466284207e-5	3.94200719433125e-5	3.96271018067869e-5	3.96154935907272e-5	3.95988223038211e-5	3.96636771994388e-5	3.97162056053221e-5	3.97055038001311e-5	3.96617482105179e-5	3.9633762384647e-5	3.96433189463649e-5	3.9681045800601e-5	3.9723910197744e-5	3.97525080289431e-5
flux1:	0.637225938312895	4.36042092732226e-5	4.36580797672653e-5	4.36822809083321e-5	4.36655075156124e-5	4.36156037017e-5	4.35554750733187e-5	4.35123425567396e-5	4.35050664872373e-5	4.35353641150624e-5	4.3587248803475e-5	4.36351439540806e-5	4.36567797051837e-5	4.36445238761117e-5	4.36092919936334e-5	4.35743161001309e-5	4.35611415065588e-5	4.35758215432883e-5	4.36058115369403e-5	4.36329544013455e-5	4.3654366181484e-5	4.36882682401672e-5	4.37429519776793e-5	4.37691345324509e-5	4.36988890857485e-5	4.36416446324649e-5	4.38120259421869e-5	4.37120257268421e-5	4.36889642213715e-5	4.38840076752531e-5	4.47891066971178e-5	4.37552514307926e-5	4.27402855950753e-5	4.36431786002775e-5	4.37700599346178e-5	4.3690908037926e-5	4.35938266510414e-5	4.38309586806202e-5	4.38225671297367e-5	4.38108442558904e-5	4.38919156934436e-5	4.39574838601754e-5	4.39488735532891e-5	4.39008928523852e-5	4.38705677318244e-5	4.38840966639647e-5	4.39312854597403e-5	4.39852718942956e-5	4.40226700999143e-5
flux1:	0.637488387216649	4.81560947893177e-5	4.82200312258331e-5	4.82519916673363e-5	4.8237817122799e-5	4.81849834252656e-5	4.81185796696228e-5	4.80694888149349e-5	4.80599784091639e-5	4.80933206310211e-5	4.81525327135719e-5	4.82090249616955e-5	4.82369837280553e-5	4.82264073221489e-5	4.81881284790181e-5	4.81475568055497e-5	4.81294555855713e-5	4.81423073037453e-5	4.81739073901141e-5	4.82046380153746e-5	4.82301450430335e-5	4.82686486726394e-5	4.83285887945198e-5	4.83571416897778e-5	4.82804258989232e-5	4.82150645359367e-5	4.83957707436346e-5	4.82863976949935e-5	4.82630657486598e-5	4.84801991916772e-5	4.94801698503144e-5	4.83395480833878e-5	4.72179988326517e-5	4.82163427489039e-5	4.83537654375553e-5	4.82631010680868e-5	4.81529940283471e-5	4.84180835188013e-5	4.8409079438061e-5	4.8396530479561e-5	4.84892670251665e-5	4.85650332695236e-5	4.8556136375929e-5	4.85011896015561e-5	4.8465593073282e-5	4.84805966326553e-5	4.85356196167956e-5	4.85999666353197e-5	4.86459550508328e-5
flux1:	0.637750836120402	5.31446445842952e-5	5.3220818116115e-5	5.32627469309592e-5	5.32530787320937e-5	5.31987158462975e-5	5.31269471977578e-5	5.30725330517646e-5	5.30614347236633e-5	5.30986688046318e-5	5.31662363440876e-5	5.32323196704032e-5	5.32672910381951e-5	5.32586389614175e-5	5.32172207205483e-5	5.31709337111078e-5	5.31480464195472e-5	5.31594409782608e-5	5.31927959273588e-5	5.32264648004866e-5	5.32546248953309e-5	5.32965073457546e-5	5.33620243607995e-5	5.33944918006605e-5	5.33112615216648e-5	5.32352359618031e-5	5.3426856374886e-5	5.33086674308525e-5	5.32810046499654e-5	5.35235130397233e-5	5.46251490366646e-5	5.33649193517343e-5	5.21239657219598e-5	5.32235535619327e-5	5.33655969501142e-5	5.32608896355406e-5	5.31296827828377e-5	5.34195565314455e-5	5.34061411669623e-5	5.33871549561742e-5	5.34864602028773e-5	5.35688642680571e-5	5.3557044893644e-5	5.34925964275226e-5	5.34490489325875e-5	5.34629569628822e-5	5.35237075269758e-5	5.35969473756503e-5	5.36506529170395e-5
flux1:	0.638013285024155	5.8600854053837e-5	5.8690639812999e-5	5.87440229076122e-5	5.87401684620127e-5	5.86852061329847e-5	5.86086014869821e-5	5.85491336315983e-5	5.85366613218173e-5	5.85780792824865e-5	5.86543607845858e-5	5.87303373867117e-5	5.8772455435123e-5	5.87657177795634e-5	5.87211962260907e-5	5.86695130602405e-5	5.86424941864122e-5	5.86530953513734e-5	5.86882524057537e-5	5.87238557101443e-5	5.87530419534262e-5	5.87974695943127e-5	5.88697421233871e-5	5.89082840774988e-5	5.88184849503041e-5	5.87297112431294e-5	5.89343985141663e-5	5.88075871544041e-5	5.87715924783821e-5	5.90427582168345e-5	6.02542127862752e-5	5.88614306763377e-5	5.74885276689308e-5	5.86963023419392e-5	5.88390458850701e-5	5.87189950219138e-5	5.85605756235951e-5	5.8872090596489e-5	5.88511063784998e-5	5.88212898516361e-5	5.89227457702285e-5	5.90084464286843e-5	5.89914542960403e-5	5.89157431531576e-5	5.88624393466908e-5	5.88732342593933e-5	5.89376272522166e-5	5.90178735337552e-5	5.90778377950611e-5
flux1:	0.638275733927908	6.45559241659836e-5	6.46595603693339e-5	6.47248984820265e-5	6.47273968359074e-5	6.4672198618229e-5	6.45908346150988e-5	6.45261156892704e-5	6.45118856135818e-5	6.45570042323139e-5	6.46414659163209e-5	6.47267925839815e-5	6.47756046644747e-5	6.4770608246158e-5	6.47233005154761e-5	6.46670971124544e-5	6.4637127796459e-5	6.46478097301612e-5	6.46846405875783e-5	6.47208638014479e-5	6.47494463735018e-5	6.47961489635614e-5	6.48771975108984e-5	6.49244586209305e-5	6.48281921968513e-5	6.47255733940174e-5	6.49470324497409e-5	6.48111799007591e-5	6.4763547116059e-5	6.50662250027247e-5	6.63971626459677e-5	6.48591546903061e-5	6.33425171253653e-5	6.46673807851085e-5	6.48103711952411e-5	6.46751751004286e-5	6.44865800156575e-5	6.481767718561e-5	6.47869972005222e-5	6.47438838306241e-5	6.4844794065371e-5	6.49315678697852e-5	6.49081333493972e-5	6.48206270760875e-5	6.47571248884767e-5	6.47638884501791e-5	6.48303645977332e-5	6.49156624056702e-5	6.49799940952565e-5
flux1:	0.638538182831662	7.1042413041862e-5	7.11588766460749e-5	7.12356508791481e-5	7.12443282218955e-5	7.11888015883255e-5	7.11024099374942e-5	7.10318266422132e-5	7.10148293974751e-5	7.10623058730975e-5	7.11534394365306e-5	7.12467115028884e-5	7.13012602231047e-5	7.12978243171943e-5	7.12484847597308e-5	7.1189268662288e-5	7.11580160547314e-5	7.11697546017488e-5	7.12078832021066e-5	7.12431395132433e-5	7.12695855183517e-5	7.13188545886127e-5	7.14113454426247e-5	7.1470271190592e-5	7.13679894598632e-5	7.12517725634477e-5	7.14949635276161e-5	7.13489028027444e-5	7.12874280082571e-5	7.16236738475708e-5	7.30851642325094e-5	7.13896114585391e-5	6.9718356092112e-5	7.11717619982805e-5	7.13188252361978e-5	7.11701541047134e-5	7.09520663521079e-5	7.13025912772306e-5	7.12611954543882e-5	7.12044401653264e-5	7.13044571782197e-5	7.1391860966893e-5	7.13621159127594e-5	7.12637570648384e-5	7.1191235806865e-5	7.11945066181585e-5	7.12624372756072e-5	7.13511023419457e-5	7.14176707016359e-5
flux1:	0.638800631735415	7.80956092548849e-5	7.82227434813303e-5	7.83096296952883e-5	7.83238840653835e-5	7.82677896909886e-5	7.81760338561683e-5	7.80987580271336e-5	7.80774765028343e-5	7.81251756931366e-5	7.82205699299819e-5	7.83196424070095e-5	7.83786415124261e-5	7.83767651735856e-5	7.83267141733778e-5	7.82666428104082e-5	7.8236175292701e-5	7.82499325531228e-5	7.82886754790121e-5	7.83211174431992e-5	7.83439722363568e-5	7.83964723311094e-5	7.85033802646833e-5	7.8577023575745e-5	7.84697126834927e-5	7.83415995151387e-5	7.86122218936185e-5	7.84540485109132e-5	7.83777095470679e-5	7.87485468088699e-5	8.03527262299198e-5	7.84874226846662e-5	7.66513257322635e-5	7.82475350387145e-5	7.84067544880755e-5	7.82474392935311e-5	7.80038800865329e-5	7.83759908803369e-5	7.83237076306305e-5	7.82547143576215e-5	7.83559027241464e-5	7.84455497100918e-5	7.8411181957943e-5	7.83043764279456e-5	7.82256121744496e-5	7.82274804334612e-5	7.82973875921658e-5	7.83882610459494e-5	7.84548854822092e-5
flux1:	0.639063080639168	8.57548503875602e-5	8.58897219680791e-5	8.59850169138762e-5	8.6004281683034e-5	8.59476853453397e-5	8.58505537685732e-5	8.57658523524121e-5	8.57384977007816e-5	8.57836910051056e-5	8.58802352838562e-5	8.59824492018343e-5	8.60445113992902e-5	8.60445501338175e-5	8.59957477944314e-5	8.59375869702411e-5	8.59102634701008e-5	8.59268878291778e-5	8.59652134912183e-5	8.59927051219587e-5	8.60104481076914e-5	8.60668746657161e-5	8.61910779153149e-5	8.62824434129626e-5	8.61717588232477e-5	8.60347449788879e-5	8.63386224898561e-5	8.61658561463704e-5	8.60745391153402e-5	8.64799230640676e-5	8.82395056101503e-5	8.61918323765029e-5	8.41807453104812e-5	8.59367029999593e-5	8.61195671644689e-5	8.59530798951524e-5	8.569036258488e-5	8.60884361914312e-5	8.6025405445785e-5	8.5946462384599e-5	8.60527749227818e-5	8.61481563652683e-5	8.61122604924124e-5	8.60006100851519e-5	8.59196755224001e-5	8.59235966830541e-5	8.59971416580568e-5	8.60897040791001e-5	8.61542948429818e-5
flux1:	0.639325529542921	9.40645072294924e-5	9.42039162711953e-5	9.43060853103966e-5	9.43303734874759e-5	9.42741436610316e-5	9.41723726222787e-5	9.40799546953082e-5	9.40447621556302e-5	9.40844066757189e-5	9.41785739576572e-5	9.4281031609246e-5	9.43448932570108e-5	9.43476829422637e-5	9.43027298454183e-5	9.42497612370311e-5	9.42281189273239e-5	9.42482814253353e-5	9.42847937430666e-5	9.43048438296465e-5	9.43156451302064e-5	9.43763025656373e-5	9.45202032097484e-5	9.46321697124165e-5	9.45204947993746e-5	9.43784715188608e-5	9.47209832776555e-5	9.45308531113342e-5	9.44247843622872e-5	9.48637835490518e-5	9.6791543611317e-5	9.45477649789554e-5	9.23508087456286e-5	9.42856756488861e-5	9.45055838744267e-5	9.4335430881798e-5	9.40606118552052e-5	9.44906718907469e-5	9.44166517444982e-5	9.43297649539412e-5	9.44460418602057e-5	9.45519262420539e-5	9.45185775513166e-5	9.44064126727266e-5	9.43281670497004e-5	9.43385365406328e-5	9.44182812218345e-5	9.45126008302397e-5	9.4573216635461e-5
flux1:	0.639587978446675	1.03074413565137e-4	1.03215439772511e-4	1.03323661447732e-4	1.03354065578726e-4	1.03300299933889e-4	1.03195724000578e-4	1.03096038542818e-4	1.0305154818053e-4	1.03082575775516e-4	1.0317071514048e-4	1.0327053699116e-4	1.03335224472547e-4	1.03342120643997e-4	1.03304182571651e-4	1.03260079728341e-4	1.03246745788086e-4	1.03270928641916e-4	1.03303880382067e-4	1.03313552899691e-4	1.03314986678478e-4	1.03379384915298e-4	1.03544646683962e-4	1.03679991880923e-4	1.03570407542033e-4	1.03427615114943e-4	1.03813312128341e-4	1.03603111417468e-4	1.03482125794011e-4	1.03953295171914e-4	1.06061655438898e-4	1.03606187190507e-4	1.01210895888963e-4	1.03345348976342e-4	1.03615809833384e-4	1.0344497836503e-4	1.03164158835535e-4	1.03632957923806e-4	1.03546636981856e-4	1.03452328573329e-4	1.0358304235684e-4	1.03704579764981e-4	1.03678218367263e-4	1.03570028477578e-4	1.03499507960546e-4	1.03521091597896e-4	1.03610087487358e-4	1.03706616032324e-4	1.03761425118693e-4
flux1:	0.639850427350428	1.12839634570605e-4	1.12980090398646e-4	1.13094666296397e-4	1.1313368954839e-4	1.13085960372898e-4	1.12981697238205e-4	1.12876101929845e-4	1.12821351332165e-4	1.1284089584789e-4	1.12919464152925e-4	1.13013965660145e-4	1.13078861548636e-4	1.13091680296611e-4	1.13064349691049e-4	1.13033048660731e-4	1.13030697588873e-4	1.13059242332741e-4	1.1308658215689e-4	1.13082412089414e-4	1.13071200086282e-4	1.13137770539118e-4	1.1332524318159e-4	1.13486770714297e-4	1.13382941306158e-4	1.13243396569433e-4	1.13675902748714e-4	1.13443343188647e-4	1.13306163768251e-4	1.13808042298287e-4	1.16108883222154e-4	1.134236924881e-4	1.10815289736535e-4	1.13170753483322e-4	1.13503682862766e-4	1.13334266229465e-4	1.13051139148239e-4	1.13565110676344e-4	1.13463591934603e-4	1.13359946076368e-4	1.13507980506538e-4	1.13649709750749e-4	1.1363446351577e-4	1.13534343332265e-4	1.13476182255578e-4	1.13513528965982e-4	1.13614829565242e-4	1.1371409704443e-4	1.13761253969115e-4
flux1:	0.640112876254181	1.23419611170391e-4	1.23558289769044e-4	1.23680812203984e-4	1.2373243658844e-4	1.23695778728175e-4	1.23596187561269e-4	1.23486936197294e-4	1.2342151343974e-4	1.23427021819337e-4	1.2349270177356e-4	1.23579449341032e-4	1.23644240217111e-4	1.23665108639705e-4	1.23652228580656e-4	1.23637819665423e-4	1.2364918808829e-4	1.23682400373798e-4	1.23701855524442e-4	1.23679804571474e-4	1.23651664325748e-4	1.23717675034753e-4	1.23927533616373e-4	1.24118276813921e-4	1.24024273158037e-4	1.23891298910345e-4	1.24373530923021e-4	1.24117025982384e-4	1.23960735688187e-4	1.24492374077989e-4	1.26997135320428e-4	1.24061404227594e-4	1.21222365248658e-4	1.23820350864846e-4	1.24224856705293e-4	1.24057938786275e-4	1.23772925106031e-4	1.2433725418443e-4	1.24215842187405e-4	1.24098034948983e-4	1.24263788039611e-4	1.24428771302479e-4	1.24427860413135e-4	1.24339083567917e-4	1.24297087383186e-4	1.24354054162327e-4	1.24470265696764e-4	1.24572552465645e-4	1.24610027827272e-4
flux1:	0.640375325157934	1.34876862155351e-4	1.35013512976347e-4	1.35146733817575e-4	1.35216185810078e-4	1.35196804637425e-4	1.35107206554443e-4	1.34997245371352e-4	1.3492118687647e-4	1.34910392453323e-4	1.34960076204519e-4	1.35036813177364e-4	1.35101329503979e-4	1.35132473519798e-4	1.35137956499443e-4	1.35144616954257e-4	1.35172574449006e-4	1.35210871796536e-4	1.35220065042832e-4	1.35175549237043e-4	1.35125204128087e-4	1.35186912022046e-4	1.35418989354407e-4	1.35642443328634e-4	1.35562532922249e-4	1.35438491375214e-4	1.35973155782887e-4	1.35691977841417e-4	1.35511826652645e-4	1.36073244913636e-4	1.38793326402556e-4	1.35583453337502e-4	1.32493439355245e-4	1.35355142151542e-4	1.35837072051351e-4	1.35672886959301e-4	1.3538307409773e-4	1.36001115933742e-4	1.35853474058337e-4	1.35713920794976e-4	1.35894957722875e-4	1.36084244761861e-4	1.36099592813398e-4	1.3602439261808e-4	1.36001345114942e-4	1.36080836939293e-4	1.36213815408207e-4	1.36318890422845e-4	1.36344308564697e-4
flux1:	0.640637774061688	1.47275536959833e-4	1.47410564959046e-4	1.47557975447811e-4	1.47651215698252e-4	1.47655955047394e-4	1.4758215998938e-4	1.47474771660637e-4	1.4738833259296e-4	1.47359109012521e-4	1.47389764740347e-4	1.47454233053003e-4	1.4751821777281e-4	1.47561727908679e-4	1.47589399522167e-4	1.47621374197402e-4	1.47669033990042e-4	1.4771311381296e-4	1.47709709092808e-4	1.47637719161622e-4	1.47559094822173e-4	1.47612119648736e-4	1.47866361719749e-4	1.48126681815335e-4	1.48065117441669e-4	1.4795139821959e-4	1.48541654952163e-4	1.48235939149816e-4	1.48025559375425e-4	1.48618051601971e-4	1.51565455879893e-4	1.48055391604903e-4	1.4469155526228e-4	1.47837798762111e-4	1.484001487489e-4	1.48238461479217e-4	1.47938372246964e-4	1.4861157153699e-4	1.48430234943979e-4	1.48259353645322e-4	1.48450718291095e-4	1.48663273224979e-4	1.48695403612728e-4	1.48634989632518e-4	1.48632718334418e-4	1.48736693271556e-4	1.48887462850985e-4	1.48994466322282e-4	1.49005011898937e-4
flux1:	0.640900222965441	1.60680161594942e-4	1.60814112422899e-4	1.60979310649238e-4	1.61102337582561e-4	1.61138003900532e-4	1.61085736854738e-4	1.60984113446713e-4	1.60887477484673e-4	1.60837629457594e-4	1.60846103885402e-4	1.60895815976147e-4	1.60958675689291e-4	1.61016293623098e-4	1.61069780468998e-4	1.61131401138683e-4	1.61202241936111e-4	1.61253242034601e-4	1.61235109005871e-4	1.61130426586533e-4	1.61017017487293e-4	1.61056868970025e-4	1.61333808311041e-4	1.61635911888949e-4	1.61596742445789e-4	1.61493989724324e-4	1.6214412480611e-4	1.61814727874786e-4	1.61566739691645e-4	1.62192981720742e-4	1.65381085736164e-4	1.61542924455551e-4	1.57880495878172e-4	1.61332028129828e-4	1.61976105325376e-4	1.61816700734128e-4	1.61499724799662e-4	1.62228077844439e-4	1.62005228444012e-4	1.61792679770667e-4	1.61987828848136e-4	1.62220951956029e-4	1.6226918370556e-4	1.62223964526045e-4	1.6224362228496e-4	1.62373345756061e-4	1.62542261278171e-4	1.62649780224502e-4	1.62642226026916e-4
flux1:	0.641162671869194	1.75154892540752e-4	1.75287839660512e-4	1.75473813088987e-4	1.75631914426567e-4	1.75704589543175e-4	1.75678938322838e-4	1.75585790112443e-4	1.75478810557037e-4	1.75405883123589e-4	1.75388716030376e-4	1.75420747287696e-4	1.75481343286215e-4	1.75554302473889e-4	1.75636966438759e-4	1.75732684793528e-4	1.75830647780556e-4	1.75890271815861e-4	1.75855656485803e-4	1.7571314921196e-4	1.75558499849002e-4	1.755811499554e-4	1.75882279556177e-4	1.76231801095011e-4	1.76218714796871e-4	1.76127213561247e-4	1.76843153225655e-4	1.76491410230613e-4	1.76198311067037e-4	1.76862277224301e-4	1.80306593602805e-4	1.761112795693e-4	1.72124273487472e-4	1.75902335388578e-4	1.76629381795904e-4	1.76472516606508e-4	1.7613267445733e-4	1.76915651329449e-4	1.76644002453575e-4	1.76380159032244e-4	1.76572343298331e-4	1.76822510402372e-4	1.7688539916274e-4	1.76855329665804e-4	1.76897792839564e-4	1.77054260089046e-4	1.77241376199037e-4	1.77347718264237e-4	1.7731860487921e-4
flux1:	0.641425120772948	1.90763489628392e-4	1.90894465915766e-4	1.91102937663736e-4	1.91300037470617e-4	1.91414518476845e-4	1.91419526836292e-4	1.91336835065763e-4	1.9121890292381e-4	1.91120096766785e-4	1.91073427887518e-4	1.91084297610043e-4	1.91140822318884e-4	1.91229757036745e-4	1.91344659019754e-4	1.91479057368726e-4	1.91608583044019e-4	1.9167916993392e-4	1.91626857940549e-4	1.91441819108798e-4	1.91240036111956e-4	1.91242412396562e-4	1.91570357515939e-4	1.91973432345728e-4	1.91989626406187e-4	1.91909720562327e-4	1.92699247745125e-4	1.92326695658046e-4	1.91981860988012e-4	1.92688607310755e-4	1.96407399733427e-4	1.9182538257279e-4	1.87487234492903e-4	1.91614251897836e-4	1.92427115513336e-4	1.92273789762369e-4	1.91907410250266e-4	1.92745145923956e-4	1.92418760245314e-4	1.92096105098303e-4	1.92279920400517e-4	1.92543868451748e-4	1.92619781922996e-4	1.92604720141706e-4	1.92670968427753e-4	1.92855366286747e-4	1.93060921852055e-4	1.93164545785354e-4	1.93110512779987e-4
flux1:	0.641687569676701	2.07570058309126e-4	2.07696666283926e-4	2.07927639021174e-4	2.08165865957661e-4	2.08325343636771e-4	2.08363845335205e-4	2.08292841804576e-4	2.08162956278854e-4	2.08035220057619e-4	2.07954852037853e-4	2.07940540448069e-4	2.07990500448582e-4	2.08095413785417e-4	2.08245274061031e-4	2.08423015317392e-4	2.08588994321327e-4	2.08673522479511e-4	2.08602984327186e-4	2.08371473121017e-4	2.08117675422299e-4	2.08097964580732e-4	2.0845638993691e-4	2.08919274988007e-4	2.08967332134284e-4	2.08899729898067e-4	2.09772327623235e-4	2.09380475665219e-4	2.0897907164968e-4	2.09734482354303e-4	2.13749136597325e-4	2.08750820388616e-4	2.04034772808104e-4	2.08534990245024e-4	2.09439403892882e-4	2.09291344812217e-4	2.08898244885017e-4	2.09792741297167e-4	2.09407621947175e-4	2.09021792207888e-4	2.09194583696216e-4	2.0947041528399e-4	2.09558101314261e-4	2.09558054004108e-4	2.0964939334874e-4	2.09863453519191e-4	2.10088345042504e-4	2.10188366279536e-4	2.10106601316433e-4
flux1:	0.641950018580454	2.25640428218828e-4	2.25758719854633e-4	2.26010302141447e-4	2.26289850899383e-4	2.26495882963557e-4	2.26569619743267e-4	2.26511029139677e-4	2.26368105264168e-4	2.2620843965391e-4	2.26090086022914e-4	2.26046200672996e-4	2.26086496363644e-4	2.26206755439984e-4	2.26393870154994e-4	2.26619556579082e-4	2.26827185945273e-4	2.26929218909039e-4	2.26840732573333e-4	2.26559871765242e-4	2.26250499113414e-4	2.26208190709188e-4	2.26601438253662e-4	2.27130012349036e-4	2.27211757282915e-4	2.27157597743936e-4	2.28123928625992e-4	2.27714148225014e-4	2.27253775905553e-4	2.28064387155276e-4	2.32399500393601e-4	2.26955380637224e-4	2.21834496768064e-4	2.26734379677206e-4	2.27739486608184e-4	2.27598801594072e-4	2.27182661810732e-4	2.28138733921748e-4	2.27693082279468e-4	2.27243357102205e-4	2.27406193377438e-4	2.27694268867383e-4	2.2779327663446e-4	2.27808436342065e-4	2.27926456492688e-4	2.28172568599895e-4	2.28418679897183e-4	2.28515346446755e-4	2.28404090624665e-4
flux1:	0.642212467484207	2.45043870409889e-4	2.45148518489176e-4	2.45417045763427e-4	2.45736330115319e-4	2.45989094467964e-4	2.4609909542803e-4	2.46053617697434e-4	2.45897013403923e-4	2.4570297332959e-4	2.45542675531479e-4	2.4546474059711e-4	2.45491802633293e-4	2.45626114965751e-4	2.45852191909711e-4	2.46130119805705e-4	2.46384678069521e-4	2.46508274252188e-4	2.4640302905683e-4	2.46071229114614e-4	2.45704162629084e-4	2.45639823116052e-4	2.46072338381028e-4	2.46671552433038e-4	2.46787863229908e-4	2.46748469560767e-4	2.47819587332193e-4	2.47393170241953e-4	2.46874123252404e-4	2.47747127968627e-4	2.52430349771131e-4	2.46510807688519e-4	2.40957577712774e-4	2.46285861278207e-4	2.47403794461128e-4	2.47272326028646e-4	2.46840135967699e-4	2.47865887490685e-4	2.47359999366843e-4	2.46849161786139e-4	2.47007195703551e-4	2.47310631572914e-4	2.47421481830038e-4	2.47452006749084e-4	2.47598223153372e-4	2.47879224441083e-4	2.48149504488072e-4	2.48244537994116e-4	2.48103569461387e-4
flux1:	0.642474916387961	2.65854750268849e-4	2.65939454594975e-4	2.6621983812947e-4	2.66575858248306e-4	2.66874601625678e-4	2.67021738692939e-4	2.66990692307485e-4	2.66820885181913e-4	2.66591217879079e-4	2.66385870990681e-4	2.66269677422767e-4	2.66279599434584e-4	2.66425922597209e-4	2.66691814839675e-4	2.67025636792456e-4	2.67332213457063e-4	2.67481835800026e-4	2.67362030281136e-4	2.6697912919834e-4	2.66553623933539e-4	2.664684569734e-4	2.66944115289613e-4	2.67617477782346e-4	2.67768038401603e-4	2.67744356892394e-4	2.68930813906408e-4	2.68489210423865e-4	2.67914319513606e-4	2.68857819897907e-4	2.73919541720742e-4	2.67494349254996e-4	2.61479952650704e-4	2.67267297637083e-4	2.6851183992307e-4	2.68390326578473e-4	2.67950989734064e-4	2.69057707468466e-4	2.68493563881466e-4	2.679272149402e-4	2.68089391901818e-4	2.68414076910636e-4	2.68538138512535e-4	2.68583689011559e-4	2.68758892211e-4	2.69077521884403e-4	2.69375754044345e-4	2.69472474465246e-4	2.69303492123524e-4
flux1:	0.642737365291714	2.88153695900119e-4	2.8821169895602e-4	2.88497870896013e-4	2.88886658898836e-4	2.89230205280157e-4	2.89415795183657e-4	2.89401801836818e-4	2.89221106979471e-4	2.88956426005509e-4	2.88704320024873e-4	2.8854625267179e-4	2.88534854478784e-4	2.88690203725797e-4	2.88995544342658e-4	2.89387876372905e-4	2.89751108047323e-4	2.89931575611957e-4	2.89800528500079e-4	2.8936786017695e-4	2.88884337616415e-4	2.88779642368049e-4	2.89301116862131e-4	2.90050298143554e-4	2.90233296311075e-4	2.90225099268741e-4	2.91536146184456e-4	2.9108135437478e-4	2.90455490959687e-4	2.91479008875491e-4	2.96952038786226e-4	2.89989700084402e-4	2.83483073761734e-4	2.89761384735652e-4	2.91145959200433e-4	2.91033155063985e-4	2.90595543214885e-4	2.91797029878675e-4	2.91177708986885e-4	2.90563243309759e-4	2.90741472696684e-4	2.91095628618497e-4	2.91234731462989e-4	2.91293839399834e-4	2.91497247063032e-4	2.91855331114026e-4	2.92185603986339e-4	2.92288799206001e-4	2.92095644625561e-4
flux1:	0.642999814195467	3.12027942552601e-4	3.12052488820039e-4	3.12337777668189e-4	3.12754759870751e-4	3.13141925021572e-4	3.13368234413572e-4	3.13375812213046e-4	3.13189017098538e-4	3.12892396040779e-4	3.12593667319619e-4	3.12390923287382e-4	3.12353691365433e-4	3.12513834696442e-4	3.12856604275237e-4	3.13308636209412e-4	3.13732508524662e-4	3.13949028913186e-4	3.13811323648918e-4	3.13331747611935e-4	3.12791533217801e-4	3.12668203328364e-4	3.13236515906456e-4	3.14061135563039e-4	3.14272930814305e-4	3.14277926271205e-4	3.15720987231726e-4	3.15256027796949e-4	3.14585421174937e-4	3.15700612951919e-4	3.21619977942507e-4	3.14087076138249e-4	3.07053991113485e-4	3.13855537993552e-4	3.15390949245777e-4	3.15282870105695e-4	3.14853754523366e-4	3.16165248586103e-4	3.15494324339474e-4	3.14839857380252e-4	3.15047891364731e-4	3.15441315118965e-4	3.15597197134779e-4	3.15666591167916e-4	3.15894951515617e-4	3.16292450456688e-4	3.16658408275853e-4	3.16773962801793e-4	3.16562647937209e-4
flux1:	0.64326226309922	3.37570679671325e-4	3.37555253301157e-4	3.37832532929084e-4	3.38272663839167e-4	3.38702443815124e-4	3.38972975981596e-4	3.39008926154771e-4	3.38823731001992e-4	3.38501110349953e-4	3.38158009922569e-4	3.37908642189728e-4	3.37840522490435e-4	3.37999584399664e-4	3.38375668440694e-4	3.38886846049187e-4	3.39374614248838e-4	3.39632922303132e-4	3.39494599728139e-4	3.3897253507738e-4	3.38377641974955e-4	3.38235845179441e-4	3.38850208049791e-4	3.3974783640239e-4	3.399826406197e-4	3.39995666135048e-4	3.41576215745945e-4	3.41105604032618e-4	3.40397171878227e-4	3.41618638144447e-4	3.48021624874208e-4	3.39882345451294e-4	3.3228470111979e-4	3.39641240763898e-4	3.41333666787842e-4	3.4122310714132e-4	3.40805434142861e-4	3.42242361222586e-4	3.41523451975936e-4	3.40836999482763e-4	3.41089334155745e-4	3.41532536816415e-4	3.41706268453524e-4	3.41780298964045e-4	3.42027116475985e-4	3.42461207930519e-4	3.42865211107155e-4	3.42999558850255e-4	3.42778103212754e-4
flux1:	0.643524712002974	3.64879444296001e-4	3.64817664214658e-4	3.65079171594419e-4	3.65536751860593e-4	3.66008211144044e-4	3.66327706390458e-4	3.66401224700487e-4	3.66228415558889e-4	3.65888750672855e-4	3.65505671001368e-4	3.65208428852908e-4	3.65103485053103e-4	3.65253511341327e-4	3.65656320298488e-4	3.66224163579428e-4	3.66778425242563e-4	3.6708503113886e-4	3.66953831794373e-4	3.66395334334624e-4	3.65748383162611e-4	3.6558752327485e-4	3.66245518164779e-4	3.67211882559368e-4	3.67461504953234e-4	3.67473976693796e-4	3.69195855720308e-4	3.68725977963795e-4	3.67986864710821e-4	3.69332911116457e-4	3.76259393432607e-4	3.67475355690115e-4	3.59270857893649e-4	3.67212964510256e-4	3.69062663478967e-4	3.68939073207915e-4	3.68530982541486e-4	3.70107823224784e-4	3.69344409849991e-4	3.68633555300909e-4	3.68944663222755e-4	3.69448148805774e-4	3.69639691140785e-4	3.69709986600115e-4	3.69965025615773e-4	3.70429396305345e-4	3.70871747764717e-4	3.71031250926331e-4	3.70809366287551e-4
flux1:	0.643787160906727	3.9405382420441e-4	3.93938956280407e-4	3.94175758634959e-4	3.9464393517524e-4	3.95155801726173e-4	3.95529956911788e-4	3.95652464852927e-4	3.95505802626596e-4	3.95160932309448e-4	3.94744183676518e-4	3.9439816841519e-4	3.94249157318597e-4	3.94379715919516e-4	3.94799941590589e-4	3.95420044396947e-4	3.96042968011409e-4	3.96405490347095e-4	3.96291128797741e-4	3.95704031701521e-4	3.95008359467415e-4	3.9482735641768e-4	3.95525424572613e-4	3.96554772605472e-4	3.9680847969807e-4	3.96808221106716e-4	3.98674326116043e-4	3.98213642829394e-4	3.97451104841803e-4	3.98944305171001e-4	4.06437327297829e-4	3.9696778203136e-4	3.88110088287753e-4	3.96666865936919e-4	3.98667918751408e-4	3.98517652591904e-4	3.98112472889965e-4	3.99842005811872e-4	3.99037563801707e-4	3.9830972339377e-4	3.98693843591462e-4	3.99267738727832e-4	3.99475766876171e-4	3.99531211571656e-4	3.99780383516975e-4	4.00264869523859e-4	4.00743253638215e-4	4.00933624176322e-4	4.00722309681865e-4
flux1:	0.64404960981048	4.25192904013815e-4	4.25017049205996e-4	4.25218240982222e-4	4.25688282313195e-4	4.26238342605159e-4	4.26673330480651e-4	4.26858087186949e-4	4.26753955550944e-4	4.26418227143043e-4	4.25975607883095e-4	4.25579807359797e-4	4.25377752899033e-4	4.25475653413476e-4	4.2590122015733e-4	4.26567445290038e-4	4.27261124103051e-4	4.2768865633604e-4	4.27603088725285e-4	4.2699719725092e-4	4.2625715245995e-4	4.26054996699169e-4	4.26789142234924e-4	4.27874686498409e-4	4.28119215005856e-4	4.28090711448066e-4	4.30103903619435e-4	4.29662935916283e-4	4.28884617699168e-4	4.30552059191172e-4	4.38658565804268e-4	4.28460927254747e-4	4.18900238805599e-4	4.28099513372109e-4	4.30240701902807e-4	4.30047577928704e-4	4.29634811144293e-4	4.31527902752872e-4	4.30686304341645e-4	4.29949540606553e-4	4.30421109575091e-4	4.31075270085902e-4	4.31297336899549e-4	4.31324397101312e-4	4.31550063715871e-4	4.32040711751828e-4	4.32549951523534e-4	4.32775820005445e-4	4.32586940046511e-4
flux1:	0.644312058714234	4.58392963626362e-4	4.58146075814647e-4	4.58297875616753e-4	4.58758395253655e-4	4.59342850281317e-4	4.59844776648793e-4	4.60106383183857e-4	4.60063286591219e-4	4.59753020776766e-4	4.59293268804268e-4	4.58846066444592e-4	4.58579926767796e-4	4.58629131447461e-4	4.59045371736801e-4	4.59750219029657e-4	4.60517088264446e-4	4.61020526126967e-4	4.60978153752017e-4	4.60365450549118e-4	4.59586811115137e-4	4.59363275279063e-4	4.60129834948764e-4	4.61264194521476e-4	4.61483933895375e-4	4.61408968604769e-4	4.63572990888333e-4	4.63164088352504e-4	4.62378622345414e-4	4.64251768689724e-4	4.7302331628028e-4	4.62053911179431e-4	4.51737891444907e-4	4.616068801562e-4	4.63873554019753e-4	4.63619597662e-4	4.63186676122836e-4	4.6525265937538e-4	4.64378721386368e-4	4.63642903389431e-4	4.64217541533182e-4	4.6496214237143e-4	4.65195180918712e-4	4.6517853718738e-4	4.65360182230279e-4	4.65839723236968e-4	4.66371897399651e-4	4.66636599005699e-4	4.66482508323126e-4
flux1:	0.644574507617987	4.93745896949712e-4	4.93414850668891e-4	4.9349982464206e-4	4.93936168642098e-4	4.94549142832199e-4	4.95123602722149e-4	4.95477531780736e-4	4.95515558543332e-4	4.95248463005894e-4	4.94780698744379e-4	4.94279463661477e-4	4.93935978251342e-4	4.9391775101434e-4	4.94307798261041e-4	4.95042889402564e-4	4.9588612416236e-4	4.96478372996547e-4	4.96496114351519e-4	4.95890902838122e-4	4.95081302969278e-4	4.94837645128725e-4	4.95633962507886e-4	4.9680952866586e-4	4.96986865689329e-4	4.96845410079346e-4	4.99165594874261e-4	4.98802526794332e-4	4.98020287558859e-4	5.00134465908113e-4	5.09627728674996e-4	4.97842585723568e-4	4.867174124882e-4	4.97283769139483e-4	4.99660338684138e-4	4.99326560998311e-4	4.98860981351018e-4	5.01108524644631e-4	5.00208525648704e-4	4.99486523532094e-4	5.00182335824331e-4	5.01028824428792e-4	5.01269908935754e-4	5.01193292415299e-4	5.01308446654261e-4	5.0175709555993e-4	5.02301985549474e-4	5.02607583051862e-4	5.02500840609837e-4
flux1:	0.64483695652174	5.3133866271147e-4	5.30906610950169e-4	5.30903255337452e-4	5.31297262552399e-4	5.31930640398168e-4	5.32582514731886e-4	5.3304478329733e-4	5.33185140816661e-4	5.32979779382929e-4	5.32513046189795e-4	5.31953897476842e-4	5.31517674310078e-4	5.31410977687527e-4	5.3175633359123e-4	5.32512934831563e-4	5.3343674169576e-4	5.34132729551082e-4	5.34229895252629e-4	5.33648793350576e-4	5.32818019955459e-4	5.32557503096667e-4	5.33382370458593e-4	5.34591556473901e-4	5.34707353086863e-4	5.34478531789887e-4	5.36962127188461e-4	5.36659572748577e-4	5.35893350382881e-4	5.38286938708102e-4	5.48563843414355e-4	5.35919327939708e-4	5.23930660031571e-4	5.35223716969132e-4	5.37696279047785e-4	5.37263348938498e-4	5.36754701250366e-4	5.39192949650258e-4	5.38274929657082e-4	5.37583492215291e-4	5.38422337723033e-4	5.39384527519947e-4	5.39631749589447e-4	5.39478843744753e-4	5.39504108614996e-4	5.39900548981741e-4	5.40446323544693e-4	5.40793834535095e-4	5.40747015799236e-4
flux1:	0.645099405425493	5.71253839400114e-4	5.70700066981566e-4	5.70582933248755e-4	5.70913216281125e-4	5.71556916652208e-4	5.7229048995054e-4	5.72877541794416e-4	5.7314223215823e-4	5.73017625144633e-4	5.72560603287006e-4	5.71938406582712e-4	5.71392269112422e-4	5.71174380434801e-4	5.7145558810008e-4	5.72225086840943e-4	5.73234816799996e-4	5.740512619191e-4	5.74249183066204e-4	5.73710884505001e-4	5.72870911714196e-4	5.7259899853638e-4	5.73452791628865e-4	5.74688172609201e-4	5.74722335831782e-4	5.74385277896255e-4	5.77041310474625e-4	5.76814340054015e-4	5.76079685558613e-4	5.78793129333457e-4	5.89920513870977e-4	5.76373640340602e-4	5.63467305853559e-4	5.75519297840786e-4	5.78077886960595e-4	5.77526604199995e-4	5.76968044776793e-4	5.79607747106058e-4	5.7868143808116e-4	5.78041445891369e-4	5.79049804988967e-4	5.80144830846449e-4	5.80398115670025e-4	5.80153380393312e-4	5.80065393855875e-4	5.80387786747974e-4	5.8092179448815e-4	5.81311548107779e-4	5.81337132965161e-4
flux1:	0.645361854329247	6.13571086209476e-4	6.12871479937729e-4	6.1261192890115e-4	6.12854720847254e-4	6.13497418717838e-4	6.14316808794384e-4	6.15045598922948e-4	6.15457242287334e-4	6.15432621947433e-4	6.14993543502931e-4	6.14302149890793e-4	6.13627719786518e-4	6.13275006848474e-4	6.13472351406029e-4	6.14246617331918e-4	6.1534865947407e-4	6.16303576146427e-4	6.16624965620042e-4	6.16149712723938e-4	6.15314385959358e-4	6.15038541168572e-4	6.15923057758287e-4	6.17177455965114e-4	6.17109558877997e-4	6.16643985210601e-4	6.19482691365154e-4	6.19346326571607e-4	6.18661369357495e-4	6.21736179183595e-4	6.33784956219905e-4	6.19293280188384e-4	6.05415566841468e-4	6.18262636044262e-4	6.20902702050157e-4	6.20214249416964e-4	6.19603107761355e-4	6.2245744291593e-4	6.21533751626576e-4	6.20969657087892e-4	6.2217878642444e-4	6.23427651730167e-4	6.23689345430049e-4	6.23338648450739e-4	6.2311487242243e-4	6.23341749741903e-4	6.23851286453286e-4	6.2428331413032e-4	6.24393603561268e-4
flux1:	0.645624303233	6.58369075387632e-4	6.57497215447493e-4	6.57064762398162e-4	6.57195251203359e-4	6.57825443239765e-4	6.58735236295366e-4	6.59623428773299e-4	6.60205174694028e-4	6.60299860422934e-4	6.59886597670134e-4	6.5911928593875e-4	6.58297740860939e-4	6.57786521533294e-4	6.57880689872237e-4	6.58652283256492e-4	6.5985374134766e-4	6.60965709408897e-4	6.61433772674036e-4	6.61042529148343e-4	6.60226880048917e-4	6.59956008496649e-4	6.60874111192577e-4	6.62140723096529e-4	6.61950648352714e-4	6.6133712365057e-4	6.64369092806747e-4	6.64338008274573e-4	6.6372264443829e-4	6.67200513046833e-4	6.80244413570328e-4	6.64765498886508e-4	6.49863030674662e-4	6.63545873138295e-4	6.66268793499214e-4	6.65424824106577e-4	6.64762255899354e-4	6.67847141472997e-4	6.66937200855846e-4	6.66475634153307e-4	6.67920835923654e-4	6.693483515104e-4	6.6962345448266e-4	6.69154448331233e-4	6.68773721343651e-4	6.68884679734037e-4	6.69357628860258e-4	6.6983199966248e-4	6.70039005258661e-4
flux1:	0.645886752136753	7.05727318410651e-4	7.04656072575344e-4	7.04020161553388e-4	7.04014118690902e-4	7.04621329916854e-4	7.05627233516845e-4	7.06693358773547e-4	7.07468770252708e-4	7.07702077725731e-4	7.07322331232541e-4	7.06472377066809e-4	7.05485302433876e-4	7.04792716184062e-4	7.04765374556589e-4	7.05527606522645e-4	7.06835804920032e-4	7.08123066732219e-4	7.08760416534843e-4	7.08473782298341e-4	7.07693037438886e-4	7.0743668322874e-4	7.08391918584893e-4	7.0966460094995e-4	7.0933319953602e-4	7.08553076073639e-4	7.11788330358717e-4	7.11876721459437e-4	7.11351199486299e-4	7.15273330430274e-4	7.29387380574119e-4	7.12877935162068e-4	6.96897228102801e-4	7.11461335834901e-4	7.14274027041965e-4	7.13256706865763e-4	7.12546553700852e-4	7.15880344581727e-4	7.14994243913189e-4	7.14661941931185e-4	7.1638095568773e-4	7.18014989174333e-4	7.18310981374054e-4	7.17713229296637e-4	7.17156104226176e-4	7.17132292125846e-4	7.175575952183e-4	7.18074638250341e-4	7.18389897898279e-4
flux1:	0.646149201040506	7.55727299526183e-4	7.54430701434036e-4	7.5356265305225e-4	7.53398084560762e-4	7.53973953789949e-4	7.55083238076554e-4	7.56346624834736e-4	7.57339392877993e-4	7.57730464377037e-4	7.57391951989128e-4	7.56453231607857e-4	7.55283486322361e-4	7.54388327228991e-4	7.54222613025597e-4	7.54969504505075e-4	7.56391405128187e-4	7.5787088083168e-4	7.58698340380517e-4	7.58535300767167e-4	7.57803721008258e-4	7.57571225848561e-4	7.58567625764069e-4	7.59841451808713e-4	7.59351233079423e-4	7.58386408972105e-4	7.61833673833632e-4	7.62055270556056e-4	7.61638329398644e-4	7.66045001792221e-4	7.81303931361602e-4	7.63718782277967e-4	7.46605659129568e-4	7.62101215663937e-4	7.65015152015094e-4	7.63807310748084e-4	7.63054543337627e-4	7.66657178842933e-4	7.65802554301976e-4	7.65623916152596e-4	7.67654626858245e-4	7.69524720698329e-4	7.69851006796272e-4	7.69115921566115e-4	7.68364876509578e-4	7.68189344133362e-4	7.6855732872744e-4	7.69117734768943e-4	7.69552033782143e-4
flux1:	0.64641164994426	8.08452465607543e-4	8.06907605286484e-4	8.0578244244929e-4	8.05440969164274e-4	8.05979948613941e-4	8.0720145697875e-4	8.08681769092108e-4	8.09915127401969e-4	8.10482576623753e-4	8.10193128616917e-4	8.09160674081367e-4	8.07793211830634e-4	8.06676706226123e-4	8.06357667919159e-4	8.07083884660952e-4	8.08625513771267e-4	8.10311834084362e-4	8.11347228429992e-4	8.11323864608493e-4	8.1065359909236e-4	8.10453447667387e-4	8.11495704080988e-4	8.1276786547073e-4	8.12103751881271e-4	8.10936432711286e-4	8.14602821717779e-4	8.1497099073596e-4	8.14677803333125e-4	8.19608124126943e-4	8.36084905842229e-4	8.17376022731744e-4	7.99075110132816e-4	8.15556685741553e-4	8.18586804075627e-4	8.17172340006296e-4	8.16381590837273e-4	8.20273390716858e-4	8.19454089609099e-4	8.19448742848904e-4	8.21826545041269e-4	8.23962090875643e-4	8.24329167164927e-4	8.23449867374471e-4	8.22489519780347e-4	8.22147559054643e-4	8.22450215353245e-4	8.23055064971724e-4	8.2361807875156e-4
flux1:	0.646674098848013	8.63986876142476e-4	8.62175538978556e-4	8.60773420043025e-4	8.60241138257693e-4	8.60740602347251e-4	8.62084178717185e-4	8.63800449435078e-4	8.65296210536193e-4	8.66057515378282e-4	8.6582501438874e-4	8.64695470771173e-4	8.63118094377669e-4	8.61764641826433e-4	8.6127968789089e-4	8.61980539010942e-4	8.63646515898254e-4	8.65551158806194e-4	8.66808189743278e-4	8.66936486430876e-4	8.66336632078066e-4	8.6617618748883e-4	8.67270326842512e-4	8.68541397770117e-4	8.67691582141474e-4	8.66304253047663e-4	8.7019550245208e-4	8.7072335637952e-4	8.7056357560257e-4	8.76055311899845e-4	8.93819986170625e-4	8.73935751997263e-4	8.54390271861508e-4	8.71916515128765e-4	8.75080536346479e-4	8.73445173159216e-4	8.72619872933823e-4	8.76820281105867e-4	8.76035297713214e-4	8.76216054099102e-4	8.78971284553581e-4	8.81399530663417e-4	8.81818024545928e-4	8.80789223338171e-4	8.79606681337324e-4	8.79086303849657e-4	8.79317641380909e-4	8.79968452500739e-4	8.80668365455839e-4
flux1:	0.646936547751766	9.22412635663664e-4	9.20322494328388e-4	9.18629569683428e-4	9.17897245946683e-4	9.18356915471941e-4	9.1983220493801e-4	9.21801359606698e-4	9.23578575974969e-4	9.24549219292825e-4	9.24381378530176e-4	9.23153360327445e-4	9.21357425992728e-4	9.19755348803258e-4	9.19094773382514e-4	9.19766346086696e-4	9.21559575565415e-4	9.23690161015768e-4	9.25177437028962e-4	9.25464303692624e-4	9.2494032320131e-4	9.24826078791022e-4	9.25980660227195e-4	9.27256167026597e-4	9.26213097537238e-4	9.24588875221899e-4	9.28710138536582e-4	9.29410569754101e-4	9.2938675200271e-4	9.35476106902117e-4	9.5459496862961e-4	9.3347983969902e-4	9.1263184149638e-4	9.31265363160805e-4	9.34583978667241e-4	9.3271639405552e-4	9.3185890796025e-4	9.36385513582047e-4	9.35628336319937e-4	9.35999826165971e-4	9.39155659104132e-4	9.41899856428672e-4	9.42379602397302e-4	9.41197620981137e-4	9.39783068920482e-4	9.39075747139697e-4	9.3923236595465e-4	9.39931277454819e-4	9.40774463489086e-4
flux1:	0.647198996655519	9.83806537790809e-4	9.81431814272056e-4	9.79440450604928e-4	9.78503042759507e-4	9.78923769950321e-4	9.80538479805291e-4	9.82773452061206e-4	9.84846800839685e-4	9.86039236486081e-4	9.85943272050445e-4	9.84617664212141e-4	9.82598783098713e-4	9.80741137638836e-4	9.79898773561592e-4	9.80538238541266e-4	9.82459781640178e-4	9.84819534070238e-4	9.86539788735888e-4	9.86986364909534e-4	9.86539940392493e-4	9.86478300781299e-4	9.87706043029285e-4	9.88998211542375e-4	9.87759700387737e-4	9.8588314702283e-4	9.90240225671889e-4	9.91125803206109e-4	9.91232401742423e-4	9.97953607416599e-4	0.00101848873822757	9.96083345541251e-4	9.738744220756e-4	9.93682013458398e-4	9.97180182475224e-4	9.95073438077816e-4	9.94186377822341e-4	9.99054497254279e-4	9.98312919987262e-4	9.98871041419396e-4	0.00100244213548947	0.00100552008962281	0.00100606938072983	0.0010047323291066	0.00100307987434	0.00100218160790492	0.00100226358236871	0.00100301378380569	0.00100400464775301
flux1:	0.647461445559273	0.00104823656811136	0.00104557821208997	0.00104328666818736	0.00104214230709085	0.00104252440294785	0.00104428223292936	0.00104678988299219	0.00104916795808283	0.00105059054812253	0.00105057285387082	0.00104915313710659	0.00104691193296282	0.00104479742084789	0.00104377143132783	0.00104437750001509	0.00104642658371113	0.00104901392691105	0.00105096341612506	0.00105156467062137	0.00105119397291024	0.00105119245217852	0.00105251208547771	0.00105384158449989	0.00105241199562263	0.00105027035844392	0.00105487113386379	0.00105595384156707	0.00105617683675202	0.00106356148782813	0.001085570532757	0.00106181217550056	0.00103818458652014	0.00105923781986252	0.00106294714694308	0.00106060026753585	0.00105968888322463	0.00106491187261142	0.0010641682289164	0.00106490036970584	0.00106889238988355	0.00107231559139724	0.00107294068935705	0.00107144879224264	0.00106955751370879	0.00106847019202546	0.00106848229512382	0.00106928877529816	0.00107042984737981
flux1:	0.647723894463026	0.00111575898222513	0.00111282452444284	0.00111023627864403	0.00110888495701333	0.00110922634255391	0.00111112487729037	0.00111390398880998	0.00111658773773042	0.00111824384772735	0.0011183098082813	0.00111680249724404	0.00111434546484692	0.00111197944493956	0.00111077321222802	0.00111134667158319	0.00111352075290562	0.00111632896781845	0.00111849699987331	0.00111924157273361	0.00111894183130236	0.00111901044975987	0.00112044851708012	0.00112184599265743	0.00112023742137212	0.00111782214087277	0.00112267791433304	0.00112396875857651	0.00112428585593355	0.00113236198487106	0.0011558980187503	0.00113072141317662	0.00110561943714767	0.00112799558053802	0.00113195745600648	0.00112937695245967	0.00112845224837187	0.00113404256009451	0.00113327426090534	0.00113416008984254	0.00113857004027848	0.00114234341701402	0.00114304833193643	0.00114140431564194	0.00113927937287761	0.00113801230848186	0.00113796551569018	0.00113883614116078	0.00114012848785936
flux1:	0.647986343366779	0.00118641656832658	0.00118321987308178	0.00118034286546653	0.00117878513387505	0.00117907963662501	0.00118110851869032	0.00118414816470309	0.00118712971408881	0.00118901715357085	0.0011891712225255	0.00118758648347765	0.0011849269543473	0.00118232250513558	0.00118094552056704	0.00118148972830481	0.00118378450403532	0.00118680136843922	0.00118916990236545	0.00119004009374117	0.00118980428337433	0.00118995688327304	0.00119154919848148	0.00119305640765132	0.00119128973140947	0.00118859796783275	0.00119372442356288	0.00119523298770411	0.00119561420131018	0.0012044051877635	0.00122951650830924	0.00120285460339295	0.00117622587359397	0.00120000894600303	0.00120427790408471	0.00120147902206652	0.00120056105444066	0.00120653188717563	0.00120571209844175	0.00120672462006377	0.00121154176134482	0.00121566396551471	0.00121645044635192	0.00121465985893601	0.00121231346376146	0.00121088489113595	0.00121079801533804	0.00121174487687797	0.00121318884648818
flux1:	0.648248792270532	0.00126023843557299	0.00125679957574518	0.00125364562030094	0.00125188157109417	0.00125211765640974	0.00125425731709874	0.00125753584003953	0.00126079790813452	0.00126290885890193	0.00126315498347267	0.00126150744756973	0.00125866661442165	0.00125584554324173	0.00125431416320769	0.00125483536957912	0.00125724462939938	0.00126045197523927	0.00126299522939375	0.00126396702445343	0.00126378646121648	0.0012640416634824	0.00126583417972048	0.00126750458247322	0.00126561024744686	0.00126264613483569	0.00126806372066637	0.0012697977805036	0.00127020615794663	0.00127972964469326	0.00130645937033782	0.00127824403882908	0.00125004061188688	0.00127532233026371	0.00127996896671216	0.00127697647443802	0.00127609722285693	0.00128246448215007	0.00128156277994821	0.00128266932657604	0.0012878763527881	0.00129234039492027	0.00129320802198867	0.00129127934650006	0.00128873138391125	0.0012871696756422	0.00128707091881295	0.00128811181505888	0.0012897080833436
flux1:	0.648511241174286	0.00133724129606677	0.00133358670431622	0.00133017124783395	0.00132819997913298	0.00132836010916309	0.00133058123417827	0.00133406598780245	0.00133758199222332	0.00133990348515244	0.00134024588334599	0.00133855560302633	0.00133556349585972	0.00133255715099425	0.00133089507006197	0.00133140244941001	0.00133391771008242	0.00133729087901158	0.00133997492502792	0.00134101796476036	0.00134088263405256	0.00134126422540125	0.00134331316696345	0.00134521191239296	0.00134323033116559	0.00134000569379512	0.00134573934549687	0.00134770467605058	0.00134809692912564	0.0013583639679726	0.00138674940041045	0.00135691186181406	0.00132709081782885	0.0013539711670615	0.00135908399021631	0.00135593238613637	0.00135513766057899	0.0013619218756638	0.00136090476035422	0.00136206766403371	0.00136764180577719	0.00137243580160761	0.00137338205596688	0.00137132649975328	0.00136860461531521	0.00136694897331809	0.00136687715261105	0.00136803703100291	0.00136978786237007
flux1:	0.648773690078039	0.00141743181526711	0.00141359474170935	0.00140993701569431	0.00140775663120139	0.00140781730549867	0.0014100810769812	0.0014137289505482	0.00141746380374578	0.00141997870198289	0.0014204229099364	0.00141871633508467	0.00141561259502466	0.00141246232155816	0.00141070063433854	0.00141120596067449	0.00141381588580277	0.00141732312834207	0.00142010549948216	0.00142118296097598	0.00142108147959511	0.00142161813886148	0.00142398938300237	0.0014261927137432	0.00142417418549048	0.00142070854051017	0.00142678683166955	0.00142898732669447	0.00142931420909784	0.00144032886740343	0.00147040068242423	0.00143887160193308	0.00140739507407809	0.00143598226877632	0.00144166803124005	0.00143840114021531	0.00143775117810449	0.00144497902795121	0.00144381025421213	0.00144498708136497	0.00145090088309454	0.00145600869997002	0.00145702890577513	0.0014548598035924	0.00145199884651362	0.00145029928095256	0.00145030450387728	0.00145161666032038	0.00145352726254303
flux1:	0.649036138981792	0.00150080928921535	0.00149683044968211	0.00149295391256505	0.00149056196339061	0.0014904943488412	0.00149275336602027	0.00149651198240761	0.00150042345138422	0.00150311179719622	0.00150366582309876	0.00150197661852834	0.00149881089431416	0.00149556799214107	0.00149374476884442	0.00149426174604662	0.00149695143663088	0.00150055337106022	0.00150338277641422	0.0015044512005545	0.00150437042485503	0.00150509484184733	0.00150786267283817	0.00151045685154905	0.00150846097149556	0.00150478077550362	0.001511234717382	0.00151367291023116	0.00151387931199902	0.00152563892999931	0.00155742036000918	0.00152412967344312	0.00149096432836721	0.00152137402596758	0.00152775636075958	0.0015244263742239	0.00152399505119985	0.00153170023696983	0.00153034100271646	0.00153148441093487	0.00153770608457197	0.00154310775597154	0.00154419484655734	0.00154192668968822	0.00153896749849534	0.00153728399982618	0.00153742762238091	0.00153893447684925	0.001541014309366
flux1:	0.649298587885546	0.0015873677505937	0.00158329591963742	0.00157922875937488	0.00157662291145418	0.00157639385302526	0.00157859352548331	0.00158240290543274	0.00158644332313204	0.00158928383063191	0.00158995919760486	0.00158832869925143	0.00158516050406912	0.00158188559643473	0.00158004497419794	0.00158058831723951	0.00158333863406039	0.00158698794010067	0.00158980423057548	0.00159081341089294	0.00159073781703345	0.00159168539180443	0.00159493085576695	0.00159801077028157	0.00159610535837378	0.00159224260383533	0.00159910441406613	0.00160178243833456	0.00160180731496091	0.00161430352297048	0.00164780976492474	0.0016126863781825	0.00157780248752768	0.00161015623587108	0.00161737273808121	0.00161403881981106	0.00161391168083648	0.00162213502345664	0.00162054413478816	0.00162160157929915	0.00162809502277956	0.00163376692307446	0.00163491105660786	0.00163255823758296	0.00162954585735194	0.00162794677754999	0.0016283005677754	0.00163005387939376	0.00163231777890095
flux1:	0.649561036789299	0.00167709665861088	0.00167298888550903	0.00166876428446496	0.0016659429342063	0.00166551608337513	0.00166759624098708	0.00167139067933597	0.00167550875367542	0.00167848019832721	0.0016792926461809	0.00167776976883238	0.00167466768269279	0.001671429477822	0.00166962035497575	0.0016702047940446	0.00167299192442647	0.00167663347692231	0.00167936803882704	0.00168026114079114	0.00168017219059981	0.00168137959140702	0.00168518873030207	0.00168885634734339	0.00168711598266344	0.00168310637705333	0.00169040855734887	0.00169332952830101	0.001693105912119	0.0017063264115824	0.00174156451519904	0.00170453609289147	0.00166790642253105	0.00170232945457322	0.00171052763391179	0.00170725424394343	0.00170752579029933	0.00171631459763758	0.00171444876909343	0.00171536240224617	0.00172208714427691	0.00172800205007736	0.00172919017806402	0.00172676560327021	0.00172374710715037	0.00172230687048289	0.00172295139854593	0.00172501184976625	0.0017274808594883
flux1:	0.649823485693052	0.00176997959075232	0.00176590072164244	0.00176155660062672	0.00175851918275691	0.00175785600395386	0.00175975248919379	0.00176346240674867	0.00176760488917997	0.00177068716548071	0.00177165681529936	0.00177029727915949	0.00176733745644864	0.00176421096838017	0.00176248546274708	0.00176312488813371	0.00176592038121839	0.00176949201826552	0.00177206876284223	0.00177278285960503	0.00177265860131806	0.00177416248072412	0.00177862470340124	0.00178298751067202	0.00178149179466239	0.00177737282928017	0.00178514783238979	0.001788317577148	0.00178777299421941	0.00180170400013597	0.00183867345463288	0.00179966652917715	0.00176126530600687	0.00179788390086306	0.00180721661604541	0.00180407169594289	0.00180484248396885	0.00181424938319635	0.00181206383084257	0.00181277096987921	0.00181968241585375	0.00182580969118008	0.00182702524403994	0.00182453900046375	0.00182156113576242	0.00182035747513783	0.00182137983847913	0.00182381598891365	0.00182651781291263
flux1:	0.650085934596805	0.00186599077655343	0.00186201205946887	0.00185759012000978	0.00185433695509904	0.00185339746870881	0.00185504356511425	0.00185859717654653	0.00186271022076728	0.00186588490736871	0.00186703576724007	0.00186590059416011	0.0018631646226777	0.0018602289924124	0.00185864086974783	0.00185934783837572	0.00186211929710337	0.00186555336167672	0.00186789042918294	0.00186835760736169	0.00186817273063875	0.00187000884238922	0.00187521560274324	0.00188038511253839	0.00187921679166138	0.00187502600857523	0.00188330664484303	0.00188673567112297	0.0018857932848734	0.00190042244251384	0.00193911659064117	0.0018980571847321	0.00185785937352253	0.00189679806304324	0.00190741909298729	0.00190447221158316	0.00190584630210467	0.00191592783384658	0.00191337727222796	0.00191381174700193	0.00192086212430948	0.00192716832517809	0.00192839120826182	0.00192584946878829	0.00192295635021715	0.00192206729727568	0.00192355834767967	0.0019264450187291	0.00192941406101392
flux1:	0.650348383500559	0.00196508980156911	0.00196128651946956	0.00195683057429968	0.00195336226720791	0.00195210553703238	0.00195343321907882	0.00195675797198702	0.00196078811686706	0.00196403848739944	0.00196539727623636	0.00196455060182025	0.00196212284043279	0.00195945894819746	0.00195806223120039	0.00195884801143135	0.00196156054900415	0.00196478624963478	0.0019667984595315	0.00196694756858794	0.00196667404008026	0.00196887687522846	0.00197492069235732	0.00198101099300618	0.00198025404834427	0.00197602774076822	0.00198484830353465	0.00198855388026431	0.00198713459790266	0.00200245414218238	0.00204286242566148	0.00199967729558763	0.00195765833783952	0.00199903723868873	0.00201109753939915	0.00200841803387881	0.00201050118205243	0.0020213164803296	0.00201835655357415	0.00201845109838706	0.00202559142201814	0.00203204160455232	0.00203324868733147	0.00203065300297111	0.00202788403506233	0.00202738487692982	0.00202943613554555	0.00203285232542412	0.00203612930678456
flux1:	0.650610832404312	0.00206721524882155	0.00206366353461765	0.00205921731807662	0.00205553390295242	0.00205391843760793	0.00205485956603243	0.00205788342730661	0.00206177824869676	0.00206508877242694	0.00206668313953945	0.00206618947417176	0.00206415405400051	0.00206184212665744	0.00206069005608	0.0020615653027923	0.00206418376028024	0.00206713028081578	0.00206873224998326	0.00206849125520068	0.00206809952349006	0.00207070242128179	0.00207767612738283	0.00208480238454185	0.0020845401486592	0.00208031259902064	0.00208971051569314	0.00209371874601168	0.00209174437009556	0.00210775430015679	0.00214986520725051	0.00210448370140032	0.00206061975468375	0.00210455224875786	0.00211819721638172	0.00211585229898333	0.00211875103028522	0.00213036086006575	0.00212694994150257	0.00212663959605498	0.00213382281117956	0.00214038274486437	0.00214154897656034	0.00213889604332921	0.00213628418334937	0.00213624454449465	0.00213894497108054	0.00214297141087807	0.00214660257813021
flux1:	0.650873281308065	0.00217227832603095	0.0021690515161748	0.00216465634985473	0.00216075653406454	0.00215874090041933	0.00215922859282241	0.00216188135071058	0.00216558991444041	0.00216894537736938	0.00217080167544071	0.00217072280721083	0.00216916050432405	0.00216727789623029	0.00216642234147392	0.00216739838537431	0.00216989018734335	0.00217249036100129	0.00217360010153166	0.00217289887766125	0.00217235948652635	0.00217539501419687	0.00218339099175914	0.0021916677437476	0.00219198104761108	0.00218778425083	0.00219780193444731	0.00220214972882538	0.00219954704625271	0.00221625813764043	0.00226006261055363	0.00221241902294051	0.00216668762125134	0.00221327850728414	0.00222864627509178	0.00222669903063103	0.00223052047115812	0.0022429867766515	0.00223908798310123	0.00223831426181322	0.00224549950351975	0.00225213885302522	0.00225323905920811	0.00225052097719402	0.00224809136914015	0.00224857250101484	0.002252005235361	0.00225672168278065	0.00226075763335555
flux1:	0.651135730211818	0.00228015757368985	0.00227732260427581	0.00227301541040119	0.00226889635370912	0.0022664403560943	0.0022664108011461	0.00226862558591839	0.00227209887407242	0.0022754832966818	0.00227762410753263	0.00227801586136729	0.00227700103411093	0.00227562030224625	0.00227511162646593	0.00227620225372446	0.00227854067582006	0.00228073494894089	0.00228127767013642	0.00228005096939822	0.0022793362937286	0.00228283657231132	0.00229194567827909	0.00230148475757167	0.00230245006014254	0.00229831373733799	0.00230900025530543	0.00231373715184118	0.00231044266820391	0.0023278792261927	0.00237337421809577	0.00232341042756601	0.00227579139026238	0.00232513551183628	0.00234235602594585	0.00234086321459171	0.00234571530293079	0.00235910126366892	0.00235468447104131	0.00235339989479247	0.00236055758381416	0.00236725395715252	0.00236826527954901	0.00236547025846542	0.00236323919988361	0.00236429148705154	0.00236853062136405	0.00237401295906149	0.00237850710099093
flux1:	0.651398179115572	0.00239069553913902	0.00238830994175206	0.00238412211187277	0.00237978015798646	0.00237684689523497	0.0023762418311061	0.00237795701884669	0.00238114848054907	0.0023845440022954	0.00238698561069144	0.00238789465897421	0.00238749239683357	0.00238667971717625	0.00238656701350978	0.00238779052875276	0.00238995808801971	0.00239169845434892	0.00239161025085501	0.0023898005218077	0.00238888627518179	0.0023928828900673	0.00240319278368477	0.00241410073987859	0.00241578816721217	0.00241173978529174	0.00242315199430404	0.00242834181403412	0.00242430670482913	0.00244250905281704	0.00248970091587164	0.00243736905850413	0.00238784543062374	0.00244002667991219	0.00245922109773855	0.00245823070668312	0.00246422227234125	0.00247859270887081	0.00247363633866627	0.0024718088359457	0.00247892615185141	0.00248566975406753	0.00248657460800384	0.00248368803092397	0.00248166219547447	0.00248332283688117	0.00248843022824741	0.00249474740196639	0.00249975406143529
flux1:	0.651660628019325	0.00250369787511992	0.0025018078700828	0.00249776539643146	0.00249319804480307	0.00248975701697715	0.0024885269631767	0.00248968851974374	0.0024925548195517	0.00249594066545096	0.00249869063081463	0.00250015150010611	0.0025004150679593	0.00250022896976744	0.00250056052277645	0.00250194184985406	0.00250393351983522	0.002505187117652	0.00250441823906341	0.00250197797933764	0.00250084415792488	0.00250536735008813	0.00251696004656071	0.0025293350412433	0.00253180627228662	0.00252787077391534	0.00254007368802624	0.00254579604465245	0.00254099083815778	0.00256001760995546	0.00260892504716395	0.00255418998170043	0.00250274880314189	0.00255783933196085	0.00257911922128436	0.00257866777330786	0.00258590796162861	0.00260132981668542	0.00259582219178922	0.00259343888632999	0.00260052506508607	0.00260732357802931	0.00260811293473038	0.00260511867704886	0.00260329451644556	0.0026055853296252	0.00261160743906836	0.00261881825131544	0.00262439043509318
flux1:	0.651923076923078	0.00261893477335442	0.00261757479244515	0.00261369986752017	0.00260890905389953	0.00260494027565895	0.00260304841701681	0.00260361258545555	0.00260611450662164	0.00260946606460122	0.00261252096970729	0.00261455332300295	0.00261552192382998	0.00261601227091205	0.00261683607658428	0.00261840866666829	0.00262023466714568	0.00262098679728712	0.00261950426341904	0.00261639766247516	0.00261502868928036	0.00262010566976558	0.00263305431590478	0.00264698259030415	0.00265028857567333	0.00264648759904202	0.00265955393536119	0.00266590563282859	0.00266032417595342	0.00268025451926486	0.00273091093034918	0.00267375232026315	0.00262038509188038	0.00267844454907323	0.00270191045408969	0.00270202016626085	0.0027106168272767	0.00272715940106499	0.00272109953610938	0.00271816954116434	0.00272526045166954	0.00273214370520112	0.00273282047020763	0.0027297023834816	0.00272806567094964	0.00273099099960778	0.00273795575863006	0.00274610553739019	0.00275229236323317
flux1:	0.652185525826831	0.00273614410481942	0.00273533783602919	0.00273165186144621	0.00272664834944656	0.00272214718190377	0.00271957359621267	0.00271950966822673	0.0027216130060633	0.0027249009517062	0.00272824433446359	0.00273085054976778	0.00273254738866845	0.00273375452524895	0.00273511872939551	0.00273692611093238	0.002738614114944	0.00273887054285396	0.00273665997915156	0.00273286373384118	0.00273124773233048	0.00273690016988466	0.00275126524449752	0.00276681739977255	0.00277099597951537	0.00276734649330797	0.00278135553531623	0.00278845187918626	0.00278211425858388	0.00280305004699047	0.00285550521688815	0.0027959191513431	0.00274062197495977	0.00280169663524141	0.00282743580060182	0.00282811177241045	0.00283816868183371	0.00285590333498614	0.00284930111496018	0.00284585712437988	0.00285301868431715	0.00286004270159667	0.00286062495890067	0.0028573684607503	0.00285589400193784	0.0028594387754114	0.00286735253179449	0.00287646972518736	0.00288331355464827
flux1:	0.652447974730585	0.00285503524271697	0.0028547980266812	0.00285132570079069	0.0028461341311333	0.00284111632422162	0.00283786207130186	0.00283715485493604	0.00283883104318632	0.00284202038065287	0.00284562080430373	0.00284878383737342	0.00285121446266074	0.0028531684695873	0.00285512165108402	0.00285721855400249	0.00285881526923115	0.00285860379349329	0.00285567048793328	0.0028511738264146	0.00284930114759068	0.00285554210139221	0.00287136743570252	0.00288859488175575	0.00289366846075928	0.00289018092273068	0.00290521700716296	0.0029131930279437	0.00290614729497852	0.00292821538754081	0.00298253657552715	0.00292053676003028	0.00286331024962845	0.00292743199268217	0.00295551534478748	0.00295674302109897	0.00296835610833253	0.00298735525760746	0.00298023104733565	0.00297632970917956	0.00298365987771158	0.00299090995979033	0.00299143387925957	0.00298802762752681	0.00298667923375273	0.00299080731176032	0.00299965198253808	0.00300974478579146	0.00301727813145176
flux1:	0.652710423634338	0.00297529239626974	0.00297563457493463	0.00297240850990439	0.00296707246740734	0.00296157876366478	0.00295766925950902	0.00295632079925366	0.00295754698076547	0.00296059584985865	0.00296440505724338	0.00296808658108511	0.00297123750717156	0.00297395757412103	0.00297654888772334	0.00297900197877219	0.00298057416687613	0.00297994554061394	0.00297631483678863	0.00297111892986041	0.00296898023653493	0.00297581099028455	0.00299312013563045	0.00301205212843555	0.00301802565021217	0.00301470197238273	0.00303085299997748	0.00303986454472349	0.00303218728174645	0.00305554177572397	0.00311181433603439	0.00304743297491436	0.00298828213777296	0.00305546735451738	0.00308594615679914	0.00308768934088969	0.0031009423900042	0.00312127778619987	0.00311366158287887	0.00310938281618545	0.00311701210740932	0.00312460474901316	0.00312512700162315	0.00312156465883169	0.00312029552923803	0.00312494854264328	0.00313467918429614	0.00314573237399278	0.00315397470291174
flux1:	0.652972872538091	0.00309657643048341	0.00309750710373531	0.00309457230624094	0.00308915869206607	0.00308325831843254	0.00307874543398795	0.00307677557938162	0.00307753387915267	0.00308039202162865	0.00308434315836197	0.00308848201531708	0.00309231968899186	0.00309581368223679	0.00309909296001976	0.00310198130781347	0.00310361637486472	0.00310264472793933	0.00309836194064821	0.00309247897880652	0.0030900633109448	0.00309747066470497	0.00311626417106685	0.0031369058513158	0.00314376535874831	0.00314059708256143	0.00315795344967174	0.00316817805209322	0.00315997397298571	0.00318479828871712	0.00324312597153896	0.00317641451590449	0.00311534885972951	0.00318559747556187	0.00321850032273481	0.00322070000060742	0.00323566049707968	0.00325740095595622	0.00324933123333204	0.0032447767632895	0.00325286741254892	0.003260950981855	0.00326155055965146	0.00325783266076998	0.00325658633565905	0.00326168327959164	0.00327222635097755	0.0032841985673488	0.00329315317649823
flux1:	0.653235321441844	0.00321852456362108	0.00322005517995451	0.00321747274215192	0.00321207480058937	0.00320586728008878	0.00320082973623758	0.00319827529215811	0.00319855117469318	0.00320115805474206	0.00320516402801196	0.00320967510090538	0.00321414533984091	0.00321840970953523	0.00322242767399835	0.00322584309634992	0.00322764939971877	0.00322643231164817	0.00322156236244925	0.00321501460627398	0.00321230788001265	0.00322026244347009	0.00324051653849676	0.00326284830135347	0.00327056036901728	0.00326752748533883	0.00328618172940834	0.00329781912976385	0.00328921999227549	0.00331572853704855	0.0033762335776087	0.00330726351181743	0.00324429763213678	0.00331759251539842	0.00335292344722003	0.00335549762904692	0.00337221349850046	0.00339542241347342	0.00338694480505933	0.00338223622293752	0.00339098026705811	0.00339973450641406	0.00340051388918467	0.00339664980637709	0.00339536182382233	0.00340079965598521	0.00341205227797793	0.00342487404212064	0.00343452522959047
flux1:	0.653497770345598	0.00334074792525943	0.00334289522155084	0.00334074470761287	0.00333548324240449	0.00332909817558034	0.00332364003300398	0.00332055243699922	0.00332033220963789	0.00332261492415631	0.00332656706889176	0.00333134075489578	0.00333636884202058	0.0033413890446836	0.00334619779012895	0.00335024520898271	0.0033523521744929	0.00335101048823092	0.00334563740509041	0.00333845646681769	0.00333544078630369	0.00334389668878373	0.00336556367346424	0.00338954205271655	0.00339805431323836	0.00339512509086694	0.00341517235968412	0.00342844452422857	0.00341960762571289	0.00344804673060449	0.00351086974494971	0.00343973353273948	0.00337488837356163	0.00345119541970808	0.00348893388449252	0.00349177858444101	0.00351027649164432	0.00353500955644791	0.0035261754921389	0.00352145209264589	0.00353106867011834	0.00354070315714872	0.00354178879658502	0.00353779875158186	0.00353639906504538	0.00354205450321381	0.00355388499763199	0.00356745776303867	0.0035777685508646
flux1:	0.653760219249351	0.00346282757904084	0.00346561556669846	0.003463995812004	0.00345901839744412	0.00345261315056349	0.00344686047112888	0.00344330218859783	0.00344256991083118	0.00344444117229209	0.00344820849613832	0.0034531110251959	0.00345860266284954	0.0034643542573174	0.00347000810136012	0.00347480594434458	0.0034773639830755	0.00347604134267644	0.00347026766317278	0.00346249415931966	0.00345914815901849	0.00346804437256382	0.00349105481086222	0.00351661487816341	0.00352585775215804	0.00352298977576538	0.00354452901007891	0.00355967950297018	0.00355078593859348	0.00358143376576101	0.0036467333588515	0.00357354558107616	0.00350685045487317	0.00358611959381982	0.00362622278122686	0.00362921416125511	0.00364949982547848	0.00367580341366426	0.00366666877301438	0.0036620853037414	0.00367281743894031	0.00368356917532604	0.00368511127694046	0.0036810282947966	0.00367944440420818	0.00368517700976297	0.00369742692696954	0.00371162343628939	0.00372253410932877
flux1:	0.654022668153104	0.00358431010594144	0.0035877710276419	0.00358679933742982	0.00358227762452904	0.00357603315720977	0.00357012918442279	0.00356616923909378	0.00356490347003005	0.0035662600609407	0.00356968940326709	0.00357456425858582	0.00358040755693381	0.00358685806083027	0.00359341476223719	0.00359909532326528	0.00360227540631429	0.0036011373757901	0.00359508336522899	0.00358676692310845	0.00358306714543047	0.00359233035540065	0.00361659688190129	0.00364365597985277	0.00365354557579375	0.00365068797459342	0.00367382348874486	0.0036911160795306	0.00368236878980629	0.00371553397210396	0.00378348585845568	0.00370838447122949	0.00363987979631233	0.00372204706808243	0.00376445480232727	0.00376745241819293	0.00378951310281306	0.00381742368445338	0.00380804747853966	0.00380377179060916	0.00381588281650527	0.00382801308641427	0.00383018466274778	0.00382605630474212	0.00382421693889217	0.00382987343632899	0.00384236116540804	0.00385702731479201	0.00386845502167961
flux1:	0.654285117056858	0.00370470407100678	0.00370887846427999	0.00370868844187673	0.00370481391393937	0.00369892921947487	0.00369302863145125	0.00368873784612491	0.00368690876635341	0.00368763091611982	0.00369054835944932	0.00369521901567954	0.00370128760714915	0.00370839908530093	0.00371592128981987	0.00372263082594707	0.00372662345412367	0.00372585596719351	0.00371965844817298	0.00371085789423773	0.00370678099439681	0.00371632970718608	0.00374175206487279	0.00377021454937079	0.00378065655562478	0.00377775317800608	0.00380259618468196	0.00382231262900413	0.00381393409528248	0.00384995298607022	0.00392074835647591	0.00384389590848099	0.00377363650200658	0.00385862720372259	0.00390326921235685	0.00390612023668626	0.00392992925373789	0.00395947409219025	0.00394991715107932	0.00394612761035927	0.00395989724290301	0.00397368781967187	0.00397668297337367	0.00397257264717608	0.00397041173594313	0.00397583137746258	0.00398835729398933	0.00400331560764085	0.00401515522564518
flux1:	0.654547565960611	0.00382347858444576	0.00382841472987804	0.00382915312410004	0.00382613181341141	0.00382081757971939	0.00381508046502105	0.00381052703976904	0.00380809449154633	0.00380804659346695	0.00381026039624094	0.00381453448965929	0.00382069173520877	0.00382842395362486	0.00383698059822897	0.00384487883361944	0.00384989206523741	0.00384969890205322	0.00384350942701345	0.0038342928753591	0.00382981828556769	0.00383956769263578	0.00386603848967487	0.00389580108236314	0.00390669535990072	0.00390368847092028	0.00393035806074261	0.00395279506322464	0.0039450243753324	0.00398425693273829	0.00405809979558341	0.00397968439017985	0.00390774306998894	0.00399547582419012	0.00404228085453198	0.00404482512030545	0.00407034792421376	0.00410154711642881	0.00409187075173785	0.00408875319477479	0.00410447314276273	0.00412022184545178	0.00412425322806425	0.00412024086225523	0.00411770147455483	0.00412272214079017	0.00413507510852352	0.00415012980990783	0.00416225621067586
flux1:	0.654810014864364	0.0039400647249692	0.00394581779069416	0.0039476407920753	0.0039456874984447	0.00394115960063967	0.00393574577621688	0.00393099176533686	0.00392790465893813	0.003926937625132	0.00392824280724317	0.00393191770447097	0.00393802181051112	0.00394633565993117	0.00395600297277438	0.00396526163724917	0.0039715178406037	0.00397211685360724	0.00396609896348666	0.00395654349252069	0.0039516561127551	0.00396152317484339	0.00398893384162028	0.00401989120217902	0.00403113672871329	0.00402797072110218	0.00405659388872701	0.00408205933444362	0.00407514829732875	0.00411797277570748	0.00419507606708099	0.00411531185340477	0.00404178306921554	0.00413217453076068	0.00418108054779384	0.00418315625459926	0.00421035753914442	0.00424322727907455	0.00423349191327196	0.00423123593567258	0.00424920485253875	0.00426722039095921	0.00427251578269885	0.0042686976759263	0.0042657355862574	0.00427020024011624	0.00428216516721099	0.00429710871770975	0.00430938049313046
flux1:	0.655072463768117	0.00405385991300706	0.00406049102528871	0.00406356035714543	0.0040628928107901	0.00405936612439851	0.00405443026694784	0.00404952934629506	0.00404572669682263	0.00404368206034713	0.00404386658855648	0.00404673615144981	0.00405264587779269	0.00406150668077851	0.00407236838792563	0.00408316845897058	0.00409089955004025	0.00409251747484408	0.0040868428843014	0.00407703355381326	0.0040717260855095	0.00408163437357052	0.00410988090843285	0.00414193112381914	0.00415343095121928	0.00415005558950782	0.00418076608069194	0.00420957469331554	0.00420378268482744	0.0042505894278598	0.00433116981339764	0.00425029684280091	0.00417530008143857	0.00426826991450701	0.00431923452689852	0.00432068447192673	0.00434953565894431	0.00438409245204036	0.00437435625117446	0.00437315070220853	0.00439366828746608	0.0044142643090144	0.00442106228353124	0.00441754999368099	0.0044141365780622	0.0044178996691845	0.00442926574329131	0.00444388661907965	0.00445615124400813
flux1:	0.655334912671871	0.00416423456406979	0.00417180986012049	0.00417628883220208	0.00417712205179341	0.00417480486613511	0.00417049270256217	0.00416548938400113	0.0041609030086348	0.00415761865957624	0.00415647098215422	0.00415833316886837	0.00416391370823914	0.00417329399789386	0.00418544040358256	0.00419796784984954	0.00420740895238872	0.00421027482758796	0.00420511854792543	0.00419514665877492	0.0041894213511323	0.00419930536192125	0.00422829364666625	0.00426134347594003	0.00427300943895267	0.004269382295571	0.00430231829474677	0.00433478693467181	0.00433037437504145	0.00438155907713252	0.00446583053740062	0.00438411391615072	0.00430779669709881	0.00440327243097739	0.0044562827658182	0.00445696098673154	0.00448744759907505	0.00452371306493506	0.00451403066567394	0.00451405837372105	0.00453741851849034	0.00456090679696768	0.00456945147548293	0.00456636969164592	0.00456249393222625	0.0045654273825696	0.0045759965792129	0.00459008798280971	0.00460218831096758
flux1:	0.655597361575624	0.00427053970760012	0.00427912921239355	0.00428517868767868	0.00428771955805528	0.00428680863182883	0.00428325418893765	0.00427818439241011	0.00427274306174941	0.00426806029105858	0.00426537779774103	0.00426604262529387	0.00427117119679733	0.00428105260459931	0.0042945783459487	0.00430901836914726	0.00432040006480492	0.00432473751359623	0.00432027213578803	0.0043102328378264	0.00430410263624465	0.00431391154289475	0.00434356223514687	0.00437753210552109	0.00438928914073434	0.00438537709994143	0.00442067802938484	0.00445712087616356	0.00445434139579404	0.00451029820987019	0.00459846467696934	0.00451619306152393	0.00443873343765666	0.00453665485186037	0.00459173630586636	0.00459151503770577	0.00462364364616618	0.00466164952975291	0.00465207099832131	0.00465350293310587	0.00467998596173137	0.00470666874888639	0.00471720370791569	0.00471468713357634	0.0047103566112672	0.00471235508406079	0.00472195055493302	0.00473531971231936	0.00474710162748274
flux1:	0.655859810479377	0.00437211389666282	0.00438178987626202	0.00438956391388921	0.00439400581580946	0.00439468191802795	0.00439200562809098	0.00438689832012056	0.0043805329679838	0.00437430433105283	0.00436990219922912	0.0043691995444609	0.00437377027702753	0.00438414428616297	0.00439914475355789	0.00441567475807609	0.00442921433412665	0.00443523318383228	0.00443162274940333	0.00442161231084408	0.0044151016260917	0.00442480266185149	0.00445505586892454	0.00448988474714184	0.00450167481415097	0.00449745476137068	0.00453525766199506	0.00457598152895564	0.00457507317854403	0.0046361880016809	0.00472843546196092	0.00464591905292162	0.00456752763068559	0.00466785041397985	0.00472507399077388	0.00472385083245253	0.00475765549856497	0.00479744856446984	0.00478801874952881	0.0047910079966605	0.00482087225267482	0.00485103393618305	0.00486379540598575	0.0048619847610729	0.00485722561480878	0.00485821085830395	0.00486668484766783	0.00487916252138719	0.00489048349925913
flux1:	0.65612225938313	0.00446828776942625	0.00447912211316117	0.00448876295613357	0.00449528018352587	0.00449770385909612	0.00449601120712635	0.00449089070154246	0.00448354019272124	0.00447563762417452	0.00446935747604057	0.00446714421867076	0.00447107200001776	0.00448193948682487	0.00449850611089644	0.00451728784992586	0.00453318015138498	0.00454106803474167	0.00453846207191081	0.00452857528058192	0.00452172077237553	0.00453130261181875	0.00456212266215777	0.00459777298659315	0.00460955869151469	0.00460501771142084	0.00464545377347978	0.00469075377992636	0.00469192985947244	0.0047585740387741	0.00485506260520031	0.00477263087542527	0.00469355244391849	0.00479625099441861	0.00485573922002542	0.00485344437380182	0.00488899271282656	0.0049306393024852	0.00492139773751366	0.00492607377917293	0.00495954699695368	0.00499344535249929	0.00500865492097506	0.00500769223193353	0.00500254814193857	0.0050024722832871	0.00500971327390727	0.00502116311871487	0.00503190139480176
flux1:	0.656384708286884	0.00455838507208296	0.00457044528965119	0.0045820774062934	0.00459081914143249	0.00459512646300443	0.00459450686907875	0.0045893953822197	0.00458101233353743	0.00457133495627765	0.00456305279756218	0.00455921890329116	0.00456244201440864	0.00457381168033718	0.00459202647250973	0.00461319797950981	0.00463160658644742	0.00464152123996884	0.00464004959568319	0.00463037782310234	0.00462322965974115	0.00463270620436116	0.00466408682055921	0.00470054965040468	0.00471231772340809	0.0047074532466891	0.00475064503104764	0.00480080081474619	0.00480424105290959	0.00487676564756309	0.00497762211835877	0.00489562154263041	0.00481613643423607	0.00492120579009286	0.004983137410533	0.00497974080517785	0.00501713991039226	0.00506073006876574	0.0050517115417672	0.00505817537731162	0.00509544642911765	0.00513330389254392	0.00515116100274532	0.0051511843885655	0.00514571468751642	0.00514456241279196	0.00515050125070355	0.0051608286412181	0.00517089262511252
flux1:	0.656647157190637	0.0046417197296208	0.00465506332963774	0.00466878639981076	0.00467987018510676	0.0046861683980681	0.00468669414756292	0.00468161429826315	0.00467217053589805	0.00466065170009578	0.00465028472334418	0.00464475800385812	0.00464723951737978	0.00465912546973794	0.00467905532665707	0.00470272330670363	0.00472377275891394	0.00473583568724377	0.00473560472146723	0.00472623511889954	0.00471885910673674	0.00472827397855236	0.00476024401273285	0.00479754443034426	0.00480930918576808	0.00480412951998905	0.00485018926154523	0.00490546186007503	0.0049113047162675	0.00499003535547501	0.00509534671301706	0.00501413874580099	0.00493456403607969	0.00504202102107747	0.00510663477576754	0.00510215282356476	0.00514155529155907	0.00518720648377545	0.00517844233113086	0.00518676292444783	0.00522797460435314	0.00526997009645885	0.00529064468767324	0.00529178286797821	0.00528605989725623	0.00528384948278177	0.00528846426133336	0.00529762422299801	0.00530696174933399
flux1:	0.65690960609439	0.00471758948444648	0.00473225680334341	0.00474813783272881	0.00476164274329119	0.00477000594074422	0.00477173116917992	0.00476670827837194	0.00475619966182313	0.00474281289327842	0.00473032487735471	0.00472307431552872	0.00472480237488755	0.00473722121454235	0.00475891253187082	0.00478514584411646	0.00480891552068663	0.00482320753578474	0.00482429806799497	0.00481531418269197	0.00480779496008379	0.00481722677209081	0.00484985641630434	0.00488805903034912	0.00489986584180839	0.0048943913943932	0.00494342054238307	0.00500405001632552	0.00501238679403221	0.00509761910834845	0.00520742729060754	0.00512738677222183	0.00504807737016391	0.00515796108660328	0.00522555880048277	0.00522006048647048	0.00526167066110296	0.00530953117126811	0.00530105128204942	0.00531126370010221	0.00535650718652493	0.00540276907783542	0.00542639476483554	0.00542876152161114	0.00542286733959729	0.00541965050070061	0.00542296999614737	0.00543097386881152	0.0054395808318772
flux1:	0.657172054998143	0.0047852674949382	0.00480127341081126	0.00481933849505115	0.00483529851276139	0.00484576372742563	0.0048487236748556	0.0048437878972162	0.00483223840084903	0.00481700209188942	0.00480240727730517	0.0047934449365441	0.00479443212372419	0.00480739992326982	0.0048308740060694	0.00485969872605345	0.00488621877961175	0.00490277768007988	0.0049052448214818	0.00489672865412566	0.00488917385273464	0.00489874200818747	0.00493214909449548	0.00497136327779241	0.00498329195342697	0.00497755723433518	0.00502964711503506	0.00509585093794835	0.00510672220666129	0.00519871779603647	0.00531301592155647	0.00523452999941063	0.00515587959800468	0.00526825139360858	0.00533920045749527	0.00533281243258408	0.00537689277081205	0.00542714488581302	0.00541898033824864	0.00543108577513835	0.00548039730619011	0.00553099810120903	0.00555766631031517	0.00556135513827434	0.0055553776708524	0.00555123818064141	0.005553343631112	0.00556026409210245	0.00556819197969464
flux1:	0.657434503901897	0.00484399388418711	0.00486131919936476	0.00488154576208242	0.00489994409893477	0.00491250839405878	0.00491671929959231	0.00491190775253253	0.00489937282031736	0.00488235361882544	0.00486571905159787	0.00485510067219593	0.00485538270031745	0.00486891220678919	0.00489416182864054	0.00492555817018972	0.00495480765905503	0.00497362803815158	0.0049775027592383	0.0049695379866719	0.00496208294356808	0.00497195339109713	0.00500630912008165	0.00504669343025269	0.0050588612128325	0.00505291744585319	0.00510815069568986	0.00518012290171263	0.00519351746846429	0.00529250040458385	0.00541123048604454	0.00533469804004544	0.00525713981438051	0.00537208279741371	0.00544681785978391	0.00543972821851922	0.00548660542576169	0.00553946845241434	0.00553165465793696	0.00554562235709968	0.00559898247889493	0.00565393572895298	0.0056836912108905	0.0056887704019446	0.0056827991208805	0.00567785014337267	0.00567887516465647	0.00568484924419141	0.00569221107415773
flux1:	0.65769695280565	0.00489296940124271	0.00491155292726389	0.00493386344102226	0.0049546286818511	0.00496924789700361	0.00497470795075709	0.00497006704756142	0.0049566362873782	0.00493795120032997	0.00491939759315622	0.00490722200406619	0.00490685593895567	0.00492095422924748	0.00494794151513586	0.0049818426640351	0.0050137497758661	0.00503478469568837	0.00504007672880109	0.0050327525566246	0.00502556488987453	0.00503595500947326	0.00507148826373917	0.00511325338818545	0.00512581717611507	0.00511973511746905	0.00517818738600546	0.00525609844802615	0.00527195485385198	0.00537810878421974	0.00550116085692919	0.0054269923396921	0.00535099921817135	0.00546861731399623	0.00554764075713354	0.00554010122847458	0.00559017157604514	0.00564590463191284	0.00563848484031399	0.00565425576935395	0.0057115913088196	0.00577085113933229	0.00580368925593848	0.00581019768476819	0.00580431892202813	0.00579869902067372	0.00579882747330957	0.00580405722135904	0.00581103139953763
flux1:	0.657959401709403	0.00493135305237027	0.00495108551618659	0.00497534372407589	0.00499834860646291	0.00501493832680303	0.00502163000427135	0.00501721812611113	0.00500301737057972	0.00498283458673786	0.00496253574118304	0.0049489431881658	0.00494800532871927	0.00496267201567718	0.00499132764871324	0.00502762036571638	0.00506206443725766	0.00508522853467846	0.00509193005053109	0.00508534499989982	0.00507862820744903	0.00508980989186083	0.00512680925653505	0.00517021883209308	0.00518337616102255	0.00517724858380765	0.00523898998264058	0.00532298738995617	0.00534119768791171	0.00545466369119037	0.00558187623240385	0.00551049379211635	0.0054365781024225	0.00555699456084656	0.00564087515114602	0.00563320151013231	0.0056869345895892	0.00574583897056066	0.00573886799021279	0.00575636001375685	0.00581754871942609	0.0058810121975632	0.00591687833063875	0.00592482223747643	0.00591911429814362	0.00591298213583146	0.00591244381331164	0.00591719433468262	0.00592402600233478
flux1:	0.658221850613157	0.00495826484618943	0.00497898562488533	0.00500499609103808	0.00503005950242819	0.00504849857062639	0.00505639244898417	0.00505228291437508	0.00503747555648975	0.00501601392064594	0.00499419470282809	0.00497936413477172	0.00497794759488104	0.00499317356524722	0.00502339718684668	0.00506192391798917	0.00509873886528662	0.00512391239717051	0.00513200185841801	0.00512626677111335	0.00512026202212824	0.00513256208730347	0.00517137483445493	0.0052167436279012	0.00523073199386881	0.00522467528740231	0.00528977116830804	0.00537998067605663	0.00540039611798965	0.00552127152630708	0.00565243305394782	0.00558427080664346	0.00551298311830627	0.00563633832053819	0.00572570736249439	0.00571827796810044	0.00577621809621765	0.00583863888924959	0.0058321868901197	0.0058513011359779	0.00591617875266697	0.00598369114447618	0.00602248249908555	0.0060318335917841	0.00602636190863682	0.00601988975111391	0.0060189538561442	0.00602354852643376	0.00603054805191597
flux1:	0.65848429951691	0.00497279384835846	0.00499429124230172	0.00502180269528361	0.00504869507755403	0.00506883159612254	0.00507789143570945	0.00507417548629908	0.00505896283652075	0.00503648980713076	0.00501342260228613	0.00499756789742602	0.00499577986519564	0.00501154646006715	0.0050432080764723	0.00508377028552279	0.00512274908003799	0.00514978247753888	0.00515922816731618	0.0051544678413747	0.00514945330816172	0.00516325061233517	0.00520427819366366	0.00525196737436816	0.00526706162030029	0.00526121608289329	0.00532972693949432	0.00542625446341899	0.00544869270027153	0.00557703112854975	0.00571188293122349	0.00564738728403604	0.0055793143287635	0.00570576272615197	0.00580130713936023	0.0057945596017259	0.00585732417799371	0.00592365068770293	0.0059178069691998	0.00593843508541194	0.00600680450029266	0.00607816729078655	0.00611973726168793	0.00613043246644519	0.0061252451282507	0.00611861138936821	0.00611757790110682	0.00612239070984925	0.00612992910128444
flux1:	0.658746748420663	0.00497401079863098	0.00499602612192524	0.00502473857977676	0.00505319046137531	0.00507484981351135	0.0050850383510347	0.00508182763205869	0.00506644789206057	0.00504327572934322	0.00501927525470539	0.00500264033931175	0.00500059896870555	0.00501687751178821	0.00504981974461562	0.00509218225058015	0.00513308219187407	0.00516180085196441	0.00517256377458313	0.00516891689218103	0.00516520428625155	0.00518092331483403	0.00522461329348639	0.00527502283969043	0.00529153054447954	0.00528605918922268	0.00535803973704424	0.0054609738558799	0.00548522732944523	0.00562104011681501	0.00575928015415786	0.00569891013603627	0.00563467177052379	0.00576437782443754	0.00586682979503372	0.00586125585747818	0.00592953017821188	0.00600019469753149	0.00599507130609267	0.0060171033412493	0.00608874536447497	0.00616372675502089	0.00620789189558984	0.00621983505841569	0.00621495911765986	0.00620834032104098	0.00620752951740458	0.00621297464777614	0.00622147581359148
flux1:	0.659009197324416	0.00496098385174014	0.00498321913647065	0.00501279430755175	0.00504250722715247	0.00506550126714638	0.00507678589190955	0.00507421373388243	0.00505893909718243	0.00503541900372322	0.00501083536756369	0.00499368820460471	0.00499151913276861	0.0050082707704046	0.00504231187887091	0.00508620810927858	0.00512875681113711	0.00515896605802958	0.00517100215950737	0.00516861948175231	0.00516654784266129	0.00518464894796482	0.00523148370752273	0.0052850423011983	0.00530329736015571	0.0052983833484886	0.00537388108027793	0.00548329607514962	0.00550914141025701	0.00565240057962946	0.00579368866852599	0.00573791627844618	0.00567816154160644	0.00581129462173045	0.00592141781357028	0.00591755659100499	0.00599208490163186	0.00606755939439092	0.00606329446027145	0.00608662714048626	0.0061613124551696	0.00623965991951002	0.00628620940303342	0.00629927517091115	0.00629471417067353	0.00628827682143708	0.00628801738512893	0.00629453631657026	0.00630446626734692
flux1:	0.65927164622817	0.00493279575206767	0.00495492442272066	0.00498499846020358	0.00501565719879601	0.00503979351515553	0.00505215085955023	0.00505037162366849	0.00503550303932754	0.00501201704124043	0.00498722701800946	0.00496985252954011	0.00496768510347546	0.00498486102159681	0.00501979874217166	0.00506493695028313	0.00510883911544428	0.00514032945164262	0.00515359134191931	0.00515263244703053	0.00515255960205798	0.00517352648062514	0.00522400939179192	0.00528116240855924	0.00530151722024432	0.00529736031355524	0.00537641398410027	0.0054923732843134	0.0055195816251675	0.00567022431356229	0.00581418874812027	0.00576349936169481	0.00570890174827668	0.00584563006979457	0.0059642027529431	0.00596263249662256	0.00604420536473629	0.00612499574232782	0.00612175637246878	0.00614630157100457	0.00622380338823922	0.00630525776606907	0.00635396506934784	0.00636800505858015	0.0063637381945157	0.00635763113047479	0.00635824741032463	0.00636629400206454	0.00637814725632639
flux1:	0.659534095131923	0.00488856101937698	0.00491024057903981	0.00494043801019161	0.00497172288408617	0.00499681298090229	0.00501023149813531	0.00500941736381288	0.00499527665593449	0.004972227178518	0.00494762382446499	0.00493031594684621	0.00492827936144616	0.00494582155107142	0.00498143789812006	0.00502750848324618	0.00507245363280441	0.00510500650798385	0.00511944501949999	0.00512007407819804	0.00512236646185773	0.00514669172311079	0.00520133165442325	0.00526252799119608	0.00528534481504314	0.0052821574182548	0.00536479593821355	0.00548735575563137	0.00551570407196446	0.00567363819795551	0.00581988391537162	0.00577477678332423	0.00572602889272123	0.00586651270703346	0.00599430850053684	0.00599563706626635	0.00608507543019759	0.00617171328169282	0.00616969780537358	0.00619539098970356	0.00627549795485175	0.00635980849008187	0.00641044487222619	0.00642529607004811	0.00642127931546543	0.00641562712102148	0.00641742621904504	0.00642745037953346	0.00644173399443758
flux1:	0.659796544035676	0.00482744245306715	0.00484832808666044	0.00487827568656154	0.00490987370588546	0.00493573910082242	0.0049502189333181	0.00495055377825048	0.00493747308916195	0.0049152704287786	0.0048912513657998	0.00487430459162494	0.00487252425053427	0.00489036706195426	0.00492643426358922	0.00497311833170033	0.00501878963480674	0.00505218394815603	0.00506774989139513	0.00507013105288426	0.00507515268787723	0.00510332245974066	0.00516261754688581	0.00522829602255342	0.00525393810663964	0.00525194151787796	0.00533818361272493	0.00546739643872527	0.00549667981278503	0.0056617905575287	0.00580990885008899	0.0057708976704471	0.00572870538568569	0.00587308975683021	0.00601085692645743	0.00601571112225911	0.00611384757201306	0.00620687942181482	0.00620631875352248	0.00623312714741542	0.00631565604743201	0.00640259573394159	0.00645494494416303	0.00647044010669458	0.00646660948396218	0.00646150749516682	0.0064647668896899	0.00647719754425018	0.00649441332907312
flux1:	0.660058992939429	0.00474866727347197	0.00476842532625649	0.00479776485853737	0.00482937881034901	0.00485585438442707	0.00487140420951508	0.00487307461930126	0.00486138349511988	0.00484043167654873	0.00481738658330289	0.00480108747774735	0.0047996819493529	0.00481775466829651	0.00485404234307677	0.00490102152593231	0.00494710572794935	0.0049811251347013	0.0049977714971416	0.00500206438202784	0.00501016575661367	0.0050426441734809	0.00510706561333556	0.00517764153139833	0.00520646451837174	0.0052058858776901	0.0052957406150941	0.00543165813689465	0.00546170291225866	0.00563385942709751	0.00578343902301679	0.00575105247832007	0.00571612878806862	0.00586453636300753	0.0060129767220206	0.0060219907163109	0.00612964867394119	0.00622962306126428	0.00623078093767719	0.00625871106414406	0.00634351887289505	0.00643289944887445	0.00648677298992459	0.00650275261947253	0.00649902961941384	0.0064945409325939	0.00649949732495226	0.00651472545334922	0.00653535103307425
flux1:	0.660321441843183	0.00465154424537805	0.00466986474437084	0.00469826380240476	0.00472961871570228	0.00475655310295296	0.00477318410656859	0.00477636798175766	0.00476637878052873	0.00474706055895379	0.00472535857844487	0.00470997782989951	0.00470905675129374	0.00472728732749174	0.00476357083266654	0.00481053815502079	0.00485673634679231	0.00489117718719432	0.00490886179213284	0.0049152173766977	0.00492672473151847	0.00496393889121157	0.00503391524458724	0.00510976745834784	0.0051421113782965	0.00514318154802901	0.00523664950631322	0.0053793243894953	0.00541000182938009	0.0055890634704923	0.00573970259025435	0.00571448462639852	0.00568754313298047	0.00584006733168384	0.00599981575313315	0.00601361874664505	0.00613159023186982	0.00623904309910704	0.00624221497692311	0.00627131917267817	0.00635831394166052	0.00644999986909042	0.00650525207736434	0.00652157740996876	0.00651787637022544	0.00651403110812806	0.00652087110206897	0.00653923362881436	0.00656370310552735
flux1:	0.660583890746936	0.00453548388934268	0.00455209157349199	0.00457925214396762	0.00461009904617435	0.00463735232696845	0.00465506990993607	0.00465992352969514	0.00465191613206984	0.00463457809217954	0.0046145559491671	0.00460034149433595	0.00460000466213545	0.00461832452526648	0.0046543941479597	0.00470106543297627	0.00474710409148213	0.00478178345709827	0.00480047181027823	0.00480902869775631	0.00482423392169532	0.00486655955388027	0.00494246170039641	0.00502392023253676	0.00506010212942414	0.00506305439634451	0.00516012891025788	0.00530961480939419	0.00534085461673206	0.00552667595961555	0.00567799473782957	0.00566050424277731	0.00564225231703192	0.00579895132265851	0.00597055670516304	0.00598976011233043	0.00611878272633871	0.00623422174091583	0.00623973221313753	0.00627011365084802	0.0063592637140988	0.006453184487173	0.00650972666905568	0.00652629299824163	0.0065225300802443	0.0065193269944347	0.00652818009906288	0.00654994538836837	0.00657863040141148
flux1:	0.660846339650689	0.00440002415651157	0.00441468778429073	0.00444035252752754	0.00447046981034668	0.00449790917405674	0.00451670334972767	0.00452334802570728	0.00451755500366436	0.00450249377893382	0.00448444536988225	0.00447161701143747	0.00447195469871238	0.0044903043376399	0.00452597470462064	0.00457209970057092	0.00461774113432275	0.00465250430820433	0.00467217209009912	0.00468305287941684	0.00470220389701672	0.00474995165003698	0.00483207822868332	0.00491941223905756	0.00495971921351563	0.00496478835760519	0.00506545601125688	0.00522180512673135	0.00525360788186072	0.00544604178639703	0.00559769427198921	0.00558850371118938	0.00557963517625908	0.00574052700377614	0.00592443528303705	0.00594961972469416	0.00609035339284233	0.00621424189153883	0.0062224405839974	0.0062542563250554	0.00634559725207976	0.00644175739287295	0.00649957027439827	0.00651631988789448	0.00651242316203625	0.00650983348362306	0.00652076779180596	0.0065461234359416	0.00657931545067083
flux1:	0.661108788554442	0.00424486361825861	0.00425740355004657	0.00428136006442622	0.00431055305841674	0.00433804735216654	0.00435788298233663	0.00436639254094957	0.00436298595385943	0.00435043651562829	0.00433460458398223	0.00432335030767633	0.00432444459258599	0.00434277930025339	0.00437789811339474	0.00442327028294252	0.00446832141054359	0.00450304774108352	0.00452368222858264	0.00453698949179145	0.00456028079365425	0.00461368281134049	0.00470224578179783	0.00479565151349964	0.00484033376171364	0.00484775476929788	0.00495199417113726	0.0051152516787442	0.0051476990193946	0.00534659708822472	0.00549828193105579	0.005497974427856	0.00549916159026188	0.00566422037084436	0.00586075989198214	0.00589246235546582	0.00604546627305021	0.00617820750373677	0.00618946353267092	0.00622292517050656	0.00631656388370332	0.00641505000197113	0.00647419379325828	0.00649112780181093	0.00648704787171388	0.00648502118296199	0.00649804193481714	0.00652708543873936	0.0065649800993764
flux1:	0.661371237458196	0.00406990335085882	0.00408019750559076	0.0041022809649417	0.00413038042930532	0.00415779457091051	0.00417860258118257	0.00418899283181697	0.00418807366811873	0.00417820042603312	0.00416477068874916	0.00415524462215452	0.00415717125450357	0.00417546621155025	0.00420992123934473	0.00425438504127811	0.00429870338007146	0.00433330963088034	0.0043549093115977	0.00437072064041946	0.00439828353038754	0.00445747991990488	0.00455258984409165	0.00465217814787337	0.00470144148177325	0.00471144705518064	0.0048192249584389	0.00498941970319727	0.00502268096097063	0.00522789083955761	0.00537935975770948	0.00538852407871302	0.00540040888138533	0.00556956234320357	0.00577893165813351	0.00581763321257827	0.00598334336610372	0.00612526561740418	0.00613996079777751	0.00617533233717826	0.00627144782222118	0.00637243213815762	0.00643305356997573	0.00645024194599309	0.00644596251154623	0.00644443430594646	0.00645948541204308	0.00649221827430193	0.00653490263597827
flux1:	0.661633686361949	0.00387529746868222	0.00388328571729031	0.00390338023190562	0.00393024039767885	0.00395743051006878	0.00397910104279105	0.00399132214845693	0.00399291314765957	0.00398580429920116	0.00397490209157737	0.00396722377883713	0.00397005389997539	0.00398830763959905	0.00402203085995625	0.0040654854127206	0.00410898128645567	0.00414342166901057	0.00416599346586283	0.00418435517021228	0.00421624740576609	0.00428127231264055	0.00438292309186078	0.00448870623794234	0.00454270360642199	0.00455551966688397	0.00466678368597691	0.00484391464886502	0.00487824869760484	0.00508960778019747	0.00524067097897061	0.00525989389407839	0.00528307794023368	0.00545620591786709	0.00567846388662129	0.00572457833048596	0.0059032859363194	0.00605462901011797	0.00607315007789186	0.00611074281544452	0.00620958290189227	0.00631332265878812	0.00637565840210305	0.00639324759928983	0.0063887953588472	0.00638769588204174	0.00640466435500189	0.00644098992523556	0.00648843332653362
flux1:	0.661896135265702	0.00366151096186879	0.00366719787469368	0.00368523676605242	0.00371073337136324	0.00373754324360241	0.00375992140213378	0.00377385372660124	0.00377789596006294	0.00377356118647428	0.00376525039884453	0.0037595048489925	0.00376330576599388	0.00378154106800983	0.00381450898631244	0.00385690723821019	0.00389954151774476	0.0039338039397862	0.00395735777032603	0.00397827708617411	0.00401447184887588	0.00408523912608171	0.00419329219936334	0.00430516990240565	0.00436399158427932	0.00437983016637886	0.00449449764485791	0.00467851585004024	0.0047142671134936	0.00493159232509959	0.0050821201878294	0.00511197571290122	0.00514700889457974	0.00532394257911713	0.00555900055116457	0.0056128643028331	0.00580469551732813	0.00596559883896871	0.00598832897052978	0.00602849327479515	0.0061303670529625	0.00623719928842756	0.00630157521183534	0.00631979278494952	0.00631524608828528	0.0063145099930439	0.00633323311294201	0.00637295846454233	0.00642500770381638
flux1:	0.662158584169456	0.0034293824246994	0.00343283810180775	0.00344880306961092	0.00347283157148799	0.00349909074763673	0.00352197523999318	0.00353742887920543	0.00354378211183852	0.00354215340643309	0.00353643725489126	0.00353267510048084	0.0035375093272125	0.00355577074135875	0.00358800018917089	0.00362934309879501	0.00367112021803727	0.00370521870892755	0.00372975950023874	0.00375319552694293	0.00379357001045939	0.00386985882117544	0.00398402716092892	0.00410177200861132	0.00416543437290925	0.00418448361593101	0.00430242655902617	0.00449321227481675	0.00453080015196821	0.00475387356118116	0.00490379412188413	0.00494482920542276	0.00499219665757406	0.00517271821942658	0.00542033404335383	0.00548219746282508	0.00568709476112541	0.00585758726634942	0.00588489713927516	0.00592801115670151	0.00603327672555792	0.0061436079376455	0.00621043369596093	0.0062295893707783	0.00622508503680453	0.00622466132507421	0.00624493623269304	0.00628777811767275	0.00634415744289515
flux1:	0.662421033073209	0.00318018864152543	0.00318154720595016	0.0031954661896703	0.00321794011564036	0.0032434636437529	0.00326660832958373	0.00328332622146784	0.00329177278774442	0.00329270797679809	0.0032895310234778	0.00328776812714626	0.00329369004779652	0.00331203752677767	0.0033435766383609	0.00338390232734952	0.00342485878970167	0.00345882250830151	0.00348434018532833	0.00351019413241675	0.00355451838102517	0.00363595941081341	0.00375579195128158	0.00387903466665866	0.00394746763344324	0.00396987891133869	0.00409090523242682	0.00428824051716032	0.00432814185965784	0.00455669194204163	0.00470598384459474	0.00475870011756789	0.00481880720237822	0.00500264938163146	0.00526242301213497	0.00533244317510529	0.00555014884959169	0.00573014066101031	0.00576237921230629	0.00580883463327262	0.00591788204177285	0.00603217239630914	0.0061019308922486	0.00612241355241977	0.00611815124997362	0.00611801290132393	0.00613960816461582	0.00618520291029896	0.00624551911556173
flux1:	0.662683481976962	0.00291570790009726	0.00291516320040476	0.00292710667214751	0.00294795596061699	0.00297254567027906	0.00299566381663316	0.00301332811842315	0.00302357987097797	0.00302686828119198	0.00302611911685686	0.00302633508692123	0.00303338485157406	0.00305188334070147	0.0030827978437921	0.00312216614405643	0.00316235516534675	0.00319621476575364	0.00322267303660412	0.00325077862201049	0.00329870549398654	0.00338476867067857	0.00350963598848707	0.00363785110528795	0.00371088462775111	0.00373675714531558	0.00386058872894621	0.00406412557334725	0.00410685022955822	0.00434052866070394	0.00448920947796136	0.00455404074408693	0.0046271957523353	0.00481404101164198	0.00508541151458446	0.00516364627486057	0.0053936885461564	0.00558296437216422	0.0056204492969606	0.00567063440407594	0.00578386385416069	0.00590260574953082	0.00597583709544693	0.00599810717378548	0.00599435073599539	0.00599450333303993	0.00601717186418609	0.00606508882868342	0.00612884147136031
flux1:	0.662945930880715	0.00263827921235016	0.00263607741035225	0.00264615292553407	0.00266532213646719	0.00268876928899981	0.00271154027615266	0.00272978162400636	0.00274148946595894	0.00274685921033955	0.00274837332522721	0.00275050862446592	0.00275870321180256	0.00277740843913209	0.00280776381622994	0.00284623702238842	0.00288571027110798	0.00291948262530424	0.00294680753066035	0.00297692246401206	0.00302797965801125	0.00311796431836733	0.00324704639982149	0.00337953894863936	0.00345688892924358	0.00348625228668049	0.00361250050806247	0.00382172502728096	0.00386778480060729	0.0041061387371132	0.00425424864937561	0.00433153385888747	0.00441792810605442	0.0046074069682553	0.00488965073201821	0.00497605373714748	0.00521773598199996	0.00541595014256924	0.00545895807047056	0.00551323836833958	0.00563103399161011	0.00575472504200969	0.00583200480033549	0.00585658161862574	0.00585365664378567	0.00585414521466073	0.00587763773789955	0.00592739567454832	0.00599399209752203
flux1:	0.663208379784469	0.00235085505537862	0.00234728407159279	0.00235562914728186	0.00237307559767787	0.00239516485825565	0.0024172431335687	0.00243565243935888	0.00244841801262777	0.00245554448413832	0.00245910705085091	0.00246305866550246	0.00247238039666966	0.00249132148188579	0.00252116190497251	0.00255878281143793	0.00259757036615541	0.0026312426881076	0.002659311834984	0.00269111121246831	0.00274469615418569	0.00283772443712279	0.00297000120894477	0.00310589490114385	0.00318714893743294	0.00321994420511883	0.00334808357288949	0.00356227691271068	0.00361214854111273	0.00385458847740218	0.00400216939590214	0.00409212093719113	0.00419180595090439	0.00438349418696695	0.00467572410844902	0.00477014031043266	0.005022533880538	0.00522920687966406	0.00527796310027277	0.00533665991023615	0.00545935971046191	0.00558847053491333	0.00567038226059591	0.00569782599091058	0.00569611310995366	0.00569702634319811	0.00572110445023199	0.00577218986345307	0.00584096435142588
flux1:	0.663470828688222	0.00205704541886768	0.00205242162946172	0.00205919536858629	0.00207488750926879	0.00209540237280693	0.0021164285776438	0.00213457112412782	0.00214796034946936	0.002156475684068	0.00216182421379137	0.0021674401472162	0.00217782326376534	0.00219698307817402	0.00222630826721544	0.00226307670773484	0.00230116636053182	0.00233468066170919	0.0023633138491172	0.0023963860080515	0.0024517640804966	0.00254677800749394	0.00268102302465162	0.0028192502232061	0.00290385347787762	0.00293991324999114	0.00306925379985147	0.00328745065971745	0.00334153361435638	0.00358729711308304	0.00373436740381312	0.00383703469096655	0.00394989625764467	0.00414331064336548	0.00444447596669075	0.00454663712169125	0.00480857815341699	0.00502309475864201	0.00507776236650679	0.00514112988014392	0.00526899274433549	0.00540393035011818	0.00549103280887536	0.00552192096199281	0.00552184426277705	0.00552331524753354	0.00554776296145391	0.00559964930141842	0.00566988535488779
flux1:	0.663733277591975	0.00176115049690453	0.00175580353943822	0.00176117778791964	0.00177509440600237	0.00179382439000772	0.00181343870987034	0.00183087041304282	0.00184442870538485	0.00185393215133846	0.00186075921596077	0.00186783234468182	0.0018791485441305	0.00189844299540759	0.0019271843069232	0.00196303345267574	0.00200035039736644	0.00203358899519863	0.00206254063568918	0.00209638564712045	0.00215269184614506	0.00224845416188913	0.00238323152971453	0.00252252509019209	0.00260976645518068	0.0026487942288518	0.00277845326207031	0.00299939922308676	0.00305796928275021	0.00330608118769331	0.00345260624263549	0.00356783480181137	0.00369356378882367	0.00388815621154441	0.00419704257606666	0.0043065622685219	0.00457665277093496	0.00479826160144376	0.00485893000264526	0.00492713143566214	0.005060302443526	0.00520137044588817	0.00529416033077514	0.00532905902870206	0.00533106935127129	0.00533327209238562	0.00535790483050045	0.00541007121084738	0.0054810256281924
flux1:	0.663995726495728	0.0014681780795714	0.00146243502920398	0.00146658614341609	0.00147871715623376	0.0014954671710558	0.00151332501011923	0.00152961076468994	0.0015428798273326	0.00155294909250611	0.00156090549596987	0.00156916755214974	0.00158121160009785	0.00160046919740353	0.00162846635138353	0.00166324002402624	0.00169962786190435	0.0017324004587316	0.00176135391332691	0.00179538454434769	0.00185162827138212	0.00194672678302635	0.00208039115375244	0.00221927809800713	0.00230827675397484	0.00234982589907653	0.00247869971186808	0.00270080890757208	0.00276396864812691	0.00301319880710308	0.00315905786835219	0.0032864444558034	0.00342450456999908	0.00361965434802177	0.00393488348758951	0.00405125134388586	0.00432786471184032	0.00455567935301255	0.00462235221109747	0.00469543588230048	0.00483391146320925	0.0049812688478071	0.00508014033083464	0.00511957108119135	0.00512412424870413	0.00512726542860689	0.00515193534265724	0.00520388341196586	0.00527481067169444
flux1:	0.664258175399482	0.00118383963449868	0.00117801006102005	0.0011811124873978	0.0011914621132256	0.0012060643708545	0.00122185437894046	0.00123658835011134	0.00124912445267457	0.00125932817254889	0.00126802709017004	0.00127714371055848	0.00128962043060307	0.0013085636401137	0.00133554359503193	0.00136897588739847	0.00140417985247511	0.00143621260695035	0.00146477639471482	0.00149832116863062	0.00155339365821087	0.00164624864873643	0.00177694807846258	0.00191374511202488	0.00200343765093636	0.00204689028406036	0.00217362673576588	0.00239494182086666	0.00246256942320504	0.00271138946116228	0.00285633936686824	0.00299518409642508	0.0031447770877042	0.00333978148022705	0.00365980995650751	0.00378238491531288	0.00406367585775482	0.00429667749346453	0.00436926036516006	0.00444713672430193	0.00459073148785732	0.00474435204370466	0.00484955502342982	0.00489395824607437	0.00490148876022359	0.00490579457445313	0.00493039147328862	0.0049816591552332	0.00505183452194138
flux1:	0.664520624303235	9.14516595975693e-4	9.08880038242341e-4	9.11102813363714e-4	9.19695725323973e-4	9.32024329481987e-4	9.45488600546804e-4	9.58316168066774e-4	9.69709735148933e-4	9.79621213695246e-4	9.88643903843525e-4	9.98211822902535e-4	0.00101072592693119	0.00102895598957207	0.00105451562438533	0.00108621425412661	0.00111986767430924	0.00115079477811924	0.00117850068106973	0.00121080869444691	0.00126349260690843	0.00135236698919243	0.00147804863337077	0.00161085978251475	0.00169998831307685	0.00174453462925888	0.00186750777565185	0.0020856646158697	0.00215736278036098	0.00240390403453519	0.00254754094337527	0.00269679795117387	0.00285682721209372	0.00305089026337178	0.00337400666030967	0.0035020094141803	0.00378592812720502	0.0040229696060952	0.00410125769086855	0.00418367850005052	0.00433199575927546	0.00449163062648512	0.00460322999489647	0.00465292709325282	0.00466381835985256	0.00466951672241636	0.00469396414645498	0.00474413519709273	0.00481287505728242
flux1:	0.664783073206988	6.67186179934953e-4	6.61983358322717e-4	6.63490324867886e-4	6.70381031415192e-4	6.80369030130542e-4	6.91324978584247e-4	7.01965810077401e-4	7.11862019608442e-4	7.21074366769768e-4	7.29978114623857e-4	7.39525696075546e-4	7.51576075262992e-4	7.68563146392677e-4	7.92157625593586e-4	8.21592696906911e-4	8.53207989059576e-4	8.82566563447259e-4	9.08869951481266e-4	9.39117405201054e-4	9.88098425139063e-4	0.00107111066582276	0.00118952972880072	0.00131624684615076	0.00140334894321605	0.00144796800099625	0.00156525654785209	0.00177745652863406	0.00185250379007467	0.00209451909469689	0.00223623974819679	0.00239446854319406	0.00256350256575771	0.00275572265665537	0.00308004284658261	0.00321254783163919	0.00349685809223664	0.00373666923163779	0.00382033579705913	0.00390687679078721	0.00405928486386691	0.00422443079353799	0.00434226937027163	0.00439742561338682	0.00441197830891633	0.00441927726332022	0.00444352375728317	0.00449223246129777	0.00455891063160305
flux1:	0.665045522110741	4.49294996465041e-4	4.44723658810038e-4	4.45677711434942e-4	4.50962923370791e-4	4.58621170064362e-4	4.66984242903203e-4	4.75255733168226e-4	4.83375693714261e-4	4.91518451404968e-4	4.99847450030197e-4	5.08839854670298e-4	5.19820102653173e-4	5.34900773655358e-4	5.55839731362061e-4	5.8233991105883e-4	6.11305812428115e-4	6.38535404378719e-4	6.62818607993576e-4	6.90117530983566e-4	7.33998351390868e-4	8.09138766090324e-4	9.17871728432994e-4	0.0010361792239649	0.00111958115834802	0.0011630247046657	0.00127239663405589	0.0014753898969983	0.00155269721431177	0.0017875297307814	0.00192649438692474	0.00209181466919127	0.0022680523542773	0.00245740912943525	0.00278086955770714	0.00291679711648074	0.00319909783725448	0.00344029164572175	0.00352887776587725	0.00361892613458382	0.00377454241788491	0.00394441828668541	0.00406808618969052	0.00412867699637283	0.00414707766178362	0.00415614137903542	0.00418014755236324	0.0042270783622784	0.00429113748567673
flux1:	0.665307971014495	2.68569732807415e-4	2.647854729525e-4	2.65356589715783e-4	2.69189827259067e-4	2.74626582967261e-4	2.80432667346722e-4	2.86272798317997e-4	2.92434792897627e-4	2.9919213448879e-4	3.06492051160742e-4	3.14342415365492e-4	3.23549464549519e-4	3.35933882194222e-4	3.53387785963471e-4	3.76146215227232e-4	4.01733369873807e-4	4.26181838417849e-4	4.47761979390537e-4	4.71172248551929e-4	5.08489963775753e-4	5.73641632605217e-4	6.70105418676727e-4	7.7749118664017e-4	8.55306470597118e-4	8.96088018462767e-4	9.94994278714618e-4	0.00118507745108551	0.00126315350577868	0.00148771615562634	0.00162281589753806	0.00179286919506355	0.00197410951128006	0.00215945119649959	0.00247980060675229	0.00261791016246222	0.00289565984193363	0.00313673924797737	0.0032296454953835	0.00332239342898242	0.00348007796357062	0.00365361180235571	0.00378242489908893	0.00384820822663564	0.00387050050340374	0.00388142472504299	0.00390514723478163	0.00395002969903278	0.004010987319166
flux1:	0.665570419918248	1.3275791397147e-4	1.29879717900431e-4	1.3025600613606e-4	1.32863275923356e-4	1.36303188578531e-4	1.39729403662385e-4	1.43218011685491e-4	1.47358293391933e-4	1.52488905982018e-4	1.58325902795062e-4	1.64413907694745e-4	1.71066657366739e-4	1.79857471558805e-4	1.9287659313512e-4	2.10969009597728e-4	2.32346293702777e-4	2.5328426086963e-4	2.714274377888e-4	2.89973749239507e-4	3.19222246992582e-4	3.72188337926858e-4	4.53667575558218e-4	5.47442543746475e-4	6.17578301683478e-4	6.53970181269014e-4	7.39550661027123e-4	9.12582646784557e-4	9.89511694087344e-4	0.00120028088704967	0.00133011247862698	0.0015020343691223	0.00168565326120921	0.00186568575010949	0.00218047634343165	0.00231936158981602	0.00258990503088144	0.00282926968462473	0.00292575035789352	0.00302019564389764	0.00317855545591197	0.00335438374961474	0.00348737345229361	0.00355787085064988	0.00358393189394633	0.00359672101438331	0.00362009508355797	0.00366269495044687	0.00372014438210656
flux1:	0.665832868822001	4.92984675853485e-5	4.74182330392893e-5	4.78188211473823e-5	4.9513937454871e-5	5.13149211720262e-5	5.26974847638165e-5	5.40749888656767e-5	5.62676880125447e-5	5.96264764566992e-5	6.36114050303248e-5	6.73104787365608e-5	7.058008320513e-5	7.48052060466768e-5	8.23533894352046e-5	9.47707599707185e-5	1.11034663442486e-4	1.27680772195879e-4	1.4162469468452e-4	1.54320423768247e-4	1.73979660939578e-4	2.12519185371786e-4	2.76203868246639e-4	3.53532730598562e-4	4.13706599109633e-4	4.4374792876165e-4	5.12852913981358e-4	6.64291974123853e-4	7.37728210630869e-4	9.30755400230098e-4	0.00105360711943052	0.00122401397846646	0.00140695166484498	0.00158023108527175	0.00188681070603947	0.00202489793067189	0.00228549459543308	0.00252144739794314	0.00262060777541069	0.00271556208940979	0.0028729670027731	0.00304944733802441	0.00318536339751369	0.00325985189218228	0.0032893763724859	0.00330392449438851	0.00332684692514233	0.00336695478715197	0.00342056142776011
flux1:	0.666095317725754	2.49311800076426e-5	2.41260979273585e-5	2.48144974574294e-5	2.60125752198775e-5	2.66792014355796e-5	2.65272315397102e-5	2.62100533203671e-5	2.66858639772618e-5	2.82475923071402e-5	3.00658902480734e-5	3.07799178091939e-5	2.98328819512139e-5	2.84934130049562e-5	2.94981572880537e-5	3.51954746178792e-5	4.54143027969313e-5	5.69731131329649e-5	6.59600184235003e-5	7.18397499544179e-5	8.0413653131622e-5	1.02287457782461e-4	1.45323010467181e-4	2.03268391719507e-4	2.51038440978446e-4	2.72556774838599e-4	3.21786613298762e-4	4.46751217699227e-4	5.13933337837804e-4	6.84877434882616e-4	7.9872926774154e-4	9.63723343572059e-4	0.00114248515895932	0.00130741586455286	0.00160292334901882	0.00173847406803766	0.0019863275016824	0.00221708073176148	0.0023178777511718	0.00241198284729454	0.00256659279890042	0.00274183014188917	0.00287915731709522	0.00295667366445667	0.0029891674010666	0.003005245609139	0.0030275604143353	0.00306497961440719	0.00311447381298192
flux1:	0.666357766629508	6.52651320680489e-5	6.56116440453911e-5	6.69081982125701e-5	6.8135991677178e-5	6.83282562078823e-5	6.73326484044179e-5	6.59247716325766e-5	6.50881510682713e-5	6.49729818618975e-5	6.44203846099014e-5	6.16301238179464e-5	5.56844432240797e-5	4.78180277723626e-5	4.12372121636027e-5	3.91989054960766e-5	4.24724385278505e-5	4.81858128267504e-5	5.15066861813789e-5	4.96685057209777e-5	4.57325650375831e-5	4.87606119277202e-5	6.83115185882235e-5	1.03893007086329e-4	1.36702492201595e-4	1.47351226260054e-4	1.73115963474125e-4	2.66470730234211e-4	3.24259567943729e-4	4.68442382021422e-4	5.7098353764586e-4	7.2617964631483e-4	8.96853333087916e-4	0.00105169333741575	0.00133305955850838	0.00146417864255543	0.00169646653539209	0.00192014777685051	0.00202139448493915	0.00211314604500084	0.0022629492451377	0.00243483530526743	0.00257182392012503	0.00265118200103552	0.00268596669122289	0.00270321847213096	0.00272470720379826	0.002759242918791	0.00280441088796551
flux1:	0.666620215533261	1.74337265585782e-4	1.759253023549e-4	1.78217482887127e-4	1.80119514323356e-4	1.80656173402453e-4	1.79692990512557e-4	1.77993269539398e-4	1.76437817718692e-4	1.74938346986565e-4	1.71961833268997e-4	1.65280207445489e-4	1.53673466919115e-4	1.38431798483563e-4	1.23335677000727e-4	1.12656345184921e-4	1.08189914276685e-4	1.07401211922029e-4	1.04450980572784e-4	9.41084023252927e-5	7.63668438381677e-5	5.8496578254399e-5	5.18234142015741e-5	6.20916257845797e-5	7.73292424151854e-5	7.46417198523344e-5	7.32410723007693e-5	1.29707567424726e-4	1.74648456800286e-4	2.87134138531891e-4	3.75800022857694e-4	5.16376269783468e-4	6.74668076033451e-4	8.1754379838115e-4	0.00108150110872406	0.00120615151253629	0.00142005616772886	0.00163471465175221	0.0017350887614583	0.00182286724945006	0.00196572789324776	0.00213199224919639	0.00226670178614255	0.00234652304956895	0.00238275282423149	0.00240069904067233	0.00242107763535394	0.00245252905659411	0.00249320354275078
flux1:	0.666882664437014	3.54201411051077e-4	3.57147713330738e-4	3.60897243837672e-4	3.64236960177286e-4	3.66092923828056e-4	3.66220936123984e-4	3.65225770892454e-4	3.63747184984055e-4	3.61355954466767e-4	3.56098355189837e-4	3.45332439817604e-4	3.27599104940456e-4	3.04336350104494e-4	2.80001349747289e-4	2.59978380429605e-4	2.47168233470773e-4	2.39396694244749e-4	2.29738307151903e-4	2.10280104034292e-4	1.77630966212012e-4	1.37014968279197e-4	1.01563019916921e-4	8.36872578180983e-5	7.87621030086159e-5	6.02218656259737e-5	2.79441937244469e-5	4.22345490349553e-5	7.06443670220991e-5	1.46342351982505e-4	2.18371945552045e-4	3.39145638207333e-4	4.80436741985763e-4	6.09368529605056e-4	8.52471181036264e-4	9.68496233644445e-4	0.00116123544220348	0.00136484984112239	0.00146290677055744	0.00154501430747093	0.00167872801535681	0.00183699901724077	0.00196735311436801	0.00204610913653984	0.00208279886027654	0.00210085301413909	0.00211977652350913	0.00214793386352032	0.00218398635522068
flux1:	0.667145113340768	6.04593416803781e-4	6.09052862312671e-4	6.14798838384659e-4	6.20454247215647e-4	6.24751679509691e-4	6.2720371518241e-4	6.28104505448841e-4	6.27709999277187e-4	6.25145613981888e-4	6.17991092738936e-4	6.03207038069003e-4	5.79160292692638e-4	5.47527100053729e-4	5.13535698293269e-4	4.83768039589697e-4	4.62292633246981e-4	4.47313234681302e-4	4.30746622380149e-4	4.01801055570389e-4	3.53405796272986e-4	2.88485196091051e-4	2.21981106234543e-4	1.73347473144691e-4	1.45776289717405e-4	1.0890126751722e-4	4.2138398567549e-5	9.10777981429656e-6	1.71847095369098e-5	5.0974020090756e-5	1.03487127666865e-4	1.99015517852209e-4	3.18439196207908e-4	4.31378424430477e-4	6.50036092812393e-4	7.55190038397599e-4	9.24048589978871e-4	0.0011145376436642	0.00120872845684195	0.00128343050102911	0.00140578528529188	0.00155365824412841	0.00167750882104682	0.0017535742789585	0.00178963869349758	0.00180713244775655	0.00182420841509816	0.0018488560938158	0.00188019223688402
flux1:	0.667407562244521	9.22717815096087e-4	9.28891753805868e-4	9.37249024091852e-4	9.46202324738738e-4	9.54195072205416e-4	9.60362647755883e-4	9.64537022669274e-4	9.66449407269138e-4	9.64678384996713e-4	9.56294685526934e-4	9.37880215537485e-4	9.07691855966704e-4	8.67727597542743e-4	8.24066451068005e-4	7.84551691621478e-4	7.54461505813539e-4	7.32383665940186e-4	7.09013815499474e-4	6.70512140151806e-4	6.0586486013256e-4	5.15453463030198e-4	4.16004775803622e-4	3.34320030746324e-4	2.81822777636165e-4	2.24259631746666e-4	1.19632693166624e-4	3.44448110396682e-5	1.83968951461152e-5	5.26797327947528e-6	3.53601841704692e-5	1.00063977094465e-4	1.92602636167612e-4	2.8748030140352e-4	4.78006074494601e-4	5.69993155715571e-4	7.12355380340809e-4	8.87592914809217e-4	9.76287587392729e-4	0.00104185807333793	0.00115069840525213	0.00128580825451947	0.00140100601845898	0.00147271973874754	0.00150702178699591	0.00152323992149225	0.00153805044905617	0.00155897727662608	0.00158553687436364
flux1:	0.667670011148274	0.00130319479983444	0.00131133539873621	0.00132298744321897	0.00133630807599574	0.00134935884331233	0.00136076918801698	0.0013697644621995	0.00137541832572199	0.00137566882725388	0.0013670409961995	0.00134575875887052	0.00131002915890017	0.00126224348206187	0.00120939039336628	0.00116061075697686	0.0011224077520557	0.00109374487342753	0.00106404199125269	0.00101627496118053	9.35265252131451e-4	8.18628258900213e-4	6.84819633444461e-4	5.68214918813252e-4	4.8881349869104e-4	4.08437073463764e-4	2.62927154458693e-4	1.21225467625221e-4	7.74122389883531e-5	1.26209160192492e-5	1.74724996840124e-5	4.57783311849952e-5	1.06378100228401e-4	1.8116378735794e-4	3.39836926570161e-4	4.16358766341542e-4	5.29742554099884e-4	6.87578390108902e-4	7.6909472631121e-4	8.2386325317284e-4	9.17154726868067e-4	0.00103725017975444	0.00114171845927518	0.00120744971767723	0.00123885572704613	0.00125307893680551	0.0012652107185674	0.00128222723033651	0.00130398974929845
flux1:	0.667932460052027	0.00173819321090896	0.00174860274818334	0.00176428818097039	0.00178310853463639	0.00180265794566542	0.0018209421393598	0.00183644893250944	0.00184747572990958	0.00185123859312308	0.00184368808979787	0.00182071230115039	0.0017805216341533	0.00172595561655296	0.0016649452073295	0.00160793242586449	0.0015626296866684	0.00152835101478976	0.0014931952768417	0.0014368559527675	0.00133981900896709	0.00119673985220788	0.00102771927589025	8.74847265628556e-4	7.66961548586909e-4	6.61973640034103e-4	4.73050286361303e-4	2.71126487158296e-4	1.96206586135497e-4	7.54335020455916e-5	5.2427041195986e-5	3.89235125955788e-5	6.26226949918908e-5	1.15391729207954e-4	2.38534278996843e-4	2.97344660704238e-4	3.79437302045913e-4	5.1772521043883e-4	5.90363493815464e-4	6.32763125754242e-4	7.08655249617015e-4	8.11671450382625e-4	9.03480149152132e-4	9.61697062900886e-4	9.89135938263799e-4	0.001000689191845	0.00100977001406377	0.00102273237013474	0.0010397282672527
flux1:	0.668194908955781	0.00221775684960101	0.00223078084944143	0.00225127258692556	0.00227675546324505	0.00230428194562661	0.00233113264092929	0.00235494632480945	0.00237314492172433	0.00238215720099353	0.00237734016625969	0.00235426896885247	0.00231120099633684	0.00225145847469607	0.00218391685340642	0.0021202863974439	0.00206943906195606	0.00203099586970962	0.00199169976028445	0.00192790640521729	0.00181565451425953	0.00164648378037291	0.00144203244188293	0.00125215158293861	0.00111468680008142	9.83708317508132e-4	7.4944868337199e-4	4.84399623896883e-4	3.7547650306767e-4	1.94984411570674e-4	1.41824908822404e-4	8.14254411855638e-5	6.34918393506365e-5	9.24974523532188e-5	1.76562463224526e-4	2.15527880733344e-4	2.64223793035582e-4	3.80857042393396e-4	4.42940096613557e-4	4.71554303546264e-4	5.28439060240821e-4	6.12565804222109e-4	6.900022334819e-4	7.39338897723557e-4	7.61862090045988e-4	7.70165687668614e-4	7.75905178205165e-4	7.84744266153078e-4	7.97071736929791e-4
flux1:	0.668457357859534	0.00273030993046721	0.00274632310583171	0.00277239931902336	0.00280569632232759	0.00284266582481505	0.00287978312911683	0.00291375094929333	0.00294104048055248	0.00295724719385169	0.00295712638081395	0.00293596332724642	0.0028920943196599	0.00282933546275309	0.00275747585669749	0.00268942277734461	0.00263512310588873	0.00259444286936999	0.00255274562148186	0.0024830398581715	0.00235687070081556	0.00216255234243078	0.00192313289502602	0.00169617321742774	0.00152859336245755	0.00137074444831245	0.00108993639206403	7.59800869601887e-4	6.14558536871442e-4	3.71339579818988e-4	2.86170191920334e-4	1.7427506109516e-4	1.10346182246384e-4	1.14092764730879e-4	1.5576065858073e-4	1.72924283601484e-4	1.86364259518024e-4	2.7931848226316e-4	3.29236271805305e-4	3.42843482252868e-4	3.79407454652764e-4	4.43150201662578e-4	5.04783614840907e-4	5.44102572970947e-4	5.6094135783256e-4	5.65561397417335e-4	5.67793186164323e-4	5.72546820552933e-4	5.80392791844226e-4
flux1:	0.668719806763287	0.00326330568658376	0.00328268997661278	0.00331509632987275	0.00335729678679833	0.00340510184881784	0.00345412656893468	0.00350007909436428	0.00353843204806457	0.00356392319013405	0.00357070976469959	0.00355380990876531	0.0035116576852871	0.00344854959167358	0.00337512381092713	0.00330537539447824	0.00325020769070209	0.00320965256955472	0.00316768361119554	0.00309400117843852	0.00295568036465445	0.00273775226649918	0.00246453186714409	0.00220113819538233	0.00200352115872479	0.00181848483174756	0.00149070826492155	0.00109457602550217	9.11397283381567e-4	6.03302546214303e-4	4.84809075339644e-4	3.17458624308008e-4	2.03678150031403e-4	1.80991238452031e-4	1.77269824546152e-4	1.70915919123544e-4	1.4752700610165e-4	2.14909190553699e-4	2.51166472670923e-4	2.48780636744206e-4	2.6404868708806e-4	3.06279807827638e-4	3.51016618537658e-4	3.79463324690082e-4	3.90079857657226e-4	3.90774563769651e-4	3.89496554493322e-4	3.90342018522754e-4	3.94005441989068e-4
flux1:	0.66898225566704	0.0038039632695508	0.00382707790695565	0.00386648136767952	0.0039185522843796	0.00397844101997365	0.00404087570489953	0.00410054274804678	0.00415189800417961	0.00418882009161575	0.00420488414419454	0.00419486328079726	0.00415729479283869	0.00409691761724687	0.00402512208863122	0.0039568463777713	0.00390380113977678	0.00386609042944938	0.00382630172783467	0.00375091582537973	0.00360263349456695	0.00336320166390188	0.00305804816347972	0.00275959825623857	0.00253266983164483	0.00232073604071772	0.00194641826496492	0.00148450510479052	0.00126256582093444	8.88410284726969e-4	7.359080974586e-4	5.09919351228592e-4	3.43063105329094e-4	2.93151734092985e-4	2.4147471237031e-4	2.10190103435823e-4	1.48724690657682e-4	1.88826227928904e-4	2.10091177762697e-4	1.90996683372353e-4	1.84365406666221e-4	2.04363393098353e-4	2.31490323793161e-4	2.48536469436856e-4	2.52665203538012e-4	2.4942353480699e-4	2.44832738922062e-4	2.42116436792212e-4	2.42031265833822e-4
flux1:	0.669244704570794	0.00434002508729605	0.00436716962339643	0.00441410531225467	0.00447682423430168	0.00454982134125179	0.00462694134584268	0.00470185458830034	0.00476801260682322	0.00481845691448207	0.00484620886802883	0.00484581823578477	0.00481591824801736	0.00476162972348014	0.00469496926897186	0.00463164283360567	0.00458399356593101	0.00455209343822067	0.00451716382825906	0.00444260381519846	0.00428690758280044	0.00402859546394176	0.00369404714821535	0.00336264406280212	0.00310778947243038	0.00286987786227021	0.00245032025507603	0.00192400503744442	0.00166333947705538	0.00122297679391477	0.00103647488752017	7.49554615544892e-4	5.2713963623376e-4	4.49647096581531e-4	3.47965659516534e-4	2.90694780460054e-4	1.90267034672592e-4	2.01618055303671e-4	2.0676934274853e-4	1.70548648118493e-4	1.41808126451104e-4	1.39282893681507e-4	1.48495708728818e-4	1.53968674609276e-4	1.51645058344913e-4	1.44714220461517e-4	1.37232620640299e-4	1.31493381151106e-4	1.28248131364988e-4
flux1:	0.669507153474547	0.00486046183120772	0.00489183430131346	0.00494664832962285	0.00502053264501275	0.00510735643735354	0.00520011537300891	0.00529150239098287	0.0053740075801924	0.00543988048276904	0.00548162926131412	0.00549360208283293	0.00547450985448118	0.00542977557472013	0.00537189258630813	0.00531713521015839	0.00527828525994201	0.00525527257945202	0.00522799013049094	0.00515694084655266	0.00499664953057722	0.00472252586983463	0.00436173692376799	0.00400017649233918	0.00371942944084922	0.00345709041417023	0.00299446544749098	0.00240628700353864	0.00210782098114434	0.00160218419370595	0.00138242257120085	0.00103325118706887	7.5362238916158e-4	6.48662232843293e-4	4.95524643203462e-4	4.11614887569369e-4	2.71732442738485e-4	2.53154290026332e-4	2.41323896557827e-4	1.87876398678527e-4	1.37219196243484e-4	1.12322139276098e-4	1.03738200104032e-4	9.78344938466157e-5	8.94084462763845e-5	7.9307433020227e-5	6.95956760356535e-5	6.15783388753905e-5	5.59289363342328e-5
flux1:	0.6697696023783	0.00535605674094105	0.00539171049022128	0.00545450327541448	0.00553974123089449	0.00564072262151735	0.00574965872662757	0.00585833556844421	0.00595835366288366	0.0060412376620893	0.00609903500784028	0.00612591506489338	0.00612063994778601	0.00608884083723401	0.00604332145422661	0.00600070909689741	0.00597401918495082	0.00596292902633477	0.00594605984148125	0.00588124870869143	0.0057193528230529	0.00543284288388516	0.00504950805532046	0.00466122357864751	0.00435723389347962	0.00407262854296183	0.00356994756907783	0.00292356160283112	0.00258911198236179	0.00202021822012267	0.00176867641561856	0.00135695884919685	0.00101934907735221	8.87524290025035e-4	6.82139051596498e-4	5.71373776146684e-4	3.91962614460654e-4	3.42615291668227e-4	3.13224487439551e-4	2.42775485985528e-4	1.7079237210376e-4	1.24110538518138e-4	9.82642039853584e-5	8.15455746795128e-5	6.76780745706543e-5	5.51951557162302e-5	4.41515474789106e-5	3.48079242371463e-5	2.76807186239389e-5
flux1:	0.670032051282053	0.00581981384270438	0.00585961769591967	0.00593019355017096	0.00602658368614272	0.00614159463097468	0.00626674636741058	0.00639301784411843	0.00651121840434286	0.00661223499356677	0.00668771815648104	0.00673168362931331	0.00674291362051845	0.00672714510018197	0.0066973169040691	0.00667018692230897	0.00665879629474443	0.00666246462196511	0.00665861787450744	0.00660269797022739	0.00644225374772482	0.00614703936120172	0.0057453020251046	0.00533428904011043	0.00501027060011545	0.00470613070404546	0.00416718411314745	0.00346728219903085	0.00309952293187991	0.00247044206495651	0.00218931840716284	0.00171580006161773	0.00132036095924577	0.00116276546541817	9.05044833762954e-4	7.67662231307488e-4	5.49083016688965e-4	4.68504818992899e-4	4.21291186586437e-4	3.34390338602623e-4	2.42052909608433e-4	1.74587503344824e-4	1.32408379008843e-4	1.05780355199043e-4	8.74225729067715e-5	7.35957333032815e-5	6.23390205066e-5	5.28141690070683e-5	4.52965782575044e-5
flux1:	0.670294500185807	0.00624715530000978	0.00629076246076964	0.00636859197724204	0.00647549845518677	0.00660389821050506	0.00674473834735769	0.00688831631092839	0.00702477175993601	0.00714445877423811	0.00723870545664168	0.00730140301123407	0.00733132205503692	0.0073342010695375	0.00732293827813741	0.00731420210096607	0.0073208571458326	0.0073417707296431	0.00735327006568537	0.0073087074454379	0.00715273111632012	0.0068526450520011	0.00643699304040795	0.00600771731670936	0.00566737823860931	0.00534694779650788	0.00477622001052295	0.0040284144202118	0.00363081075942923	0.00294559980029358	0.00263776265062089	0.00210421057333115	0.00165201345565745	0.00147021634293267	0.00116079830337648	9.97495423337043e-4	7.40550125765446e-4	6.28687358645837e-4	5.63721493980217e-4	4.61230851814796e-4	3.49862006729598e-4	2.62992403307185e-4	2.05767568033492e-4	1.70441392729667e-4	1.48797083234146e-4	1.34877738244587e-4	1.24713462263467e-4	1.16316413913479e-4	1.09633671866307e-4
flux1:	0.67055694908956	0.00663589782347347	0.00668272887506365	0.00676693050225121	0.00688326158725168	0.00702386889490787	0.00717926613115517	0.00733921587660585	0.00749332844686034	0.00763154460246896	0.00774495416551373	0.00782735841035991	0.0078774883285953	0.00790098436821885	0.00791053632223711	0.00792251441609286	0.00794941807252112	0.00798958307187544	0.00801835375796297	0.0079873265112673	0.00783869482114426	0.00753761440956018	0.00711276770520853	0.00667005959200345	0.00631751665488922	0.00598447650470789	0.00538703886375582	0.00459771822095329	0.00417443194594564	0.0034380385209761	0.00310695213918201	0.00251610340090143	0.00200911103922411	0.001805124949148	0.0014453732421829	0.00125729551468858	9.63223899830922e-4	8.20449466470512e-4	7.38140891852346e-4	6.21213392076236e-4	4.92447425393945e-4	3.87882866620583e-4	3.17205375157643e-4	2.74645608927109e-4	2.51118870463212e-4	2.38520637620945e-4	2.30892338583596e-4	2.25051886601369e-4	2.20529721449204e-4
flux1:	0.670819397993313	0.0069860237927958	0.0070352682842627	0.00712461431141451	0.00724882990361661	0.00739992772374482	0.00756814334387644	0.0077428666982847	0.00791333309885562	0.00806920087181471	0.00820141424613978	0.00830372607404108	0.00837480732573238	0.00842011181269985	0.00845196870802195	0.00848626079103412	0.00853495421878105	0.00859579306650156	0.00864327260087101	0.00862758764186517	0.00848894936375483	0.0081906934162411	0.00776148731566618	0.00731042537937016	0.00695010460552999	0.00660848168888164	0.00598986670449962	0.00516602833972021	0.00472179778493	0.00393993716096698	0.00358956594754958	0.00294504677576865	0.00238605849772589	0.00216229440089349	0.00175427751450388	0.00154299506861594	0.00121346138767336	0.00104058193518726	9.41674665973278e-4	8.11724669630136e-4	6.67459468489541e-4	5.47181492241766e-4	4.64888529451503e-4	4.16749815189335e-4	3.92881653993826e-4	3.83117402326421e-4	3.79545487227717e-4	3.7775323565322e-4	3.76767885726645e-4
flux1:	0.671081846897066	0.00729928571614574	0.00734992504338957	0.00744287502416044	0.00757302662523103	0.00773240331118686	0.00791112749939523	0.00809838819766391	0.0082832087782964	0.00845510367574447	0.0086049712552424	0.00872656535278552	0.00881848753379856	0.00888593262966968	0.00894073917594799	0.00899813948944909	0.00906942452717171	0.0091517081135621	0.00921878572945212	0.00921981743805676	0.00909351919343378	0.00880175130524088	0.00837301816738525	0.00791880493492035	0.0075553303070862	0.00720939331686057	0.00657545412371191	0.00572451953931291	0.00526451899366778	0.0044435299117477	0.00407822551794354	0.00338444585644037	0.00277701950660955	0.00253623049249288	0.00208268160281337	0.00185015432186876	0.00148722517392942	0.00128547725571484	0.00117103620391346	0.00102970424343187	8.720485933645e-4	7.38247903809954e-4	6.46352792506864e-4	5.94410253682765e-4	5.7180850745086e-4	5.66420156555559e-4	5.68432641613774e-4	5.7217704330202e-4	5.76095632362052e-4
flux1:	0.67134429580082	0.00757869971863803	0.00762955151373386	0.00772431313692374	0.00785811622895931	0.00802314334633705	0.00820957188385251	0.00840656476920029	0.00860309976015857	0.00878868971686322	0.0089542920858208	0.00909371938688376	0.00920550785063308	0.00929454127024335	0.00937206464733879	0.00945252806278056	0.00954643536688434	0.0096502543697202	0.00973724227520095	0.00975589511932284	0.00964392344174311	0.00936206395954062	0.00893851635910616	0.00848634907569954	0.00812442171008102	0.00777856530350589	0.00713532453695659	0.00626494467893357	0.00579462837201076	0.00494131334131308	0.00456568954193042	0.00382771836276499	0.00317607337209097	0.00292129013782567	0.00242555065299557	0.00217408419530473	0.0017801989229639	0.00155123512974659	0.00142262496757141	0.00127173911439603	0.0011029583177025	9.57970088674433e-4	8.58592781123215e-4	8.04671094723907e-4	7.84938980455544e-4	7.85425396899925e-4	7.94485795060574e-4	8.05182161658303e-4	8.1529788739691e-4
flux1:	0.671606744704573	0.00782799271130763	0.00787777406191317	0.00797238802951374	0.00810732297329509	0.00827506577491644	0.00846601340376153	0.0086694743370553	0.00887454489820509	0.00907087851302784	0.00924959969943905	0.00940464532155653	0.00953450507511532	0.00964372239520486	0.00974287604701867	0.00984553635870219	0.00996134021963018	0.0100861161721438	0.0101927528224211	0.0102294482745243	0.0101333887315232	0.00986453716439246	0.00945065526964274	0.00900559497248296	0.00864986574852616	0.0083084862879191	0.0076619791000211	0.00677983625334697	0.00630477271467486	0.00542622853027348	0.00504502887965525	0.00426845577974642	0.00357736185692924	0.00331182233925622	0.00277777194983987	0.00250996687193079	0.0020879019177771	0.00183376808515031	0.00169262625397694	0.00153416241196062	0.0013566252363383	0.00120286668308833	0.00109816729160686	0.00104407351201079	0.00102874223533629	0.00103649091547431	0.00105392908716856	0.00107285133457953	0.00109031894647387
flux1:	0.671869193608326	0.00805106784975248	0.00809847183130822	0.00819091394781419	0.00832434775131817	0.00849170024549218	0.00868374263542666	0.00889009140059954	0.00910011837776784	0.00930375565125565	0.00949240337339756	0.0096601952589746	0.00980560799746334	0.00993283882461806	0.0100517588279164	0.0101749962509988	0.0103112733564487	0.0104558070260976	0.010581290477982	0.0106359770713831	0.0105569905056295	0.010303859992752	0.00990378627566515	0.00947062914334531	0.00912556876443808	0.00879293559654129	0.00814905208281609	0.00726266522320935	0.00678836830197268	0.00589181246999145	0.00550977568801439	0.00470056414486307	0.00397521999547948	0.00370229517483209	0.00313427118396013	0.00285296690828249	0.00240579530737958	0.00212889973715666	0.00197710498138302	0.00181314793331709	0.00162927733019103	0.00146919076715673	0.00136131007848838	0.00130877473349874	0.00129924514833506	0.00131547308348916	0.00134242477611092	0.00137064481827737	0.00139642228284328
flux1:	0.67213164251208	0.00825154436392843	0.00829532207118462	0.00838361304949079	0.00851293133349754	0.00867676457520161	0.00886639725182838	0.00907190189022426	0.0092830710431272	0.00949024588011029	0.00968520864283316	0.00986236739435468	0.0100202328091699	0.0101626726010211	0.0102988390902035	0.0104403901890927	0.0105951163995482	0.0107576685340458	0.0109007161561959	0.0109729004780547	0.0109117160188567	0.0106765815522363	0.0102940263914875	0.0098771821101617	0.00954695366951805	0.00922708110448658	0.00859141396475578	0.00770795433111617	0.00723971755816913	0.00633231613942322	0.0059540439855384	0.00511838125276932	0.00436428737671506	0.00408740483972078	0.00349011315792757	0.00319832796834572	0.00272937466307708	0.00243244989615482	0.00227208712325797	0.00210479339051693	0.0019170225224181	0.00175302611204438	0.00164403593759946	0.00159466580816767	0.00159216305880448	0.00161787123528921	0.00165523125880627	0.00169357140031658	0.00172837335201542
flux1:	0.672394091415833	0.00843241261762518	0.00847145157144784	0.00855376352257572	0.00867650026295003	0.00883381052982644	0.00901761090211524	0.00921855939995722	0.00942699904358926	0.00963379965269803	0.00983122715304622	0.0100140439774293	0.0101808528459299	0.0103352286416143	0.0104856214701343	0.0106427218169925	0.0108133985844158	0.0109917962220262	0.0111507257868447	0.0112395215391592	0.0111964458506234	0.0109811081094895	0.0106192702554405	0.0102226528193217	0.00991099292197946	0.00960751908017291	0.00898522274078541	0.00811134621002514	0.00765408739461834	0.00674278958470326	0.00637262173893547	0.0055167698742255	0.00473959904276042	0.00446216556457811	0.00384058527906264	0.00354145298654191	0.00305424607534202	0.00274030328461343	0.00257362486882113	0.00240518753698453	0.00221592157189786	0.00205036870479578	0.00194223348704598	0.00189747794896081	0.00190302147143192	0.00193896594769051	0.0019873585240654	0.00203636094728426	0.00208062847996566
flux1:	0.672656540319586	0.00859582605083514	0.00862921583564185	0.00870396437188456	0.00881791689281294	0.0089659601638868	0.00914073832772496	0.00933360282984536	0.00953555874181142	0.00973811062291842	0.00993410216192218	0.0101187298257923	0.0102907542300698	0.0104535103619961	0.010614786099715	0.0107843341015234	0.0109681346189088	0.0111598950010448	0.0113327214275388	0.0114369132895803	0.0114118553826354	0.0112176220465583	0.0108791280403399	0.0105060647174627	0.0102161797800199	0.00993225906826211	0.00932792658818784	0.0084696290681329	0.00802775194570594	0.00711913652393326	0.00676103673763006	0.00589118880013832	0.00509665741972559	0.00482198173175427	0.0041812647819207	0.00387796836057298	0.00337618591742537	0.00304846163831601	0.00287784469827856	0.00271045950949544	0.00252204256764739	0.00235718949829614	0.00225173903505602	0.00221287009673717	0.00222725950280042	0.00227394010891222	0.00233370804702561	0.00239362366889971	0.00244751332752576
flux1:	0.672918989223339	0.00874303161233003	0.00877010896590452	0.00883602141091668	0.00893933974621762	0.00907574049529132	0.00923866591254707	0.00942024578401883	0.0096122390322045	0.00980687566462075	0.00999766131126033	0.0101803027299998	0.0103537882183944	0.0105212773787579	0.0106899539775877	0.0108686835663158	0.0110626080896656	0.011265071709569	0.0114496133626928	0.0115677321116796	0.0115602427710764	0.0113879288385121	0.01107479510116	0.0107279590159851	0.0104624432795037	0.0102006592028652	0.00961822292356466	0.00878072434005095	0.0083580036235815	0.00745814220260409	0.00711559970308579	0.00623774481918431	0.00543148816141115	0.00516270525347712	0.00450807262024063	0.00420377510861269	0.00369118701528391	0.00335308187067317	0.00318098075436646	0.00301681217004233	0.00283149795028299	0.00266947816964398	0.00256838988084297	0.00253649435854373	0.00256030983681388	0.0026179755123906	0.00268918773908971	0.00275998455040663	0.00282337723698695
flux1:	0.673181438127093	0.00887442243105287	0.00889479061889525	0.00895094381271337	0.00904218675688753	0.00916501231613528	0.00931370659756646	0.00948123954365024	0.00966019544707816	0.00984360396645677	0.0100257049936837	0.0102027854617344	0.0103741309973187	0.0105427967605936	0.0107154327058694	0.0109000828885077	0.0111011128393076	0.0113115772107183	0.011505565575747	0.0116359706404599	0.0116452949756291	0.0114952427982011	0.0112088631051094	0.0108902338782527	0.0106510147700173	0.0104133189371191	0.0098559799189651	0.00904364137812741	0.00864313664235978	0.00775747836721892	0.00743342815836726	0.00655322895706976	0.00574068321816966	0.00548068196246062	0.00481731799738104	0.00451509135098338	0.00399549579625762	0.00365050521471316	0.00347939855460935	0.00332054431026823	0.00314046845731683	0.00298327151992395	0.00288805960498911	0.00286404050218414	0.00289765473073761	0.00296632264714711	0.0030487975624173	0.00313018635014626	0.00320271454729125
flux1:	0.673443887030846	0.00898968322490978	0.00900320401540275	0.00904902920146538	0.00912718368014922	0.0092349798537647	0.00936757024840466	0.00951880489426906	0.009682145238965	0.00985147795022792	0.0100218362310545	0.0101901480567984	0.0103560619362873	0.0105226007714697	0.010695957083193	0.0108834275339515	0.0110886688307328	0.0113045150487708	0.0115057016969821	0.0116466669677842	0.0116718077558687	0.0115439262003747	0.0112850856350759	0.0109959407718502	0.0107842555220606	0.0105719370513017	0.0100421268525739	0.00925840416390983	0.00888240659247602	0.00801568847712174	0.00771245370806349	0.00683513952886684	0.00602143384660755	0.00577279032363809	0.00510573740213172	0.00480849073064965	0.00428564568857575	0.00393728338074064	0.00376961568328464	0.00361806867281204	0.00344522098470742	0.0032946732678721	0.00320668157023194	0.00319126489462808	0.00323486232289355	0.00331434650507849	0.00340768692528917	0.00349916033326618	0.00358024990287716
flux1:	0.673706335934599	0.00908799176368004	0.00909475213818952	0.00913000880958036	0.00919447395346803	0.00928626249297686	0.00940139563933108	0.00953462382086669	0.00968031910456431	0.00983326605886358	0.00998933616077523	0.0101461481398202	0.0103037713170207	0.0104652649248449	0.01063644070682	0.0108239244378555	0.0110307318626609	0.011249536855738	0.0114557918601724	0.011605590181654	0.0116453786155254	0.0115391991140356	0.0113081135014016	0.0110490508806728	0.0108654558834096	0.0106791431024778	0.010178519482332	0.00942595444893714	0.00907596865211488	0.00823215500669261	0.00795141391432096	0.00708169309162957	0.00627155488561313	0.00603647438233094	0.00537053085979614	0.00508094044709653	0.00455849147888263	0.00421020754087176	0.00404832627963705	0.00390593339614914	0.00374212852918421	0.00359987373712842	0.00352026923683808	0.00351401233171097	0.00356761123600494	0.00365755562770203	0.0037611899917368	0.00386206948613786	0.00395099063994552
flux1:	0.673968784838352	0.00916823892340707	0.00916849819013458	0.00919322285754443	0.00924376462145067	0.00931900785093277	0.00941582811722221	0.00952987990458419	0.00965646307496956	0.00979128548156041	0.00993108752539786	0.0100742157305968	0.0102212076717315	0.010375219761268	0.0105417548066865	0.010726841246918	0.0109329173781787	0.0111525458490651	0.0113619422170352	0.0115189236544359	0.0115720930260226	0.0114868385154512	0.0112832160419118	0.0110542052070241	0.010898616798563	0.010738310421147	0.0102677862601074	0.00954803506948238	0.00922479606028812	0.0084070493846321	0.00814982840117393	0.0072918226992746	0.00648949985490701	0.00626977090550725	0.00560939619807256	0.00532984066980481	0.00481124762620599	0.00446634439768162	0.00431243481698423	0.00418085351206692	0.00402769982801605	0.00389517790607988	0.00382494247886273	0.0038282404846381	0.00389171349938734	0.003991624421592	0.00410484862728628	0.00421433331417539	0.00431025443466464
flux1:	0.674231233742106	0.00922923474900374	0.00922336039791734	0.00923779936760756	0.00927448499888528	0.00933302658156962	0.00941112719384477	0.00950533565400648	0.00961188285419489	0.00972741115885896	0.0098495465173642	0.00997738676528689	0.0101119726324807	0.0102566076205787	0.0104165485665591	0.0105972928951252	0.0108007571078339	0.0110194285036337	0.0112303078339065	0.0113929666976997	0.0114582236909015	0.0113928848942656	0.0112160044848092	0.0110164618522455	0.0108882243511217	0.0107533585735966	0.0103131609487947	0.00962705679122563	0.00933057997448518	0.00854126425640373	0.00830795769605793	0.00746516147426468	0.00667436478600521	0.00647132866120458	0.00582055992642126	0.0055530646491458	0.0050415310307086	0.00470308099931699	0.00455910205665169	0.00443975664040973	0.00429862407293519	0.00417704840534741	0.00411696767886654	0.00413005587201654	0.00420314568844885	0.00431241941693003	0.00443443417500327	0.00455164566524063	0.00465368362874552
flux1:	0.674493682645859	0.00926987689161449	0.00925827888795425	0.0092628158093173	0.00928593940834316	0.00932793242790587	0.00938729000065895	0.00946143535024415	0.00954752204810297	0.00964312556322639	0.0097467606692849	0.00985828628760183	0.00997926749167734	0.0101131917318743	0.0102651211492683	0.0104400782859412	0.010639503432443	0.0108558308568556	0.0110668463885058	0.0112338723010095	0.0113099601992394	0.0112633726842287	0.0111121720879822	0.0109410530644687	0.0108390274948907	0.0107285530692913	0.0103183072741754	0.00966595218809524	0.00939561209064893	0.00863632770529549	0.008426743040353	0.00760200887161064	0.00682587764842902	0.0066404162424406	0.00600280136228327	0.0057489963982714	0.00524740598108501	0.00491817682680625	0.00478580263328401	0.00467984345872581	0.00455183250493561	0.00444216659695656	0.00439281617388885	0.00441576744221665	0.00449809586934712	0.00461603846730444	0.00474597831930942	0.00486999691280813	0.00497725844238558
flux1:	0.674756131549612	0.0092892687383732	0.00927234178500411	0.00926743069844353	0.00927744126221762	0.00930327516963157	0.0093441789154645	0.00939842270883056	0.00946406494142319	0.0095396016317074	0.00962442722272588	0.00971915808020886	0.00982589077838067	0.00994831955225854	0.0100913499552244	0.0102595740540001	0.0104539906073567	0.0106669903790283	0.0108771249369872	0.011047434066743	0.0111331825004066	0.0111040977241778	0.0109772634658477	0.0108331631469768	0.010755828422155	0.0106683100738032	0.0102871416978065	0.00966802082558706	0.00942265249773418	0.00869429998252268	0.00850772618038026	0.0077032773958067	0.00694437012770665	0.00677691419910553	0.00615546538507801	0.0059165609275371	0.00542742653551883	0.00510981861926372	0.00499039013285805	0.00489865952967272	0.00478457443622039	0.00468751045884087	0.00464924118258912	0.00468195950803907	0.00477302983894818	0.00489886818319354	0.00503582012031102	0.00516570931558502	0.00527731953740868
flux1:	0.675018580453365	0.00928678537036014	0.00926486701961027	0.00925097995333314	0.0092484216927426	0.00925865826969758	0.00928164407694128	0.00931646339204757	0.00936205364559	0.00941780896841845	0.00948398289414236	0.00956193292664291	0.00965428071459826	0.00976493619620781	0.00989867311620992	0.0100596856192169	0.0102485551975287	0.0104576277190034	0.0106661857784716	0.0108389297987711	0.0109332867569825	0.0109204310003339	0.0108164825613486	0.0106977364007906	0.0106432941297841	0.0105770139355641	0.0102236611252782	0.00963677127400556	0.00941478701267217	0.0087176550768239	0.0085529499337664	0.00777041897217955	0.00703072947282515	0.00688128772062414	0.00627845898674716	0.00605524111230916	0.00558066995574012	0.00527667103767477	0.00517116246509128	0.00509417141102835	0.00499450109709892	0.0049104434511781	0.00488336848779562	0.00492558072101829	0.00502477503068851	0.00515765985627913	0.00530067150134022	0.00543548994947351	0.00555060648631738
flux1:	0.675281029357119	0.00926209435684705	0.00923544402068478	0.0092130391777969	0.009198510885898	0.00919383652314932	0.00919963354872925	0.00921576302795154	0.00924200869883079	0.00927863141469178	0.00932671276895035	0.00938832347397255	0.00946659131940253	0.0095656379963304	0.00969011790260472	0.00984384908902124	0.010027011279911	0.010231895915782	0.0104384710182111	0.0106130232922968	0.0107150669430074	0.0107171836203537	0.0106345454314652	0.010539322078548	0.0105057966661267	0.0104588552793622	0.0101317831035801	0.00957576690419869	0.00937528031592573	0.00870915175518019	0.00856484279973811	0.00780533244380517	0.00708633003833723	0.00695453769168349	0.00637222772411826	0.0061650756060311	0.00570675438328284	0.00541791509619311	0.0053269184304311	0.00526483738073893	0.00517974748340793	0.0051088047412959	0.00509279181998037	0.00514404098327881	0.00525061530669775	0.00538961874638211	0.00553769798952643	0.00567650016522592	0.00579431343441135
flux1:	0.675543478260872	0.00921514411548169	0.00918394450783679	0.00915345729863434	0.00912759368538453	0.00910879152416957	0.00909828547683346	0.0090966720244926	0.00910454187680093	0.00912298281797213	0.00915386387631225	0.00919993063065976	0.00926478711278235	0.00935275173958967	0.00946836166474275	0.00961507208652932	0.00979267023231404	0.00999337885060088	0.0101977997320456	0.0103737204928311	0.0104826506886645	0.01049852379339	0.0104355806835736	0.0103619609644115	0.0103472881989898	0.0103176970205615	0.010015206459867	0.00948848358125488	0.00930743306639171	0.00867170101142274	0.00854609353327179	0.0078102563221264	0.00711294665401068	0.00699813035582776	0.00643771013044293	0.006246633766053	0.00580583486251403	0.00553326659159162	0.00545699605805978	0.00540966213337189	0.00533900075205907	0.00528098888627599	0.00527566095838037	0.00533530462958887	0.00544838570207742	0.00559249693846217	0.00574460643460128	0.0058864351480548	0.00600615767247637
flux1:	0.675805927164625	0.00914613468471326	0.00911051363555222	0.0090723689044265	0.00903584278700215	0.00900378430283065	0.00897799783744434	0.00895976936769527	0.00895045044751737	0.00895190781301577	0.00896674842984757	0.00899834527700189	0.0090507396062975	0.00912842275801218	0.00923580900037954	0.00937599815760203	0.00954839110502571	0.00974512661809297	0.00994738740950894	0.0101243719920321	0.0102394838577941	0.0102679429295204	0.0102230772671204	0.010169115742609	0.0101712153446301	0.010156974669532	0.00987730003836109	0.00937818781767771	0.00921445227850827	0.00860823859157877	0.00849952383099487	0.00778765340140051	0.00711265456393737	0.00701390861102666	0.00647627076514522	0.00630096608786064	0.00587857395925161	0.00562296854332665	0.00556128467820684	0.00552822570706394	0.00547154406705511	0.00542600282837074	0.00543074967088863	0.00549796662245896	0.00561655388804235	0.00576467698578385	0.00591972779042028	0.00606360292339963	0.00618445208091132
flux1:	0.676068376068379	0.00905548454807323	0.00901555205336668	0.00897019247822935	0.00892373320362846	0.00887938530100414	0.00883947256026422	0.00880591903701612	0.0087807836730561	0.00876665598187533	0.00876682311646694	0.00878523017544749	0.00882630947711358	0.00889469527514163	0.00899466852211291	0.00912897853607302	0.00929664616412872	0.00948971360634576	0.00968989505661044	0.00986771121466234	0.00998835552598354	0.0100282650929705	0.00999987656161504	0.00996364483355677	0.0099804750785441	0.00997963555921693	0.00972102594419792	0.00924784332103762	0.00909934416062077	0.00852161191877127	0.0084279685251779	0.00774009559392975	0.00708772284338184	0.00700399057924317	0.00648961538586997	0.00632953169897271	0.00592608624475899	0.0056877546490366	0.00564020560653437	0.00562067959968134	0.00557726716314667	0.00554348999020238	0.00555749201542626	0.00563129928007767	0.0057542751960849	0.0059052328794716	0.00606208159304264	0.0062069899243995	0.00632816941080267
flux1:	0.676330824972132	0.00894380348395838	0.00889969678285636	0.0088476201161858	0.00879204114558895	0.00873648233386814	0.00868373219996366	0.00863629482690653	0.00859687511207036	0.00856872091314211	0.00855573416819334	0.00856237031605935	0.00859340147409593	0.00865357119876108	0.00874701489259473	0.00887613675276421	0.00903958726024443	0.0092293054759153	0.00942749507451898	0.00960591674287569	0.00973145353267868	0.00978169207284264	0.00976820341335508	0.0097478169263784	0.0097774120283686	0.0097881191145466	0.00954890142025588	0.00910005201086519	0.00896483712343155	0.00841449000378945	0.00833417256746793	0.00767015792139267	0.00704050945413854	0.00697066301478082	0.00647969418960517	0.00633410749924499	0.00594985929458141	0.00572878446813624	0.00569466029346873	0.00568770711351952	0.005656638923254	0.00563371510233835	0.00565597906003054	0.00573526014842501	0.0058614105670273	0.00601395672657754	0.00617140984398258	0.00631630047880657	0.00643698573001976
flux1:	0.676593273875885	0.00881187648863987	0.00876380517588472	0.00870560206552172	0.00864182960022094	0.00857626767507361	0.00851210907048871	0.00845237220610245	0.00840033803160334	0.0083598401298861	0.00833532285910452	0.00833168505432665	0.00835398420338553	0.00840703840766033	0.00849482622384511	0.00861941542313929	0.00877910183102986	0.00896572360013717	0.00916194255439459	0.00934068785985679	0.00947044053230356	0.00952987526963491	0.00952972901473216	0.00952336111475424	0.00956385415415572	0.00958437714254246	0.00936300030377277	0.00893703257742475	0.00881333983333452	0.00828930276170321	0.00822071248772633	0.00758032979989691	0.00697336614202927	0.00691627795445381	0.00644860073151646	0.00631668600814639	0.00595165700608798	0.00574755484221431	0.00572594916232617	0.00573044975420252	0.00571064229946021	0.00569750853198776	0.00572691317837585	0.00581045654293244	0.00593850136108522	0.00609134359710166	0.00624817145430595	0.00639196027130895	0.00651129221372716
flux1:	0.676855722779638	0.00866065888676169	0.00860894262137649	0.00854532725187914	0.00847442219491622	0.0084002061357218	0.00832620883254175	0.00825588912935403	0.00819302555144741	0.00814195699375207	0.00810759179879135	0.00809520147407679	0.00811007311753155	0.00815706562579236	0.00823999264298503	0.0083605997352378	0.00851685186087532	0.00870049924164685	0.00889464342660243	0.00907332419272927	0.00920654122695863	0.00927400533502234	0.00928565731640069	0.00929154548554776	0.00934118099161223	0.00936992968251293	0.00916499128988894	0.00876063585970841	0.00864693535776628	0.00814821281928458	0.00808994711848147	0.00747294965127438	0.00688856015775733	0.00684316059162179	0.0063984746904312	0.00627937046118198	0.00593341342837343	0.00574579530292255	0.00573566838788437	0.00575040619161738	0.00574067709404413	0.00573617443794723	0.00577152287429023	0.00585806818012129	0.00598670079840145	0.00613853260332087	0.00629349361353419	0.0064350785007142	0.00655216844442821
flux1:	0.677118171683392	0.00849127885111606	0.00843637192221057	0.00836819945552066	0.00829136668719394	0.00820998702019122	0.0081278527295172	0.00804878101144662	0.00797696139221402	0.00791715072548469	0.00787463801952056	0.00785499441955371	0.0078636812165306	0.00790556712732025	0.00798429774940104	0.00810131767879966	0.00825429407735316	0.00843491398653322	0.00862671430706605	0.00880480278774595	0.00894063289401229	0.00901491088931818	0.00903682602593081	0.00905327538904452	0.00911041609589988	0.00914594867096583	0.00895620648937125	0.00857239228339893	0.00846740820931432	0.00799311890789184	0.00794399863788641	0.00735016579650991	0.00678821749182732	0.0067535347488805	0.00633141602105559	0.00622427594671485	0.00589712652774751	0.00572535736643727	0.00572559487464675	0.00574931407426276	0.00574844057080115	0.00575137209863106	0.00579144657897606	0.00587973516481304	0.00600766786250348	0.00615720839911701	0.00630908246996102	0.00644736921498919	0.00656131574545095
flux1:	0.677380620587145	0.00830504136371997	0.00824754084337634	0.00817580821068659	0.00809438970839824	0.00800746399538113	0.0079190046645395	0.00783309786075699	0.0077542505961534	0.00768754478725544	0.0076385634431045	0.00761310357484454	0.00761674710179031	0.00765434569861752	0.0077293797747689	0.00784302190508614	0.00799268413714227	0.00817002692181832	0.00835903221293616	0.00853584853476225	0.00867333307419723	0.00875315850322647	0.00878381318375444	0.00880920162142305	0.00887233343575321	0.00891335904775319	0.00873773059791261	0.00837358297510605	0.00827629714489445	0.0078256859652395	0.00778476104399244	0.00721392307532263	0.00667428936412071	0.00664946983182947	0.00624941635070953	0.00615344437968235	0.00584476119793051	0.00568810832719084	0.0056975711888518	0.0057290272401669	0.00573579883220942	0.00574498338627027	0.00578859809736247	0.00587742337036341	0.00600343471789448	0.00614947283471945	0.00629710125163979	0.00643103810667067	0.00654095479395884
flux1:	0.677643069490898	0.00810342735796977	0.00804406432537327	0.00796989381611493	0.00788534505018495	0.00779458794124376	0.00770169072206517	0.00761091335983519	0.00752698174679833	0.00745520636987306	0.00740137611267747	0.00737144101877865	0.00737105326436565	0.0074050256454166	0.0074766826648766	0.00758696147539391	0.00773307079182026	0.00790669205229056	0.00809227500627468	0.00826699612871129	0.0084050800538438	0.00848914731049957	0.00852704081710329	0.00855982853566378	0.00862756656981962	0.008672945409516	0.00851049893922028	0.00816532358336907	0.00807496360156605	0.00764739381414841	0.00761392972654427	0.00706597131561505	0.00654854063264988	0.00653285023098327	0.00615431106600669	0.00606877907986934	0.00577816942049591	0.00563583935521243	0.00565340195748973	0.00569140122922276	0.00570466288769783	0.00571898098415453	0.00576502863638916	0.00585328212647685	0.00597626215749718	0.00611770049397889	0.00626002839344033	0.00638864583588479	0.00649369679178701
flux1:	0.677905518394651	0.00788808314190398	0.00782769900790757	0.00775230679147345	0.00766615854598942	0.00757333846407322	0.00747791924596468	0.00738423613378542	0.00729713266322203	0.00722205022412769	0.00716489616321631	0.00713170340428776	0.00712814837260117	0.00715898869813071	0.00722740855020234	0.00733415317184685	0.00747628757509444	0.00764557109544495	0.00782695510698693	0.00799864341833881	0.00813620334188074	0.00822319298969159	0.00826686823377667	0.00830561276161608	0.00837670969884998	0.00842545220808864	0.00827539209019525	0.00794864876123555	0.00786466418153022	0.00745959432602815	0.00743304345924717	0.00690788923631385	0.00641255613160078	0.0064053653249904	0.00604775283161697	0.00597200203938981	0.00569903305943716	0.00557019554430968	0.00559477135085088	0.00563819844947634	0.00565688221895913	0.00567531132106977	0.00572280027267785	0.00580950964480642	0.00592849873133154	0.00606439360289548	0.00620051060438428	0.00632296188549305	0.00642240092552859
flux1:	0.678167967298405	0.00766079764634041	0.00760030953159436	0.00752496329469607	0.00743877314992579	0.00734565971713923	0.00724960903013361	0.00715493246022016	0.00706649022891334	0.00698975854319714	0.00693067887334146	0.00689530129833919	0.00688928584032524	0.00691732440936431	0.00698248211360265	0.00708536143783077	0.0072229493294433	0.00738714696541394	0.00756344958251883	0.00773109693104263	0.00786698259686962	0.00795559732257295	0.00800366907187371	0.00804704475197298	0.0081204011721558	0.00817166688159876	0.00803331588766791	0.00772458591631656	0.00764661590073138	0.00726356665417728	0.00724352929548559	0.00674111603758484	0.00626775916562864	0.00626851600447602	0.00593120475223407	0.00586463409558133	0.00560883176220494	0.00549263244415081	0.00552318807002205	0.00557102118951935	0.00559416565698822	0.0056158034848645	0.00566388337773341	0.00574823973604849	0.00586245787802353	0.00599205108354173	0.00612122575622293	0.00623682358373048	0.00633003216446692
flux1:	0.678430416202158	0.0074234678453998	0.00736382800863006	0.00728979901900921	0.00720509790414996	0.0071134053905215	0.00701853160207206	0.00692466741363847	0.00683659220070531	0.0067597253856218	0.00669996368474414	0.00666331469334596	0.00665538752854555	0.00668080345893701	0.00674253456551823	0.00684109370487482	0.00697345915058156	0.00713174215230411	0.00730202929647882	0.00746461063039582	0.00759769438664219	0.00768670103307015	0.00773788816119339	0.00778470764890488	0.0078593825862238	0.00791247803296181	0.00778525821539582	0.00749420912421386	0.00742204493265631	0.00706056147353253	0.0070467416241848	0.00656698300113241	0.00611543573873783	0.00612363232073556	0.00580594942628995	0.00574799563577566	0.00550883533702121	0.00540440006802712	0.00543996032781208	0.00549127647042029	0.00551803507623432	0.00554211109424067	0.00559008638323715	0.00567145950362818	0.00578032390119135	0.00590306355345345	0.00602476810583541	0.00613301324449543	0.00621953249655609
flux1:	0.678692865105911	0.00717805516321256	0.00712020956770099	0.00704872460406516	0.00696696399919674	0.00687829628035963	0.00678627123692546	0.00669486830960732	0.00660869506716022	0.00653302986453941	0.00647365350348468	0.00643647901036164	0.00642703681428575	0.00644987791318428	0.00650791098064933	0.00660161445838405	0.0067280285951171	0.00687954424161303	0.00704288868474858	0.00719941873866199	0.0073286468166162	0.00741691907162374	0.00747007641536771	0.00751931073847125	0.00759452991917001	0.00764890444352681	0.00753231767731599	0.00725866764927446	0.00719221294409437	0.0068518279131111	0.00684398883199128	0.00638673880243365	0.00595675861228121	0.00597189660555744	0.00567310900314637	0.00562322352292959	0.00540011725841664	0.00530655196686799	0.00534619929536688	0.00540017221441965	0.00542981254320802	0.00545568902835672	0.00550302110552405	0.00558096258038638	0.00568409269664727	0.00579964145883751	0.0059135642108094	0.00601416279674052	0.00609371579122513
flux1:	0.678955314009665	0.00692653728915359	0.00687138764738377	0.00680358547969545	0.00672609012044427	0.00664189196423849	0.00655420363973682	0.00646671088524033	0.00638376798436281	0.00631043781778457	0.00625232378058798	0.00621520096879227	0.00620450036644709	0.00622470781844105	0.00627870047309442	0.00636697765546567	0.00648671092768235	0.00663063853464113	0.00678617632101309	0.00693576298280277	0.00706020252817502	0.00714675887010114	0.00720090415568291	0.00725169769065551	0.00732685673765938	0.00738209477413075	0.0072757034859606	0.00701918771975206	0.00695841922590992	0.00663862048390768	0.00663654416217359	0.00620156458867218	0.00579280676906582	0.00581436713032802	0.0055336711244643	0.00549129886737918	0.00528358398965026	0.00519997420172609	0.00524284601518507	0.00529874010991321	0.00533063694874597	0.00535780191506088	0.00540410157229199	0.00547833703786954	0.00557554766822445	0.00568377817173274	0.00578982279201336	0.00588269055365927	0.00595519225535581
flux1:	0.679217762913418	0.00667086032402287	0.00661923262935031	0.00655612835742665	0.00648405793326039	0.00640557613681147	0.00632349165780606	0.00624112552715158	0.00616250922151353	0.0060924277108385	0.00603625666285365	0.00599959938389539	0.00598777369162406	0.00600520941155814	0.00605478490846539	0.00613707377957659	0.00624944442733413	0.00638504565508123	0.00653202512632009	0.00667391413987365	0.00679279092850081	0.00687682327814391	0.00693115524230858	0.0069828324983622	0.00705749288054551	0.00711330164219451	0.00701670995788765	0.00677705035261924	0.00672198094230198	0.00642218711096921	0.0064256408337986	0.00601257769033147	0.00562457793361894	0.00565199881203352	0.00538851620849359	0.00535308012305621	0.00516001380989926	0.00508542728716552	0.00513071434713497	0.00518787749224074	0.00522150253225924	0.00524955717633407	0.0052945697923537	0.00536498228171084	0.0054562662399889	0.00555724475355339	0.00565551669746717	0.00574076982537488	0.00580632376777847
flux1:	0.679480211817171	0.00641289561022709	0.00636551658605484	0.00630797549481016	0.00624229717398426	0.00617055346520807	0.00609509437969466	0.00601881855626105	0.00594537898317636	0.00587923374652231	0.00582549258159176	0.00578956296492003	0.00577664254736716	0.0057911173808558	0.00583589921343019	0.00591168548560842	0.00601610084115916	0.00614276057763917	0.00628058017729517	0.00641418745163225	0.00652691082348955	0.00660780082561282	0.0066617059436071	0.0067137681802083	0.00678764469048293	0.00684383679975817	0.0067566722774362	0.00653355143482159	0.00648419725096159	0.00620374268615129	0.00621245462573523	0.00582082553778762	0.00545299399643898	0.00548565925157189	0.00523844268651543	0.00520933663234062	0.00503009882101271	0.0049635935759653	0.00501054139830554	0.00506839893695283	0.00510330958261437	0.00513195283218019	0.00517553887572594	0.00524214582058818	0.00532764860986892	0.0054216090609535	0.00551239091968925	0.00559032479652162	0.00564920710934223
flux1:	0.679742660720924	0.00615440424114113	0.00611188565246858	0.00606060667048785	0.00600207867963151	0.00593785471229918	0.00586978485967491	0.00580030243203644	0.00573264128619079	0.00567089792254034	0.00561989037907973	0.00558481590203312	0.00557075104578649	0.00558205238150118	0.00562169520164138	0.0056905447839482	0.00578653325421417	0.00590378892692283	0.00603202174586461	0.00615695144633336	0.00626312490367871	0.00634044656874257	0.00639349344571462	0.00644560463650484	0.00651854447768435	0.00657501595199803	0.00649691219020396	0.00628995241672759	0.0062463052334205	0.00598443480417205	0.00599807937500025	0.00562727343005677	0.00527890105778456	0.00531614009788827	0.0050841882096221	0.00506077893470981	0.00489448464118663	0.00483512306471067	0.00488303712691103	0.00494108820062204	0.0049769171881062	0.00500592947386797	0.00504804273242269	0.00511096922573762	0.00519095843328251	0.00527826954791108	0.00536198796890675	0.0054330461649295	0.00548567896592231
flux1:	0.680005109624678	0.00589701052416418	0.00585984017906643	0.0058153478183959	0.00576451303668901	0.00570834652025938	0.00564817159975347	0.00558592883079903	0.00552440781110525	0.00546732312403433	0.00541918748153679	0.0053849824663437	0.00536966770521707	0.0053775854235572	0.00541180121960662	0.00547338506629786	0.00556061797196182	0.00566817669624404	0.00578658147712736	0.00590262995154706	0.00600204776377531	0.00607555702577219	0.00612747920881722	0.006179442415157	0.00625139728890925	0.00630810215033425	0.00623868278268291	0.00604743058312047	0.00600943622303773	0.00576530919443041	0.00578350182885908	0.0054327908928165	0.00510306699443494	0.00514416502141396	0.00492644619302479	0.00490808358310523	0.00475380370760397	0.00470067199722138	0.00474892621299777	0.00480674249200811	0.00484318910816787	0.00487241679510598	0.00491308227926299	0.00497253297636407	0.00504736513985935	0.00512849373725766	0.00520568111383809	0.00527041784105092	0.00531733500008979
flux1:	0.680267558528431	0.00564218404040328	0.00561072172201659	0.00557336469936198	0.00553055246702095	0.00548274265058039	0.00543071973655969	0.0053759197162226	0.00532067809113329	0.00526832098868605	0.0052230534108034	0.00518964369046685	0.00517294254179633	0.00517729251524477	0.00520587155909558	0.00525998275429022	0.0053382862853192	0.0054360305669162	0.00554455036391156	0.00565169753096555	0.00574432928465615	0.00581394258670915	0.00586461202677416	0.00591633857866599	0.00598733225898336	0.00604425572113093	0.00598312053244826	0.00580703695094732	0.0057745802293318	0.00554728176319571	0.00556958193177132	0.00523814133128058	0.00492617978210978	0.00497039623240818	0.00476587809809886	0.00475191158007244	0.00460869978555751	0.00456093058796086	0.00460897748963549	0.00466620343647213	0.00470302628201408	0.00473236746769344	0.00477166035066104	0.00482789194362345	0.00489797935729053	0.0049734527465767	0.0050447069943181	0.00510374654129465	0.00514555534387547
flux1:	0.680530007432184	0.00539122876910187	0.00536570530979539	0.00533565993390474	0.00530099405964735	0.00526161447827394	0.00521776934464993	0.00517039338738574	0.0051213726018938	0.00507365073622357	0.00503113254937694	0.00499838189825027	0.00498015098398896	0.00498079554078901	0.00500362200664947	0.0050501855292855	0.00511954384775294	0.00520752748061496	0.00530627819955465	0.00540466911020693	0.00549063523789579	0.00555640033441334	0.00560579475283913	0.00565726953661751	0.00572736407536574	0.00578449663220996	0.00573121066511382	0.00556966768786018	0.00554256401568494	0.00533112234161181	0.00535704309817372	0.00504397863190787	0.00474884929494076	0.00479544143927558	0.00460312242249227	0.00459292062262036	0.00445984290596708	0.0044166382971966	0.00446401877306353	0.0045203719957084	0.00455738262405615	0.00458677439916063	0.00462480077359217	0.00467809644832999	0.00474387592054238	0.00481424598180323	0.00488019147298858	0.00493418803420613	0.00497153030578605
flux1:	0.680792456335937	0.0051452772327009	0.00512579537421797	0.00510307213577892	0.00507648333249043	0.00504539985380815	0.00500954999372163	0.00496938458383335	0.00492635772315056	0.00488304780949864	0.00484307489905041	0.00481081176368095	0.00479092330217438	0.00478778817022633	0.00480485053943768	0.00484392647283132	0.00490447740884412	0.004982913690328	0.00507216524620006	0.00516208504278408	0.00524162686900712	0.0053036895281738	0.00535185740311064	0.00540310390320701	0.00547236776478708	0.00552968250183926	0.00548376900492609	0.00533605204063138	0.00531404548722746	0.00511745263751348	0.00514647471447412	0.00485085259781138	0.00457161414845353	0.00461986251616219	0.00443880145619972	0.00443177200472569	0.00430793528088121	0.00426858701121063	0.00431493736576028	0.00437020748013146	0.00440726396965661	0.00443667085169241	0.00447355063515627	0.00452419742700712	0.00458610247754464	0.00465191347568667	0.00471316568812911	0.00476276653782472	0.00479628240461024
flux1:	0.681054905239691	0.00490528778250961	0.00489182417196549	0.00487627660552206	0.00485751811453529	0.00483441074047114	0.00480619227391931	0.00477285957155659	0.00473546362907478	0.00469624346027781	0.00465855600731996	0.00462659909776678	0.00460496077814226	0.0045980480683204	0.00460944450129399	0.00464122553956635	0.00469325041880086	0.00476249487591243	0.00484264773130613	0.00492449320381114	0.00499794098518342	0.00505651119613345	0.00510353797029696	0.00515458649517339	0.00522306755658821	0.00528050263715436	0.00524144051358913	0.00510675669332673	0.00508952398259273	0.00490675807143719	0.0049383465470192	0.00465922304376493	0.00439495367446005	0.00444418616952472	0.00427352656238215	0.00426913325876034	0.00415370963411555	0.00411761395162879	0.00416266846210003	0.00421671317198487	0.00425371277130385	0.00428311590994146	0.00431896796751545	0.00436723754516832	0.00442567503203749	0.00448743661442453	0.00454457238176964	0.00459038664150349	0.00462068341425007
flux1:	0.681317354143444	0.00467204382602242	0.00466445225164732	0.00465578783056059	0.00464445360299908	0.0046288409984751	0.00460773808809037	0.00458072835481322	0.00454849752578727	0.0045129779086167	0.0044772888442681	0.00444547025072646	0.00442204156390596	0.00441143837576359	0.0044173772155809	0.00444218125073594	0.00448609025067807	0.00454661983336954	0.00461817933485886	0.00469242982835181	0.00476017175159564	0.00481549248970229	0.00486147100230066	0.00491233283134762	0.00498003841162488	0.00503748603989702	0.00500471210726305	0.0048822038045158	0.00486936341148554	0.0046994106940284	0.00473303243664794	0.00446948048308306	0.00421930368092259	0.00426891585245233	0.00410790223064366	0.00410567750947846	0.0039979218006973	0.0039645870193257	0.00400817493055292	0.00406091264307567	0.00409778300246949	0.00412716988787635	0.0041620993690324	0.00420823252855248	0.00426356427858118	0.00432173053169309	0.00437526506913359	0.00441783950942778	0.00444546732567809
flux1:	0.681579803047197	0.00444615472122832	0.00444417128279836	0.00444196465184745	0.00443750994661575	0.00442877610788259	0.00441415189928095	0.00439285655809075	0.00436525509758807	0.00433301021310862	0.00429903099721993	0.00426721567535972	0.00424201989646768	0.00422790218312534	0.00422869772751369	0.00424695616983267	0.00428327034197286	0.0043356606303877	0.00439921099754629	0.00446640072937222	0.00452885504040597	0.00458117578799184	0.00462618300979333	0.00467683219097357	0.00474371725295552	0.00480101960683506	0.00477393552970657	0.00466269813461271	0.00465382338266924	0.00449569867441019	0.00453083906691229	0.00428196999607918	0.00404507358557383	0.00409454335514545	0.00394252863033681	0.00394208021610207	0.00384133946127631	0.00381038556126345	0.0038524224095243	0.00390382147265457	0.00394051051444639	0.00396986521504565	0.00400395317493799	0.00404814820025815	0.004100677902558	0.00415563284209024	0.004206004051913	0.0042458065684621	0.00427124155380222
flux1:	0.68184225195095	0.00422805892323405	0.00423131011053412	0.00423501921260059	0.00423678371047851	0.00423420642861396	0.00422533478825544	0.0042090791068244	0.00418553257730665	0.00415612755640258	0.00412359016365267	0.00409169087793086	0.00406482209101645	0.00404745354367113	0.00404351724597787	0.00405575962422103	0.00408509045503467	0.00412999198770757	0.00418617119622768	0.00424686427824956	0.00430445583568961	0.00435401208399937	0.00439809317732888	0.00444845658215568	0.00451442017009435	0.00457137197240143	0.0045493552541183	0.00444845790079364	0.00444309276053396	0.00429585716576822	0.00433203495656012	0.00409701431885488	0.00387266204084968	0.00392155810738926	0.00377800204103611	0.00377901365503633	0.00368472861822992	0.00365587933279629	0.00369635341687492	0.00374641880918313	0.00378288384352545	0.00381217814206036	0.00384547365495218	0.00388787865089318	0.00393784404269226	0.00398989350577203	0.00403745349727379	0.00407486419962287	0.0040984991235565
flux1:	0.682104700854704	0.00401803050348785	0.004026045061544	0.00403503062064631	0.00404226409267739	0.00404504486554285	0.00404114226143911	0.00402921679756584	0.00400914075146034	0.00398215552925428	0.00395082982767851	0.00391881694626601	0.00389044177830386	0.00387016770431762	0.00386199507847972	0.003868830446247	0.00389185764744486	0.00392997211994148	0.00397944839308123	0.00403421717744278	0.00408735892126823	0.00413435796755645	0.00417751768744083	0.00422747288266607	0.00429236189924432	0.00434871858729348	0.00433113658765979	0.0042396442917938	0.00423732047504542	0.00410009571839111	0.00413687518643126	0.00391493248770183	0.00370246836427236	0.00375045235439802	0.00361491246972001	0.0036171392855871	0.0035288390441346	0.00350190788273014	0.00354086342839804	0.00358962228752642	0.00362581940364899	0.00365500547381175	0.0036875205608626	0.00372822982811421	0.00377580002329357	0.00382516961428566	0.00387018292601754	0.00390549222347806	0.00392763400571391
flux1:	0.682367149758457	0.00381619022001527	0.00382841524710209	0.00384196366918657	0.00385385391273961	0.00386114874237478	0.00386140552264098	0.00385309550870382	0.00383592080590024	0.00381096956878038	0.0037806755925329	0.0037485814770478	0.00371893555228299	0.00369617201842982	0.00368432573341237	0.00368642149633516	0.00370386965774901	0.00373592653107148	0.00377937679718597	0.0038287836748788	0.00387786289041607	0.0039224755211547	0.00396467616518345	0.00401405584150092	0.00407767456279887	0.00413316451966726	0.00411939017007327	0.00403638573605213	0.00403663967972881	0.00390861863469965	0.00394561856033479	0.00373605139231073	0.00353489787471849	0.00358172097179483	0.00345383800477441	0.00345709812208082	0.00337438957890457	0.00334926190546375	0.00338678087639706	0.0034342685122633	0.0034701434653673	0.00349914884555271	0.0035308565583133	0.0035699110017649	0.00361518864486781	0.0036620271362164	0.00370467482314345	0.00373808750617906	0.00375896050771816
flux1:	0.68262959866221	0.00362252188504254	0.00363834295295978	0.00365569211376075	0.00367139438869075	0.0036823445630539	0.00368595470704449	0.00368056652681289	0.0036657606062861	0.00364250638303188	0.00361312132589699	0.00358103943362289	0.00355041894258991	0.00352563780514343	0.0035107277330617	0.00350878669007177	0.00352140149189026	0.00354813549690039	0.00358622600829995	0.00363080852398893	0.00367617741291531	0.00371853459842214	0.00375969918642237	0.00380830038320633	0.00387042373179246	0.00392476280643875	0.0039141905681541	0.00383879469776495	0.00384118314698607	0.00372163640637393	0.00375853559969921	0.00356070906348917	0.00337036040831764	0.00341585561761987	0.00329533594393601	0.00329949941354588	0.00322205391063156	0.00319866745382524	0.00323485200137413	0.00328109996592791	0.0033165816938801	0.00334530722599203	0.00337614311198514	0.00341353452180285	0.00345656226664544	0.0035009496502491	0.00354133817697943	0.00357298226204088	0.00359273606840139
flux1:	0.682892047565963	0.0034368939727824	0.00345565834026419	0.00347602510441458	0.0034946918094838	0.00350845343165259	0.00351464167682859	0.00351152557435356	0.00349860912610439	0.00347677331656598	0.00344823339775136	0.00341631258565778	0.00338506174296701	0.00335877253761924	0.00334143381316223	0.0033361704230429	0.00334469524261724	0.00336682533162357	0.0034001946385378	0.00344045371771981	0.00348242364912877	0.00352261717123532	0.00356263631110292	0.0036102325124248	0.00367062106163517	0.00372352762739093	0.00371558829605388	0.00364697657171155	0.00365108969073019	0.00353936823405891	0.00357590759107371	0.00338925010894025	0.00320926257436293	0.00325333395823933	0.00313993133960167	0.00314490824574681	0.00307244737772197	0.00305077340409895	0.00308573065095736	0.00313075806529508	0.00316575563041891	0.00319407674998127	0.00322394368072386	0.00325962249840699	0.00330039310383168	0.00334235231244466	0.00338052605504817	0.00341046506035756	0.00342918540111475
flux1:	0.683154496469717	0.00325908544704051	0.00328012682533744	0.00330273464333873	0.00332354361335216	0.0033393144289573	0.00334735960851358	0.00334592783173644	0.00333448648860644	0.00331385338123424	0.00328615104745367	0.00325458590249441	0.00322308139423228	0.00319581135133174	0.00317668174248115	0.00316879881607314	0.00317395270867025	0.00319216311735822	0.00322140767902719	0.00325779882633619	0.00329663767264967	0.00333472361883899	0.00337346455371321	0.00341981886174688	0.0034782337744774	0.0035294428116132	0.0035236159931372	0.00346103178555425	0.00346650302603503	0.00336203722220129	0.00339801846794024	0.00322201508028596	0.00305199543208728	0.00309460561513123	0.0029881041737488	0.00299383302518372	0.00292611534955807	0.00290614225939274	0.00293997257116811	0.00298378133951009	0.00301818457864609	0.00304595592596665	0.00307473193290171	0.00310861784195475	0.00314708696408279	0.00318659813665907	0.0032225542235465	0.0032508015413214	0.00326852304730825
flux1:	0.68341694537347	0.00308881391291332	0.00311147687527997	0.00313558156026795	0.00315776124514209	0.00317480331719837	0.00318405684389494	0.00318379660747521	0.00317348751625755	0.00315390411863035	0.00312708132676165	0.00309609961030786	0.00306473335842549	0.00303700698715072	0.00301670500702605	0.00300687211903185	0.00300933022885628	0.00302425439119476	0.00304991719862813	0.00308284463192642	0.00311877671335319	0.00315478092066993	0.00319209747767819	0.00323697540829305	0.00329319192860918	0.00334246699403875	0.00333829042031704	0.00328105322888325	0.00328756553518411	0.00318986088294531	0.00322514233082724	0.00305932644852759	0.00289891999971023	0.00294007706480919	0.002840276760069	0.00284671406410877	0.00278352381287107	0.00276524425258558	0.00279803349620929	0.0028406073948172	0.00287429098956261	0.00290135385062594	0.0029289022599192	0.00296089667475514	0.00299699724995647	0.00303401331441195	0.00306771752441337	0.00309425162420369	0.00311097125702266
flux1:	0.683679394277223	0.00292576362888664	0.00294942571086795	0.00297433756869333	0.00299718752491886	0.00301484454735431	0.00302474326685591	0.0030252242254354	0.00301577765720584	0.00299714943535756	0.00297128798331075	0.00294113643808315	0.00291029810000936	0.00288261781015798	0.00286172297476635	0.00285055783908893	0.00285093525041065	0.0028631432900355	0.00288570589694224	0.00291551965052605	0.00294872793565248	0.0029826526707905	0.00301839514934225	0.00306157603495735	0.00311539464340406	0.00316253702654908	0.00315961228386588	0.00310712149129508	0.0031144097833981	0.00302303994019366	0.0030575297525579	0.00290147415015191	0.00275035322420868	0.00279009787018375	0.00269680307281249	0.00270391456374502	0.00264505283021774	0.00262845470301138	0.00266027035747883	0.00270157740789954	0.0027344075774717	0.00276059925723913	0.00278678011843239	0.00281677944562421	0.00285043644386196	0.00288489875860387	0.00291630124374576	0.00294108056329356	0.00295677072537755
flux1:	0.683941843180977	0.00276961079552185	0.00279370061559925	0.00281880148026091	0.00284170704282512	0.00285941554271007	0.00286948862411049	0.00287036494673458	0.00286158143620909	0.0028438648001206	0.00281907481476884	0.00279000461963254	0.00276006518046769	0.00273289426960593	0.00271193071344808	0.0026999845554366	0.00269882439876173	0.00270881476744626	0.00272869303218896	0.00275568904085618	0.00278631931916202	0.00281815066615025	0.00285217502716621	0.00289346145272085	0.00294471626822977	0.0029895710510947	0.00298756569690934	0.00293930014269596	0.00294715035108848	0.00286174812475327	0.00289539569655027	0.00274870334960445	0.00260655673927711	0.00264495031601941	0.00255796148835238	0.00256571513968989	0.0025109934765723	0.00249605460951456	0.00252694509572087	0.00256694222267118	0.00259878489468954	0.00262394886015133	0.0026486304939702	0.00267653895881831	0.00270768328063302	0.00273953613507712	0.00276858585292903	0.0027915623973601	0.00280618292136307
flux1:	0.68420429208473	0.0026200438963009	0.00264405417262391	0.00266880850899185	0.00269124913762368	0.00270854341285082	0.00271841347312614	0.00271942104035936	0.00271116485466153	0.00269435740434536	0.00267076513490145	0.0026430182012229	0.00261431581057755	0.00258806485353298	0.00256748917442928	0.00255523678068966	0.00255300307789101	0.00256119862874336	0.00257874225536556	0.00260316530411424	0.00263133203166114	0.00266104758167849	0.00269322356464288	0.00273244862728137	0.00278101301853286	0.00282347210428848	0.00282211849382651	0.00277763259145523	0.00278587779162061	0.0027061248566555	0.00273891105015705	0.00260120627883344	0.00246773002548957	0.00250484384935921	0.00242395193738768	0.00243231265691752	0.00238154866411034	0.00236823445189964	0.0023982307545761	0.002436869549909	0.00246759873903971	0.00249159429745785	0.00251466378585114	0.00254040468446768	0.00256898509764026	0.00259818803459439	0.00262484496456775	0.00264597583725255	0.00265948424972036
flux1:	0.684466740988483	0.00247677762627038	0.00250027266040867	0.00252423261639982	0.002545784105021	0.00256229536952176	0.00257167454817394	0.00257262418053533	0.00256481415563272	0.00254894378416154	0.00252667977915365	0.00250047687484784	0.00247330576080814	0.00244832304037788	0.00242851680544376	0.00241635148671824	0.00241342679815265	0.00242017520844094	0.00243567087165846	0.00245772008626984	0.00248351351684194	0.00251109000452741	0.00254130797552354	0.00257834040612307	0.00262413002736774	0.00266413244544438	0.00266322383961535	0.00262214114938053	0.0026306555330188	0.00255627166846527	0.00258819868516888	0.00245911897824433	0.00233400864400533	0.00236991484571579	0.00229489780389022	0.00230382360493032	0.00225683794073932	0.00224510107734864	0.00227421966177233	0.00231145213332906	0.0023409573627221	0.00236366777177521	0.00238503938409908	0.00240856383701377	0.0024345560978271	0.00246109328297207	0.00248533775831807	0.00250459408312086	0.00251695373589727
flux1:	0.684729189892236	0.00233955993971709	0.00236217784576444	0.00238498282937057	0.00240531420267431	0.00242076495109039	0.00242944706745576	0.00243021496721399	0.00242281387125746	0.00240792778989425	0.00238711636309583	0.0023626477566557	0.00233725066327456	0.00231381683605233	0.00229508371003322	0.00228331694491632	0.00228000443966845	0.0022855825014378	0.00229926000938334	0.00231909632220449	0.00234259040901468	0.0023680109333705	0.00239618735503474	0.00243093466547113	0.00247390825589566	0.00251143818884822	0.00251082285172806	0.00247282806840626	0.00248151958226789	0.00241225220088764	0.00244333387233814	0.00232252272131269	0.00220546725738889	0.00224023132368513	0.00217085220651766	0.00218029164818149	0.00213690594242283	0.00212668736185578	0.00215493351112021	0.00219071694491077	0.0022189088404526	0.0022402470483697	0.00225986791104426	0.00228116052838059	0.00230457317887265	0.0023284593810451	0.00235029817699782	0.00236767113308836	0.00237885699599757
flux1:	0.68499163879599	0.00220817277032675	0.00222962331853207	0.00225099521830628	0.00226986160382976	0.00228405656891043	0.00229190673584	0.00229242343584668	0.00228542699915306	0.002271581606036	0.00225233224431043	0.00222975122309976	0.00220631542202324	0.00218464218808291	0.00216720921545195	0.00215607432703781	0.00215260350981995	0.00215722446017971	0.00216926512072748	0.00218701993687183	0.0022082803748598	0.00223154081568654	0.00225762225441407	0.00229003210337602	0.00233019041237036	0.00236527343703586	0.00236484745775904	0.00232967769739894	0.00233848017921797	0.00227409482473972	0.00230434802834711	0.00219144907483864	0.00208212637380798	0.0021158014930012	0.00205180769664325	0.00206169844833072	0.00202173376809021	0.00201296409100136	0.0020403350411162	0.00207463546833169	0.00210144906476999	0.00212136068386107	0.00213921339811382	0.00215829466437033	0.00217917139197921	0.0022004545120788	0.00221992366174966	0.00223542762268214	0.00224542972949241
flux1:	0.685254087699743	0.00208242782314165	0.00210248714705533	0.0021222226240444	0.0021394556125092	0.00215227081876981	0.00215921391833629	0.00215945296603242	0.00215287956071965	0.00214013183896212	0.00212253290867868	0.00210195219103876	0.00208060876785437	0.00206084096773093	0.00204486321337419	0.00203452213089779	0.00203105719044887	0.00203488002266023	0.00204542619759752	0.00206121036704252	0.00208030209108605	0.00210141632350804	0.00212538190760637	0.00215544185161657	0.00219282501681757	0.00222552303756623	0.00222522254821612	0.0021926586553211	0.00220152421142059	0.00214179654961802	0.00217123431088922	0.00206588707332734	0.00196396129027023	0.00199658457298492	0.00193770801351503	0.0019479764752244	0.0019112522120098	0.00190385325757065	0.00193034080662574	0.00196313495098774	0.00198853067956414	0.00200699422305725	0.00202309654340544	0.00204002212547069	0.00205844095530796	0.00207720140116328	0.00209436602693251	0.00210803905234105	0.00211686378027049
flux1:	0.685516536603496	0.00196215935478141	0.00198066289592651	0.00199862422037381	0.00201412119492674	0.00202549250793816	0.00203150176640212	0.00203146914841551	0.00202535083634198	0.00201375167715519	0.00199786648793376	0.00197935726178434	0.00196018311773915	0.00194240345723868	0.00192797102780143	0.00191852304067736	0.00191517267488479	0.00191831229696038	0.0019274770930514	0.0019413893003685	0.00195838279279075	0.00197738634406968	0.00199924859536693	0.00202698435478861	0.00206166800862658	0.00209207331406019	0.00209186665270059	0.0020617250410008	0.0020706172618268	0.00201532689965963	0.00204395354265099	0.00194579091775597	0.00185091161981259	0.00188250221575109	0.00182846041016487	0.00183902236867126	0.0018053556017623	0.00179924179177173	0.00182483432941646	0.00185611023123452	0.00188007292355492	0.00189709770291468	0.00191149973657883	0.0019263572477285	0.0019424271524293	0.00195877465173824	0.00197372636162178	0.00198562850592035	0.00199329803294435
flux1:	0.685778985507249	0.00184721597499654	0.00186405092034556	0.00188015663264279	0.00189387029456211	0.00190378256985261	0.00190886914816359	0.00190859413084725	0.00190296947587884	0.0018925590238794	0.00187842405015049	0.00186201716578601	0.00184503903150768	0.00182927455242839	0.00181642099363027	0.00180791242489414	0.00180474005524205	0.00180727725265161	0.00181515341738806	0.00182728723996377	0.0018422631394115	0.00185921503771661	0.00187901904335123	0.00190449140007226	0.00193658174647805	0.00196481056750765	0.00196469078749114	0.00193681611661149	0.00194570453983147	0.00189463079941039	0.00192243927696701	0.00183108689850295	0.00174289003387081	0.00177344908891508	0.00172394720294418	0.00173470949995081	0.00170391498987745	0.00169899467804441	0.00172367876712882	0.00175343548023168	0.00177597195948353	0.00179159428634496	0.00180437390633635	0.00181727787302245	0.00183113358640102	0.00184520222015097	0.00185805479259247	0.00186826484525303	0.00187481525227603
flux1:	0.686041434411003	0.00173745323674699	0.00175255139964654	0.00176676771138059	0.00177869663147778	0.00178717415739087	0.00179137827403801	0.00179090596542568	0.00178581468326787	0.00177661954073055	0.00176424441549421	0.00174993315518277	0.00173513288892722	0.00172136235380897	0.00171007353153271	0.00170250741958072	0.00169954090745934	0.0017015312953421	0.00170819863243753	0.00171864776619739	0.00173169949107767	0.00174668221826394	0.00176450319648276	0.00178780366762291	0.00181743176930986	0.00184361767083661	0.00184359565375837	0.00181785446423457	0.00182671049645374	0.00177963007421169	0.00180660137909793	0.00172167876786153	0.00163978933230775	0.00166930162763516	0.00162403554777264	0.00163489867711216	0.00160678963384243	0.00160296649904526	0.00162672821745326	0.00165497503192023	0.00167611094217208	0.00169038937531303	0.00170164662999744	0.00171273248337366	0.0017245283699567	0.00173647067321542	0.00174735481977803	0.00175596615808896	0.00176144470913835
flux1:	0.686303883314756	0.0016327282300649	0.00164605992215942	0.00165839333449669	0.00166857391179227	0.00167567240832623	0.00167905611596484	0.00167844171483168	0.00167392096505163	0.00166595290624081	0.00165532170558064	0.00164306554713493	0.0016303860690855	0.00161854758033184	0.00160877036500215	0.00160211550042288	0.00159935577044582	0.00160083723680833	0.00160636818077516	0.00161522964168702	0.00162646400584328	0.00163958166058028	0.00165552109394732	0.00167676659177406	0.00170408213781807	0.00172836954197355	0.0017284678532771	0.00170474315402266	0.00171353747576016	0.00167022375622782	0.00169632811441015	0.00161745139016801	0.00154148752891831	0.00156992452785439	0.00152858491421904	0.00153944636816933	0.00151383603387858	0.0015110106765019	0.0015338369006241	0.00156059247246403	0.00158036892918874	0.00159337925653391	0.00160323050911609	0.00161264836364052	0.0016225521303819	0.00163253304723649	0.00164159099824686	0.00164870720983102	0.00165316934336977
flux1:	0.686566332218509	0.00153289670363061	0.00154446573917355	0.00155495693977308	0.00156345674599988	0.00156925681210232	0.0015718982310184	0.00157120267636307	0.00156728462624687	0.00156054038240781	0.00155161371479804	0.00154134258351899	0.00153069394727955	0.00152069233075469	0.00151234266204319	0.00150654162090886	0.00150396991843787	0.00150496839780097	0.0015094317234145	0.00151680714347625	0.00152634320000768	0.00153771816802832	0.00155189880577648	0.00157122557956589	0.00159639044658861	0.0016189285577091	0.00161917610133414	0.00159736283248217	0.00160606415600551	0.00156628784109851	0.00159148724465502	0.001518273021514	0.00144785116622256	0.0014751750867317	0.00143745220695906	0.00144821028665731	0.00142491421296627	0.0014229860115889	0.00144486572536532	0.00147015733689858	0.00148862780780694	0.00150045829025215	0.00150903066313404	0.00151693947956109	0.00152512634615272	0.00153331766374758	0.00154069818301537	0.00154642900987802	0.00154993550825121
flux1:	0.686828781122262	0.00143781256738956	0.00144765221438173	0.00145637099984843	0.00146328320218496	0.00146788485901507	0.00146987347790073	0.00146916008091339	0.00146587030686387	0.00146033198775831	0.00145304947391139	0.00144466810812787	0.00143593339039236	0.00142764709205498	0.00142061724943548	0.00141559333645081	0.00141317713553732	0.00141371084812569	0.00141717377603618	0.00142316916628533	0.001431135719379	0.00144090429733237	0.00145346443641091	0.00147102167028746	0.00149420362540717	0.00151514099628471	0.00151556847785213	0.0014955697506213	0.00150414468909578	0.00146767535495952	0.00149192691973515	0.00142399690003359	0.00135873743696087	0.0013849058914299	0.00135049487600607	0.00136105260083321	0.00133989133852468	0.00133876050244026	0.00135968609284362	0.00138354908211421	0.00140077668603118	0.00141152386725099	0.00141895034704682	0.00142551285294833	0.00143216056719131	0.00143873622942979	0.00144459046191108	0.00144904845175292	0.00145166313473473
flux1:	0.687091230026016	0.00134732911684243	0.00135549861508081	0.00136253942005847	0.00136797784283238	0.00137149572768226	0.0013729283319639	0.00137225996747765	0.0013696163002487	0.0013652521018171	0.00135953495176537	0.0013529271571689	0.00134596801701227	0.00133925544544055	0.00133342054449658	0.00132908376186624	0.00132678154696237	0.0013268640421961	0.00132939318850664	0.00133411769609529	0.00134065003530437	0.0013489575351913	0.00136004505068585	0.00137598853596309	0.00139735543433488	0.00141683537086298	0.00141747155987937	0.00139919558786841	0.00140760933226342	0.00137421753312555	0.00139747716815991	0.00133446290769579	0.0012739958306705	0.00129896654862657	0.0012675725959369	0.0012778413181314	0.00125864312458807	0.0012582127632608	0.00127818116000193	0.00130065840058292	0.00131671360527177	0.00132647876846052	0.00133289410201277	0.00133827261173819	0.00134355745686801	0.00134868991820047	0.0013531682489118	0.00135646630370159	0.00135825443674163
flux1:	0.687353678929769	0.00126130105136987	0.00126788227250231	0.00127335987645539	0.00127745428438083	0.00128001310047575	0.0012809899648117	0.00128042649849766	0.00127843803675483	0.0012752030159756	0.00127095654774972	0.0012659892523031	0.00126065114153756	0.00125535651034659	0.00125058035777664	0.00124683262214635	0.00124459786597551	0.00124424029509662	0.00124590197705264	0.00124946619946275	0.00125470262118914	0.00126169848025084	0.00127146507433308	0.00128595136731391	0.0013056661584334	0.0013238231008639	0.00132469187937647	0.0013080495434027	0.00131626702902934	0.00128572661898891	0.00130795256135658	0.00124949990900422	0.00119346994244477	0.00121720512473175	0.00118854815550635	0.0011984505220706	0.00118105366307748	0.00118123162617125	0.00120024509411532	0.00122138631984041	0.0012363448771256	0.00124523105635815	0.00125076838436192	0.00125512146845983	0.00125921520614222	0.00126307277463815	0.00126632266903004	0.00126857248972002	0.00126959993435281
flux1:	0.687616127833522	0.00117958635731034	0.00118468026777052	0.00118872536841997	0.00119161669459235	0.00119334667691253	0.00119396782037682	0.00119356361025166	0.00119222978308903	0.0011900666241873	0.0011871826918581	0.00118370981180096	0.00117982688999916	0.00117578566127714	0.0011719261274154	0.00116866596523746	0.00116645061576111	0.00116566362857505	0.00116652398493725	0.00116903832897554	0.0011731169236882	0.00117895026431979	0.00118754633701889	0.00120072774862344	0.00121894452273124	0.00123590146793797	0.00123701965385585	0.00122192266800221	0.00122990993809182	0.00120200035965915	0.00122315624038044	0.00116892905138911	0.00111699983126165	0.0011394697722847	0.00111328810044066	0.00112276010094048	0.00110701438989859	0.00110771463303517	0.00112578104495145	0.00114564181553302	0.00115958272104823	0.001167692083352	0.00117248014793865	0.00117595998102687	0.00117902753952968	0.00118177250995306	0.0011839371488925	0.00118524841986208	0.00118558141011399
flux1:	0.687878576737275	0.00110204735164331	0.00110577011078804	0.00110852464646749	0.00111036009142527	0.00111139245111347	0.00111175394651266	0.00111155543306726	0.00111086514362964	0.00110970496081214	0.00110806434546466	0.00110593052144632	0.0011033303416613	0.00110037435182136	0.00109728837234057	0.00109441525265021	0.00109217294696068	0.00109096848789166	0.00109109372974084	0.00109266714566441	0.0010957231736598	0.00110053911985027	0.00110810954736239	0.00112013019864564	0.0011369913889621	0.001152858336929	0.00115423426565291	0.00114059392415084	0.00114831945233221	0.00112282782581304	0.00114288506530675	0.0010925679301863	0.0010444249854025	0.00106561072814493	0.00104166346523281	0.00105065544260389	0.0010364228068231	0.00103756610926124	0.00105469860767857	0.0010733387933551	0.00108634209946413	0.00109377351154536	0.00109793424782853	0.00110068442527071	0.00110288209085203	0.00110466939990697	0.00110588683674797	0.00110636689624038	0.00110607222332379
flux1:	0.688141025641029	0.00102855054811276	0.00103102927309359	0.00103264158275172	0.00103356971367722	0.00103403221360163	0.00103422271212249	0.00103426625447577	0.00103419724781237	0.00103396054443286	0.00103343539810463	0.00103247965938904	0.00103098765519717	0.0010289499393304	0.00102649816617347	0.0010239165131568	0.00102160559396218	0.00101999870518398	0.00101945562534103	0.00102019485116222	0.00102235884348296	0.00102629573537907	0.00103297669579427	0.00104396973416896	0.00105960446270762	0.00107447779335994	0.00107611062695378	0.00106383710585873	0.00107127290980464	0.0010479958338948	0.001066935294287	0.00102023518620756	9.7558764006236e-4	9.95482573688096e-4	9.73550683623614e-4	9.82027337061987e-4	9.69181392487093e-4	9.70695374278742e-4	9.86911450611209e-4	0.00100439324817927	0.00101653766892395	0.00102338433455466	0.00102703070298052	0.00102918435194894	0.00103065824698355	0.00103163439298775	0.00103203695013939	0.00103179066297987	0.00103093600463131
flux1:	0.688403474544782	9.58965407238002e-4	9.60333807281058e-4	9.6095388004842e-4	9.61120007624142e-4	9.61132950293616e-4	9.6123068752491e-4	9.61540880818011e-4	9.62059527430253e-4	9.62657449264941e-4	9.63113869933704e-4	9.6317324573251e-4	9.62616988182753e-4	9.61336236913236e-4	9.59387257245049e-4	9.57010062940859e-4	9.54596328241335e-4	9.52606900163537e-4	9.51463586189153e-4	9.51472851061821e-4	9.52869396990918e-4	9.56056887320263e-4	9.61973727834504e-4	9.72059659257282e-4	9.86583097416428e-4	0.0010005457229509	0.00100242543235578	9.91427599557285e-4	9.98550051770392e-4	9.77295082103029e-4	9.95108008389369e-4	9.51754901706106e-4	9.10335979516253e-4	9.28946426114728e-4	9.08832551006156e-4	9.16772094576924e-4	9.05196901569115e-4	9.0701542717174e-4	9.22335570514599e-4	9.3872120861549e-4	9.50081596023967e-4	9.5642876434271e-4	9.59662773844144e-4	9.61340869113114e-4	9.62225581089564e-4	9.62527621608573e-4	9.62241298302179e-4	9.6137088020676e-4	9.60025022853785e-4
flux1:	0.688665923448535	8.93162363323048e-4	8.93556547990195e-4	8.93331695823664e-4	8.92873866542251e-4	8.92546814770684e-4	8.92617382932594e-4	8.93206091371435e-4	8.94267758719867e-4	8.95603743550631e-4	8.96904510704115e-4	8.97817549832798e-4	8.98030678665812e-4	8.97355191479279e-4	8.95789155017376e-4	8.93541020936196e-4	8.91000028799688e-4	8.88654312530008e-4	8.86980871777678e-4	8.86361870174501e-4	8.87108923069204e-4	8.89666817443414e-4	8.94932837702145e-4	9.04218815945532e-4	9.17732347004022e-4	9.30854449383952e-4	9.32962386551763e-4	9.23148046181577e-4	9.29938354183557e-4	9.10525159001826e-4	9.27213509310808e-4	8.86960135203643e-4	8.4852669152598e-4	8.65871634883279e-4	8.47398977629379e-4	8.54791709760928e-4	8.44380029533817e-4	8.46442206383215e-4	8.6088836991452e-4	8.76237776892683e-4	8.86882675125077e-4	8.92805537261308e-4	8.95716513882461e-4	8.97026410400654e-4	8.97443740562775e-4	8.97198285927707e-4	8.96342044734488e-4	8.94946667474777e-4	8.93179429982453e-4
flux1:	0.688928372352288	8.31010712118381e-4	8.30565491956981e-4	8.29636765348229e-4	8.28682670976731e-4	8.28112168420526e-4	8.28207274351392e-4	8.29073541749163e-4	8.30623650746424e-4	8.32595503262402e-4	8.34602937104745e-4	8.36213040993214e-4	8.37038729748014e-4	8.36829692956638e-4	8.35541155329333e-4	8.33360554977552e-4	8.30679259099071e-4	8.28010899034087e-4	8.25879941402985e-4	8.24731825899286e-4	8.24940295719644e-4	8.26977931609098e-4	8.3169388339876e-4	8.40273727571774e-4	8.52865659773959e-4	8.65205817151835e-4	8.67515766902889e-4	8.58792239103085e-4	8.65236618662814e-4	8.47497821698226e-4	8.63074115702724e-4	8.25695082872652e-4	7.90026431144514e-4	8.06136602218817e-4	7.89147244612697e-4	7.95993817559718e-4	7.8664526005182e-4	7.88894314117646e-4	8.02488488920615e-4	8.16857250483402e-4	8.26846811245609e-4	8.32408786568532e-4	8.35072024864837e-4	8.36106305463122e-4	8.36164202284868e-4	8.35486429070259e-4	8.34171337773169e-4	8.32346447906963e-4	8.30228207327648e-4
flux1:	0.689190821256042	7.72376961185493e-4	7.71222890082102e-4	7.69722459649897e-4	7.68387449453122e-4	7.67655882256749e-4	7.6781318345099e-4	7.68944062103633e-4	7.7091981779068e-4	7.73422150448563e-4	7.76000993861443e-4	7.78159430957283e-4	7.79453234392011e-4	7.79587161354918e-4	7.78486973209864e-4	7.76327553812909e-4	7.7350507016758e-4	7.70555435804155e-4	7.68042077722463e-4	7.66461232659497e-4	7.66234640040908e-4	7.67850591007382e-4	7.72104672343659e-4	7.80059365838264e-4	7.91805954381185e-4	8.03412481767999e-4	8.05892063956914e-4	7.98166986399516e-4	8.04256584105426e-4	7.88038301238593e-4	8.02525110613943e-4	7.67815626659028e-4	7.34711961146551e-4	7.49628508475489e-4	7.33981550800486e-4	7.40291204630525e-4	7.31910641831517e-4	7.34292960753714e-4	7.47056124601285e-4	7.60494036569794e-4	7.69878584448134e-4	7.75130223907833e-4	7.7760619475032e-4	7.78441977800756e-4	7.78233782782654e-4	7.7722657192809e-4	7.75554872354934e-4	7.73391257881931e-4	7.70992078429772e-4
flux1:	0.689453270159795	7.17124104883835e-4	7.15385386386665e-4	7.13434963226988e-4	7.11821182806366e-4	7.10996760685791e-4	7.11240717364448e-4	7.12612919172799e-4	7.1494559307806e-4	7.17872493557568e-4	7.20892671854079e-4	7.23461134177684e-4	7.25093092791571e-4	7.25463317228889e-4	7.24479460224964e-4	7.22310283466782e-4	7.19357674420829e-4	7.1617535800234e-4	7.13356597393849e-4	7.11436035146196e-4	7.10870065870437e-4	7.1215199961136e-4	7.16020146672526e-4	7.23418600522461e-4	7.34385186184293e-4	7.45297556988097e-4	7.47909842545295e-4	7.41092080666e-4	7.46822715992151e-4	7.31984783551367e-4	7.4541396082719e-4	7.13188352232398e-4	6.8246900577542e-4	6.96241950932691e-4	6.81811787140806e-4	6.87600741984092e-4	6.80097265025424e-4	6.82561842779464e-4	6.94513470781418e-4	7.07063899727565e-4	7.15883367562919e-4	7.20862062319671e-4	7.23196330717154e-4	7.23895177585023e-4	7.23499324816121e-4	7.2225266652691e-4	7.20316902521983e-4	7.17899620032019e-4	7.15288074984119e-4
flux1:	0.689715719063548	6.65112037404003e-4	6.62905268779452e-4	6.6061547444386e-4	6.58811989880008e-4	6.57949666346421e-4	6.58293204398264e-4	6.59875358646599e-4	6.62492911579567e-4	6.65740644881801e-4	6.69079744667967e-4	6.7193233159711e-4	6.73788265964989e-4	6.7430546373116e-4	6.73382838036112e-4	6.7118757569902e-4	6.68126662145342e-4	6.64766137383472e-4	6.61719576946102e-4	6.59547916175617e-4	6.58729812506252e-4	6.59754404585834e-4	6.63300743462194e-4	6.70200670479612e-4	6.80442815525501e-4	6.90693080386058e-4	6.93398291337314e-4	6.87398860030004e-4	6.92770654967571e-4	6.79186542127801e-4	6.91598248450804e-4	6.61688411517836e-4	6.33190112088954e-4	6.45876734956699e-4	6.325516507855e-4	6.37841755313308e-4	6.31128305688525e-4	6.3362671632884e-4	6.44784921053936e-4	6.56485044965298e-4	6.64769373731781e-4	6.69499962147647e-4	6.71723897725542e-4	6.72332406208628e-4	6.71812682235576e-4	6.70403479077839e-4	6.68285832093123e-4	6.65693147920565e-4	6.62934983813142e-4
flux1:	0.689978167967302	6.1619903133264e-4	6.13632627191658e-4	6.111030899088e-4	6.09186726580101e-4	6.0832976033432e-4	6.0877644025925e-4	6.10531666636179e-4	6.13361453796155e-4	6.16830992505354e-4	6.2037631959956e-4	6.23400883585084e-4	6.25382887144561e-4	6.25974698247268e-4	6.25073977814963e-4	6.22849201353936e-4	6.19710545334477e-4	6.1623011932289e-4	6.13032150425518e-4	6.10692258871628e-4	6.09700086733299e-4	6.1053297315329e-4	6.13810365125163e-4	6.20259188046065e-4	6.29823766478296e-4	6.394379321972e-4	6.42195114069385e-4	6.36928040487132e-4	6.4194499172084e-4	6.2950139312007e-4	6.40942954433499e-4	6.13196797092582e-4	5.86771995988405e-4	5.98435230215578e-4	5.86116364925358e-4	5.90934003065275e-4	5.84927645096915e-4	5.87414543519664e-4	5.97796782332334e-4	6.08678627645774e-4	6.16449072522003e-4	6.20945310868593e-4	6.23077569862669e-4	6.23628652537767e-4	6.23035051183518e-4	6.21527399195014e-4	6.19299353691036e-4	6.16601852367766e-4	6.13758667124858e-4
flux1:	0.690240616871055	5.70243958631149e-4	5.67418010863586e-4	5.64737887604716e-4	5.62774446900499e-4	5.61956253609651e-4	5.62502603703684e-4	5.64391090858394e-4	5.67362393654136e-4	5.70961594128375e-4	5.74611715467e-4	5.77710567203887e-4	5.79736782891898e-4	5.80346692679274e-4	5.79442459983301e-4	5.77195266003676e-4	5.74015575891882e-4	5.70474879437651e-4	5.67198548860538e-4	5.64766031403569e-4	5.63667943419833e-4	5.64363762327736e-4	5.6741444114878e-4	5.73450227673516e-4	5.82376488312399e-4	5.91375852858274e-4	5.94144433754182e-4	5.89527522091536e-4	5.94197052305989e-4	5.82793171411409e-4	5.93317775526484e-4	5.67597650375147e-4	5.43112918157246e-4	5.53819781136999e-4	5.42420363359244e-4	5.46795547267047e-4	5.41418208161091e-4	5.43852233558897e-4	5.5347640962986e-4	5.63568465088736e-4	5.70839604764759e-4	5.75106336985452e-4	5.77154983512616e-4	5.77669731584454e-4	5.77039849603898e-4	5.75485801309611e-4	5.73208204722235e-4	5.70468182343305e-4	5.67596274166089e-4
flux1:	0.690503065774808	5.27108772901215e-4	5.24115081476978e-4	5.21363698901811e-4	5.19409223133241e-4	5.18655185609202e-4	5.19292886812737e-4	5.21274205475968e-4	5.24320381918883e-4	5.2796567890437e-4	5.31631412966815e-4	5.34721445138324e-4	5.36725272484911e-4	5.3731097095496e-4	5.36389402786097e-4	5.34134678210973e-4	5.30953953133615e-4	5.27411280110017e-4	5.24124123009162e-4	5.21665887436485e-4	5.2051954318462e-4	5.21122153237502e-4	5.23978494939954e-4	5.29630958632466e-4	5.37951613061698e-4	5.46354067178135e-4	5.49095245895711e-4	5.45050733185357e-4	5.49383239748563e-4	5.38929796386547e-4	5.48595043965755e-4	5.24776139653532e-4	5.02110579576195e-4	5.11930626256963e-4	5.01375309946044e-4	5.05340849801116e-4	5.00520265046892e-4	5.02865134844211e-4	5.11750848927541e-4	5.21079949429679e-4	5.27862090952065e-4	5.31897850100261e-4	5.33862892175909e-4	5.34352840058098e-4	5.33713676696842e-4	5.32154410525719e-4	5.29877921447495e-4	5.27149123356226e-4	5.24298623478777e-4
flux1:	0.690765514678561	4.86660736250412e-4	4.83582785709209e-4	4.80830152312556e-4	4.78931980596918e-4	4.78260965566706e-4	4.78978658639238e-4	4.81013620833497e-4	4.84073744708133e-4	4.87691307726027e-4	4.91296188238038e-4	4.94308524269239e-4	4.96237437469571e-4	4.96768897971471e-4	4.95825288273579e-4	4.93582929338493e-4	4.9044166811577e-4	4.8695148082372e-4	4.83713605269141e-4	4.81286734846349e-4	4.80139034637111e-4	4.80681998334214e-4	4.83367475321168e-4	4.88659095267361e-4	4.96401483759592e-4	5.04222785450534e-4	5.06900716260679e-4	5.03355827344265e-4	5.07364232421147e-4	4.97782253964253e-4	5.06648592456555e-4	4.84617248708261e-4	4.63660868431949e-4	4.72664649732018e-4	4.62888753063596e-4	4.66479397590177e-4	4.62149978421978e-4	4.64375524397562e-4	4.72545219412695e-4	4.81138370348477e-4	4.87439998010424e-4	4.91239718480195e-4	4.93115781228965e-4	4.93585334248743e-4	4.9295530061813e-4	4.91422558181497e-4	4.89188410370039e-4	4.86516108213781e-4	4.83730451331593e-4
flux1:	0.691027963582315	4.48773959158491e-4	4.45686703046164e-4	4.42993750362623e-4	4.41191223905238e-4	4.40616671837886e-4	4.41401271825566e-4	4.43453252270464e-4	4.46473201059358e-4	4.4999956649052e-4	4.53479852308355e-4	4.56359150955536e-4	4.58173310299871e-4	4.58630811921804e-4	4.57667186957644e-4	4.55459546616592e-4	4.52396301168644e-4	4.49007168826045e-4	4.45869823939637e-4	4.43520932603184e-4	4.42408174772103e-4	4.42915562738458e-4	4.45445915097071e-4	4.50393209556365e-4	4.57580570762596e-4	4.64835580570644e-4	4.67418341073462e-4	4.64305757971768e-4	4.68005056333524e-4	4.59224534777287e-4	4.67353629298949e-4	4.47005566617511e-4	4.27657574248465e-4	4.35915096512239e-4	4.26863584285687e-4	4.30115063921153e-4	4.26218448610555e-4	4.28301367039819e-4	4.35781146136461e-4	4.43667001207984e-4	4.49496941286103e-4	4.53054466284771e-4	4.54833321434088e-4	4.55282099576711e-4	4.54673024512351e-4	4.53190644669768e-4	4.51031609016773e-4	4.48452957414202e-4	4.45768683669405e-4
flux1:	0.691290412486068	4.13329997633951e-4	4.10299422754196e-4	4.07717956721223e-4	4.06042760726032e-4	4.05573341953387e-4	4.06410862694276e-4	4.08446600955583e-4	4.11379633955459e-4	4.14761882657897e-4	4.18066214294079e-4	4.20769759768581e-4	4.22440571369816e-4	4.2281284006983e-4	4.21835855506545e-4	4.19685616365852e-4	4.16735083689889e-4	4.13488229784208e-4	4.10492996743063e-4	4.08258155545641e-4	4.0720665412732e-4	4.07694172122654e-4	4.10078788572503e-4	4.14693737216239e-4	4.21346562605575e-4	4.2805040312378e-4	4.30510742588096e-4	4.27768998987063e-4	4.31175798726e-4	4.23134309359444e-4	4.30587429601082e-4	4.1182592718188e-4	3.93992965310231e-4	4.01572178540445e-4	3.93198312046429e-4	3.96146275351684e-4	3.92631420733342e-4	3.94555576068516e-4	4.0137555467371e-4	4.0858535392595e-4	4.13954408355564e-4	4.17264537222351e-4	4.1893725292165e-4	4.19362137659584e-4	4.18781077885317e-4	4.17366460145099e-4	4.15307870743078e-4	4.12852450006683e-4	4.10299284907128e-4
flux1:	0.691552861389821	3.80217470527887e-4	3.77300016764738e-4	3.74872471319802e-4	3.73348712614086e-4	3.72988649748139e-4	3.73864637028366e-4	3.7585461829864e-4	3.78661544033033e-4	3.818571263242e-4	3.84945933830317e-4	3.87442618045907e-4	3.8895134904078e-4	3.89233924336314e-4	3.88253149524179e-4	3.86181722773011e-4	3.83373463878121e-4	3.80301987426543e-4	3.77480623393493e-4	3.75385847945108e-4	3.74412967130467e-4	3.74889347136018e-4	3.77132799068087e-4	3.81424358631316e-4	3.87561764975011e-4	3.93730846468952e-4	3.96046716091954e-4	3.93620515185989e-4	3.96752570879402e-4	3.89393948700348e-4	3.96230467610043e-4	3.78964567758433e-4	3.62558952609748e-4	3.69524330016078e-4	3.61788012414341e-4	3.64466907813138e-4	3.61289695217342e-4	3.63045913379542e-4	3.69240066139356e-4	3.75807961877619e-4	3.8072988214109e-4	3.83789801366437e-4	3.85348357739863e-4	3.85745097175416e-4	3.8519581414896e-4	3.83861180351619e-4	3.81921905221624e-4	3.79612348861925e-4	3.7721348082665e-4
flux1:	0.691815310293574	3.49330867801042e-4	3.46572853441636e-4	3.4433201283752e-4	3.42976203950062e-4	3.42725426376623e-4	3.43625154693306e-4	3.45543710053187e-4	3.48192767818821e-4	3.51169083200903e-4	3.5401383416404e-4	3.56283100857355e-4	3.5761960173459e-4	3.57813464441402e-4	3.56840074731717e-4	3.54866530363208e-4	3.52224301509825e-4	3.49353031219805e-4	3.46727894785566e-4	3.44790095416791e-4	3.43905588672502e-4	3.4437413463405e-4	3.46477763689052e-4	3.50453378153633e-4	3.56094395057011e-4	3.61747238135998e-4	3.63902104336387e-4	3.61742543361775e-4	3.64618288523654e-4	3.57891445280563e-4	3.64167547425566e-4	3.48310397629074e-4	3.33248472886802e-4	3.39659770361083e-4	3.32525712328333e-4	3.34967714591076e-4	3.32090155924276e-4	3.3367554510691e-4	3.3928110634438e-4	3.45243924890383e-4	3.49735725106119e-4	3.52545782302446e-4	3.53984097024302e-4	3.54348410474684e-4	3.53832450211386e-4	3.52585831857649e-4	3.50779107308377e-4	3.48631729622606e-4	3.46404201405773e-4
flux1:	0.692077759197328	3.20568872141792e-4	3.18006104221748e-4	3.15974984827396e-4	3.14796124987696e-4	3.14650436575516e-4	3.15559034615523e-4	3.17384304784057e-4	3.19850879159107e-4	3.22584701213617e-4	3.25167048964204e-4	3.27197829421764e-4	3.28359364776352e-4	3.28469801621079e-4	3.27515631321999e-4	3.25656089066643e-4	3.23197689583997e-4	3.20543548669804e-4	3.1812846141214e-4	3.16356698365844e-4	3.15564198182285e-4	3.16024348086674e-4	3.17987782562159e-4	3.21654763989732e-4	3.26819419099877e-4	3.31977209610088e-4	3.33960150192503e-4	3.32024823483641e-4	3.34662916602023e-4	3.28520856784963e-4	3.34288539685131e-4	3.19755994126481e-4	3.05956727599684e-4	3.11868019829169e-4	3.05303915460208e-4	3.07538017443049e-4	3.04927227396527e-4	3.06344148688558e-4	3.11400699533473e-4	3.16797281339527e-4	3.20878999865221e-4	3.23442887072181e-4	3.2475729061338e-4	3.25085498574196e-4	3.24602886843463e-4	3.23448830922698e-4	3.2178292935859e-4	3.19808301842775e-4	3.1776344850997e-4
flux1:	0.692340208101081	2.93832583360783e-4	2.91490314376976e-4	2.89682370139473e-4	2.88682282788069e-4	2.88633691950298e-4	2.89536330453337e-4	2.91250206451636e-4	2.93516463307009e-4	2.95993269439305e-4	2.98304129826848e-4	3.00093766873383e-4	3.01083920980018e-4	3.01119564286243e-4	3.00196431519397e-4	2.98463796761526e-4	2.96201290776177e-4	2.9377400612093e-4	2.91575369817618e-4	2.89972234287312e-4	2.8927073027198e-4	2.8971949521229e-4	2.91541969973818e-4	2.94908627004264e-4	2.9961872346752e-4	3.04305554613165e-4	3.06111138577196e-4	3.04364087448495e-4	3.06782991064857e-4	3.0118205414496e-4	3.06488476453104e-4	2.93198062991863e-4	2.80582003146554e-4	2.86041079140104e-4	2.8001600107999e-4	2.82067381452496e-4	2.79694515304043e-4	2.80949375778926e-4	2.8549778921401e-4	2.90368101886103e-4	2.94062193221123e-4	2.96386684515502e-4	2.97575958266025e-4	2.97865230604592e-4	2.97414858079009e-4	2.96354901630814e-4	2.94833652539918e-4	2.93037117491076e-4	2.91181012238989e-4
flux1:	0.692602657004834	2.69024011303044e-4	2.66917345777368e-4	2.65337095009137e-4	2.64511112643699e-4	2.64548408023443e-4	2.65430624186031e-4	2.67018727014607e-4	2.69073217072638e-4	2.71286449009096e-4	2.73325008401656e-4	2.74878146449028e-4	2.75705756111215e-4	2.75677725342595e-4	2.74796929080812e-4	2.73200846873801e-4	2.71141006704708e-4	2.68943991889953e-4	2.66961986213754e-4	2.65524944232917e-4	2.64910111280685e-4	2.65343277956351e-4	2.67024656746264e-4	2.7010107492653e-4	2.74380591576312e-4	2.78623380135419e-4	2.80251337083063e-4	2.78662821411217e-4	2.80880434961855e-4	2.75779759666317e-4	2.80666951296032e-4	2.68537270426735e-4	2.57025940788803e-4	2.62074107426206e-4	2.5655730040211e-4	2.58447040760172e-4	2.56286380950374e-4	2.5738843075659e-4	2.61469843702305e-4	2.65854066374029e-4	2.6918462971885e-4	2.71279056114845e-4	2.72344186631805e-4	2.72592539692638e-4	2.72172348499892e-4	2.71205349524708e-4	2.69828570523732e-4	2.68210715044652e-4	2.66544615373478e-4
flux1:	0.692865105908588	2.46045103658936e-4	2.44179876888984e-4	2.42823960587851e-4	2.42161961132726e-4	2.42271536159195e-4	2.4311969945462e-4	2.44571404893193e-4	2.46408639393395e-4	2.4835889345224e-4	2.50131537364836e-4	2.51458954655945e-4	2.52137028786092e-4	2.52058113231399e-4	2.5123001844912e-4	2.49776937024308e-4	2.47921778499483e-4	2.45953049642989e-4	2.44182773176848e-4	2.42905354529486e-4	2.42370640444233e-4	2.42783668915032e-4	2.44325111309252e-4	2.47123536730937e-4	2.50998633240658e-4	2.5482673413622e-4	2.56281429045268e-4	2.54827511350707e-4	2.56860875409652e-4	2.52222055508855e-4	2.56726964147924e-4	2.4567753154479e-4	2.35193282908901e-4	2.39865577648231e-4	2.34825760201432e-4	2.36570929902236e-4	2.34599247451046e-4	2.35559532586058e-4	2.39214477433636e-4	2.43152216419503e-4	2.46144245505183e-4	2.48019885649667e-4	2.48963691611679e-4	2.49169870026755e-4	2.48776960145609e-4	2.47899383774338e-4	2.46663295358943e-4	2.4522043046165e-4	2.43741242066531e-4
flux1:	0.693127554812341	2.24797430497307e-4	2.23171497534822e-4	2.22030092890145e-4	2.21517809233866e-4	2.21684665302566e-4	2.22486528822435e-4	2.23794997785897e-4	2.25414971387455e-4	2.27109104283986e-4	2.28628257600665e-4	2.29745630638291e-4	2.30290238946873e-4	2.30174089777965e-4	2.29407749795598e-4	2.28101022335726e-4	2.2644834537153e-4	2.24701378955037e-4	2.23133853225646e-4	2.22006627552741e-4	2.21544067683254e-4	2.21932670023835e-4	2.23336937919211e-4	2.25871772491254e-4	2.29370437781637e-4	2.32815016486676e-4	2.34104758765849e-4	2.32766713554047e-4	2.34631796374267e-4	2.30418680503491e-4	2.34573494038907e-4	2.24524979810832e-4	2.14991256144118e-4	2.1931701930636e-4	2.14722212544231e-4	2.16336280305765e-4	2.14532516831551e-4	2.15363081846162e-4	2.18630851276403e-4	2.22160580579699e-4	2.24839362933527e-4	2.26508888651421e-4	2.27335648822768e-4	2.27499004145407e-4	2.27129757823086e-4	2.26336002409391e-4	2.25233694478583e-4	2.23958387770172e-4	2.22659175810883e-4
flux1:	0.693390003716094	2.05182494819797e-4	2.03787299205559e-4	2.02845745744545e-4	2.02466210326661e-4	2.02675018200776e-4	2.03420261365193e-4	2.04582411357944e-4	2.05990036469211e-4	2.07440174973021e-4	2.08723059199497e-4	2.09649673244722e-4	2.1007881696321e-4	2.09939151968103e-4	2.09241955958756e-4	2.08081952894515e-4	2.06625850105359e-4	2.05090347581227e-4	2.03713363394842e-4	2.02724704847881e-4	2.02325486031229e-4	2.02685921755348e-4	2.03957370784513e-4	2.06244841506208e-4	2.09396272023633e-4	2.12489520270838e-4	2.13625749920137e-4	2.12389334114507e-4	2.1410090249677e-4	2.10279484765505e-4	2.14112146048051e-4	2.04986913962994e-4	1.96328831863138e-4	2.00332545600997e-4	1.96150356929824e-4	1.97643838350963e-4	1.95989072323449e-4	1.96702438385492e-4	1.99620693027231e-4	2.02779438172733e-4	2.05170158748442e-4	2.06647214311671e-4	2.07362376266232e-4	2.074828118692e-4	2.07133095172183e-4	2.06415909592498e-4	2.05437903485954e-4	2.04319600568788e-4	2.03190175498895e-4
flux1:	0.693652452619847	1.87102512658579e-4	1.85924765285139e-4	1.85165228170538e-4	1.84900189009445e-4	1.85136270690651e-4	1.85816930356947e-4	1.86833283440396e-4	1.88037708504144e-4	1.89260167237665e-4	1.90327502315762e-4	1.91084948154033e-4	1.91417454596002e-4	1.91267309661913e-4	1.90644676595743e-4	1.89628918013188e-4	1.8836025654263e-4	1.87022827257466e-4	1.85821660576357e-4	1.84958347355026e-4	1.84613183169737e-4	1.84942343798298e-4	1.86086683308486e-4	1.88144288088835e-4	1.90978113503706e-4	1.93752405736401e-4	1.9474881097502e-4	1.93603450212925e-4	1.95175017691613e-4	1.91713370569949e-4	1.95248192909167e-4	1.86971011373336e-4	1.79116116455359e-4	1.82818390284122e-4	1.79016609469642e-4	1.80397829707003e-4	1.78875426279891e-4	1.79484306796975e-4	1.8208888074528e-4	1.84912099253554e-4	1.87039632724176e-4	1.88338562750805e-4	1.88948557546944e-4	1.89026560272975e-4	1.88692014723689e-4	1.88043015841069e-4	1.87177930333509e-4	1.86203674410774e-4	1.85231264224743e-4
flux1:	0.693914901523601	1.70461431748727e-4	1.69484726148924e-4	1.68887725585346e-4	1.68718881386132e-4	1.68968990929736e-4	1.69579697595211e-4	1.70454062209719e-4	1.71467869674999e-4	1.72482004809224e-4	1.73356705686929e-4	1.73967623874876e-4	1.74222125879973e-4	1.74073205718485e-4	1.73528365476422e-4	1.72651705613099e-4	1.71558613347143e-4	1.7040341537117e-4	1.69361466831293e-4	1.68609184524141e-4	1.68308581836912e-4	1.68603953740652e-4	1.69627878244497e-4	1.71473729838582e-4	1.74019212001101e-4	1.76506296340921e-4	1.7737792338985e-4	1.76315879516506e-4	1.77759717509556e-4	1.74627930950799e-4	1.77886229688264e-4	1.70385018433099e-4	1.63264071628313e-4	1.66682648067575e-4	1.63229976556434e-4	1.64505822682505e-4	1.63101633505541e-4	1.63618805601444e-4	1.65943631297025e-4	1.68465201926343e-4	1.70354026155369e-4	1.71489714757355e-4	1.72001855798602e-4	1.72038592042937e-4	1.71714987937622e-4	1.7112524709677e-4	1.70360540256848e-4	1.69515769068287e-4	1.68685766830994e-4
flux1:	0.694177350427354	1.55165944537211e-4	1.54372163359431e-4	1.53917836290675e-4	1.53827780125783e-4	1.54080604540501e-4	1.54618580758375e-4	1.55357560736856e-4	1.56195870567668e-4	1.57022920544822e-4	1.57728855036991e-4	1.5821579863923e-4	1.58409864667061e-4	1.58272047292141e-4	1.57805951646324e-4	1.57060851231581e-4	1.56129244217039e-4	1.55138628297847e-4	1.5423804327151e-4	1.53581859332487e-4	1.53316351531784e-4	1.53575942199922e-4	1.54486735501752e-4	1.56138920833961e-4	1.58424237501609e-4	1.60654537456042e-4	1.61416952440441e-4	1.60432537460879e-4	1.61759730747206e-4	1.5892983769346e-4	1.61930512071415e-4	1.55137004172246e-4	1.48684667045856e-4	1.51835335583839e-4	1.48702072874252e-4	1.49878630076658e-4	1.48581112599725e-4	1.4901934580915e-4	1.51096412195764e-4	1.53348634423071e-4	1.55022774365567e-4	1.56010528146422e-4	1.56432943005065e-4	1.56430369522166e-4	1.56113965269273e-4	1.55574604311881e-4	1.54897334516902e-4	1.54166706829222e-4	1.53463458512653e-4
flux1:	0.694439799331107	1.4112629403135e-4	1.40496713127308e-4	1.40165732070345e-4	1.40138553219682e-4	1.4038491119728e-4	1.4084973860547e-4	1.41462102048373e-4	1.42141634536715e-4	1.42803615068101e-4	1.43364494567897e-4	1.43748977150008e-4	1.43898447087886e-4	1.43779482671818e-4	1.43390874596823e-4	1.42767783596626e-4	1.41981958748889e-4	1.41137146283172e-4	1.4035945453138e-4	1.3978430978118e-4	1.395447094601e-4	1.39767001371191e-4	1.40572194591775e-4	1.42048242138826e-4	1.44099934935269e-4	1.46102011065699e-4	1.46770565864811e-4	1.45859457073408e-4	1.47079984314098e-4	1.4452586842545e-4	1.47285893600448e-4	1.41136126537796e-4	1.35291452023739e-4	1.38188790932512e-4	1.35347339687877e-4	1.36430343203548e-4	1.35230503835158e-4	1.35602457866922e-4	1.37461732236622e-4	1.39475255761743e-4	1.40958173898569e-4	1.4181357749768e-4	1.42155113864935e-4	1.42116045981514e-4	1.41803889468875e-4	1.41306615793864e-4	1.4070415096844e-4	1.40072338179855e-4	1.39479917773828e-4
flux1:	0.69470224823486	1.28256752413779e-4	1.27772810561598e-4	1.27546949765621e-4	1.27568506557112e-4	1.27801278960213e-4	1.28194485668231e-4	1.28690458449791e-4	1.29228627931961e-4	1.29747352443669e-4	1.30185818781644e-4	1.30487596879389e-4	1.30606155418919e-4	1.30511574789362e-4	1.30197219454845e-4	1.29685068481207e-4	1.29028360963994e-4	1.28310159840968e-4	1.27636943405787e-4	1.27128173750038e-4	1.26905865135168e-4	1.27089830525938e-4	1.27796963338964e-4	1.29113473447195e-4	1.30956097941942e-4	1.32756288211028e-4	1.33345527704868e-4	1.32504220150396e-4	1.33627042890892e-4	1.31324336104381e-4	1.33859151658112e-4	1.28293745132865e-4	1.23000429105365e-4	1.25658335125281e-4	1.23083447977997e-4	1.24078528763286e-4	1.22969649377338e-4	1.23287684607086e-4	1.24956961700625e-4	1.26760604624815e-4	1.28074985083967e-4	1.28813677177679e-4	1.29083736800093e-4	1.29011827894615e-4	1.28701946209135e-4	1.28239463833079e-4	1.27700070644724e-4	1.27152446458569e-4	1.26655357839362e-4
flux1:	0.694964697138614	1.16475748490944e-4	1.1611950850883e-4	1.15981905182539e-4	1.16039834039496e-4	1.16253703154875e-4	1.16578254098064e-4	1.16968819800629e-4	1.17382933839397e-4	1.17779220648583e-4	1.18116172200091e-4	1.18352784500453e-4	1.18451773938202e-4	1.18384992030154e-4	1.18140044412161e-4	1.1772681577364e-4	1.17182292563752e-4	1.16571824602487e-4	1.15985389944844e-4	1.15529257856455e-4	1.15316516483959e-4	1.15461693958741e-4	1.16078192715403e-4	1.17250643924182e-4	1.18906618047811e-4	1.20528847599368e-4	1.21052077567461e-4	1.20277487459197e-4	1.21310636158696e-4	1.19236619544186e-4	1.2156042293245e-4	1.16524645316951e-4	1.11731044099037e-4	1.14163050951022e-4	1.11831810740374e-4	1.12744556703409e-4	1.11721724228803e-4	1.11997611249812e-4	1.13502292430215e-4	1.15122753705428e-4	1.16290171323242e-4	1.16927523027941e-4	1.17135804172283e-4	1.17035414795014e-4	1.16726862847145e-4	1.16293118763636e-4	1.15806381353424e-4	1.15329554131897e-4	1.14913304178785e-4
flux1:	0.695227146042367	1.05705706659157e-4	1.0546007632976e-4	1.05395273477543e-4	1.05478830912245e-4	1.05669927198803e-4	1.05929710410138e-4	1.06225996965238e-4	1.06532622909134e-4	1.06825728592775e-4	1.07079900763162e-4	1.07266455671357e-4	1.07354900115798e-4	1.07317472600475e-4	1.07135932665066e-4	1.06809259854835e-4	1.06360398636508e-4	1.05839788439738e-4	1.05323793582921e-4	1.04907983603769e-4	1.0469828600956e-4	1.0480489378692e-4	1.05338048866127e-4	1.06380756547328e-4	1.07870370176304e-4	1.0933610068122e-4	1.09805116708905e-4	1.09094327429581e-4	1.10044979158145e-4	1.0817850023564e-4	1.10304467692583e-4	1.0574812861676e-4	1.01407087787256e-4	1.03626507916177e-4	1.01518093554599e-4	1.02353980656002e-4	1.01413489913684e-4	1.01658046105049e-4	1.03020885926616e-4	1.04482399609325e-4	1.05522909218403e-4	1.06073624721583e-4	1.06229785370562e-4	1.06105750153967e-4	1.05798519339313e-4	1.05388775069508e-4	1.04945820801918e-4	1.04527975947114e-4	1.04179479669467e-4
flux1:	0.69548959494612	9.5872718311181e-5	9.572152068024e-5	9.57153926869028e-5	9.58152336180462e-5	9.59807866299678e-5	9.61801776150093e-5	9.63929921879782e-5	9.66075278994725e-5	9.68148172690131e-5	9.70026025435154e-5	9.71517780209327e-5	9.72365676355166e-5	9.72285408752611e-5	9.71037336955861e-5	9.68514670685697e-5	9.64827591098611e-5	9.60357232130143e-5	9.55756995060272e-5	9.51897212267177e-5	9.49779961493281e-5	9.50470420474197e-5	9.55040458002062e-5	9.6430224597611e-5	9.77717536779288e-5	9.91000317878023e-5	9.9524993028009e-5	9.88751181985118e-5	9.97496662559836e-5	9.80710807560372e-5	1.00011542898714e-4	9.58887706411979e-5	9.19573344017174e-5	9.39772787959449e-5	9.20726087420409e-5	9.28368718430047e-5	9.19756012677412e-5	9.21983125990686e-5	9.34391913821166e-5	9.47631966889148e-5	9.56949102072158e-5	9.61726004906964e-5	9.62858819172005e-5	9.61432090243842e-5	9.583802572006e-5	9.54487748497586e-5	9.50423155215612e-5	9.46733635122521e-5	9.43811656506481e-5
flux1:	0.695752043849873	8.69061867152461e-5	8.68341680613008e-5	8.68738211786764e-5	8.6981800728138e-5	8.71198683932766e-5	8.72634273608519e-5	8.74029703983834e-5	8.75394243276789e-5	8.76762573561509e-5	8.78117241771699e-5	8.79339240586843e-5	8.80200955684307e-5	8.80403845209128e-5	8.79654023926527e-5	8.77760815505407e-5	8.74735013172069e-5	8.7085781243148e-5	8.66694947201593e-5	8.63049422319887e-5	8.60877184968053e-5	8.61210654010316e-5	8.65090644413504e-5	8.73309365462251e-5	8.85408014749985e-5	8.97483655822537e-5	9.01377855409705e-5	8.9545913817044e-5	9.03500334723525e-5	8.88411717634503e-5	9.0607767452389e-5	8.68767344634027e-5	8.33158097844681e-5	8.51491460457313e-5	8.34305041952516e-5	8.41280150461906e-5	8.33428783527092e-5	8.3551577055768e-5	8.46873618370962e-5	8.58922684041019e-5	8.67310002751834e-5	8.71477971646179e-5	8.72266636519948e-5	8.70702182173788e-5	8.67682817485262e-5	8.6397058249877e-5	8.60212821192571e-5	8.56928352610914e-5	8.54471586045449e-5
flux1:	0.696014492753627	7.87385688551958e-5	7.8731413079953e-5	7.88051261473028e-5	7.89141799083964e-5	7.90234950131661e-5	7.91158154983275e-5	7.91915700901712e-5	7.92625249049776e-5	7.93423160151319e-5	7.94373686272733e-5	7.95409712594783e-5	7.96320211136685e-5	7.96787571352627e-5	7.96468131873764e-5	7.95100021510724e-5	7.92613038543455e-5	7.89209055347317e-5	7.85385226888544e-5	7.81891589185047e-5	7.79645814188882e-5	7.79649374533541e-5	7.82910583738412e-5	7.90199552172837e-5	8.01128735422987e-5	8.12142859693733e-5	8.15751069422951e-5	8.10382917989757e-5	8.17770079579473e-5	8.04211586604692e-5	8.20249812514219e-5	7.86476310606805e-5	7.54216687264809e-5	7.7080969163947e-5	7.55317044181124e-5	7.61669066889249e-5	7.54544624900024e-5	7.56551243101285e-5	7.66996672157671e-5	7.78007794603999e-5	7.85598326256838e-5	7.89261087457487e-5	7.89779605002618e-5	7.88121867893267e-5	7.85149034663332e-5	7.81600378518215e-5	7.78104052366957e-5	7.75156270608015e-5	7.73082800868049e-5
flux1:	0.69627694165738	7.13052918293317e-5	7.1349679726538e-5	7.14469147126943e-5	7.15510339932856e-5	7.16309682333231e-5	7.16766597705654e-5	7.16974216092681e-5	7.17141318047901e-5	7.17485217748022e-5	7.18131374379898e-5	7.19047759346772e-5	7.20029539454019e-5	7.2073761937061e-5	7.20784263140079e-5	7.19848917954547e-5	7.17797193026878e-5	7.14769492647918e-5	7.11210008586918e-5	7.07826628084578e-5	7.05503716327056e-5	7.0521192449015e-5	7.07925150181499e-5	7.14389368198589e-5	7.24280399563526e-5	7.34358244240042e-5	7.37735428169169e-5	7.32888065047194e-5	7.39665683462063e-5	7.2748466261671e-5	7.4200204824146e-5	7.11420135686672e-5	6.82187445080947e-5	6.97162580785687e-5	6.83206154699628e-5	6.88975403199131e-5	6.82538033929542e-5	6.84505052340188e-5	6.94148025125115e-5	7.04244358576656e-5	7.11145741657295e-5	7.14388161740406e-5	7.14698194729085e-5	7.12985464788761e-5	7.10073098866926e-5	7.06676891430568e-5	7.03406893995125e-5	7.00740712205882e-5	6.98982622685351e-5
flux1:	0.696539390561133	6.45448619882495e-5	6.46285815801071e-5	6.47400584971497e-5	6.48343419942753e-5	6.48849555246633e-5	6.48887155816017e-5	6.48627082938404e-5	6.48352700419336e-5	6.48343476289306e-5	6.48768332118896e-5	6.49616598513958e-5	6.5068210164113e-5	6.51603974003081e-5	6.5195712361514e-5	6.51374524121249e-5	6.49672775572613e-5	6.46945963618328e-5	6.43597633531803e-5	6.40301128784706e-5	6.3791005199732e-5	6.37363162535813e-5	6.3959787720009e-5	6.45334077718433e-5	6.54303142275842e-5	6.63550920114495e-5	6.66739073488934e-5	6.62382390404727e-5	6.68590040405835e-5	6.57648078216276e-5	6.70748757439887e-5	6.43046579357584e-5	6.16548951892941e-5	6.30025553138437e-5	6.17456537420002e-5	6.22680115075134e-5	6.16884644227481e-5	6.18835111948518e-5	6.27760150709846e-5	6.37037986336473e-5	6.43334149467908e-5	6.46222681213014e-5	6.46373235363339e-5	6.44636788650243e-5	6.41797295532372e-5	6.38546040484379e-5	6.35475247656391e-5	6.33046430663793e-5	6.31547528023041e-5
flux1:	0.696801839464887	5.83991281895736e-5	5.851121590882e-5	5.86290203625128e-5	5.87097597741389e-5	5.8731884542226e-5	5.86986011976565e-5	5.86336151741393e-5	5.85711476259981e-5	5.85436663029769e-5	5.85708908221752e-5	5.86527972025476e-5	5.87681351628068e-5	5.88787969151541e-5	5.89392902961164e-5	5.89094441494615e-5	5.8767372909392e-5	5.85191115847166e-5	5.8201882200546e-5	5.78800497485812e-5	5.76359635770827e-5	5.75601276588468e-5	5.7742430511231e-5	5.82520528642661e-5	5.90669103994856e-5	5.99175394633017e-5	6.02205084320517e-5	5.98308491186365e-5	6.03981753251416e-5	5.94154225462849e-5	6.05940598625328e-5	5.80838070803232e-5	5.56812987373101e-5	5.68907591697144e-5	5.57586898870751e-5	5.62300108623818e-5	5.57097741457773e-5	5.59039709133006e-5	5.67310179028684e-5	5.75843426298389e-5	5.81597942948039e-5	5.84182638891412e-5	5.84211062754592e-5	5.82475389728948e-5	5.79719140927339e-5	5.76607744779622e-5	5.7371517700158e-5	5.71488152575168e-5	5.70201737800371e-5
flux1:	0.69706428836864	5.28136198363766e-5	5.29444970247004e-5	5.30621759700464e-5	5.31269242376292e-5	5.31222254355691e-5	5.30570538431392e-5	5.2960553944056e-5	5.28713437530501e-5	5.28248957632782e-5	5.28424748853349e-5	5.29242596901196e-5	5.30480925791521e-5	5.317415735277e-5	5.32547899158473e-5	5.3247475073994e-5	5.31279762285877e-5	5.28999765571764e-5	5.25982377308445e-5	5.22844186162414e-5	5.20377877187345e-5	5.19452533859942e-5	5.20926522871867e-5	5.25461474300136e-5	5.32876691600488e-5	5.4071396446356e-5	5.43605825279137e-5	5.40138003233491e-5	5.45309422942878e-5	5.36484749480049e-5	5.4705809978829e-5	5.24305376822932e-5	5.02518397748044e-5	5.13345172970859e-5	5.03145078782331e-5	5.07382926225501e-5	5.02723844922795e-5	5.04654043653441e-5	5.12317042352865e-5	5.20162505054759e-5	5.25423041706301e-5	5.27740708409512e-5	5.276747037662e-5	5.25958609069228e-5	5.23294220390948e-5	5.20319470897757e-5	5.17589070037596e-5	5.1553523549974e-5	5.14422253792489e-5
flux1:	0.697326737272393	4.7737863687848e-5	4.78794305009317e-5	4.79920336059737e-5	4.8039610768992e-5	4.80105814249782e-5	4.79189518240373e-5	4.77981173822694e-5	4.76896984433401e-5	4.76308292419715e-5	4.76432575023213e-5	4.77267507212092e-5	4.78581635685123e-5	4.79964101452664e-5	4.80924986293894e-5	4.81026255979191e-5	4.80012398105683e-5	4.77904817452171e-5	4.75031092161537e-5	4.71981716411465e-5	4.69517003040326e-5	4.68467684269992e-5	4.69649674224626e-5	4.7369217457113e-5	4.80447400084154e-5	4.87673772431954e-5	4.90439942779896e-5	4.87368610590769e-5	4.92068624611067e-5	4.84147228514339e-5	4.93607830971486e-5	4.7298357069034e-5	4.53226905758011e-5	4.62897887255892e-5	4.53703651045955e-5	4.57502040190614e-5	4.53338119149891e-5	4.55245968772414e-5	4.62337198012759e-5	4.69539890880608e-5	4.74343013022153e-5	4.7642090519332e-5	4.76281078983042e-5	4.74599278901304e-5	4.72034385094547e-5	4.69194962077295e-5	4.66614931619873e-5	4.6471152420636e-5	4.63739254958165e-5
flux1:	0.697589186176146	4.31255920021937e-5	4.32712498350078e-5	4.33752875918991e-5	4.34056970356319e-5	4.33555617184731e-5	4.32430997324696e-5	4.31047839151266e-5	4.29839470304002e-5	4.2918213272375e-5	4.29289556630144e-5	4.30151187356392e-5	4.31526514624302e-5	4.32997299784418e-5	4.34068838546674e-5	4.34299925485964e-5	4.33430716509503e-5	4.31473414482246e-5	4.2873841726774e-5	4.25789940789387e-5	4.23353900885641e-5	4.22220289798687e-5	4.23160670887635e-5	4.26769492667246e-5	4.32925351762895e-5	4.39586638090777e-5	4.42232167622412e-5	4.39523993515372e-5	4.43781744112351e-5	4.36674781288721e-5	4.45121482516111e-5	4.26430679424643e-5	4.08521304599075e-5	4.17146226955858e-5	4.08857079616629e-5	4.12253397916454e-5	4.08540355235657e-5	4.10411684541162e-5	4.16959745005789e-5	4.23557566012841e-5	4.27933175888738e-5	4.29792594007184e-5	4.29595033720333e-5	4.27959820245429e-5	4.25501981166971e-5	4.22798710053879e-5	4.20361222990543e-5	4.18590658548399e-5	4.17731936898964e-5
flux1:	0.6978516350799	3.89347834265199e-5	3.90793733737931e-5	3.91726836349653e-5	3.91869349855703e-5	3.91194636021288e-5	3.89918285583985e-5	3.88424474870662e-5	3.8715194696072e-5	3.86471841447415e-5	3.86587480296276e-5	3.8747772338151e-5	3.88895114332754e-5	3.90419926434004e-5	3.91560907383287e-5	3.91882380131838e-5	3.91127475709581e-5	3.89303817051895e-5	3.86706194248031e-5	3.8387165100754e-5	3.81489526379122e-5	3.80306796340762e-5	3.81048832468343e-5	3.8427310341636e-5	3.89879045566041e-5	3.96011077587117e-5	3.98535354585621e-5	3.96156120184117e-5	4.00000089794094e-5	3.93628065084598e-5	4.01157404064084e-5	3.8422869077877e-5	3.68005863834038e-5	3.75691478830155e-5	3.68220574066712e-5	3.71253531993794e-5	3.67952073535839e-5	3.69772072581203e-5	3.75801794421515e-5	3.8182906973977e-5	3.85803907693727e-5	3.87463161889169e-5	3.87221581364779e-5	3.85644166999991e-5	3.83301558919206e-5	3.80737595705228e-5	3.78438607844682e-5	3.76788087040292e-5	3.76020916379272e-5
flux1:	0.698114083983653	3.51275179878152e-5	3.52671814192079e-5	3.53487173493109e-5	3.53485749798161e-5	3.52678302773013e-5	3.51304982995e-5	3.49758782077909e-5	3.48473498829814e-5	3.47806894241337e-5	3.47946995066983e-5	3.48861215348582e-5	3.50298202524445e-5	3.51842839070014e-5	3.53015008220046e-5	3.5339209970293e-5	3.52726074964795e-5	3.5102324991461e-5	3.48563460866907e-5	3.45855322446934e-5	3.43549477612467e-5	3.42347802044492e-5	3.42927774221847e-5	3.45807987680578e-5	3.50904342396317e-5	3.56535456919405e-5	3.58933687133406e-5	3.56848749878398e-5	3.60307171599897e-5	3.54598576658653e-5	3.61303596697359e-5	3.45986067144707e-5	3.31308277342419e-5	3.38157188634573e-5	3.31430403527286e-5	3.3413918338318e-5	3.31215005035623e-5	3.32970150149543e-5	3.3850479892302e-5	3.43994494106566e-5	3.47594392176007e-5	3.49070794232215e-5	3.48797950622214e-5	3.47289235259511e-5	3.45070882091254e-5	3.42651581772659e-5	3.40490503919546e-5	3.38951653268023e-5	3.382589968325e-5
flux1:	0.698376532887406	3.16696678418485e-5	3.18016509067326e-5	3.18712200205229e-5	3.18589126328826e-5	3.17689701776876e-5	3.16270014567408e-5	3.14722212405186e-5	3.13466287130781e-5	3.12840064851882e-5	3.13013006424261e-5	3.13941430826268e-5	3.15373719038598e-5	3.16905305871474e-5	3.18074064714974e-5	3.18476714731277e-5	3.17878529049794e-5	3.16286676764492e-5	3.13966077192323e-5	3.11395550246599e-5	3.09185129561526e-5	3.07989779761203e-5	3.08437667262553e-5	3.11007189573074e-5	3.15627530062517e-5	3.20781058573071e-5	3.23045790501237e-5	3.21220815791353e-5	3.24321848583786e-5	3.19211945997222e-5	3.25180897888986e-5	3.11340646822959e-5	2.98082202600675e-5	3.04191377358929e-5	2.98145141285351e-5	3.00568071457803e-5	2.9799088546478e-5	2.99669822347087e-5	3.04732247728714e-5	3.09716920687906e-5	3.12967785834187e-5	3.1427857615834e-5	3.13986858056385e-5	3.12557530626738e-5	3.10472980670924e-5	3.08205323739814e-5	3.06184388953736e-5	3.04752741821061e-5	3.04122277856627e-5
flux1:	0.698638981791159	2.85304765982516e-5	2.86529097744224e-5	2.87109021915458e-5	2.8688835934353e-5	2.85935202741382e-5	2.845135225567e-5	2.83006180823082e-5	2.81812106825738e-5	2.81244314487438e-5	2.81451859181506e-5	2.82381230415184e-5	2.83784403140685e-5	2.8527282849735e-5	2.8640817388025e-5	2.86811411806352e-5	2.86264336384165e-5	2.84776231492087e-5	2.82596753587127e-5	2.80173628510668e-5	2.78074675085295e-5	2.7690650750915e-5	2.77247023765708e-5	2.79533876454463e-5	2.83707422705626e-5	2.8840398778364e-5	2.90526635984778e-5	2.88928501823929e-5	2.91700193051087e-5	2.87130034244762e-5	2.92445179408516e-5	2.79961844668311e-5	2.68009416561464e-5	2.73468622919512e-5	2.68047178772437e-5	2.70220246799677e-5	2.67962220167651e-5	2.6955580190292e-5	2.74168774172543e-5	2.786805700419e-5	2.81608327714994e-5	2.82770675815721e-5	2.82471957746115e-5	2.81132016730572e-5	2.79190529489886e-5	2.77082125712748e-5	2.75205408158139e-5	2.73879618717146e-5	2.73303297827671e-5
flux1:	0.698901430694913	2.56820958795391e-5	2.57937809968569e-5	2.58409241355083e-5	2.5811438556454e-5	2.57141139344364e-5	2.55754148024718e-5	2.54319943449381e-5	2.53210793623768e-5	2.52711612655601e-5	2.52950428902995e-5	2.53865786595419e-5	2.55217028582173e-5	2.56636341895128e-5	2.57713791705334e-5	2.58098186938284e-5	2.57589906286084e-5	2.56200901689468e-5	2.54165014391513e-5	2.5189776065599e-5	2.49923528001567e-5	2.48799628500083e-5	2.49053379517555e-5	2.51082021201919e-5	2.54835794876768e-5	2.59095231066658e-5	2.6106751295656e-5	2.59665245628158e-5	2.62135331105757e-5	2.58051043747871e-5	2.62787734308994e-5	2.5155135163031e-5	2.40800821397303e-5	2.45691268295248e-5	2.40843879386404e-5	2.42799412770203e-5	2.40833506541634e-5	2.42334317975894e-5	2.46520392243868e-5	2.50590504705465e-5	2.53220399507215e-5	2.54250785173622e-5	2.53955791453827e-5	2.52713700133131e-5	2.50923135980913e-5	2.48980953103477e-5	2.47253117757013e-5	2.46033909616353e-5	2.45507243136217e-5
flux1:	0.699163879598666	2.30991464884871e-5	2.31993775966798e-5	2.32365454889989e-5	2.32017401287236e-5	2.31051808467911e-5	2.297278340517e-5	2.28390128440368e-5	2.27380332821976e-5	2.26953422386179e-5	2.27216761479186e-5	2.28103172576333e-5	2.29382790018105e-5	2.30712325354874e-5	2.31713578940978e-5	2.32065497505029e-5	2.3158810846446e-5	2.30296044070614e-5	2.28406702507002e-5	2.26302541473637e-5	2.24463765565663e-5	2.23398042510208e-5	2.23582584325362e-5	2.25375431421728e-5	2.2873592132774e-5	2.325786874888e-5	2.3439387098081e-5	2.33159459973047e-5	2.35355067666541e-5	2.31707394773647e-5	2.35933544762757e-5	2.2584197861243e-5	2.16195897302642e-5	2.20589317170123e-5	2.16267912408963e-5	2.18033694217992e-5	2.16332362090676e-5	2.17734099334273e-5	2.21515350032088e-5	2.25173383441129e-5	2.27529086493445e-5	2.28442444612177e-5	2.28159938295394e-5	2.2702169664254e-5	2.25387371908049e-5	2.23616418807718e-5	2.22041374848318e-5	2.20930325230546e-5	2.20451432319311e-5
flux1:	0.699426328502419	2.07583556111399e-5	2.0846788940483e-5	2.08748802089706e-5	2.0836523374642e-5	2.07428715850651e-5	2.0618790453481e-5	2.04961515567106e-5	2.04058132448445e-5	2.03702214177942e-5	2.03981568256562e-5	2.04825613704107e-5	2.06018155626299e-5	2.07243189489238e-5	2.08156338127048e-5	2.08467818494374e-5	2.08017530229236e-5	2.06822403409357e-5	2.05082789785979e-5	2.03147571403104e-5	2.01452557624435e-5	2.00456144831442e-5	2.00586774492296e-5	2.02165271528491e-5	2.05159464841786e-5	2.08607488708711e-5	2.10261353137729e-5	2.09170317763609e-5	2.11117643581617e-5	2.07861673659871e-5	2.11637657560736e-5	2.02594770823885e-5	1.93960615629713e-5	1.97918942918325e-5	1.94076559436107e-5	1.95675528430226e-5	1.94210094084849e-5	1.95507112528466e-5	1.9890500379993e-5	2.02178579229085e-5	2.04281494550346e-5	2.05090484190258e-5	2.04826587002031e-5	2.03794994358351e-5	2.02318764887658e-5	2.00720978085135e-5	1.99300652080882e-5	1.98298977493905e-5	1.97867500245524e-5
flux1:	0.699688777406172	1.8638296472978e-5	1.87148718042851e-5	1.87347549531469e-5	1.86942694039008e-5	1.86050710976504e-5	1.8490590233436e-5	1.83798413207276e-5	1.8300270977436e-5	1.82713201377299e-5	1.82999759251731e-5	1.8379061693087e-5	1.84885469299582e-5	1.85997314244135e-5	1.86816522382445e-5	1.87084696437381e-5	1.86661153558338e-5	1.85564471969094e-5	1.83977458460914e-5	1.82215291655106e-5	1.80669779277337e-5	1.79751200375975e-5	1.79841402801857e-5	1.81226560273699e-5	1.83882315102022e-5	1.86959291569925e-5	1.88450731598427e-5	1.8748236262831e-5	1.8920637645191e-5	1.86301380245431e-5	1.89680319720836e-5	1.81594916874075e-5	1.73884189953694e-5	1.77459873301562e-5	1.74050052090193e-5	1.75500597214323e-5	1.74241427408144e-5	1.75428649368733e-5	1.78464180529448e-5	1.8137897206625e-5	1.83247994944687e-5	1.83962650987199e-5	1.83720520396675e-5	1.82794831556909e-5	1.81474605603659e-5	1.80048145624182e-5	1.78781577031832e-5	1.77889103969717e-5	1.77505145586934e-5
flux1:	0.699951226309926	1.67192298093299e-5	1.67841340944557e-5	1.67966458176937e-5	1.67551525919111e-5	1.66714495905119e-5	1.65672558949856e-5	1.64685920579495e-5	1.6399503154872e-5	1.6376553129863e-5	1.64051283330369e-5	1.64781316310413e-5	1.65772734305086e-5	1.66768278420336e-5	1.67492972195896e-5	1.67719077096037e-5	1.67324352043159e-5	1.66328217037546e-5	1.64895607670579e-5	1.63308310651759e-5	1.61915177133011e-5	1.61080310507146e-5	1.61141877215646e-5	1.62354309335478e-5	1.64700159582782e-5	1.6743139483446e-5	1.68762640110841e-5	1.6789990375325e-5	1.69424124665732e-5	1.66833412494181e-5	1.69861754534974e-5	1.62647207777916e-5	1.55775275636433e-5	1.59012146275258e-5	1.55989217168312e-5	1.57305948470387e-5	1.5622332900592e-5	1.57296551379391e-5	1.59990678306602e-5	1.62570889989403e-5	1.64222692755946e-5	1.6485057029893e-5	1.64630537347394e-5	1.63806603191327e-5	1.626363802754e-5	1.61375455487363e-5	1.60258354334981e-5	1.59472828320663e-5	1.59136071643694e-5
flux1:	0.700213675213679	1.49830239928079e-5	1.50366805487536e-5	1.50426548784171e-5	1.50010488928277e-5	1.49234980922771e-5	1.48298321541351e-5	1.4743047970354e-5	1.46838921456887e-5	1.46662385527405e-5	1.4694079565887e-5	1.47605640963409e-5	1.48492281232085e-5	1.49373082697689e-5	1.50006780499782e-5	1.50194904777057e-5	1.49832303989709e-5	1.48938371190091e-5	1.47660072770465e-5	1.462465903052e-5	1.45005524686656e-5	1.44257471285633e-5	1.44300383714323e-5	1.45359973242297e-5	1.47424542123336e-5	1.49836482801156e-5	1.51012955299821e-5	1.50242108654917e-5	1.5158846553155e-5	1.492791973038e-5	1.51997456914524e-5	1.45571829499176e-5	1.39458290775361e-5	1.42392819887928e-5	1.3971282978221e-5	1.40907620201567e-5	1.39973075502193e-5	1.40929579065053e-5	1.43303797934162e-5	1.45572941675428e-5	1.47022693698394e-5	1.47569462496677e-5	1.47369602685243e-5	1.46640465463375e-5	1.45610879977622e-5	1.44506105091879e-5	1.43530918900564e-5	1.42847738474729e-5	1.42556864594863e-5
flux1:	0.700476124117432	1.3413117323231e-5	1.34561815914832e-5	1.34564860187359e-5	1.34155162784588e-5	1.33445078307843e-5	1.32613048636645e-5	1.3185936653617e-5	1.31360240508445e-5	1.31229766459287e-5	1.31496009931008e-5	1.32094245090219e-5	1.32878336870784e-5	1.33649451270006e-5	1.34198431322855e-5	1.34354193392382e-5	1.34027073702871e-5	1.33235585438389e-5	1.32108897786822e-5	1.3086486146751e-5	1.29772157519452e-5	1.29111140152143e-5	1.2914335419748e-5	1.30068727478295e-5	1.31879965967463e-5	1.33999569362447e-5	1.35029445056737e-5	1.34339458309008e-5	1.35528230871456e-5	1.33471141859881e-5	1.35914682150184e-5	1.30201115201084e-5	1.24770428635908e-5	1.27433158754782e-5	1.25055089583972e-5	1.26138150282903e-5	1.25325859717993e-5	1.26165127650664e-5	1.2824204223771e-5	1.30223786208569e-5	1.31486094640764e-5	1.31956419893377e-5	1.31773421254038e-5	1.31130233278818e-5	1.30229478684627e-5	1.29268670537283e-5	1.28425108800564e-5	1.27837486875693e-5	1.27589949132048e-5
flux1:	0.700738573021185	1.19944836751165e-5	1.20278292216586e-5	1.20233879417684e-5	1.19837204412162e-5	1.19194729154661e-5	1.18464742853589e-5	1.17819070536644e-5	1.17404874180102e-5	1.1731408652603e-5	1.17564926016489e-5	1.18097450697165e-5	1.18783787350549e-5	1.19452531206832e-5	1.19924543695434e-5	1.20053904866923e-5	1.19764694585677e-5	1.19073770507643e-5	1.18092969403417e-5	1.17010552512122e-5	1.16059147827501e-5	1.15482558023046e-5	1.15509831194492e-5	1.16317835381956e-5	1.17902292919962e-5	1.19756381137811e-5	1.2064995410245e-5	1.20031856694523e-5	1.21081677096772e-5	1.19250717437966e-5	1.21450465173142e-5	1.16377598489043e-5	1.11559707636201e-5	1.13976643601757e-5	1.11863550789559e-5	1.12844327680417e-5	1.1213229560504e-5	1.12856617369414e-5	1.14660305422915e-5	1.16379145578472e-5	1.17468954343402e-5	1.17867436048788e-5	1.17697566191184e-5	1.17130640307647e-5	1.16345583773844e-5	1.15514821666956e-5	1.14790704846946e-5	1.1429017950551e-5	1.1408231484982e-5
flux1:	0.701001021924939	1.07135703847384e-5	1.07382551660687e-5	1.07300475756733e-5	1.06922981820592e-5	1.06349187435217e-5	1.05717447536654e-5	1.05172789164041e-5	1.04835842744686e-5	1.04778950154529e-5	1.05012374845365e-5	1.0548167176276e-5	1.06076606834695e-5	1.06651442966879e-5	1.07054641629407e-5	1.07163013432697e-5	1.06912583056971e-5	1.06317898457994e-5	1.05474221059945e-5	1.04542373616114e-5	1.03722201743178e-5	1.03224866606234e-5	1.03250738596006e-5	1.03956078488289e-5	1.05338363411531e-5	1.06953068539069e-5	1.07722028443252e-5	1.07168292122062e-5	1.08096180420335e-5	1.06468096256745e-5	1.08451132044884e-5	1.03953378360745e-5	9.96841269925455e-6	1.01877914866242e-5	9.99976861970707e-6	1.00885434692392e-5	1.00256155936502e-5	1.00870924504119e-5	1.02426966871563e-5	1.03908526777964e-5	1.04841736615208e-5	1.05173680841825e-5	1.05013647498087e-5	1.04513437620477e-5	1.03830717007283e-5	1.03115462910818e-5	1.02497715885425e-5	1.02074874528789e-5	1.01902270262245e-5
flux1:	0.701263470828692	9.55819165671381e-6	9.57540254327796e-6	9.56443461206202e-6	9.5291697120624e-6	9.47867820181293e-6	9.42486327262705e-6	9.37974559138768e-6	9.35300275347388e-6	9.35016701292988e-6	9.37164423725688e-6	9.41258731589676e-6	9.46364715016605e-6	9.51261492070841e-6	9.54683520305795e-6	9.55600840627535e-6	9.53475313216414e-6	9.48424263990394e-6	9.41244790717664e-6	9.33295418295826e-6	9.26281892575559e-6	9.22028703998229e-6	9.222885357784e-6	9.28439807479828e-6	9.40464934073656e-6	9.54468526979464e-6	9.61035800159317e-6	9.56076249769638e-6	9.64290334986542e-6	9.4982936146055e-6	9.67729437921085e-6	9.27905132831888e-6	8.90117363112484e-6	9.10025295657579e-6	8.93280929739234e-6	9.01320805406695e-6	8.95725802829642e-6	9.00861710929962e-6	9.14212911727471e-6	9.26921559951745e-6	9.34858129920394e-6	9.37576665825046e-6	9.36052091139972e-6	9.31630558433718e-6	9.25699797833652e-6	9.19560677992697e-6	9.14316723129152e-6	9.10769283739248e-6	9.09349216985228e-6
flux1:	0.701525919732445	8.51737741621079e-6	8.52835837946295e-6	8.51561306294128e-6	8.48332490481e-6	8.43964979695861e-6	8.39464945211609e-6	8.3580792606636e-6	8.33750475494304e-6	8.33700690020883e-6	8.35653109974958e-6	8.39185646459643e-6	8.43520009279616e-6	8.47650123513192e-6	8.50533214445669e-6	8.51315714269684e-6	8.49543967017703e-6	8.45303681433748e-6	8.39248853196191e-6	8.32514975062258e-6	8.26550863433006e-6	8.22931628044737e-6	8.23191370596642e-6	8.28544076550406e-6	8.3897349834722e-6	8.51070617528775e-6	8.56640221310322e-6	8.52198920723324e-6	8.59487418121445e-6	8.46657153461838e-6	8.6283313526185e-6	8.27619702098309e-6	7.94212449229634e-6	8.12272372894245e-6	7.97361974644547e-6	8.04655752135259e-6	7.99668539965616e-6	8.03900779931422e-6	8.15314337253057e-6	8.26185427825943e-6	8.32905591032774e-6	8.35099337400908e-6	8.33640601064031e-6	8.29726060293577e-6	8.2457741657637e-6	8.19320981734732e-6	8.14888520979041e-6	8.11931247069823e-6	8.1077302478873e-6
flux1:	0.701788368636199	7.58119201200528e-6	7.58716649531876e-6	7.57354504761137e-6	7.54461459188631e-6	7.5075743336355e-6	7.47075793474621e-6	7.44188263951832e-6	7.42667345108562e-6	7.42799978003234e-6	7.44549126511818e-6	7.47556684071882e-6	7.51188981239369e-6	7.54632394174728e-6	7.57039756787582e-6	7.57708884890781e-6	7.56254612260135e-6	7.52729127143598e-6	7.47657251596158e-6	7.41978801362768e-6	7.36920479295585e-6	7.33842899601625e-6	7.34090422608765e-6	7.38730909506399e-6	7.47746892954519e-6	7.58160030342273e-6	7.62852893827063e-6	7.58874977438309e-6	7.65362012816417e-6	7.53989893461057e-6	7.6861992867467e-6	7.37525972561572e-6	7.08027254264545e-6	7.24404003830818e-6	7.11142207217091e-6	7.17776750320376e-6	7.13337189980013e-6	7.16789417107804e-6	7.26531928262477e-6	7.35829202017261e-6	7.41514066402094e-6	7.4326721834261e-6	7.41875944042242e-6	7.38408561688408e-6	7.33942693142626e-6	7.29452993684872e-6	7.25722909788631e-6	7.23274789004308e-6	7.22340646206315e-6
flux1:	0.702050817539952	6.74054617504033e-6	6.74264601581198e-6	6.72891393591453e-6	6.70357574462876e-6	6.67286021672267e-6	6.64350372302445e-6	6.62141660129719e-6	6.61074760180202e-6	6.61338017008928e-6	6.62875711468243e-6	6.6539378628988e-6	6.68390461240692e-6	6.71222140504944e-6	6.73210686802455e-6	6.7378141629996e-6	6.72603123247702e-6	6.69693990018174e-6	6.65464357113559e-6	6.6068514273696e-6	6.56393448919872e-6	6.53766652143087e-6	6.53984802849259e-6	6.57987112496367e-6	6.65755527662609e-6	6.7469241898279e-6	6.78622775300874e-6	6.75057905311957e-6	6.80852670434877e-6	6.70780605326988e-6	6.84017248218187e-6	6.5659663357722e-6	6.30580091857565e-6	6.45422031565715e-6	6.33651417153371e-6	6.39704714409633e-6	6.35770669593911e-6	6.38571569372391e-6	6.46894777215056e-6	6.5486597415731e-6	6.59689746179741e-6	6.61088359569458e-6	6.597738785057e-6	6.56705469668621e-6	6.52837362834769e-6	6.49013888040593e-6	6.45891654547743e-6	6.43883650188144e-6	6.43144218244766e-6
flux1:	0.702313266443705	5.98702760390455e-6	5.98623940180216e-6	5.9729888796479e-6	5.95131034139878e-6	5.92647449644935e-6	5.90376425263887e-6	5.88751359064367e-6	5.8805478708304e-6	5.8839732999981e-6	5.89715814909557e-6	5.91779116506989e-6	5.94204177633729e-6	5.9649539706661e-6	5.98118209381667e-6	5.98603165414037e-6	5.97660196435402e-6	5.9527419797976e-6	5.91755746680827e-6	5.87732002054451e-6	5.84079756127425e-6	5.81820519564461e-6	5.8199252398616e-6	5.85423318042133e-6	5.92097011536005e-6	5.99750680387577e-6	6.03024537071422e-6	5.99827531678044e-6	6.05024489048028e-6	5.96107733237034e-6	6.08080658763202e-6	5.83926809991287e-6	5.61005052871547e-6	5.74443982896523e-6	5.64024381647222e-6	5.69561988083042e-6	5.66098066725748e-6	5.68371050595053e-6	5.7550318558736e-6	5.82370667915971e-6	5.86491622467596e-6	5.87616421023807e-6	5.86390562255879e-6	5.83680814622923e-6	5.80337042856475e-6	5.77092916318303e-6	5.74497672780262e-6	5.72872450399684e-6	5.72306753803569e-6
flux1:	0.702575715347458	5.31277083812297e-6	5.30990662737111e-6	5.29754270573296e-6	5.27942483164299e-6	5.25990122396965e-6	5.24295425086382e-6	5.2315672788905e-6	5.22748016856117e-6	5.23121120463983e-6	5.24214854980045e-6	5.25858760717198e-6	5.27775111071248e-6	5.29595023911013e-6	5.3090363039273e-6	5.3131647302786e-6	5.30573659548555e-6	5.28628476730156e-6	5.25705847464816e-6	5.22311912467619e-6	5.19188767950165e-6	5.17225699343691e-6	5.17339209597936e-6	5.2026168838859e-6	5.25982971987492e-6	5.32531659254825e-6	5.3524633113476e-6	5.32377964239872e-6	5.37057267726406e-6	5.29164075831277e-6	5.399832907829e-6	5.18724463476697e-6	4.98543560363105e-6	5.1069490715641e-6	5.01494768355041e-6	5.06567961618775e-6	5.03536968176037e-6	5.05391826471725e-6	5.11531581322933e-6	5.17485714358088e-6	5.21038976218031e-6	5.21958921397072e-6	5.2083089056854e-6	5.18443215926145e-6	5.15558352608348e-6	5.12817189147937e-6	5.10679103952478e-6	5.09388911171435e-6	5.08982630242898e-6
flux1:	0.702838164251212	4.71037762798179e-6	4.70607138657063e-6	4.69482311656625e-6	4.68002388516663e-6	4.66515449825775e-6	4.65305466709839e-6	4.64557415678077e-6	4.6435869466964e-6	4.6471909112256e-6	4.65586943985864e-6	4.66849064759468e-6	4.68319620267098e-6	4.69736254029707e-6	4.70781887804217e-6	4.71139145044851e-6	4.70569285468316e-6	4.68996382050067e-6	4.66572745664381e-6	4.63703438815056e-6	4.61017772404496e-6	4.59293131924675e-6	4.59342421058716e-6	4.61818578099734e-6	4.66720324584474e-6	4.72327086445496e-6	4.74571333132449e-6	4.7199878046046e-6	4.76227047213481e-6	4.69238756048829e-6	4.78998283370593e-6	4.60294377960016e-6	4.4253022586788e-6	4.53494178545965e-6	4.45385377005041e-6	4.50031504840139e-6	4.4738985263098e-6	4.48917564657976e-6	4.54231494436312e-6	4.59427857876375e-6	4.62521391165316e-6	4.63289408401184e-6	4.62262000989226e-6	4.60160182115164e-6	4.57673544757162e-6	4.55366143571736e-6	4.53623148765797e-6	4.5262674560177e-6	4.52369401838472e-6
flux1:	0.703100613154965	4.17288766543813e-6	4.16761400628073e-6	4.15756625106668e-6	4.14574172041831e-6	4.13482391357306e-6	4.12666830709548e-6	4.12219547017819e-6	4.12161180103602e-6	4.12473845086624e-6	4.1312094843441e-6	4.14042110796045e-6	4.15130110171531e-6	4.16210303853267e-6	4.17043777973999e-6	4.17364857254574e-6	4.16948854033491e-6	4.15693526376602e-6	4.13690289392606e-6	4.112602130053e-6	4.08938329709048e-6	4.07407649120227e-6	4.07393883379816e-6	4.09484911405092e-6	4.13690212354433e-6	4.18502199061059e-6	4.20356545158522e-6	4.18053162416463e-6	4.21884663657548e-6	4.15695815490919e-6	4.24477608858179e-6	4.08018616129143e-6	3.92375310104773e-6	4.02239114249683e-6	3.95095599113079e-6	3.99340487676761e-6	3.97037778078375e-6	3.98308922367833e-6	4.02932322837918e-6	4.07492938303782e-6	4.10207318019038e-6	4.108589423946e-6	4.09926859470875e-6	4.08073265961055e-6	4.0592684476086e-6	4.03988673763198e-6	4.02583569085412e-6	4.01843153395892e-6	4.01725033126954e-6
flux1:	0.703363062058718	3.69378926597316e-6	3.68789681765267e-6	3.67903436547425e-6	3.66978884743617e-6	3.66212665673293e-6	3.65707347240147e-6	3.65480879407879e-6	3.65504585789334e-6	3.65744765890326e-6	3.66183455176426e-6	3.66807688758578e-6	3.67575962969418e-6	3.68384189098845e-6	3.69054486625022e-6	3.69360106814732e-6	3.69085148506889e-6	3.6810428816781e-6	3.66458375263708e-6	3.64398937949789e-6	3.62382324449785e-6	3.61012364310793e-6	3.60942281311853e-6	3.627074043262e-6	3.66328154544127e-6	3.70475769950609e-6	3.720127094481e-6	3.69957082053141e-6	3.73435331255109e-6	3.67953505991346e-6	3.75831217166971e-6	3.61336944197715e-6	3.47546748589295e-6	3.56387937906715e-6	3.50087681509361e-6	3.53949475254806e-6	3.51931491542918e-6	3.52997926063103e-6	3.57038566646519e-6	3.61056489388515e-6	3.6344816038755e-6	3.64003127284736e-6	3.63153563921374e-6	3.61509190768361e-6	3.59647143065104e-6	3.58017164682928e-6	3.56895788047005e-6	3.56374687224058e-6	3.56384268988778e-6
flux1:	0.703625510962471	3.26705273299763e-6	3.2608029699323e-6	3.25305700536325e-6	3.24599222540864e-6	3.24094328318323e-6	3.23825226210271e-6	3.23752631836206e-6	3.23813433569727e-6	3.23967435837674e-6	3.24216995818426e-6	3.24590454365114e-6	3.25099783484766e-6	3.25696161568162e-6	3.26248206522333e-6	3.26557870199533e-6	3.26414441496275e-6	3.25672959075327e-6	3.24332746015065e-6	3.22587996333262e-6	3.20829597041705e-6	3.19595407640676e-6	3.19479008631554e-6	3.20973350662806e-6	3.2410838730334e-6	3.27704631690022e-6	3.28988583931292e-6	3.27163017417382e-6	3.30322648268737e-6	3.25467800379581e-6	3.32509998208546e-6	3.19730427204303e-6	3.07554579461579e-6	3.15444616352801e-6	3.09873625200291e-6	3.13367142853875e-6	3.11580842700941e-6	3.124797123546e-6	3.16023332334637e-6	3.19569350781461e-6	3.21676369825848e-6	3.22142514876533e-6	3.21357627959666e-6	3.19883704133694e-6	3.18253306735525e-6	3.16874227336808e-6	3.15984976572805e-6	3.15646553146563e-6	3.15768983605461e-6
flux1:	0.703887959866225	2.88716693940716e-6	2.88076971317368e-6	2.87405754831635e-6	2.86881190125361e-6	2.86582178553356e-6	2.86488011768486e-6	2.86516885669082e-6	2.86583515836165e-6	2.86648096870466e-6	2.86733357692912e-6	2.86902408430204e-6	2.87209363560023e-6	2.87647399002877e-6	2.88119667194563e-6	2.88448965632516e-6	2.8842762682817e-6	2.87894619703217e-6	2.86815679055972e-6	2.85338077989854e-6	2.83798572052866e-6	2.82680457386135e-6	2.82528432436242e-6	2.8380068284221e-6	2.86534178668197e-6	2.89674478622632e-6	2.90761524870696e-6	2.8915029810572e-6	2.92019062844057e-6	2.87722318903933e-6	2.93994841299541e-6	2.82710377425211e-6	2.71939829770704e-6	2.78947496878098e-6	2.74004331117905e-6	2.77144989448059e-6	2.75543828598288e-6	2.76302625822245e-6	2.79418923969785e-6	2.82548850991128e-6	2.84397701731962e-6	2.8477609394436e-6	2.84036554805045e-6	2.82697093566493e-6	2.81250656628865e-6	2.80070269915052e-6	2.79364848282417e-6	2.79172689346789e-6	2.79389534737054e-6
flux1:	0.704150408769978	2.54916210682131e-6	2.54280146422399e-6	2.53705323598123e-6	2.53332538560801e-6	2.53194458543548e-6	2.53227477793168e-6	2.53319735019275e-6	2.53373492017753e-6	2.53354008763207e-6	2.53303110398098e-6	2.5331203154981e-6	2.53466827436829e-6	2.53791465966574e-6	2.54214093077167e-6	2.54572591714418e-6	2.54661386238017e-6	2.54307005589536e-6	2.53448650312658e-6	2.52195697320776e-6	2.50840550559362e-6	2.4982159377962e-6	2.49643135627718e-6	2.50733721097711e-6	2.53134417384084e-6	2.55897158014062e-6	2.5683470654812e-6	2.55422459478407e-6	2.58023154193022e-6	2.54225177912987e-6	2.59792456459369e-6	2.49813423419468e-6	2.40268740998413e-6	2.46462685075829e-6	2.42062024858939e-6	2.4486857834802e-6	2.4341666542283e-6	2.44058060438071e-6	2.46806024235289e-6	2.49567166770725e-6	2.51179193523273e-6	2.51469281812666e-6	2.50757953830401e-6	2.49522443996783e-6	2.48219481852559e-6	2.47192511064596e-6	2.46627453956247e-6	2.46546577754674e-6	2.46836749216576e-6
flux1:	0.704412857673731	2.24860773218427e-6	2.24245500200232e-6	2.2376248877448e-6	2.23518005286585e-6	2.23506289794666e-6	2.23631315034884e-6	2.23761413700223e-6	2.23793773533355e-6	2.237015126113e-6	2.23543321770787e-6	2.23432116943976e-6	2.23476976274898e-6	2.23723458843298e-6	2.24117334068774e-6	2.24507564359035e-6	2.24690640420998e-6	2.24484288071856e-6	2.23807529900746e-6	2.22739778478048e-6	2.21537505707677e-6	2.20602053707991e-6	2.20403515511899e-6	2.21343776973521e-6	2.23465392800701e-6	2.25913222008078e-6	2.26739803498437e-6	2.25510378868383e-6	2.27862519452921e-6	2.2451165858471e-6	2.2943704389039e-6	2.20602039050649e-6	2.12131969321733e-6	2.1758200813163e-6	2.13656232523475e-6	2.16151927635781e-6	2.1482600442629e-6	2.15371436750053e-6	2.17803204917247e-6	2.20238996430616e-6	2.21635287234823e-6	2.21838991565194e-6	2.2114385342707e-6	2.19989336207031e-6	2.18798288036156e-6	2.17888055824445e-6	2.1742643908714e-6	2.1742502966258e-6	2.17766518894649e-6
flux1:	0.704675306577484	1.98158228759356e-6	1.97579695094646e-6	1.97186030719885e-6	1.97052153658612e-6	1.97141029797013e-6	1.97333146958719e-6	1.9748523590818e-6	1.97494759161167e-6	1.97343994330123e-6	1.97105690542577e-6	1.96908463753019e-6	1.96876844034751e-6	1.97070628679791e-6	1.97447688926903e-6	1.97865449692111e-6	1.98123108649046e-6	1.9803317277033e-6	1.97500262860552e-6	1.9658082523783e-6	1.95502520447937e-6	1.94635719696938e-6	1.94420297795784e-6	1.95232866717214e-6	1.97115714253518e-6	1.99297528960243e-6	2.00042909030362e-6	1.98978839290975e-6	2.01099963087391e-6	1.98150436370221e-6	2.024957232182e-6	1.94668768614089e-6	1.87147382272698e-6	1.91924475328424e-6	1.88422839312979e-6	1.90634984895307e-6	1.8942389092402e-6	1.8989537422319e-6	1.92058297087525e-6	1.94210642791752e-6	1.9541470037501e-6	1.95538753797059e-6	1.94854466287361e-6	1.93766467052006e-6	1.92665436940903e-6	1.91844797560852e-6	1.91457544222222e-6	1.91508653189995e-6	1.91880571970324e-6
flux1:	0.704937755481238	1.74461870944538e-6	1.73934040495213e-6	1.73628119334881e-6	1.73591084325186e-6	1.73761088833923e-6	1.74002638534472e-6	1.74167276127235e-6	1.74156428438168e-6	1.73961750312826e-6	1.7366700667426e-6	1.73411176626474e-6	1.73327988424963e-6	1.73485741802093e-6	1.73850383493621e-6	1.74286221153558e-6	1.74596231496654e-6	1.74591162319712e-6	1.74166464576037e-6	1.73361718625855e-6	1.7238158443642e-6	1.71569785352865e-6	1.71338133134842e-6	1.72038389411824e-6	1.73711940115335e-6	1.75665331315766e-6	1.76351057136931e-6	1.75433724399629e-6	1.77340264056947e-6	1.74750623850853e-6	1.78575090144043e-6	1.71641825308877e-6	1.64964500546605e-6	1.69139575487464e-6	1.66025212727754e-6	1.67983521892648e-6	1.66885459388018e-6	1.6730556811646e-6	1.6924260161028e-6	1.7115206937395e-6	1.72190196104958e-6	1.72246529068642e-6	1.71574427970895e-6	1.7054654036021e-6	1.69522816294236e-6	1.68774022349577e-6	1.68440386347096e-6	1.68523115791283e-6	1.68907526609011e-6
flux1:	0.705200204384991	1.53463512288997e-6	1.52997172108748e-6	1.52776608610864e-6	1.52824403131689e-6	1.53059692928675e-6	1.53337241153586e-6	1.53508332169427e-6	1.53480774003589e-6	1.53255110694243e-6	1.52923117420129e-6	1.52629537100478e-6	1.52512251501566e-6	1.52643673621018e-6	1.52994951472368e-6	1.53436424453595e-6	1.53776153840504e-6	1.53826378667904e-6	1.53478032944166e-6	1.52758988997365e-6	1.51855389678205e-6	1.51087051079621e-6	1.50838517716992e-6	1.51436765156421e-6	1.52922715068536e-6	1.54676572093182e-6	1.55316969441491e-6	1.54527311941019e-6	1.56235062208583e-6	1.53967092935107e-6	1.57326404606378e-6	1.51189789298989e-6	1.45268581274524e-6	1.4891062926321e-6	1.4615611813735e-6	1.47890404893026e-6	1.46908817482444e-6	1.472992698691e-6	1.49048203420632e-6	1.50752658490354e-6	1.5165250363242e-6	1.51656931434744e-6	1.51003618067449e-6	1.50035878176104e-6	1.4908430840385e-6	1.48397778692627e-6	1.48104832663299e-6	1.48204697034921e-6	1.485878359413e-6
flux1:	0.705462653288744	1.3488627175011e-6	1.34487954444036e-6	1.34348130331036e-6	1.34468604203994e-6	1.34754684011248e-6	1.35056561932327e-6	1.35229018791967e-6	1.35187744181293e-6	1.34941289980802e-6	1.34586657894575e-6	1.34270502415352e-6	1.34130862761752e-6	1.34240948648136e-6	1.34575086483121e-6	1.3500927841791e-6	1.3535805249454e-6	1.35438089154055e-6	1.35139802437057e-6	1.34483503615372e-6	1.33640008126928e-6	1.32906666457125e-6	1.32640745312596e-6	1.33144610307416e-6	1.34459920180272e-6	1.36036887218864e-6	1.36640422571866e-6	1.35959952048958e-6	1.37484210917124e-6	1.35502319109121e-6	1.38447614118056e-6	1.33023700757815e-6	1.27782754102891e-6	1.30956714755061e-6	1.28539218677458e-6	1.30077097134247e-6	1.292162163365e-6	1.29595750451183e-6	1.31187958198772e-6	1.32720496761985e-6	1.33508560047868e-6	1.33478381810883e-6	1.32853384486298e-6	1.31949843095539e-6	1.31070415522627e-6	1.30442642817296e-6	1.3018386048105e-6	1.30292259676758e-6	1.3066494413477e-6
flux1:	0.705725102192497	1.18478202437236e-6	1.18149620133535e-6	1.18082855162784e-6	1.18262562294104e-6	1.1858485272745e-6	1.18899633862204e-6	1.19068035782644e-6	1.19014504724219e-6	1.18754552285733e-6	1.18387942225268e-6	1.18060081057546e-6	1.17906037114676e-6	1.17997327314551e-6	1.18310046835662e-6	1.18725793525468e-6	1.19066904339411e-6	1.19157064390946e-6	1.18889426367297e-6	1.18279838025475e-6	1.17485802507491e-6	1.16782720794151e-6	1.16500297946161e-6	1.16916858338114e-6	1.18076298708864e-6	1.19494833179203e-6	1.20065677748116e-6	1.19477529403316e-6	1.20833030830118e-6	1.1910407745429e-6	1.21681443331277e-6	1.16895733308016e-6	1.12267347530929e-6	1.15032284017423e-6	1.12929278768204e-6	1.14294419710402e-6	1.13555493924806e-6	1.13937808284201e-6	1.15397208065656e-6	1.16784262781588e-6	1.1748326146194e-6	1.17434540051874e-6	1.16847674794194e-6	1.16013720172322e-6	1.15208847894843e-6	1.14639872284985e-6	1.14413108615818e-6	1.14526066477521e-6	1.14883295488186e-6
flux1:	0.705987551096251	1.04007562638778e-6	1.03745757231082e-6	1.03741305492011e-6	1.03965267298079e-6	1.04308670696734e-6	1.04624683975261e-6	1.0478294819955e-6	1.04717124600778e-6	1.04448607410479e-6	1.04077801749389e-6	1.03746308212254e-6	1.03583792275164e-6	1.0365821965134e-6	1.03946488419937e-6	1.04335907195987e-6	1.04657841865791e-6	1.04745088372948e-6	1.04496004827895e-6	1.03924053548058e-6	1.03174476228814e-6	1.02500726146995e-6	1.0220482269154e-6	1.02542090040917e-6	1.03559974828768e-6	1.04835857986765e-6	1.05375453771575e-6	1.04865216477601e-6	1.06065978479986e-6	1.04559422896695e-6	1.06809853310301e-6	1.02594594572194e-6	9.85163704120733e-7	1.00924307453976e-6	9.91106712238672e-7	1.00321962199559e-6	9.97009084339986e-7	1.00093316552803e-6	1.01436050842873e-6	1.02696349887247e-6	1.03323242185513e-6	1.03268496041976e-6	1.02727545500487e-6	1.01967529244757e-6	1.01239568334304e-6	1.00730508162248e-6	1.00535797262295e-6	1.00652278084105e-6	1.00992216117714e-6
flux1:	0.706250000000004	9.12600666127409e-7	9.10582659694577e-7	9.1103098892841e-7	9.13554209868786e-7	9.17047797071397e-7	9.20105054098954e-7	9.21523608959107e-7	9.20733897609988e-7	9.17998244917785e-7	9.14309100707405e-7	9.11023849907029e-7	9.09366364599591e-7	9.09967134791554e-7	9.12596869358262e-7	9.16187996317184e-7	9.19154895459942e-7	9.19932692011582e-7	9.17573766949463e-7	9.12200608940727e-7	9.05146682605572e-7	8.98725797065336e-7	8.95684446611162e-7	8.98360123947461e-7	9.0727009689126e-7	9.18742775183691e-7	9.23827145493492e-7	9.19388696461637e-7	9.29980615302538e-7	9.16862449181941e-7	9.36460340894476e-7	8.99385986217994e-7	8.63518355679022e-7	8.84474390225334e-7	8.68942902594466e-7	8.7965984799418e-7	8.74527884493837e-7	8.78559732439338e-7	8.90910542359789e-7	9.0235788300691e-7	9.08009621374183e-7	9.07477972649261e-7	9.02569758731591e-7	8.95725670966499e-7	8.89219916150439e-7	8.84730682703276e-7	8.83106632380858e-7	8.84308438971456e-7	8.8753495162925e-7
[truncated: 13 more columns]
