# Supplementary material for: Spatial Resolution and Refractive Index Contrast of Resonant Photonic Crystal Surfaces for Biosensing
Source: IEEE Photonics J. Author manuscript; Available in PMC 2015 Sep 7. (PMC4561521; doi:10.1109/JPHOT.2015.2435699)
Supplement: fig6_data [file NIHMS64775-supplement-fig6_data.gz › Volumes/graham/MacBook_backup/PhD_folder_2015_06_02/paper_improvements/IEEE_J_Photonics/final_files/data_files/fig6/meep_data/10/t.out]

-----------
Initializing structure...
Working in 2D dimensions.
Computational cell is 150 x 10 x 0 with resolution 25
     block, center = (0,-2.56637,0)
          size (150,4.86726,1e+20)
          axes (1,0,0), (0,1,0), (0,0,1)
          dielectric constant epsilon diagonal = (2.0736,2.0736,2.0736)
     block, center = (0,2.43363,0)
          size (150,5.13274,1e+20)
          axes (1,0,0), (0,1,0), (0,0,1)
          dielectric constant epsilon diagonal = (1.96,1.96,1.96)
     block, center = (-37.5,0.309735,0)
          size (75,0.884956,1e+20)
          axes (1,0,0), (0,1,0), (0,0,1)
          dielectric constant epsilon diagonal = (2.0164,2.0164,2.0164)
     block, center = (74.5,0,0)
          size (0.65,0.265487,1e+20)
          axes (1,0,0), (0,1,0), (0,0,1)
          dielectric constant epsilon diagonal = (4,4,4)
     block, center = (73.5,0,0)
          size (0.65,0.265487,1e+20)
          axes (1,0,0), (0,1,0), (0,0,1)
          dielectric constant epsilon diagonal = (4,4,4)
     block, center = (72.5,0,0)
          size (0.65,0.265487,1e+20)
          axes (1,0,0), (0,1,0), (0,0,1)
          dielectric constant epsilon diagonal = (4,4,4)
     block, center = (71.5,0,0)
          size (0.65,0.265487,1e+20)
          axes (1,0,0), (0,1,0), (0,0,1)
          dielectric constant epsilon diagonal = (4,4,4)
     block, center = (70.5,0,0)
          size (0.65,0.265487,1e+20)
          axes (1,0,0), (0,1,0), (0,0,1)
          dielectric constant epsilon diagonal = (4,4,4)
     block, center = (69.5,0,0)
          size (0.65,0.265487,1e+20)
          axes (1,0,0), (0,1,0), (0,0,1)
          dielectric constant epsilon diagonal = (4,4,4)
     block, center = (68.5,0,0)
          size (0.65,0.265487,1e+20)
          axes (1,0,0), (0,1,0), (0,0,1)
          dielectric constant epsilon diagonal = (4,4,4)
     block, center = (67.5,0,0)
          size (0.65,0.265487,1e+20)
          axes (1,0,0), (0,1,0), (0,0,1)
          dielectric constant epsilon diagonal = (4,4,4)
     block, center = (66.5,0,0)
          size (0.65,0.265487,1e+20)
          axes (1,0,0), (0,1,0), (0,0,1)
          dielectric constant epsilon diagonal = (4,4,4)
     block, center = (65.5,0,0)
          size (0.65,0.265487,1e+20)
          axes (1,0,0), (0,1,0), (0,0,1)
          dielectric constant epsilon diagonal = (4,4,4)
     block, center = (64.5,0,0)
          size (0.65,0.265487,1e+20)
          axes (1,0,0), (0,1,0), (0,0,1)
          dielectric constant epsilon diagonal = (4,4,4)
     block, center = (63.5,0,0)
          size (0.65,0.265487,1e+20)
          axes (1,0,0), (0,1,0), (0,0,1)
          dielectric constant epsilon diagonal = (4,4,4)
     block, center = (62.5,0,0)
          size (0.65,0.265487,1e+20)
          axes (1,0,0), (0,1,0), (0,0,1)
          dielectric constant epsilon diagonal = (4,4,4)
     block, center = (61.5,0,0)
          size (0.65,0.265487,1e+20)
          axes (1,0,0), (0,1,0), (0,0,1)
          dielectric constant epsilon diagonal = (4,4,4)
     block, center = (60.5,0,0)
          size (0.65,0.265487,1e+20)
          axes (1,0,0), (0,1,0), (0,0,1)
          dielectric constant epsilon diagonal = (4,4,4)
     block, center = (59.5,0,0)
          size (0.65,0.265487,1e+20)
          axes (1,0,0), (0,1,0), (0,0,1)
          dielectric constant epsilon diagonal = (4,4,4)
     block, center = (58.5,0,0)
          size (0.65,0.265487,1e+20)
          axes (1,0,0), (0,1,0), (0,0,1)
          dielectric constant epsilon diagonal = (4,4,4)
     block, center = (57.5,0,0)
          size (0.65,0.265487,1e+20)
          axes (1,0,0), (0,1,0), (0,0,1)
          dielectric constant epsilon diagonal = (4,4,4)
     block, center = (56.5,0,0)
          size (0.65,0.265487,1e+20)
          axes (1,0,0), (0,1,0), (0,0,1)
          dielectric constant epsilon diagonal = (4,4,4)
     block, center = (55.5,0,0)
          size (0.65,0.265487,1e+20)
          axes (1,0,0), (0,1,0), (0,0,1)
          dielectric constant epsilon diagonal = (4,4,4)
     block, center = (54.5,0,0)
          size (0.65,0.265487,1e+20)
          axes (1,0,0), (0,1,0), (0,0,1)
          dielectric constant epsilon diagonal = (4,4,4)
     block, center = (53.5,0,0)
          size (0.65,0.265487,1e+20)
          axes (1,0,0), (0,1,0), (0,0,1)
          dielectric constant epsilon diagonal = (4,4,4)
     block, center = (52.5,0,0)
          size (0.65,0.265487,1e+20)
          axes (1,0,0), (0,1,0), (0,0,1)
          dielectric constant epsilon diagonal = (4,4,4)
     block, center = (51.5,0,0)
          size (0.65,0.265487,1e+20)
          axes (1,0,0), (0,1,0), (0,0,1)
          dielectric constant epsilon diagonal = (4,4,4)
     block, center = (50.5,0,0)
          size (0.65,0.265487,1e+20)
          axes (1,0,0), (0,1,0), (0,0,1)
          dielectric constant epsilon diagonal = (4,4,4)
     block, center = (49.5,0,0)
          size (0.65,0.265487,1e+20)
          axes (1,0,0), (0,1,0), (0,0,1)
          dielectric constant epsilon diagonal = (4,4,4)
     block, center = (48.5,0,0)
          size (0.65,0.265487,1e+20)
          axes (1,0,0), (0,1,0), (0,0,1)
          dielectric constant epsilon diagonal = (4,4,4)
     block, center = (47.5,0,0)
          size (0.65,0.265487,1e+20)
          axes (1,0,0), (0,1,0), (0,0,1)
          dielectric constant epsilon diagonal = (4,4,4)
     block, center = (46.5,0,0)
          size (0.65,0.265487,1e+20)
          axes (1,0,0), (0,1,0), (0,0,1)
          dielectric constant epsilon diagonal = (4,4,4)
     block, center = (45.5,0,0)
          size (0.65,0.265487,1e+20)
          axes (1,0,0), (0,1,0), (0,0,1)
          dielectric constant epsilon diagonal = (4,4,4)
     block, center = (44.5,0,0)
          size (0.65,0.265487,1e+20)
          axes (1,0,0), (0,1,0), (0,0,1)
          dielectric constant epsilon diagonal = (4,4,4)
     block, center = (43.5,0,0)
          size (0.65,0.265487,1e+20)
          axes (1,0,0), (0,1,0), (0,0,1)
          dielectric constant epsilon diagonal = (4,4,4)
     block, center = (42.5,0,0)
          size (0.65,0.265487,1e+20)
          axes (1,0,0), (0,1,0), (0,0,1)
          dielectric constant epsilon diagonal = (4,4,4)
     block, center = (41.5,0,0)
          size (0.65,0.265487,1e+20)
          axes (1,0,0), (0,1,0), (0,0,1)
          dielectric constant epsilon diagonal = (4,4,4)
     block, center = (40.5,0,0)
          size (0.65,0.265487,1e+20)
          axes (1,0,0), (0,1,0), (0,0,1)
          dielectric constant epsilon diagonal = (4,4,4)
     block, center = (39.5,0,0)
          size (0.65,0.265487,1e+20)
          axes (1,0,0), (0,1,0), (0,0,1)
          dielectric constant epsilon diagonal = (4,4,4)
     block, center = (38.5,0,0)
          size (0.65,0.265487,1e+20)
          axes (1,0,0), (0,1,0), (0,0,1)
          dielectric constant epsilon diagonal = (4,4,4)
     block, center = (37.5,0,0)
          size (0.65,0.265487,1e+20)
          axes (1,0,0), (0,1,0), (0,0,1)
          dielectric constant epsilon diagonal = (4,4,4)
     block, center = (36.5,0,0)
          size (0.65,0.265487,1e+20)
          axes (1,0,0), (0,1,0), (0,0,1)
          dielectric constant epsilon diagonal = (4,4,4)
     block, center = (35.5,0,0)
          size (0.65,0.265487,1e+20)
          axes (1,0,0), (0,1,0), (0,0,1)
          dielectric constant epsilon diagonal = (4,4,4)
     block, center = (34.5,0,0)
          size (0.65,0.265487,1e+20)
          axes (1,0,0), (0,1,0), (0,0,1)
          dielectric constant epsilon diagonal = (4,4,4)
     block, center = (33.5,0,0)
          size (0.65,0.265487,1e+20)
          axes (1,0,0), (0,1,0), (0,0,1)
          dielectric constant epsilon diagonal = (4,4,4)
     block, center = (32.5,0,0)
          size (0.65,0.265487,1e+20)
          axes (1,0,0), (0,1,0), (0,0,1)
          dielectric constant epsilon diagonal = (4,4,4)
     block, center = (31.5,0,0)
          size (0.65,0.265487,1e+20)
          axes (1,0,0), (0,1,0), (0,0,1)
          dielectric constant epsilon diagonal = (4,4,4)
     block, center = (30.5,0,0)
          size (0.65,0.265487,1e+20)
          axes (1,0,0), (0,1,0), (0,0,1)
          dielectric constant epsilon diagonal = (4,4,4)
     block, center = (29.5,0,0)
          size (0.65,0.265487,1e+20)
          axes (1,0,0), (0,1,0), (0,0,1)
          dielectric constant epsilon diagonal = (4,4,4)
     block, center = (28.5,0,0)
          size (0.65,0.265487,1e+20)
          axes (1,0,0), (0,1,0), (0,0,1)
          dielectric constant epsilon diagonal = (4,4,4)
     block, center = (27.5,0,0)
          size (0.65,0.265487,1e+20)
          axes (1,0,0), (0,1,0), (0,0,1)
          dielectric constant epsilon diagonal = (4,4,4)
     block, center = (26.5,0,0)
          size (0.65,0.265487,1e+20)
          axes (1,0,0), (0,1,0), (0,0,1)
          dielectric constant epsilon diagonal = (4,4,4)
     block, center = (25.5,0,0)
          size (0.65,0.265487,1e+20)
          axes (1,0,0), (0,1,0), (0,0,1)
          dielectric constant epsilon diagonal = (4,4,4)
     block, center = (24.5,0,0)
          size (0.65,0.265487,1e+20)
          axes (1,0,0), (0,1,0), (0,0,1)
          dielectric constant epsilon diagonal = (4,4,4)
     block, center = (23.5,0,0)
          size (0.65,0.265487,1e+20)
          axes (1,0,0), (0,1,0), (0,0,1)
          dielectric constant epsilon diagonal = (4,4,4)
     block, center = (22.5,0,0)
          size (0.65,0.265487,1e+20)
          axes (1,0,0), (0,1,0), (0,0,1)
          dielectric constant epsilon diagonal = (4,4,4)
     block, center = (21.5,0,0)
          size (0.65,0.265487,1e+20)
          axes (1,0,0), (0,1,0), (0,0,1)
          dielectric constant epsilon diagonal = (4,4,4)
     block, center = (20.5,0,0)
          size (0.65,0.265487,1e+20)
          axes (1,0,0), (0,1,0), (0,0,1)
          dielectric constant epsilon diagonal = (4,4,4)
     block, center = (19.5,0,0)
          size (0.65,0.265487,1e+20)
          axes (1,0,0), (0,1,0), (0,0,1)
          dielectric constant epsilon diagonal = (4,4,4)
     block, center = (18.5,0,0)
          size (0.65,0.265487,1e+20)
          axes (1,0,0), (0,1,0), (0,0,1)
          dielectric constant epsilon diagonal = (4,4,4)
     block, center = (17.5,0,0)
          size (0.65,0.265487,1e+20)
          axes (1,0,0), (0,1,0), (0,0,1)
          dielectric constant epsilon diagonal = (4,4,4)
     block, center = (16.5,0,0)
          size (0.65,0.265487,1e+20)
          axes (1,0,0), (0,1,0), (0,0,1)
          dielectric constant epsilon diagonal = (4,4,4)
     block, center = (15.5,0,0)
          size (0.65,0.265487,1e+20)
          axes (1,0,0), (0,1,0), (0,0,1)
          dielectric constant epsilon diagonal = (4,4,4)
     block, center = (14.5,0,0)
          size (0.65,0.265487,1e+20)
          axes (1,0,0), (0,1,0), (0,0,1)
          dielectric constant epsilon diagonal = (4,4,4)
     block, center = (13.5,0,0)
          size (0.65,0.265487,1e+20)
          axes (1,0,0), (0,1,0), (0,0,1)
          dielectric constant epsilon diagonal = (4,4,4)
     block, center = (12.5,0,0)
          size (0.65,0.265487,1e+20)
          axes (1,0,0), (0,1,0), (0,0,1)
          dielectric constant epsilon diagonal = (4,4,4)
     block, center = (11.5,0,0)
          size (0.65,0.265487,1e+20)
          axes (1,0,0), (0,1,0), (0,0,1)
          dielectric constant epsilon diagonal = (4,4,4)
     block, center = (10.5,0,0)
          size (0.65,0.265487,1e+20)
          axes (1,0,0), (0,1,0), (0,0,1)
          dielectric constant epsilon diagonal = (4,4,4)
     block, center = (9.5,0,0)
          size (0.65,0.265487,1e+20)
          axes (1,0,0), (0,1,0), (0,0,1)
          dielectric constant epsilon diagonal = (4,4,4)
     block, center = (8.5,0,0)
          size (0.65,0.265487,1e+20)
          axes (1,0,0), (0,1,0), (0,0,1)
          dielectric constant epsilon diagonal = (4,4,4)
     block, center = (7.5,0,0)
          size (0.65,0.265487,1e+20)
          axes (1,0,0), (0,1,0), (0,0,1)
          dielectric constant epsilon diagonal = (4,4,4)
     block, center = (6.5,0,0)
          size (0.65,0.265487,1e+20)
          axes (1,0,0), (0,1,0), (0,0,1)
          dielectric constant epsilon diagonal = (4,4,4)
     block, center = (5.5,0,0)
          size (0.65,0.265487,1e+20)
          axes (1,0,0), (0,1,0), (0,0,1)
          dielectric constant epsilon diagonal = (4,4,4)
     block, center = (4.5,0,0)
          size (0.65,0.265487,1e+20)
          axes (1,0,0), (0,1,0), (0,0,1)
          dielectric constant epsilon diagonal = (4,4,4)
     block, center = (3.5,0,0)
          size (0.65,0.265487,1e+20)
          axes (1,0,0), (0,1,0), (0,0,1)
          dielectric constant epsilon diagonal = (4,4,4)
     block, center = (2.5,0,0)
          size (0.65,0.265487,1e+20)
          axes (1,0,0), (0,1,0), (0,0,1)
          dielectric constant epsilon diagonal = (4,4,4)
     block, center = (1.5,0,0)
          size (0.65,0.265487,1e+20)
          axes (1,0,0), (0,1,0), (0,0,1)
          dielectric constant epsilon diagonal = (4,4,4)
     block, center = (0.5,0,0)
          size (0.65,0.265487,1e+20)
          axes (1,0,0), (0,1,0), (0,0,1)
          dielectric constant epsilon diagonal = (4,4,4)
     block, center = (-0.5,0,0)
          size (0.65,0.265487,1e+20)
          axes (1,0,0), (0,1,0), (0,0,1)
          dielectric constant epsilon diagonal = (4,4,4)
     block, center = (-1.5,0,0)
          size (0.65,0.265487,1e+20)
          axes (1,0,0), (0,1,0), (0,0,1)
          dielectric constant epsilon diagonal = (4,4,4)
     block, center = (-2.5,0,0)
          size (0.65,0.265487,1e+20)
          axes (1,0,0), (0,1,0), (0,0,1)
          dielectric constant epsilon diagonal = (4,4,4)
     block, center = (-3.5,0,0)
          size (0.65,0.265487,1e+20)
          axes (1,0,0), (0,1,0), (0,0,1)
          dielectric constant epsilon diagonal = (4,4,4)
     block, center = (-4.5,0,0)
          size (0.65,0.265487,1e+20)
          axes (1,0,0), (0,1,0), (0,0,1)
          dielectric constant epsilon diagonal = (4,4,4)
     block, center = (-5.5,0,0)
          size (0.65,0.265487,1e+20)
          axes (1,0,0), (0,1,0), (0,0,1)
          dielectric constant epsilon diagonal = (4,4,4)
     block, center = (-6.5,0,0)
          size (0.65,0.265487,1e+20)
          axes (1,0,0), (0,1,0), (0,0,1)
          dielectric constant epsilon diagonal = (4,4,4)
     block, center = (-7.5,0,0)
          size (0.65,0.265487,1e+20)
          axes (1,0,0), (0,1,0), (0,0,1)
          dielectric constant epsilon diagonal = (4,4,4)
     block, center = (-8.5,0,0)
          size (0.65,0.265487,1e+20)
          axes (1,0,0), (0,1,0), (0,0,1)
          dielectric constant epsilon diagonal = (4,4,4)
     block, center = (-9.5,0,0)
          size (0.65,0.265487,1e+20)
          axes (1,0,0), (0,1,0), (0,0,1)
          dielectric constant epsilon diagonal = (4,4,4)
     block, center = (-10.5,0,0)
          size (0.65,0.265487,1e+20)
          axes (1,0,0), (0,1,0), (0,0,1)
          dielectric constant epsilon diagonal = (4,4,4)
     block, center = (-11.5,0,0)
          size (0.65,0.265487,1e+20)
          axes (1,0,0), (0,1,0), (0,0,1)
          dielectric constant epsilon diagonal = (4,4,4)
     block, center = (-12.5,0,0)
          size (0.65,0.265487,1e+20)
          axes (1,0,0), (0,1,0), (0,0,1)
          dielectric constant epsilon diagonal = (4,4,4)
     block, center = (-13.5,0,0)
          size (0.65,0.265487,1e+20)
          axes (1,0,0), (0,1,0), (0,0,1)
          dielectric constant epsilon diagonal = (4,4,4)
     block, center = (-14.5,0,0)
          size (0.65,0.265487,1e+20)
          axes (1,0,0), (0,1,0), (0,0,1)
          dielectric constant epsilon diagonal = (4,4,4)
     block, center = (-15.5,0,0)
          size (0.65,0.265487,1e+20)
          axes (1,0,0), (0,1,0), (0,0,1)
          dielectric constant epsilon diagonal = (4,4,4)
     block, center = (-16.5,0,0)
          size (0.65,0.265487,1e+20)
          axes (1,0,0), (0,1,0), (0,0,1)
          dielectric constant epsilon diagonal = (4,4,4)
     block, center = (-17.5,0,0)
          size (0.65,0.265487,1e+20)
          axes (1,0,0), (0,1,0), (0,0,1)
          dielectric constant epsilon diagonal = (4,4,4)
     block, center = (-18.5,0,0)
          size (0.65,0.265487,1e+20)
          axes (1,0,0), (0,1,0), (0,0,1)
          dielectric constant epsilon diagonal = (4,4,4)
     block, center = (-19.5,0,0)
          size (0.65,0.265487,1e+20)
          axes (1,0,0), (0,1,0), (0,0,1)
          dielectric constant epsilon diagonal = (4,4,4)
     block, center = (-20.5,0,0)
          size (0.65,0.265487,1e+20)
          axes (1,0,0), (0,1,0), (0,0,1)
          dielectric constant epsilon diagonal = (4,4,4)
     block, center = (-21.5,0,0)
          size (0.65,0.265487,1e+20)
          axes (1,0,0), (0,1,0), (0,0,1)
          dielectric constant epsilon diagonal = (4,4,4)
     block, center = (-22.5,0,0)
          size (0.65,0.265487,1e+20)
          axes (1,0,0), (0,1,0), (0,0,1)
          dielectric constant epsilon diagonal = (4,4,4)
     block, center = (-23.5,0,0)
          size (0.65,0.265487,1e+20)
          axes (1,0,0), (0,1,0), (0,0,1)
          dielectric constant epsilon diagonal = (4,4,4)
     block, center = (-24.5,0,0)
          size (0.65,0.265487,1e+20)
          axes (1,0,0), (0,1,0), (0,0,1)
          dielectric constant epsilon diagonal = (4,4,4)
     block, center = (-25.5,0,0)
          size (0.65,0.265487,1e+20)
          axes (1,0,0), (0,1,0), (0,0,1)
          dielectric constant epsilon diagonal = (4,4,4)
     block, center = (-26.5,0,0)
          size (0.65,0.265487,1e+20)
          axes (1,0,0), (0,1,0), (0,0,1)
          dielectric constant epsilon diagonal = (4,4,4)
     block, center = (-27.5,0,0)
          size (0.65,0.265487,1e+20)
          axes (1,0,0), (0,1,0), (0,0,1)
          dielectric constant epsilon diagonal = (4,4,4)
     block, center = (-28.5,0,0)
          size (0.65,0.265487,1e+20)
          axes (1,0,0), (0,1,0), (0,0,1)
          dielectric constant epsilon diagonal = (4,4,4)
     block, center = (-29.5,0,0)
          size (0.65,0.265487,1e+20)
          axes (1,0,0), (0,1,0), (0,0,1)
          dielectric constant epsilon diagonal = (4,4,4)
     block, center = (-30.5,0,0)
          size (0.65,0.265487,1e+20)
          axes (1,0,0), (0,1,0), (0,0,1)
          dielectric constant epsilon diagonal = (4,4,4)
     block, center = (-31.5,0,0)
          size (0.65,0.265487,1e+20)
          axes (1,0,0), (0,1,0), (0,0,1)
          dielectric constant epsilon diagonal = (4,4,4)
     block, center = (-32.5,0,0)
          size (0.65,0.265487,1e+20)
          axes (1,0,0), (0,1,0), (0,0,1)
          dielectric constant epsilon diagonal = (4,4,4)
     block, center = (-33.5,0,0)
          size (0.65,0.265487,1e+20)
          axes (1,0,0), (0,1,0), (0,0,1)
          dielectric constant epsilon diagonal = (4,4,4)
     block, center = (-34.5,0,0)
          size (0.65,0.265487,1e+20)
          axes (1,0,0), (0,1,0), (0,0,1)
          dielectric constant epsilon diagonal = (4,4,4)
     block, center = (-35.5,0,0)
          size (0.65,0.265487,1e+20)
          axes (1,0,0), (0,1,0), (0,0,1)
          dielectric constant epsilon diagonal = (4,4,4)
     block, center = (-36.5,0,0)
          size (0.65,0.265487,1e+20)
          axes (1,0,0), (0,1,0), (0,0,1)
          dielectric constant epsilon diagonal = (4,4,4)
     block, center = (-37.5,0,0)
          size (0.65,0.265487,1e+20)
          axes (1,0,0), (0,1,0), (0,0,1)
          dielectric constant epsilon diagonal = (4,4,4)
     block, center = (-38.5,0,0)
          size (0.65,0.265487,1e+20)
          axes (1,0,0), (0,1,0), (0,0,1)
          dielectric constant epsilon diagonal = (4,4,4)
     block, center = (-39.5,0,0)
          size (0.65,0.265487,1e+20)
          axes (1,0,0), (0,1,0), (0,0,1)
          dielectric constant epsilon diagonal = (4,4,4)
     block, center = (-40.5,0,0)
          size (0.65,0.265487,1e+20)
          axes (1,0,0), (0,1,0), (0,0,1)
          dielectric constant epsilon diagonal = (4,4,4)
     block, center = (-41.5,0,0)
          size (0.65,0.265487,1e+20)
          axes (1,0,0), (0,1,0), (0,0,1)
          dielectric constant epsilon diagonal = (4,4,4)
     block, center = (-42.5,0,0)
          size (0.65,0.265487,1e+20)
          axes (1,0,0), (0,1,0), (0,0,1)
          dielectric constant epsilon diagonal = (4,4,4)
     block, center = (-43.5,0,0)
          size (0.65,0.265487,1e+20)
          axes (1,0,0), (0,1,0), (0,0,1)
          dielectric constant epsilon diagonal = (4,4,4)
     block, center = (-44.5,0,0)
          size (0.65,0.265487,1e+20)
          axes (1,0,0), (0,1,0), (0,0,1)
          dielectric constant epsilon diagonal = (4,4,4)
     block, center = (-45.5,0,0)
          size (0.65,0.265487,1e+20)
          axes (1,0,0), (0,1,0), (0,0,1)
          dielectric constant epsilon diagonal = (4,4,4)
     block, center = (-46.5,0,0)
          size (0.65,0.265487,1e+20)
          axes (1,0,0), (0,1,0), (0,0,1)
          dielectric constant epsilon diagonal = (4,4,4)
     block, center = (-47.5,0,0)
          size (0.65,0.265487,1e+20)
          axes (1,0,0), (0,1,0), (0,0,1)
          dielectric constant epsilon diagonal = (4,4,4)
     block, center = (-48.5,0,0)
          size (0.65,0.265487,1e+20)
          axes (1,0,0), (0,1,0), (0,0,1)
          dielectric constant epsilon diagonal = (4,4,4)
     block, center = (-49.5,0,0)
          size (0.65,0.265487,1e+20)
          axes (1,0,0), (0,1,0), (0,0,1)
          dielectric constant epsilon diagonal = (4,4,4)
     block, center = (-50.5,0,0)
          size (0.65,0.265487,1e+20)
          axes (1,0,0), (0,1,0), (0,0,1)
          dielectric constant epsilon diagonal = (4,4,4)
     block, center = (-51.5,0,0)
          size (0.65,0.265487,1e+20)
          axes (1,0,0), (0,1,0), (0,0,1)
          dielectric constant epsilon diagonal = (4,4,4)
     block, center = (-52.5,0,0)
          size (0.65,0.265487,1e+20)
          axes (1,0,0), (0,1,0), (0,0,1)
          dielectric constant epsilon diagonal = (4,4,4)
     block, center = (-53.5,0,0)
          size (0.65,0.265487,1e+20)
          axes (1,0,0), (0,1,0), (0,0,1)
          dielectric constant epsilon diagonal = (4,4,4)
     block, center = (-54.5,0,0)
          size (0.65,0.265487,1e+20)
          axes (1,0,0), (0,1,0), (0,0,1)
          dielectric constant epsilon diagonal = (4,4,4)
     block, center = (-55.5,0,0)
          size (0.65,0.265487,1e+20)
          axes (1,0,0), (0,1,0), (0,0,1)
          dielectric constant epsilon diagonal = (4,4,4)
     block, center = (-56.5,0,0)
          size (0.65,0.265487,1e+20)
          axes (1,0,0), (0,1,0), (0,0,1)
          dielectric constant epsilon diagonal = (4,4,4)
     block, center = (-57.5,0,0)
          size (0.65,0.265487,1e+20)
          axes (1,0,0), (0,1,0), (0,0,1)
          dielectric constant epsilon diagonal = (4,4,4)
     block, center = (-58.5,0,0)
          size (0.65,0.265487,1e+20)
          axes (1,0,0), (0,1,0), (0,0,1)
          dielectric constant epsilon diagonal = (4,4,4)
     block, center = (-59.5,0,0)
          size (0.65,0.265487,1e+20)
          axes (1,0,0), (0,1,0), (0,0,1)
          dielectric constant epsilon diagonal = (4,4,4)
     block, center = (-60.5,0,0)
          size (0.65,0.265487,1e+20)
          axes (1,0,0), (0,1,0), (0,0,1)
          dielectric constant epsilon diagonal = (4,4,4)
     block, center = (-61.5,0,0)
          size (0.65,0.265487,1e+20)
          axes (1,0,0), (0,1,0), (0,0,1)
          dielectric constant epsilon diagonal = (4,4,4)
     block, center = (-62.5,0,0)
          size (0.65,0.265487,1e+20)
          axes (1,0,0), (0,1,0), (0,0,1)
          dielectric constant epsilon diagonal = (4,4,4)
     block, center = (-63.5,0,0)
          size (0.65,0.265487,1e+20)
          axes (1,0,0), (0,1,0), (0,0,1)
          dielectric constant epsilon diagonal = (4,4,4)
     block, center = (-64.5,0,0)
          size (0.65,0.265487,1e+20)
          axes (1,0,0), (0,1,0), (0,0,1)
          dielectric constant epsilon diagonal = (4,4,4)
     block, center = (-65.5,0,0)
          size (0.65,0.265487,1e+20)
          axes (1,0,0), (0,1,0), (0,0,1)
          dielectric constant epsilon diagonal = (4,4,4)
     block, center = (-66.5,0,0)
          size (0.65,0.265487,1e+20)
          axes (1,0,0), (0,1,0), (0,0,1)
          dielectric constant epsilon diagonal = (4,4,4)
     block, center = (-67.5,0,0)
          size (0.65,0.265487,1e+20)
          axes (1,0,0), (0,1,0), (0,0,1)
          dielectric constant epsilon diagonal = (4,4,4)
     block, center = (-68.5,0,0)
          size (0.65,0.265487,1e+20)
          axes (1,0,0), (0,1,0), (0,0,1)
          dielectric constant epsilon diagonal = (4,4,4)
     block, center = (-69.5,0,0)
          size (0.65,0.265487,1e+20)
          axes (1,0,0), (0,1,0), (0,0,1)
          dielectric constant epsilon diagonal = (4,4,4)
     block, center = (-70.5,0,0)
          size (0.65,0.265487,1e+20)
          axes (1,0,0), (0,1,0), (0,0,1)
          dielectric constant epsilon diagonal = (4,4,4)
     block, center = (-71.5,0,0)
          size (0.65,0.265487,1e+20)
          axes (1,0,0), (0,1,0), (0,0,1)
          dielectric constant epsilon diagonal = (4,4,4)
     block, center = (-72.5,0,0)
          size (0.65,0.265487,1e+20)
          axes (1,0,0), (0,1,0), (0,0,1)
          dielectric constant epsilon diagonal = (4,4,4)
     block, center = (-73.5,0,0)
          size (0.65,0.265487,1e+20)
          axes (1,0,0), (0,1,0), (0,0,1)
          dielectric constant epsilon diagonal = (4,4,4)
     block, center = (-74.5,0,0)
          size (0.65,0.265487,1e+20)
          axes (1,0,0), (0,1,0), (0,0,1)
          dielectric constant epsilon diagonal = (4,4,4)
time for set_epsilon = 12.6008 s
-----------
Meep: using output directory "t-out"
creating output file "t-out/eps-000000.00.h5"...
Meep progress: 1.28/377.433631896973 = 0.3% done in 4.0s, 1182.7s to go
on time step 66 (time=1.32), 0.0609117 s/step
Meep progress: 2.62/377.433631896973 = 0.7% done in 8.0s, 1148.3s to go
on time step 134 (time=2.68), 0.058943 s/step
Meep progress: 3.92/377.433631896973 = 1.0% done in 12.1s, 1150.9s to go
on time step 198 (time=3.96), 0.0625099 s/step
Meep progress: 5.3/377.433631896973 = 1.4% done in 16.1s, 1129.7s to go
on time step 267 (time=5.34), 0.0581248 s/step
Meep progress: 6.66/377.433631896973 = 1.8% done in 20.1s, 1118.6s to go
on time step 335 (time=6.7), 0.0588375 s/step
Meep progress: 8.06/377.433631896973 = 2.1% done in 24.1s, 1106.6s to go
on time step 405 (time=8.1), 0.0578239 s/step
Meep progress: 9.44/377.433631896973 = 2.5% done in 28.2s, 1097.7s to go
on time step 474 (time=9.48), 0.058161 s/step
Meep progress: 10.86/377.433631896973 = 2.9% done in 32.2s, 1086.8s to go
on time step 545 (time=10.9), 0.0569139 s/step
Meep progress: 12.2/377.433631896973 = 3.2% done in 36.2s, 1085.1s to go
on time step 612 (time=12.24), 0.0603949 s/step
Meep progress: 13.82/377.433631896973 = 3.7% done in 40.3s, 1059.1s to go
on time step 694 (time=13.88), 0.0490893 s/step
Meep progress: 15.38/377.433631896973 = 4.1% done in 44.3s, 1041.9s to go
on time step 772 (time=15.44), 0.0516693 s/step
Meep progress: 17.14/377.433631896973 = 4.5% done in 48.3s, 1015.1s to go
on time step 860 (time=17.2), 0.04579 s/step
Meep progress: 18.74/377.433631896973 = 5.0% done in 52.3s, 1000.9s to go
on time step 940 (time=18.8), 0.0500483 s/step
Meep progress: 20.2/377.433631896973 = 5.4% done in 56.3s, 996.0s to go
on time step 1013 (time=20.26), 0.0548962 s/step
Meep progress: 21.66/377.433631896973 = 5.7% done in 60.4s, 991.3s to go
on time step 1085 (time=21.7), 0.0557257 s/step
Meep progress: 22.96/377.433631896973 = 6.1% done in 64.4s, 994.0s to go
on time step 1150 (time=23), 0.0619952 s/step
Meep progress: 24.28/377.433631896973 = 6.4% done in 68.4s, 995.3s to go
on time step 1216 (time=24.32), 0.0615701 s/step
Meep progress: 25.58/377.433631896973 = 6.8% done in 72.5s, 996.6s to go
on time step 1281 (time=25.62), 0.0615539 s/step
Meep progress: 27.06/377.433631896973 = 7.2% done in 76.5s, 990.5s to go
on time step 1355 (time=27.1), 0.0546583 s/step
Meep progress: 28.48/377.433631896973 = 7.5% done in 80.5s, 986.9s to go
on time step 1425 (time=28.5), 0.0571578 s/step
Meep progress: 29.88/377.433631896973 = 7.9% done in 84.6s, 983.5s to go
on time step 1496 (time=29.92), 0.0571304 s/step
Meep progress: 31.42/377.433631896973 = 8.3% done in 88.6s, 975.7s to go
on time step 1573 (time=31.46), 0.0524616 s/step
Meep progress: 32.86/377.433631896973 = 8.7% done in 92.6s, 971.5s to go
on time step 1645 (time=32.9), 0.0562601 s/step
Meep progress: 34.26/377.433631896973 = 9.1% done in 96.7s, 968.5s to go
on time step 1715 (time=34.3), 0.0579221 s/step
Meep progress: 35.66/377.433631896973 = 9.4% done in 100.7s, 965.2s to go
on time step 1785 (time=35.7), 0.0571534 s/step
Meep progress: 37.04/377.433631896973 = 9.8% done in 104.7s, 962.4s to go
on time step 1854 (time=37.08), 0.0583625 s/step
Meep progress: 38.44/377.433631896973 = 10.2% done in 108.8s, 959.3s to go
on time step 1924 (time=38.48), 0.0578027 s/step
Meep progress: 39.82/377.433631896973 = 10.6% done in 112.8s, 956.3s to go
on time step 1993 (time=39.86), 0.0584777 s/step
Meep progress: 41.18/377.433631896973 = 10.9% done in 116.8s, 953.9s to go
on time step 2061 (time=41.22), 0.0590909 s/step
Meep progress: 42.52/377.433631896973 = 11.3% done in 120.9s, 952.1s to go
on time step 2128 (time=42.56), 0.0605021 s/step
Meep progress: 43.88/377.433631896973 = 11.6% done in 124.9s, 949.7s to go
on time step 2195 (time=43.9), 0.0597087 s/step
Meep progress: 45.2/377.433631896973 = 12.0% done in 128.9s, 947.8s to go
on time step 2261 (time=45.22), 0.0606159 s/step
Meep progress: 46.58/377.433631896973 = 12.3% done in 133.0s, 944.5s to go
on time step 2330 (time=46.6), 0.0584433 s/step
Meep progress: 47.98/377.433631896973 = 12.7% done in 137.0s, 940.6s to go
on time step 2400 (time=48), 0.0574116 s/step
Meep progress: 49.38/377.433631896973 = 13.1% done in 141.0s, 936.8s to go
on time step 2470 (time=49.4), 0.0575202 s/step
Meep progress: 50.72/377.433631896973 = 13.4% done in 145.0s, 934.1s to go
on time step 2537 (time=50.74), 0.0597045 s/step
Meep progress: 52.1/377.433631896973 = 13.8% done in 149.0s, 930.6s to go
on time step 2606 (time=52.12), 0.0580492 s/step
Meep progress: 53.48/377.433631896973 = 14.2% done in 153.1s, 927.1s to go
on time step 2675 (time=53.5), 0.0584283 s/step
Meep progress: 54.78/377.433631896973 = 14.5% done in 157.1s, 925.3s to go
on time step 2740 (time=54.8), 0.0620848 s/step
Meep progress: 56.18/377.433631896973 = 14.9% done in 161.1s, 921.4s to go
on time step 2810 (time=56.2), 0.0577793 s/step
Meep progress: 57.46/377.433631896973 = 15.2% done in 165.2s, 919.8s to go
on time step 2874 (time=57.48), 0.0630789 s/step
Meep progress: 58.8/377.433631896973 = 15.6% done in 169.2s, 916.9s to go
on time step 2941 (time=58.82), 0.0602326 s/step
Meep progress: 60.14/377.433631896973 = 15.9% done in 173.2s, 913.8s to go
on time step 3008 (time=60.16), 0.0597114 s/step
Meep progress: 61.54/377.433631896973 = 16.3% done in 177.2s, 909.7s to go
on time step 3079 (time=61.58), 0.0568525 s/step
Meep progress: 62.98/377.433631896973 = 16.7% done in 181.3s, 905.0s to go
on time step 3150 (time=63), 0.0565484 s/step
Meep progress: 64.46/377.433631896973 = 17.1% done in 185.3s, 899.5s to go
on time step 3224 (time=64.48), 0.0540996 s/step
Meep progress: 65.84/377.433631896973 = 17.4% done in 189.3s, 895.7s to go
on time step 3294 (time=65.88), 0.0577384 s/step
Meep progress: 67.2/377.433631896973 = 17.8% done in 193.3s, 892.3s to go
on time step 3362 (time=67.24), 0.0595038 s/step
Meep progress: 68.54/377.433631896973 = 18.2% done in 197.3s, 889.3s to go
on time step 3429 (time=68.58), 0.0602423 s/step
Meep progress: 69.9/377.433631896973 = 18.5% done in 201.4s, 885.9s to go
on time step 3497 (time=69.94), 0.0593032 s/step
Meep progress: 71.28/377.433631896973 = 18.9% done in 205.4s, 882.1s to go
on time step 3566 (time=71.32), 0.0581351 s/step
Meep progress: 72.62/377.433631896973 = 19.2% done in 209.4s, 878.9s to go
on time step 3633 (time=72.66), 0.059879 s/step
Meep progress: 74.0/377.433631896973 = 19.6% done in 213.4s, 875.2s to go
on time step 3702 (time=74.04), 0.0587908 s/step
Meep progress: 75.42/377.433631896973 = 20.0% done in 217.5s, 871.0s to go
on time step 3773 (time=75.46), 0.0571128 s/step
Meep progress: 76.78/377.433631896973 = 20.3% done in 221.5s, 867.4s to go
on time step 3841 (time=76.82), 0.0588799 s/step
Meep progress: 78.18/377.433631896973 = 20.7% done in 225.6s, 863.4s to go
on time step 3911 (time=78.22), 0.0579366 s/step
Meep progress: 79.58/377.433631896973 = 21.1% done in 229.6s, 859.4s to go
on time step 3981 (time=79.62), 0.0579401 s/step
Meep progress: 80.96/377.433631896973 = 21.5% done in 233.7s, 855.7s to go
on time step 4049 (time=80.98), 0.0591922 s/step
Meep progress: 82.2/377.433631896973 = 21.8% done in 237.7s, 853.8s to go
on time step 4111 (time=82.22), 0.0649507 s/step
Meep progress: 83.56/377.433631896973 = 22.1% done in 241.7s, 850.1s to go
on time step 4179 (time=83.58), 0.0588492 s/step
Meep progress: 84.96/377.433631896973 = 22.5% done in 245.7s, 846.0s to go
on time step 4249 (time=84.98), 0.0574453 s/step
Meep progress: 86.36/377.433631896973 = 22.9% done in 249.8s, 841.8s to go
on time step 4319 (time=86.38), 0.0572755 s/step
Meep progress: 87.78/377.433631896973 = 23.3% done in 253.8s, 837.4s to go
on time step 4390 (time=87.8), 0.0567094 s/step
Meep progress: 89.18/377.433631896973 = 23.6% done in 257.8s, 833.3s to go
on time step 4460 (time=89.2), 0.0576569 s/step
Meep progress: 90.56/377.433631896973 = 24.0% done in 261.8s, 829.4s to go
on time step 4529 (time=90.58), 0.0580502 s/step
Meep progress: 91.92/377.433631896973 = 24.4% done in 265.8s, 825.7s to go
on time step 4597 (time=91.94), 0.0589606 s/step
Meep progress: 93.3/377.433631896973 = 24.7% done in 269.8s, 821.8s to go
on time step 4666 (time=93.32), 0.0580481 s/step
Meep progress: 94.66/377.433631896973 = 25.1% done in 273.8s, 818.1s to go
on time step 4734 (time=94.68), 0.0589657 s/step
Meep progress: 96.06/377.433631896973 = 25.5% done in 277.9s, 814.0s to go
on time step 4804 (time=96.08), 0.0578639 s/step
Meep progress: 97.54/377.433631896973 = 25.8% done in 281.9s, 809.0s to go
on time step 4878 (time=97.56), 0.0546005 s/step
Meep progress: 98.98/377.433631896973 = 26.2% done in 285.9s, 804.4s to go
on time step 4950 (time=99), 0.0556767 s/step
Meep progress: 100.44/377.433631896973 = 26.6% done in 290.0s, 799.7s to go
on time step 5023 (time=100.46), 0.0554302 s/step
Meep progress: 101.9/377.433631896973 = 27.0% done in 294.0s, 795.0s to go
on time step 5096 (time=101.92), 0.054819 s/step
Meep progress: 103.36/377.433631896973 = 27.4% done in 298.0s, 790.2s to go
on time step 5169 (time=103.38), 0.0548849 s/step
Meep progress: 104.78/377.433631896973 = 27.8% done in 302.0s, 785.9s to go
on time step 5240 (time=104.8), 0.0566567 s/step
Meep progress: 106.24/377.433631896973 = 28.1% done in 306.0s, 781.2s to go
on time step 5313 (time=106.26), 0.0547961 s/step
Meep progress: 107.74/377.433631896973 = 28.5% done in 310.1s, 776.2s to go
on time step 5388 (time=107.76), 0.0537746 s/step
Meep progress: 109.36/377.433631896973 = 29.0% done in 314.1s, 770.0s to go
on time step 5469 (time=109.38), 0.0498759 s/step
Meep progress: 110.92/377.433631896973 = 29.4% done in 318.1s, 764.4s to go
on time step 5547 (time=110.94), 0.0514465 s/step
Meep progress: 112.4/377.433631896973 = 29.8% done in 322.1s, 759.6s to go
on time step 5621 (time=112.42), 0.0544055 s/step
Meep progress: 113.76/377.433631896973 = 30.1% done in 326.1s, 755.9s to go
on time step 5689 (time=113.78), 0.0588626 s/step
Meep progress: 115.18/377.433631896973 = 30.5% done in 330.2s, 751.8s to go
on time step 5760 (time=115.2), 0.0570046 s/step
Meep progress: 116.58/377.433631896973 = 30.9% done in 334.2s, 747.8s to go
on time step 5830 (time=116.6), 0.0576091 s/step
Meep progress: 117.94/377.433631896973 = 31.2% done in 338.2s, 744.2s to go
on time step 5899 (time=117.98), 0.0586615 s/step
Meep progress: 119.38/377.433631896973 = 31.6% done in 342.2s, 739.8s to go
on time step 5971 (time=119.42), 0.0556989 s/step
Meep progress: 120.8/377.433631896973 = 32.0% done in 346.2s, 735.6s to go
on time step 6042 (time=120.84), 0.0565699 s/step
Meep progress: 122.22/377.433631896973 = 32.4% done in 350.3s, 731.4s to go
on time step 6113 (time=122.26), 0.0566787 s/step
Meep progress: 123.72/377.433631896973 = 32.8% done in 354.3s, 726.6s to go
on time step 6188 (time=123.76), 0.0539873 s/step
Meep progress: 125.32/377.433631896973 = 33.2% done in 358.3s, 720.8s to go
on time step 6268 (time=125.36), 0.0500951 s/step
Meep progress: 126.86/377.433631896973 = 33.6% done in 362.3s, 715.7s to go
on time step 6346 (time=126.92), 0.0517394 s/step
Meep progress: 128.42/377.433631896973 = 34.0% done in 366.4s, 710.4s to go
on time step 6423 (time=128.46), 0.0522232 s/step
Meep progress: 130.04/377.433631896973 = 34.5% done in 370.4s, 704.7s to go
on time step 6504 (time=130.08), 0.0498094 s/step
Meep progress: 131.54/377.433631896973 = 34.9% done in 374.5s, 700.0s to go
on time step 6579 (time=131.58), 0.0538628 s/step
Meep progress: 133.18/377.433631896973 = 35.3% done in 378.5s, 694.1s to go
on time step 6661 (time=133.22), 0.0491501 s/step
Meep progress: 134.54/377.433631896973 = 35.6% done in 382.5s, 690.5s to go
on time step 6729 (time=134.58), 0.0588838 s/step
Meep progress: 135.98/377.433631896973 = 36.0% done in 386.5s, 686.3s to go
on time step 6801 (time=136.02), 0.0556206 s/step
Meep progress: 137.48/377.433631896973 = 36.4% done in 390.6s, 681.7s to go
on time step 6875 (time=137.5), 0.0541087 s/step
Meep progress: 138.94/377.433631896973 = 36.8% done in 394.6s, 677.3s to go
on time step 6948 (time=138.96), 0.0552328 s/step
Meep progress: 140.46/377.433631896973 = 37.2% done in 398.6s, 672.5s to go
on time step 7024 (time=140.48), 0.0530806 s/step
Meep progress: 141.94/377.433631896973 = 37.6% done in 402.6s, 668.0s to go
on time step 7099 (time=141.98), 0.0539444 s/step
Meep progress: 143.4/377.433631896973 = 38.0% done in 406.7s, 663.7s to go
on time step 7172 (time=143.44), 0.0555118 s/step
Meep progress: 144.9/377.433631896973 = 38.4% done in 410.7s, 659.0s to go
on time step 7248 (time=144.96), 0.0532179 s/step
Meep progress: 146.34/377.433631896973 = 38.8% done in 414.7s, 654.8s to go
on time step 7320 (time=146.4), 0.0559022 s/step
Meep progress: 147.8/377.433631896973 = 39.2% done in 418.7s, 650.6s to go
on time step 7393 (time=147.86), 0.0554411 s/step
Meep progress: 149.26/377.433631896973 = 39.5% done in 422.8s, 646.3s to go
on time step 7466 (time=149.32), 0.0551866 s/step
Meep progress: 150.7/377.433631896973 = 39.9% done in 426.8s, 642.1s to go
on time step 7538 (time=150.76), 0.0558685 s/step
Meep progress: 152.36/377.433631896973 = 40.4% done in 430.8s, 636.4s to go
on time step 7621 (time=152.42), 0.0487728 s/step
Meep progress: 153.8/377.433631896973 = 40.7% done in 434.8s, 632.3s to go
on time step 7694 (time=153.88), 0.0554665 s/step
Meep progress: 155.26/377.433631896973 = 41.1% done in 438.9s, 628.0s to go
on time step 7767 (time=155.34), 0.0552965 s/step
Meep progress: 156.8/377.433631896973 = 41.5% done in 442.9s, 623.2s to go
on time step 7845 (time=156.9), 0.0513274 s/step
Meep progress: 158.26/377.433631896973 = 41.9% done in 446.9s, 618.9s to go
on time step 7917 (time=158.34), 0.0558297 s/step
Meep progress: 159.78/377.433631896973 = 42.3% done in 450.9s, 614.2s to go
on time step 7993 (time=159.86), 0.0530327 s/step
Meep progress: 161.26/377.433631896973 = 42.7% done in 455.0s, 609.9s to go
on time step 8066 (time=161.32), 0.0548171 s/step
Meep progress: 162.78/377.433631896973 = 43.1% done in 459.0s, 605.3s to go
on time step 8142 (time=162.84), 0.0532589 s/step
Meep progress: 164.22/377.433631896973 = 43.5% done in 463.0s, 601.2s to go
on time step 8214 (time=164.28), 0.0558299 s/step
Meep progress: 165.68/377.433631896973 = 43.9% done in 467.0s, 596.9s to go
on time step 8287 (time=165.74), 0.0549461 s/step
Meep progress: 167.16/377.433631896973 = 44.3% done in 471.1s, 592.6s to go
on time step 8361 (time=167.22), 0.0542258 s/step
Meep progress: 168.62/377.433631896973 = 44.7% done in 475.1s, 588.4s to go
on time step 8434 (time=168.68), 0.0554405 s/step
Meep progress: 170.1/377.433631896973 = 45.1% done in 479.1s, 584.0s to go
on time step 8508 (time=170.16), 0.0546328 s/step
Meep progress: 171.54/377.433631896973 = 45.4% done in 483.2s, 580.0s to go
on time step 8579 (time=171.58), 0.0566247 s/step
Meep progress: 172.84/377.433631896973 = 45.8% done in 487.3s, 576.8s to go
on time step 8644 (time=172.88), 0.0620959 s/step
Meep progress: 174.26/377.433631896973 = 46.2% done in 491.3s, 572.8s to go
on time step 8716 (time=174.32), 0.0563224 s/step
Meep progress: 175.66/377.433631896973 = 46.5% done in 495.3s, 568.9s to go
on time step 8787 (time=175.74), 0.0570269 s/step
Meep progress: 177.04/377.433631896973 = 46.9% done in 499.3s, 565.2s to go
on time step 8856 (time=177.12), 0.058649 s/step
Meep progress: 178.46/377.433631896973 = 47.3% done in 503.3s, 561.2s to go
on time step 8927 (time=178.54), 0.0571322 s/step
Meep progress: 179.84/377.433631896973 = 47.6% done in 507.4s, 557.5s to go
on time step 8996 (time=179.92), 0.0584359 s/step
Meep progress: 181.26/377.433631896973 = 48.0% done in 511.4s, 553.5s to go
on time step 9067 (time=181.34), 0.056785 s/step
Meep progress: 182.64/377.433631896973 = 48.4% done in 515.4s, 549.7s to go
on time step 9137 (time=182.74), 0.0577559 s/step
Meep progress: 184.08/377.433631896973 = 48.8% done in 519.4s, 545.6s to go
on time step 9209 (time=184.18), 0.0560993 s/step
Meep progress: 185.54/377.433631896973 = 49.2% done in 523.5s, 541.4s to go
on time step 9282 (time=185.64), 0.0550078 s/step
Meep progress: 186.9/377.433631896973 = 49.5% done in 527.5s, 537.7s to go
on time step 9350 (time=187), 0.0596319 s/step
Meep progress: 188.38/377.433631896973 = 49.9% done in 531.5s, 533.4s to go
on time step 9425 (time=188.5), 0.0539409 s/step
Meep progress: 189.8/377.433631896973 = 50.3% done in 535.5s, 529.4s to go
on time step 9496 (time=189.92), 0.0567154 s/step
Meep progress: 191.3/377.433631896973 = 50.7% done in 539.6s, 525.0s to go
on time step 9571 (time=191.42), 0.0537068 s/step
Meep progress: 192.7/377.433631896973 = 51.1% done in 543.6s, 521.1s to go
on time step 9641 (time=192.82), 0.0572791 s/step
Meep progress: 194.16/377.433631896973 = 51.4% done in 547.6s, 516.9s to go
on time step 9714 (time=194.28), 0.0551752 s/step
Meep progress: 195.6/377.433631896973 = 51.8% done in 551.6s, 512.8s to go
on time step 9786 (time=195.72), 0.0562943 s/step
Meep progress: 197.02/377.433631896973 = 52.2% done in 555.7s, 508.8s to go
on time step 9857 (time=197.14), 0.056644 s/step
Meep progress: 198.48/377.433631896973 = 52.6% done in 559.7s, 504.7s to go
on time step 9929 (time=198.58), 0.0555682 s/step
Meep progress: 199.9/377.433631896973 = 53.0% done in 563.8s, 500.7s to go
on time step 10000 (time=200), 0.0572825 s/step
Meep progress: 201.36/377.433631896973 = 53.3% done in 567.8s, 496.5s to go
on time step 10074 (time=201.48), 0.0544069 s/step
Meep progress: 202.94/377.433631896973 = 53.8% done in 571.8s, 491.7s to go
on time step 10153 (time=203.06), 0.051142 s/step
Meep progress: 204.58/377.433631896973 = 54.2% done in 575.9s, 486.6s to go
on time step 10235 (time=204.7), 0.0489178 s/step
Meep progress: 206.1/377.433631896973 = 54.6% done in 579.9s, 482.1s to go
on time step 10309 (time=206.18), 0.0546177 s/step
Meep progress: 207.44/377.433631896973 = 55.0% done in 583.9s, 478.5s to go
on time step 10378 (time=207.56), 0.0581176 s/step
Meep progress: 208.96/377.433631896973 = 55.4% done in 587.9s, 474.0s to go
on time step 10455 (time=209.1), 0.0525405 s/step
Meep progress: 210.4/377.433631896973 = 55.7% done in 592.0s, 469.9s to go
on time step 10526 (time=210.52), 0.0567074 s/step
Meep progress: 211.88/377.433631896973 = 56.1% done in 596.0s, 465.7s to go
on time step 10600 (time=212), 0.0546687 s/step
Meep progress: 213.36/377.433631896973 = 56.5% done in 600.0s, 461.4s to go
on time step 10674 (time=213.48), 0.0546535 s/step
Meep progress: 214.78/377.433631896973 = 56.9% done in 604.0s, 457.4s to go
on time step 10745 (time=214.9), 0.0567969 s/step
Meep progress: 216.24/377.433631896973 = 57.3% done in 608.0s, 453.2s to go
on time step 10819 (time=216.38), 0.0547429 s/step
Meep progress: 217.72/377.433631896973 = 57.7% done in 612.1s, 449.0s to go
on time step 10894 (time=217.88), 0.0535905 s/step
Meep progress: 219.1/377.433631896973 = 58.0% done in 616.1s, 445.2s to go
on time step 10962 (time=219.24), 0.058931 s/step
Meep progress: 220.68/377.433631896973 = 58.5% done in 620.1s, 440.5s to go
on time step 11040 (time=220.8), 0.0513168 s/step
Meep progress: 222.08/377.433631896973 = 58.8% done in 624.2s, 436.6s to go
on time step 11110 (time=222.2), 0.05716 s/step
Meep progress: 223.52/377.433631896973 = 59.2% done in 628.2s, 432.6s to go
on time step 11181 (time=223.62), 0.0564311 s/step
Meep progress: 224.94/377.433631896973 = 59.6% done in 632.2s, 428.6s to go
on time step 11252 (time=225.04), 0.0567533 s/step
Meep progress: 226.34/377.433631896973 = 60.0% done in 636.2s, 424.7s to go
on time step 11323 (time=226.46), 0.0565917 s/step
Meep progress: 227.84/377.433631896973 = 60.4% done in 640.2s, 420.4s to go
on time step 11398 (time=227.96), 0.0538539 s/step
Meep progress: 229.42/377.433631896973 = 60.8% done in 644.3s, 415.7s to go
on time step 11478 (time=229.56), 0.0500608 s/step
Meep progress: 231.08/377.433631896973 = 61.2% done in 648.3s, 410.6s to go
on time step 11558 (time=231.16), 0.0502143 s/step
Meep progress: 232.44/377.433631896973 = 61.6% done in 652.3s, 406.9s to go
on time step 11627 (time=232.54), 0.0584794 s/step
Meep progress: 233.9/377.433631896973 = 62.0% done in 656.4s, 402.8s to go
on time step 11701 (time=234.02), 0.0543105 s/step
Meep progress: 235.38/377.433631896973 = 62.4% done in 660.4s, 398.6s to go
on time step 11773 (time=235.46), 0.0556116 s/step
Meep progress: 236.9/377.433631896973 = 62.8% done in 664.5s, 394.2s to go
on time step 11849 (time=236.98), 0.0532789 s/step
Meep progress: 238.26/377.433631896973 = 63.1% done in 668.5s, 390.5s to go
on time step 11917 (time=238.34), 0.0589952 s/step
Meep progress: 239.76/377.433631896973 = 63.5% done in 672.5s, 386.2s to go
on time step 11992 (time=239.84), 0.0537092 s/step
Meep progress: 241.08/377.433631896973 = 63.9% done in 676.5s, 382.7s to go
on time step 12058 (time=241.16), 0.0611005 s/step
Meep progress: 242.54/377.433631896973 = 64.3% done in 680.6s, 378.5s to go
on time step 12131 (time=242.62), 0.0552652 s/step
Meep progress: 243.92/377.433631896973 = 64.6% done in 684.6s, 374.7s to go
on time step 12199 (time=243.98), 0.0591051 s/step
Meep progress: 245.32/377.433631896973 = 65.0% done in 688.6s, 370.9s to go
on time step 12271 (time=245.42), 0.0560678 s/step
Meep progress: 246.76/377.433631896973 = 65.4% done in 692.7s, 366.8s to go
on time step 12342 (time=246.84), 0.0567296 s/step
Meep progress: 248.12/377.433631896973 = 65.7% done in 696.7s, 363.1s to go
on time step 12410 (time=248.2), 0.0590971 s/step
Meep progress: 249.64/377.433631896973 = 66.1% done in 700.7s, 358.7s to go
on time step 12485 (time=249.7), 0.0533837 s/step
Meep progress: 251.08/377.433631896973 = 66.5% done in 704.8s, 354.7s to go
on time step 12556 (time=251.12), 0.056383 s/step
Meep progress: 252.32/377.433631896973 = 66.9% done in 708.8s, 351.5s to go
on time step 12618 (time=252.36), 0.0652474 s/step
Meep progress: 253.64/377.433631896973 = 67.2% done in 712.9s, 347.9s to go
on time step 12684 (time=253.68), 0.0606453 s/step
Meep progress: 255.1/377.433631896973 = 67.6% done in 716.9s, 343.8s to go
on time step 12757 (time=255.14), 0.0554685 s/step
Meep progress: 256.68/377.433631896973 = 68.0% done in 720.9s, 339.2s to go
on time step 12836 (time=256.72), 0.0513042 s/step
Meep progress: 258.14/377.433631896973 = 68.4% done in 725.0s, 335.1s to go
on time step 12909 (time=258.18), 0.0554794 s/step
Meep progress: 259.72/377.433631896973 = 68.8% done in 729.1s, 330.4s to go
on time step 12988 (time=259.76), 0.0508142 s/step
Meep progress: 261.28/377.433631896973 = 69.2% done in 733.1s, 325.9s to go
on time step 13066 (time=261.32), 0.0517338 s/step
Meep progress: 262.8/377.433631896973 = 69.6% done in 737.1s, 321.5s to go
on time step 13142 (time=262.84), 0.0529064 s/step
Meep progress: 264.28/377.433631896973 = 70.0% done in 741.1s, 317.3s to go
on time step 13216 (time=264.32), 0.0545005 s/step
Meep progress: 265.72/377.433631896973 = 70.4% done in 745.2s, 313.3s to go
on time step 13288 (time=265.76), 0.0559362 s/step
Meep progress: 267.22/377.433631896973 = 70.8% done in 749.2s, 309.0s to go
on time step 13363 (time=267.26), 0.0538929 s/step
Meep progress: 268.6/377.433631896973 = 71.2% done in 753.2s, 305.2s to go
on time step 13432 (time=268.64), 0.0586574 s/step
Meep progress: 270.08/377.433631896973 = 71.6% done in 757.3s, 301.0s to go
on time step 13506 (time=270.12), 0.0545124 s/step
Meep progress: 271.56/377.433631896973 = 71.9% done in 761.3s, 296.8s to go
on time step 13580 (time=271.6), 0.0541056 s/step
Meep progress: 273.04/377.433631896973 = 72.3% done in 765.3s, 292.6s to go
on time step 13655 (time=273.1), 0.0538043 s/step
Meep progress: 274.66/377.433631896973 = 72.8% done in 769.3s, 287.9s to go
on time step 13735 (time=274.7), 0.0500506 s/step
Meep progress: 276.14/377.433631896973 = 73.2% done in 773.4s, 283.7s to go
on time step 13809 (time=276.18), 0.0544853 s/step
Meep progress: 277.62/377.433631896973 = 73.6% done in 777.4s, 279.5s to go
on time step 13883 (time=277.66), 0.0547084 s/step
Meep progress: 279.16/377.433631896973 = 74.0% done in 781.4s, 275.1s to go
on time step 13960 (time=279.2), 0.0521961 s/step
Meep progress: 280.8/377.433631896973 = 74.4% done in 785.5s, 270.3s to go
on time step 14042 (time=280.84), 0.0492619 s/step
Meep progress: 282.34/377.433631896973 = 74.8% done in 789.5s, 265.9s to go
on time step 14119 (time=282.38), 0.0522966 s/step
Meep progress: 283.84/377.433631896973 = 75.2% done in 793.5s, 261.7s to go
on time step 14194 (time=283.88), 0.0540251 s/step
Meep progress: 285.28/377.433631896973 = 75.6% done in 797.5s, 257.6s to go
on time step 14266 (time=285.32), 0.0555597 s/step
Meep progress: 286.76/377.433631896973 = 76.0% done in 801.6s, 253.5s to go
on time step 14340 (time=286.8), 0.0547946 s/step
Meep progress: 288.22/377.433631896973 = 76.4% done in 805.6s, 249.4s to go
on time step 14414 (time=288.28), 0.054546 s/step
Meep progress: 289.72/377.433631896973 = 76.8% done in 809.6s, 245.1s to go
on time step 14489 (time=289.78), 0.0537249 s/step
Meep progress: 291.2/377.433631896973 = 77.2% done in 813.6s, 240.9s to go
on time step 14563 (time=291.26), 0.0541524 s/step
Meep progress: 292.76/377.433631896973 = 77.6% done in 817.6s, 236.5s to go
on time step 14641 (time=292.82), 0.0513834 s/step
Meep progress: 294.34/377.433631896973 = 78.0% done in 821.6s, 232.0s to go
on time step 14721 (time=294.42), 0.0504738 s/step
Meep progress: 296.0/377.433631896973 = 78.4% done in 825.7s, 227.1s to go
on time step 14804 (time=296.08), 0.0485792 s/step
Meep progress: 297.68/377.433631896973 = 78.9% done in 829.7s, 222.3s to go
on time step 14889 (time=297.78), 0.0474928 s/step
Meep progress: 299.38/377.433631896973 = 79.3% done in 833.7s, 217.4s to go
on time step 14974 (time=299.48), 0.0473969 s/step
Meep progress: 301.06/377.433631896973 = 79.8% done in 837.7s, 212.5s to go
on time step 15058 (time=301.16), 0.0477046 s/step
Meep progress: 302.74/377.433631896973 = 80.2% done in 841.7s, 207.7s to go
on time step 15142 (time=302.84), 0.0480606 s/step
Meep progress: 304.28/377.433631896973 = 80.6% done in 845.8s, 203.3s to go
on time step 15218 (time=304.36), 0.0527927 s/step
Meep progress: 305.8/377.433631896973 = 81.0% done in 849.8s, 199.1s to go
on time step 15295 (time=305.9), 0.0523024 s/step
Meep progress: 307.5/377.433631896973 = 81.5% done in 853.8s, 194.2s to go
on time step 15379 (time=307.58), 0.0476219 s/step
Meep progress: 309.12/377.433631896973 = 81.9% done in 857.8s, 189.6s to go
on time step 15460 (time=309.2), 0.0495448 s/step
Meep progress: 310.8/377.433631896973 = 82.3% done in 861.9s, 184.8s to go
on time step 15544 (time=310.88), 0.0479714 s/step
Meep progress: 312.6/377.433631896973 = 82.8% done in 865.9s, 179.6s to go
on time step 15634 (time=312.68), 0.0445804 s/step
Meep progress: 314.38/377.433631896973 = 83.3% done in 869.9s, 174.5s to go
on time step 15723 (time=314.46), 0.0450805 s/step
Meep progress: 316.0/377.433631896973 = 83.7% done in 873.9s, 169.9s to go
on time step 15804 (time=316.08), 0.0499538 s/step
Meep progress: 317.72/377.433631896973 = 84.2% done in 878.0s, 165.0s to go
on time step 15890 (time=317.8), 0.046983 s/step
Meep progress: 319.42/377.433631896973 = 84.6% done in 882.0s, 160.2s to go
on time step 15976 (time=319.52), 0.0468926 s/step
Meep progress: 321.32/377.433631896973 = 85.1% done in 886.0s, 154.7s to go
on time step 16071 (time=321.42), 0.0422336 s/step
Meep progress: 323.14/377.433631896973 = 85.6% done in 890.1s, 149.5s to go
on time step 16160 (time=323.2), 0.0453938 s/step
Meep progress: 324.82/377.433631896973 = 86.1% done in 894.1s, 144.8s to go
on time step 16245 (time=324.9), 0.0474793 s/step
Meep progress: 326.38/377.433631896973 = 86.5% done in 898.1s, 140.5s to go
on time step 16322 (time=326.44), 0.0520869 s/step
Meep progress: 327.92/377.433631896973 = 86.9% done in 902.1s, 136.2s to go
on time step 16399 (time=327.98), 0.0520479 s/step
Meep progress: 329.52/377.433631896973 = 87.3% done in 906.2s, 131.8s to go
on time step 16479 (time=329.58), 0.0503531 s/step
Meep progress: 330.9/377.433631896973 = 87.7% done in 910.2s, 128.0s to go
on time step 16547 (time=330.94), 0.0591023 s/step
Meep progress: 332.26/377.433631896973 = 88.0% done in 914.2s, 124.3s to go
on time step 16615 (time=332.3), 0.058906 s/step
Meep progress: 333.68/377.433631896973 = 88.4% done in 918.3s, 120.4s to go
on time step 16686 (time=333.72), 0.0566516 s/step
Meep progress: 335.16/377.433631896973 = 88.8% done in 922.3s, 116.3s to go
on time step 16760 (time=335.2), 0.0542075 s/step
Meep progress: 336.8/377.433631896973 = 89.2% done in 926.3s, 111.8s to go
on time step 16842 (time=336.84), 0.0492748 s/step
Meep progress: 338.44/377.433631896973 = 89.7% done in 930.3s, 107.2s to go
on time step 16925 (time=338.5), 0.048769 s/step
Meep progress: 340.12/377.433631896973 = 90.1% done in 934.4s, 102.5s to go
on time step 17008 (time=340.16), 0.0482422 s/step
Meep progress: 341.76/377.433631896973 = 90.5% done in 938.4s, 98.0s to go
on time step 17091 (time=341.82), 0.0485877 s/step
Meep progress: 343.4/377.433631896973 = 91.0% done in 942.4s, 93.4s to go
on time step 17173 (time=343.46), 0.0491023 s/step
Meep progress: 345.04/377.433631896973 = 91.4% done in 946.4s, 88.9s to go
on time step 17255 (time=345.1), 0.049278 s/step
Meep progress: 347.0/377.433631896973 = 91.9% done in 950.4s, 83.4s to go
on time step 17354 (time=347.08), 0.0406958 s/step
Meep progress: 349.12/377.433631896973 = 92.5% done in 954.5s, 77.4s to go
on time step 17460 (time=349.2), 0.0378734 s/step
Meep progress: 351.22/377.433631896973 = 93.1% done in 958.5s, 71.5s to go
on time step 17565 (time=351.3), 0.038315 s/step
Meep progress: 353.26/377.433631896973 = 93.6% done in 962.5s, 65.9s to go
on time step 17667 (time=353.34), 0.0394384 s/step
Meep progress: 355.38/377.433631896973 = 94.2% done in 966.5s, 60.0s to go
on time step 17773 (time=355.46), 0.0379072 s/step
Meep progress: 357.52/377.433631896973 = 94.7% done in 970.5s, 54.1s to go
on time step 17880 (time=357.6), 0.0377721 s/step
Meep progress: 359.68/377.433631896973 = 95.3% done in 974.6s, 48.1s to go
on time step 17989 (time=359.78), 0.0367485 s/step
Meep progress: 361.9/377.433631896973 = 95.9% done in 978.6s, 42.0s to go
on time step 18100 (time=362), 0.0362387 s/step
Meep progress: 364.12/377.433631896973 = 96.5% done in 982.6s, 35.9s to go
on time step 18211 (time=364.22), 0.0362769 s/step
Meep progress: 366.46/377.433631896973 = 97.1% done in 986.6s, 29.5s to go
on time step 18327 (time=366.54), 0.0345049 s/step
Meep progress: 368.88/377.433631896973 = 97.7% done in 990.7s, 23.0s to go
on time step 18448 (time=368.96), 0.033117 s/step
Meep progress: 371.38/377.433631896973 = 98.4% done in 994.7s, 16.2s to go
on time step 18573 (time=371.46), 0.0320606 s/step
Meep progress: 373.74/377.433631896973 = 99.0% done in 998.7s, 9.9s to go
on time step 18691 (time=373.82), 0.0341243 s/step
Meep progress: 376.36/377.433631896973 = 99.7% done in 1002.7s, 2.9s to go
on time step 18822 (time=376.44), 0.0306638 s/step
run 0 finished at t = 377.44 (18872 timesteps)
flux1:, 0.627777777777778, 6.60944164914473e-7, 6.58139671559292e-7, 6.55920094580587e-7, 6.5446660654768e-7, 6.53822199867386e-7, 6.53920804386389e-7, 6.54664284770409e-7, 6.55982179200919e-7, 6.57833569893079e-7, 6.60157550288551e-7, 6.62829006298742e-7, 6.65688609639058e-7, 6.68649543391006e-7, 6.71779388916857e-7, 6.75229744815142e-7, 6.78999370763354e-7, 6.82700017084156e-7, 6.85612999765855e-7, 6.87227622430605e-7, 6.87999527646219e-7, 6.89405479744373e-7, 6.92351590736093e-7, 6.94863356746065e-7, 6.93354867208093e-7, 6.90341674916368e-7, 6.94026257211132e-7, 6.91828575128215e-7, 6.86657171935906e-7, 6.90042838913877e-7, 7.02665963482072e-7, 6.83433565578481e-7, 6.64652156463016e-7, 6.75024070032195e-7, 6.71298257723639e-7, 6.6980602641312e-7, 6.64200972925168e-7, 6.64386068054543e-7, 6.641964376702e-7, 6.62644603825409e-7, 6.61262001491248e-7, 6.61035931063914e-7, 6.61935113643022e-7, 6.63390201631757e-7, 6.64868598390219e-7, 6.66149634971055e-7, 6.67267091555436e-7, 6.68313257209995e-7, 6.69297086320324e-7, 6.70124614939678e-7, 6.70660985645289e-7, 6.70794008690393e-7, 6.70447180342631e-7, 6.69555158327433e-7, 6.68057142149444e-7, 6.65940323885838e-7, 6.6330399232313e-7, 6.60382429288456e-7, 6.57490128717919e-7, 6.54908684530816e-7, 6.52780706106004e-7, 6.51085633146842e-7
flux1:, 0.628040226681531, 7.63657213192862e-7, 7.59358218956021e-7, 7.55325707705388e-7, 7.51820909237396e-7, 7.49014078639882e-7, 7.46961673690812e-7, 7.4563129478996e-7, 7.44939282366216e-7, 7.44775749386851e-7, 7.45015141252812e-7, 7.45539542739213e-7, 7.46303271021377e-7, 7.47409232923321e-7, 7.49097735623452e-7, 7.51570274608521e-7, 7.54711113438034e-7, 7.57930477506358e-7, 7.60399101071227e-7, 7.61749097941983e-7, 7.62798506267355e-7, 7.65269535148736e-7, 7.69760514602825e-7, 7.73526686896453e-7, 7.72882902611026e-7, 7.71858394550038e-7, 7.79007565370258e-7, 7.77905566687292e-7, 7.75366292455525e-7, 7.8095032085103e-7, 7.98894454806815e-7, 7.80577499715203e-7, 7.6290183881049e-7, 7.78144448213144e-7, 7.78825245328918e-7, 7.79781753925867e-7, 7.77459051318225e-7, 7.79078196008655e-7, 7.79974534925202e-7, 7.79757790079999e-7, 7.78752592611698e-7, 7.77671751393489e-7, 7.77108147382211e-7, 7.76939922036618e-7, 7.76559761356371e-7, 7.75478255785201e-7, 7.73646599462712e-7, 7.71359447901159e-7, 7.68967551137942e-7, 7.66654523689335e-7, 7.64387404242512e-7, 7.62005408822711e-7, 7.59343994109086e-7, 7.56317114796188e-7, 7.52948623675008e-7, 7.49377865631325e-7, 7.45846694623526e-7, 7.42653763954605e-7, 7.40073650047875e-7, 7.3826846870654e-7, 7.37238801469056e-7, 7.36855743396894e-7
flux1:, 0.628302675585284, 8.80998676897898e-7, 8.74807365316084e-7, 8.68511374310036e-7, 8.62485720184194e-7, 8.57052340368778e-7, 8.52392715051943e-7, 8.48521039517119e-7, 8.45314191393331e-7, 8.42581183279541e-7, 8.40149300773171e-7, 8.37953330611364e-7, 8.36112978085436e-7, 8.34947320127974e-7, 8.34850750364903e-7, 8.36022296263646e-7, 8.38188642573323e-7, 8.40573439451326e-7, 8.42321526304068e-7, 8.43304847670534e-7, 8.44706119760419e-7, 8.48342329173028e-7, 8.54322331560621e-7, 8.59208453659876e-7, 8.59632901825301e-7, 8.61237652744617e-7, 8.72091956885629e-7, 8.72077868160783e-7, 8.73090619150016e-7, 8.80819282507055e-7, 9.04786307403e-7, 8.87907177164729e-7, 8.71952221292912e-7, 8.93364716763117e-7, 9.00235064309235e-7, 9.04093031848529e-7, 9.0641379646782e-7, 9.10590700963054e-7, 9.1294018426687e-7, 9.14717955270967e-7, 9.14968652867478e-7, 9.13599929755634e-7, 9.11710597188499e-7, 9.0984103497135e-7, 9.074966444744e-7, 9.03929743953165e-7, 8.98913434012059e-7, 8.9286930162738e-7, 8.86498678911022e-7, 8.80338843527534e-7, 8.74544576163299e-7, 8.68954265985503e-7, 8.63314884434951e-7, 8.57495065311871e-7, 8.51588763141402e-7, 8.45903297991874e-7, 8.40865851417059e-7, 8.36888085192547e-7, 8.34235323291037e-7, 8.32950530673986e-7, 8.32867449466106e-7, 8.33716654321235e-7
flux1:, 0.628565124489038, 1.01429473633402e-6, 1.00598157198617e-6, 9.97169864958878e-7, 9.88378281486561e-7, 9.80094043099592e-7, 9.72612954066246e-7, 9.65967801640836e-7, 9.59969767790037e-7, 9.54342515448628e-7, 9.4889233593101e-7, 9.43652082373903e-7, 9.38943767309021e-7, 9.35303279688739e-7, 9.33237465830885e-7, 9.32886594177257e-7, 9.33797790864928e-7, 9.35055405298556e-7, 9.35876340484601e-7, 9.36437768991794e-7, 9.38223102083878e-7, 9.42954956075467e-7, 9.50134242644651e-7, 9.55846675162747e-7, 9.57471374074889e-7, 9.62109760670474e-7, 9.76463061503449e-7, 9.77389868559523e-7, 9.82513182193445e-7, 9.92086459804018e-7, 1.02229580918395e-6, 1.00687639404008e-6, 9.92740963790642e-7, 1.02129587466248e-6, 1.03554258601534e-6, 1.04233733447438e-6, 1.0500628927499e-6, 1.05779516642184e-6, 1.06170288809245e-6, 1.06579795607724e-6, 1.06806980927194e-6, 1.06707750710686e-6, 1.06415052119718e-6, 1.06063358977515e-6, 1.05636847602728e-6, 1.05042040459793e-6, 1.04230703739765e-6, 1.03246917211583e-6, 1.02191537348709e-6, 1.01157419269338e-6, 1.0018634762815e-6, 9.9267868556287e-7, 9.83690887189011e-7, 9.74700408908766e-7, 9.65844009878905e-7, 9.57592952271716e-7, 9.50586416089055e-7, 9.45392943130758e-7, 9.42306540479022e-7, 9.41265343353136e-7, 9.41924823616947e-7, 9.43850729730978e-7
flux1:, 0.628827573392791, 1.16491105059125e-6, 1.15452091291169e-6, 1.14324775276799e-6, 1.13177349157321e-6, 1.1207503548132e-6, 1.11056631534504e-6, 1.10124121946833e-6, 1.09249968812821e-6, 1.08398482646142e-6, 1.07551148050949e-6, 1.06724555972803e-6, 1.05972360233386e-6, 1.05367014115226e-6, 1.04964704232744e-6, 1.04768950183514e-6, 1.04717481710115e-6, 1.04712421083944e-6, 1.0469182516312e-6, 1.04705050459684e-6, 1.04917351880736e-6, 1.05472184863585e-6, 1.06257658137952e-6, 1.06868941065123e-6, 1.0715376035488e-6, 1.07925112105025e-6, 1.09641912300522e-6, 1.0980159394497e-6, 1.10726164092674e-6, 1.11817172118924e-6, 1.15427878283746e-6, 1.13967797474794e-6, 1.12676461732083e-6, 1.16290947954374e-6, 1.18475943136409e-6, 1.19400764658579e-6, 1.20698941503803e-6, 1.21890866144623e-6, 1.22410826644146e-6, 1.23032788968572e-6, 1.23505323901987e-6, 1.23504357745973e-6, 1.23144602274706e-6, 1.22643510499466e-6, 1.22041253847852e-6, 1.21238831818614e-6, 1.20158738437556e-6, 1.18834832019092e-6, 1.17389311395062e-6, 1.15952776253773e-6, 1.14598117436176e-6, 1.13326307894282e-6, 1.12099256518142e-6, 1.10888433808526e-6, 1.09708148058484e-6, 1.0861938361542e-6, 1.07707601576729e-6, 1.07048258887927e-6, 1.06677284566413e-6, 1.06580412149311e-6, 1.06705592696367e-6, 1.06991569030627e-6
flux1:, 0.629090022296544, 1.33423884807811e-6, 1.32216897637374e-6, 1.30887003749615e-6, 1.29519091000853e-6, 1.28193373109699e-6, 1.26954931831969e-6, 1.25801642915685e-6, 1.24696264229395e-6, 1.23596352752893e-6, 1.22486801927171e-6, 1.21398926012666e-6, 1.20405887868128e-6, 1.19593532643004e-6, 1.19017414077247e-6, 1.18668367786398e-6, 1.18471875714045e-6, 1.18333191967179e-6, 1.18212978811997e-6, 1.18186312800706e-6, 1.18416753631288e-6, 1.19003417752944e-6, 1.19784948053468e-6, 1.2038567926314e-6, 1.20780854916666e-6, 1.21818491538695e-6, 1.23705704603561e-6, 1.23895840534283e-6, 1.25166493811314e-6, 1.26327392843785e-6, 1.30438090978308e-6, 1.28921583714948e-6, 1.27613951207955e-6, 1.31965914469972e-6, 1.34813260990529e-6, 1.35881202799921e-6, 1.37580489760843e-6, 1.39196364307555e-6, 1.39776699416811e-6, 1.40530342504038e-6, 1.41239799819741e-6, 1.41375768305899e-6, 1.40984847651695e-6, 1.40355481609038e-6, 1.39601792852679e-6, 1.3863716661879e-6, 1.3735680391016e-6, 1.35773264126048e-6, 1.34016860232655e-6, 1.32248893034671e-6, 1.30573950934109e-6, 1.29008758769872e-6, 1.27513063839824e-6, 1.26048920852306e-6, 1.24627288825932e-6, 1.23318611987562e-6, 1.22227577444501e-6, 1.21448850481896e-6, 1.21027452541507e-6, 1.20943714600879e-6, 1.21129354225972e-6, 1.21505141516591e-6
flux1:, 0.629352471200297, 1.52367477232316e-6, 1.51070176956508e-6, 1.49621335515139e-6, 1.48120960244791e-6, 1.46661435402848e-6, 1.45291104275964e-6, 1.44001977868401e-6, 1.42747452464823e-6, 1.41480162244981e-6, 1.40189736213058e-6, 1.38920707614118e-6, 1.37760436713864e-6, 1.36800821926771e-6, 1.36091729747914e-6, 1.35612791460826e-6, 1.35285624633207e-6, 1.35028184353609e-6, 1.34824880556992e-6, 1.34763079708341e-6, 1.34983338814071e-6, 1.35533175419429e-6, 1.36228793266477e-6, 1.36767468325891e-6, 1.37244183579121e-6, 1.38458513146091e-6, 1.40376358291064e-6, 1.40554550468855e-6, 1.42034656994472e-6, 1.43199101827761e-6, 1.47676429113995e-6, 1.45894500836323e-6, 1.44356430684301e-6, 1.49354357712442e-6, 1.52640040389312e-6, 1.53702941973455e-6, 1.55569388715317e-6, 1.57543191965917e-6, 1.58076228190046e-6, 1.58821309767932e-6, 1.59697951549266e-6, 1.59974726503492e-6, 1.59579638601445e-6, 1.5884520288783e-6, 1.57968685961407e-6, 1.56895825941743e-6, 1.5550294552859e-6, 1.53773854364034e-6, 1.51832033517778e-6, 1.49857272904385e-6, 1.47981310634004e-6, 1.46238222344312e-6, 1.44588502466192e-6, 1.42984945314978e-6, 1.41431565726159e-6, 1.40002701800864e-6, 1.38817462468685e-6, 1.37987546831437e-6, 1.37567669593676e-6, 1.37534865126497e-6, 1.37806615373882e-6, 1.38286711077538e-6
flux1:, 0.629614920104051, 1.7346075790477e-6, 1.72184706719464e-6, 1.70735452233176e-6, 1.6922456415446e-6, 1.67752900212134e-6, 1.66369665702359e-6, 1.65060902327177e-6, 1.63772477895745e-6, 1.62453985446874e-6, 1.61099149774714e-6, 1.59760882625947e-6, 1.58532484087402e-6, 1.57503979637508e-6, 1.56717050705761e-6, 1.56145883003203e-6, 1.55719320507098e-6, 1.55375611059193e-6, 1.55117388527651e-6, 1.55024364400731e-6, 1.55193990900787e-6, 1.55626849575471e-6, 1.56156164131632e-6, 1.5658820303387e-6, 1.57099950010483e-6, 1.58357965837974e-6, 1.60159251022342e-6, 1.60280703998172e-6, 1.61772027859206e-6, 1.62882354259581e-6, 1.67571286603214e-6, 1.65260248417883e-6, 1.63218794258426e-6, 1.68710234551526e-6, 1.7210298890355e-6, 1.72984849321887e-6, 1.7469779612473e-6, 1.76891331217905e-6, 1.77243232519953e-6, 1.77796130085185e-6, 1.7871201276918e-6, 1.79092844794828e-6, 1.78706480686695e-6, 1.77890279569375e-6, 1.76921714108433e-6, 1.75797249238899e-6, 1.74388583881644e-6, 1.72649087155418e-6, 1.70681488109805e-6, 1.686682409906e-6, 1.6675844591245e-6, 1.65001345409266e-6, 1.63360030143365e-6, 1.61779089621147e-6, 1.60253105805131e-6, 1.58854608444129e-6, 1.57710558482706e-6, 1.56944785684661e-6, 1.5661976727765e-6, 1.567099480271e-6, 1.5712053871296e-6, 1.57740203089654e-6
flux1:, 0.629877369007804, 1.96843055225363e-6, 1.95722415526512e-6, 1.94413622616029e-6, 1.93034622282792e-6, 1.91690820258239e-6, 1.90431164816387e-6, 1.89237586115021e-6, 1.88051530452577e-6, 1.86820900073931e-6, 1.85540439308617e-6, 1.8426344742203e-6, 1.83079031365805e-6, 1.82068406142555e-6, 1.81266280354913e-6, 1.80651223313602e-6, 1.80171374957875e-6, 1.79788763922588e-6, 1.79511552587099e-6, 1.79387881896941e-6, 1.79457645862251e-6, 1.79693001315795e-6, 1.79990988219845e-6, 1.80285956263497e-6, 1.80769941581176e-6, 1.8190872852955e-6, 1.83464584758561e-6, 1.83484669869275e-6, 1.8474879396436e-6, 1.85765838432369e-6, 1.90519287131096e-6, 1.8738819771228e-6, 1.84541063662139e-6, 1.90335155474044e-6, 1.93440103469435e-6, 1.93963372394469e-6, 1.95160141060825e-6, 1.97377250749759e-6, 1.97409207401301e-6, 1.97572323734827e-6, 1.98358972588223e-6, 1.98770348878178e-6, 1.98390883077127e-6, 1.97516897067697e-6, 1.96489548974634e-6, 1.95368785268134e-6, 1.94039741334986e-6, 1.92430572252728e-6, 1.90613222726996e-6, 1.88755835045857e-6, 1.87010736756816e-6, 1.8543586795799e-6, 1.83996793005159e-6, 1.826314935872e-6, 1.81324299630836e-6, 1.80141288504327e-6, 1.79210130255827e-6, 1.78659791578249e-6, 1.78555948926603e-6, 1.78869144520247e-6, 1.7949353886524e-6, 1.80304947716375e-6
flux1:, 0.630139817911557, 2.2266004378246e-6, 2.21833895278305e-6, 2.20809942701653e-6, 2.19706423809501e-6, 2.18629896675091e-6, 2.17629662314356e-6, 2.16687274714825e-6, 2.15743603171602e-6, 2.14745106976116e-6, 2.13681996052167e-6, 2.12597676341608e-6, 2.11566663577207e-6, 2.1065700449009e-6, 2.09901880927507e-6, 2.09296994865633e-6, 2.08820536901283e-6, 2.08456001303063e-6, 2.08198081496452e-6, 2.08039308947382e-6, 2.07957359295004e-6, 2.07927789629482e-6, 2.07957973780785e-6, 2.0810480784995e-6, 2.08486037369374e-6, 2.09333894864658e-6, 2.1055963587491e-6, 2.10435120546377e-6, 2.11225606653117e-6, 2.1213505878613e-6, 2.16846784334249e-6, 2.12612756175579e-6, 2.08666571162586e-6, 2.14568185428263e-6, 2.16990886220677e-6, 2.1700702700849e-6, 2.17344220017094e-6, 2.19359992502686e-6, 2.18954962072681e-6, 2.18555569037631e-6, 2.19035010607277e-6, 2.19380971886882e-6, 2.18996607904072e-6, 2.18092713006196e-6, 2.17045163991007e-6, 2.15980932267173e-6, 2.14817170815438e-6, 2.13468727375011e-6, 2.11973005368092e-6, 2.10468705888296e-6, 2.09094775841618e-6, 2.07907364810653e-6, 2.06871739952105e-6, 2.05920853112073e-6, 2.05029897219666e-6, 2.04256032648226e-6, 2.0372139352698e-6, 2.03552168844008e-6, 2.03810495826778e-6, 2.04459437400512e-6, 2.05381987141504e-6, 2.06443308833e-6
flux1:, 0.63040226681531, 2.51076008563895e-6, 2.50666638319777e-6, 2.50052892240637e-6, 2.49347341846843e-6, 2.48655561815812e-6, 2.48029658234069e-6, 2.47455898213791e-6, 2.46878367082338e-6, 2.46240798691841e-6, 2.45521316593237e-6, 2.44742341323323e-6, 2.43955044510025e-6, 2.43213805274805e-6, 2.42559637120552e-6, 2.42019032625307e-6, 2.41607202651163e-6, 2.41320156874362e-6, 2.41116135926272e-6, 2.40912481473157e-6, 2.40632707820286e-6, 2.40297579532884e-6, 2.40062037052092e-6, 2.40071164288636e-6, 2.40269233343898e-6, 2.40671824274864e-6, 2.41548023776081e-6, 2.41236950725141e-6, 2.41338010694889e-6, 2.42151869447782e-6, 2.46787134592436e-6, 2.41212852145616e-6, 2.35924107091319e-6, 2.41775186345915e-6, 2.43196683907609e-6, 2.42615624034249e-6, 2.41837252732762e-6, 2.43438872534433e-6, 2.42529186612748e-6, 2.41461012505136e-6, 2.41485688249787e-6, 2.41671022771168e-6, 2.41269527722761e-6, 2.40372553095594e-6, 2.39353241721297e-6, 2.38397618659937e-6, 2.37469917440757e-6, 2.36488460196629e-6, 2.35459968202179e-6, 2.34483425926081e-6, 2.33667958201742e-6, 2.33054547653701e-6, 2.32602510104406e-6, 2.32240669800417e-6, 2.3193800163998e-6, 2.31743257158725e-6, 2.31769155490434e-6, 2.32131795760517e-6, 2.32881862376777e-6, 2.33969345984911e-6, 2.35264295436171e-6, 2.3662285315644e-6
flux1:, 0.630664715719064, 2.82293223427158e-6, 2.82383947828634e-6, 2.82264296464617e-6, 2.82036496657502e-6, 2.81804817619098e-6, 2.81628177408706e-6, 2.81503085609036e-6, 2.8137967673355e-6, 2.81195983034768e-6, 2.80909484697974e-6, 2.80511610461683e-6, 2.8002495056815e-6, 2.79494234870124e-6, 2.78980351246318e-6, 2.78552565517107e-6, 2.78264143399972e-6, 2.7810839196042e-6, 2.77983663566833e-6, 2.77721481602561e-6, 2.77212857111658e-6, 2.76569626831829e-6, 2.76113473746668e-6, 2.76015224462416e-6, 2.75953349812833e-6, 2.75800878836237e-6, 2.76385072238225e-6, 2.75845737421505e-6, 2.75111258741821e-6, 2.758639609935e-6, 2.80482085400914e-6, 2.73408646555912e-6, 2.66619714528078e-6, 2.72341307673723e-6, 2.72590975908665e-6, 2.71403521796642e-6, 2.69403162695065e-6, 2.70436043746678e-6, 2.69026195282542e-6, 2.67285269637495e-6, 2.66779562346375e-6, 2.66737929659461e-6, 2.66319023905021e-6, 2.6548003048166e-6, 2.64551874863862e-6, 2.63759853742965e-6, 2.63122776178605e-6, 2.62580867467233e-6, 2.62121511233314e-6, 2.61800969342332e-6, 2.61685278148979e-6, 2.61785915972952e-6, 2.62048066766847e-6, 2.62396047045563e-6, 2.62796788506821e-6, 2.6329436061996e-6, 2.63991699447605e-6, 2.64989703968167e-6, 2.66319927124432e-6, 2.67912443171781e-6, 2.69620980838352e-6, 2.71293379773616e-6
flux1:, 0.630927164622817, 3.16577684501995e-6, 3.1719440169852e-6, 3.17593104502725e-6, 3.17863350721153e-6, 3.1810984575571e-6, 3.18403206632346e-6, 3.18754995261413e-6, 3.19122421039026e-6, 3.19433326363888e-6, 3.19616369642667e-6, 3.19625059424979e-6, 3.19453129691833e-6, 3.19144018598431e-6, 3.18791210953369e-6, 3.18514359252733e-6, 3.18398568417317e-6, 3.18414655599376e-6, 3.18381427207112e-6, 3.18046373962415e-6, 3.17301582936406e-6, 3.16392153602576e-6, 3.15800940487635e-6, 3.15640340276388e-6, 3.15255647649562e-6, 3.14506244888429e-6, 3.14931960598634e-6, 3.14121812374971e-6, 3.12507594056417e-6, 3.13247565170911e-6, 3.18011423089838e-6, 3.09379607286489e-6, 3.01042197628735e-6, 3.06669617865383e-6, 3.05781034817387e-6, 3.04068952682603e-6, 3.00932389725421e-6, 3.01343105410772e-6, 2.99522120703744e-6, 2.97228189577715e-6, 2.96222688577713e-6, 2.95943908241079e-6, 2.95531488554018e-6, 2.94819148022852e-6, 2.94062118160629e-6, 2.9349548731516e-6, 2.93189369791304e-6, 2.9312179807456e-6, 2.93277882026438e-6, 2.93676697252331e-6, 2.94333950293475e-6, 2.9521880188698e-6, 2.96252595351374e-6, 2.97353079553119e-6, 2.98489672826763e-6, 2.99708274730591e-6, 3.01105710170432e-6, 3.0276611586704e-6, 3.04696054489475e-6, 3.06798792072771e-6, 3.08907263619475e-6, 3.10860691714175e-6
flux1:, 0.63118961352657, 3.54288656506931e-6, 3.55389181095773e-6, 3.56261015528511e-6, 3.56981840594629e-6, 3.57660473570006e-6, 3.58384043048e-6, 3.59182071419623e-6, 3.60017469245056e-6, 3.60802430750886e-6, 3.61430536963557e-6, 3.61815216949541e-6, 3.61926706112605e-6, 3.61818760968972e-6, 3.6162840553815e-6, 3.61526684692672e-6, 3.61617018826784e-6, 3.61826280771062e-6, 3.61882019050239e-6, 3.61463445135308e-6, 3.60504909044434e-6, 3.59415041407866e-6, 3.58804649700474e-6, 3.58633401568213e-6, 3.57887032109651e-6, 3.56581530675539e-6, 3.57043490196367e-6, 3.55918939546547e-6, 3.53501296552202e-6, 3.54279783611112e-6, 3.59449262566001e-6, 3.4930371198157e-6, 3.39483591660297e-6, 3.45187418823877e-6, 3.43423805957178e-6, 3.4135407708767e-6, 3.37370921959284e-6, 3.37237814655147e-6, 3.35176934620385e-6, 3.32573439010391e-6, 3.31223196727916e-6, 3.30773171026425e-6, 3.30423847268562e-6, 3.29923796727146e-6, 3.2943331815548e-6, 3.29162582332826e-6, 3.2921743876092e-6, 3.29622744865492e-6, 3.30380885053415e-6, 3.31487575669741e-6, 3.32909105869615e-6, 3.34563682876602e-6, 3.36339132642759e-6, 3.38142844967686e-6, 3.39950505483866e-6, 3.4181802623335e-6, 3.43843547938543e-6, 3.46097209340961e-6, 3.48558003488819e-6, 3.51096908826099e-6, 3.53521390833959e-6, 3.55660862162517e-6
flux1:, 0.631452062430323, 3.95907805102173e-6, 3.97382025203294e-6, 3.98613572461527e-6, 3.99672426706128e-6, 4.00676615151699e-6, 4.01733468721193e-6, 4.0289053628062e-6, 4.04112489593678e-6, 4.05290286605664e-6, 4.06279499168224e-6, 4.06957079396789e-6, 4.07280403472219e-6, 4.07326524553457e-6, 4.07282720019792e-6, 4.07364600447348e-6, 4.07674494874649e-6, 4.08075916890774e-6, 4.08204636656667e-6, 4.07700336227546e-6, 4.06581940845837e-6, 4.05432787061894e-6, 4.04932838435156e-6, 4.04799927303071e-6, 4.03685258817105e-6, 4.01949528793057e-6, 4.0267647847832e-6, 4.01194495370311e-6, 3.98170100419393e-6, 3.99029924864774e-6, 4.04939159161228e-6, 3.93412621293174e-6, 3.82272358134334e-6, 3.88359792870062e-6, 3.86199855594805e-6, 3.84002367102979e-6, 3.79639908011642e-6, 3.79183468838407e-6, 3.77117303255245e-6, 3.74546379864067e-6, 3.73126500823809e-6, 3.72653856761363e-6, 3.72458580651812e-6, 3.72267212800441e-6, 3.72146904838427e-6, 3.72249232842927e-6, 3.72688611923335e-6, 3.73535205492506e-6, 3.74826502672774e-6, 3.76555090389328e-6, 3.78647825295482e-6, 3.80969843729201e-6, 3.83367719390974e-6, 3.85733332453161e-6, 3.88050571279504e-6, 3.90393559254606e-6, 3.92871789051581e-6, 3.95548471412294e-6, 3.98376755250567e-6, 4.01192722652366e-6, 4.037746533514e-6, 4.05940501313284e-6
flux1:, 0.631714511334077, 4.42062542589312e-6, 4.43744664812767e-6, 4.45167704823711e-6, 4.46401152670855e-6, 4.47577952832621e-6, 4.48827304311404e-6, 4.50211562121525e-6, 4.51691016229037e-6, 4.53130672272516e-6, 4.54349419956598e-6, 4.55197079374188e-6, 4.55632645776514e-6, 4.55768424131502e-6, 4.55842527774788e-6, 4.56100692192687e-6, 4.56621723488081e-6, 4.57192286533625e-6, 4.57368569949932e-6, 4.56788789253166e-6, 4.55592208806672e-6, 4.54524455899322e-6, 4.54257639171536e-6, 4.54200369074492e-6, 4.52747657719286e-6, 4.50780529477592e-6, 4.51999785421326e-6, 4.50121748438185e-6, 4.46786535206867e-6, 4.47753629254504e-6, 4.54774953041769e-6, 4.42053274983964e-6, 4.29813683237705e-6, 4.36707864683376e-6, 4.34789649846737e-6, 4.32720809328869e-6, 4.28560161735829e-6, 4.28128312027531e-6, 4.26320809459939e-6, 4.2417451697355e-6, 4.23050287031279e-6, 4.22775878215473e-6, 4.22852582794426e-6, 4.23064857500109e-6, 4.2341328756919e-6, 4.23965239192125e-6, 4.24808034600152e-6, 4.26043017734356e-6, 4.27754492157906e-6, 4.29955235961263e-6, 4.32551133548481e-6, 4.3536019511805e-6, 4.38183887074793e-6, 4.40892860268636e-6, 4.43478442879528e-6, 4.46039269366839e-6, 4.48706955374672e-6, 4.51548252292432e-6, 4.54496831957429e-6, 4.5735530596963e-6, 4.59871232315714e-6, 4.61849625243735e-6
flux1:, 0.63197696023783, 4.935380156616e-6, 4.95229908996417e-6, 4.96645603963959e-6, 4.97863380045294e-6, 4.99036455314702e-6, 5.00315020199799e-6, 5.01769969842586e-6, 5.03349769812247e-6, 5.04890602682614e-6, 5.06180456624095e-6, 5.07055922538902e-6, 5.07493536185064e-6, 5.07649316726615e-6, 5.07805793601153e-6, 5.08218621236302e-6, 5.08921565506253e-6, 5.09620194808357e-6, 5.09815280919932e-6, 5.09184894911819e-6, 5.08010343079254e-6, 5.07162982995543e-6, 5.07223782167278e-6, 5.07261090134724e-6, 5.05537177017731e-6, 5.03584487591528e-6, 5.05484336817799e-6, 5.0318196728291e-6, 4.99890670166421e-6, 5.00970834063532e-6, 5.09471256638081e-6, 4.95743611068172e-6, 4.8262880806834e-6, 4.90827655225309e-6, 4.89856175829829e-6, 4.88154011081647e-6, 4.84796331619197e-6, 4.84824200505806e-6, 4.83524101931487e-6, 4.82178231671192e-6, 4.81752028877875e-6, 4.81940665387467e-6, 4.82417662988464e-6, 4.83110000852336e-6, 4.84002667704646e-6, 4.85067738603123e-6, 4.86326505118618e-6, 4.87884914504528e-6, 4.89875970178862e-6, 4.92354840934796e-6, 4.95231221136789e-6, 4.98290355320439e-6, 5.01290215618103e-6, 5.04075040636449e-6, 5.06639737165166e-6, 5.0911004090402e-6, 5.1164889825251e-6, 5.14338764922074e-6, 5.17104350605943e-6, 5.19720857224012e-6, 5.21906795852099e-6, 5.23453632266433e-6
flux1:, 0.632239409141583, 5.5127318060257e-6, 5.52775520418536e-6, 5.53985795028137e-6, 5.55000953145523e-6, 5.55998585989497e-6, 5.57146517344976e-6, 5.58515869550503e-6, 5.60035887763449e-6, 5.61513642346476e-6, 5.62715749137589e-6, 5.63481742278622e-6, 5.63820057621637e-6, 5.63933340569821e-6, 5.64135606972782e-6, 5.64669811287261e-6, 5.65508473900245e-6, 5.66283077018518e-6, 5.66471920653989e-6, 5.65829957388915e-6, 5.64782317763545e-6, 5.64269390548293e-6, 5.64706200701973e-6, 5.64835743840853e-6, 5.62938128587123e-6, 5.61256121851655e-6, 5.63953232883468e-6, 5.61215716252062e-6, 5.58327495948706e-6, 5.59509768086792e-6, 5.69807744084422e-6, 5.55209848571023e-6, 5.41384515464883e-6, 5.51404737015335e-6, 5.5203704425144e-6, 5.50875600518221e-6, 5.48833137478374e-6, 5.49782041363598e-6, 5.49175255384384e-6, 5.48916580476771e-6, 5.49559053855875e-6, 5.50476656473115e-6, 5.51468723528591e-6, 5.52679554554645e-6, 5.54148870304554e-6, 5.55761439410693e-6, 5.57436820656339e-6, 5.59249164497344e-6, 5.61370077421216e-6, 5.63913843499476e-6, 5.6682162177501e-6, 5.69867623471738e-6, 5.72774283996071e-6, 5.75356018814851e-6, 5.77604545428088e-6, 5.7967026509726e-6, 5.81752807230355e-6, 5.8396195526784e-6, 5.86226805389278e-6, 5.8830569172055e-6, 5.89893560777953e-6, 5.90769227861732e-6
flux1:, 0.632501858045337, 6.1633867830031e-6, 6.17484714409574e-6, 6.18325476986695e-6, 6.18985324726719e-6, 6.1966842178877e-6, 6.20555119450452e-6, 6.2170809224896e-6, 6.23031608031093e-6, 6.24306235406002e-6, 6.25288896411178e-6, 6.25837407898886e-6, 6.26001789525785e-6, 6.26027482317318e-6, 6.26242486375854e-6, 6.26856422524915e-6, 6.2777373455633e-6, 6.28570249295596e-6, 6.28738210903686e-6, 6.28134408559714e-6, 6.27306789907261e-6, 6.27196269788926e-6, 6.28000642604825e-6, 6.28200467387895e-6, 6.26245946525098e-6, 6.25059620273152e-6, 6.28578251609275e-6, 6.25419008221423e-6, 6.23237829807544e-6, 6.24504385808345e-6, 6.36835245188594e-6, 6.21395380629352e-6, 6.06905136958284e-6, 6.19220456950259e-6, 6.21947861780307e-6, 6.213995781635e-6, 6.20991089281873e-6, 6.23276169420062e-6, 6.23444055483303e-6, 6.24404645134309e-6, 6.26381977402827e-6, 6.28244999276051e-6, 6.29826141157025e-6, 6.31537861899191e-6, 6.33555097343148e-6, 6.35703805203786e-6, 6.37776001432656e-6, 6.39772672676806e-6, 6.41881943993448e-6, 6.44284820355064e-6, 6.46980244330878e-6, 6.49758097914125e-6, 6.52319479950783e-6, 6.54448468985788e-6, 6.56124732179692e-6, 6.57515383303845e-6, 6.5885642003531e-6, 6.60293668863216e-6, 6.61774831902445e-6, 6.63055425182417e-6, 6.63816096246055e-6, 6.63825827855306e-6
flux1:, 0.63276430694909, 6.898974870038e-6, 6.90583264560307e-6, 6.90953288566045e-6, 6.9116521733326e-6, 6.91449876233671e-6, 6.91994658414473e-6, 6.92846904264127e-6, 6.93883361272037e-6, 6.94863395181796e-6, 6.95545759919428e-6, 6.95817629727509e-6, 6.95772961785061e-6, 6.95689406522138e-6, 6.95890038288877e-6, 6.96537208192593e-6, 6.97472732740714e-6, 6.98244705212256e-6, 6.98392558151461e-6, 6.97881286725032e-6, 6.97338865767774e-6, 6.9763793677285e-6, 6.98743670265553e-6, 6.989783628752e-6, 6.97087419993498e-6, 6.96550916611246e-6, 7.00818912003416e-6, 6.97280112147759e-6, 6.96000372328706e-6, 6.97341270356181e-6, 7.11838641366294e-6, 6.95436540212814e-6, 6.8016267348351e-6, 6.95147276298766e-6, 7.00197050446464e-6, 7.00210964150261e-6, 7.01482263708543e-6, 7.05401577571576e-6, 7.06293974724978e-6, 7.08406437777129e-6, 7.11817859780206e-6, 7.14744443962197e-6, 7.16922780957961e-6, 7.19049375816402e-6, 7.21513004374337e-6, 7.24127540391462e-6, 7.2654700933626e-6, 7.28659234901202e-6, 7.30637142262813e-6, 7.32724783583896e-6, 7.34999629973024e-6, 7.37295462851328e-6, 7.39311305571358e-6, 7.40804054124664e-6, 7.41731713405145e-6, 7.42265168301854e-6, 7.42669894211929e-6, 7.43131526079479e-6, 7.43629160461794e-6, 7.43931344335548e-6, 7.43716745510289e-6, 7.4274932751499e-6
flux1:, 0.633026755852843, 7.73153062225754e-6, 7.7335811667739e-6, 7.7323778807086e-6, 7.72984702133131e-6, 7.72854627076292e-6, 7.73037955181413e-6, 7.73563872202557e-6, 7.74283550028909e-6, 7.74942391878417e-6, 7.75309711632398e-6, 7.75305691805857e-6, 7.75061583014798e-6, 7.74871162660752e-6, 7.75036148153185e-6, 7.75668524437011e-6, 7.76566284526867e-6, 7.77283345417063e-6, 7.77429579644163e-6, 7.77062110311877e-6, 7.76829448014417e-6, 7.77479635958772e-6, 7.78772741660349e-6, 7.7900300085956e-6, 7.77282031346919e-6, 7.77448411386793e-6, 7.82311978780551e-6, 7.78464948191569e-6, 7.78132772362349e-6, 7.79562507961825e-6, 7.96260484405536e-6, 7.78607426422406e-6, 7.62245306702355e-6, 7.80133472143563e-6, 7.8741067311696e-6, 7.87811781318991e-6, 7.90499237784314e-6, 7.96178165233923e-6, 7.97607999004952e-6, 8.00592874340627e-6, 8.05332221422043e-6, 8.0930545549872e-6, 8.12006080630168e-6, 8.14390253584222e-6, 8.17124635088941e-6, 8.20070039505831e-6, 8.2275047556105e-6, 8.24908641366372e-6, 8.26665343151671e-6, 8.28312573474611e-6, 8.30018024263078e-6, 8.31685178496704e-6, 8.33033151369422e-6, 8.33798703416189e-6, 8.33909478757684e-6, 8.33523759383339e-6, 8.32923297378443e-6, 8.32331058783399e-6, 8.31766644219336e-6, 8.31027065763921e-6, 8.29802997215314e-6, 8.2785987861105e-6
flux1:, 0.633289204756596, 8.67293131031385e-6, 8.67087135087136e-6, 8.665429022207e-6, 8.65884703846677e-6, 8.65390521286551e-6, 8.65253122848472e-6, 8.65486787784883e-6, 8.65924273988039e-6, 8.66305032659158e-6, 8.66412354448372e-6, 8.66193378493831e-6, 8.6580069598174e-6, 8.65524994047514e-6, 8.65636572132197e-6, 8.66207496299411e-6, 8.6702296194797e-6, 8.67676702118505e-6, 8.67856610777551e-6, 8.67673215141657e-6, 8.67727923505662e-6, 8.68611975696693e-6, 8.6995050192287e-6, 8.70144272076131e-6, 8.68668334651313e-6, 8.69474875064423e-6, 8.74730485632288e-6, 8.70670678692558e-6, 8.71169154545955e-6, 8.72741225599877e-6, 8.91598305295959e-6, 8.72243211830712e-6, 8.5430976364703e-6, 8.75180461880717e-6, 8.84264443236407e-6, 8.8477572901937e-6, 8.88323612483468e-6, 8.95686763258886e-6, 8.97349431596879e-6, 9.00740656777588e-6, 9.06492416498381e-6, 9.11344800425155e-6, 9.14405598783961e-6, 9.16827891634039e-6, 9.19594733542391e-6, 9.22676454379777e-6, 9.25493239192304e-6, 9.27624398857817e-6, 9.29102258848313e-6, 9.30242203966407e-6, 9.31302757519948e-6, 9.32276714857515e-6, 9.32925548012555e-6, 9.32976410000537e-6, 9.32320501032972e-6, 9.31086073141817e-6, 9.29553130524284e-6, 9.27972998294155e-6, 9.2640941649522e-6, 9.24700501837488e-6, 9.22562726084638e-6, 9.19770517900922e-6
flux1:, 0.63355165366035, 9.73439681521561e-6, 9.7297304893607e-6, 9.72146050340391e-6, 9.71206276380865e-6, 9.70451321895861e-6, 9.70080887281336e-6, 9.70105004663633e-6, 9.70350429831687e-6, 9.7055806566904e-6, 9.70521403478727e-6, 9.70197874702358e-6, 9.69737319304652e-6, 9.69408023635182e-6, 9.6944827548298e-6, 9.69914812829352e-6, 9.70619980934833e-6, 9.7122613111153e-6, 9.71487788890912e-6, 9.7151136119744e-6, 9.71786041958049e-6, 9.72746314665634e-6, 9.73986967137404e-6, 9.74129803620909e-6, 9.7292875602344e-6, 9.74201385032447e-6, 9.79639518001154e-6, 9.75475698504459e-6, 9.76538329557926e-6, 9.78354080423951e-6, 9.99295717491537e-6, 9.77657258445528e-6, 9.57527507086122e-6, 9.8131860998396e-6, 9.91519150433747e-6, 9.91803348640601e-6, 9.95436098430551e-6, 1.00421456967909e-5, 1.00573065765328e-5, 1.00893797107531e-5, 1.01521236177867e-5, 1.0206372500906e-5, 1.02382057170023e-5, 1.02602078631072e-5, 1.02854349757972e-5, 1.03152463161129e-5, 1.03432124454173e-5, 1.03634809543992e-5, 1.03751919399402e-5, 1.03814315838231e-5, 1.03855873662995e-5, 1.03885858922642e-5, 1.03886593451686e-5, 1.03831132401322e-5, 1.03704747930692e-5, 1.03515695814078e-5, 1.03289766928633e-5, 1.0305347059353e-5, 1.02817308760839e-5, 1.02569972693379e-5, 1.02286845651067e-5, 1.01947032662681e-5
flux1:, 0.633814102564103, 1.09261627138697e-5, 1.09209586951017e-5, 1.09117637785315e-5, 1.09011610937034e-5, 1.08923104883019e-5, 1.0887387353547e-5, 1.08866341785628e-5, 1.08884283184987e-5, 1.08902483544946e-5, 1.08900132798274e-5, 1.08871347251798e-5, 1.08827860939507e-5, 1.08792633676622e-5, 1.08787338979833e-5, 1.08819810410161e-5, 1.08878385939238e-5, 1.08938028760912e-5, 1.08977813931226e-5, 1.09001087530794e-5, 1.09040377847969e-5, 1.09126959308449e-5, 1.09229650115845e-5, 1.09239884115973e-5, 1.09144935506104e-5, 1.09292637555647e-5, 1.09837904639206e-5, 1.09421754768327e-5, 1.09546905429565e-5, 1.09767803349409e-5, 1.12065083661436e-5, 1.09607045055142e-5, 1.07303741006565e-5, 1.09958882957005e-5, 1.11005534339407e-5, 1.10976937229076e-5, 1.11260892914818e-5, 1.12238441801653e-5, 1.12335950861619e-5, 1.12575910379742e-5, 1.13196324656195e-5, 1.13755406405828e-5, 1.14057413102373e-5, 1.14228280849352e-5, 1.14428113341965e-5, 1.1469108098647e-5, 1.14951418133306e-5, 1.15135760331476e-5, 1.15221838018134e-5, 1.15236754278622e-5, 1.15220408557639e-5, 1.15192065162285e-5, 1.15141615829448e-5, 1.15043863260633e-5, 1.14880523073363e-5, 1.14654165987065e-5, 1.14386413580878e-5, 1.14103316009809e-5, 1.13818560342888e-5, 1.13525835891505e-5, 1.13205010503036e-5, 1.12837533731122e-5
flux1:, 0.634076551467856, 1.22574214957985e-5, 1.22539641032715e-5, 1.22458877344547e-5, 1.22357272597917e-5, 1.22268385096502e-5, 1.22217507514007e-5, 1.22211045209072e-5, 1.22235898233013e-5, 1.22267817663568e-5, 1.22283902289243e-5, 1.22273225636121e-5, 1.22241066005624e-5, 1.2220543976881e-5, 1.22187976253899e-5, 1.22203188864081e-5, 1.22250721327618e-5, 1.22314796363015e-5, 1.22373521092791e-5, 1.22415934601581e-5, 1.2245524655795e-5, 1.22517189465302e-5, 1.22592209764234e-5, 1.22602161403305e-5, 1.22524669355189e-5, 1.2266181949102e-5, 1.23200090127363e-5, 1.22792708748276e-5, 1.22894531786386e-5, 1.23173610418019e-5, 1.25676409226283e-5, 1.22857040452452e-5, 1.20191759935929e-5, 1.23103708018173e-5, 1.24090331262682e-5, 1.23975532717597e-5, 1.24096386894862e-5, 1.25124394654194e-5, 1.2513353817561e-5, 1.2523736972513e-5, 1.25790834899189e-5, 1.2632207240525e-5, 1.26578329807995e-5, 1.26675856590101e-5, 1.26798831821462e-5, 1.27003754054471e-5, 1.27228128771695e-5, 1.27386767663038e-5, 1.2744330795043e-5, 1.27418451516324e-5, 1.27355539209846e-5, 1.27282847185591e-5, 1.27198528958564e-5, 1.27080498459789e-5, 1.26907721046614e-5, 1.26676632195882e-5, 1.26403104078948e-5, 1.26110759763372e-5, 1.25814957573663e-5, 1.25513783616672e-5, 1.25191800641805e-5, 1.24833330608399e-5
flux1:, 0.634339000371609, 1.37365884548827e-5, 1.37369900772038e-5, 1.37318401458715e-5, 1.37234563262966e-5, 1.37154326490263e-5, 1.37108868650947e-5, 1.37111679220312e-5, 1.3715498394633e-5, 1.37215461691615e-5, 1.37265617265917e-5, 1.37285657247885e-5, 1.37271323585424e-5, 1.37235300684159e-5, 1.3720210055097e-5, 1.37197695652702e-5, 1.37236500991441e-5, 1.37311129293958e-5, 1.37393249806989e-5, 1.37451529289503e-5, 1.3747969776612e-5, 1.37506727443235e-5, 1.37554778371117e-5, 1.37570594025654e-5, 1.37498231821206e-5, 1.37593839130707e-5, 1.3812776887458e-5, 1.37733771491022e-5, 1.37772594373159e-5, 1.38130853591963e-5, 1.40854105168577e-5, 1.37611342241136e-5, 1.34518622834011e-5, 1.37672682715382e-5, 1.38526515931366e-5, 1.38306310523428e-5, 1.38198501403632e-5, 1.39229725205581e-5, 1.39127555547516e-5, 1.39056722055663e-5, 1.39493244089477e-5, 1.39955921426896e-5, 1.401407064629e-5, 1.4014704124002e-5, 1.40176132958248e-5, 1.40306036981532e-5, 1.40481270631705e-5, 1.40608596389836e-5, 1.40638525661609e-5, 1.40583563115932e-5, 1.404877748763e-5, 1.40386693272913e-5, 1.40286699653536e-5, 1.40170012931842e-5, 1.40014117372851e-5, 1.39809639019603e-5, 1.39565738266915e-5, 1.39301763140528e-5, 1.39032816294765e-5, 1.38760089382338e-5, 1.38472464376705e-5, 1.38157476533098e-5
flux1:, 0.634601449275363, 1.53718932352359e-5, 1.53777469863656e-5, 1.53767719385536e-5, 1.53709013103143e-5, 1.53640386759215e-5, 1.53601669851503e-5, 1.53616845546391e-5, 1.53685676114182e-5, 1.53785474859696e-5, 1.5388136859881e-5, 1.5394087543584e-5, 1.53947549930152e-5, 1.53909015432248e-5, 1.53855982493669e-5, 1.53830290820662e-5, 1.53863446747416e-5, 1.53954405504905e-5, 1.54062932449804e-5, 1.54133155278921e-5, 1.54141952942102e-5, 1.54131025350931e-5, 1.54160291355622e-5, 1.54189604817968e-5, 1.54106842650252e-5, 1.54134720283652e-5, 1.54678759867624e-5, 1.54297400261724e-5, 1.54243028142254e-5, 1.54701323903794e-5, 1.57675539477945e-5, 1.53957391725748e-5, 1.50383544577156e-5, 1.53777094750313e-5, 1.54452690390551e-5, 1.54120862432772e-5, 1.53748394290185e-5, 1.54747199028772e-5, 1.54526488353386e-5, 1.54266559110586e-5, 1.54555556110674e-5, 1.54920108165999e-5, 1.55015688138427e-5, 1.54922084678778e-5, 1.54850505814239e-5, 1.54897527387106e-5, 1.5501666509834e-5, 1.55110313336191e-5, 1.55117870919134e-5, 1.55042908583682e-5, 1.54927832145854e-5, 1.54813281830541e-5, 1.54713238420115e-5, 1.54615182373261e-5, 1.54496737011093e-5, 1.54343801533209e-5, 1.54158597168412e-5, 1.53954670589915e-5, 1.53744722848371e-5, 1.53531192155933e-5, 1.53306367005521e-5, 1.53061173324508e-5
flux1:, 0.634863898179116, 1.71722347152119e-5, 1.71843814572955e-5, 1.71880696226477e-5, 1.71846930635954e-5, 1.71785567856344e-5, 1.71748035534747e-5, 1.71772259367891e-5, 1.71867636983847e-5, 1.720116947539e-5, 1.72159465645862e-5, 1.72262352758306e-5, 1.72289689085468e-5, 1.72244774632086e-5, 1.7216769045012e-5, 1.72119608756207e-5, 1.72150126082116e-5, 1.72261804122885e-5, 1.72397982409391e-5, 1.72476617388865e-5, 1.72462645891257e-5, 1.72419040934841e-5, 1.72444303475507e-5, 1.72494953405434e-5, 1.72384934550887e-5, 1.72327550702959e-5, 1.72906334119781e-5, 1.72530771837217e-5, 1.72367787039431e-5, 1.72944493649136e-5, 1.76216467026284e-5, 1.71983609488127e-5, 1.6788957917295e-5, 1.71538014299074e-5, 1.72026001398668e-5, 1.71589827503272e-5, 1.70952398998033e-5, 1.71902724487473e-5, 1.7157369044393e-5, 1.71137569417405e-5, 1.71274361783047e-5, 1.71528274864975e-5, 1.71528072334027e-5, 1.71336233251408e-5, 1.71168695992927e-5, 1.71136009156567e-5, 1.71200479115602e-5, 1.7126281717863e-5, 1.71253753156816e-5, 1.71168207074271e-5, 1.7104524856402e-5, 1.70928542366364e-5, 1.70838717234785e-5, 1.70769248861707e-5, 1.70699723802812e-5, 1.706130039613e-5, 1.70504843273282e-5, 1.70381885112264e-5, 1.70252250773245e-5, 1.70117389690794e-5, 1.69971689201758e-5, 1.69809563206888e-5
flux1:, 0.635126347082869, 1.91481783453977e-5, 1.91666409224148e-5, 1.91746901832958e-5, 1.91730413542255e-5, 1.91664980345608e-5, 1.91616480553929e-5, 1.9164002698814e-5, 1.91756579428855e-5, 1.91943513936278e-5, 1.92143467645333e-5, 1.92288993778184e-5, 1.9233381338318e-5, 1.92277777606906e-5, 1.92172825848933e-5, 1.92101587347305e-5, 1.92131531469645e-5, 1.922660772716e-5, 1.92429377983642e-5, 1.92514303001349e-5, 1.92480071034614e-5, 1.92416993128594e-5, 1.92457492811978e-5, 1.92536105540257e-5, 1.92382652689043e-5, 1.92233247709221e-5, 1.92877918794275e-5, 1.92495417074348e-5, 1.92225767122382e-5, 1.92934918369333e-5, 1.96565955983007e-5, 1.91791303001876e-5, 1.87152116911096e-5, 1.91092064414924e-5, 1.91421322639341e-5, 1.90899390440526e-5, 1.90031866208807e-5, 1.90941940730006e-5, 1.90530841457378e-5, 1.89957103210355e-5, 1.89964979152607e-5, 1.90115905536905e-5, 1.90025824019334e-5, 1.89747432327205e-5, 1.89499426802122e-5, 1.89401400913412e-5, 1.89422029465406e-5, 1.89461255353055e-5, 1.89443235906731e-5, 1.89355246636999e-5, 1.8923226952372e-5, 1.8911942762366e-5, 1.89043090495039e-5, 1.89003341370266e-5, 1.88983607828053e-5, 1.88965755911628e-5, 1.88940053501446e-5, 1.88905538644671e-5, 1.88863681361985e-5, 1.88812555173681e-5, 1.88747156839239e-5, 1.88665539435804e-5
flux1:, 0.635388795986622, 2.13129343028825e-5, 2.13370376066135e-5, 2.13485071941065e-5, 2.13472510347097e-5, 2.13386542895433e-5, 2.13310004069283e-5, 2.13318061208899e-5, 2.1344500909948e-5, 2.13667979674354e-5, 2.13915602244278e-5, 2.14099677931108e-5, 2.14157426168523e-5, 2.1408585435252e-5, 2.13950123904376e-5, 2.13854967081168e-5, 2.13884668907939e-5, 2.14041478930706e-5, 2.1422989241872e-5, 2.14321165424226e-5, 2.14275091054797e-5, 2.14211791164999e-5, 2.14288225317798e-5, 2.14398971871456e-5, 2.14188372310657e-5, 2.1395088708347e-5, 2.14694054764645e-5, 2.14287167026386e-5, 2.13929463177795e-5, 2.14779841167091e-5, 2.18841880386369e-5, 2.13507114507038e-5, 2.0830790556729e-5, 2.12597092594411e-5, 2.12829691384863e-5, 2.12247406873715e-5, 2.11212476187192e-5, 2.12115231136993e-5, 2.11659976309672e-5, 2.11006413181977e-5, 2.10933642651074e-5, 2.11008953067447e-5, 2.10846469203021e-5, 2.10500853598969e-5, 2.1019591586205e-5, 2.1005628706895e-5, 2.10052798301852e-5, 2.10083286897555e-5, 2.10066300996368e-5, 2.09982698803712e-5, 2.0986355110894e-5, 2.09754748870903e-5, 2.09687935075094e-5, 2.09670464637364e-5, 2.09691414472579e-5, 2.09733734977421e-5, 2.09783386573883e-5, 2.09831348772111e-5, 2.09870538302038e-5, 2.0989333064398e-5, 2.09893908514618e-5, 2.09874331276347e-5
flux1:, 0.635651244890376, 2.36831427451232e-5, 2.37117978609981e-5, 2.3725414026322e-5, 2.37229614948046e-5, 2.3710455755007e-5, 2.3698073125303e-5, 2.36955778867725e-5, 2.37079041897648e-5, 2.37327779648241e-5, 2.37615843396712e-5, 2.37833169268786e-5, 2.3789980143603e-5, 2.378098402537e-5, 2.37641662426226e-5, 2.37521428907082e-5, 2.3754892235063e-5, 2.37724564031332e-5, 2.37935126027621e-5, 2.38035324733687e-5, 2.3799060457682e-5, 2.37949341212276e-5, 2.38080585359214e-5, 2.38224411831556e-5, 2.3794667083188e-5, 2.37633470378437e-5, 2.38503811106355e-5, 2.38052418360334e-5, 2.37638005929777e-5, 2.38633468675499e-5, 2.43203888666482e-5, 2.37293531818502e-5, 2.31522815824173e-5, 2.36236619045887e-5, 2.36456332873281e-5, 2.35839982979526e-5, 2.34715237410959e-5, 2.3566419353678e-5, 2.35207719901707e-5, 2.34541174430431e-5, 2.34453333439096e-5, 2.34496010907566e-5, 2.34287070415261e-5, 2.33897328635547e-5, 2.33562677568728e-5, 2.33410910312447e-5, 2.33409813266614e-5, 2.33451454091513e-5, 2.33447974134995e-5, 2.33374658938583e-5, 2.33259563852038e-5, 2.33149725683693e-5, 2.33082377361971e-5, 2.33073070651686e-5, 2.33118197052579e-5, 2.33203598678456e-5, 2.33311930881036e-5, 2.33425663918401e-5, 2.33527407765995e-5, 2.33601754981604e-5, 2.33640954347173e-5, 2.3365181229288e-5
flux1:, 0.635913693794129, 2.62793149527086e-5, 2.63114077925699e-5, 2.6325959177827e-5, 2.6320852363579e-5, 2.63027312818194e-5, 2.62838007518247e-5, 2.62762745367993e-5, 2.62867710439691e-5, 2.63131264323647e-5, 2.63452548275033e-5, 2.63699093334872e-5, 2.63772947575569e-5, 2.63664269721303e-5, 2.63463281094394e-5, 2.63316005117863e-5, 2.63336806331149e-5, 2.63525400660675e-5, 2.63754841696873e-5, 2.63868870779224e-5, 2.63841388780258e-5, 2.63843799567554e-5, 2.64044029861989e-5, 2.64218585372663e-5, 2.63867942877765e-5, 2.63495783021701e-5, 2.64513435906352e-5, 2.6399730987729e-5, 2.63563824872943e-5, 2.64704901326014e-5, 2.69861114231832e-5, 2.63355239401094e-5, 2.56996710388738e-5, 2.62222096849204e-5, 2.6251867049458e-5, 2.61889238647276e-5, 2.60751102448448e-5, 2.61812403825753e-5, 2.61395037470916e-5, 2.60779391857813e-5, 2.60748331167764e-5, 2.60809854857185e-5, 2.60584067735553e-5, 2.60172316015068e-5, 2.5983360602527e-5, 2.59700011336329e-5, 2.59731107957444e-5, 2.59807568874309e-5, 2.59832247469325e-5, 2.59774748679326e-5, 2.59661354276139e-5, 2.59541679683958e-5, 2.59459865382137e-5, 2.59441040709505e-5, 2.5949041704999e-5, 2.59598011654289e-5, 2.59743643242645e-5, 2.5990054070135e-5, 2.60039313234753e-5, 2.60135026217237e-5, 2.60177362412328e-5, 2.6017910726872e-5
flux1:, 0.636176142697882, 2.91258352650621e-5, 2.91606335234755e-5, 2.91753687087391e-5, 2.91666517231755e-5, 2.9141693125537e-5, 2.91148035453848e-5, 2.91008222419852e-5, 2.91082558893376e-5, 2.91352134184239e-5, 2.91702127907016e-5, 2.919773601227e-5, 2.92060559491494e-5, 2.91935806285098e-5, 2.91702700157502e-5, 2.9152528150542e-5, 2.91532584367376e-5, 2.91726598945441e-5, 2.9197198894606e-5, 2.92106363341842e-5, 2.92112017556019e-5, 2.92175618891332e-5, 2.92452461068604e-5, 2.92652818784738e-5, 2.92227475950687e-5, 2.91812550929463e-5, 2.92986336828689e-5, 2.92387766404974e-5, 2.91971422010962e-5, 2.93257910329046e-5, 2.99072879676813e-5, 2.91939857371468e-5, 2.84964301359071e-5, 2.90792423661124e-5, 2.91244731587712e-5, 2.90612752953509e-5, 2.89520446150414e-5, 2.90762526422266e-5, 2.90414791966406e-5, 2.89899430180971e-5, 2.89990967096511e-5, 2.90122489206634e-5, 2.89907506170394e-5, 2.89490154160847e-5, 2.89166332229863e-5, 2.89076817070439e-5, 2.89168879967555e-5, 2.89304964795782e-5, 2.89373747216652e-5, 2.89337694072278e-5, 2.8922245244805e-5, 2.89082486716179e-5, 2.88971198505317e-5, 2.88925254940376e-5, 2.88960061611295e-5, 2.89070424936492e-5, 2.89232997571323e-5, 2.89410504623619e-5, 2.89559799762334e-5, 2.89645046406975e-5, 2.89653315389748e-5, 2.89605139321359e-5
flux1:, 0.636438591601635, 3.22505099725079e-5, 3.22879937124284e-5, 3.23029288097514e-5, 3.22904196432142e-5, 3.22581217287474e-5, 3.22224840786849e-5, 3.22011413386807e-5, 3.22047297910841e-5, 3.22318526557697e-5, 3.22697469024816e-5, 3.23005784643285e-5, 3.23104802056129e-5, 3.22969370514806e-5, 3.22705390326897e-5, 3.22493459228054e-5, 3.22478765993251e-5, 3.22670102767074e-5, 3.22929369437085e-5, 3.23091093714642e-5, 3.23143052495745e-5, 3.23278582846757e-5, 3.23632723417633e-5, 3.23852831299386e-5, 3.23354000052929e-5, 3.22907136209326e-5, 3.24234287572737e-5, 3.23540254610611e-5, 3.23168386997601e-5, 3.24602434598299e-5, 3.3114208166961e-5, 3.23332764552484e-5, 3.15691700687547e-5, 3.2221072184501e-5, 3.22872313039358e-5, 3.2223487334009e-5, 3.21217692846963e-5, 3.22700591959855e-5, 3.22437868667842e-5, 3.22048901355689e-5, 3.22311656693814e-5, 3.22555190951381e-5, 3.22371368253023e-5, 3.21955378019863e-5, 3.21654686148946e-5, 3.21626156070952e-5, 3.21802553533454e-5, 3.22021046235452e-5, 3.22149721987837e-5, 3.22140992081933e-5, 3.22020492285698e-5, 3.21850269485329e-5, 3.21696206494025e-5, 3.21609051734998e-5, 3.21615695400061e-5, 3.21715658052208e-5, 3.21881189869726e-5, 3.22062577538047e-5, 3.2220100348297e-5, 3.22248693315758e-5, 3.22190644929756e-5, 3.22057394383022e-5
flux1:, 0.636701040505389, 3.56837408176491e-5, 3.57247745807773e-5, 3.574083512394e-5, 3.57252331594016e-5, 3.56858971894892e-5, 3.56414223302806e-5, 3.56124217296415e-5, 3.5611945303517e-5, 3.56393546368028e-5, 3.56807279831692e-5, 3.57158239215647e-5, 3.57283439766197e-5, 3.57144638514948e-5, 3.568509531223e-5, 3.56599030634819e-5, 3.56553172658537e-5, 3.56734385790886e-5, 3.57006613723619e-5, 3.57201863624286e-5, 3.57308288124012e-5, 3.57518451545875e-5, 3.5794485120764e-5, 3.58179492553482e-5, 3.57610027639618e-5, 3.57133094516308e-5, 3.58601671377341e-5, 3.57805115189162e-5, 3.57490488923112e-5, 3.59079474547989e-5, 3.66402534366653e-5, 3.57846993202468e-5, 3.49469316954297e-5, 3.56759032941597e-5, 3.57649170377263e-5, 3.56989726673594e-5, 3.56040339814459e-5, 3.57806820920048e-5, 3.57626887349104e-5, 3.57362916463475e-5, 3.57820563852049e-5, 3.58201976107059e-5, 3.58058439133103e-5, 3.57639387805582e-5, 3.57357388428502e-5, 3.5739476776509e-5, 3.57669893907805e-5, 3.57988442456194e-5, 3.58190814756119e-5, 3.58215226227621e-5, 3.58087145907156e-5, 3.57878951747164e-5, 3.57672738370822e-5, 3.5753631466038e-5, 3.57509287740969e-5, 3.5759522352171e-5, 3.57759901008004e-5, 3.57938580969542e-5, 3.58054671506639e-5, 3.58047706738858e-5, 3.57901644045853e-5, 3.5765962341141e-5
flux1:, 0.636963489409142, 3.94574837453243e-5, 3.95037801943518e-5, 3.95227364424836e-5, 3.9505536209191e-5, 3.94601754872543e-5, 3.94073985717633e-5, 3.93710057332446e-5, 3.93667817290638e-5, 3.93951290701047e-5, 3.94410659945379e-5, 3.94817894520072e-5, 3.94982101061239e-5, 3.94847859938863e-5, 3.94525019229437e-5, 3.94227044854325e-5, 3.94141484773319e-5, 3.94306941009757e-5, 3.94592400439676e-5, 3.94825251538152e-5, 3.94987926893418e-5, 3.95267802802565e-5, 3.95758308876109e-5, 3.96005232587166e-5, 3.95368198847585e-5, 3.94852581642549e-5, 3.96446175174881e-5, 3.95546040780583e-5, 3.95284063143346e-5, 3.97042587152365e-5, 4.05202944920893e-5, 3.95810332576832e-5, 3.86602617928387e-5, 3.94732108410996e-5, 3.95834348530314e-5, 3.95125466284207e-5, 3.94200719433125e-5, 3.96271018067869e-5, 3.96154935907272e-5, 3.95988223038211e-5, 3.96636771994388e-5, 3.97162056053221e-5, 3.97055038001311e-5, 3.96617482105179e-5, 3.9633762384647e-5, 3.96433189463649e-5, 3.9681045800601e-5, 3.9723910197744e-5, 3.97525080289431e-5, 3.97587625744407e-5, 3.9745108069571e-5, 3.97200499272366e-5, 3.96937944486769e-5, 3.96751397129887e-5, 3.9669431825475e-5, 3.96773225750902e-5, 3.96944773067663e-5, 3.97126158102393e-5, 3.97220814990493e-5, 3.97155076475575e-5, 3.969132359198e-5, 3.96553760110214e-5
flux1:, 0.637225938312895, 4.36042092732226e-5, 4.36580797672653e-5, 4.36822809083321e-5, 4.36655075156124e-5, 4.36156037017e-5, 4.35554750733187e-5, 4.35123425567396e-5, 4.35050664872373e-5, 4.35353641150624e-5, 4.3587248803475e-5, 4.36351439540806e-5, 4.36567797051837e-5, 4.36445238761117e-5, 4.36092919936334e-5, 4.35743161001309e-5, 4.35611415065588e-5, 4.35758215432883e-5, 4.36058115369403e-5, 4.36329544013455e-5, 4.3654366181484e-5, 4.36882682401672e-5, 4.37429519776793e-5, 4.37691345324509e-5, 4.36988890857485e-5, 4.36416446324649e-5, 4.38120259421869e-5, 4.37120257268421e-5, 4.36889642213715e-5, 4.38840076752531e-5, 4.47891066971178e-5, 4.37552514307926e-5, 4.27402855950753e-5, 4.36431786002775e-5, 4.37700599346178e-5, 4.3690908037926e-5, 4.35938266510414e-5, 4.38309586806202e-5, 4.38225671297367e-5, 4.38108442558904e-5, 4.38919156934436e-5, 4.39574838601754e-5, 4.39488735532891e-5, 4.39008928523852e-5, 4.38705677318244e-5, 4.38840966639647e-5, 4.39312854597403e-5, 4.39852718942956e-5, 4.40226700999143e-5, 4.4033045387138e-5, 4.40185683351463e-5, 4.3989177592107e-5, 4.39574019609421e-5, 4.393433786162e-5, 4.39268074940369e-5, 4.39356240280817e-5, 4.39552527890578e-5, 4.39752956474017e-5, 4.39838919583116e-5, 4.397233083829e-5, 4.3939231543953e-5, 4.38922317881516e-5
flux1:, 0.637488387216649, 4.81560947893177e-5, 4.82200312258331e-5, 4.82519916673363e-5, 4.8237817122799e-5, 4.81849834252656e-5, 4.81185796696228e-5, 4.80694888149349e-5, 4.80599784091639e-5, 4.80933206310211e-5, 4.81525327135719e-5, 4.82090249616955e-5, 4.82369837280553e-5, 4.82264073221489e-5, 4.81881284790181e-5, 4.81475568055497e-5, 4.81294555855713e-5, 4.81423073037453e-5, 4.81739073901141e-5, 4.82046380153746e-5, 4.82301450430335e-5, 4.82686486726394e-5, 4.83285887945198e-5, 4.83571416897778e-5, 4.82804258989232e-5, 4.82150645359367e-5, 4.83957707436346e-5, 4.82863976949935e-5, 4.82630657486598e-5, 4.84801991916772e-5, 4.94801698503144e-5, 4.83395480833878e-5, 4.72179988326517e-5, 4.82163427489039e-5, 4.83537654375553e-5, 4.82631010680868e-5, 4.81529940283471e-5, 4.84180835188013e-5, 4.8409079438061e-5, 4.8396530479561e-5, 4.84892670251665e-5, 4.85650332695236e-5, 4.8556136375929e-5, 4.85011896015561e-5, 4.8465593073282e-5, 4.84805966326553e-5, 4.85356196167956e-5, 4.85999666353197e-5, 4.86459550508328e-5, 4.86604472442414e-5, 4.86451962196738e-5, 4.86116633739113e-5, 4.85749290944876e-5, 4.85485887418676e-5, 4.85409834249112e-5, 4.85529412051404e-5, 4.85774577983504e-5, 4.8601745561275e-5, 4.86115824554186e-5, 4.8596929020705e-5, 4.8556758687127e-5, 4.85007196909057e-5
flux1:, 0.637750836120402, 5.31446445842952e-5, 5.3220818116115e-5, 5.32627469309592e-5, 5.32530787320937e-5, 5.31987158462975e-5, 5.31269471977578e-5, 5.30725330517646e-5, 5.30614347236633e-5, 5.30986688046318e-5, 5.31662363440876e-5, 5.32323196704032e-5, 5.32672910381951e-5, 5.32586389614175e-5, 5.32172207205483e-5, 5.31709337111078e-5, 5.31480464195472e-5, 5.31594409782608e-5, 5.31927959273588e-5, 5.32264648004866e-5, 5.32546248953309e-5, 5.32965073457546e-5, 5.33620243607995e-5, 5.33944918006605e-5, 5.33112615216648e-5, 5.32352359618031e-5, 5.3426856374886e-5, 5.33086674308525e-5, 5.32810046499654e-5, 5.35235130397233e-5, 5.46251490366646e-5, 5.33649193517343e-5, 5.21239657219598e-5, 5.32235535619327e-5, 5.33655969501142e-5, 5.32608896355406e-5, 5.31296827828377e-5, 5.34195565314455e-5, 5.34061411669623e-5, 5.33871549561742e-5, 5.34864602028773e-5, 5.35688642680571e-5, 5.3557044893644e-5, 5.34925964275226e-5, 5.34490489325875e-5, 5.34629569628822e-5, 5.35237075269758e-5, 5.35969473756503e-5, 5.36506529170395e-5, 5.36688443960177e-5, 5.36527719138436e-5, 5.36154511188796e-5, 5.35746154214157e-5, 5.35464288511533e-5, 5.35407107383721e-5, 5.35581440532524e-5, 5.35900363774563e-5, 5.36210291581366e-5, 5.36344761208005e-5, 5.36190887782277e-5, 5.3574366550387e-5, 5.35121309178413e-5
flux1:, 0.638013285024155, 5.8600854053837e-5, 5.8690639812999e-5, 5.87440229076122e-5, 5.87401684620127e-5, 5.86852061329847e-5, 5.86086014869821e-5, 5.85491336315983e-5, 5.85366613218173e-5, 5.85780792824865e-5, 5.86543607845858e-5, 5.87303373867117e-5, 5.8772455435123e-5, 5.87657177795634e-5, 5.87211962260907e-5, 5.86695130602405e-5, 5.86424941864122e-5, 5.86530953513734e-5, 5.86882524057537e-5, 5.87238557101443e-5, 5.87530419534262e-5, 5.87974695943127e-5, 5.88697421233871e-5, 5.89082840774988e-5, 5.88184849503041e-5, 5.87297112431294e-5, 5.89343985141663e-5, 5.88075871544041e-5, 5.87715924783821e-5, 5.90427582168345e-5, 6.02542127862752e-5, 5.88614306763377e-5, 5.74885276689308e-5, 5.86963023419392e-5, 5.88390458850701e-5, 5.87189950219138e-5, 5.85605756235951e-5, 5.8872090596489e-5, 5.88511063784998e-5, 5.88212898516361e-5, 5.89227457702285e-5, 5.90084464286843e-5, 5.89914542960403e-5, 5.89157431531576e-5, 5.88624393466908e-5, 5.88732342593933e-5, 5.89376272522166e-5, 5.90178735337552e-5, 5.90778377950611e-5, 5.90988343008445e-5, 5.90816729242716e-5, 5.90409393408195e-5, 5.89969851603597e-5, 5.89684400802374e-5, 5.89664343874494e-5, 5.89913149192771e-5, 5.90325506793717e-5, 5.90721631654682e-5, 5.90911613176463e-5, 5.9077186388014e-5, 5.90304569237704e-5, 5.89650679456773e-5
flux1:, 0.638275733927908, 6.45559241659836e-5, 6.46595603693339e-5, 6.47248984820265e-5, 6.47273968359074e-5, 6.4672198618229e-5, 6.45908346150988e-5, 6.45261156892704e-5, 6.45118856135818e-5, 6.45570042323139e-5, 6.46414659163209e-5, 6.47267925839815e-5, 6.47756046644747e-5, 6.4770608246158e-5, 6.47233005154761e-5, 6.46670971124544e-5, 6.4637127796459e-5, 6.46478097301612e-5, 6.46846405875783e-5, 6.47208638014479e-5, 6.47494463735018e-5, 6.47961489635614e-5, 6.48771975108984e-5, 6.49244586209305e-5, 6.48281921968513e-5, 6.47255733940174e-5, 6.49470324497409e-5, 6.48111799007591e-5, 6.4763547116059e-5, 6.50662250027247e-5, 6.63971626459677e-5, 6.48591546903061e-5, 6.33425171253653e-5, 6.46673807851085e-5, 6.48103711952411e-5, 6.46751751004286e-5, 6.44865800156575e-5, 6.481767718561e-5, 6.47869972005222e-5, 6.47438838306241e-5, 6.4844794065371e-5, 6.49315678697852e-5, 6.49081333493972e-5, 6.48206270760875e-5, 6.47571248884767e-5, 6.47638884501791e-5, 6.48303645977332e-5, 6.49156624056702e-5, 6.49799940952565e-5, 6.50024149279151e-5, 6.49835788190789e-5, 6.49397018516852e-5, 6.48935994212107e-5, 6.48660650738264e-5, 6.4869201117017e-5, 6.49027612462548e-5, 6.49542876388088e-5, 6.5003289793031e-5, 6.50286960856257e-5, 6.50173981341786e-5, 6.49705770948272e-5, 6.49046495399879e-5
flux1:, 0.638538182831662, 7.1042413041862e-5, 7.11588766460749e-5, 7.12356508791481e-5, 7.12443282218955e-5, 7.11888015883255e-5, 7.11024099374942e-5, 7.10318266422132e-5, 7.10148293974751e-5, 7.10623058730975e-5, 7.11534394365306e-5, 7.12467115028884e-5, 7.13012602231047e-5, 7.12978243171943e-5, 7.12484847597308e-5, 7.1189268662288e-5, 7.11580160547314e-5, 7.11697546017488e-5, 7.12078832021066e-5, 7.12431395132433e-5, 7.12695855183517e-5, 7.13188545886127e-5, 7.14113454426247e-5, 7.1470271190592e-5, 7.13679894598632e-5, 7.12517725634477e-5, 7.14949635276161e-5, 7.13489028027444e-5, 7.12874280082571e-5, 7.16236738475708e-5, 7.30851642325094e-5, 7.13896114585391e-5, 6.9718356092112e-5, 7.11717619982805e-5, 7.13188252361978e-5, 7.11701541047134e-5, 7.09520663521079e-5, 7.13025912772306e-5, 7.12611954543882e-5, 7.12044401653264e-5, 7.13044571782197e-5, 7.1391860966893e-5, 7.13621159127594e-5, 7.12637570648384e-5, 7.1191235806865e-5, 7.11945066181585e-5, 7.12624372756072e-5, 7.13511023419457e-5, 7.14176707016359e-5, 7.14396916312502e-5, 7.1418223719563e-5, 7.13712868033588e-5, 7.13239260691357e-5, 7.12985928916043e-5, 7.13078106049473e-5, 7.13503679041547e-5, 7.14118229886571e-5, 7.14694386241818e-5, 7.15005409012294e-5, 7.14917786552197e-5, 7.14456317956331e-5, 7.13808611241643e-5
flux1:, 0.638800631735415, 7.80956092548849e-5, 7.82227434813303e-5, 7.83096296952883e-5, 7.83238840653835e-5, 7.82677896909886e-5, 7.81760338561683e-5, 7.80987580271336e-5, 7.80774765028343e-5, 7.81251756931366e-5, 7.82205699299819e-5, 7.83196424070095e-5, 7.83786415124261e-5, 7.83767651735856e-5, 7.83267141733778e-5, 7.82666428104082e-5, 7.8236175292701e-5, 7.82499325531228e-5, 7.82886754790121e-5, 7.83211174431992e-5, 7.83439722363568e-5, 7.83964723311094e-5, 7.85033802646833e-5, 7.8577023575745e-5, 7.84697126834927e-5, 7.83415995151387e-5, 7.86122218936185e-5, 7.84540485109132e-5, 7.83777095470679e-5, 7.87485468088699e-5, 8.03527262299198e-5, 7.84874226846662e-5, 7.66513257322635e-5, 7.82475350387145e-5, 7.84067544880755e-5, 7.82474392935311e-5, 7.80038800865329e-5, 7.83759908803369e-5, 7.83237076306305e-5, 7.82547143576215e-5, 7.83559027241464e-5, 7.84455497100918e-5, 7.8411181957943e-5, 7.83043764279456e-5, 7.82256121744496e-5, 7.82274804334612e-5, 7.82973875921658e-5, 7.83882610459494e-5, 7.84548854822092e-5, 7.84743201927601e-5, 7.84488918072035e-5, 7.83987747266806e-5, 7.83509872670323e-5, 7.832894524574e-5, 7.83448010823326e-5, 7.83958358604381e-5, 7.84655443368809e-5, 7.85293386921323e-5, 7.85636449508594e-5, 7.85556014197981e-5, 7.85094661866761e-5, 7.8446383423052e-5
flux1:, 0.639063080639168, 8.57548503875602e-5, 8.58897219680791e-5, 8.59850169138762e-5, 8.6004281683034e-5, 8.59476853453397e-5, 8.58505537685732e-5, 8.57658523524121e-5, 8.57384977007816e-5, 8.57836910051056e-5, 8.58802352838562e-5, 8.59824492018343e-5, 8.60445113992902e-5, 8.60445501338175e-5, 8.59957477944314e-5, 8.59375869702411e-5, 8.59102634701008e-5, 8.59268878291778e-5, 8.59652134912183e-5, 8.59927051219587e-5, 8.60104481076914e-5, 8.60668746657161e-5, 8.61910779153149e-5, 8.62824434129626e-5, 8.61717588232477e-5, 8.60347449788879e-5, 8.63386224898561e-5, 8.61658561463704e-5, 8.60745391153402e-5, 8.64799230640676e-5, 8.82395056101503e-5, 8.61918323765029e-5, 8.41807453104812e-5, 8.59367029999593e-5, 8.61195671644689e-5, 8.59530798951524e-5, 8.569036258488e-5, 8.60884361914312e-5, 8.6025405445785e-5, 8.5946462384599e-5, 8.60527749227818e-5, 8.61481563652683e-5, 8.61122604924124e-5, 8.60006100851519e-5, 8.59196755224001e-5, 8.59235966830541e-5, 8.59971416580568e-5, 8.60897040791001e-5, 8.61542948429818e-5, 8.6168690490938e-5, 8.61376456974081e-5, 8.60840670205257e-5, 8.60367307272935e-5, 8.60191731412611e-5, 8.60421310334009e-5, 8.61006109450377e-5, 8.61758745207334e-5, 8.6241959791285e-5, 8.62753061509932e-5, 8.62645260851309e-5, 8.62163301669178e-5, 8.61543533568861e-5
flux1:, 0.639325529542921, 9.40645072294924e-5, 9.42039162711953e-5, 9.43060853103966e-5, 9.43303734874759e-5, 9.42741436610316e-5, 9.41723726222787e-5, 9.40799546953082e-5, 9.40447621556302e-5, 9.40844066757189e-5, 9.41785739576572e-5, 9.4281031609246e-5, 9.43448932570108e-5, 9.43476829422637e-5, 9.43027298454183e-5, 9.42497612370311e-5, 9.42281189273239e-5, 9.42482814253353e-5, 9.42847937430666e-5, 9.43048438296465e-5, 9.43156451302064e-5, 9.43763025656373e-5, 9.45202032097484e-5, 9.46321697124165e-5, 9.45204947993746e-5, 9.43784715188608e-5, 9.47209832776555e-5, 9.45308531113342e-5, 9.44247843622872e-5, 9.48637835490518e-5, 9.6791543611317e-5, 9.45477649789554e-5, 9.23508087456286e-5, 9.42856756488861e-5, 9.45055838744267e-5, 9.4335430881798e-5, 9.40606118552052e-5, 9.44906718907469e-5, 9.44166517444982e-5, 9.43297649539412e-5, 9.44460418602057e-5, 9.45519262420539e-5, 9.45185775513166e-5, 9.44064126727266e-5, 9.43281670497004e-5, 9.43385365406328e-5, 9.44182812218345e-5, 9.45126008302397e-5, 9.4573216635461e-5, 9.457993551119e-5, 9.45413604433689e-5, 9.44839602597059e-5, 9.44381559467655e-5, 9.44266610820167e-5, 9.44575076906835e-5, 9.452239529935e-5, 9.46000215967306e-5, 9.46635397881015e-5, 9.4690492421666e-5, 9.46722125759852e-5, 9.46187766391988e-5, 9.45565408695771e-5
flux1:, 0.639587978446675, 1.03074413565137e-4, 1.03215439772511e-4, 1.03323661447732e-4, 1.03354065578726e-4, 1.03300299933889e-4, 1.03195724000578e-4, 1.03096038542818e-4, 1.0305154818053e-4, 1.03082575775516e-4, 1.0317071514048e-4, 1.0327053699116e-4, 1.03335224472547e-4, 1.03342120643997e-4, 1.03304182571651e-4, 1.03260079728341e-4, 1.03246745788086e-4, 1.03270928641916e-4, 1.03303880382067e-4, 1.03313552899691e-4, 1.03314986678478e-4, 1.03379384915298e-4, 1.03544646683962e-4, 1.03679991880923e-4, 1.03570407542033e-4, 1.03427615114943e-4, 1.03813312128341e-4, 1.03603111417468e-4, 1.03482125794011e-4, 1.03953295171914e-4, 1.06061655438898e-4, 1.03606187190507e-4, 1.01210895888963e-4, 1.03345348976342e-4, 1.03615809833384e-4, 1.0344497836503e-4, 1.03164158835535e-4, 1.03632957923806e-4, 1.03546636981856e-4, 1.03452328573329e-4, 1.0358304235684e-4, 1.03704579764981e-4, 1.03678218367263e-4, 1.03570028477578e-4, 1.03499507960546e-4, 1.03521091597896e-4, 1.03610087487358e-4, 1.03706616032324e-4, 1.03761425118693e-4, 1.03757688865622e-4, 1.03709480308854e-4, 1.03647911549901e-4, 1.03605083863947e-4, 1.03601903460974e-4, 1.03642193163095e-4, 1.03713027328683e-4, 1.03789986442639e-4, 1.03845767637659e-4, 1.03860229872561e-4, 1.03828923010401e-4, 1.03766470154557e-4, 1.03702352158127e-4
flux1:, 0.639850427350428, 1.12839634570605e-4, 1.12980090398646e-4, 1.13094666296397e-4, 1.1313368954839e-4, 1.13085960372898e-4, 1.12981697238205e-4, 1.12876101929845e-4, 1.12821351332165e-4, 1.1284089584789e-4, 1.12919464152925e-4, 1.13013965660145e-4, 1.13078861548636e-4, 1.13091680296611e-4, 1.13064349691049e-4, 1.13033048660731e-4, 1.13030697588873e-4, 1.13059242332741e-4, 1.1308658215689e-4, 1.13082412089414e-4, 1.13071200086282e-4, 1.13137770539118e-4, 1.1332524318159e-4, 1.13486770714297e-4, 1.13382941306158e-4, 1.13243396569433e-4, 1.13675902748714e-4, 1.13443343188647e-4, 1.13306163768251e-4, 1.13808042298287e-4, 1.16108883222154e-4, 1.134236924881e-4, 1.10815289736535e-4, 1.13170753483322e-4, 1.13503682862766e-4, 1.13334266229465e-4, 1.13051139148239e-4, 1.13565110676344e-4, 1.13463591934603e-4, 1.13359946076368e-4, 1.13507980506538e-4, 1.13649709750749e-4, 1.1363446351577e-4, 1.13534343332265e-4, 1.13476182255578e-4, 1.13513528965982e-4, 1.13614829565242e-4, 1.1371409704443e-4, 1.13761253969115e-4, 1.13744138698429e-4, 1.13684047857585e-4, 1.13618041196871e-4, 1.13580111022454e-4, 1.13588386622901e-4, 1.13640808760697e-4, 1.13718229497534e-4, 1.13792296688189e-4, 1.1383555209948e-4, 1.13831443897989e-4, 1.13781451065881e-4, 1.13706198447565e-4, 1.13638904309691e-4
flux1:, 0.640112876254181, 1.23419611170391e-4, 1.23558289769044e-4, 1.23680812203984e-4, 1.2373243658844e-4, 1.23695778728175e-4, 1.23596187561269e-4, 1.23486936197294e-4, 1.2342151343974e-4, 1.23427021819337e-4, 1.2349270177356e-4, 1.23579449341032e-4, 1.23644240217111e-4, 1.23665108639705e-4, 1.23652228580656e-4, 1.23637819665423e-4, 1.2364918808829e-4, 1.23682400373798e-4, 1.23701855524442e-4, 1.23679804571474e-4, 1.23651664325748e-4, 1.23717675034753e-4, 1.23927533616373e-4, 1.24118276813921e-4, 1.24024273158037e-4, 1.23891298910345e-4, 1.24373530923021e-4, 1.24117025982384e-4, 1.23960735688187e-4, 1.24492374077989e-4, 1.26997135320428e-4, 1.24061404227594e-4, 1.21222365248658e-4, 1.23820350864846e-4, 1.24224856705293e-4, 1.24057938786275e-4, 1.23772925106031e-4, 1.2433725418443e-4, 1.24215842187405e-4, 1.24098034948983e-4, 1.24263788039611e-4, 1.24428771302479e-4, 1.24427860413135e-4, 1.24339083567917e-4, 1.24297087383186e-4, 1.24354054162327e-4, 1.24470265696764e-4, 1.24572552465645e-4, 1.24610027827272e-4, 1.24576415120171e-4, 1.24502051681041e-4, 1.24431425392743e-4, 1.24400808931478e-4, 1.24424648133382e-4, 1.24493220480819e-4, 1.24579314906865e-4, 1.24649559028144e-4, 1.24676461355572e-4, 1.24648324967447e-4, 1.24574433454306e-4, 1.24483123514029e-4, 1.2441219063278e-4
flux1:, 0.640375325157934, 1.34876862155351e-4, 1.35013512976347e-4, 1.35146733817575e-4, 1.35216185810078e-4, 1.35196804637425e-4, 1.35107206554443e-4, 1.34997245371352e-4, 1.3492118687647e-4, 1.34910392453323e-4, 1.34960076204519e-4, 1.35036813177364e-4, 1.35101329503979e-4, 1.35132473519798e-4, 1.35137956499443e-4, 1.35144616954257e-4, 1.35172574449006e-4, 1.35210871796536e-4, 1.35220065042832e-4, 1.35175549237043e-4, 1.35125204128087e-4, 1.35186912022046e-4, 1.35418989354407e-4, 1.35642443328634e-4, 1.35562532922249e-4, 1.35438491375214e-4, 1.35973155782887e-4, 1.35691977841417e-4, 1.35511826652645e-4, 1.36073244913636e-4, 1.38793326402556e-4, 1.35583453337502e-4, 1.32493439355245e-4, 1.35355142151542e-4, 1.35837072051351e-4, 1.35672886959301e-4, 1.3538307409773e-4, 1.36001115933742e-4, 1.35853474058337e-4, 1.35713920794976e-4, 1.35894957722875e-4, 1.36084244761861e-4, 1.36099592813398e-4, 1.3602439261808e-4, 1.36001345114942e-4, 1.36080836939293e-4, 1.36213815408207e-4, 1.36318890422845e-4, 1.36344308564697e-4, 1.36290814712259e-4, 1.36199610835838e-4, 1.36124211672673e-4, 1.36103720949193e-4, 1.36148092756658e-4, 1.36238118809268e-4, 1.36336501691333e-4, 1.36403512091692e-4, 1.36411542821756e-4, 1.36354949190152e-4, 1.36252790322794e-4, 1.36143035059696e-4, 1.36069117324548e-4
flux1:, 0.640637774061688, 1.47275536959833e-4, 1.47410564959046e-4, 1.47557975447811e-4, 1.47651215698252e-4, 1.47655955047394e-4, 1.4758215998938e-4, 1.47474771660637e-4, 1.4738833259296e-4, 1.47359109012521e-4, 1.47389764740347e-4, 1.47454233053003e-4, 1.4751821777281e-4, 1.47561727908679e-4, 1.47589399522167e-4, 1.47621374197402e-4, 1.47669033990042e-4, 1.4771311381296e-4, 1.47709709092808e-4, 1.47637719161622e-4, 1.47559094822173e-4, 1.47612119648736e-4, 1.47866361719749e-4, 1.48126681815335e-4, 1.48065117441669e-4, 1.4795139821959e-4, 1.48541654952163e-4, 1.48235939149816e-4, 1.48025559375425e-4, 1.48618051601971e-4, 1.51565455879893e-4, 1.48055391604903e-4, 1.4469155526228e-4, 1.47837798762111e-4, 1.484001487489e-4, 1.48238461479217e-4, 1.47938372246964e-4, 1.4861157153699e-4, 1.48430234943979e-4, 1.48259353645322e-4, 1.48450718291095e-4, 1.48663273224979e-4, 1.48695403612728e-4, 1.48634989632518e-4, 1.48632718334418e-4, 1.48736693271556e-4, 1.48887462850985e-4, 1.48994466322282e-4, 1.49005011898937e-4, 1.48927931266644e-4, 1.48817081416564e-4, 1.48736662101268e-4, 1.48729288401181e-4, 1.48799734353675e-4, 1.48917510526002e-4, 1.49033108865871e-4, 1.49098911439324e-4, 1.49086909969678e-4, 1.48998591114123e-4, 1.48864779343938e-4, 1.48735138218738e-4, 1.48659993321752e-4
flux1:, 0.640900222965441, 1.60680161594942e-4, 1.60814112422899e-4, 1.60979310649238e-4, 1.61102337582561e-4, 1.61138003900532e-4, 1.61085736854738e-4, 1.60984113446713e-4, 1.60887477484673e-4, 1.60837629457594e-4, 1.60846103885402e-4, 1.60895815976147e-4, 1.60958675689291e-4, 1.61016293623098e-4, 1.61069780468998e-4, 1.61131401138683e-4, 1.61202241936111e-4, 1.61253242034601e-4, 1.61235109005871e-4, 1.61130426586533e-4, 1.61017017487293e-4, 1.61056868970025e-4, 1.61333808311041e-4, 1.61635911888949e-4, 1.61596742445789e-4, 1.61493989724324e-4, 1.6214412480611e-4, 1.61814727874786e-4, 1.61566739691645e-4, 1.62192981720742e-4, 1.65381085736164e-4, 1.61542924455551e-4, 1.57880495878172e-4, 1.61332028129828e-4, 1.61976105325376e-4, 1.61816700734128e-4, 1.61499724799662e-4, 1.62228077844439e-4, 1.62005228444012e-4, 1.61792679770667e-4, 1.61987828848136e-4, 1.62220951956029e-4, 1.6226918370556e-4, 1.62223964526045e-4, 1.6224362228496e-4, 1.62373345756061e-4, 1.62542261278171e-4, 1.62649780224502e-4, 1.62642226026916e-4, 1.6253753029045e-4, 1.62403936574217e-4, 1.62317995157481e-4, 1.62326604629542e-4, 1.62428801662348e-4, 1.62581112764449e-4, 1.62719687141703e-4, 1.62787369740685e-4, 1.62755289968682e-4, 1.62632991537528e-4, 1.62464993508663e-4, 1.62314773460098e-4, 1.62240942638175e-4
flux1:, 0.641162671869194, 1.75154892540752e-4, 1.75287839660512e-4, 1.75473813088987e-4, 1.75631914426567e-4, 1.75704589543175e-4, 1.75678938322838e-4, 1.75585790112443e-4, 1.75478810557037e-4, 1.75405883123589e-4, 1.75388716030376e-4, 1.75420747287696e-4, 1.75481343286215e-4, 1.75554302473889e-4, 1.75636966438759e-4, 1.75732684793528e-4, 1.75830647780556e-4, 1.75890271815861e-4, 1.75855656485803e-4, 1.7571314921196e-4, 1.75558499849002e-4, 1.755811499554e-4, 1.75882279556177e-4, 1.76231801095011e-4, 1.76218714796871e-4, 1.76127213561247e-4, 1.76843153225655e-4, 1.76491410230613e-4, 1.76198311067037e-4, 1.76862277224301e-4, 1.80306593602805e-4, 1.761112795693e-4, 1.72124273487472e-4, 1.75902335388578e-4, 1.76629381795904e-4, 1.76472516606508e-4, 1.7613267445733e-4, 1.76915651329449e-4, 1.76644002453575e-4, 1.76380159032244e-4, 1.76572343298331e-4, 1.76822510402372e-4, 1.7688539916274e-4, 1.76855329665804e-4, 1.76897792839564e-4, 1.77054260089046e-4, 1.77241376199037e-4, 1.77347718264237e-4, 1.7731860487921e-4, 1.77182035878632e-4, 1.77022296117682e-4, 1.76929917368352e-4, 1.76956910182289e-4, 1.77096153099687e-4, 1.77289638463941e-4, 1.77457129760228e-4, 1.77530262071214e-4, 1.77478711750734e-4, 1.77320831034471e-4, 1.77116624806352e-4, 1.76945463930511e-4, 1.76875711149337e-4
flux1:, 0.641425120772948, 1.90763489628392e-4, 1.90894465915766e-4, 1.91102937663736e-4, 1.91300037470617e-4, 1.91414518476845e-4, 1.91419526836292e-4, 1.91336835065763e-4, 1.9121890292381e-4, 1.91120096766785e-4, 1.91073427887518e-4, 1.91084297610043e-4, 1.91140822318884e-4, 1.91229757036745e-4, 1.91344659019754e-4, 1.91479057368726e-4, 1.91608583044019e-4, 1.9167916993392e-4, 1.91626857940549e-4, 1.91441819108798e-4, 1.91240036111956e-4, 1.91242412396562e-4, 1.91570357515939e-4, 1.91973432345728e-4, 1.91989626406187e-4, 1.91909720562327e-4, 1.92699247745125e-4, 1.92326695658046e-4, 1.91981860988012e-4, 1.92688607310755e-4, 1.96407399733427e-4, 1.9182538257279e-4, 1.87487234492903e-4, 1.91614251897836e-4, 1.92427115513336e-4, 1.92273789762369e-4, 1.91907410250266e-4, 1.92745145923956e-4, 1.92418760245314e-4, 1.92096105098303e-4, 1.92279920400517e-4, 1.92543868451748e-4, 1.92619781922996e-4, 1.92604720141706e-4, 1.92670968427753e-4, 1.92855366286747e-4, 1.93060921852055e-4, 1.93164545785354e-4, 1.93110512779987e-4, 1.9293779300253e-4, 1.92748267662611e-4, 1.92648012987999e-4, 1.926950087196e-4, 1.9287569727443e-4, 1.93116195305947e-4, 1.93318020778799e-4, 1.93399998538103e-4, 1.93329688543782e-4, 1.93134819320922e-4, 1.92892462467113e-4, 1.9269981978234e-4, 1.92636461503683e-4
flux1:, 0.641687569676701, 2.07570058309126e-4, 2.07696666283926e-4, 2.07927639021174e-4, 2.08165865957661e-4, 2.08325343636771e-4, 2.08363845335205e-4, 2.08292841804576e-4, 2.08162956278854e-4, 2.08035220057619e-4, 2.07954852037853e-4, 2.07940540448069e-4, 2.07990500448582e-4, 2.08095413785417e-4, 2.08245274061031e-4, 2.08423015317392e-4, 2.08588994321327e-4, 2.08673522479511e-4, 2.08602984327186e-4, 2.08371473121017e-4, 2.08117675422299e-4, 2.08097964580732e-4, 2.0845638993691e-4, 2.08919274988007e-4, 2.08967332134284e-4, 2.08899729898067e-4, 2.09772327623235e-4, 2.09380475665219e-4, 2.0897907164968e-4, 2.09734482354303e-4, 2.13749136597325e-4, 2.08750820388616e-4, 2.04034772808104e-4, 2.08534990245024e-4, 2.09439403892882e-4, 2.09291344812217e-4, 2.08898244885017e-4, 2.09792741297167e-4, 2.09407621947175e-4, 2.09021792207888e-4, 2.09194583696216e-4, 2.0947041528399e-4, 2.09558101314261e-4, 2.09558054004108e-4, 2.0964939334874e-4, 2.09863453519191e-4, 2.10088345042504e-4, 2.10188366279536e-4, 2.10106601316433e-4, 2.09893765046054e-4, 2.09670749100269e-4, 2.09560637385762e-4, 2.09628246909872e-4, 2.0985346073684e-4, 2.10145440448186e-4, 2.10385869381682e-4, 2.1047932649145e-4, 2.10390578248321e-4, 2.10157110852843e-4, 2.09874367133321e-4, 2.09659074492271e-4, 2.09603367170498e-4
flux1:, 0.641950018580454, 2.25640428218828e-4, 2.25758719854633e-4, 2.26010302141447e-4, 2.26289850899383e-4, 2.26495882963557e-4, 2.26569619743267e-4, 2.26511029139677e-4, 2.26368105264168e-4, 2.2620843965391e-4, 2.26090086022914e-4, 2.26046200672996e-4, 2.26086496363644e-4, 2.26206755439984e-4, 2.26393870154994e-4, 2.26619556579082e-4, 2.26827185945273e-4, 2.26929218909039e-4, 2.26840732573333e-4, 2.26559871765242e-4, 2.26250499113414e-4, 2.26208190709188e-4, 2.26601438253662e-4, 2.27130012349036e-4, 2.27211757282915e-4, 2.27157597743936e-4, 2.28123928625992e-4, 2.27714148225014e-4, 2.27253775905553e-4, 2.28064387155276e-4, 2.32399500393601e-4, 2.26955380637224e-4, 2.21834496768064e-4, 2.26734379677206e-4, 2.27739486608184e-4, 2.27598801594072e-4, 2.27182661810732e-4, 2.28138733921748e-4, 2.27693082279468e-4, 2.27243357102205e-4, 2.27406193377438e-4, 2.27694268867383e-4, 2.2779327663446e-4, 2.27808436342065e-4, 2.27926456492688e-4, 2.28172568599895e-4, 2.28418679897183e-4, 2.28515346446755e-4, 2.28404090624665e-4, 2.28147914957807e-4, 2.27887923511119e-4, 2.27765531303456e-4, 2.27853259836519e-4, 2.28124484304391e-4, 2.2847064837598e-4, 2.28752363036414e-4, 2.28858773992438e-4, 2.287512179013e-4, 2.28477133365475e-4, 2.28151302530102e-4, 2.27911332041038e-4, 2.27863082928734e-4
flux1:, 0.642212467484207, 2.45043870409889e-4, 2.45148518489176e-4, 2.45417045763427e-4, 2.45736330115319e-4, 2.45989094467964e-4, 2.4609909542803e-4, 2.46053617697434e-4, 2.45897013403923e-4, 2.4570297332959e-4, 2.45542675531479e-4, 2.4546474059711e-4, 2.45491802633293e-4, 2.45626114965751e-4, 2.45852191909711e-4, 2.46130119805705e-4, 2.46384678069521e-4, 2.46508274252188e-4, 2.4640302905683e-4, 2.46071229114614e-4, 2.45704162629084e-4, 2.45639823116052e-4, 2.46072338381028e-4, 2.46671552433038e-4, 2.46787863229908e-4, 2.46748469560767e-4, 2.47819587332193e-4, 2.47393170241953e-4, 2.46874123252404e-4, 2.47747127968627e-4, 2.52430349771131e-4, 2.46510807688519e-4, 2.40957577712774e-4, 2.46285861278207e-4, 2.47403794461128e-4, 2.47272326028646e-4, 2.46840135967699e-4, 2.47865887490685e-4, 2.47359999366843e-4, 2.46849161786139e-4, 2.47007195703551e-4, 2.47310631572914e-4, 2.47421481830038e-4, 2.47452006749084e-4, 2.47598223153372e-4, 2.47879224441083e-4, 2.48149504488072e-4, 2.48244537994116e-4, 2.48103569461387e-4, 2.47802062921083e-4, 2.47502218545187e-4, 2.47364907092044e-4, 2.47471207699462e-4, 2.47788239973317e-4, 2.48189340847263e-4, 2.48513238952743e-4, 2.48632782622274e-4, 2.48505331170659e-4, 2.48188283269582e-4, 2.47816337080882e-4, 2.47548897535148e-4, 2.47506424311285e-4
flux1:, 0.642474916387961, 2.65854750268849e-4, 2.65939454594975e-4, 2.6621983812947e-4, 2.66575858248306e-4, 2.66874601625678e-4, 2.67021738692939e-4, 2.66990692307485e-4, 2.66820885181913e-4, 2.66591217879079e-4, 2.66385870990681e-4, 2.66269677422767e-4, 2.66279599434584e-4, 2.66425922597209e-4, 2.66691814839675e-4, 2.67025636792456e-4, 2.67332213457063e-4, 2.67481835800026e-4, 2.67362030281136e-4, 2.6697912919834e-4, 2.66553623933539e-4, 2.664684569734e-4, 2.66944115289613e-4, 2.67617477782346e-4, 2.67768038401603e-4, 2.67744356892394e-4, 2.68930813906408e-4, 2.68489210423865e-4, 2.67914319513606e-4, 2.68857819897907e-4, 2.73919541720742e-4, 2.67494349254996e-4, 2.61479952650704e-4, 2.67267297637083e-4, 2.6851183992307e-4, 2.68390326578473e-4, 2.67950989734064e-4, 2.69057707468466e-4, 2.68493563881466e-4, 2.679272149402e-4, 2.68089391901818e-4, 2.68414076910636e-4, 2.68538138512535e-4, 2.68583689011559e-4, 2.68758892211e-4, 2.69077521884403e-4, 2.69375754044345e-4, 2.69472474465246e-4, 2.69303492123524e-4, 2.68956384368786e-4, 2.68614874055673e-4, 2.68460127404292e-4, 2.68582595134321e-4, 2.68943620521472e-4, 2.69398479479033e-4, 2.69763711796932e-4, 2.69895398057164e-4, 2.69746505532935e-4, 2.69384213662467e-4, 2.68963271844152e-4, 2.68665278507265e-4, 2.6862577271543e-4
flux1:, 0.642737365291714, 2.88153695900119e-4, 2.8821169895602e-4, 2.88497870896013e-4, 2.88886658898836e-4, 2.89230205280157e-4, 2.89415795183657e-4, 2.89401801836818e-4, 2.89221106979471e-4, 2.88956426005509e-4, 2.88704320024873e-4, 2.8854625267179e-4, 2.88534854478784e-4, 2.88690203725797e-4, 2.88995544342658e-4, 2.89387876372905e-4, 2.89751108047323e-4, 2.89931575611957e-4, 2.89800528500079e-4, 2.8936786017695e-4, 2.88884337616415e-4, 2.88779642368049e-4, 2.89301116862131e-4, 2.90050298143554e-4, 2.90233296311075e-4, 2.90225099268741e-4, 2.91536146184456e-4, 2.9108135437478e-4, 2.90455490959687e-4, 2.91479008875491e-4, 2.96952038786226e-4, 2.89989700084402e-4, 2.83483073761734e-4, 2.89761384735652e-4, 2.91145959200433e-4, 2.91033155063985e-4, 2.90595543214885e-4, 2.91797029878675e-4, 2.91177708986885e-4, 2.90563243309759e-4, 2.90741472696684e-4, 2.91095628618497e-4, 2.91234731462989e-4, 2.91293839399834e-4, 2.91497247063032e-4, 2.91855331114026e-4, 2.92185603986339e-4, 2.92288799206001e-4, 2.92095644625561e-4, 2.91704817042246e-4, 2.91321371820638e-4, 2.91147209573255e-4, 2.91282880149768e-4, 2.91684673653037e-4, 2.92190345471401e-4, 2.92594521894097e-4, 2.92736511793212e-4, 2.92564655028456e-4, 2.9215555024496e-4, 2.91683648086576e-4, 2.91352526788552e-4, 2.91312790433946e-4
flux1:, 0.642999814195467, 3.12027942552601e-4, 3.12052488820039e-4, 3.12337777668189e-4, 3.12754759870751e-4, 3.13141925021572e-4, 3.13368234413572e-4, 3.13375812213046e-4, 3.13189017098538e-4, 3.12892396040779e-4, 3.12593667319619e-4, 3.12390923287382e-4, 3.12353691365433e-4, 3.12513834696442e-4, 3.12856604275237e-4, 3.13308636209412e-4, 3.13732508524662e-4, 3.13949028913186e-4, 3.13811323648918e-4, 3.13331747611935e-4, 3.12791533217801e-4, 3.12668203328364e-4, 3.13236515906456e-4, 3.14061135563039e-4, 3.14272930814305e-4, 3.14277926271205e-4, 3.15720987231726e-4, 3.15256027796949e-4, 3.14585421174937e-4, 3.15700612951919e-4, 3.21619977942507e-4, 3.14087076138249e-4, 3.07053991113485e-4, 3.13855537993552e-4, 3.15390949245777e-4, 3.15282870105695e-4, 3.14853754523366e-4, 3.16165248586103e-4, 3.15494324339474e-4, 3.14839857380252e-4, 3.15047891364731e-4, 3.15441315118965e-4, 3.15597197134779e-4, 3.15666591167916e-4, 3.15894951515617e-4, 3.16292450456688e-4, 3.16658408275853e-4, 3.16773962801793e-4, 3.16562647937209e-4, 3.16132452598248e-4, 3.15708796325051e-4, 3.15514211182528e-4, 3.15659910890545e-4, 3.16098096373299e-4, 3.16650090907229e-4, 3.17089545636035e-4, 3.17239541229613e-4, 3.1704379146169e-4, 3.16587786737562e-4, 3.16064810303541e-4, 3.15699517801477e-4, 3.15656960902662e-4
flux1:, 0.64326226309922, 3.37570679671325e-4, 3.37555253301157e-4, 3.37832532929084e-4, 3.38272663839167e-4, 3.38702443815124e-4, 3.38972975981596e-4, 3.39008926154771e-4, 3.38823731001992e-4, 3.38501110349953e-4, 3.38158009922569e-4, 3.37908642189728e-4, 3.37840522490435e-4, 3.37999584399664e-4, 3.38375668440694e-4, 3.38886846049187e-4, 3.39374614248838e-4, 3.39632922303132e-4, 3.39494599728139e-4, 3.3897253507738e-4, 3.38377641974955e-4, 3.38235845179441e-4, 3.38850208049791e-4, 3.3974783640239e-4, 3.399826406197e-4, 3.39995666135048e-4, 3.41576215745945e-4, 3.41105604032618e-4, 3.40397171878227e-4, 3.41618638144447e-4, 3.48021624874208e-4, 3.39882345451294e-4, 3.3228470111979e-4, 3.39641240763898e-4, 3.41333666787842e-4, 3.4122310714132e-4, 3.40805434142861e-4, 3.42242361222586e-4, 3.41523451975936e-4, 3.40836999482763e-4, 3.41089334155745e-4, 3.41532536816415e-4, 3.41706268453524e-4, 3.41780298964045e-4, 3.42027116475985e-4, 3.42461207930519e-4, 3.42865211107155e-4, 3.42999558850255e-4, 3.42778103212754e-4, 3.42315535032138e-4, 3.41855751886195e-4, 3.41641118485842e-4, 3.41793807308111e-4, 3.422631022838e-4, 3.4285556730738e-4, 3.43325559898148e-4, 3.43481115982529e-4, 3.4326163707067e-4, 3.42760848342736e-4, 3.42189461556978e-4, 3.41791547801847e-4, 3.41745275814889e-4
flux1:, 0.643524712002974, 3.64879444296001e-4, 3.64817664214658e-4, 3.65079171594419e-4, 3.65536751860593e-4, 3.66008211144044e-4, 3.66327706390458e-4, 3.66401224700487e-4, 3.66228415558889e-4, 3.65888750672855e-4, 3.65505671001368e-4, 3.65208428852908e-4, 3.65103485053103e-4, 3.65253511341327e-4, 3.65656320298488e-4, 3.66224163579428e-4, 3.66778425242563e-4, 3.6708503113886e-4, 3.66953831794373e-4, 3.66395334334624e-4, 3.65748383162611e-4, 3.6558752327485e-4, 3.66245518164779e-4, 3.67211882559368e-4, 3.67461504953234e-4, 3.67473976693796e-4, 3.69195855720308e-4, 3.68725977963795e-4, 3.67986864710821e-4, 3.69332911116457e-4, 3.76259393432607e-4, 3.67475355690115e-4, 3.59270857893649e-4, 3.67212964510256e-4, 3.69062663478967e-4, 3.68939073207915e-4, 3.68530982541486e-4, 3.70107823224784e-4, 3.69344409849991e-4, 3.68633555300909e-4, 3.68944663222755e-4, 3.69448148805774e-4, 3.69639691140785e-4, 3.69709986600115e-4, 3.69965025615773e-4, 3.70429396305345e-4, 3.70871747764717e-4, 3.71031250926331e-4, 3.70809366287551e-4, 3.70324076115509e-4, 3.69834857870158e-4, 3.69602265970183e-4, 3.69759324820268e-4, 3.70253713637578e-4, 3.70879502791165e-4, 3.71374251303948e-4, 3.71532875180155e-4, 3.71291187884183e-4, 3.70750426493563e-4, 3.70136799580623e-4, 3.69711317088326e-4, 3.69663114474235e-4
flux1:, 0.643787160906727, 3.9405382420441e-4, 3.93938956280407e-4, 3.94175758634959e-4, 3.9464393517524e-4, 3.95155801726173e-4, 3.95529956911788e-4, 3.95652464852927e-4, 3.95505802626596e-4, 3.95160932309448e-4, 3.94744183676518e-4, 3.9439816841519e-4, 3.94249157318597e-4, 3.94379715919516e-4, 3.94799941590589e-4, 3.95420044396947e-4, 3.96042968011409e-4, 3.96405490347095e-4, 3.96291128797741e-4, 3.95704031701521e-4, 3.95008359467415e-4, 3.9482735641768e-4, 3.95525424572613e-4, 3.96554772605472e-4, 3.9680847969807e-4, 3.96808221106716e-4, 3.98674326116043e-4, 3.98213642829394e-4, 3.97451104841803e-4, 3.98944305171001e-4, 4.06437327297829e-4, 3.9696778203136e-4, 3.88110088287753e-4, 3.96666865936919e-4, 3.98667918751408e-4, 3.98517652591904e-4, 3.98112472889965e-4, 3.99842005811872e-4, 3.99037563801707e-4, 3.9830972339377e-4, 3.98693843591462e-4, 3.99267738727832e-4, 3.99475766876171e-4, 3.99531211571656e-4, 3.99780383516975e-4, 4.00264869523859e-4, 4.00743253638215e-4, 4.00933624176322e-4, 4.00722309681865e-4, 4.00226469246444e-4, 3.99717220501104e-4, 3.99470700182582e-4, 3.99630132546115e-4, 4.00142940865149e-4, 4.0079353229211e-4, 4.01306024077779e-4, 4.0146497955603e-4, 4.01203876126595e-4, 4.00630768767428e-4, 3.99984944148082e-4, 3.99541030339457e-4, 3.99496065345677e-4
flux1:, 0.64404960981048, 4.25192904013815e-4, 4.25017049205996e-4, 4.25218240982222e-4, 4.25688282313195e-4, 4.26238342605159e-4, 4.26673330480651e-4, 4.26858087186949e-4, 4.26753955550944e-4, 4.26418227143043e-4, 4.25975607883095e-4, 4.25579807359797e-4, 4.25377752899033e-4, 4.25475653413476e-4, 4.2590122015733e-4, 4.26567445290038e-4, 4.27261124103051e-4, 4.2768865633604e-4, 4.27603088725285e-4, 4.2699719725092e-4, 4.2625715245995e-4, 4.26054996699169e-4, 4.26789142234924e-4, 4.27874686498409e-4, 4.28119215005856e-4, 4.28090711448066e-4, 4.30103903619435e-4, 4.29662935916283e-4, 4.28884617699168e-4, 4.30552059191172e-4, 4.38658565804268e-4, 4.28460927254747e-4, 4.18900238805599e-4, 4.28099513372109e-4, 4.30240701902807e-4, 4.30047577928704e-4, 4.29634811144293e-4, 4.31527902752872e-4, 4.30686304341645e-4, 4.29949540606553e-4, 4.30421109575091e-4, 4.31075270085902e-4, 4.31297336899549e-4, 4.31324397101312e-4, 4.31550063715871e-4, 4.32040711751828e-4, 4.32549951523534e-4, 4.32775820005445e-4, 4.32586940046511e-4, 4.32094987695348e-4, 4.31577785705252e-4, 4.31323410960601e-4, 4.31483954042e-4, 4.32007835236301e-4, 4.32673120476038e-4, 4.3319471419601e-4, 4.33350521796512e-4, 4.33073590988636e-4, 4.32478253663656e-4, 4.31814048447146e-4, 4.31365064312805e-4, 4.31332195790957e-4
flux1:, 0.644312058714234, 4.58392963626362e-4, 4.58146075814647e-4, 4.58297875616753e-4, 4.58758395253655e-4, 4.59342850281317e-4, 4.59844776648793e-4, 4.60106383183857e-4, 4.60063286591219e-4, 4.59753020776766e-4, 4.59293268804268e-4, 4.58846066444592e-4, 4.58579926767796e-4, 4.58629131447461e-4, 4.59045371736801e-4, 4.59750219029657e-4, 4.60517088264446e-4, 4.61020526126967e-4, 4.60978153752017e-4, 4.60365450549118e-4, 4.59586811115137e-4, 4.59363275279063e-4, 4.60129834948764e-4, 4.61264194521476e-4, 4.61483933895375e-4, 4.61408968604769e-4, 4.63572990888333e-4, 4.63164088352504e-4, 4.62378622345414e-4, 4.64251768689724e-4, 4.7302331628028e-4, 4.62053911179431e-4, 4.51737891444907e-4, 4.616068801562e-4, 4.63873554019753e-4, 4.63619597662e-4, 4.63186676122836e-4, 4.6525265937538e-4, 4.64378721386368e-4, 4.63642903389431e-4, 4.64217541533182e-4, 4.6496214237143e-4, 4.65195180918712e-4, 4.6517853718738e-4, 4.65360182230279e-4, 4.65839723236968e-4, 4.66371897399651e-4, 4.66636599005699e-4, 4.66482508323126e-4, 4.66010813454193e-4, 4.65500234643624e-4, 4.65246109617591e-4, 4.65407273474215e-4, 4.6593415306638e-4, 4.66602168595445e-4, 4.6712207185749e-4, 4.67269781519964e-4, 4.66980594875776e-4, 4.66374877669807e-4, 4.65709307881015e-4, 4.6527249780019e-4, 4.65264144333975e-4
flux1:, 0.644574507617987, 4.93745896949712e-4, 4.93414850668891e-4, 4.9349982464206e-4, 4.93936168642098e-4, 4.94549142832199e-4, 4.95123602722149e-4, 4.95477531780736e-4, 4.95515558543332e-4, 4.95248463005894e-4, 4.94780698744379e-4, 4.94279463661477e-4, 4.93935978251342e-4, 4.9391775101434e-4, 4.94307798261041e-4, 4.95042889402564e-4, 4.9588612416236e-4, 4.96478372996547e-4, 4.96496114351519e-4, 4.95890902838122e-4, 4.95081302969278e-4, 4.94837645128725e-4, 4.95633962507886e-4, 4.9680952866586e-4, 4.96986865689329e-4, 4.96845410079346e-4, 4.99165594874261e-4, 4.98802526794332e-4, 4.98020287558859e-4, 5.00134465908113e-4, 5.09627728674996e-4, 4.97842585723568e-4, 4.867174124882e-4, 4.97283769139483e-4, 4.99660338684138e-4, 4.99326560998311e-4, 4.98860981351018e-4, 5.01108524644631e-4, 5.00208525648704e-4, 4.99486523532094e-4, 5.00182335824331e-4, 5.01028824428792e-4, 5.01269908935754e-4, 5.01193292415299e-4, 5.01308446654261e-4, 5.0175709555993e-4, 5.02301985549474e-4, 5.02607583051862e-4, 5.02500840609837e-4, 5.02067322856175e-4, 5.01580157090684e-4, 5.01336301792171e-4, 5.01498370509087e-4, 5.02019418338095e-4, 5.02676130184179e-4, 5.0318089334292e-4, 5.03313279193249e-4, 5.03014374606369e-4, 5.02410784458027e-4, 5.01763086156808e-4, 5.01358810692019e-4, 5.01390426550964e-4
flux1:, 0.64483695652174, 5.3133866271147e-4, 5.30906610950169e-4, 5.30903255337452e-4, 5.31297262552399e-4, 5.31930640398168e-4, 5.32582514731886e-4, 5.3304478329733e-4, 5.33185140816661e-4, 5.32979779382929e-4, 5.32513046189795e-4, 5.31953897476842e-4, 5.31517674310078e-4, 5.31410977687527e-4, 5.3175633359123e-4, 5.32512934831563e-4, 5.3343674169576e-4, 5.34132729551082e-4, 5.34229895252629e-4, 5.33648793350576e-4, 5.32818019955459e-4, 5.32557503096667e-4, 5.33382370458593e-4, 5.34591556473901e-4, 5.34707353086863e-4, 5.34478531789887e-4, 5.36962127188461e-4, 5.36659572748577e-4, 5.35893350382881e-4, 5.38286938708102e-4, 5.48563843414355e-4, 5.35919327939708e-4, 5.23930660031571e-4, 5.35223716969132e-4, 5.37696279047785e-4, 5.37263348938498e-4, 5.36754701250366e-4, 5.39192949650258e-4, 5.38274929657082e-4, 5.37583492215291e-4, 5.38422337723033e-4, 5.39384527519947e-4, 5.39631749589447e-4, 5.39478843744753e-4, 5.39504108614996e-4, 5.39900548981741e-4, 5.40446323544693e-4, 5.40793834535095e-4, 5.40747015799236e-4, 5.40370743604759e-4, 5.3992561817914e-4, 5.39703774627952e-4, 5.39867806854067e-4, 5.40373511414552e-4, 5.4100277594893e-4, 5.4147596965666e-4, 5.41582840715807e-4, 5.41274699197635e-4, 5.40685178040932e-4, 5.40075574549907e-4, 5.39726240823629e-4, 5.39815512255294e-4
flux1:, 0.645099405425493, 5.71253839400114e-4, 5.70700066981566e-4, 5.70582933248755e-4, 5.70913216281125e-4, 5.71556916652208e-4, 5.7229048995054e-4, 5.72877541794416e-4, 5.7314223215823e-4, 5.73017625144633e-4, 5.72560603287006e-4, 5.71938406582712e-4, 5.71392269112422e-4, 5.71174380434801e-4, 5.7145558810008e-4, 5.72225086840943e-4, 5.73234816799996e-4, 5.740512619191e-4, 5.74249183066204e-4, 5.73710884505001e-4, 5.72870911714196e-4, 5.7259899853638e-4, 5.73452791628865e-4, 5.74688172609201e-4, 5.74722335831782e-4, 5.74385277896255e-4, 5.77041310474625e-4, 5.76814340054015e-4, 5.76079685558613e-4, 5.78793129333457e-4, 5.89920513870977e-4, 5.76373640340602e-4, 5.63467305853559e-4, 5.75519297840786e-4, 5.78077886960595e-4, 5.77526604199995e-4, 5.76968044776793e-4, 5.79607747106058e-4, 5.7868143808116e-4, 5.78041445891369e-4, 5.79049804988967e-4, 5.80144830846449e-4, 5.80398115670025e-4, 5.80153380393312e-4, 5.80065393855875e-4, 5.80387786747974e-4, 5.8092179448815e-4, 5.81311548107779e-4, 5.81337132965161e-4, 5.81037908853835e-4, 5.80654837482015e-4, 5.80468212197782e-4, 5.80636067925906e-4, 5.81116470686202e-4, 5.81700277191976e-4, 5.82122511074825e-4, 5.82190335673166e-4, 5.81870567604427e-4, 5.8130533742913e-4, 5.80753743662274e-4, 5.80482600227821e-4, 5.8064851308366e-4
flux1:, 0.645361854329247, 6.13571086209476e-4, 6.12871479937729e-4, 6.1261192890115e-4, 6.12854720847254e-4, 6.13497418717838e-4, 6.14316808794384e-4, 6.15045598922948e-4, 6.15457242287334e-4, 6.15432621947433e-4, 6.14993543502931e-4, 6.14302149890793e-4, 6.13627719786518e-4, 6.13275006848474e-4, 6.13472351406029e-4, 6.14246617331918e-4, 6.1534865947407e-4, 6.16303576146427e-4, 6.16624965620042e-4, 6.16149712723938e-4, 6.15314385959358e-4, 6.15038541168572e-4, 6.15923057758287e-4, 6.17177455965114e-4, 6.17109558877997e-4, 6.16643985210601e-4, 6.19482691365154e-4, 6.19346326571607e-4, 6.18661369357495e-4, 6.21736179183595e-4, 6.33784956219905e-4, 6.19293280188384e-4, 6.05415566841468e-4, 6.18262636044262e-4, 6.20902702050157e-4, 6.20214249416964e-4, 6.19603107761355e-4, 6.2245744291593e-4, 6.21533751626576e-4, 6.20969657087892e-4, 6.2217878642444e-4, 6.23427651730167e-4, 6.23689345430049e-4, 6.23338648450739e-4, 6.2311487242243e-4, 6.23341749741903e-4, 6.23851286453286e-4, 6.2428331413032e-4, 6.24393603561268e-4, 6.24191525493425e-4, 6.23891386000314e-4, 6.23754332179876e-4, 6.23928730620939e-4, 6.24373842775769e-4, 6.24892897903764e-4, 6.25242290645966e-4, 6.25254293253138e-4, 6.24917225795662e-4, 6.24383902677208e-4, 6.23908758288678e-4, 6.23738724369858e-4, 6.24000651579181e-4
flux1:, 0.645624303233, 6.58369075387632e-4, 6.57497215447493e-4, 6.57064762398162e-4, 6.57195251203359e-4, 6.57825443239765e-4, 6.58735236295366e-4, 6.59623428773299e-4, 6.60205174694028e-4, 6.60299860422934e-4, 6.59886597670134e-4, 6.5911928593875e-4, 6.58297740860939e-4, 6.57786521533294e-4, 6.57880689872237e-4, 6.58652283256492e-4, 6.5985374134766e-4, 6.60965709408897e-4, 6.61433772674036e-4, 6.61042529148343e-4, 6.60226880048917e-4, 6.59956008496649e-4, 6.60874111192577e-4, 6.62140723096529e-4, 6.61950648352714e-4, 6.6133712365057e-4, 6.64369092806747e-4, 6.64338008274573e-4, 6.6372264443829e-4, 6.67200513046833e-4, 6.80244413570328e-4, 6.64765498886508e-4, 6.49863030674662e-4, 6.63545873138295e-4, 6.66268793499214e-4, 6.65424824106577e-4, 6.64762255899354e-4, 6.67847141472997e-4, 6.66937200855846e-4, 6.66475634153307e-4, 6.67920835923654e-4, 6.693483515104e-4, 6.6962345448266e-4, 6.69154448331233e-4, 6.68773721343651e-4, 6.68884679734037e-4, 6.69357628860258e-4, 6.6983199966248e-4, 6.70039005258661e-4, 6.69953980616583e-4, 6.69757912594398e-4, 6.69685539068991e-4, 6.69870124044946e-4, 6.70270501439395e-4, 6.70705151119218e-4, 6.70958287221872e-4, 6.70895101782858e-4, 6.70531894374712e-4, 6.70035022740971e-4, 6.69652406407873e-4, 6.6960506973592e-4, 6.69981986270869e-4
flux1:, 0.645886752136753, 7.05727318410651e-4, 7.04656072575344e-4, 7.04020161553388e-4, 7.04014118690902e-4, 7.04621329916854e-4, 7.05627233516845e-4, 7.06693358773547e-4, 7.07468770252708e-4, 7.07702077725731e-4, 7.07322331232541e-4, 7.06472377066809e-4, 7.05485302433876e-4, 7.04792716184062e-4, 7.04765374556589e-4, 7.05527606522645e-4, 7.06835804920032e-4, 7.08123066732219e-4, 7.08760416534843e-4, 7.08473782298341e-4, 7.07693037438886e-4, 7.0743668322874e-4, 7.08391918584893e-4, 7.0966460094995e-4, 7.0933319953602e-4, 7.08553076073639e-4, 7.11788330358717e-4, 7.11876721459437e-4, 7.11351199486299e-4, 7.15273330430274e-4, 7.29387380574119e-4, 7.12877935162068e-4, 6.96897228102801e-4, 7.11461335834901e-4, 7.14274027041965e-4, 7.13256706865763e-4, 7.12546553700852e-4, 7.15880344581727e-4, 7.14994243913189e-4, 7.14661941931185e-4, 7.1638095568773e-4, 7.18014989174333e-4, 7.18310981374054e-4, 7.17713229296637e-4, 7.17156104226176e-4, 7.17132292125846e-4, 7.175575952183e-4, 7.18074638250341e-4, 7.18389897898279e-4, 7.18441083336319e-4, 7.18369788217172e-4, 7.18377467350965e-4, 7.18576828921874e-4, 7.18924233203236e-4, 7.19255647641144e-4, 7.19388968784516e-4, 7.19229838083142e-4, 7.1882916209414e-4, 7.18370240355781e-4, 7.1809334837745e-4, 7.1818820181254e-4, 7.18698066885264e-4
flux1:, 0.646149201040506, 7.55727299526183e-4, 7.54430701434036e-4, 7.5356265305225e-4, 7.53398084560762e-4, 7.53973953789949e-4, 7.55083238076554e-4, 7.56346624834736e-4, 7.57339392877993e-4, 7.57730464377037e-4, 7.57391951989128e-4, 7.56453231607857e-4, 7.55283486322361e-4, 7.54388327228991e-4, 7.54222613025597e-4, 7.54969504505075e-4, 7.56391405128187e-4, 7.5787088083168e-4, 7.58698340380517e-4, 7.58535300767167e-4, 7.57803721008258e-4, 7.57571225848561e-4, 7.58567625764069e-4, 7.59841451808713e-4, 7.59351233079423e-4, 7.58386408972105e-4, 7.61833673833632e-4, 7.62055270556056e-4, 7.61638329398644e-4, 7.66045001792221e-4, 7.81303931361602e-4, 7.63718782277967e-4, 7.46605659129568e-4, 7.62101215663937e-4, 7.65015152015094e-4, 7.63807310748084e-4, 7.63054543337627e-4, 7.66657178842933e-4, 7.65802554301976e-4, 7.65623916152596e-4, 7.67654626858245e-4, 7.69524720698329e-4, 7.69851006796272e-4, 7.69115921566115e-4, 7.68364876509578e-4, 7.68189344133362e-4, 7.6855732872744e-4, 7.69117734768943e-4, 7.69552033782143e-4, 7.69757182576032e-4, 7.698301071557e-4, 7.69932845264857e-4, 7.70152426677155e-4, 7.70440463165256e-4, 7.70651950524687e-4, 7.70643448489287e-4, 7.7036786482913e-4, 7.69917086531896e-4, 7.69495064364989e-4, 7.69334055310126e-4, 7.69587967241271e-4, 7.70247237023573e-4
flux1:, 0.64641164994426, 8.08452465607543e-4, 8.06907605286484e-4, 8.0578244244929e-4, 8.05440969164274e-4, 8.05979948613941e-4, 8.0720145697875e-4, 8.08681769092108e-4, 8.09915127401969e-4, 8.10482576623753e-4, 8.10193128616917e-4, 8.09160674081367e-4, 8.07793211830634e-4, 8.06676706226123e-4, 8.06357667919159e-4, 8.07083884660952e-4, 8.08625513771267e-4, 8.10311834084362e-4, 8.11347228429992e-4, 8.11323864608493e-4, 8.1065359909236e-4, 8.10453447667387e-4, 8.11495704080988e-4, 8.1276786547073e-4, 8.12103751881271e-4, 8.10936432711286e-4, 8.14602821717779e-4, 8.1497099073596e-4, 8.14677803333125e-4, 8.19608124126943e-4, 8.36084905842229e-4, 8.17376022731744e-4, 7.99075110132816e-4, 8.15556685741553e-4, 8.18586804075627e-4, 8.17172340006296e-4, 8.16381590837273e-4, 8.20273390716858e-4, 8.19454089609099e-4, 8.19448742848904e-4, 8.21826545041269e-4, 8.23962090875643e-4, 8.24329167164927e-4, 8.23449867374471e-4, 8.22489519780347e-4, 8.22147559054643e-4, 8.22450215353245e-4, 8.23055064971724e-4, 8.2361807875156e-4, 8.23992796597652e-4, 8.24227189113594e-4, 8.244388245558e-4, 8.246846379323e-4, 8.24909242406601e-4, 8.24987519993858e-4, 8.24818540906992e-4, 8.24408149730351e-4, 8.23894874017682e-4, 8.23507020985516e-4, 8.23469154530178e-4, 8.23896001757299e-4, 8.24719172024307e-4
flux1:, 0.646674098848013, 8.63986876142476e-4, 8.62175538978556e-4, 8.60773420043025e-4, 8.60241138257693e-4, 8.60740602347251e-4, 8.62084178717185e-4, 8.63800449435078e-4, 8.65296210536193e-4, 8.66057515378282e-4, 8.6582501438874e-4, 8.64695470771173e-4, 8.63118094377669e-4, 8.61764641826433e-4, 8.6127968789089e-4, 8.61980539010942e-4, 8.63646515898254e-4, 8.65551158806194e-4, 8.66808189743278e-4, 8.66936486430876e-4, 8.66336632078066e-4, 8.6617618748883e-4, 8.67270326842512e-4, 8.68541397770117e-4, 8.67691582141474e-4, 8.66304253047663e-4, 8.7019550245208e-4, 8.7072335637952e-4, 8.7056357560257e-4, 8.76055311899845e-4, 8.93819986170625e-4, 8.73935751997263e-4, 8.54390271861508e-4, 8.71916515128765e-4, 8.75080536346479e-4, 8.73445173159216e-4, 8.72619872933823e-4, 8.76820281105867e-4, 8.76035297713214e-4, 8.76216054099102e-4, 8.78971284553581e-4, 8.81399530663417e-4, 8.81818024545928e-4, 8.80789223338171e-4, 8.79606681337324e-4, 8.79086303849657e-4, 8.79317641380909e-4, 8.79968452500739e-4, 8.80668365455839e-4, 8.81225302259056e-4, 8.81635147524591e-4, 8.81967354980312e-4, 8.82245440463653e-4, 8.82405093138108e-4, 8.82341339707174e-4, 8.8199828804975e-4, 8.81438838401425e-4, 8.80852621625374e-4, 8.80495614627396e-4, 8.80585565019903e-4, 8.81195917331503e-4, 8.82194962595627e-4
flux1:, 0.646936547751766, 9.22412635663664e-4, 9.20322494328388e-4, 9.18629569683428e-4, 9.17897245946683e-4, 9.18356915471941e-4, 9.1983220493801e-4, 9.21801359606698e-4, 9.23578575974969e-4, 9.24549219292825e-4, 9.24381378530176e-4, 9.23153360327445e-4, 9.21357425992728e-4, 9.19755348803258e-4, 9.19094773382514e-4, 9.19766346086696e-4, 9.21559575565415e-4, 9.23690161015768e-4, 9.25177437028962e-4, 9.25464303692624e-4, 9.2494032320131e-4, 9.24826078791022e-4, 9.25980660227195e-4, 9.27256167026597e-4, 9.26213097537238e-4, 9.24588875221899e-4, 9.28710138536582e-4, 9.29410569754101e-4, 9.2938675200271e-4, 9.35476106902117e-4, 9.5459496862961e-4, 9.3347983969902e-4, 9.1263184149638e-4, 9.31265363160805e-4, 9.34583978667241e-4, 9.3271639405552e-4, 9.3185890796025e-4, 9.36385513582047e-4, 9.35628336319937e-4, 9.35999826165971e-4, 9.39155659104132e-4, 9.41899856428672e-4, 9.42379602397302e-4, 9.41197620981137e-4, 9.39783068920482e-4, 9.39075747139697e-4, 9.3923236595465e-4, 9.39931277454819e-4, 9.40774463489086e-4, 9.41522496840336e-4, 9.42117361228096e-4, 9.42578464905248e-4, 9.42894055587677e-4, 9.42989630797475e-4, 9.42780171236296e-4, 9.42255920453433e-4, 9.41539051360539e-4, 9.40873084777094e-4, 9.40544149004743e-4, 9.40764363157114e-4, 9.41565107338139e-4, 9.42748692406943e-4
flux1:, 0.647198996655519, 9.83806537790809e-4, 9.81431814272056e-4, 9.79440450604928e-4, 9.78503042759507e-4, 9.78923769950321e-4, 9.80538479805291e-4, 9.82773452061206e-4, 9.84846800839685e-4, 9.86039236486081e-4, 9.85943272050445e-4, 9.84617664212141e-4, 9.82598783098713e-4, 9.80741137638836e-4, 9.79898773561592e-4, 9.80538238541266e-4, 9.82459781640178e-4, 9.84819534070238e-4, 9.86539788735888e-4, 9.86986364909534e-4, 9.86539940392493e-4, 9.86478300781299e-4, 9.87706043029285e-4, 9.88998211542375e-4, 9.87759700387737e-4, 9.8588314702283e-4, 9.90240225671889e-4, 9.91125803206109e-4, 9.91232401742423e-4, 9.97953607416599e-4, 0.00101848873822757, 9.96083345541251e-4, 9.738744220756e-4, 9.93682013458398e-4, 9.97180182475224e-4, 9.95073438077816e-4, 9.94186377822341e-4, 9.99054497254279e-4, 9.98312919987262e-4, 9.98871041419396e-4, 0.00100244213548947, 0.00100552008962281, 0.00100606938072983, 0.0010047323291066, 0.00100307987434, 0.00100218160790492, 0.00100226358236871, 0.00100301378380569, 0.00100400464775301, 0.00100494813709388, 0.00100573198111519, 0.00100632561123768, 0.00100668200600785, 0.00100671621513508, 0.00100636274329262, 0.00100565761280551, 0.00100478230951908, 0.00100403490934391, 0.00100373287511964, 0.0010040838740303, 0.00100507770314299, 0.00100645009538624
flux1:, 0.647461445559273, 0.00104823656811136, 0.00104557821208997, 0.00104328666818736, 0.00104214230709085, 0.00104252440294785, 0.00104428223292936, 0.00104678988299219, 0.00104916795808283, 0.00105059054812253, 0.00105057285387082, 0.00104915313710659, 0.00104691193296282, 0.00104479742084789, 0.00104377143132783, 0.00104437750001509, 0.00104642658371113, 0.00104901392691105, 0.00105096341612506, 0.00105156467062137, 0.00105119397291024, 0.00105119245217852, 0.00105251208547771, 0.00105384158449989, 0.00105241199562263, 0.00105027035844392, 0.00105487113386379, 0.00105595384156707, 0.00105617683675202, 0.00106356148782813, 0.001085570532757, 0.00106181217550056, 0.00103818458652014, 0.00105923781986252, 0.00106294714694308, 0.00106060026753585, 0.00105968888322463, 0.00106491187261142, 0.0010641682289164, 0.00106490036970584, 0.00106889238988355, 0.00107231559139724, 0.00107294068935705, 0.00107144879224264, 0.00106955751370879, 0.00106847019202546, 0.00106848229512382, 0.00106928877529816, 0.00107042984737981, 0.00107156805060744, 0.00107253809133305, 0.00107326175213526, 0.00107365894376899, 0.0010736353872665, 0.00107314470216197, 0.00107226693509099, 0.00107124056127286, 0.00107041636649943, 0.00107014256351364, 0.00107062314533954, 0.00107180790812309, 0.00107336760394298
flux1:, 0.647723894463026, 0.00111575898222513, 0.00111282452444284, 0.00111023627864403, 0.00110888495701333, 0.00110922634255391, 0.00111112487729037, 0.00111390398880998, 0.00111658773773042, 0.00111824384772735, 0.0011183098082813, 0.00111680249724404, 0.00111434546484692, 0.00111197944493956, 0.00111077321222802, 0.00111134667158319, 0.00111352075290562, 0.00111632896781845, 0.00111849699987331, 0.00111924157273361, 0.00111894183130236, 0.00111901044975987, 0.00112044851708012, 0.00112184599265743, 0.00112023742137212, 0.00111782214087277, 0.00112267791433304, 0.00112396875857651, 0.00112428585593355, 0.00113236198487106, 0.0011558980187503, 0.00113072141317662, 0.00110561943714767, 0.00112799558053802, 0.00113195745600648, 0.00112937695245967, 0.00112845224837187, 0.00113404256009451, 0.00113327426090534, 0.00113416008984254, 0.00113857004027848, 0.00114234341701402, 0.00114304833193643, 0.00114140431564194, 0.00113927937287761, 0.00113801230848186, 0.00113796551569018, 0.00113883614116078, 0.00114012848785936, 0.00114145523074558, 0.00114260095344417, 0.00114344460111456, 0.00114387774961196, 0.00114379965041484, 0.00114318295065587, 0.00114214870502496, 0.00114098759770875, 0.00114009845444613, 0.00113985743843714, 0.00114046481561231, 0.00114183280366966, 0.00114357098181602
flux1:, 0.647986343366779, 0.00118641656832658, 0.00118321987308178, 0.00118034286546653, 0.00117878513387505, 0.00117907963662501, 0.00118110851869032, 0.00118414816470309, 0.00118712971408881, 0.00118901715357085, 0.0011891712225255, 0.00118758648347765, 0.0011849269543473, 0.00118232250513558, 0.00118094552056704, 0.00118148972830481, 0.00118378450403532, 0.00118680136843922, 0.00118916990236545, 0.00119004009374117, 0.00118980428337433, 0.00118995688327304, 0.00119154919848148, 0.00119305640765132, 0.00119128973140947, 0.00118859796783275, 0.00119372442356288, 0.00119523298770411, 0.00119561420131018, 0.0012044051877635, 0.00122951650830924, 0.00120285460339295, 0.00117622587359397, 0.00120000894600303, 0.00120427790408471, 0.00120147902206652, 0.00120056105444066, 0.00120653188717563, 0.00120571209844175, 0.00120672462006377, 0.00121154176134482, 0.00121566396551471, 0.00121645044635192, 0.00121465985893601, 0.00121231346376146, 0.00121088489113595, 0.00121079801533804, 0.00121174487687797, 0.00121318884648818, 0.00121469251908601, 0.00121599494353673, 0.00121693969377397, 0.00121739756774613, 0.0012172663024159, 0.00121653813898317, 0.0012153710696355, 0.00121410075287543, 0.00121316633297925, 0.00121296650696623, 0.00121369647759813, 0.00121523380320028, 0.00121713280726303
flux1:, 0.648248792270532, 0.00126023843557299, 0.00125679957574518, 0.00125364562030094, 0.00125188157109417, 0.00125211765640974, 0.00125425731709874, 0.00125753584003953, 0.00126079790813452, 0.00126290885890193, 0.00126315498347267, 0.00126150744756973, 0.00125866661442165, 0.00125584554324173, 0.00125431416320769, 0.00125483536957912, 0.00125724462939938, 0.00126045197523927, 0.00126299522939375, 0.00126396702445343, 0.00126378646121648, 0.0012640416634824, 0.00126583417972048, 0.00126750458247322, 0.00126561024744686, 0.00126264613483569, 0.00126806372066637, 0.0012697977805036, 0.00127020615794663, 0.00127972964469326, 0.00130645937033782, 0.00127824403882908, 0.00125004061188688, 0.00127532233026371, 0.00127996896671216, 0.00127697647443802, 0.00127609722285693, 0.00128246448215007, 0.00128156277994821, 0.00128266932657604, 0.0012878763527881, 0.00129234039492027, 0.00129320802198867, 0.00129127934650006, 0.00128873138391125, 0.0012871696756422, 0.00128707091881295, 0.00128811181505888, 0.0012897080833436, 0.00129137200887091, 0.00129280330910333, 0.00129382040237264, 0.00129428392894755, 0.00129409749720855, 0.00129327451539474, 0.00129200506039177, 0.00129066017407151, 0.00128970841757059, 0.00128956265085514, 0.0012904099463011, 0.00129209621038982, 0.00129412832064588
flux1:, 0.648511241174286, 0.00133724129606677, 0.00133358670431622, 0.00133017124783395, 0.00132819997913298, 0.00132836010916309, 0.00133058123417827, 0.00133406598780245, 0.00133758199222332, 0.00133990348515244, 0.00134024588334599, 0.00133855560302633, 0.00133556349585972, 0.00133255715099425, 0.00133089507006197, 0.00133140244941001, 0.00133391771008242, 0.00133729087901158, 0.00133997492502792, 0.00134101796476036, 0.00134088263405256, 0.00134126422540125, 0.00134331316696345, 0.00134521191239296, 0.00134323033116559, 0.00134000569379512, 0.00134573934549687, 0.00134770467605058, 0.00134809692912564, 0.0013583639679726, 0.00138674940041045, 0.00135691186181406, 0.00132709081782885, 0.0013539711670615, 0.00135908399021631, 0.00135593238613637, 0.00135513766057899, 0.0013619218756638, 0.00136090476035422, 0.00136206766403371, 0.00136764180577719, 0.00137243580160761, 0.00137338205596688, 0.00137132649975328, 0.00136860461531521, 0.00136694897331809, 0.00136687715261105, 0.00136803703100291, 0.00136978786237007, 0.00137159104767065, 0.00137311460489499, 0.00137416475154872, 0.00137460581563731, 0.00137435739083495, 0.00137345699393229, 0.00137212148132364, 0.00137074552437017, 0.00136981299800727, 0.00136973934808675, 0.00137069829994926, 0.00137250675329228, 0.00137463351804591
flux1:, 0.648773690078039, 0.00141743181526711, 0.00141359474170935, 0.00140993701569431, 0.00140775663120139, 0.00140781730549867, 0.0014100810769812, 0.0014137289505482, 0.00141746380374578, 0.00141997870198289, 0.0014204229099364, 0.00141871633508467, 0.00141561259502466, 0.00141246232155816, 0.00141070063433854, 0.00141120596067449, 0.00141381588580277, 0.00141732312834207, 0.00142010549948216, 0.00142118296097598, 0.00142108147959511, 0.00142161813886148, 0.00142398938300237, 0.0014261927137432, 0.00142417418549048, 0.00142070854051017, 0.00142678683166955, 0.00142898732669447, 0.00142931420909784, 0.00144032886740343, 0.00147040068242423, 0.00143887160193308, 0.00140739507407809, 0.00143598226877632, 0.00144166803124005, 0.00143840114021531, 0.00143775117810449, 0.00144497902795121, 0.00144381025421213, 0.00144498708136497, 0.00145090088309454, 0.00145600869997002, 0.00145702890577513, 0.0014548598035924, 0.00145199884651362, 0.00145029928095256, 0.00145030450387728, 0.00145161666032038, 0.00145352726254303, 0.00145544550119742, 0.00145701644091801, 0.00145804964893802, 0.00145843026697566, 0.00145810695178715, 0.00145714599514703, 0.00145578565614916, 0.00145443060909614, 0.00145356283568024, 0.00145358543747866, 0.00145465106349157, 0.00145654941851597, 0.00145872177136432
flux1:, 0.649036138981792, 0.00150080928921535, 0.00149683044968211, 0.00149295391256505, 0.00149056196339061, 0.0014904943488412, 0.00149275336602027, 0.00149651198240761, 0.00150042345138422, 0.00150311179719622, 0.00150366582309876, 0.00150197661852834, 0.00149881089431416, 0.00149556799214107, 0.00149374476884442, 0.00149426174604662, 0.00149695143663088, 0.00150055337106022, 0.00150338277641422, 0.0015044512005545, 0.00150437042485503, 0.00150509484184733, 0.00150786267283817, 0.00151045685154905, 0.00150846097149556, 0.00150478077550362, 0.001511234717382, 0.00151367291023116, 0.00151387931199902, 0.00152563892999931, 0.00155742036000918, 0.00152412967344312, 0.00149096432836721, 0.00152137402596758, 0.00152775636075958, 0.0015244263742239, 0.00152399505119985, 0.00153170023696983, 0.00153034100271646, 0.00153148441093487, 0.00153770608457197, 0.00154310775597154, 0.00154419484655734, 0.00154192668968822, 0.00153896749849534, 0.00153728399982618, 0.00153742762238091, 0.00153893447684925, 0.001541014309366, 0.00154302157482415, 0.0015445878044817, 0.00154554376265866, 0.00154581572816817, 0.00154539760826614, 0.0015443911919081, 0.00154305111549609, 0.00154177694657302, 0.00154102869096105, 0.00154117880177167, 0.00154234832726259, 0.00154430028951703, 0.00154645958756526
flux1:, 0.649298587885546, 0.0015873677505937, 0.00158329591963742, 0.00157922875937488, 0.00157662291145418, 0.00157639385302526, 0.00157859352548331, 0.00158240290543274, 0.00158644332313204, 0.00158928383063191, 0.00158995919760486, 0.00158832869925143, 0.00158516050406912, 0.00158188559643473, 0.00158004497419794, 0.00158058831723951, 0.00158333863406039, 0.00158698794010067, 0.00158980423057548, 0.00159081341089294, 0.00159073781703345, 0.00159168539180443, 0.00159493085576695, 0.00159801077028157, 0.00159610535837378, 0.00159224260383533, 0.00159910441406613, 0.00160178243833456, 0.00160180731496091, 0.00161430352297048, 0.00164780976492474, 0.0016126863781825, 0.00157780248752768, 0.00161015623587108, 0.00161737273808121, 0.00161403881981106, 0.00161391168083648, 0.00162213502345664, 0.00162054413478816, 0.00162160157929915, 0.00162809502277956, 0.00163376692307446, 0.00163491105660786, 0.00163255823758296, 0.00162954585735194, 0.00162794677754999, 0.0016283005677754, 0.00163005387939376, 0.00163231777890095, 0.00163438782019983, 0.00163589154760956, 0.00163670060078782, 0.00163680566508008, 0.00163626521747224, 0.0016352256016035, 0.00163395360969389, 0.00163282759936426, 0.00163226301461344, 0.00163258010865867, 0.00163385483429254, 0.00163582230643649, 0.00163790230183556
flux1:, 0.649561036789299, 0.00167709665861088, 0.00167298888550903, 0.00166876428446496, 0.0016659429342063, 0.00166551608337513, 0.00166759624098708, 0.00167139067933597, 0.00167550875367542, 0.00167848019832721, 0.0016792926461809, 0.00167776976883238, 0.00167466768269279, 0.001671429477822, 0.00166962035497575, 0.0016702047940446, 0.00167299192442647, 0.00167663347692231, 0.00167936803882704, 0.00168026114079114, 0.00168017219059981, 0.00168137959140702, 0.00168518873030207, 0.00168885634734339, 0.00168711598266344, 0.00168310637705333, 0.00169040855734887, 0.00169332952830101, 0.001693105912119, 0.0017063264115824, 0.00174156451519904, 0.00170453609289147, 0.00166790642253105, 0.00170232945457322, 0.00171052763391179, 0.00170725424394343, 0.00170752579029933, 0.00171631459763758, 0.00171444876909343, 0.00171536240224617, 0.00172208714427691, 0.00172800205007736, 0.00172919017806402, 0.00172676560327021, 0.00172374710715037, 0.00172230687048289, 0.00172295139854593, 0.00172501184976625, 0.0017274808594883, 0.00172958889848996, 0.00173096857794671, 0.00173155329322858, 0.0017314239103349, 0.00173072579194353, 0.00172966142609675, 0.00172850680575934, 0.00172760256788414, 0.00172729503182481, 0.00172782774783021, 0.00172921506729608, 0.00173116085725518, 0.00173309048374784
flux1:, 0.649823485693052, 0.00176997959075232, 0.00176590072164244, 0.00176155660062672, 0.00175851918275691, 0.00175785600395386, 0.00175975248919379, 0.00176346240674867, 0.00176760488917997, 0.00177068716548071, 0.00177165681529936, 0.00177029727915949, 0.00176733745644864, 0.00176421096838017, 0.00176248546274708, 0.00176312488813371, 0.00176592038121839, 0.00176949201826552, 0.00177206876284223, 0.00177278285960503, 0.00177265860131806, 0.00177416248072412, 0.00177862470340124, 0.00178298751067202, 0.00178149179466239, 0.00177737282928017, 0.00178514783238979, 0.001788317577148, 0.00178777299421941, 0.00180170400013597, 0.00183867345463288, 0.00179966652917715, 0.00176126530600687, 0.00179788390086306, 0.00180721661604541, 0.00180407169594289, 0.00180484248396885, 0.00181424938319635, 0.00181206383084257, 0.00181277096987921, 0.00181968241585375, 0.00182580969118008, 0.00182702524403994, 0.00182453900046375, 0.00182156113576242, 0.00182035747513783, 0.00182137983847913, 0.00182381598891365, 0.00182651781291263, 0.00182864223930648, 0.00182983486460249, 0.00183011215229619, 0.00182967278775273, 0.00182877401038463, 0.00182768865387038, 0.00182670066819697, 0.00182609672058593, 0.00182612815033405, 0.0018269348319418, 0.00182845011863603, 0.00183034088101146, 0.00183204762311612
flux1:, 0.650085934596805, 0.00186599077655343, 0.00186201205946887, 0.00185759012000978, 0.00185433695509904, 0.00185339746870881, 0.00185504356511425, 0.00185859717654653, 0.00186271022076728, 0.00186588490736871, 0.00186703576724007, 0.00186590059416011, 0.0018631646226777, 0.0018602289924124, 0.00185864086974783, 0.00185934783837572, 0.00186211929710337, 0.00186555336167672, 0.00186789042918294, 0.00186835760736169, 0.00186817273063875, 0.00187000884238922, 0.00187521560274324, 0.00188038511253839, 0.00187921679166138, 0.00187502600857523, 0.00188330664484303, 0.00188673567112297, 0.0018857932848734, 0.00190042244251384, 0.00193911659064117, 0.0018980571847321, 0.00185785937352253, 0.00189679806304324, 0.00190741909298729, 0.00190447221158316, 0.00190584630210467, 0.00191592783384658, 0.00191337727222796, 0.00191381174700193, 0.00192086212430948, 0.00192716832517809, 0.00192839120826182, 0.00192584946878829, 0.00192295635021715, 0.00192206729727568, 0.00192355834767967, 0.0019264450187291, 0.00192941406101392, 0.00193153802719142, 0.00193248167061608, 0.00193236539416782, 0.00193153437531568, 0.00193038486848282, 0.00192927679218937, 0.001928502912536, 0.00192828066750336, 0.00192874010280605, 0.00192988865314094, 0.00193155669230249, 0.00193336576853192, 0.00193477930413336
flux1:, 0.650348383500559, 0.00196508980156911, 0.00196128651946956, 0.00195683057429968, 0.00195336226720791, 0.00195210553703238, 0.00195343321907882, 0.00195675797198702, 0.00196078811686706, 0.00196403848739944, 0.00196539727623636, 0.00196455060182025, 0.00196212284043279, 0.00195945894819746, 0.00195806223120039, 0.00195884801143135, 0.00196156054900415, 0.00196478624963478, 0.0019667984595315, 0.00196694756858794, 0.00196667404008026, 0.00196887687522846, 0.00197492069235732, 0.00198101099300618, 0.00198025404834427, 0.00197602774076822, 0.00198484830353465, 0.00198855388026431, 0.00198713459790266, 0.00200245414218238, 0.00204286242566148, 0.00199967729558763, 0.00195765833783952, 0.00199903723868873, 0.00201109753939915, 0.00200841803387881, 0.00201050118205243, 0.0020213164803296, 0.00201835655357415, 0.00201845109838706, 0.00202559142201814, 0.00203204160455232, 0.00203324868733147, 0.00203065300297111, 0.00202788403506233, 0.00202738487692982, 0.00202943613554555, 0.00203285232542412, 0.00203612930678456, 0.00203824213550594, 0.00203887861941969, 0.00203828260593972, 0.00203697447710597, 0.00203551804851431, 0.00203437934339519, 0.00203386320159757, 0.00203410431015685, 0.00203508561159049, 0.00203665241885946, 0.00203850807229755, 0.00204021788262725, 0.00204127366205534
flux1:, 0.650610832404312, 0.00206721524882155, 0.00206366353461765, 0.00205921731807662, 0.00205553390295242, 0.00205391843760793, 0.00205485956603243, 0.00205788342730661, 0.00206177824869676, 0.00206508877242694, 0.00206668313953945, 0.00206618947417176, 0.00206415405400051, 0.00206184212665744, 0.00206069005608, 0.0020615653027923, 0.00206418376028024, 0.00206713028081578, 0.00206873224998326, 0.00206849125520068, 0.00206809952349006, 0.00207070242128179, 0.00207767612738283, 0.00208480238454185, 0.0020845401486592, 0.00208031259902064, 0.00208971051569314, 0.00209371874601168, 0.00209174437009556, 0.00210775430015679, 0.00214986520725051, 0.00210448370140032, 0.00206061975468375, 0.00210455224875786, 0.00211819721638172, 0.00211585229898333, 0.00211875103028522, 0.00213036086006575, 0.00212694994150257, 0.00212663959605498, 0.00213382281117956, 0.00214038274486437, 0.00214154897656034, 0.00213889604332921, 0.00213628418334937, 0.00213624454449465, 0.00213894497108054, 0.00214297141087807, 0.00214660257813021, 0.0021487009079809, 0.00214897848989377, 0.00214781983695103, 0.0021459481739662, 0.00214412389303922, 0.00214293995987713, 0.00214271909949694, 0.00214350218207443, 0.00214510079114388, 0.00214716856953596, 0.00214925642456642, 0.00215086010526743, 0.00215150255248737
flux1:, 0.650873281308065, 0.00217227832603095, 0.0021690515161748, 0.00216465634985473, 0.00216075653406454, 0.00215874090041933, 0.00215922859282241, 0.00216188135071058, 0.00216558991444041, 0.00216894537736938, 0.00217080167544071, 0.00217072280721083, 0.00216916050432405, 0.00216727789623029, 0.00216642234147392, 0.00216739838537431, 0.00216989018734335, 0.00217249036100129, 0.00217360010153166, 0.00217289887766125, 0.00217235948652635, 0.00217539501419687, 0.00218339099175914, 0.0021916677437476, 0.00219198104761108, 0.00218778425083, 0.00219780193444731, 0.00220214972882538, 0.00219954704625271, 0.00221625813764043, 0.00226006261055363, 0.00221241902294051, 0.00216668762125134, 0.00221327850728414, 0.00222864627509178, 0.00222669903063103, 0.00223052047115812, 0.0022429867766515, 0.00223908798310123, 0.00223831426181322, 0.00224549950351975, 0.00225213885302522, 0.00225323905920811, 0.00225052097719402, 0.00224809136914015, 0.00224857250101484, 0.002252005235361, 0.00225672168278065, 0.00226075763335555, 0.00226284623765595, 0.00226272218937286, 0.00226092475307366, 0.00225840538417759, 0.0022561494281844, 0.00225489877278012, 0.00225500236629703, 0.00225639928029424, 0.00225870811913028, 0.00226136263532537, 0.0022637354975456, 0.00226523756113693, 0.0022654226459251
flux1:, 0.651135730211818, 0.00228015757368985, 0.00227732260427581, 0.00227301541040119, 0.00226889635370912, 0.0022664403560943, 0.0022664108011461, 0.00226862558591839, 0.00227209887407242, 0.0022754832966818, 0.00227762410753263, 0.00227801586136729, 0.00227700103411093, 0.00227562030224625, 0.00227511162646593, 0.00227620225372446, 0.00227854067582006, 0.00228073494894089, 0.00228127767013642, 0.00228005096939822, 0.0022793362937286, 0.00228283657231132, 0.00229194567827909, 0.00230148475757167, 0.00230245006014254, 0.00229831373733799, 0.00230900025530543, 0.00231373715184118, 0.00231044266820391, 0.0023278792261927, 0.00237337421809577, 0.00232341042756601, 0.00227579139026238, 0.00232513551183628, 0.00234235602594585, 0.00234086321459171, 0.00234571530293079, 0.00235910126366892, 0.00235468447104131, 0.00235339989479247, 0.00236055758381416, 0.00236725395715252, 0.00236826527954901, 0.00236547025846542, 0.00236323919988361, 0.00236429148705154, 0.00236853062136405, 0.00237401295906149, 0.00237850710099093, 0.00238059932411314, 0.00238004228881826, 0.00237754023077478, 0.00237429480073033, 0.00237154280688959, 0.0023701972996578, 0.0023706440734673, 0.00237271598043686, 0.00237582070578832, 0.00237914650487085, 0.00238186272736635, 0.00238327863494477, 0.00238297565166565
flux1:, 0.651398179115572, 0.00239069553913902, 0.00238830994175206, 0.00238412211187277, 0.00237978015798646, 0.00237684689523497, 0.0023762418311061, 0.00237795701884669, 0.00238114848054907, 0.0023845440022954, 0.00238698561069144, 0.00238789465897421, 0.00238749239683357, 0.00238667971717625, 0.00238656701350978, 0.00238779052875276, 0.00238995808801971, 0.00239169845434892, 0.00239161025085501, 0.0023898005218077, 0.00238888627518179, 0.0023928828900673, 0.00240319278368477, 0.00241410073987859, 0.00241578816721217, 0.00241173978529174, 0.00242315199430404, 0.00242834181403412, 0.00242430670482913, 0.00244250905281704, 0.00248970091587164, 0.00243736905850413, 0.00238784543062374, 0.00244002667991219, 0.00245922109773855, 0.00245823070668312, 0.00246422227234125, 0.00247859270887081, 0.00247363633866627, 0.0024718088359457, 0.00247892615185141, 0.00248566975406753, 0.00248657460800384, 0.00248368803092397, 0.00248166219547447, 0.00248332283688117, 0.00248843022824741, 0.00249474740196639, 0.00249975406143529, 0.00250187182330816, 0.00250086384020443, 0.00249760510485946, 0.00249356490248884, 0.00249025485554171, 0.00248878062170869, 0.00248957727397663, 0.002492370853272, 0.00249634479760829, 0.00250042017845813, 0.0025035399552456, 0.00250489460751458, 0.00250408708606529
flux1:, 0.651660628019325, 0.00250369787511992, 0.0025018078700828, 0.00249776539643146, 0.00249319804480307, 0.00248975701697715, 0.0024885269631767, 0.00248968851974374, 0.0024925548195517, 0.00249594066545096, 0.00249869063081463, 0.00250015150010611, 0.0025004150679593, 0.00250022896976744, 0.00250056052277645, 0.00250194184985406, 0.00250393351983522, 0.002505187117652, 0.00250441823906341, 0.00250197797933764, 0.00250084415792488, 0.00250536735008813, 0.00251696004656071, 0.0025293350412433, 0.00253180627228662, 0.00252787077391534, 0.00254007368802624, 0.00254579604465245, 0.00254099083815778, 0.00256001760995546, 0.00260892504716395, 0.00255418998170043, 0.00250274880314189, 0.00255783933196085, 0.00257911922128436, 0.00257866777330786, 0.00258590796162861, 0.00260132981668542, 0.00259582219178922, 0.00259343888632999, 0.00260052506508607, 0.00260732357802931, 0.00260811293473038, 0.00260511867704886, 0.00260329451644556, 0.0026055853296252, 0.00261160743906836, 0.00261881825131544, 0.00262439043509318, 0.00262656376244112, 0.00262510185614358, 0.00262105144371722, 0.00261616138837627, 0.00261223703795353, 0.00261059611648876, 0.00261173651125729, 0.00261528070446863, 0.00262017991446899, 0.00262507151093279, 0.00262865237807152, 0.00262997763544839, 0.00262866338495379
flux1:, 0.651923076923078, 0.00261893477335442, 0.00261757479244515, 0.00261369986752017, 0.00260890905389953, 0.00260494027565895, 0.00260304841701681, 0.00260361258545555, 0.00260611450662164, 0.00260946606460122, 0.00261252096970729, 0.00261455332300295, 0.00261552192382998, 0.00261601227091205, 0.00261683607658428, 0.00261840866666829, 0.00262023466714568, 0.00262098679728712, 0.00261950426341904, 0.00261639766247516, 0.00261502868928036, 0.00262010566976558, 0.00263305431590478, 0.00264698259030415, 0.00265028857567333, 0.00264648759904202, 0.00265955393536119, 0.00266590563282859, 0.00266032417595342, 0.00268025451926486, 0.00273091093034918, 0.00267375232026315, 0.00262038509188038, 0.00267844454907323, 0.00270191045408969, 0.00270202016626085, 0.0027106168272767, 0.00272715940106499, 0.00272109953610938, 0.00271816954116434, 0.00272526045166954, 0.00273214370520112, 0.00273282047020763, 0.0027297023834816, 0.00272806567094964, 0.00273099099960778, 0.00273795575863006, 0.00274610553739019, 0.00275229236323317, 0.00275455841784854, 0.00275265565928304, 0.00274779855306213, 0.00274202120348078, 0.0027374359502501, 0.00273558879581159, 0.00273705416588767, 0.0027413578178466, 0.00274721662356915, 0.00275297400758327, 0.00275706587501608, 0.00275839729278782, 0.00275658762713404
flux1:, 0.652185525826831, 0.00273614410481942, 0.00273533783602919, 0.00273165186144621, 0.00272664834944656, 0.00272214718190377, 0.00271957359621267, 0.00271950966822673, 0.0027216130060633, 0.0027249009517062, 0.00272824433446359, 0.00273085054976778, 0.00273254738866845, 0.00273375452524895, 0.00273511872939551, 0.00273692611093238, 0.002738614114944, 0.00273887054285396, 0.00273665997915156, 0.00273286373384118, 0.00273124773233048, 0.00273690016988466, 0.00275126524449752, 0.00276681739977255, 0.00277099597951537, 0.00276734649330797, 0.00278135553531623, 0.00278845187918626, 0.00278211425858388, 0.00280305004699047, 0.00285550521688815, 0.0027959191513431, 0.00274062197495977, 0.00280169663524141, 0.00282743580060182, 0.00282811177241045, 0.00283816868183371, 0.00285590333498614, 0.00284930111496018, 0.00284585712437988, 0.00285301868431715, 0.00286004270159667, 0.00286062495890067, 0.0028573684607503, 0.00285589400193784, 0.0028594387754114, 0.00286735253179449, 0.00287646972518736, 0.00288331355464827, 0.00288571514744971, 0.00288340110527327, 0.00287774470602511, 0.0028710641186724, 0.00286578523859641, 0.00286369404806218, 0.00286545434452542, 0.00287050503367205, 0.00287733254713231, 0.0028839832767332, 0.00288862334963544, 0.00288999635525321, 0.00288771456908548
flux1:, 0.652447974730585, 0.00285503524271697, 0.0028547980266812, 0.00285132570079069, 0.0028461341311333, 0.00284111632422162, 0.00283786207130186, 0.00283715485493604, 0.00283883104318632, 0.00284202038065287, 0.00284562080430373, 0.00284878383737342, 0.00285121446266074, 0.0028531684695873, 0.00285512165108402, 0.00285721855400249, 0.00285881526923115, 0.00285860379349329, 0.00285567048793328, 0.0028511738264146, 0.00284930114759068, 0.00285554210139221, 0.00287136743570252, 0.00288859488175575, 0.00289366846075928, 0.00289018092273068, 0.00290521700716296, 0.0029131930279437, 0.00290614729497852, 0.00292821538754081, 0.00298253657552715, 0.00292053676003028, 0.00286331024962845, 0.00292743199268217, 0.00295551534478748, 0.00295674302109897, 0.00296835610833253, 0.00298735525760746, 0.00298023104733565, 0.00297632970917956, 0.00298365987771158, 0.00299090995979033, 0.00299143387925957, 0.00298802762752681, 0.00298667923375273, 0.00299080731176032, 0.00299965198253808, 0.00300974478579146, 0.00301727813145176, 0.00301986173768826, 0.00301718225534734, 0.00301075817240431, 0.00300318340133918, 0.00299719640298143, 0.00299482913963173, 0.00299684554122459, 0.00300260977650552, 0.00301038763396986, 0.00301793312640936, 0.00302314106815139, 0.00302458681698705, 0.00302186597811628
flux1:, 0.652710423634338, 0.00297529239626974, 0.00297563457493463, 0.00297240850990439, 0.00296707246740734, 0.00296157876366478, 0.00295766925950902, 0.00295632079925366, 0.00295754698076547, 0.00296059584985865, 0.00296440505724338, 0.00296808658108511, 0.00297123750717156, 0.00297395757412103, 0.00297654888772334, 0.00297900197877219, 0.00298057416687613, 0.00297994554061394, 0.00297631483678863, 0.00297111892986041, 0.00296898023653493, 0.00297581099028455, 0.00299312013563045, 0.00301205212843555, 0.00301802565021217, 0.00301470197238273, 0.00303085299997748, 0.00303986454472349, 0.00303218728174645, 0.00305554177572397, 0.00311181433603439, 0.00304743297491436, 0.00298828213777296, 0.00305546735451738, 0.00308594615679914, 0.00308768934088969, 0.0031009423900042, 0.00312127778619987, 0.00311366158287887, 0.00310938281618545, 0.00311701210740932, 0.00312460474901316, 0.00312512700162315, 0.00312156465883169, 0.00312029552923803, 0.00312494854264328, 0.00313467918429614, 0.00314573237399278, 0.00315397470291174, 0.00315678802829372, 0.00315380428299211, 0.00314666933398066, 0.00313823733647377, 0.00313155017868631, 0.00312888505934123, 0.00313111352007384, 0.00313753834260817, 0.00314621988699287, 0.00315463241736869, 0.00316040606677727, 0.0031619471998678, 0.00315882731269197
flux1:, 0.652972872538091, 0.00309657643048341, 0.00309750710373531, 0.00309457230624094, 0.00308915869206607, 0.00308325831843254, 0.00307874543398795, 0.00307677557938162, 0.00307753387915267, 0.00308039202162865, 0.00308434315836197, 0.00308848201531708, 0.00309231968899186, 0.00309581368223679, 0.00309909296001976, 0.00310198130781347, 0.00310361637486472, 0.00310264472793933, 0.00309836194064821, 0.00309247897880652, 0.0030900633109448, 0.00309747066470497, 0.00311626417106685, 0.0031369058513158, 0.00314376535874831, 0.00314059708256143, 0.00315795344967174, 0.00316817805209322, 0.00315997397298571, 0.00318479828871712, 0.00324312597153896, 0.00317641451590449, 0.00311534885972951, 0.00318559747556187, 0.00321850032273481, 0.00322070000060742, 0.00323566049707968, 0.00325740095595622, 0.00324933123333204, 0.0032447767632895, 0.00325286741254892, 0.003260950981855, 0.00326155055965146, 0.00325783266076998, 0.00325658633565905, 0.00326168327959164, 0.00327222635097755, 0.0032841985673488, 0.00329315317649823, 0.00329624236406074, 0.00329302919115734, 0.00328526547378372, 0.00327604317241228, 0.00326869002027679, 0.00326572014044221, 0.00326811572943721, 0.00327513161744421, 0.00328464258682254, 0.00329386361344361, 0.00330017551150148, 0.00330182201774635, 0.00329834660851216
flux1:, 0.653235321441844, 0.00321852456362108, 0.00322005517995451, 0.00321747274215192, 0.00321207480058937, 0.00320586728008878, 0.00320082973623758, 0.00319827529215811, 0.00319855117469318, 0.00320115805474206, 0.00320516402801196, 0.00320967510090538, 0.00321414533984091, 0.00321840970953523, 0.00322242767399835, 0.00322584309634992, 0.00322764939971877, 0.00322643231164817, 0.00322156236244925, 0.00321501460627398, 0.00321230788001265, 0.00322026244347009, 0.00324051653849676, 0.00326284830135347, 0.00327056036901728, 0.00326752748533883, 0.00328618172940834, 0.00329781912976385, 0.00328921999227549, 0.00331572853704855, 0.0033762335776087, 0.00330726351181743, 0.00324429763213678, 0.00331759251539842, 0.00335292344722003, 0.00335549762904692, 0.00337221349850046, 0.00339542241347342, 0.00338694480505933, 0.00338223622293752, 0.00339098026705811, 0.00339973450641406, 0.00340051388918467, 0.00339664980637709, 0.00339536182382233, 0.00340079965598521, 0.00341205227797793, 0.00342487404212064, 0.00343452522959047, 0.00343793183903294, 0.00343457533934049, 0.00342628926225882, 0.00341637452028647, 0.0034084186950189, 0.00340515640812607, 0.0034076781002462, 0.00341520295602866, 0.00342544362223965, 0.00343538353993863, 0.00344217846087085, 0.00344392383030927, 0.00344013602281855
flux1:, 0.653497770345598, 0.00334074792525943, 0.00334289522155084, 0.00334074470761287, 0.00333548324240449, 0.00332909817558034, 0.00332364003300398, 0.00332055243699922, 0.00332033220963789, 0.00332261492415631, 0.00332656706889176, 0.00333134075489578, 0.00333636884202058, 0.0033413890446836, 0.00334619779012895, 0.00335024520898271, 0.0033523521744929, 0.00335101048823092, 0.00334563740509041, 0.00333845646681769, 0.00333544078630369, 0.00334389668878373, 0.00336556367346424, 0.00338954205271655, 0.00339805431323836, 0.00339512509086694, 0.00341517235968412, 0.00342844452422857, 0.00341960762571289, 0.00344804673060449, 0.00351086974494971, 0.00343973353273948, 0.00337488837356163, 0.00345119541970808, 0.00348893388449252, 0.00349177858444101, 0.00351027649164432, 0.00353500955644791, 0.0035261754921389, 0.00352145209264589, 0.00353106867011834, 0.00354070315714872, 0.00354178879658502, 0.00353779875158186, 0.00353639906504538, 0.00354205450321381, 0.00355388499763199, 0.00356745776303867, 0.0035777685508646, 0.00358152648153276, 0.00357812096959006, 0.00356944116751216, 0.00355896246386154, 0.00355049825297947, 0.00354697890049493, 0.00354959442164511, 0.00355753833482046, 0.0035683869387885, 0.00357892627568233, 0.00358611990684904, 0.00358793776028819, 0.00358387595751263
flux1:, 0.653760219249351, 0.00346282757904084, 0.00346561556669846, 0.003463995812004, 0.00345901839744412, 0.00345261315056349, 0.00344686047112888, 0.00344330218859783, 0.00344256991083118, 0.00344444117229209, 0.00344820849613832, 0.0034531110251959, 0.00345860266284954, 0.0034643542573174, 0.00347000810136012, 0.00347480594434458, 0.0034773639830755, 0.00347604134267644, 0.00347026766317278, 0.00346249415931966, 0.00345914815901849, 0.00346804437256382, 0.00349105481086222, 0.00351661487816341, 0.00352585775215804, 0.00352298977576538, 0.00354452901007891, 0.00355967950297018, 0.00355078593859348, 0.00358143376576101, 0.0036467333588515, 0.00357354558107616, 0.00350685045487317, 0.00358611959381982, 0.00362622278122686, 0.00362921416125511, 0.00364949982547848, 0.00367580341366426, 0.00366666877301438, 0.0036620853037414, 0.00367281743894031, 0.00368356917532604, 0.00368511127694046, 0.0036810282947966, 0.00367944440420818, 0.00368517700976297, 0.00369742692696954, 0.00371162343628939, 0.00372253410932877, 0.00372666667053539, 0.00372331106825753, 0.00371438518002645, 0.00370349982416084, 0.00369465286255124, 0.00369093747390041, 0.00369362779503617, 0.00370189823337076, 0.00371321549954313, 0.00372420750981227, 0.00373168639012262, 0.00373352778586136, 0.00372922114730657
flux1:, 0.654022668153104, 0.00358431010594144, 0.0035877710276419, 0.00358679933742982, 0.00358227762452904, 0.00357603315720977, 0.00357012918442279, 0.00356616923909378, 0.00356490347003005, 0.0035662600609407, 0.00356968940326709, 0.00357456425858582, 0.00358040755693381, 0.00358685806083027, 0.00359341476223719, 0.00359909532326528, 0.00360227540631429, 0.0036011373757901, 0.00359508336522899, 0.00358676692310845, 0.00358306714543047, 0.00359233035540065, 0.00361659688190129, 0.00364365597985277, 0.00365354557579375, 0.00365068797459342, 0.00367382348874486, 0.0036911160795306, 0.00368236878980629, 0.00371553397210396, 0.00378348585845568, 0.00370838447122949, 0.00363987979631233, 0.00372204706808243, 0.00376445480232727, 0.00376745241819293, 0.00378951310281306, 0.00381742368445338, 0.00380804747853966, 0.00380377179060916, 0.00381588281650527, 0.00382801308641427, 0.00383018466274778, 0.00382605630474212, 0.00382421693889217, 0.00382987343632899, 0.00384236116540804, 0.00385702731479201, 0.00386845502167961, 0.00387297237607609, 0.00386976620625152, 0.0038607565625341, 0.00384964736632867, 0.00384057337355588, 0.00383675001395433, 0.0038395131186998, 0.00384802019461331, 0.0038596546757428, 0.00387092924138398, 0.00387855204786914, 0.00388034369319969, 0.00387580768885936
flux1:, 0.654285117056858, 0.00370470407100678, 0.00370887846427999, 0.00370868844187673, 0.00370481391393937, 0.00369892921947487, 0.00369302863145125, 0.00368873784612491, 0.00368690876635341, 0.00368763091611982, 0.00369054835944932, 0.00369521901567954, 0.00370128760714915, 0.00370839908530093, 0.00371592128981987, 0.00372263082594707, 0.00372662345412367, 0.00372585596719351, 0.00371965844817298, 0.00371085789423773, 0.00370678099439681, 0.00371632970718608, 0.00374175206487279, 0.00377021454937079, 0.00378065655562478, 0.00377775317800608, 0.00380259618468196, 0.00382231262900413, 0.00381393409528248, 0.00384995298607022, 0.00392074835647591, 0.00384389590848099, 0.00377363650200658, 0.00385862720372259, 0.00390326921235685, 0.00390612023668626, 0.00392992925373789, 0.00395947409219025, 0.00394991715107932, 0.00394612761035927, 0.00395989724290301, 0.00397368781967187, 0.00397668297337367, 0.00397257264717608, 0.00397041173594313, 0.00397583137746258, 0.00398835729398933, 0.00400331560764085, 0.00401515522564518, 0.00402005244034187, 0.00401709162500812, 0.00400816997118819, 0.00399704038978928, 0.00398792214707986, 0.00398410567819445, 0.00398695929027369, 0.00399562077782124, 0.0040074147753989, 0.00401878350693807, 0.00402638376587595, 0.00402802738764, 0.00402325979889477
flux1:, 0.654547565960611, 0.00382347858444576, 0.00382841472987804, 0.00382915312410004, 0.00382613181341141, 0.00382081757971939, 0.00381508046502105, 0.00381052703976904, 0.00380809449154633, 0.00380804659346695, 0.00381026039624094, 0.00381453448965929, 0.00382069173520877, 0.00382842395362486, 0.00383698059822897, 0.00384487883361944, 0.00384989206523741, 0.00384969890205322, 0.00384350942701345, 0.0038342928753591, 0.00382981828556769, 0.00383956769263578, 0.00386603848967487, 0.00389580108236314, 0.00390669535990072, 0.00390368847092028, 0.00393035806074261, 0.00395279506322464, 0.0039450243753324, 0.00398425693273829, 0.00405809979558341, 0.00397968439017985, 0.00390774306998894, 0.00399547582419012, 0.00404228085453198, 0.00404482512030545, 0.00407034792421376, 0.00410154711642881, 0.00409187075173785, 0.00408875319477479, 0.00410447314276273, 0.00412022184545178, 0.00412425322806425, 0.00412024086225523, 0.00411770147455483, 0.00412272214079017, 0.00413507510852352, 0.00415012980990783, 0.00416225621067586, 0.00416751214536581, 0.00416488486064446, 0.00415622632464915, 0.0041452941843077, 0.00413633674685715, 0.00413266686789144, 0.00413564990276131, 0.00414439572302276, 0.00415619153553965, 0.00416745394404056, 0.0041748442246897, 0.00417621736410724, 0.00417119516860277
flux1:, 0.654810014864364, 0.0039400647249692, 0.00394581779069416, 0.0039476407920753, 0.0039456874984447, 0.00394115960063967, 0.00393574577621688, 0.00393099176533686, 0.00392790465893813, 0.003926937625132, 0.00392824280724317, 0.00393191770447097, 0.00393802181051112, 0.00394633565993117, 0.00395600297277438, 0.00396526163724917, 0.0039715178406037, 0.00397211685360724, 0.00396609896348666, 0.00395654349252069, 0.0039516561127551, 0.00396152317484339, 0.00398893384162028, 0.00401989120217902, 0.00403113672871329, 0.00402797072110218, 0.00405659388872701, 0.00408205933444362, 0.00407514829732875, 0.00411797277570748, 0.00419507606708099, 0.00411531185340477, 0.00404178306921554, 0.00413217453076068, 0.00418108054779384, 0.00418315625459926, 0.00421035753914442, 0.00424322727907455, 0.00423349191327196, 0.00423123593567258, 0.00424920485253875, 0.00426722039095921, 0.00427251578269885, 0.0042686976759263, 0.0042657355862574, 0.00427020024011624, 0.00428216516721099, 0.00429710871770975, 0.00430938049313046, 0.00431495773404106, 0.00431274060991843, 0.00430451720622355, 0.00429400724524116, 0.00428543150166513, 0.00428206904513161, 0.00428524163191183, 0.00429401757034198, 0.00430566382795644, 0.0043166144159579, 0.0043235920289992, 0.00432455050635296, 0.00431922810795604
flux1:, 0.655072463768117, 0.00405385991300706, 0.00406049102528871, 0.00406356035714543, 0.0040628928107901, 0.00405936612439851, 0.00405443026694784, 0.00404952934629506, 0.00404572669682263, 0.00404368206034713, 0.00404386658855648, 0.00404673615144981, 0.00405264587779269, 0.00406150668077851, 0.00407236838792563, 0.00408316845897058, 0.00409089955004025, 0.00409251747484408, 0.0040868428843014, 0.00407703355381326, 0.0040717260855095, 0.00408163437357052, 0.00410988090843285, 0.00414193112381914, 0.00415343095121928, 0.00415005558950782, 0.00418076608069194, 0.00420957469331554, 0.00420378268482744, 0.0042505894278598, 0.00433116981339764, 0.00425029684280091, 0.00417530008143857, 0.00426826991450701, 0.00431923452689852, 0.00432068447192673, 0.00434953565894431, 0.00438409245204036, 0.00437435625117446, 0.00437315070220853, 0.00439366828746608, 0.0044142643090144, 0.00442106228353124, 0.00441754999368099, 0.0044141365780622, 0.0044178996691845, 0.00442926574329131, 0.00444388661907965, 0.00445615124400813, 0.00446199725698666, 0.00446025223150608, 0.00445262626220454, 0.00444276181161, 0.00443479661286508, 0.00443191817025976, 0.004435360165143, 0.00444413062212089, 0.00445548846202453, 0.00446592453967343, 0.00447227869940646, 0.00447266093325221, 0.00446697016590061
flux1:, 0.655334912671871, 0.00416423456406979, 0.00417180986012049, 0.00417628883220208, 0.00417712205179341, 0.00417480486613511, 0.00417049270256217, 0.00416548938400113, 0.0041609030086348, 0.00415761865957624, 0.00415647098215422, 0.00415833316886837, 0.00416391370823914, 0.00417329399789386, 0.00418544040358256, 0.00419796784984954, 0.00420740895238872, 0.00421027482758796, 0.00420511854792543, 0.00419514665877492, 0.0041894213511323, 0.00419930536192125, 0.00422829364666625, 0.00426134347594003, 0.00427300943895267, 0.004269382295571, 0.00430231829474677, 0.00433478693467181, 0.00433037437504145, 0.00438155907713252, 0.00446583053740062, 0.00438411391615072, 0.00430779669709881, 0.00440327243097739, 0.0044562827658182, 0.00445696098673154, 0.00448744759907505, 0.00452371306493506, 0.00451403066567394, 0.00451405837372105, 0.00453741851849034, 0.00456090679696768, 0.00456945147548293, 0.00456636969164592, 0.00456249393222625, 0.0045654273825696, 0.0045759965792129, 0.00459008798280971, 0.00460218831096758, 0.0046082379364901, 0.00460701007272241, 0.00460012783480769, 0.00459112204847813, 0.00458399522531223, 0.00458178626693064, 0.00458559424273095, 0.00459434384382775, 0.00460529266145391, 0.00461502263224735, 0.00462054294797948, 0.00462017620779732, 0.00461402844884812
flux1:, 0.655597361575624, 0.00427053970760012, 0.00427912921239355, 0.00428517868767868, 0.00428771955805528, 0.00428680863182883, 0.00428325418893765, 0.00427818439241011, 0.00427274306174941, 0.00426806029105858, 0.00426537779774103, 0.00426604262529387, 0.00427117119679733, 0.00428105260459931, 0.0042945783459487, 0.00430901836914726, 0.00432040006480492, 0.00432473751359623, 0.00432027213578803, 0.0043102328378264, 0.00430410263624465, 0.00431391154289475, 0.00434356223514687, 0.00437753210552109, 0.00438928914073434, 0.00438537709994143, 0.00442067802938484, 0.00445712087616356, 0.00445434139579404, 0.00451029820987019, 0.00459846467696934, 0.00451619306152393, 0.00443873343765666, 0.00453665485186037, 0.00459173630586636, 0.00459151503770577, 0.00462364364616618, 0.00466164952975291, 0.00465207099832131, 0.00465350293310587, 0.00467998596173137, 0.00470666874888639, 0.00471720370791569, 0.00471468713357634, 0.0047103566112672, 0.00471235508406079, 0.00472195055493302, 0.00473531971231936, 0.00474710162748274, 0.00475328097515601, 0.00475259752116766, 0.00474658374773394, 0.00473863084893447, 0.00473255951399921, 0.00473120624187732, 0.00473548899088261, 0.00474422289864103, 0.00475466537898465, 0.0047635171607417, 0.00476800320275638, 0.00476671172826111, 0.00476000230843337
flux1:, 0.655859810479377, 0.00437211389666282, 0.00438178987626202, 0.00438956391388921, 0.00439400581580946, 0.00439468191802795, 0.00439200562809098, 0.00438689832012056, 0.0043805329679838, 0.00437430433105283, 0.00436990219922912, 0.0043691995444609, 0.00437377027702753, 0.00438414428616297, 0.00439914475355789, 0.00441567475807609, 0.00442921433412665, 0.00443523318383228, 0.00443162274940333, 0.00442161231084408, 0.0044151016260917, 0.00442480266185149, 0.00445505586892454, 0.00448988474714184, 0.00450167481415097, 0.00449745476137068, 0.00453525766199506, 0.00457598152895564, 0.00457507317854403, 0.0046361880016809, 0.00472843546196092, 0.00464591905292162, 0.00456752763068559, 0.00466785041397985, 0.00472507399077388, 0.00472385083245253, 0.00475765549856497, 0.00479744856446984, 0.00478801874952881, 0.0047910079966605, 0.00482087225267482, 0.00485103393618305, 0.00486379540598575, 0.0048619847610729, 0.00485722561480878, 0.00485821085830395, 0.00486668484766783, 0.00487916252138719, 0.00489048349925913, 0.00489671522031832, 0.00489658613454682, 0.00489153958071228, 0.0048848066173273, 0.00487998720202008, 0.00487966743637383, 0.00488454007046634, 0.00489328285307495, 0.00490314895372481, 0.0049109781153914, 0.00491424966593017, 0.00491186441352397, 0.00490447932144934
flux1:, 0.65612225938313, 0.00446828776942625, 0.00447912211316117, 0.00448876295613357, 0.00449528018352587, 0.00449770385909612, 0.00449601120712635, 0.00449089070154246, 0.00448354019272124, 0.00447563762417452, 0.00446935747604057, 0.00446714421867076, 0.00447107200001776, 0.00448193948682487, 0.00449850611089644, 0.00451728784992586, 0.00453318015138498, 0.00454106803474167, 0.00453846207191081, 0.00452857528058192, 0.00452172077237553, 0.00453130261181875, 0.00456212266215777, 0.00459777298659315, 0.00460955869151469, 0.00460501771142084, 0.00464545377347978, 0.00469075377992636, 0.00469192985947244, 0.0047585740387741, 0.00485506260520031, 0.00477263087542527, 0.00469355244391849, 0.00479625099441861, 0.00485573922002542, 0.00485344437380182, 0.00488899271282656, 0.0049306393024852, 0.00492139773751366, 0.00492607377917293, 0.00495954699695368, 0.00499344535249929, 0.00500865492097506, 0.00500769223193353, 0.00500254814193857, 0.0050024722832871, 0.00500971327390727, 0.00502116311871487, 0.00503190139480176, 0.0050381112202276, 0.00503853129796576, 0.00503452182813995, 0.00502914141927311, 0.00502573992498934, 0.00502661337546118, 0.0050321901563024, 0.00504098309226874, 0.00505023262975278, 0.00505692974940897, 0.00505883721649061, 0.00505520681241013, 0.00504703148308198
flux1:, 0.656384708286884, 0.00455838507208296, 0.00457044528965119, 0.0045820774062934, 0.00459081914143249, 0.00459512646300443, 0.00459450686907875, 0.0045893953822197, 0.00458101233353743, 0.00457133495627765, 0.00456305279756218, 0.00455921890329116, 0.00456244201440864, 0.00457381168033718, 0.00459202647250973, 0.00461319797950981, 0.00463160658644742, 0.00464152123996884, 0.00464004959568319, 0.00463037782310234, 0.00462322965974115, 0.00463270620436116, 0.00466408682055921, 0.00470054965040468, 0.00471231772340809, 0.0047074532466891, 0.00475064503104764, 0.00480080081474619, 0.00480424105290959, 0.00487676564756309, 0.00497762211835877, 0.00489562154263041, 0.00481613643423607, 0.00492120579009286, 0.004983137410533, 0.00497974080517785, 0.00501713991039226, 0.00506073006876574, 0.0050517115417672, 0.00505817537731162, 0.00509544642911765, 0.00513330389254392, 0.00515116100274532, 0.0051511843885655, 0.00514571468751642, 0.00514456241279196, 0.00515050125070355, 0.0051608286412181, 0.00517089262511252, 0.00517701695815786, 0.0051779695840018, 0.00517503702843034, 0.00517110154127641, 0.00516924449074839, 0.00517144280751517, 0.00517782889796437, 0.00518672564172206, 0.00519534914106181, 0.00520084584322787, 0.00520128020488435, 0.00519628251713691, 0.00518721228847153
flux1:, 0.656647157190637, 0.0046417197296208, 0.00465506332963774, 0.00466878639981076, 0.00467987018510676, 0.0046861683980681, 0.00468669414756292, 0.00468161429826315, 0.00467217053589805, 0.00466065170009578, 0.00465028472334418, 0.00464475800385812, 0.00464723951737978, 0.00465912546973794, 0.00467905532665707, 0.00470272330670363, 0.00472377275891394, 0.00473583568724377, 0.00473560472146723, 0.00472623511889954, 0.00471885910673674, 0.00472827397855236, 0.00476024401273285, 0.00479754443034426, 0.00480930918576808, 0.00480412951998905, 0.00485018926154523, 0.00490546186007503, 0.0049113047162675, 0.00499003535547501, 0.00509534671301706, 0.00501413874580099, 0.00493456403607969, 0.00504202102107747, 0.00510663477576754, 0.00510215282356476, 0.00514155529155907, 0.00518720648377545, 0.00517844233113086, 0.00518676292444783, 0.00522797460435314, 0.00526997009645885, 0.00529064468767324, 0.00529178286797821, 0.00528605989725623, 0.00528384948278177, 0.00528846426133336, 0.00529762422299801, 0.00530696174933399, 0.00531295600056167, 0.00531441842539341, 0.00531257335812182, 0.00531013088038301, 0.00530989743918124, 0.00531351447764015, 0.00532079687815446, 0.00532985748822308, 0.00533787500524055, 0.00534214813299199, 0.00534104971101465, 0.00533460331927824, 0.005324554961344
flux1:, 0.65690960609439, 0.00471758948444648, 0.00473225680334341, 0.00474813783272881, 0.00476164274329119, 0.00477000594074422, 0.00477173116917992, 0.00476670827837194, 0.00475619966182313, 0.00474281289327842, 0.00473032487735471, 0.00472307431552872, 0.00472480237488755, 0.00473722121454235, 0.00475891253187082, 0.00478514584411646, 0.00480891552068663, 0.00482320753578474, 0.00482429806799497, 0.00481531418269197, 0.00480779496008379, 0.00481722677209081, 0.00484985641630434, 0.00488805903034912, 0.00489986584180839, 0.0048943913943932, 0.00494342054238307, 0.00500405001632552, 0.00501238679403221, 0.00509761910834845, 0.00520742729060754, 0.00512738677222183, 0.00504807737016391, 0.00515796108660328, 0.00522555880048277, 0.00522006048647048, 0.00526167066110296, 0.00530953117126811, 0.00530105128204942, 0.00531126370010221, 0.00535650718652493, 0.00540276907783542, 0.00542639476483554, 0.00542876152161114, 0.00542286733959729, 0.00541965050070061, 0.00542296999614737, 0.00543097386881152, 0.0054395808318772, 0.00544542809050969, 0.00544737800166338, 0.00544660446030639, 0.00544565683720418, 0.00544707254096803, 0.00545215530711687, 0.00546039332758414, 0.00546967676920915, 0.00547713449336558, 0.00548020792472728, 0.00547757327577921, 0.00546964803746546, 0.00545857162196033
flux1:, 0.657172054998143, 0.0047852674949382, 0.00480127341081126, 0.00481933849505115, 0.00483529851276139, 0.00484576372742563, 0.0048487236748556, 0.0048437878972162, 0.00483223840084903, 0.00481700209188942, 0.00480240727730517, 0.0047934449365441, 0.00479443212372419, 0.00480739992326982, 0.0048308740060694, 0.00485969872605345, 0.00488621877961175, 0.00490277768007988, 0.0049052448214818, 0.00489672865412566, 0.00488917385273464, 0.00489874200818747, 0.00493214909449548, 0.00497136327779241, 0.00498329195342697, 0.00497755723433518, 0.00502964711503506, 0.00509585093794835, 0.00510672220666129, 0.00519871779603647, 0.00531301592155647, 0.00523452999941063, 0.00515587959800468, 0.00526825139360858, 0.00533920045749527, 0.00533281243258408, 0.00537689277081205, 0.00542714488581302, 0.00541898033824864, 0.00543108577513835, 0.00548039730619011, 0.00553099810120903, 0.00555766631031517, 0.00556135513827434, 0.0055553776708524, 0.00555123818064141, 0.005553343631112, 0.00556026409210245, 0.00556819197969464, 0.00557391153680675, 0.00557633456982121, 0.00557659460300465, 0.00557709769813802, 0.00558013017037981, 0.00558667093921103, 0.00559588665184659, 0.00560544202531255, 0.00561240661694708, 0.00561435035002458, 0.00561023661707198, 0.00560086251031014, 0.00558875280469732
flux1:, 0.657434503901897, 0.00484399388418711, 0.00486131919936476, 0.00488154576208242, 0.00489994409893477, 0.00491250839405878, 0.00491671929959231, 0.00491190775253253, 0.00489937282031736, 0.00488235361882544, 0.00486571905159787, 0.00485510067219593, 0.00485538270031745, 0.00486891220678919, 0.00489416182864054, 0.00492555817018972, 0.00495480765905503, 0.00497362803815158, 0.0049775027592383, 0.0049695379866719, 0.00496208294356808, 0.00497195339109713, 0.00500630912008165, 0.00504669343025269, 0.0050588612128325, 0.00505291744585319, 0.00510815069568986, 0.00518012290171263, 0.00519351746846429, 0.00529250040458385, 0.00541123048604454, 0.00533469804004544, 0.00525713981438051, 0.00537208279741371, 0.00544681785978391, 0.00543972821851922, 0.00548660542576169, 0.00553946845241434, 0.00553165465793696, 0.00554562235709968, 0.00559898247889493, 0.00565393572895298, 0.0056836912108905, 0.0056887704019446, 0.0056827991208805, 0.00567785014337267, 0.00567887516465647, 0.00568484924419141, 0.00569221107415773, 0.00569786626072142, 0.00570076400326067, 0.00570200380740714, 0.00570387003253943, 0.00570842701304179, 0.00571635712376648, 0.00572652633556287, 0.00573638323754316, 0.00574293403799838, 0.00574386034118384, 0.00573838653090494, 0.00572766000605334, 0.00571456655227276
flux1:, 0.65769695280565, 0.00489296940124271, 0.00491155292726389, 0.00493386344102226, 0.0049546286818511, 0.00496924789700361, 0.00497470795075709, 0.00497006704756142, 0.0049566362873782, 0.00493795120032997, 0.00491939759315622, 0.00490722200406619, 0.00490685593895567, 0.00492095422924748, 0.00494794151513586, 0.0049818426640351, 0.0050137497758661, 0.00503478469568837, 0.00504007672880109, 0.0050327525566246, 0.00502556488987453, 0.00503595500947326, 0.00507148826373917, 0.00511325338818545, 0.00512581717611507, 0.00511973511746905, 0.00517818738600546, 0.00525609844802615, 0.00527195485385198, 0.00537810878421974, 0.00550116085692919, 0.0054269923396921, 0.00535099921817135, 0.00546861731399623, 0.00554764075713354, 0.00554010122847458, 0.00559017157604514, 0.00564590463191284, 0.00563848484031399, 0.00565425576935395, 0.0057115913088196, 0.00577085113933229, 0.00580368925593848, 0.00581019768476819, 0.00580431892202813, 0.00579869902067372, 0.00579882747330957, 0.00580405722135904, 0.00581103139953763, 0.00581673618364485, 0.00582013415680411, 0.00582229146078818, 0.00582539450890723, 0.00583132443492707, 0.00584051025735329, 0.00585155461668303, 0.00586171319713523, 0.00586793265642877, 0.00586798929625465, 0.00586133413164592, 0.00584942132003456, 0.00583545639156489
flux1:, 0.657959401709403, 0.00493135305237027, 0.00495108551618659, 0.00497534372407589, 0.00499834860646291, 0.00501493832680303, 0.00502163000427135, 0.00501721812611113, 0.00500301737057972, 0.00498283458673786, 0.00496253574118304, 0.0049489431881658, 0.00494800532871927, 0.00496267201567718, 0.00499132764871324, 0.00502762036571638, 0.00506206443725766, 0.00508522853467846, 0.00509193005053109, 0.00508534499989982, 0.00507862820744903, 0.00508980989186083, 0.00512680925653505, 0.00517021883209308, 0.00518337616102255, 0.00517724858380765, 0.00523898998264058, 0.00532298738995617, 0.00534119768791171, 0.00545466369119037, 0.00558187623240385, 0.00551049379211635, 0.0054365781024225, 0.00555699456084656, 0.00564087515114602, 0.00563320151013231, 0.0056869345895892, 0.00574583897056066, 0.00573886799021279, 0.00575636001375685, 0.00581754871942609, 0.0058810121975632, 0.00591687833063875, 0.00592482223747643, 0.00591911429814362, 0.00591298213583146, 0.00591244381331164, 0.00591719433468262, 0.00592402600233478, 0.00592994980991059, 0.00593390488479064, 0.00593691716547531, 0.00594109877928322, 0.00594819407097541, 0.00595843559907047, 0.0059702164946364, 0.00598063790471832, 0.00598660077678031, 0.00598596157714139, 0.00597835780505378, 0.00596549410900898, 0.00595083782837042
flux1:, 0.658221850613157, 0.00495826484618943, 0.00497898562488533, 0.00500499609103808, 0.00503005950242819, 0.00504849857062639, 0.00505639244898417, 0.00505228291437508, 0.00503747555648975, 0.00501601392064594, 0.00499419470282809, 0.00497936413477172, 0.00497794759488104, 0.00499317356524722, 0.00502339718684668, 0.00506192391798917, 0.00509873886528662, 0.00512391239717051, 0.00513200185841801, 0.00512626677111335, 0.00512026202212824, 0.00513256208730347, 0.00517137483445493, 0.0052167436279012, 0.00523073199386881, 0.00522467528740231, 0.00528977116830804, 0.00537998067605663, 0.00540039611798965, 0.00552127152630708, 0.00565243305394782, 0.00558427080664346, 0.00551298311830627, 0.00563633832053819, 0.00572570736249439, 0.00571827796810044, 0.00577621809621765, 0.00583863888924959, 0.0058321868901197, 0.0058513011359779, 0.00591617875266697, 0.00598369114447618, 0.00602248249908555, 0.0060318335917841, 0.00602636190863682, 0.00601988975111391, 0.0060189538561442, 0.00602354852643376, 0.00603054805191597, 0.00603691833431023, 0.00604152505268853, 0.00604533811802379, 0.00605041663420953, 0.00605841973099491, 0.00606945218568678, 0.00608176709261461, 0.00609236510873869, 0.00609812714416048, 0.00609698037280068, 0.00608870566422495, 0.0060751914733221, 0.00606009350898198
flux1:, 0.65848429951691, 0.00497279384835846, 0.00499429124230172, 0.00502180269528361, 0.00504869507755403, 0.00506883159612254, 0.00507789143570945, 0.00507417548629908, 0.00505896283652075, 0.00503648980713076, 0.00501342260228613, 0.00499756789742602, 0.00499577986519564, 0.00501154646006715, 0.0050432080764723, 0.00508377028552279, 0.00512274908003799, 0.00514978247753888, 0.00515922816731618, 0.0051544678413747, 0.00514945330816172, 0.00516325061233517, 0.00520427819366366, 0.00525196737436816, 0.00526706162030029, 0.00526121608289329, 0.00532972693949432, 0.00542625446341899, 0.00544869270027153, 0.00557703112854975, 0.00571188293122349, 0.00564738728403604, 0.0055793143287635, 0.00570576272615197, 0.00580130713936023, 0.0057945596017259, 0.00585732417799371, 0.00592365068770293, 0.0059178069691998, 0.00593843508541194, 0.00600680450029266, 0.00607816729078655, 0.00611973726168793, 0.00613043246644519, 0.0061252451282507, 0.00611861138936821, 0.00611757790110682, 0.00612239070984925, 0.00612992910128444, 0.00613703126702154, 0.00614242657937491, 0.00614700303543933, 0.00615278336254579, 0.00616139543747338, 0.00617289414666689, 0.00618547601346666, 0.00619611065105841, 0.00620169764834857, 0.00620023294438222, 0.00619159778826716, 0.0061777903171629, 0.00616256775726758
flux1:, 0.658746748420663, 0.00497401079863098, 0.00499602612192524, 0.00502473857977676, 0.00505319046137531, 0.00507484981351135, 0.0050850383510347, 0.00508182763205869, 0.00506644789206057, 0.00504327572934322, 0.00501927525470539, 0.00500264033931175, 0.00500059896870555, 0.00501687751178821, 0.00504981974461562, 0.00509218225058015, 0.00513308219187407, 0.00516180085196441, 0.00517256377458313, 0.00516891689218103, 0.00516520428625155, 0.00518092331483403, 0.00522461329348639, 0.00527502283969043, 0.00529153054447954, 0.00528605918922268, 0.00535803973704424, 0.0054609738558799, 0.00548522732944523, 0.00562104011681501, 0.00575928015415786, 0.00569891013603627, 0.00563467177052379, 0.00576437782443754, 0.00586682979503372, 0.00586125585747818, 0.00592953017821188, 0.00600019469753149, 0.00599507130609267, 0.0060171033412493, 0.00608874536447497, 0.00616372675502089, 0.00620789189558984, 0.00621983505841569, 0.00621495911765986, 0.00620834032104098, 0.00620752951740458, 0.00621297464777614, 0.00622147581359148, 0.00622965026204863, 0.00623601626569146, 0.00624134338344201, 0.0062476279949989, 0.00625652013927293, 0.00626810880824705, 0.00628062895477549, 0.0062911028407383, 0.00629650098021197, 0.00629489570632294, 0.00628622894191963, 0.00627253044690845, 0.00625756165941578
flux1:, 0.659009197324416, 0.00496098385174014, 0.00498321913647065, 0.00501279430755175, 0.00504250722715247, 0.00506550126714638, 0.00507678589190955, 0.00507421373388243, 0.00505893909718243, 0.00503541900372322, 0.00501083536756369, 0.00499368820460471, 0.00499151913276861, 0.0050082707704046, 0.00504231187887091, 0.00508620810927858, 0.00512875681113711, 0.00515896605802958, 0.00517100215950737, 0.00516861948175231, 0.00516654784266129, 0.00518464894796482, 0.00523148370752273, 0.0052850423011983, 0.00530329736015571, 0.0052983833484886, 0.00537388108027793, 0.00548329607514962, 0.00550914141025701, 0.00565240057962946, 0.00579368866852599, 0.00573791627844618, 0.00567816154160644, 0.00581129462173045, 0.00592141781357028, 0.00591755659100499, 0.00599208490163186, 0.00606755939439092, 0.00606329446027145, 0.00608662714048626, 0.0061613124551696, 0.00623965991951002, 0.00628620940303342, 0.00629927517091115, 0.00629471417067353, 0.00628827682143708, 0.00628801738512893, 0.00629453631657026, 0.00630446626734692, 0.00631410239873118, 0.00632166674373121, 0.0063277632531559, 0.00633436370535484, 0.00634319022708949, 0.00635445252109471, 0.00636652733374863, 0.00637658548517541, 0.00638173385270748, 0.00638013985826801, 0.00637177269418763, 0.00635861557977517, 0.00634433010503344
flux1:, 0.65927164622817, 0.00493279575206767, 0.00495492442272066, 0.00498499846020358, 0.00501565719879601, 0.00503979351515553, 0.00505215085955023, 0.00505037162366849, 0.00503550303932754, 0.00501201704124043, 0.00498722701800946, 0.00496985252954011, 0.00496768510347546, 0.00498486102159681, 0.00501979874217166, 0.00506493695028313, 0.00510883911544428, 0.00514032945164262, 0.00515359134191931, 0.00515263244703053, 0.00515255960205798, 0.00517352648062514, 0.00522400939179192, 0.00528116240855924, 0.00530151722024432, 0.00529736031355524, 0.00537641398410027, 0.0054923732843134, 0.0055195816251675, 0.00567022431356229, 0.00581418874812027, 0.00576349936169481, 0.00570890174827668, 0.00584563006979457, 0.0059642027529431, 0.00596263249662256, 0.00604420536473629, 0.00612499574232782, 0.00612175637246878, 0.00614630157100457, 0.00622380338823922, 0.00630525776606907, 0.00635396506934784, 0.00636800505858015, 0.0063637381945157, 0.00635763113047479, 0.00635824741032463, 0.00636629400206454, 0.00637814725632639, 0.00638967447447156, 0.00639870819693341, 0.00640562955552046, 0.00641237796975914, 0.00642079129512891, 0.00643128543766047, 0.00644248691346063, 0.00645182037662435, 0.00645660648398902, 0.00645513828800164, 0.00644738779961984, 0.00643521735407335, 0.00642208212505383
flux1:, 0.659534095131923, 0.00488856101937698, 0.00491024057903981, 0.00494043801019161, 0.00497172288408617, 0.00499681298090229, 0.00501023149813531, 0.00500941736381288, 0.00499527665593449, 0.004972227178518, 0.00494762382446499, 0.00493031594684621, 0.00492827936144616, 0.00494582155107142, 0.00498143789812006, 0.00502750848324618, 0.00507245363280441, 0.00510500650798385, 0.00511944501949999, 0.00512007407819804, 0.00512236646185773, 0.00514669172311079, 0.00520133165442325, 0.00526252799119608, 0.00528534481504314, 0.0052821574182548, 0.00536479593821355, 0.00548735575563137, 0.00551570407196446, 0.00567363819795551, 0.00581988391537162, 0.00577477678332423, 0.00572602889272123, 0.00586651270703346, 0.00599430850053684, 0.00599563706626635, 0.00608507543019759, 0.00617171328169282, 0.00616969780537358, 0.00619539098970356, 0.00627549795485175, 0.00635980849008187, 0.00641044487222619, 0.00642529607004811, 0.00642127931546543, 0.00641562712102148, 0.00641742621904504, 0.00642745037953346, 0.00644173399443758, 0.0064556098581835, 0.00646642249465836, 0.00647426420250142, 0.00648102409144458, 0.00648869060247009, 0.00649796646214437, 0.00650783638460286, 0.00651608993593913, 0.00652034886575751, 0.00651907420659232, 0.0065122273737063, 0.00650148305633929, 0.00648998548923488
flux1:, 0.659796544035676, 0.00482744245306715, 0.00484832808666044, 0.00487827568656154, 0.00490987370588546, 0.00493573910082242, 0.0049502189333181, 0.00495055377825048, 0.00493747308916195, 0.0049152704287786, 0.0048912513657998, 0.00487430459162494, 0.00487252425053427, 0.00489036706195426, 0.00492643426358922, 0.00497311833170033, 0.00501878963480674, 0.00505218394815603, 0.00506774989139513, 0.00507013105288426, 0.00507515268787723, 0.00510332245974066, 0.00516261754688581, 0.00522829602255342, 0.00525393810663964, 0.00525194151787796, 0.00533818361272493, 0.00546739643872527, 0.00549667981278503, 0.0056617905575287, 0.00580990885008899, 0.0057708976704471, 0.00572870538568569, 0.00587308975683021, 0.00601085692645743, 0.00601571112225911, 0.00611384757201306, 0.00620687942181482, 0.00620631875352248, 0.00623312714741542, 0.00631565604743201, 0.00640259573394159, 0.00645494494416303, 0.00647044010669458, 0.00646660948396218, 0.00646150749516682, 0.0064647668896899, 0.00647719754425018, 0.00649441332907312, 0.00651110913945446, 0.00652404107261868, 0.00653293964222859, 0.00653961541238266, 0.00654623141774901, 0.006553849333134, 0.00656191658169357, 0.00656870040160319, 0.00657221796181375, 0.00657115151801771, 0.00656545085499233, 0.00655654718328473, 0.00654717591025676
flux1:, 0.660058992939429, 0.00474866727347197, 0.00476842532625649, 0.00479776485853737, 0.00482937881034901, 0.00485585438442707, 0.00487140420951508, 0.00487307461930126, 0.00486138349511988, 0.00484043167654873, 0.00481738658330289, 0.00480108747774735, 0.0047996819493529, 0.00481775466829651, 0.00485404234307677, 0.00490102152593231, 0.00494710572794935, 0.0049811251347013, 0.0049977714971416, 0.00500206438202784, 0.00501016575661367, 0.0050426441734809, 0.00510706561333556, 0.00517764153139833, 0.00520646451837174, 0.0052058858776901, 0.0052957406150941, 0.00543165813689465, 0.00546170291225866, 0.00563385942709751, 0.00578343902301679, 0.00575105247832007, 0.00571612878806862, 0.00586453636300753, 0.0060129767220206, 0.0060219907163109, 0.00612964867394119, 0.00622962306126428, 0.00623078093767719, 0.00625871106414406, 0.00634351887289505, 0.00643289944887445, 0.00648677298992459, 0.00650275261947253, 0.00649902961941384, 0.0064945409325939, 0.00649949732495226, 0.00651472545334922, 0.00653535103307425, 0.00655533526630559, 0.00657074735509299, 0.00658087859903293, 0.0065874230462722, 0.00659272997729589, 0.0065982803743751, 0.0066040806008234, 0.0066089855266874, 0.00661150551248658, 0.00661060638729118, 0.00660623812887907, 0.00659954627008072, 0.00659277047864944
flux1:, 0.660321441843183, 0.00465154424537805, 0.00466986474437084, 0.00469826380240476, 0.00472961871570228, 0.00475655310295296, 0.00477318410656859, 0.00477636798175766, 0.00476637878052873, 0.00474706055895379, 0.00472535857844487, 0.00470997782989951, 0.00470905675129374, 0.00472728732749174, 0.00476357083266654, 0.00481053815502079, 0.00485673634679231, 0.00489117718719432, 0.00490886179213284, 0.0049152173766977, 0.00492672473151847, 0.00496393889121157, 0.00503391524458724, 0.00510976745834784, 0.0051421113782965, 0.00514318154802901, 0.00523664950631322, 0.0053793243894953, 0.00541000182938009, 0.0055890634704923, 0.00573970259025435, 0.00571448462639852, 0.00568754313298047, 0.00584006733168384, 0.00599981575313315, 0.00601361874664505, 0.00613159023186982, 0.00623904309910704, 0.00624221497692311, 0.00627131917267817, 0.00635831394166052, 0.00644999986909042, 0.00650525207736434, 0.00652157740996876, 0.00651787637022544, 0.00651403110812806, 0.00652087110206897, 0.00653923362881436, 0.00656370310552735, 0.00658742321782101, 0.00660568388192809, 0.00661725826730251, 0.00662367740956865, 0.00662747528139426, 0.00663059799489403, 0.00663369467007037, 0.00663631034387379, 0.00663754569914041, 0.00663671899903405, 0.00663380464442478, 0.00662963579915146, 0.00662588428210422
flux1:, 0.660583890746936, 0.00453548388934268, 0.00455209157349199, 0.00457925214396762, 0.00461009904617435, 0.00463735232696845, 0.00465506990993607, 0.00465992352969514, 0.00465191613206984, 0.00463457809217954, 0.0046145559491671, 0.00460034149433595, 0.00460000466213545, 0.00461832452526648, 0.0046543941479597, 0.00470106543297627, 0.00474710409148213, 0.00478178345709827, 0.00480047181027823, 0.00480902869775631, 0.00482423392169532, 0.00486655955388027, 0.00494246170039641, 0.00502392023253676, 0.00506010212942414, 0.00506305439634451, 0.00516012891025788, 0.00530961480939419, 0.00534085461673206, 0.00552667595961555, 0.00567799473782957, 0.00566050424277731, 0.00564225231703192, 0.00579895132265851, 0.00597055670516304, 0.00598976011233043, 0.00611878272633871, 0.00623422174091583, 0.00623973221313753, 0.00627011365084802, 0.0063592637140988, 0.006453184487173, 0.00650972666905568, 0.00652629299824163, 0.0065225300802443, 0.0065193269944347, 0.00652818009906288, 0.00654994538836837, 0.00657863040141148, 0.00660649364374935, 0.00662796370940402, 0.00664121865571745, 0.00664757333329338, 0.00664973152847025, 0.00665013366589739, 0.00665013933140696, 0.00665007430575147, 0.00664972167740228, 0.00664882422491249, 0.00664741602440174, 0.00664600760015165, 0.00664564869228838
flux1:, 0.660846339650689, 0.00440002415651157, 0.00441468778429073, 0.00444035252752754, 0.00447046981034668, 0.00449790917405674, 0.00451670334972767, 0.00452334802570728, 0.00451755500366436, 0.00450249377893382, 0.00448444536988225, 0.00447161701143747, 0.00447195469871238, 0.0044903043376399, 0.00452597470462064, 0.00457209970057092, 0.00461774113432275, 0.00465250430820433, 0.00467217209009912, 0.00468305287941684, 0.00470220389701672, 0.00474995165003698, 0.00483207822868332, 0.00491941223905756, 0.00495971921351563, 0.00496478835760519, 0.00506545601125688, 0.00522180512673135, 0.00525360788186072, 0.00544604178639703, 0.00559769427198921, 0.00558850371118938, 0.00557963517625908, 0.00574052700377614, 0.00592443528303705, 0.00594961972469416, 0.00609035339284233, 0.00621424189153883, 0.0062224405839974, 0.0062542563250554, 0.00634559725207976, 0.00644175739287295, 0.00649957027439827, 0.00651631988789448, 0.00651242316203625, 0.00650983348362306, 0.00652076779180596, 0.0065461234359416, 0.00657931545067083, 0.0066116694404745, 0.00663668521403061, 0.00665187438576133, 0.00665827821300379, 0.00665874274232382, 0.00665621394264649, 0.00665281041319481, 0.00664971308923328, 0.00664747000152205, 0.00664631992831332, 0.00664640063971797, 0.00664790605743997, 0.00665122963285992
flux1:, 0.661108788554442, 0.00424486361825861, 0.00425740355004657, 0.00428136006442622, 0.00431055305841674, 0.00433804735216654, 0.00435788298233663, 0.00436639254094957, 0.00436298595385943, 0.00435043651562829, 0.00433460458398223, 0.00432335030767633, 0.00432444459258599, 0.00434277930025339, 0.00437789811339474, 0.00442327028294252, 0.00446832141054359, 0.00450304774108352, 0.00452368222858264, 0.00453698949179145, 0.00456028079365425, 0.00461368281134049, 0.00470224578179783, 0.00479565151349964, 0.00484033376171364, 0.00484775476929788, 0.00495199417113726, 0.0051152516787442, 0.0051476990193946, 0.00534659708822472, 0.00549828193105579, 0.005497974427856, 0.00549916159026188, 0.00566422037084436, 0.00586075989198214, 0.00589246235546582, 0.00604546627305021, 0.00617820750373677, 0.00618946353267092, 0.00622292517050656, 0.00631656388370332, 0.00641505000197113, 0.00647419379325828, 0.00649112780181093, 0.00648704787171388, 0.00648502118296199, 0.00649804193481714, 0.00652708543873936, 0.0065649800993764, 0.00660209399765423, 0.00663094921121909, 0.00664832907586317, 0.00665494254919906, 0.0066537391261666, 0.00664816317000577, 0.00664111943294912, 0.00663469859057867, 0.00663028225248379, 0.00662867194374672, 0.00663015890965459, 0.0066346416785616, 0.00664184430303337
flux1:, 0.661371237458196, 0.00406990335085882, 0.00408019750559076, 0.0041022809649417, 0.00413038042930532, 0.00415779457091051, 0.00417860258118257, 0.00418899283181697, 0.00418807366811873, 0.00417820042603312, 0.00416477068874916, 0.00415524462215452, 0.00415717125450357, 0.00417546621155025, 0.00420992123934473, 0.00425438504127811, 0.00429870338007146, 0.00433330963088034, 0.0043549093115977, 0.00437072064041946, 0.00439828353038754, 0.00445747991990488, 0.00455258984409165, 0.00465217814787337, 0.00470144148177325, 0.00471144705518064, 0.0048192249584389, 0.00498941970319727, 0.00502268096097063, 0.00522789083955761, 0.00537935975770948, 0.00538852407871302, 0.00540040888138533, 0.00556956234320357, 0.00577893165813351, 0.00581763321257827, 0.00598334336610372, 0.00612526561740418, 0.00613996079777751, 0.00617533233717826, 0.00627144782222118, 0.00637243213815762, 0.00643305356997573, 0.00645024194599309, 0.00644596251154623, 0.00644443430594646, 0.00645948541204308, 0.00649221827430193, 0.00653490263597827, 0.00657694986288389, 0.00660987731818707, 0.00662969149107499, 0.00663671233544394, 0.00663394485852168, 0.0066253067802044, 0.00661449343178444, 0.00660453708417298, 0.00659770369583287, 0.00659541531942065, 0.0065981686410685, 0.00660560109080491, 0.00661677527303162
flux1:, 0.661633686361949, 0.00387529746868222, 0.00388328571729031, 0.00390338023190562, 0.00393024039767885, 0.00395743051006878, 0.00397910104279105, 0.00399132214845693, 0.00399291314765957, 0.00398580429920116, 0.00397490209157737, 0.00396722377883713, 0.00397005389997539, 0.00398830763959905, 0.00402203085995625, 0.0040654854127206, 0.00410898128645567, 0.00414342166901057, 0.00416599346586283, 0.00418435517021228, 0.00421624740576609, 0.00428127231264055, 0.00438292309186078, 0.00448870623794234, 0.00454270360642199, 0.00455551966688397, 0.00466678368597691, 0.00484391464886502, 0.00487824869760484, 0.00508960778019747, 0.00524067097897061, 0.00525989389407839, 0.00528307794023368, 0.00545620591786709, 0.00567846388662129, 0.00572457833048596, 0.0059032859363194, 0.00605462901011797, 0.00607315007789186, 0.00611074281544452, 0.00620958290189227, 0.00631332265878812, 0.00637565840210305, 0.00639324759928983, 0.0063887953588472, 0.00638769588204174, 0.00640466435500189, 0.00644098992523556, 0.00648843332653362, 0.00653547679929255, 0.00657263070026488, 0.00659509285511203, 0.00660274300248916, 0.00659858735485123, 0.00658697547545069, 0.00657237471080629, 0.00655876607173825, 0.00654932942223202, 0.00654615208903483, 0.00654998641440581, 0.00656025320500139, 0.00657538147832578
flux1:, 0.661896135265702, 0.00366151096186879, 0.00366719787469368, 0.00368523676605242, 0.00371073337136324, 0.00373754324360241, 0.00375992140213378, 0.00377385372660124, 0.00377789596006294, 0.00377356118647428, 0.00376525039884453, 0.0037595048489925, 0.00376330576599388, 0.00378154106800983, 0.00381450898631244, 0.00385690723821019, 0.00389954151774476, 0.0039338039397862, 0.00395735777032603, 0.00397827708617411, 0.00401447184887588, 0.00408523912608171, 0.00419329219936334, 0.00430516990240565, 0.00436399158427932, 0.00437983016637886, 0.00449449764485791, 0.00467851585004024, 0.0047142671134936, 0.00493159232509959, 0.0050821201878294, 0.00511197571290122, 0.00514700889457974, 0.00532394257911713, 0.00555900055116457, 0.0056128643028331, 0.00580469551732813, 0.00596559883896871, 0.00598832897052978, 0.00602849327479515, 0.0061303670529625, 0.00623719928842756, 0.00630157521183534, 0.00631979278494952, 0.00631524608828528, 0.0063145099930439, 0.00633323311294201, 0.00637295846454233, 0.00642500770381638, 0.00647698857884817, 0.00651842866207791, 0.00654370501901408, 0.00655221492648537, 0.00654690834854808, 0.00653251097117319, 0.00651422139265611, 0.00649695087875792, 0.00648479902730874, 0.0064805464996228, 0.00648524571399931, 0.00649815196682141, 0.0065171062719556
flux1:, 0.662158584169456, 0.0034293824246994, 0.00343283810180775, 0.00344880306961092, 0.00347283157148799, 0.00349909074763673, 0.00352197523999318, 0.00353742887920543, 0.00354378211183852, 0.00354215340643309, 0.00353643725489126, 0.00353267510048084, 0.0035375093272125, 0.00355577074135875, 0.00358800018917089, 0.00362934309879501, 0.00367112021803727, 0.00370521870892755, 0.00372975950023874, 0.00375319552694293, 0.00379357001045939, 0.00386985882117544, 0.00398402716092892, 0.00410177200861132, 0.00416543437290925, 0.00418448361593101, 0.00430242655902617, 0.00449321227481675, 0.00453080015196821, 0.00475387356118116, 0.00490379412188413, 0.00494482920542276, 0.00499219665757406, 0.00517271821942658, 0.00542033404335383, 0.00548219746282508, 0.00568709476112541, 0.00585758726634942, 0.00588489713927516, 0.00592801115670151, 0.00603327672555792, 0.0061436079376455, 0.00621043369596093, 0.0062295893707783, 0.00622508503680453, 0.00622466132507421, 0.00624493623269304, 0.00628777811767275, 0.00634415744289515, 0.0064008882690382, 0.00644656688558824, 0.00647475946121809, 0.00648435075563591, 0.00647817738736659, 0.00646127424365812, 0.00643951004878853, 0.00641868243664392, 0.00640379133710564, 0.00639831913056557, 0.00640365304435401, 0.00641893666281777, 0.00644148320595361
flux1:, 0.662421033073209, 0.00318018864152543, 0.00318154720595016, 0.0031954661896703, 0.00321794011564036, 0.0032434636437529, 0.00326660832958373, 0.00328332622146784, 0.00329177278774442, 0.00329270797679809, 0.0032895310234778, 0.00328776812714626, 0.00329369004779652, 0.00331203752677767, 0.0033435766383609, 0.00338390232734952, 0.00342485878970167, 0.00345882250830151, 0.00348434018532833, 0.00351019413241675, 0.00355451838102517, 0.00363595941081341, 0.00375579195128158, 0.00387903466665866, 0.00394746763344324, 0.00396987891133869, 0.00409090523242682, 0.00428824051716032, 0.00432814185965784, 0.00455669194204163, 0.00470598384459474, 0.00475870011756789, 0.00481880720237822, 0.00500264938163146, 0.00526242301213497, 0.00533244317510529, 0.00555014884959169, 0.00573014066101031, 0.00576237921230629, 0.00580883463327262, 0.00591788204177285, 0.00603217239630914, 0.0061019308922486, 0.00612241355241977, 0.00611815124997362, 0.00611801290132393, 0.00613960816461582, 0.00618520291029896, 0.00624551911556173, 0.00630668214310642, 0.00635643539114235, 0.00638756727597126, 0.00639843492157976, 0.00639170841467324, 0.00637265729483838, 0.00634774172856154, 0.00632357783367375, 0.00630602088962314, 0.00629924159968546, 0.00630498357465063, 0.00632233106053094, 0.00634814050223408
flux1:, 0.662683481976962, 0.00291570790009726, 0.00291516320040476, 0.00292710667214751, 0.00294795596061699, 0.00297254567027906, 0.00299566381663316, 0.00301332811842315, 0.00302357987097797, 0.00302686828119198, 0.00302611911685686, 0.00302633508692123, 0.00303338485157406, 0.00305188334070147, 0.0030827978437921, 0.00312216614405643, 0.00316235516534675, 0.00319621476575364, 0.00322267303660412, 0.00325077862201049, 0.00329870549398654, 0.00338476867067857, 0.00350963598848707, 0.00363785110528795, 0.00371088462775111, 0.00373675714531558, 0.00386058872894621, 0.00406412557334725, 0.00410685022955822, 0.00434052866070394, 0.00448920947796136, 0.00455404074408693, 0.0046271957523353, 0.00481404101164198, 0.00508541151458446, 0.00516364627486057, 0.0053936885461564, 0.00558296437216422, 0.0056204492969606, 0.00567063440407594, 0.00578386385416069, 0.00590260574953082, 0.00597583709544693, 0.00599810717378548, 0.00599435073599539, 0.00599450333303993, 0.00601717186418609, 0.00606508882868342, 0.00612884147136031, 0.00619399260758814, 0.00624753644944898, 0.0062815403440314, 0.00629383563955855, 0.0062868799733299, 0.00626609928325673, 0.00623845256692935, 0.0062112850922376, 0.00619123780866892, 0.00618313353227332, 0.00618907787640859, 0.00620814270400546, 0.00623680520427603
flux1:, 0.662945930880715, 0.00263827921235016, 0.00263607741035225, 0.00264615292553407, 0.00266532213646719, 0.00268876928899981, 0.00271154027615266, 0.00272978162400636, 0.00274148946595894, 0.00274685921033955, 0.00274837332522721, 0.00275050862446592, 0.00275870321180256, 0.00277740843913209, 0.00280776381622994, 0.00284623702238842, 0.00288571027110798, 0.00291948262530424, 0.00294680753066035, 0.00297692246401206, 0.00302797965801125, 0.00311796431836733, 0.00324704639982149, 0.00337953894863936, 0.00345688892924358, 0.00348625228668049, 0.00361250050806247, 0.00382172502728096, 0.00386778480060729, 0.0041061387371132, 0.00425424864937561, 0.00433153385888747, 0.00441792810605442, 0.0046074069682553, 0.00488965073201821, 0.00497605373714748, 0.00521773598199996, 0.00541595014256924, 0.00545895807047056, 0.00551323836833958, 0.00563103399161011, 0.00575472504200969, 0.00583200480033549, 0.00585658161862574, 0.00585365664378567, 0.00585414521466073, 0.00587763773789955, 0.00592739567454832, 0.00599399209752203, 0.00606257066259171, 0.00611950268367141, 0.006156213767603, 0.00617002947300642, 0.00616315925024946, 0.00614110749602134, 0.00611122975909667, 0.00608149326247387, 0.006059232383641, 0.00604986320034315, 0.00605584109859906, 0.00607626349415232, 0.00610730781018498
flux1:, 0.663208379784469, 0.00235085505537862, 0.00234728407159279, 0.00235562914728186, 0.00237307559767787, 0.00239516485825565, 0.0024172431335687, 0.00243565243935888, 0.00244841801262777, 0.00245554448413832, 0.00245910705085091, 0.00246305866550246, 0.00247238039666966, 0.00249132148188579, 0.00252116190497251, 0.00255878281143793, 0.00259757036615541, 0.0026312426881076, 0.002659311834984, 0.00269111121246831, 0.00274469615418569, 0.00283772443712279, 0.00297000120894477, 0.00310589490114385, 0.00318714893743294, 0.00321994420511883, 0.00334808357288949, 0.00356227691271068, 0.00361214854111273, 0.00385458847740218, 0.00400216939590214, 0.00409212093719113, 0.00419180595090439, 0.00438349418696695, 0.00467572410844902, 0.00477014031043266, 0.005022533880538, 0.00522920687966406, 0.00527796310027277, 0.00533665991023615, 0.00545935971046191, 0.00558847053491333, 0.00567038226059591, 0.00569782599091058, 0.00569611310995366, 0.00569702634319811, 0.00572110445023199, 0.00577218986345307, 0.00584096435142588, 0.00591230839233197, 0.0059721154902311, 0.00601126942581804, 0.00602662819385603, 0.00602012973341564, 0.00599728312137759, 0.00596573314722941, 0.00593394839054189, 0.00590984517871573, 0.00589935280685475, 0.00590524554938527, 0.00592667235072951, 0.00595958787159022
flux1:, 0.663470828688222, 0.00205704541886768, 0.00205242162946172, 0.00205919536858629, 0.00207488750926879, 0.00209540237280693, 0.0021164285776438, 0.00213457112412782, 0.00214796034946936, 0.002156475684068, 0.00216182421379137, 0.0021674401472162, 0.00217782326376534, 0.00219698307817402, 0.00222630826721544, 0.00226307670773484, 0.00230116636053182, 0.00233468066170919, 0.0023633138491172, 0.0023963860080515, 0.0024517640804966, 0.00254677800749394, 0.00268102302465162, 0.0028192502232061, 0.00290385347787762, 0.00293991324999114, 0.00306925379985147, 0.00328745065971745, 0.00334153361435638, 0.00358729711308304, 0.00373436740381312, 0.00383703469096655, 0.00394989625764467, 0.00414331064336548, 0.00444447596669075, 0.00454663712169125, 0.00480857815341699, 0.00502309475864201, 0.00507776236650679, 0.00514112988014392, 0.00526899274433549, 0.00540393035011818, 0.00549103280887536, 0.00552192096199281, 0.00552184426277705, 0.00552331524753354, 0.00554776296145391, 0.00559964930141842, 0.00566988535488779, 0.00574325185634162, 0.00580532372007419, 0.00584656022947317, 0.00586340728627636, 0.00585752176916412, 0.00583435122219272, 0.00580172206772923, 0.00576847532773213, 0.00574298294372864, 0.00573158890310548, 0.00573733723907311, 0.00575944040025155, 0.00579370072793837
flux1:, 0.663733277591975, 0.00176115049690453, 0.00175580353943822, 0.00176117778791964, 0.00177509440600237, 0.00179382439000772, 0.00181343870987034, 0.00183087041304282, 0.00184442870538485, 0.00185393215133846, 0.00186075921596077, 0.00186783234468182, 0.0018791485441305, 0.00189844299540759, 0.0019271843069232, 0.00196303345267574, 0.00200035039736644, 0.00203358899519863, 0.00206254063568918, 0.00209638564712045, 0.00215269184614506, 0.00224845416188913, 0.00238323152971453, 0.00252252509019209, 0.00260976645518068, 0.0026487942288518, 0.00277845326207031, 0.00299939922308676, 0.00305796928275021, 0.00330608118769331, 0.00345260624263549, 0.00356783480181137, 0.00369356378882367, 0.00388815621154441, 0.00419704257606666, 0.0043065622685219, 0.00457665277093496, 0.00479826160144376, 0.00485893000264526, 0.00492713143566214, 0.005060302443526, 0.00520137044588817, 0.00529416033077514, 0.00532905902870206, 0.00533106935127129, 0.00533327209238562, 0.00535790483050045, 0.00541007121084738, 0.0054810256281924, 0.00555561456254594, 0.00561926235677926, 0.00566213439436149, 0.00568033510132659, 0.00567524487858712, 0.00565219380665083, 0.00561908656009952, 0.00558500479722351, 0.00555864008948523, 0.00554663799055751, 0.00555224659154714, 0.00557473887412823, 0.00560982535128509
flux1:, 0.663995726495728, 0.0014681780795714, 0.00146243502920398, 0.00146658614341609, 0.00147871715623376, 0.0014954671710558, 0.00151332501011923, 0.00152961076468994, 0.0015428798273326, 0.00155294909250611, 0.00156090549596987, 0.00156916755214974, 0.00158121160009785, 0.00160046919740353, 0.00162846635138353, 0.00166324002402624, 0.00169962786190435, 0.0017324004587316, 0.00176135391332691, 0.00179538454434769, 0.00185162827138212, 0.00194672678302635, 0.00208039115375244, 0.00221927809800713, 0.00230827675397484, 0.00234982589907653, 0.00247869971186808, 0.00270080890757208, 0.00276396864812691, 0.00301319880710308, 0.00315905786835219, 0.0032864444558034, 0.00342450456999908, 0.00361965434802177, 0.00393488348758951, 0.00405125134388586, 0.00432786471184032, 0.00455567935301255, 0.00462235221109747, 0.00469543588230048, 0.00483391146320925, 0.0049812688478071, 0.00508014033083464, 0.00511957108119135, 0.00512412424870413, 0.00512726542860689, 0.00515193534265724, 0.00520388341196586, 0.00527481067169444, 0.00534979150225617, 0.00541427075857106, 0.00545825887258761, 0.00547760144193964, 0.00547342039350979, 0.00545088452312927, 0.00541788161971339, 0.00538360470546827, 0.00535692509502205, 0.00534466704013649, 0.00535020331932826, 0.00537284980388713, 0.00540827327856628
flux1:, 0.664258175399482, 0.00118383963449868, 0.00117801006102005, 0.0011811124873978, 0.0011914621132256, 0.0012060643708545, 0.00122185437894046, 0.00123658835011134, 0.00124912445267457, 0.00125932817254889, 0.00126802709017004, 0.00127714371055848, 0.00128962043060307, 0.0013085636401137, 0.00133554359503193, 0.00136897588739847, 0.00140417985247511, 0.00143621260695035, 0.00146477639471482, 0.00149832116863062, 0.00155339365821087, 0.00164624864873643, 0.00177694807846258, 0.00191374511202488, 0.00200343765093636, 0.00204689028406036, 0.00217362673576588, 0.00239494182086666, 0.00246256942320504, 0.00271138946116228, 0.00285633936686824, 0.00299518409642508, 0.0031447770877042, 0.00333978148022705, 0.00365980995650751, 0.00378238491531288, 0.00406367585775482, 0.00429667749346453, 0.00436926036516006, 0.00444713672430193, 0.00459073148785732, 0.00474435204370466, 0.00484955502342982, 0.00489395824607437, 0.00490148876022359, 0.00490579457445313, 0.00493039147328862, 0.0049816591552332, 0.00505183452194138, 0.0051263735566701, 0.00519090993769402, 0.00523544102019548, 0.00525564428311753, 0.00525241284830605, 0.00523072331600206, 0.00519836292884108, 0.00516451441096885, 0.0051380909609583, 0.00512596848078625, 0.00513155539114323, 0.00515417967243121, 0.00518949881505846
flux1:, 0.664520624303235, 9.14516595975693e-4, 9.08880038242341e-4, 9.11102813363714e-4, 9.19695725323973e-4, 9.32024329481987e-4, 9.45488600546804e-4, 9.58316168066774e-4, 9.69709735148933e-4, 9.79621213695246e-4, 9.88643903843525e-4, 9.98211822902535e-4, 0.00101072592693119, 0.00102895598957207, 0.00105451562438533, 0.00108621425412661, 0.00111986767430924, 0.00115079477811924, 0.00117850068106973, 0.00121080869444691, 0.00126349260690843, 0.00135236698919243, 0.00147804863337077, 0.00161085978251475, 0.00169998831307685, 0.00174453462925888, 0.00186750777565185, 0.0020856646158697, 0.00215736278036098, 0.00240390403453519, 0.00254754094337527, 0.00269679795117387, 0.00285682721209372, 0.00305089026337178, 0.00337400666030967, 0.0035020094141803, 0.00378592812720502, 0.0040229696060952, 0.00410125769086855, 0.00418367850005052, 0.00433199575927546, 0.00449163062648512, 0.00460322999489647, 0.00465292709325282, 0.00466381835985256, 0.00466951672241636, 0.00469396414645498, 0.00474413519709273, 0.00481287505728242, 0.0048861619724509, 0.00494997835102765, 0.00499444764925632, 0.00501517341988368, 0.00501285862103785, 0.00499226937344833, 0.00496102242444978, 0.00492818053799964, 0.00490256869302881, 0.00489098913183489, 0.00489679205308367, 0.00491927636295401, 0.00495411103976531
flux1:, 0.664783073206988, 6.67186179934953e-4, 6.61983358322717e-4, 6.63490324867886e-4, 6.70381031415192e-4, 6.80369030130542e-4, 6.91324978584247e-4, 7.01965810077401e-4, 7.11862019608442e-4, 7.21074366769768e-4, 7.29978114623857e-4, 7.39525696075546e-4, 7.51576075262992e-4, 7.68563146392677e-4, 7.92157625593586e-4, 8.21592696906911e-4, 8.53207989059576e-4, 8.82566563447259e-4, 9.08869951481266e-4, 9.39117405201054e-4, 9.88098425139063e-4, 0.00107111066582276, 0.00118952972880072, 0.00131624684615076, 0.00140334894321605, 0.00144796800099625, 0.00156525654785209, 0.00177745652863406, 0.00185250379007467, 0.00209451909469689, 0.00223623974819679, 0.00239446854319406, 0.00256350256575771, 0.00275572265665537, 0.00308004284658261, 0.00321254783163919, 0.00349685809223664, 0.00373666923163779, 0.00382033579705913, 0.00390687679078721, 0.00405928486386691, 0.00422443079353799, 0.00434226937027163, 0.00439742561338682, 0.00441197830891633, 0.00441927726332022, 0.00444352375728317, 0.00449223246129777, 0.00455891063160305, 0.00463018256074204, 0.00469252576668917, 0.0047363207989931, 0.0047571900642842, 0.00475569053122286, 0.00473637085002183, 0.00470662212653869, 0.00467529290795603, 0.00465100274170613, 0.0046403625114758, 0.00464657090581258, 0.00466884993182695, 0.00470288850783048
flux1:, 0.665045522110741, 4.49294996465041e-4, 4.44723658810038e-4, 4.45677711434942e-4, 4.50962923370791e-4, 4.58621170064362e-4, 4.66984242903203e-4, 4.75255733168226e-4, 4.83375693714261e-4, 4.91518451404968e-4, 4.99847450030197e-4, 5.08839854670298e-4, 5.19820102653173e-4, 5.34900773655358e-4, 5.55839731362061e-4, 5.8233991105883e-4, 6.11305812428115e-4, 6.38535404378719e-4, 6.62818607993576e-4, 6.90117530983566e-4, 7.33998351390868e-4, 8.09138766090324e-4, 9.17871728432994e-4, 0.0010361792239649, 0.00111958115834802, 0.0011630247046657, 0.00127239663405589, 0.0014753898969983, 0.00155269721431177, 0.0017875297307814, 0.00192649438692474, 0.00209181466919127, 0.0022680523542773, 0.00245740912943525, 0.00278086955770714, 0.00291679711648074, 0.00319909783725448, 0.00344029164572175, 0.00352887776587725, 0.00361892613458382, 0.00377454241788491, 0.00394441828668541, 0.00406808618969052, 0.00412867699637283, 0.00414707766178362, 0.00415614137903542, 0.00418014755236324, 0.0042270783622784, 0.00429113748567673, 0.00435969929302319, 0.00441986493041528, 0.00446238982902787, 0.0044830017400855, 0.00448215742584483, 0.00446419010874605, 0.0044362248091261, 0.00440681920419034, 0.00438428727498024, 0.0043749438668124, 0.00438174898861339, 0.00440379779118906, 0.00443679777658721
flux1:, 0.665307971014495, 2.68569732807415e-4, 2.647854729525e-4, 2.65356589715783e-4, 2.69189827259067e-4, 2.74626582967261e-4, 2.80432667346722e-4, 2.86272798317997e-4, 2.92434792897627e-4, 2.9919213448879e-4, 3.06492051160742e-4, 3.14342415365492e-4, 3.23549464549519e-4, 3.35933882194222e-4, 3.53387785963471e-4, 3.76146215227232e-4, 4.01733369873807e-4, 4.26181838417849e-4, 4.47761979390537e-4, 4.71172248551929e-4, 5.08489963775753e-4, 5.73641632605217e-4, 6.70105418676727e-4, 7.7749118664017e-4, 8.55306470597118e-4, 8.96088018462767e-4, 9.94994278714618e-4, 0.00118507745108551, 0.00126315350577868, 0.00148771615562634, 0.00162281589753806, 0.00179286919506355, 0.00197410951128006, 0.00215945119649959, 0.00247980060675229, 0.00261791016246222, 0.00289565984193363, 0.00313673924797737, 0.0032296454953835, 0.00332239342898242, 0.00348007796357062, 0.00365361180235571, 0.00378242489908893, 0.00384820822663564, 0.00387050050340374, 0.00388142472504299, 0.00390514723478163, 0.00395002969903278, 0.004010987319166, 0.00407622702732545, 0.00413358094695472, 0.00417427974139559, 0.00419423219616022, 0.00419383816493614, 0.00417722354743866, 0.00415122029923609, 0.00412403704116492, 0.00410360207178033, 0.00409584707738067, 0.00410341759391787, 0.00412523471206273, 0.00415701684275757
flux1:, 0.665570419918248, 1.3275791397147e-4, 1.29879717900431e-4, 1.3025600613606e-4, 1.32863275923356e-4, 1.36303188578531e-4, 1.39729403662385e-4, 1.43218011685491e-4, 1.47358293391933e-4, 1.52488905982018e-4, 1.58325902795062e-4, 1.64413907694745e-4, 1.71066657366739e-4, 1.79857471558805e-4, 1.9287659313512e-4, 2.10969009597728e-4, 2.32346293702777e-4, 2.5328426086963e-4, 2.714274377888e-4, 2.89973749239507e-4, 3.19222246992582e-4, 3.72188337926858e-4, 4.53667575558218e-4, 5.47442543746475e-4, 6.17578301683478e-4, 6.53970181269014e-4, 7.39550661027123e-4, 9.12582646784557e-4, 9.89511694087344e-4, 0.00120028088704967, 0.00133011247862698, 0.0015020343691223, 0.00168565326120921, 0.00186568575010949, 0.00218047634343165, 0.00231936158981602, 0.00258990503088144, 0.00282926968462473, 0.00292575035789352, 0.00302019564389764, 0.00317855545591197, 0.00335438374961474, 0.00348737345229361, 0.00355787085064988, 0.00358393189394633, 0.00359672101438331, 0.00362009508355797, 0.00366269495044687, 0.00372014438210656, 0.00378154316620501, 0.00383553847092268, 0.00387391592369774, 0.00389282642036838, 0.00389264979869098, 0.00387731540471036, 0.00385334640086272, 0.00382856214936085, 0.0038104466727778, 0.00380448226090635, 0.00381294009761661, 0.00383452759135389, 0.00386496418077368
flux1:, 0.665832868822001, 4.92984675853485e-5, 4.74182330392893e-5, 4.78188211473823e-5, 4.9513937454871e-5, 5.13149211720262e-5, 5.26974847638165e-5, 5.40749888656767e-5, 5.62676880125447e-5, 5.96264764566992e-5, 6.36114050303248e-5, 6.73104787365608e-5, 7.058008320513e-5, 7.48052060466768e-5, 8.23533894352046e-5, 9.47707599707185e-5, 1.11034663442486e-4, 1.27680772195879e-4, 1.4162469468452e-4, 1.54320423768247e-4, 1.73979660939578e-4, 2.12519185371786e-4, 2.76203868246639e-4, 3.53532730598562e-4, 4.13706599109633e-4, 4.4374792876165e-4, 5.12852913981358e-4, 6.64291974123853e-4, 7.37728210630869e-4, 9.30755400230098e-4, 0.00105360711943052, 0.00122401397846646, 0.00140695166484498, 0.00158023108527175, 0.00188681070603947, 0.00202489793067189, 0.00228549459543308, 0.00252144739794314, 0.00262060777541069, 0.00271556208940979, 0.0028729670027731, 0.00304944733802441, 0.00318536339751369, 0.00325985189218228, 0.0032893763724859, 0.00330392449438851, 0.00332684692514233, 0.00336695478715197, 0.00342056142776011, 0.00347769808085007, 0.00352788691887444, 0.00356352571934943, 0.00358105113029864, 0.00358085006023559, 0.00356666524491608, 0.00354470364000223, 0.00352237141166364, 0.00350667122824103, 0.00350259248217901, 0.0035119914654755, 0.00353333417797215, 0.00356233330382693
flux1:, 0.666095317725754, 2.49311800076426e-5, 2.41260979273585e-5, 2.48144974574294e-5, 2.60125752198775e-5, 2.66792014355796e-5, 2.65272315397102e-5, 2.62100533203671e-5, 2.66858639772618e-5, 2.82475923071402e-5, 3.00658902480734e-5, 3.07799178091939e-5, 2.98328819512139e-5, 2.84934130049562e-5, 2.94981572880537e-5, 3.51954746178792e-5, 4.54143027969313e-5, 5.69731131329649e-5, 6.59600184235003e-5, 7.18397499544179e-5, 8.0413653131622e-5, 1.02287457782461e-4, 1.45323010467181e-4, 2.03268391719507e-4, 2.51038440978446e-4, 2.72556774838599e-4, 3.21786613298762e-4, 4.46751217699227e-4, 5.13933337837804e-4, 6.84877434882616e-4, 7.9872926774154e-4, 9.63723343572059e-4, 0.00114248515895932, 0.00130741586455286, 0.00160292334901882, 0.00173847406803766, 0.0019863275016824, 0.00221708073176148, 0.0023178777511718, 0.00241198284729454, 0.00256659279890042, 0.00274183014188917, 0.00287915731709522, 0.00295667366445667, 0.0029891674010666, 0.003005245609139, 0.0030275604143353, 0.00306497961440719, 0.00311447381298192, 0.00316702408535032, 0.00321306391825099, 0.00324563731901442, 0.00326149129380913, 0.00326103453712249, 0.00324782906724974, 0.00322776320306665, 0.00320781951020795, 0.0031945022815321, 0.00319228749903853, 0.00320259736478663, 0.00322364400698964, 0.0032511316998276
flux1:, 0.666357766629508, 6.52651320680489e-5, 6.56116440453911e-5, 6.69081982125701e-5, 6.8135991677178e-5, 6.83282562078823e-5, 6.73326484044179e-5, 6.59247716325766e-5, 6.50881510682713e-5, 6.49729818618975e-5, 6.44203846099014e-5, 6.16301238179464e-5, 5.56844432240797e-5, 4.78180277723626e-5, 4.12372121636027e-5, 3.91989054960766e-5, 4.24724385278505e-5, 4.81858128267504e-5, 5.15066861813789e-5, 4.96685057209777e-5, 4.57325650375831e-5, 4.87606119277202e-5, 6.83115185882235e-5, 1.03893007086329e-4, 1.36702492201595e-4, 1.47351226260054e-4, 1.73115963474125e-4, 2.66470730234211e-4, 3.24259567943729e-4, 4.68442382021422e-4, 5.7098353764586e-4, 7.2617964631483e-4, 8.96853333087916e-4, 0.00105169333741575, 0.00133305955850838, 0.00146417864255543, 0.00169646653539209, 0.00192014777685051, 0.00202139448493915, 0.00211314604500084, 0.0022629492451377, 0.00243483530526743, 0.00257182392012503, 0.00265118200103552, 0.00268596669122289, 0.00270321847213096, 0.00272470720379826, 0.002759242918791, 0.00280441088796551, 0.00285214256358338, 0.00289379705085795, 0.00292307638067741, 0.00293704324262128, 0.00293612898752745, 0.00292371414160192, 0.00290536758414853, 0.00288764798297108, 0.00287656157344503, 0.00287607205979946, 0.00288717008884983, 0.00290781878107535, 0.00293372176241238
flux1:, 0.666620215533261, 1.74337265585782e-4, 1.759253023549e-4, 1.78217482887127e-4, 1.80119514323356e-4, 1.80656173402453e-4, 1.79692990512557e-4, 1.77993269539398e-4, 1.76437817718692e-4, 1.74938346986565e-4, 1.71961833268997e-4, 1.65280207445489e-4, 1.53673466919115e-4, 1.38431798483563e-4, 1.23335677000727e-4, 1.12656345184921e-4, 1.08189914276685e-4, 1.07401211922029e-4, 1.04450980572784e-4, 9.41084023252927e-5, 7.63668438381677e-5, 5.8496578254399e-5, 5.18234142015741e-5, 6.20916257845797e-5, 7.73292424151854e-5, 7.46417198523344e-5, 7.32410723007693e-5, 1.29707567424726e-4, 1.74648456800286e-4, 2.87134138531891e-4, 3.75800022857694e-4, 5.16376269783468e-4, 6.74668076033451e-4, 8.1754379838115e-4, 0.00108150110872406, 0.00120615151253629, 0.00142005616772886, 0.00163471465175221, 0.0017350887614583, 0.00182286724945006, 0.00196572789324776, 0.00213199224919639, 0.00226670178614255, 0.00234652304956895, 0.00238275282423149, 0.00240069904067233, 0.00242107763535394, 0.00245252905659411, 0.00249320354275078, 0.00253596850106869, 0.00257310359138977, 0.00259896048478619, 0.00261090474434276, 0.00260937719252025, 0.00259756770757353, 0.00258072354650984, 0.00256498555166225, 0.00255587588623336, 0.00255686597383079, 0.00256853791086874, 0.00258862852096897, 0.00261286011981467
flux1:, 0.666882664437014, 3.54201411051077e-4, 3.57147713330738e-4, 3.60897243837672e-4, 3.64236960177286e-4, 3.66092923828056e-4, 3.66220936123984e-4, 3.65225770892454e-4, 3.63747184984055e-4, 3.61355954466767e-4, 3.56098355189837e-4, 3.45332439817604e-4, 3.27599104940456e-4, 3.04336350104494e-4, 2.80001349747289e-4, 2.59978380429605e-4, 2.47168233470773e-4, 2.39396694244749e-4, 2.29738307151903e-4, 2.10280104034292e-4, 1.77630966212012e-4, 1.37014968279197e-4, 1.01563019916921e-4, 8.36872578180983e-5, 7.87621030086159e-5, 6.02218656259737e-5, 2.79441937244469e-5, 4.22345490349553e-5, 7.06443670220991e-5, 1.46342351982505e-4, 2.18371945552045e-4, 3.39145638207333e-4, 4.80436741985763e-4, 6.09368529605056e-4, 8.52471181036264e-4, 9.68496233644445e-4, 0.00116123544220348, 0.00136484984112239, 0.00146290677055744, 0.00154501430747093, 0.00167872801535681, 0.00183699901724077, 0.00196735311436801, 0.00204610913653984, 0.00208279886027654, 0.00210085301413909, 0.00211977652350913, 0.00214793386352032, 0.00218398635522068, 0.00222171114270644, 0.00225428737141432, 0.00227669099609471, 0.00228656196471492, 0.00228432444850005, 0.00227295954451809, 0.00225738700623086, 0.00224333864830569, 0.00223587597668559, 0.00223801306045261, 0.00224996411813549, 0.00226927912206071, 0.00229173074042947
flux1:, 0.667145113340768, 6.04593416803781e-4, 6.09052862312671e-4, 6.14798838384659e-4, 6.20454247215647e-4, 6.24751679509691e-4, 6.2720371518241e-4, 6.28104505448841e-4, 6.27709999277187e-4, 6.25145613981888e-4, 6.17991092738936e-4, 6.03207038069003e-4, 5.79160292692638e-4, 5.47527100053729e-4, 5.13535698293269e-4, 4.83768039589697e-4, 4.62292633246981e-4, 4.47313234681302e-4, 4.30746622380149e-4, 4.01801055570389e-4, 3.53405796272986e-4, 2.88485196091051e-4, 2.21981106234543e-4, 1.73347473144691e-4, 1.45776289717405e-4, 1.0890126751722e-4, 4.2138398567549e-5, 9.10777981429656e-6, 1.71847095369098e-5, 5.0974020090756e-5, 1.03487127666865e-4, 1.99015517852209e-4, 3.18439196207908e-4, 4.31378424430477e-4, 6.50036092812393e-4, 7.55190038397599e-4, 9.24048589978871e-4, 0.0011145376436642, 0.00120872845684195, 0.00128343050102911, 0.00140578528529188, 0.00155365824412841, 0.00167750882104682, 0.0017535742789585, 0.00178963869349758, 0.00180713244775655, 0.00182420841509816, 0.0018488560938158, 0.00188019223688402, 0.00191286881204188, 0.00194093114112109, 0.00195994115073993, 0.00196777258346156, 0.00196479628778106, 0.00195375809797228, 0.00193923932005412, 0.00192657109746621, 0.00192038275019595, 0.00192327614580977, 0.00193515188412073, 0.00195342659855033, 0.00197396650837841
flux1:, 0.667407562244521, 9.22717815096087e-4, 9.28891753805868e-4, 9.37249024091852e-4, 9.46202324738738e-4, 9.54195072205416e-4, 9.60362647755883e-4, 9.64537022669274e-4, 9.66449407269138e-4, 9.64678384996713e-4, 9.56294685526934e-4, 9.37880215537485e-4, 9.07691855966704e-4, 8.67727597542743e-4, 8.24066451068005e-4, 7.84551691621478e-4, 7.54461505813539e-4, 7.32383665940186e-4, 7.09013815499474e-4, 6.70512140151806e-4, 6.0586486013256e-4, 5.15453463030198e-4, 4.16004775803622e-4, 3.34320030746324e-4, 2.81822777636165e-4, 2.24259631746666e-4, 1.19632693166624e-4, 3.44448110396682e-5, 1.83968951461152e-5, 5.26797327947528e-6, 3.53601841704692e-5, 1.00063977094465e-4, 1.92602636167612e-4, 2.8748030140352e-4, 4.78006074494601e-4, 5.69993155715571e-4, 7.12355380340809e-4, 8.87592914809217e-4, 9.76287587392729e-4, 0.00104185807333793, 0.00115069840525213, 0.00128580825451947, 0.00140100601845898, 0.00147271973874754, 0.00150702178699591, 0.00152323992149225, 0.00153805044905617, 0.00155897727662608, 0.00158553687436364, 0.00161321516950457, 0.00163688193275221, 0.00165263828155344, 0.00165854347008071, 0.00165487129142569, 0.00164409932526606, 0.00163045417480175, 0.00161887185806631, 0.00161357895338886, 0.00161681548729734, 0.00162823130955705, 0.0016451733078994, 0.00166365370416076
flux1:, 0.667670011148274, 0.00130319479983444, 0.00131133539873621, 0.00132298744321897, 0.00133630807599574, 0.00134935884331233, 0.00136076918801698, 0.0013697644621995, 0.00137541832572199, 0.00137566882725388, 0.0013670409961995, 0.00134575875887052, 0.00131002915890017, 0.00126224348206187, 0.00120939039336628, 0.00116061075697686, 0.0011224077520557, 0.00109374487342753, 0.00106404199125269, 0.00101627496118053, 9.35265252131451e-4, 8.18628258900213e-4, 6.84819633444461e-4, 5.68214918813252e-4, 4.8881349869104e-4, 4.08437073463764e-4, 2.62927154458693e-4, 1.21225467625221e-4, 7.74122389883531e-5, 1.26209160192492e-5, 1.74724996840124e-5, 4.57783311849952e-5, 1.06378100228401e-4, 1.8116378735794e-4, 3.39836926570161e-4, 4.16358766341542e-4, 5.29742554099884e-4, 6.87578390108902e-4, 7.6909472631121e-4, 8.2386325317284e-4, 9.17154726868067e-4, 0.00103725017975444, 0.00114171845927518, 0.00120744971767723, 0.00123885572704613, 0.00125307893680551, 0.0012652107185674, 0.00128222723033651, 0.00130398974929845, 0.00132677349555263, 0.00134622608914306, 0.00135893716379929, 0.00136310038663147, 0.00135884600380344, 0.0013483467425026, 0.00133545383796178, 0.00132470956658419, 0.00131996476266498, 0.00132314830449011, 0.00133372535877724, 0.00134904181035221, 0.00136531402247332
flux1:, 0.667932460052027, 0.00173819321090896, 0.00174860274818334, 0.00176428818097039, 0.00178310853463639, 0.00180265794566542, 0.0018209421393598, 0.00183644893250944, 0.00184747572990958, 0.00185123859312308, 0.00184368808979787, 0.00182071230115039, 0.0017805216341533, 0.00172595561655296, 0.0016649452073295, 0.00160793242586449, 0.0015626296866684, 0.00152835101478976, 0.0014931952768417, 0.0014368559527675, 0.00133981900896709, 0.00119673985220788, 0.00102771927589025, 8.74847265628556e-4, 7.66961548586909e-4, 6.61973640034103e-4, 4.73050286361303e-4, 2.71126487158296e-4, 1.96206586135497e-4, 7.54335020455916e-5, 5.2427041195986e-5, 3.89235125955788e-5, 6.26226949918908e-5, 1.15391729207954e-4, 2.38534278996843e-4, 2.97344660704238e-4, 3.79437302045913e-4, 5.1772521043883e-4, 5.90363493815464e-4, 6.32763125754242e-4, 7.08655249617015e-4, 8.11671450382625e-4, 9.03480149152132e-4, 9.61697062900886e-4, 9.89135938263799e-4, 0.001000689191845, 0.00100977001406377, 0.00102273237013474, 0.0010397282672527, 0.00105777514955142, 0.00107325000155328, 0.0010831806952112, 0.0010858463344885, 0.0010811891173636, 0.00107104042441859, 0.00105885300356753, 0.00104877237379117, 0.0010442957028204, 0.00104708743936517, 0.00105649197813733, 0.00106992268318906, 0.00108385939155034
flux1:, 0.668194908955781, 0.00221775684960101, 0.00223078084944143, 0.00225127258692556, 0.00227675546324505, 0.00230428194562661, 0.00233113264092929, 0.00235494632480945, 0.00237314492172433, 0.00238215720099353, 0.00237734016625969, 0.00235426896885247, 0.00231120099633684, 0.00225145847469607, 0.00218391685340642, 0.0021202863974439, 0.00206943906195606, 0.00203099586970962, 0.00199169976028445, 0.00192790640521729, 0.00181565451425953, 0.00164648378037291, 0.00144203244188293, 0.00125215158293861, 0.00111468680008142, 9.83708317508132e-4, 7.4944868337199e-4, 4.84399623896883e-4, 3.7547650306767e-4, 1.94984411570674e-4, 1.41824908822404e-4, 8.14254411855638e-5, 6.34918393506365e-5, 9.24974523532188e-5, 1.76562463224526e-4, 2.15527880733344e-4, 2.64223793035582e-4, 3.80857042393396e-4, 4.42940096613557e-4, 4.71554303546264e-4, 5.28439060240821e-4, 6.12565804222109e-4, 6.900022334819e-4, 7.39338897723557e-4, 7.61862090045988e-4, 7.70165687668614e-4, 7.75905178205165e-4, 7.84744266153078e-4, 7.97071736929791e-4, 8.10598391314246e-4, 8.22382429537704e-4, 8.29843749455799e-4, 8.3130462658215e-4, 8.26481476672527e-4, 8.16832106257745e-4, 8.05387992641082e-4, 7.95891321238975e-4, 7.91501385899468e-4, 7.93657555149632e-4, 8.01640375336127e-4, 8.12993528466231e-4, 8.24515883699024e-4
flux1:, 0.668457357859534, 0.00273030993046721, 0.00274632310583171, 0.00277239931902336, 0.00280569632232759, 0.00284266582481505, 0.00287978312911683, 0.00291375094929333, 0.00294104048055248, 0.00295724719385169, 0.00295712638081395, 0.00293596332724642, 0.0028920943196599, 0.00282933546275309, 0.00275747585669749, 0.00268942277734461, 0.00263512310588873, 0.00259444286936999, 0.00255274562148186, 0.0024830398581715, 0.00235687070081556, 0.00216255234243078, 0.00192313289502602, 0.00169617321742774, 0.00152859336245755, 0.00137074444831245, 0.00108993639206403, 7.59800869601887e-4, 6.14558536871442e-4, 3.71339579818988e-4, 2.86170191920334e-4, 1.7427506109516e-4, 1.10346182246384e-4, 1.14092764730879e-4, 1.5576065858073e-4, 1.72924283601484e-4, 1.86364259518024e-4, 2.7931848226316e-4, 3.29236271805305e-4, 3.42843482252868e-4, 3.79407454652764e-4, 4.43150201662578e-4, 5.04783614840907e-4, 5.44102572970947e-4, 5.6094135783256e-4, 5.65561397417335e-4, 5.67793186164323e-4, 5.72546820552933e-4, 5.80392791844226e-4, 5.89684457939878e-4, 5.98114772154964e-4, 6.03456299047539e-4, 6.04042793873505e-4, 5.9933829976305e-4, 5.90403295150707e-4, 5.79828847394092e-4, 5.70945424954421e-4, 5.66583729944147e-4, 5.6798777471228e-4, 5.74420276897217e-4, 5.83607566237492e-4, 5.92714388328424e-4
flux1:, 0.668719806763287, 0.00326330568658376, 0.00328268997661278, 0.00331509632987275, 0.00335729678679833, 0.00340510184881784, 0.00345412656893468, 0.00350007909436428, 0.00353843204806457, 0.00356392319013405, 0.00357070976469959, 0.00355380990876531, 0.0035116576852871, 0.00344854959167358, 0.00337512381092713, 0.00330537539447824, 0.00325020769070209, 0.00320965256955472, 0.00316768361119554, 0.00309400117843852, 0.00295568036465445, 0.00273775226649918, 0.00246453186714409, 0.00220113819538233, 0.00200352115872479, 0.00181848483174756, 0.00149070826492155, 0.00109457602550217, 9.11397283381567e-4, 6.03302546214303e-4, 4.84809075339644e-4, 3.17458624308008e-4, 2.03678150031403e-4, 1.80991238452031e-4, 1.77269824546152e-4, 1.70915919123544e-4, 1.4752700610165e-4, 2.14909190553699e-4, 2.51166472670923e-4, 2.48780636744206e-4, 2.6404868708806e-4, 3.06279807827638e-4, 3.51016618537658e-4, 3.79463324690082e-4, 3.90079857657226e-4, 3.90774563769651e-4, 3.89496554493322e-4, 3.90342018522754e-4, 3.94005441989068e-4, 3.99429294229661e-4, 4.04896985786997e-4, 4.08502985601938e-4, 4.08574245895434e-4, 4.04310572681803e-4, 3.96363664726012e-4, 3.86872131729965e-4, 3.78746936354625e-4, 3.74493775387973e-4, 3.75180381859838e-4, 3.8008403886111e-4, 3.87151616815996e-4, 3.93947444374676e-4
flux1:, 0.66898225566704, 0.0038039632695508, 0.00382707790695565, 0.00386648136767952, 0.0039185522843796, 0.00397844101997365, 0.00404087570489953, 0.00410054274804678, 0.00415189800417961, 0.00418882009161575, 0.00420488414419454, 0.00419486328079726, 0.00415729479283869, 0.00409691761724687, 0.00402512208863122, 0.0039568463777713, 0.00390380113977678, 0.00386609042944938, 0.00382630172783467, 0.00375091582537973, 0.00360263349456695, 0.00336320166390188, 0.00305804816347972, 0.00275959825623857, 0.00253266983164483, 0.00232073604071772, 0.00194641826496492, 0.00148450510479052, 0.00126256582093444, 8.88410284726969e-4, 7.359080974586e-4, 5.09919351228592e-4, 3.43063105329094e-4, 2.93151734092985e-4, 2.4147471237031e-4, 2.10190103435823e-4, 1.48724690657682e-4, 1.88826227928904e-4, 2.10091177762697e-4, 1.90996683372353e-4, 1.84365406666221e-4, 2.04363393098353e-4, 2.31490323793161e-4, 2.48536469436856e-4, 2.52665203538012e-4, 2.4942353480699e-4, 2.44832738922062e-4, 2.42116436792212e-4, 2.42031265833822e-4, 2.44051650802891e-4, 2.47009046337965e-4, 2.49298312013571e-4, 2.4923633387115e-4, 2.45764013129228e-4, 2.39128184100015e-4, 2.31013236508746e-4, 2.23906151911269e-4, 2.19987161442523e-4, 2.2015632403658e-4, 2.23722876929766e-4, 2.28875007231575e-4, 2.33593711551575e-4
flux1:, 0.669244704570794, 0.00434002508729605, 0.00436716962339643, 0.00441410531225467, 0.00447682423430168, 0.00454982134125179, 0.00462694134584268, 0.00470185458830034, 0.00476801260682322, 0.00481845691448207, 0.00484620886802883, 0.00484581823578477, 0.00481591824801736, 0.00476162972348014, 0.00469496926897186, 0.00463164283360567, 0.00458399356593101, 0.00455209343822067, 0.00451716382825906, 0.00444260381519846, 0.00428690758280044, 0.00402859546394176, 0.00369404714821535, 0.00336264406280212, 0.00310778947243038, 0.00286987786227021, 0.00245032025507603, 0.00192400503744442, 0.00166333947705538, 0.00122297679391477, 0.00103647488752017, 7.49554615544892e-4, 5.2713963623376e-4, 4.49647096581531e-4, 3.47965659516534e-4, 2.90694780460054e-4, 1.90267034672592e-4, 2.01618055303671e-4, 2.0676934274853e-4, 1.70548648118493e-4, 1.41808126451104e-4, 1.39282893681507e-4, 1.48495708728818e-4, 1.53968674609276e-4, 1.51645058344913e-4, 1.44714220461517e-4, 1.37232620640299e-4, 1.31493381151106e-4, 1.28248131364988e-4, 1.27441241405564e-4, 1.28410820055208e-4, 1.29839477089318e-4, 1.30046099255989e-4, 1.27736364231682e-4, 1.22773514135011e-4, 1.16398819163654e-4, 1.1067680006778e-4, 1.0745991732923e-4, 1.07479909225967e-4, 1.10080320742457e-4, 1.13693057094031e-4, 1.16714016684644e-4
flux1:, 0.669507153474547, 0.00486046183120772, 0.00489183430131346, 0.00494664832962285, 0.00502053264501275, 0.00510735643735354, 0.00520011537300891, 0.00529150239098287, 0.0053740075801924, 0.00543988048276904, 0.00548162926131412, 0.00549360208283293, 0.00547450985448118, 0.00542977557472013, 0.00537189258630813, 0.00531713521015839, 0.00527828525994201, 0.00525527257945202, 0.00522799013049094, 0.00515694084655266, 0.00499664953057722, 0.00472252586983463, 0.00436173692376799, 0.00400017649233918, 0.00371942944084922, 0.00345709041417023, 0.00299446544749098, 0.00240628700353864, 0.00210782098114434, 0.00160218419370595, 0.00138242257120085, 0.00103325118706887, 7.5362238916158e-4, 6.48662232843293e-4, 4.95524643203462e-4, 4.11614887569369e-4, 2.71732442738485e-4, 2.53154290026332e-4, 2.41323896557827e-4, 1.87876398678527e-4, 1.37219196243484e-4, 1.12322139276098e-4, 1.03738200104032e-4, 9.78344938466157e-5, 8.94084462763845e-5, 7.9307433020227e-5, 6.95956760356535e-5, 6.15783388753905e-5, 5.59289363342328e-5, 5.29939696124e-5, 5.25766444795373e-5, 5.36423167565326e-5, 5.45383323635704e-5, 5.3776932223706e-5, 5.08771143582931e-5, 4.66626650139813e-5, 4.27854735389418e-5, 4.07685201775409e-5, 4.11673494752642e-5, 4.33483378144887e-5, 4.59713332942799e-5, 4.78257251495793e-5
flux1:, 0.6697696023783, 0.00535605674094105, 0.00539171049022128, 0.00545450327541448, 0.00553974123089449, 0.00564072262151735, 0.00574965872662757, 0.00585833556844421, 0.00595835366288366, 0.0060412376620893, 0.00609903500784028, 0.00612591506489338, 0.00612063994778601, 0.00608884083723401, 0.00604332145422661, 0.00600070909689741, 0.00597401918495082, 0.00596292902633477, 0.00594605984148125, 0.00588124870869143, 0.0057193528230529, 0.00543284288388516, 0.00504950805532046, 0.00466122357864751, 0.00435723389347962, 0.00407262854296183, 0.00356994756907783, 0.00292356160283112, 0.00258911198236179, 0.00202021822012267, 0.00176867641561856, 0.00135695884919685, 0.00101934907735221, 8.87524290025035e-4, 6.82139051596498e-4, 5.71373776146684e-4, 3.91962614460654e-4, 3.42615291668227e-4, 3.13224487439551e-4, 2.42775485985528e-4, 1.7079237210376e-4, 1.24110538518138e-4, 9.82642039853584e-5, 8.15455746795128e-5, 6.76780745706543e-5, 5.51951557162302e-5, 4.41515474789106e-5, 3.48079242371463e-5, 2.76807186239389e-5, 2.34444264046769e-5, 2.23243697797897e-5, 2.35694236022307e-5, 2.55942226567847e-5, 2.67758834671217e-5, 2.63459659345731e-5, 2.47515279916337e-5, 2.32516420668924e-5, 2.30410653569531e-5, 2.44865926387963e-5, 2.69543522775018e-5, 2.92997392520595e-5, 3.06652589405816e-5
flux1:, 0.670032051282053, 0.00581981384270438, 0.00585961769591967, 0.00593019355017096, 0.00602658368614272, 0.00614159463097468, 0.00626674636741058, 0.00639301784411843, 0.00651121840434286, 0.00661223499356677, 0.00668771815648104, 0.00673168362931331, 0.00674291362051845, 0.00672714510018197, 0.0066973169040691, 0.00667018692230897, 0.00665879629474443, 0.00666246462196511, 0.00665861787450744, 0.00660269797022739, 0.00644225374772482, 0.00614703936120172, 0.0057453020251046, 0.00533428904011043, 0.00501027060011545, 0.00470613070404546, 0.00416718411314745, 0.00346728219903085, 0.00309952293187991, 0.00247044206495651, 0.00218931840716284, 0.00171580006161773, 0.00132036095924577, 0.00116276546541817, 9.05044833762954e-4, 7.67662231307488e-4, 5.49083016688965e-4, 4.68504818992899e-4, 4.21291186586437e-4, 3.34390338602623e-4, 2.42052909608433e-4, 1.74587503344824e-4, 1.32408379008843e-4, 1.05780355199043e-4, 8.74225729067715e-5, 7.35957333032815e-5, 6.23390205066e-5, 5.28141690070683e-5, 4.52965782575044e-5, 4.07083681082531e-5, 3.96515004001868e-5, 4.16627183280755e-5, 4.52723020030094e-5, 4.87943480540612e-5, 5.12453575782368e-5, 5.2750974944578e-5, 5.42081169752642e-5, 5.64895832839372e-5, 5.97589458772713e-5, 6.33503761170103e-5, 6.62685094064908e-5, 6.79516916264364e-5
flux1:, 0.670294500185807, 0.00624715530000978, 0.00629076246076964, 0.00636859197724204, 0.00647549845518677, 0.00660389821050506, 0.00674473834735769, 0.00688831631092839, 0.00702477175993601, 0.00714445877423811, 0.00723870545664168, 0.00730140301123407, 0.00733132205503692, 0.0073342010695375, 0.00732293827813741, 0.00731420210096607, 0.0073208571458326, 0.0073417707296431, 0.00735327006568537, 0.0073087074454379, 0.00715273111632012, 0.0068526450520011, 0.00643699304040795, 0.00600771731670936, 0.00566737823860931, 0.00534694779650788, 0.00477622001052295, 0.0040284144202118, 0.00363081075942923, 0.00294559980029358, 0.00263776265062089, 0.00210421057333115, 0.00165201345565745, 0.00147021634293267, 0.00116079830337648, 9.97495423337043e-4, 7.40550125765446e-4, 6.28687358645837e-4, 5.63721493980217e-4, 4.61230851814796e-4, 3.49862006729598e-4, 2.62992403307185e-4, 2.05767568033492e-4, 1.70441392729667e-4, 1.48797083234146e-4, 1.34877738244587e-4, 1.24713462263467e-4, 1.16316413913479e-4, 1.09633671866307e-4, 1.05749159321924e-4, 1.05592816523993e-4, 1.08994922085378e-4, 1.1465592981114e-4, 1.20909207047541e-4, 1.26641189397117e-4, 1.31724340937475e-4, 1.36734909200402e-4, 1.42236533204989e-4, 1.48175891095593e-4, 1.53818278817874e-4, 1.58260944067918e-4, 1.61167138723179e-4
flux1:, 0.67055694908956, 0.00663589782347347, 0.00668272887506365, 0.00676693050225121, 0.00688326158725168, 0.00702386889490787, 0.00717926613115517, 0.00733921587660585, 0.00749332844686034, 0.00763154460246896, 0.00774495416551373, 0.00782735841035991, 0.0078774883285953, 0.00790098436821885, 0.00791053632223711, 0.00792251441609286, 0.00794941807252112, 0.00798958307187544, 0.00801835375796297, 0.0079873265112673, 0.00783869482114426, 0.00753761440956018, 0.00711276770520853, 0.00667005959200345, 0.00631751665488922, 0.00598447650470789, 0.00538703886375582, 0.00459771822095329, 0.00417443194594564, 0.0034380385209761, 0.00310695213918201, 0.00251610340090143, 0.00200911103922411, 0.001805124949148, 0.0014453732421829, 0.00125729551468858, 9.63223899830922e-4, 8.20449466470512e-4, 7.38140891852346e-4, 6.21213392076236e-4, 4.92447425393945e-4, 3.87882866620583e-4, 3.17205375157643e-4, 2.74645608927109e-4, 2.51118870463212e-4, 2.38520637620945e-4, 2.30892338583596e-4, 2.25051886601369e-4, 2.20529721449204e-4, 2.18481774828339e-4, 2.20113945956003e-4, 2.25554969692942e-4, 2.33732638110626e-4, 2.43087928282984e-4, 2.5247106805609e-4, 2.61579947804051e-4, 2.70721588638378e-4, 2.80170700349196e-4, 2.89646652159542e-4, 2.98307312215912e-4, 3.05279744848419e-4, 3.10371655524399e-4
flux1:, 0.670819397993313, 0.0069860237927958, 0.0070352682842627, 0.00712461431141451, 0.00724882990361661, 0.00739992772374482, 0.00756814334387644, 0.0077428666982847, 0.00791333309885562, 0.00806920087181471, 0.00820141424613978, 0.00830372607404108, 0.00837480732573238, 0.00842011181269985, 0.00845196870802195, 0.00848626079103412, 0.00853495421878105, 0.00859579306650156, 0.00864327260087101, 0.00862758764186517, 0.00848894936375483, 0.0081906934162411, 0.00776148731566618, 0.00731042537937016, 0.00695010460552999, 0.00660848168888164, 0.00598986670449962, 0.00516602833972021, 0.00472179778493, 0.00393993716096698, 0.00358956594754958, 0.00294504677576865, 0.00238605849772589, 0.00216229440089349, 0.00175427751450388, 0.00154299506861594, 0.00121346138767336, 0.00104058193518726, 9.41674665973278e-4, 8.11724669630136e-4, 6.67459468489541e-4, 5.47181492241766e-4, 4.64888529451503e-4, 4.16749815189335e-4, 3.92881653993826e-4, 3.83117402326421e-4, 3.79545487227717e-4, 3.7775323565322e-4, 3.76767885726645e-4, 3.77725687197773e-4, 3.82053507814158e-4, 3.90181036195872e-4, 4.01319793075908e-4, 4.14108441418108e-4, 4.27459521780778e-4, 4.40982135146705e-4, 4.54773887746358e-4, 4.68848491413444e-4, 4.82692884424155e-4, 4.9532079383454e-4, 5.05824539042088e-4, 5.14071023831343e-4
flux1:, 0.671081846897066, 0.00729928571614574, 0.00734992504338957, 0.00744287502416044, 0.00757302662523103, 0.00773240331118686, 0.00791112749939523, 0.00809838819766391, 0.0082832087782964, 0.00845510367574447, 0.0086049712552424, 0.00872656535278552, 0.00881848753379856, 0.00888593262966968, 0.00894073917594799, 0.00899813948944909, 0.00906942452717171, 0.0091517081135621, 0.00921878572945212, 0.00921981743805676, 0.00909351919343378, 0.00880175130524088, 0.00837301816738525, 0.00791880493492035, 0.0075553303070862, 0.00720939331686057, 0.00657545412371191, 0.00572451953931291, 0.00526451899366778, 0.0044435299117477, 0.00407822551794354, 0.00338444585644037, 0.00277701950660955, 0.00253623049249288, 0.00208268160281337, 0.00185015432186876, 0.00148722517392942, 0.00128547725571484, 0.00117103620391346, 0.00102970424343187, 8.720485933645e-4, 7.38247903809954e-4, 6.46352792506864e-4, 5.94410253682765e-4, 5.7180850745086e-4, 5.66420156555559e-4, 5.68432641613774e-4, 5.7217704330202e-4, 5.76095632362052e-4, 5.81213910527711e-4, 5.89122664338624e-4, 6.00551435268321e-4, 6.15048053748471e-4, 6.31536530422514e-4, 6.4909059589438e-4, 6.67319972944172e-4, 6.86178915512044e-4, 7.05455451128721e-4, 7.24405791535671e-4, 7.41867809316521e-4, 7.56837102730637e-4, 7.69154666782297e-4
flux1:, 0.67134429580082, 0.00757869971863803, 0.00762955151373386, 0.00772431313692374, 0.00785811622895931, 0.00802314334633705, 0.00820957188385251, 0.00840656476920029, 0.00860309976015857, 0.00878868971686322, 0.0089542920858208, 0.00909371938688376, 0.00920550785063308, 0.00929454127024335, 0.00937206464733879, 0.00945252806278056, 0.00954643536688434, 0.0096502543697202, 0.00973724227520095, 0.00975589511932284, 0.00964392344174311, 0.00936206395954062, 0.00893851635910616, 0.00848634907569954, 0.00812442171008102, 0.00777856530350589, 0.00713532453695659, 0.00626494467893357, 0.00579462837201076, 0.00494131334131308, 0.00456568954193042, 0.00382771836276499, 0.00317607337209097, 0.00292129013782567, 0.00242555065299557, 0.00217408419530473, 0.0017801989229639, 0.00155123512974659, 0.00142262496757141, 0.00127173911439603, 0.0011029583177025, 9.57970088674433e-4, 8.58592781123215e-4, 8.04671094723907e-4, 7.84938980455544e-4, 7.85425396899925e-4, 7.94485795060574e-4, 8.05182161658303e-4, 8.1529788739691e-4, 8.25660038073292e-4, 8.3796553921677e-4, 8.53238445570863e-4, 8.71409180614064e-4, 8.9176863174217e-4, 9.13646860295347e-4, 9.36743638175824e-4, 9.6093975148491e-4, 9.85839441137966e-4, 0.00101047772233554, 0.00103349258979145, 0.00105372756872331, 0.00107091764721166
flux1:, 0.671606744704573, 0.00782799271130763, 0.00787777406191317, 0.00797238802951374, 0.00810732297329509, 0.00827506577491644, 0.00846601340376153, 0.0086694743370553, 0.00887454489820509, 0.00907087851302784, 0.00924959969943905, 0.00940464532155653, 0.00953450507511532, 0.00964372239520486, 0.00974287604701867, 0.00984553635870219, 0.00996134021963018, 0.0100861161721438, 0.0101927528224211, 0.0102294482745243, 0.0101333887315232, 0.00986453716439246, 0.00945065526964274, 0.00900559497248296, 0.00864986574852616, 0.0083084862879191, 0.0076619791000211, 0.00677983625334697, 0.00630477271467486, 0.00542622853027348, 0.00504502887965525, 0.00426845577974642, 0.00357736185692924, 0.00331182233925622, 0.00277777194983987, 0.00250996687193079, 0.0020879019177771, 0.00183376808515031, 0.00169262625397694, 0.00153416241196062, 0.0013566252363383, 0.00120286668308833, 0.00109816729160686, 0.00104407351201079, 0.00102874223533629, 0.00103649091547431, 0.00105392908716856, 0.00107285133457953, 0.00109031894647387, 0.00110687900366677, 0.00112427765104389, 0.00114382373136303, 0.00116586839026309, 0.00119014169367726, 0.00121631780879888, 0.00124427258851724, 0.00127388452895315, 0.00130462140991875, 0.00133531487874584, 0.001364388826067, 0.00139048948395436, 0.0014131752179757
flux1:, 0.671869193608326, 0.00805106784975248, 0.00809847183130822, 0.00819091394781419, 0.00832434775131817, 0.00849170024549218, 0.00868374263542666, 0.00889009140059954, 0.00910011837776784, 0.00930375565125565, 0.00949240337339756, 0.0096601952589746, 0.00980560799746334, 0.00993283882461806, 0.0100517588279164, 0.0101749962509988, 0.0103112733564487, 0.0104558070260976, 0.010581290477982, 0.0106359770713831, 0.0105569905056295, 0.010303859992752, 0.00990378627566515, 0.00947062914334531, 0.00912556876443808, 0.00879293559654129, 0.00814905208281609, 0.00726266522320935, 0.00678836830197268, 0.00589181246999145, 0.00550977568801439, 0.00470056414486307, 0.00397521999547948, 0.00370229517483209, 0.00313427118396013, 0.00285296690828249, 0.00240579530737958, 0.00212889973715666, 0.00197710498138302, 0.00181314793331709, 0.00162927733019103, 0.00146919076715673, 0.00136131007848838, 0.00130877473349874, 0.00129924514833506, 0.00131547308348916, 0.00134242477611092, 0.00137064481827737, 0.00139642228284328, 0.00141995140484816, 0.00144297316066091, 0.00146706731847955, 0.0014930344996949, 0.0015211046516703, 0.0015513734605914, 0.00158397248008904, 0.00161884793763621, 0.0016553825092278, 0.00169223057691214, 0.00172759894705498, 0.00175990427062965, 0.00178847098709583
flux1:, 0.67213164251208, 0.00825154436392843, 0.00829532207118462, 0.00838361304949079, 0.00851293133349754, 0.00867676457520161, 0.00886639725182838, 0.00907190189022426, 0.0092830710431272, 0.00949024588011029, 0.00968520864283316, 0.00986236739435468, 0.0100202328091699, 0.0101626726010211, 0.0102988390902035, 0.0104403901890927, 0.0105951163995482, 0.0107576685340458, 0.0109007161561959, 0.0109729004780547, 0.0109117160188567, 0.0106765815522363, 0.0102940263914875, 0.0098771821101617, 0.00954695366951805, 0.00922708110448658, 0.00859141396475578, 0.00770795433111617, 0.00723971755816913, 0.00633231613942322, 0.0059540439855384, 0.00511838125276932, 0.00436428737671506, 0.00408740483972078, 0.00349011315792757, 0.00319832796834572, 0.00272937466307708, 0.00243244989615482, 0.00227208712325797, 0.00210479339051693, 0.0019170225224181, 0.00175302611204438, 0.00164403593759946, 0.00159466580816767, 0.00159216305880448, 0.00161787123528921, 0.00165523125880627, 0.00169357140031658, 0.00172837335201542, 0.00175941648250199, 0.00178838632091209, 0.00181711607516824, 0.00184687457336792, 0.00187843911350864, 0.00191239166678522, 0.00194919019244965, 0.00198891526749506, 0.00203091831121136, 0.00207371032633058, 0.00211529004223799, 0.00215382713130971, 0.00218837108912175
flux1:, 0.672394091415833, 0.00843241261762518, 0.00847145157144784, 0.00855376352257572, 0.00867650026295003, 0.00883381052982644, 0.00901761090211524, 0.00921855939995722, 0.00942699904358926, 0.00963379965269803, 0.00983122715304622, 0.0100140439774293, 0.0101808528459299, 0.0103352286416143, 0.0104856214701343, 0.0106427218169925, 0.0108133985844158, 0.0109917962220262, 0.0111507257868447, 0.0112395215391592, 0.0111964458506234, 0.0109811081094895, 0.0106192702554405, 0.0102226528193217, 0.00991099292197946, 0.00960751908017291, 0.00898522274078541, 0.00811134621002514, 0.00765408739461834, 0.00674278958470326, 0.00637262173893547, 0.0055167698742255, 0.00473959904276042, 0.00446216556457811, 0.00384058527906264, 0.00354145298654191, 0.00305424607534202, 0.00274030328461343, 0.00257362486882113, 0.00240518753698453, 0.00221592157189786, 0.00205036870479578, 0.00194223348704598, 0.00189747794896081, 0.00190302147143192, 0.00193896594769051, 0.0019873585240654, 0.00203636094728426, 0.00208062847996566, 0.00211947606164543, 0.00215448894044613, 0.00218773330080251, 0.00222095471186024, 0.00225551110645445, 0.00229252128475926, 0.0023328294556241, 0.00237671178312986, 0.00242354313950155, 0.00247173188772089, 0.00251908967953544, 0.00256353772148614, 0.00260382778887455
flux1:, 0.672656540319586, 0.00859582605083514, 0.00862921583564185, 0.00870396437188456, 0.00881791689281294, 0.0089659601638868, 0.00914073832772496, 0.00933360282984536, 0.00953555874181142, 0.00973811062291842, 0.00993410216192218, 0.0101187298257923, 0.0102907542300698, 0.0104535103619961, 0.010614786099715, 0.0107843341015234, 0.0109681346189088, 0.0111598950010448, 0.0113327214275388, 0.0114369132895803, 0.0114118553826354, 0.0112176220465583, 0.0108791280403399, 0.0105060647174627, 0.0102161797800199, 0.00993225906826211, 0.00932792658818784, 0.0084696290681329, 0.00802775194570594, 0.00711913652393326, 0.00676103673763006, 0.00589118880013832, 0.00509665741972559, 0.00482198173175427, 0.0041812647819207, 0.00387796836057298, 0.00337618591742537, 0.00304846163831601, 0.00287784469827856, 0.00271045950949544, 0.00252204256764739, 0.00235718949829614, 0.00225173903505602, 0.00221287009673717, 0.00222725950280042, 0.00227394010891222, 0.00233370804702561, 0.00239362366889971, 0.00244751332752576, 0.00249419143579566, 0.00253510456446579, 0.00257252909588482, 0.00260868586340735, 0.00264553217146561, 0.00268475904633344, 0.00272764452061756, 0.00277471450797233, 0.00282542122180248, 0.00287811662936189, 0.00293045755273728, 0.0029801311793974, 0.00302558785618953
flux1:, 0.672918989223339, 0.00874303161233003, 0.00877010896590452, 0.00883602141091668, 0.00893933974621762, 0.00907574049529132, 0.00923866591254707, 0.00942024578401883, 0.0096122390322045, 0.00980687566462075, 0.00999766131126033, 0.0101803027299998, 0.0103537882183944, 0.0105212773787579, 0.0106899539775877, 0.0108686835663158, 0.0110626080896656, 0.011265071709569, 0.0114496133626928, 0.0115677321116796, 0.0115602427710764, 0.0113879288385121, 0.01107479510116, 0.0107279590159851, 0.0104624432795037, 0.0102006592028652, 0.00961822292356466, 0.00878072434005095, 0.0083580036235815, 0.00745814220260409, 0.00711559970308579, 0.00623774481918431, 0.00543148816141115, 0.00516270525347712, 0.00450807262024063, 0.00420377510861269, 0.00369118701528391, 0.00335308187067317, 0.00318098075436646, 0.00301681217004233, 0.00283149795028299, 0.00266947816964398, 0.00256838988084297, 0.00253649435854373, 0.00256030983681388, 0.0026179755123906, 0.00268918773908971, 0.00275998455040663, 0.00282337723698695, 0.00287765743327185, 0.00292410167622969, 0.00296517205275556, 0.00300355361550472, 0.00304180734835509, 0.00308221638711994, 0.00312652696124366, 0.00317556038816432, 0.00322889755683768, 0.00328488403912054, 0.00334106384465325, 0.00339491953585591, 0.00344461503582321
flux1:, 0.673181438127093, 0.00887442243105287, 0.00889479061889525, 0.00895094381271337, 0.00904218675688753, 0.00916501231613528, 0.00931370659756646, 0.00948123954365024, 0.00966019544707816, 0.00984360396645677, 0.0100257049936837, 0.0102027854617344, 0.0103741309973187, 0.0105427967605936, 0.0107154327058694, 0.0109000828885077, 0.0111011128393076, 0.0113115772107183, 0.011505565575747, 0.0116359706404599, 0.0116452949756291, 0.0114952427982011, 0.0112088631051094, 0.0108902338782527, 0.0106510147700173, 0.0104133189371191, 0.0098559799189651, 0.00904364137812741, 0.00864313664235978, 0.00775747836721892, 0.00743342815836726, 0.00655322895706976, 0.00574068321816966, 0.00548068196246062, 0.00481731799738104, 0.00451509135098338, 0.00399549579625762, 0.00365050521471316, 0.00347939855460935, 0.00332054431026823, 0.00314046845731683, 0.00298327151992395, 0.00288805960498911, 0.00286404050218414, 0.00289765473073761, 0.00296632264714711, 0.0030487975624173, 0.00313018635014626, 0.00320271454729125, 0.00326414239952682, 0.00331555231460522, 0.00335956638272226, 0.003399313891678, 0.00343794988668043, 0.00347835407725889, 0.00352276153509363, 0.00357232492071795, 0.00362680080289766, 0.00368458000118864, 0.00374314332848264, 0.00379981110228236, 0.00385249301209587
flux1:, 0.673443887030846, 0.00898968322490978, 0.00900320401540275, 0.00904902920146538, 0.00912718368014922, 0.0092349798537647, 0.00936757024840466, 0.00951880489426906, 0.009682145238965, 0.00985147795022792, 0.0100218362310545, 0.0101901480567984, 0.0103560619362873, 0.0105226007714697, 0.010695957083193, 0.0108834275339515, 0.0110886688307328, 0.0113045150487708, 0.0115057016969821, 0.0116466669677842, 0.0116718077558687, 0.0115439262003747, 0.0112850856350759, 0.0109959407718502, 0.0107842555220606, 0.0105719370513017, 0.0100421268525739, 0.00925840416390983, 0.00888240659247602, 0.00801568847712174, 0.00771245370806349, 0.00683513952886684, 0.00602143384660755, 0.00577279032363809, 0.00510573740213172, 0.00480849073064965, 0.00428564568857575, 0.00393728338074064, 0.00376961568328464, 0.00361806867281204, 0.00344522098470742, 0.0032946732678721, 0.00320668157023194, 0.00319126489462808, 0.00323486232289355, 0.00331434650507849, 0.00340768692528917, 0.00349916033326618, 0.00358024990287716, 0.00364818882017183, 0.00370384842478828, 0.00374998432664918, 0.00379014190565207, 0.00382804754307728, 0.00386716704389434, 0.00391023105553977, 0.00395874880086806, 0.00401269340302057, 0.00407055179764292, 0.00412979604097116, 0.00418763673092158, 0.00424177607958501
flux1:, 0.673706335934599, 0.00908799176368004, 0.00909475213818952, 0.00913000880958036, 0.00919447395346803, 0.00928626249297686, 0.00940139563933108, 0.00953462382086669, 0.00968031910456431, 0.00983326605886358, 0.00998933616077523, 0.0101461481398202, 0.0103037713170207, 0.0104652649248449, 0.01063644070682, 0.0108239244378555, 0.0110307318626609, 0.011249536855738, 0.0114557918601724, 0.011605590181654, 0.0116453786155254, 0.0115391991140356, 0.0113081135014016, 0.0110490508806728, 0.0108654558834096, 0.0106791431024778, 0.010178519482332, 0.00942595444893714, 0.00907596865211488, 0.00823215500669261, 0.00795141391432096, 0.00708169309162957, 0.00627155488561313, 0.00603647438233094, 0.00537053085979614, 0.00508094044709653, 0.00455849147888263, 0.00421020754087176, 0.00404832627963705, 0.00390593339614914, 0.00374212852918421, 0.00359987373712842, 0.00352026923683808, 0.00351401233171097, 0.00356761123600494, 0.00365755562770203, 0.0037611899917368, 0.00386206948613786, 0.00395099063994552, 0.00402467576719615, 0.00408377501621396, 0.00413115064202374, 0.00417072874777392, 0.00420677231875773, 0.00424330864613282, 0.00428355689864119, 0.00432939655896461, 0.00438105027805196, 0.00443714858113783, 0.00449521079461963, 0.00455239690552867, 0.00460625941329237
flux1:, 0.673968784838352, 0.00916823892340707, 0.00916849819013458, 0.00919322285754443, 0.00924376462145067, 0.00931900785093277, 0.00941582811722221, 0.00952987990458419, 0.00965646307496956, 0.00979128548156041, 0.00993108752539786, 0.0100742157305968, 0.0102212076717315, 0.010375219761268, 0.0105417548066865, 0.010726841246918, 0.0109329173781787, 0.0111525458490651, 0.0113619422170352, 0.0115189236544359, 0.0115720930260226, 0.0114868385154512, 0.0112832160419118, 0.0110542052070241, 0.010898616798563, 0.010738310421147, 0.0102677862601074, 0.00954803506948238, 0.00922479606028812, 0.0084070493846321, 0.00814982840117393, 0.0072918226992746, 0.00648949985490701, 0.00626977090550725, 0.00560939619807256, 0.00532984066980481, 0.00481124762620599, 0.00446634439768162, 0.00431243481698423, 0.00418085351206692, 0.00402769982801605, 0.00389517790607988, 0.00382494247886273, 0.0038282404846381, 0.00389171349938734, 0.003991624421592, 0.00410484862728628, 0.00421433331417539, 0.00431025443466464, 0.00438885015074123, 0.0044505456393324, 0.00449828295734418, 0.00453632744741387, 0.00456943333698216, 0.00460215179478318, 0.00463817010095034, 0.00467973961375063, 0.00472735593124547, 0.00477983457002085, 0.0048347962324533, 0.00488941192675276, 0.00494114894452701
flux1:, 0.674231233742106, 0.00922923474900374, 0.00922336039791734, 0.00923779936760756, 0.00927448499888528, 0.00933302658156962, 0.00941112719384477, 0.00950533565400648, 0.00961188285419489, 0.00972741115885896, 0.0098495465173642, 0.00997738676528689, 0.0101119726324807, 0.0102566076205787, 0.0104165485665591, 0.0105972928951252, 0.0108007571078339, 0.0110194285036337, 0.0112303078339065, 0.0113929666976997, 0.0114582236909015, 0.0113928848942656, 0.0112160044848092, 0.0110164618522455, 0.0108882243511217, 0.0107533585735966, 0.0103131609487947, 0.00962705679122563, 0.00933057997448518, 0.00854126425640373, 0.00830795769605793, 0.00746516147426468, 0.00667436478600521, 0.00647132866120458, 0.00582055992642126, 0.0055530646491458, 0.0050415310307086, 0.00470308099931699, 0.00455910205665169, 0.00443975664040973, 0.00429862407293519, 0.00417704840534741, 0.00411696767886654, 0.00413005587201654, 0.00420314568844885, 0.00431241941693003, 0.00443443417500327, 0.00455164566524063, 0.00465368362874552, 0.00473633788866062, 0.00479981071072199, 0.00484709766010677, 0.0048827570403115, 0.00491197999395521, 0.00493979242115153, 0.00497031671997964, 0.0050061654115724, 0.00504811949838921, 0.00509521227139988, 0.00514521445645101, 0.00519536795815587, 0.00524312141641283
flux1:, 0.674493682645859, 0.00926987689161449, 0.00925827888795425, 0.0092628158093173, 0.00928593940834316, 0.00932793242790587, 0.00938729000065895, 0.00946143535024415, 0.00954752204810297, 0.00964312556322639, 0.0097467606692849, 0.00985828628760183, 0.00997926749167734, 0.0101131917318743, 0.0102651211492683, 0.0104400782859412, 0.010639503432443, 0.0108558308568556, 0.0110668463885058, 0.0112338723010095, 0.0113099601992394, 0.0112633726842287, 0.0111121720879822, 0.0109410530644687, 0.0108390274948907, 0.0107285530692913, 0.0103183072741754, 0.00966595218809524, 0.00939561209064893, 0.00863632770529549, 0.008426743040353, 0.00760200887161064, 0.00682587764842902, 0.0066404162424406, 0.00600280136228327, 0.0057489963982714, 0.00524740598108501, 0.00491817682680625, 0.00478580263328401, 0.00467984345872581, 0.00455183250493561, 0.00444216659695656, 0.00439281617388885, 0.00441576744221665, 0.00449809586934712, 0.00461603846730444, 0.00474597831930942, 0.00486999691280813, 0.00497725844238558, 0.00506314786183296, 0.00512765197483648, 0.00517379477002882, 0.00520637798575424, 0.00523096834838513, 0.00525300761543671, 0.00527700888412447, 0.0053059229562648, 0.00534081672118417, 0.00538096320381789, 0.00542432304647317, 0.00546826298338311, 0.00551027683777957
flux1:, 0.674756131549612, 0.0092892687383732, 0.00927234178500411, 0.00926743069844353, 0.00927744126221762, 0.00930327516963157, 0.0093441789154645, 0.00939842270883056, 0.00946406494142319, 0.0095396016317074, 0.00962442722272588, 0.00971915808020886, 0.00982589077838067, 0.00994831955225854, 0.0100913499552244, 0.0102595740540001, 0.0104539906073567, 0.0106669903790283, 0.0108771249369872, 0.011047434066743, 0.0111331825004066, 0.0111040977241778, 0.0109772634658477, 0.0108331631469768, 0.010755828422155, 0.0106683100738032, 0.0102871416978065, 0.00966802082558706, 0.00942265249773418, 0.00869429998252268, 0.00850772618038026, 0.0077032773958067, 0.00694437012770665, 0.00677691419910553, 0.00615546538507801, 0.0059165609275371, 0.00542742653551883, 0.00510981861926372, 0.00499039013285805, 0.00489865952967272, 0.00478457443622039, 0.00468751045884087, 0.00464924118258912, 0.00468195950803907, 0.00477302983894818, 0.00489886818319354, 0.00503582012031102, 0.00516570931558502, 0.00527731953740868, 0.00536568064699728, 0.00543057647360655, 0.00547503636502936, 0.00550405448421754, 0.00552350704823489, 0.00553918523344253, 0.0055559385785908, 0.00557702177171262, 0.00560377563074294, 0.00563572240346688, 0.00567104100814429, 0.00570726723580201, 0.00574199670796757
flux1:, 0.675018580453365, 0.00928678537036014, 0.00926486701961027, 0.00925097995333314, 0.0092484216927426, 0.00925865826969758, 0.00928164407694128, 0.00931646339204757, 0.00936205364559, 0.00941780896841845, 0.00948398289414236, 0.00956193292664291, 0.00965428071459826, 0.00976493619620781, 0.00989867311620992, 0.0100596856192169, 0.0102485551975287, 0.0104576277190034, 0.0106661857784716, 0.0108389297987711, 0.0109332867569825, 0.0109204310003339, 0.0108164825613486, 0.0106977364007906, 0.0106432941297841, 0.0105770139355641, 0.0102236611252782, 0.00963677127400556, 0.00941478701267217, 0.0087176550768239, 0.0085529499337664, 0.00777041897217955, 0.00703072947282515, 0.00688128772062414, 0.00627845898674716, 0.00605524111230916, 0.00558066995574012, 0.00527667103767477, 0.00517116246509128, 0.00509417141102835, 0.00499450109709892, 0.0049104434511781, 0.00488336848779562, 0.00492558072101829, 0.00502477503068851, 0.00515765985627913, 0.00530067150134022, 0.00543548994947351, 0.00555060648631738, 0.00564075075169588, 0.00570552088723404, 0.00574793149063522, 0.00577311858121669, 0.00578719948621154, 0.00579624328812954, 0.00580537390129926, 0.00581810521669988, 0.00583602779030705, 0.00585890921099132, 0.00588516148819299, 0.00591252095319152, 0.00593873053988583
flux1:, 0.675281029357119, 0.00926209435684705, 0.00923544402068478, 0.0092130391777969, 0.009198510885898, 0.00919383652314932, 0.00919963354872925, 0.00921576302795154, 0.00924200869883079, 0.00927863141469178, 0.00932671276895035, 0.00938832347397255, 0.00946659131940253, 0.0095656379963304, 0.00969011790260472, 0.00984384908902124, 0.010027011279911, 0.010231895915782, 0.0104384710182111, 0.0106130232922968, 0.0107150669430074, 0.0107171836203537, 0.0106345454314652, 0.010539322078548, 0.0105057966661267, 0.0104588552793622, 0.0101317831035801, 0.00957576690419869, 0.00937528031592573, 0.00870915175518019, 0.00856484279973811, 0.00780533244380517, 0.00708633003833723, 0.00695453769168349, 0.00637222772411826, 0.0061650756060311, 0.00570675438328284, 0.00541791509619311, 0.0053269184304311, 0.00526483738073893, 0.00517974748340793, 0.0051088047412959, 0.00509279181998037, 0.00514404098327881, 0.00525061530669775, 0.00538961874638211, 0.00553769798952643, 0.00567650016522592, 0.00579431343441135, 0.00588562611181337, 0.0059498725798905, 0.00599003651857059, 0.00601134767093439, 0.00602009641686095, 0.00602255590507569, 0.00602405699585718, 0.00602831962217096, 0.00603714861531012, 0.00605053963627011, 0.00606713800943476, 0.00608489728630906, 0.00610173916279798
flux1:, 0.675543478260872, 0.00921514411548169, 0.00918394450783679, 0.00915345729863434, 0.00912759368538453, 0.00910879152416957, 0.00909828547683346, 0.0090966720244926, 0.00910454187680093, 0.00912298281797213, 0.00915386387631225, 0.00919993063065976, 0.00926478711278235, 0.00935275173958967, 0.00946836166474275, 0.00961507208652932, 0.00979267023231404, 0.00999337885060088, 0.0101977997320456, 0.0103737204928311, 0.0104826506886645, 0.01049852379339, 0.0104355806835736, 0.0103619609644115, 0.0103472881989898, 0.0103176970205615, 0.010015206459867, 0.00948848358125488, 0.00930743306639171, 0.00867170101142274, 0.00854609353327179, 0.0078102563221264, 0.00711294665401068, 0.00699813035582776, 0.00643771013044293, 0.006246633766053, 0.00580583486251403, 0.00553326659159162, 0.00545699605805978, 0.00540966213337189, 0.00533900075205907, 0.00528098888627599, 0.00527566095838037, 0.00533530462958887, 0.00544838570207742, 0.00559249693846217, 0.00574460643460128, 0.0058864351480548, 0.00600615767247637, 0.00609808296236532, 0.00616150807213724, 0.00619937447244969, 0.00621696186244954, 0.00622066855006339, 0.00621689846724538, 0.00621111940079637, 0.00620719804440251, 0.0062071084889607, 0.00621104473734602, 0.0062178710909862, 0.00622575928524001, 0.0062328253389744
flux1:, 0.675805927164625, 0.00914613468471326, 0.00911051363555222, 0.0090723689044265, 0.00903584278700215, 0.00900378430283065, 0.00897799783744434, 0.00895976936769527, 0.00895045044751737, 0.00895190781301577, 0.00896674842984757, 0.00899834527700189, 0.0090507396062975, 0.00912842275801218, 0.00923580900037954, 0.00937599815760203, 0.00954839110502571, 0.00974512661809297, 0.00994738740950894, 0.0101243719920321, 0.0102394838577941, 0.0102679429295204, 0.0102230772671204, 0.010169115742609, 0.0101712153446301, 0.010156974669532, 0.00987730003836109, 0.00937818781767771, 0.00921445227850827, 0.00860823859157877, 0.00849952383099487, 0.00778765340140051, 0.00711265456393737, 0.00701390861102666, 0.00647627076514522, 0.00630096608786064, 0.00587857395925161, 0.00562296854332665, 0.00556128467820684, 0.00552822570706394, 0.00547154406705511, 0.00542600282837074, 0.00543074967088863, 0.00549796662245896, 0.00561655388804235, 0.00576467698578385, 0.00591972779042028, 0.00606360292339963, 0.00618445208091132, 0.00627646898578026, 0.00633884409157737, 0.00637447100446839, 0.00638864168879083, 0.00638780263182419, 0.00637841868324465, 0.00636602490998722, 0.00635457215886334, 0.00634615161670822, 0.00634111527323892, 0.00633851862870574, 0.00633673714991895, 0.0063340802874881
flux1:, 0.676068376068379, 0.00905548454807323, 0.00901555205336668, 0.00897019247822935, 0.00892373320362846, 0.00887938530100414, 0.00883947256026422, 0.00880591903701612, 0.0087807836730561, 0.00876665598187533, 0.00876682311646694, 0.00878523017544749, 0.00882630947711358, 0.00889469527514163, 0.00899466852211291, 0.00912897853607302, 0.00929664616412872, 0.00948971360634576, 0.00968989505661044, 0.00986771121466234, 0.00998835552598354, 0.0100282650929705, 0.00999987656161504, 0.00996364483355677, 0.0099804750785441, 0.00997963555921693, 0.00972102594419792, 0.00924784332103762, 0.00909934416062077, 0.00852161191877127, 0.0084279685251779, 0.00774009559392975, 0.00708772284338184, 0.00700399057924317, 0.00648961538586997, 0.00632953169897271, 0.00592608624475899, 0.0056877546490366, 0.00564020560653437, 0.00562067959968134, 0.00557726716314667, 0.00554348999020238, 0.00555749201542626, 0.00563129928007767, 0.0057542751960849, 0.0059052328794716, 0.00606208159304264, 0.0062069899243995, 0.00632816941080267, 0.00641976390398526, 0.00648089191173313, 0.0065143996191193, 0.00652556098238213, 0.00652081839506065, 0.00650663382704924, 0.00648854331983322, 0.00647051899824277, 0.0064547127726888, 0.00644158626260144, 0.00643034707233183, 0.00641954600049777, 0.006407669291609
flux1:, 0.676330824972132, 0.00894380348395838, 0.00889969678285636, 0.0088476201161858, 0.00879204114558895, 0.00873648233386814, 0.00868373219996366, 0.00863629482690653, 0.00859687511207036, 0.00856872091314211, 0.00855573416819334, 0.00856237031605935, 0.00859340147409593, 0.00865357119876108, 0.00874701489259473, 0.00887613675276421, 0.00903958726024443, 0.0092293054759153, 0.00942749507451898, 0.00960591674287569, 0.00973145353267868, 0.00978169207284264, 0.00976820341335508, 0.0097478169263784, 0.0097774120283686, 0.0097881191145466, 0.00954890142025588, 0.00910005201086519, 0.00896483712343155, 0.00841449000378945, 0.00833417256746793, 0.00767015792139267, 0.00704050945413854, 0.00697066301478082, 0.00647969418960517, 0.00633410749924499, 0.00594985929458141, 0.00572878446813624, 0.00569466029346873, 0.00568770711351952, 0.005656638923254, 0.00563371510233835, 0.00565597906003054, 0.00573526014842501, 0.0058614105670273, 0.00601395672657754, 0.00617140984398258, 0.00631630047880657, 0.00643698573001976, 0.00652762513266165, 0.00658730321642657, 0.00661882534744151, 0.00662742545525525, 0.00661949863597435, 0.00660144850191269, 0.006578751869733, 0.00655534210686206, 0.00653337452373381, 0.00651336721373909, 0.00649463241643276, 0.00647585640225986, 0.00645567169567807
flux1:, 0.676593273875885, 0.00881187648863987, 0.00876380517588472, 0.00870560206552172, 0.00864182960022094, 0.00857626767507361, 0.00851210907048871, 0.00845237220610245, 0.00840033803160334, 0.0083598401298861, 0.00833532285910452, 0.00833168505432665, 0.00835398420338553, 0.00840703840766033, 0.00849482622384511, 0.00861941542313929, 0.00877910183102986, 0.00896572360013717, 0.00916194255439459, 0.00934068785985679, 0.00947044053230356, 0.00952987526963491, 0.00952972901473216, 0.00952336111475424, 0.00956385415415572, 0.00958437714254246, 0.00936300030377277, 0.00893703257742475, 0.00881333983333452, 0.00828930276170321, 0.00822071248772633, 0.00758032979989691, 0.00697336614202927, 0.00691627795445381, 0.00644860073151646, 0.00631668600814639, 0.00595165700608798, 0.00574755484221431, 0.00572594916232617, 0.00573044975420252, 0.00571064229946021, 0.00569750853198776, 0.00572691317837585, 0.00581045654293244, 0.00593850136108522, 0.00609134359710166, 0.00624817145430595, 0.00639196027130895, 0.00651129221372716, 0.00660040703964453, 0.00665839565816376, 0.00668803496674414, 0.00669450534675326, 0.00668412142485694, 0.00666318298478081, 0.00663705588387726, 0.00660958045641855, 0.00658286045795087, 0.00655741602196246, 0.00653261168292602, 0.00650722112985686, 0.00647998160994202
flux1:, 0.676855722779638, 0.00866065888676169, 0.00860894262137649, 0.00854532725187914, 0.00847442219491622, 0.0084002061357218, 0.00832620883254175, 0.00825588912935403, 0.00819302555144741, 0.00814195699375207, 0.00810759179879135, 0.00809520147407679, 0.00811007311753155, 0.00815706562579236, 0.00823999264298503, 0.0083605997352378, 0.00851685186087532, 0.00870049924164685, 0.00889464342660243, 0.00907332419272927, 0.00920654122695863, 0.00927400533502234, 0.00928565731640069, 0.00929154548554776, 0.00934118099161223, 0.00936992968251293, 0.00916499128988894, 0.00876063585970841, 0.00864693535776628, 0.00814821281928458, 0.00808994711848147, 0.00747294965127438, 0.00688856015775733, 0.00684316059162179, 0.0063984746904312, 0.00627937046118198, 0.00593341342837343, 0.00574579530292255, 0.00573566838788437, 0.00575040619161738, 0.00574067709404413, 0.00573617443794723, 0.00577152287429023, 0.00585806818012129, 0.00598670079840145, 0.00613853260332087, 0.00629349361353419, 0.0064350785007142, 0.00655216844442821, 0.00663914554026167, 0.00669514857119127, 0.00672294316320109, 0.00672765073786008, 0.00671548257293674, 0.00669260016227976, 0.00666421691179769, 0.00663403411398613, 0.00660405449997317, 0.00657474807748165, 0.0065454782251678, 0.00651505355376133, 0.00648226695152762
flux1:, 0.677118171683392, 0.00849127885111606, 0.00843637192221057, 0.00836819945552066, 0.00829136668719394, 0.00820998702019122, 0.0081278527295172, 0.00804878101144662, 0.00797696139221402, 0.00791715072548469, 0.00787463801952056, 0.00785499441955371, 0.0078636812165306, 0.00790556712732025, 0.00798429774940104, 0.00810131767879966, 0.00825429407735316, 0.00843491398653322, 0.00862671430706605, 0.00880480278774595, 0.00894063289401229, 0.00901491088931818, 0.00903682602593081, 0.00905327538904452, 0.00911041609589988, 0.00914594867096583, 0.00895620648937125, 0.00857239228339893, 0.00846740820931432, 0.00799311890789184, 0.00794399863788641, 0.00735016579650991, 0.00678821749182732, 0.0067535347488805, 0.00633141602105559, 0.00622427594671485, 0.00589712652774751, 0.00572535736643727, 0.00572559487464675, 0.00574931407426276, 0.00574844057080115, 0.00575137209863106, 0.00579144657897606, 0.00587973516481304, 0.00600766786250348, 0.00615720839911701, 0.00630908246996102, 0.00644736921498919, 0.00656131574545095, 0.00664550458250653, 0.0066991634559805, 0.00672506740776166, 0.00672828060924597, 0.00671489795858774, 0.00669091947050846, 0.00666137592439915, 0.00662979373747367, 0.00659803330259162, 0.00656646788985557, 0.00653440886757722, 0.00650064673665035, 0.00646397730711388
flux1:, 0.677380620587145, 0.00830504136371997, 0.00824754084337634, 0.00817580821068659, 0.00809438970839824, 0.00800746399538113, 0.0079190046645395, 0.00783309786075699, 0.0077542505961534, 0.00768754478725544, 0.0076385634431045, 0.00761310357484454, 0.00761674710179031, 0.00765434569861752, 0.0077293797747689, 0.00784302190508614, 0.00799268413714227, 0.00817002692181832, 0.00835903221293616, 0.00853584853476225, 0.00867333307419723, 0.00875315850322647, 0.00878381318375444, 0.00880920162142305, 0.00887233343575321, 0.00891335904775319, 0.00873773059791261, 0.00837358297510605, 0.00827629714489445, 0.0078256859652395, 0.00778476104399244, 0.00721392307532263, 0.00667428936412071, 0.00664946983182947, 0.00624941635070953, 0.00615344437968235, 0.00584476119793051, 0.00568810832719084, 0.0056975711888518, 0.0057290272401669, 0.00573579883220942, 0.00574498338627027, 0.00578859809736247, 0.00587742337036341, 0.00600343471789448, 0.00614947283471945, 0.00629710125163979, 0.00643103810667067, 0.00654095479395884, 0.00662168659086173, 0.00667258903508296, 0.00669646903880176, 0.00669834085365177, 0.00668417873239002, 0.00665980882928327, 0.00663006075757004, 0.0065982615828714, 0.00656609823177317, 0.00653380895605995, 0.00650060821853678, 0.00646521859731546, 0.0064263863966772
flux1:, 0.677643069490898, 0.00810342735796977, 0.00804406432537327, 0.00796989381611493, 0.00788534505018495, 0.00779458794124376, 0.00770169072206517, 0.00761091335983519, 0.00752698174679833, 0.00745520636987306, 0.00740137611267747, 0.00737144101877865, 0.00737105326436565, 0.0074050256454166, 0.0074766826648766, 0.00758696147539391, 0.00773307079182026, 0.00790669205229056, 0.00809227500627468, 0.00826699612871129, 0.0084050800538438, 0.00848914731049957, 0.00852704081710329, 0.00855982853566378, 0.00862756656981962, 0.008672945409516, 0.00851049893922028, 0.00816532358336907, 0.00807496360156605, 0.00764739381414841, 0.00761392972654427, 0.00706597131561505, 0.00654854063264988, 0.00653285023098327, 0.00615431106600669, 0.00606877907986934, 0.00577816942049591, 0.00563583935521243, 0.00565340195748973, 0.00569140122922276, 0.00570466288769783, 0.00571898098415453, 0.00576502863638916, 0.00585328212647685, 0.00597626215749718, 0.00611770049397889, 0.00626002839344033, 0.00638864583588479, 0.00649369679178701, 0.00657031411369696, 0.0066180158921991, 0.00663966317641303, 0.00664023137802884, 0.00662557700411516, 0.00660134966647975, 0.0065721704892779, 0.00654115447034766, 0.00650979539325153, 0.00647816862282947, 0.00644535556217308, 0.00640996759406326, 0.00637065305290287
flux1:, 0.677905518394651, 0.00788808314190398, 0.00782769900790757, 0.00775230679147345, 0.00766615854598942, 0.00757333846407322, 0.00747791924596468, 0.00738423613378542, 0.00729713266322203, 0.00722205022412769, 0.00716489616321631, 0.00713170340428776, 0.00712814837260117, 0.00715898869813071, 0.00722740855020234, 0.00733415317184685, 0.00747628757509444, 0.00764557109544495, 0.00782695510698693, 0.00799864341833881, 0.00813620334188074, 0.00822319298969159, 0.00826686823377667, 0.00830561276161608, 0.00837670969884998, 0.00842545220808864, 0.00827539209019525, 0.00794864876123555, 0.00786466418153022, 0.00745959432602815, 0.00743304345924717, 0.00690788923631385, 0.00641255613160078, 0.0064053653249904, 0.00604775283161697, 0.00597200203938981, 0.00569903305943716, 0.00557019554430968, 0.00559477135085088, 0.00563819844947634, 0.00565688221895913, 0.00567531132106977, 0.00572280027267785, 0.00580950964480642, 0.00592849873133154, 0.00606439360289548, 0.00620051060438428, 0.00632296188549305, 0.00642240092552859, 0.0064942938249427, 0.0065383499903494, 0.00655750466702096, 0.00655670718929753, 0.00654170443648062, 0.0065179748794907, 0.00648993397745026, 0.00646048334977703, 0.0064309158654118, 0.00640112781892666, 0.00637004217254985, 0.00633612505752987, 0.00629788550170424
flux1:, 0.678167967298405, 0.00766079764634041, 0.00760030953159436, 0.00752496329469607, 0.00743877314992579, 0.00734565971713923, 0.00724960903013361, 0.00715493246022016, 0.00706649022891334, 0.00698975854319714, 0.00693067887334146, 0.00689530129833919, 0.00688928584032524, 0.00691732440936431, 0.00698248211360265, 0.00708536143783077, 0.0072229493294433, 0.00738714696541394, 0.00756344958251883, 0.00773109693104263, 0.00786698259686962, 0.00795559732257295, 0.00800366907187371, 0.00804704475197298, 0.0081204011721558, 0.00817166688159876, 0.00803331588766791, 0.00772458591631656, 0.00764661590073138, 0.00726356665417728, 0.00724352929548559, 0.00674111603758484, 0.00626775916562864, 0.00626851600447602, 0.00593120475223407, 0.00586463409558133, 0.00560883176220494, 0.00549263244415081, 0.00552318807002205, 0.00557102118951935, 0.00559416565698822, 0.0056158034848645, 0.00566388337773341, 0.00574823973604849, 0.00586245787802353, 0.00599205108354173, 0.00612122575622293, 0.00623682358373048, 0.00633003216446692, 0.0063966760189647, 0.0064366769923136, 0.00645306047307437, 0.00645076209164489, 0.00643543033052702, 0.00641238405529688, 0.00638584444846301, 0.00635850882162767, 0.00633147293380073, 0.00630444994481961, 0.00627619096128805, 0.00624499391317254, 0.00620919678650037
flux1:, 0.678430416202158, 0.0074234678453998, 0.00736382800863006, 0.00728979901900921, 0.00720509790414996, 0.0071134053905215, 0.00701853160207206, 0.00692466741363847, 0.00683659220070531, 0.0067597253856218, 0.00669996368474414, 0.00666331469334596, 0.00665538752854555, 0.00668080345893701, 0.00674253456551823, 0.00684109370487482, 0.00697345915058156, 0.00713174215230411, 0.00730202929647882, 0.00746461063039582, 0.00759769438664219, 0.00768670103307015, 0.00773788816119339, 0.00778470764890488, 0.0078593825862238, 0.00791247803296181, 0.00778525821539582, 0.00749420912421386, 0.00742204493265631, 0.00706056147353253, 0.0070467416241848, 0.00656698300113241, 0.00611543573873783, 0.00612363232073556, 0.00580594942628995, 0.00574799563577566, 0.00550883533702121, 0.00540440006802712, 0.00543996032781208, 0.00549127647042029, 0.00551803507623432, 0.00554211109424067, 0.00559008638323715, 0.00567145950362818, 0.00578032390119135, 0.00590306355345345, 0.00602476810583541, 0.00613301324449543, 0.00621953249655609, 0.00628052255757263, 0.00631612990627874, 0.00632948029338676, 0.00632550573510054, 0.00630976858737607, 0.00628744368285457, 0.00626257595392085, 0.00623767629904506, 0.00621365772899209, 0.00619005795784507, 0.00616545513027641, 0.0061379681729199, 0.00610574357216807
flux1:, 0.678692865105911, 0.00717805516321256, 0.00712020956770099, 0.00704872460406516, 0.00696696399919674, 0.00687829628035963, 0.00678627123692546, 0.00669486830960732, 0.00660869506716022, 0.00653302986453941, 0.00647365350348468, 0.00643647901036164, 0.00642703681428575, 0.00644987791318428, 0.00650791098064933, 0.00660161445838405, 0.0067280285951171, 0.00687954424161303, 0.00704288868474858, 0.00719941873866199, 0.0073286468166162, 0.00741691907162374, 0.00747007641536771, 0.00751931073847125, 0.00759452991917001, 0.00764890444352681, 0.00753231767731599, 0.00725866764927446, 0.00719221294409437, 0.0068518279131111, 0.00684398883199128, 0.00638673880243365, 0.00595675861228121, 0.00597189660555744, 0.00567310900314637, 0.00562322352292959, 0.00540011725841664, 0.00530655196686799, 0.00534619929536688, 0.00540017221441965, 0.00542981254320802, 0.00545568902835672, 0.00550302110552405, 0.00558096258038638, 0.00568409269664727, 0.00579964145883751, 0.0059135642108094, 0.00601416279674052, 0.00609371579122513, 0.00614879405345863, 0.00617977119024075, 0.00618987662468515, 0.00618404500423014, 0.00616776399327201, 0.00614608193318933, 0.00612289007826876, 0.00610053770711248, 0.00607977842857291, 0.00605999288792006, 0.00603959701485351, 0.00601653227856019, 0.00598874532762096
flux1:, 0.678955314009665, 0.00692653728915359, 0.00687138764738377, 0.00680358547969545, 0.00672609012044427, 0.00664189196423849, 0.00655420363973682, 0.00646671088524033, 0.00638376798436281, 0.00631043781778457, 0.00625232378058798, 0.00621520096879227, 0.00620450036644709, 0.00622470781844105, 0.00627870047309442, 0.00636697765546567, 0.00648671092768235, 0.00663063853464113, 0.00678617632101309, 0.00693576298280277, 0.00706020252817502, 0.00714675887010114, 0.00720090415568291, 0.00725169769065551, 0.00732685673765938, 0.00738209477413075, 0.0072757034859606, 0.00701918771975206, 0.00695841922590992, 0.00663862048390768, 0.00663654416217359, 0.00620156458867218, 0.00579280676906582, 0.00581436713032802, 0.0055336711244643, 0.00549129886737918, 0.00528358398965026, 0.00519997420172609, 0.00524284601518507, 0.00529874010991321, 0.00533063694874597, 0.00535780191506088, 0.00540410157229199, 0.00547833703786954, 0.00557554766822445, 0.00568377817173274, 0.00578982279201336, 0.00588269055365927, 0.00595519225535581, 0.00600426344299905, 0.00603049748218295, 0.00603722323080846, 0.00602937925665611, 0.00601238758722166, 0.00599118769459898, 0.00596954217854506, 0.00594966826595833, 0.0059321905305465, 0.00591635998624661, 0.00590045180035724, 0.00588224330403289, 0.00585948512548244
flux1:, 0.679217762913418, 0.00667086032402287, 0.00661923262935031, 0.00655612835742665, 0.00648405793326039, 0.00640557613681147, 0.00632349165780606, 0.00624112552715158, 0.00616250922151353, 0.0060924277108385, 0.00603625666285365, 0.00599959938389539, 0.00598777369162406, 0.00600520941155814, 0.00605478490846539, 0.00613707377957659, 0.00624944442733413, 0.00638504565508123, 0.00653202512632009, 0.00667391413987365, 0.00679279092850081, 0.00687682327814391, 0.00693115524230858, 0.0069828324983622, 0.00705749288054551, 0.00711330164219451, 0.00701670995788765, 0.00677705035261924, 0.00672198094230198, 0.00642218711096921, 0.0064256408337986, 0.00601257769033147, 0.00562457793361894, 0.00565199881203352, 0.00538851620849359, 0.00535308012305621, 0.00516001380989926, 0.00508542728716552, 0.00513071434713497, 0.00518787749224074, 0.00522150253225924, 0.00524955717633407, 0.0052945697923537, 0.00536498228171084, 0.0054562662399889, 0.00555724475355339, 0.00565551669746717, 0.00574076982537488, 0.00580632376777847, 0.00584945878492364, 0.00587097125572277, 0.00587427764110996, 0.00586431616293903, 0.00584644875390419, 0.00582552211796151, 0.00580519571632675, 0.00578758690238356, 0.00577322641070824, 0.00576127009037394, 0.00574988280212514, 0.00573670159234781, 0.00571929634907674
flux1:, 0.679480211817171, 0.00641289561022709, 0.00636551658605484, 0.00630797549481016, 0.00624229717398426, 0.00617055346520807, 0.00609509437969466, 0.00601881855626105, 0.00594537898317636, 0.00587923374652231, 0.00582549258159176, 0.00578956296492003, 0.00577664254736716, 0.0057911173808558, 0.00583589921343019, 0.00591168548560842, 0.00601610084115916, 0.00614276057763917, 0.00628058017729517, 0.00641418745163225, 0.00652691082348955, 0.00660780082561282, 0.0066617059436071, 0.0067137681802083, 0.00678764469048293, 0.00684383679975817, 0.0067566722774362, 0.00653355143482159, 0.00648419725096159, 0.00620374268615129, 0.00621245462573523, 0.00582082553778762, 0.00545299399643898, 0.00548565925157189, 0.00523844268651543, 0.00520933663234062, 0.00503009882101271, 0.0049635935759653, 0.00501054139830554, 0.00506839893695283, 0.00510330958261437, 0.00513195283218019, 0.00517553887572594, 0.00524214582058818, 0.00532764860986892, 0.0054216090609535, 0.00551239091968925, 0.00559032479652162, 0.00564920710934223, 0.00568663395492794, 0.00570357971713376, 0.00570352957440649, 0.00569141150604316, 0.00567252869408412, 0.00565164840580646, 0.00563235124711362, 0.00561668741084133, 0.00560513155215944, 0.00559678357541316, 0.0055897353908607, 0.00558151637892588, 0.00556954112149307
flux1:, 0.679742660720924, 0.00615440424114113, 0.00611188565246858, 0.00606060667048785, 0.00600207867963151, 0.00593785471229918, 0.00586978485967491, 0.00580030243203644, 0.00573264128619079, 0.00567089792254034, 0.00561989037907973, 0.00558481590203312, 0.00557075104578649, 0.00558205238150118, 0.00562169520164138, 0.0056905447839482, 0.00578653325421417, 0.00590378892692283, 0.00603202174586461, 0.00615695144633336, 0.00626312490367871, 0.00634044656874257, 0.00639349344571462, 0.00644560463650484, 0.00651854447768435, 0.00657501595199803, 0.00649691219020396, 0.00628995241672759, 0.0062463052334205, 0.00598443480417205, 0.00599807937500025, 0.00562727343005677, 0.00527890105778456, 0.00531614009788827, 0.0050841882096221, 0.00506077893470981, 0.00489448464118663, 0.00483512306471067, 0.00488303712691103, 0.00494108820062204, 0.0049769171881062, 0.00500592947386797, 0.00504804273242269, 0.00511096922573762, 0.00519095843328251, 0.00527826954791108, 0.00536198796890675, 0.0054330461649295, 0.00548567896592231, 0.00551776261627207, 0.00553041788464302, 0.00552717379210245, 0.00551293295900628, 0.00549293671311211, 0.00547188257221101, 0.0054532939064136, 0.00543918510872804, 0.00543001286883514, 0.00542486275141817, 0.00542179562531758, 0.00541827244257087, 0.00541158627619073
flux1:, 0.680005109624678, 0.00589701052416418, 0.00585984017906643, 0.0058153478183959, 0.00576451303668901, 0.00570834652025938, 0.00564817159975347, 0.00558592883079903, 0.00552440781110525, 0.00546732312403433, 0.00541918748153679, 0.0053849824663437, 0.00536966770521707, 0.0053775854235572, 0.00541180121960662, 0.00547338506629786, 0.00556061797196182, 0.00566817669624404, 0.00578658147712736, 0.00590262995154706, 0.00600204776377531, 0.00607555702577219, 0.00612747920881722, 0.006179442415157, 0.00625139728890925, 0.00630810215033425, 0.00623868278268291, 0.00604743058312047, 0.00600943622303773, 0.00576530919443041, 0.00578350182885908, 0.0054327908928165, 0.00510306699443494, 0.00514416502141396, 0.00492644619302479, 0.00490808358310523, 0.00475380370760397, 0.00470067199722138, 0.00474892621299777, 0.00480674249200811, 0.00484318910816787, 0.00487241679510598, 0.00491308227926299, 0.00497253297636407, 0.00504736513985935, 0.00512849373725766, 0.00520568111383809, 0.00527041784105092, 0.00531733500008979, 0.00534454891315745, 0.0053532905488945, 0.00534710338448601, 0.00533084516193377, 0.00530968794131601, 0.00528826502071621, 0.00527006037965805, 0.00525708098778216, 0.00524980198812743, 0.00524733626666083, 0.00524775767117748, 0.00524850220953228, 0.00524678147910895
flux1:, 0.680267558528431, 0.00564218404040328, 0.00561072172201659, 0.00557336469936198, 0.00553055246702095, 0.00548274265058039, 0.00543071973655969, 0.0053759197162226, 0.00532067809113329, 0.00526832098868605, 0.0052230534108034, 0.00518964369046685, 0.00517294254179633, 0.00517729251524477, 0.00520587155909558, 0.00525998275429022, 0.0053382862853192, 0.0054360305669162, 0.00554455036391156, 0.00565169753096555, 0.00574432928465615, 0.00581394258670915, 0.00586461202677416, 0.00591633857866599, 0.00598733225898336, 0.00604425572113093, 0.00598312053244826, 0.00580703695094732, 0.0057745802293318, 0.00554728176319571, 0.00556958193177132, 0.00523814133128058, 0.00492617978210978, 0.00497039623240818, 0.00476587809809886, 0.00475191158007244, 0.00460869978555751, 0.00456093058796086, 0.00460897748963549, 0.00466620343647213, 0.00470302628201408, 0.00473236746769344, 0.00477166035066104, 0.00482789194362345, 0.00489797935729053, 0.0049734527465767, 0.0050447069943181, 0.00510374654129465, 0.00514555534387547, 0.00516844791577527, 0.00517372693955627, 0.00516491819636191, 0.00514681174188117, 0.00512449909855646, 0.00510255052837616, 0.00508442390142232, 0.00507214281936986, 0.0050662337927426, 0.00506587656955614, 0.00506920170945348, 0.00507366555816184, 0.00507644218968082
flux1:, 0.680530007432184, 0.00539122876910187, 0.00536570530979539, 0.00533565993390474, 0.00530099405964735, 0.00526161447827394, 0.00521776934464993, 0.00517039338738574, 0.0051213726018938, 0.00507365073622357, 0.00503113254937694, 0.00499838189825027, 0.00498015098398896, 0.00498079554078901, 0.00500362200664947, 0.0050501855292855, 0.00511954384775294, 0.00520752748061496, 0.00530627819955465, 0.00540466911020693, 0.00549063523789579, 0.00555640033441334, 0.00560579475283913, 0.00565726953661751, 0.00572736407536574, 0.00578449663220996, 0.00573121066511382, 0.00556966768786018, 0.00554256401568494, 0.00533112234161181, 0.00535704309817372, 0.00504397863190787, 0.00474884929494076, 0.00479544143927558, 0.00460312242249227, 0.00459292062262036, 0.00445984290596708, 0.0044166382971966, 0.00446401877306353, 0.0045203719957084, 0.00455738262405615, 0.00458677439916063, 0.00462480077359217, 0.00467809644832999, 0.00474387592054238, 0.00481424598180323, 0.00488019147298858, 0.00493418803420613, 0.00497153030578605, 0.0049906897780269, 0.00499300234402869, 0.00498194302244002, 0.00496220937494189, 0.00493879794285302, 0.00491621287514572, 0.00489789416546315, 0.00488590076146887, 0.0048808384392902, 0.00488198930066593, 0.00488758182918225, 0.00489513740253894, 0.00490183807920329
flux1:, 0.680792456335937, 0.0051452772327009, 0.00512579537421797, 0.00510307213577892, 0.00507648333249043, 0.00504539985380815, 0.00500954999372163, 0.00496938458383335, 0.00492635772315056, 0.00488304780949864, 0.00484307489905041, 0.00481081176368095, 0.00479092330217438, 0.00478778817022633, 0.00480485053943768, 0.00484392647283132, 0.00490447740884412, 0.004982913690328, 0.00507216524620006, 0.00516208504278408, 0.00524162686900712, 0.0053036895281738, 0.00535185740311064, 0.00540310390320701, 0.00547236776478708, 0.00552968250183926, 0.00548376900492609, 0.00533605204063138, 0.00531404548722746, 0.00511745263751348, 0.00514647471447412, 0.00485085259781138, 0.00457161414845353, 0.00461986251616219, 0.00443880145619972, 0.00443177200472569, 0.00430793528088121, 0.00426858701121063, 0.00431493736576028, 0.00437020748013146, 0.00440726396965661, 0.00443667085169241, 0.00447355063515627, 0.00452419742700712, 0.00458610247754464, 0.00465191347568667, 0.00471316568812911, 0.00476276653782472, 0.00479628240461024, 0.00481230342858018, 0.00481216230718738, 0.0047992511104031, 0.00477814943688665, 0.00475374205550032, 0.0047304599713862, 0.00471172828605628, 0.00469965397124163, 0.00469494378098906, 0.00469701200848801, 0.00470422179124209, 0.00471420144926929, 0.0047241858140458
flux1:, 0.681054905239691, 0.00490528778250961, 0.00489182417196549, 0.00487627660552206, 0.00485751811453529, 0.00483441074047114, 0.00480619227391931, 0.00477285957155659, 0.00473546362907478, 0.00469624346027781, 0.00465855600731996, 0.00462659909776678, 0.00460496077814226, 0.0045980480683204, 0.00460944450129399, 0.00464122553956635, 0.00469325041880086, 0.00476249487591243, 0.00484264773130613, 0.00492449320381114, 0.00499794098518342, 0.00505651119613345, 0.00510353797029696, 0.00515458649517339, 0.00522306755658821, 0.00528050263715436, 0.00524144051358913, 0.00510675669332673, 0.00508952398259273, 0.00490675807143719, 0.0049383465470192, 0.00465922304376493, 0.00439495367446005, 0.00444418616952472, 0.00427352656238215, 0.00426913325876034, 0.00415370963411555, 0.00411761395162879, 0.00416266846210003, 0.00421671317198487, 0.00425371277130385, 0.00428311590994146, 0.00431896796751545, 0.00436723754516832, 0.00442567503203749, 0.00448743661442453, 0.00454457238176964, 0.00459038664150349, 0.00462068341425007, 0.00463413783993316, 0.00463204689419505, 0.00461768998571023, 0.00459550389408325, 0.00457024336449986, 0.00454625575109991, 0.00452694905863825, 0.00451448455970124, 0.00450968471563003, 0.00451211897499476, 0.00452031577695747, 0.00453204761577825, 0.00454464410112815
flux1:, 0.681317354143444, 0.00467204382602242, 0.00466445225164732, 0.00465578783056059, 0.00464445360299908, 0.0046288409984751, 0.00460773808809037, 0.00458072835481322, 0.00454849752578727, 0.0045129779086167, 0.0044772888442681, 0.00444547025072646, 0.00442204156390596, 0.00441143837576359, 0.0044173772155809, 0.00444218125073594, 0.00448609025067807, 0.00454661983336954, 0.00461817933485886, 0.00469242982835181, 0.00476017175159564, 0.00481549248970229, 0.00486147100230066, 0.00491233283134762, 0.00498003841162488, 0.00503748603989702, 0.00500471210726305, 0.0048822038045158, 0.00486936341148554, 0.0046994106940284, 0.00473303243664794, 0.00446948048308306, 0.00421930368092259, 0.00426891585245233, 0.00410790223064366, 0.00410567750947846, 0.0039979218006973, 0.0039645870193257, 0.00400817493055292, 0.00406091264307567, 0.00409778300246949, 0.00412716988787635, 0.0041620993690324, 0.00420823252855248, 0.00426356427858118, 0.00432173053169309, 0.00437526506913359, 0.00441783950942778, 0.00444546732567809, 0.00445688094135122, 0.00445331429713191, 0.00443790818072508, 0.00441493342671104, 0.00438899592772047, 0.00436434600811577, 0.00434436748031392, 0.00433127575520552, 0.00432601634362204, 0.00432832914935843, 0.00433693130935327, 0.0043497705432669, 0.00436430871285096
flux1:, 0.681579803047197, 0.00444615472122832, 0.00444417128279836, 0.00444196465184745, 0.00443750994661575, 0.00442877610788259, 0.00441415189928095, 0.00439285655809075, 0.00436525509758807, 0.00433301021310862, 0.00429903099721993, 0.00426721567535972, 0.00424201989646768, 0.00422790218312534, 0.00422869772751369, 0.00424695616983267, 0.00428327034197286, 0.0043356606303877, 0.00439921099754629, 0.00446640072937222, 0.00452885504040597, 0.00458117578799184, 0.00462618300979333, 0.00467683219097357, 0.00474371725295552, 0.00480101960683506, 0.00477393552970657, 0.00466269813461271, 0.00465382338266924, 0.00449569867441019, 0.00453083906691229, 0.00428196999607918, 0.00404507358557383, 0.00409454335514545, 0.00394252863033681, 0.00394208021610207, 0.00384133946127631, 0.00381038556126345, 0.0038524224095243, 0.00390382147265457, 0.00394051051444639, 0.00396986521504565, 0.00400395317493799, 0.00404814820025815, 0.004100677902558, 0.00415563284209024, 0.004206004051913, 0.0042458065684621, 0.00427124155380222, 0.0042810776143733, 0.00427646437524357, 0.00426038269053919, 0.00423691694765227, 0.00421050560376075, 0.00418528639790757, 0.00416460747769991, 0.00415073207191789, 0.00414472869213426, 0.0041465149980767, 0.00415501227641487, 0.00416836729898204, 0.00418420577306761
flux1:, 0.68184225195095, 0.00422805892323405, 0.00423131011053412, 0.00423501921260059, 0.00423678371047851, 0.00423420642861396, 0.00422533478825544, 0.0042090791068244, 0.00418553257730665, 0.00415612755640258, 0.00412359016365267, 0.00409169087793086, 0.00406482209101645, 0.00404745354367113, 0.00404351724597787, 0.00405575962422103, 0.00408509045503467, 0.00412999198770757, 0.00418617119622768, 0.00424686427824956, 0.00430445583568961, 0.00435401208399937, 0.00439809317732888, 0.00444845658215568, 0.00451442017009435, 0.00457137197240143, 0.0045493552541183, 0.00444845790079364, 0.00444309276053396, 0.00429585716576822, 0.00433203495656012, 0.00409701431885488, 0.00387266204084968, 0.00392155810738926, 0.00377800204103611, 0.00377901365503633, 0.00368472861822992, 0.00365587933279629, 0.00369635341687492, 0.00374641880918313, 0.00378288384352545, 0.00381217814206036, 0.00384547365495218, 0.00388787865089318, 0.00393784404269226, 0.00398989350577203, 0.00403745349727379, 0.00407486419962287, 0.0040984991235565, 0.00410714869760083, 0.00410186328230158, 0.00408544761532374, 0.00406178239256087, 0.0040351210265466, 0.00400947169108106, 0.00398813172422897, 0.00397340027754299, 0.00396646181148349, 0.00396741116640732, 0.0039753810891954, 0.00398873345785821, 0.00400528264257148
flux1:, 0.682104700854704, 0.00401803050348785, 0.004026045061544, 0.00403503062064631, 0.00404226409267739, 0.00404504486554285, 0.00404114226143911, 0.00402921679756584, 0.00400914075146034, 0.00398215552925428, 0.00395082982767851, 0.00391881694626601, 0.00389044177830386, 0.00387016770431762, 0.00386199507847972, 0.003868830446247, 0.00389185764744486, 0.00392997211994148, 0.00397944839308123, 0.00403421717744278, 0.00408735892126823, 0.00413435796755645, 0.00417751768744083, 0.00422747288266607, 0.00429236189924432, 0.00434871858729348, 0.00433113658765979, 0.0042396442917938, 0.00423732047504542, 0.00410009571839111, 0.00413687518643126, 0.00391493248770183, 0.00370246836427236, 0.00375045235439802, 0.00361491246972001, 0.0036171392855871, 0.0035288390441346, 0.00350190788273014, 0.00354086342839804, 0.00358962228752642, 0.00362581940364899, 0.00365500547381175, 0.0036875205608626, 0.00372822982811421, 0.00377580002329357, 0.00382516961428566, 0.00387018292601754, 0.00390549222347806, 0.00392763400571391, 0.00393541253597708, 0.0039297701176482, 0.00391332440718332, 0.00388973878969642, 0.00386306560640599, 0.00383716584091908, 0.00381526806716124, 0.00379969074227242, 0.00379172097056454, 0.00379162287932775, 0.00379874012939052, 0.00381165793544435, 0.00382839695128323
flux1:, 0.682367149758457, 0.00381619022001527, 0.00382841524710209, 0.00384196366918657, 0.00385385391273961, 0.00386114874237478, 0.00386140552264098, 0.00385309550870382, 0.00383592080590024, 0.00381096956878038, 0.0037806755925329, 0.0037485814770478, 0.00371893555228299, 0.00369617201842982, 0.00368432573341237, 0.00368642149633516, 0.00370386965774901, 0.00373592653107148, 0.00377937679718597, 0.0038287836748788, 0.00387786289041607, 0.0039224755211547, 0.00396467616518345, 0.00401405584150092, 0.00407767456279887, 0.00413316451966726, 0.00411939017007327, 0.00403638573605213, 0.00403663967972881, 0.00390861863469965, 0.00394561856033479, 0.00373605139231073, 0.00353489787471849, 0.00358172097179483, 0.00345383800477441, 0.00345709812208082, 0.00337438957890457, 0.00334926190546375, 0.00338678087639706, 0.0034342685122633, 0.0034701434653673, 0.00349914884555271, 0.0035308565583133, 0.0035699110017649, 0.00361518864486781, 0.0036620271362164, 0.00370467482314345, 0.00373808750617906, 0.00375896050771816, 0.00376610956066771, 0.00376036571115456, 0.00374415353572957, 0.00372090923325605, 0.00369447010865371, 0.00366853246090714, 0.00364623631264988, 0.0036298991597484, 0.00362089225111249, 0.00361963472844792, 0.00362567348372933, 0.0036378178885915, 0.00365430534525084
flux1:, 0.68262959866221, 0.00362252188504254, 0.00363834295295978, 0.00365569211376075, 0.00367139438869075, 0.0036823445630539, 0.00368595470704449, 0.00368056652681289, 0.0036657606062861, 0.00364250638303188, 0.00361312132589699, 0.00358103943362289, 0.00355041894258991, 0.00352563780514343, 0.0035107277330617, 0.00350878669007177, 0.00352140149189026, 0.00354813549690039, 0.00358622600829995, 0.00363080852398893, 0.00367617741291531, 0.00371853459842214, 0.00375969918642237, 0.00380830038320633, 0.00387042373179246, 0.00392476280643875, 0.0039141905681541, 0.00383879469776495, 0.00384118314698607, 0.00372163640637393, 0.00375853559969921, 0.00356070906348917, 0.00337036040831764, 0.00341585561761987, 0.00329533594393601, 0.00329949941354588, 0.00322205391063156, 0.00319866745382524, 0.00323485200137413, 0.00328109996592791, 0.0033165816938801, 0.00334530722599203, 0.00337614311198514, 0.00341353452180285, 0.00345656226664544, 0.0035009496502491, 0.00354133817697943, 0.00357298226204088, 0.00359273606840139, 0.00359942904470375, 0.00359378253285942, 0.00357802648407405, 0.00355536368807695, 0.00352940485888345, 0.00350366498695112, 0.00348117496281102, 0.00346422862914961, 0.00345425897756015, 0.00345182075380712, 0.0034566503389095, 0.00346777548042658, 0.00348365409048488
flux1:, 0.682892047565963, 0.0034368939727824, 0.00345565834026419, 0.00347602510441458, 0.0034946918094838, 0.00350845343165259, 0.00351464167682859, 0.00351152557435356, 0.00349860912610439, 0.00347677331656598, 0.00344823339775136, 0.00341631258565778, 0.00338506174296701, 0.00335877253761924, 0.00334143381316223, 0.0033361704230429, 0.00334469524261724, 0.00336682533162357, 0.0034001946385378, 0.00344045371771981, 0.00348242364912877, 0.00352261717123532, 0.00356263631110292, 0.0036102325124248, 0.00367062106163517, 0.00372352762739093, 0.00371558829605388, 0.00364697657171155, 0.00365108969073019, 0.00353936823405891, 0.00357590759107371, 0.00338925010894025, 0.00320926257436293, 0.00325333395823933, 0.00313993133960167, 0.00314490824574681, 0.00307244737772197, 0.00305077340409895, 0.00308573065095736, 0.00313075806529508, 0.00316575563041891, 0.00319407674998127, 0.00322394368072386, 0.00325962249840699, 0.00330039310383168, 0.00334235231244466, 0.00338052605504817, 0.00341046506035756, 0.00342918540111475, 0.00343553595621593, 0.00343013367624557, 0.0034150161145812, 0.00339314983150253, 0.00336791003092773, 0.00334261531407271, 0.00332016710412395, 0.00330281176847224, 0.00329201916510535, 0.00328845653434763, 0.00329203127433118, 0.00330197823348163, 0.00331697367628069
flux1:, 0.683154496469717, 0.00325908544704051, 0.00328012682533744, 0.00330273464333873, 0.00332354361335216, 0.0033393144289573, 0.00334735960851358, 0.00334592783173644, 0.00333448648860644, 0.00331385338123424, 0.00328615104745367, 0.00325458590249441, 0.00322308139423228, 0.00319581135133174, 0.00317668174248115, 0.00316879881607314, 0.00317395270867025, 0.00319216311735822, 0.00322140767902719, 0.00325779882633619, 0.00329663767264967, 0.00333472361883899, 0.00337346455371321, 0.00341981886174688, 0.0034782337744774, 0.0035294428116132, 0.0035236159931372, 0.00346103178555425, 0.00346650302603503, 0.00336203722220129, 0.00339801846794024, 0.00322201508028596, 0.00305199543208728, 0.00309460561513123, 0.0029881041737488, 0.00299383302518372, 0.00292611534955807, 0.00290614225939274, 0.00293997257116811, 0.00298378133951009, 0.00301818457864609, 0.00304595592596665, 0.00307473193290171, 0.00310861784195475, 0.00314708696408279, 0.00318659813665907, 0.0032225542235465, 0.0032508015413214, 0.00326852304730825, 0.00327459507619611, 0.00326953822850436, 0.00325520290636029, 0.00323431967047898, 0.00321002204469365, 0.00318541927927306, 0.00316326421590123, 0.00314573206966312, 0.00313430367190349, 0.0031297334672111, 0.00313207812907552, 0.00314076412607752, 0.00315467901137614
flux1:, 0.68341694537347, 0.00308881391291332, 0.00311147687527997, 0.00313558156026795, 0.00315776124514209, 0.00317480331719837, 0.00318405684389494, 0.00318379660747521, 0.00317348751625755, 0.00315390411863035, 0.00312708132676165, 0.00309609961030786, 0.00306473335842549, 0.00303700698715072, 0.00301670500702605, 0.00300687211903185, 0.00300933022885628, 0.00302425439119476, 0.00304991719862813, 0.00308284463192642, 0.00311877671335319, 0.00315478092066993, 0.00319209747767819, 0.00323697540829305, 0.00329319192860918, 0.00334246699403875, 0.00333829042031704, 0.00328105322888325, 0.00328756553518411, 0.00318986088294531, 0.00322514233082724, 0.00305932644852759, 0.00289891999971023, 0.00294007706480919, 0.002840276760069, 0.00284671406410877, 0.00278352381287107, 0.00276524425258558, 0.00279803349620929, 0.0028406073948172, 0.00287429098956261, 0.00290135385062594, 0.0029289022599192, 0.00296089667475514, 0.00299699724995647, 0.00303401331441195, 0.00306771752441337, 0.00309425162420369, 0.00311097125702266, 0.00311678947272463, 0.00311214031871456, 0.00309869456744589, 0.00307894965999635, 0.00305579403801932, 0.00303211721298764, 0.00301050640385817, 0.00299304330916947, 0.00298119420268236, 0.00297577473950388, 0.00297696732121215, 0.00298437169522503, 0.00299707586072115
flux1:, 0.683679394277223, 0.00292576362888664, 0.00294942571086795, 0.00297433756869333, 0.00299718752491886, 0.00301484454735431, 0.00302474326685591, 0.0030252242254354, 0.00301577765720584, 0.00299714943535756, 0.00297128798331075, 0.00294113643808315, 0.00291029810000936, 0.00288261781015798, 0.00286172297476635, 0.00285055783908893, 0.00285093525041065, 0.0028631432900355, 0.00288570589694224, 0.00291551965052605, 0.00294872793565248, 0.0029826526707905, 0.00301839514934225, 0.00306157603495735, 0.00311539464340406, 0.00316253702654908, 0.00315961228386588, 0.00310712149129508, 0.0031144097833981, 0.00302303994019366, 0.0030575297525579, 0.00290147415015191, 0.00275035322420868, 0.00279009787018375, 0.00269680307281249, 0.00270391456374502, 0.00264505283021774, 0.00262845470301138, 0.00266027035747883, 0.00270157740789954, 0.0027344075774717, 0.00276059925723913, 0.00278678011843239, 0.00281677944562421, 0.00285043644386196, 0.00288489875860387, 0.00291630124374576, 0.00294108056329356, 0.00295677072537755, 0.00296233105858553, 0.00295811976630799, 0.00294563711836547, 0.00292715256492723, 0.00290530877293069, 0.00288276801915741, 0.00286193761097126, 0.00284478566248924, 0.00283273992424538, 0.00282665189083508, 0.00282680569060508, 0.00283295443140896, 0.00284437306533885
flux1:, 0.683941843180977, 0.00276961079552185, 0.00279370061559925, 0.00281880148026091, 0.00284170704282512, 0.00285941554271007, 0.00286948862411049, 0.00287036494673458, 0.00286158143620909, 0.0028438648001206, 0.00281907481476884, 0.00279000461963254, 0.00276006518046769, 0.00273289426960593, 0.00271193071344808, 0.0026999845554366, 0.00269882439876173, 0.00270881476744626, 0.00272869303218896, 0.00275568904085618, 0.00278631931916202, 0.00281815066615025, 0.00285217502716621, 0.00289346145272085, 0.00294471626822977, 0.0029895710510947, 0.00298756569690934, 0.00293930014269596, 0.00294715035108848, 0.00286174812475327, 0.00289539569655027, 0.00274870334960445, 0.00260655673927711, 0.00264495031601941, 0.00255796148835238, 0.00256571513968989, 0.0025109934765723, 0.00249605460951456, 0.00252694509572087, 0.00256694222267118, 0.00259878489468954, 0.00262394886015133, 0.0026486304939702, 0.00267653895881831, 0.00270768328063302, 0.00273953613507712, 0.00276858585292903, 0.0027915623973601, 0.00280618292136307, 0.00281146215668731, 0.0028076934102413, 0.00279621662810305, 0.00277908027939691, 0.00275868315630046, 0.00273745587287356, 0.00271761476369579, 0.00270099733078281, 0.00268897135410462, 0.00268240050688818, 0.00268164733212626, 0.00268659792564741, 0.00269669908029544
flux1:, 0.68420429208473, 0.0026200438963009, 0.00264405417262391, 0.00266880850899185, 0.00269124913762368, 0.00270854341285082, 0.00271841347312614, 0.00271942104035936, 0.00271116485466153, 0.00269435740434536, 0.00267076513490145, 0.0026430182012229, 0.00261431581057755, 0.00258806485353298, 0.00256748917442928, 0.00255523678068966, 0.00255300307789101, 0.00256119862874336, 0.00257874225536556, 0.00260316530411424, 0.00263133203166114, 0.00266104758167849, 0.00269322356464288, 0.00273244862728137, 0.00278101301853286, 0.00282347210428848, 0.00282211849382651, 0.00277763259145523, 0.00278587779162061, 0.0027061248566555, 0.00273891105015705, 0.00260120627883344, 0.00246773002548957, 0.00250484384935921, 0.00242395193738768, 0.00243231265691752, 0.00238154866411034, 0.00236823445189964, 0.0023982307545761, 0.002436869549909, 0.00246759873903971, 0.00249159429745785, 0.00251466378585114, 0.00254040468446768, 0.00256898509764026, 0.00259818803459439, 0.00262484496456775, 0.00264597583725255, 0.00265948424972036, 0.00266444847811559, 0.00266110762745273, 0.00265065213045748, 0.00263491805261184, 0.0026160646448113, 0.00259628953732841, 0.00257761051842769, 0.00256172096576744, 0.0025499104184128, 0.00254303357062581, 0.00254150962834741, 0.00254533774175975, 0.00255412067375835
flux1:, 0.684466740988483, 0.00247677762627038, 0.00250027266040867, 0.00252423261639982, 0.002545784105021, 0.00256229536952176, 0.00257167454817394, 0.00257262418053533, 0.00256481415563272, 0.00254894378416154, 0.00252667977915365, 0.00250047687484784, 0.00247330576080814, 0.00244832304037788, 0.00242851680544376, 0.00241635148671824, 0.00241342679815265, 0.00242017520844094, 0.00243567087165846, 0.00245772008626984, 0.00248351351684194, 0.00251109000452741, 0.00254130797552354, 0.00257834040612307, 0.00262413002736774, 0.00266413244544438, 0.00266322383961535, 0.00262214114938053, 0.0026306555330188, 0.00255627166846527, 0.00258819868516888, 0.00245911897824433, 0.00233400864400533, 0.00236991484571579, 0.00229489780389022, 0.00230382360493032, 0.00225683794073932, 0.00224510107734864, 0.00227421966177233, 0.00231145213332906, 0.0023409573627221, 0.00236366777177521, 0.00238503938409908, 0.00240856383701377, 0.0024345560978271, 0.00246109328297207, 0.00248533775831807, 0.00250459408312086, 0.00251695373589727, 0.00252156534291251, 0.00251862392925522, 0.00250918156507479, 0.00249487180398148, 0.00247762093563321, 0.00245939530964296, 0.00244201013622645, 0.00242700487862423, 0.0024155760960113, 0.00240855132893317, 0.00240638682720558, 0.0024091759288747, 0.00241666138498501
flux1:, 0.684729189892236, 0.00233955993971709, 0.00236217784576444, 0.00238498282937057, 0.00240531420267431, 0.00242076495109039, 0.00242944706745576, 0.00243021496721399, 0.00242281387125746, 0.00240792778989425, 0.00238711636309583, 0.0023626477566557, 0.00233725066327456, 0.00231381683605233, 0.00229508371003322, 0.00228331694491632, 0.00228000443966845, 0.0022855825014378, 0.00229926000938334, 0.00231909632220449, 0.00234259040901468, 0.0023680109333705, 0.00239618735503474, 0.00243093466547113, 0.00247390825589566, 0.00251143818884822, 0.00251082285172806, 0.00247282806840626, 0.00248151958226789, 0.00241225220088764, 0.00244333387233814, 0.00232252272131269, 0.00220546725738889, 0.00224023132368513, 0.00217085220651766, 0.00218029164818149, 0.00213690594242283, 0.00212668736185578, 0.00215493351112021, 0.00219071694491077, 0.0022189088404526, 0.0022402470483697, 0.00225986791104426, 0.00228116052838059, 0.00230457317887265, 0.0023284593810451, 0.00235029817699782, 0.00236767113308836, 0.00237885699599757, 0.00238308002996276, 0.00238050055478883, 0.00237204358708364, 0.00235915117610929, 0.00234352527193732, 0.00232690548802416, 0.00231090384214032, 0.0022968997804169, 0.00228598574724663, 0.00227894712036467, 0.00227625998987214, 0.00227809444730369, 0.00228431756383769
flux1:, 0.68499163879599, 0.00220817277032675, 0.00222962331853207, 0.00225099521830628, 0.00226986160382976, 0.00228405656891043, 0.00229190673584, 0.00229242343584668, 0.00228542699915306, 0.002271581606036, 0.00225233224431043, 0.00222975122309976, 0.00220631542202324, 0.00218464218808291, 0.00216720921545195, 0.00215607432703781, 0.00215260350981995, 0.00215722446017971, 0.00216926512072748, 0.00218701993687183, 0.0022082803748598, 0.00223154081568654, 0.00225762225441407, 0.00229003210337602, 0.00233019041237036, 0.00236527343703586, 0.00236484745775904, 0.00232967769739894, 0.00233848017921797, 0.00227409482473972, 0.00230434802834711, 0.00219144907483864, 0.00208212637380798, 0.0021158014930012, 0.00205180769664325, 0.00206169844833072, 0.00202173376809021, 0.00201296409100136, 0.0020403350411162, 0.00207463546833169, 0.00210144906476999, 0.00212136068386107, 0.00213921339811382, 0.00215829466437033, 0.00217917139197921, 0.0022004545120788, 0.00221992366174966, 0.00223542762268214, 0.00224542972949241, 0.00224923361194082, 0.00224697344690191, 0.00223945856162128, 0.00222795146549913, 0.00221394021494242, 0.00219894481542761, 0.00218437663177248, 0.0021714524486881, 0.00216115290543485, 0.00215420930636156, 0.00215110282837875, 0.00215206444851811, 0.00215707042791003
flux1:, 0.685254087699743, 0.00208242782314165, 0.00210248714705533, 0.0021222226240444, 0.0021394556125092, 0.00215227081876981, 0.00215921391833629, 0.00215945296603242, 0.00215287956071965, 0.00214013183896212, 0.00212253290867868, 0.00210195219103876, 0.00208060876785437, 0.00206084096773093, 0.00204486321337419, 0.00203452213089779, 0.00203105719044887, 0.00203488002266023, 0.00204542619759752, 0.00206121036704252, 0.00208030209108605, 0.00210141632350804, 0.00212538190760637, 0.00215544185161657, 0.00219282501681757, 0.00222552303756623, 0.00222522254821612, 0.0021926586553211, 0.00220152421142059, 0.00214179654961802, 0.00217123431088922, 0.00206588707332734, 0.00196396129027023, 0.00199658457298492, 0.00193770801351503, 0.0019479764752244, 0.0019112522120098, 0.00190385325757065, 0.00193034080662574, 0.00196313495098774, 0.00198853067956414, 0.00200699422305725, 0.00202309654340544, 0.00204002212547069, 0.00205844095530796, 0.00207720140116328, 0.00209436602693251, 0.00210803905234105, 0.00211686378027049, 0.00212022543754563, 0.00211823981607825, 0.00211161191590106, 0.00210143748960713, 0.00208900274203026, 0.00207561747479924, 0.00206249773589539, 0.00205069809882514, 0.00204108282642058, 0.00203432008767261, 0.00203088369248798, 0.00203105116064975, 0.00203489341770504
flux1:, 0.685516536603496, 0.00196215935478141, 0.00198066289592651, 0.00199862422037381, 0.00201412119492674, 0.00202549250793816, 0.00203150176640212, 0.00203146914841551, 0.00202535083634198, 0.00201375167715519, 0.00199786648793376, 0.00197935726178434, 0.00196018311773915, 0.00194240345723868, 0.00192797102780143, 0.00191852304067736, 0.00191517267488479, 0.00191831229696038, 0.0019274770930514, 0.0019413893003685, 0.00195838279279075, 0.00197738634406968, 0.00199924859536693, 0.00202698435478861, 0.00206166800862658, 0.00209207331406019, 0.00209186665270059, 0.0020617250410008, 0.0020706172618268, 0.00201532689965963, 0.00204395354265099, 0.00194579091775597, 0.00185091161981259, 0.00188250221575109, 0.00182846041016487, 0.00183902236867126, 0.0018053556017623, 0.00179924179177173, 0.00182483432941646, 0.00185611023123452, 0.00188007292355492, 0.00189709770291468, 0.00191149973657883, 0.0019263572477285, 0.0019424271524293, 0.00195877465173824, 0.00197372636162178, 0.00198562850592035, 0.00199329803294435, 0.00199620264025051, 0.0019944467357985, 0.00198864231084881, 0.0019797318249663, 0.00196881302945943, 0.00195699686603649, 0.00194531179143767, 0.00193465327549083, 0.00192576733304666, 0.00191925242736679, 0.00191556458513498, 0.0019150149017599, 0.00191775501297407
flux1:, 0.685778985507249, 0.00184721597499654, 0.00186405092034556, 0.00188015663264279, 0.00189387029456211, 0.00190378256985261, 0.00190886914816359, 0.00190859413084725, 0.00190296947587884, 0.0018925590238794, 0.00187842405015049, 0.00186201716578601, 0.00184503903150768, 0.00182927455242839, 0.00181642099363027, 0.00180791242489414, 0.00180474005524205, 0.00180727725265161, 0.00181515341738806, 0.00182728723996377, 0.0018422631394115, 0.00185921503771661, 0.00187901904335123, 0.00190449140007226, 0.00193658174647805, 0.00196481056750765, 0.00196469078749114, 0.00193681611661149, 0.00194570453983147, 0.00189463079941039, 0.00192243927696701, 0.00183108689850295, 0.00174289003387081, 0.00177344908891508, 0.00172394720294418, 0.00173470949995081, 0.00170391498987745, 0.00169899467804441, 0.00172367876712882, 0.00175343548023168, 0.00177597195948353, 0.00179159428634496, 0.00180437390633635, 0.00181727787302245, 0.00183113358640102, 0.00184520222015097, 0.00185805479259247, 0.00186826484525303, 0.00187481525227603, 0.00187725587940625, 0.00187568605500888, 0.00187063598641068, 0.00186290883083757, 0.00185342838505461, 0.00184311966643323, 0.00183283323563782, 0.001823310768032, 0.00181518041253302, 0.00180896645613404, 0.00180509846176908, 0.00180390931780329, 0.00180561791285551
flux1:, 0.686041434411003, 0.00173745323674699, 0.00175255139964654, 0.00176676771138059, 0.00177869663147778, 0.00178717415739087, 0.00179137827403801, 0.00179090596542568, 0.00178581468326787, 0.00177661954073055, 0.00176424441549421, 0.00174993315518277, 0.00173513288892722, 0.00172136235380897, 0.00171007353153271, 0.00170250741958072, 0.00169954090745934, 0.0017015312953421, 0.00170819863243753, 0.00171864776619739, 0.00173169949107767, 0.00174668221826394, 0.00176450319648276, 0.00178780366762291, 0.00181743176930986, 0.00184361767083661, 0.00184359565375837, 0.00181785446423457, 0.00182671049645374, 0.00177963007421169, 0.00180660137909793, 0.00172167876786153, 0.00163978933230775, 0.00166930162763516, 0.00162403554777264, 0.00163489867711216, 0.00160678963384243, 0.00160296649904526, 0.00162672821745326, 0.00165497503192023, 0.00167611094217208, 0.00169038937531303, 0.00170164662999744, 0.00171273248337366, 0.0017245283699567, 0.00173647067321542, 0.00174735481977803, 0.00175596615808896, 0.00176144470913835, 0.00176342122670451, 0.00176199562166468, 0.00175762737572613, 0.0017509946810933, 0.00174286270788657, 0.00173398472720464, 0.00172504466251636, 0.00171663747354102, 0.00170927565915462, 0.00170340659194081, 0.00169942614437055, 0.0016976782236889, 0.0016984359471097
flux1:, 0.686303883314756, 0.0016327282300649, 0.00164605992215942, 0.00165839333449669, 0.00166857391179227, 0.00167567240832623, 0.00167905611596484, 0.00167844171483168, 0.00167392096505163, 0.00166595290624081, 0.00165532170558064, 0.00164306554713493, 0.0016303860690855, 0.00161854758033184, 0.00160877036500215, 0.00160211550042288, 0.00159935577044582, 0.00160083723680833, 0.00160636818077516, 0.00161522964168702, 0.00162646400584328, 0.00163958166058028, 0.00165552109394732, 0.00167676659177406, 0.00170408213781807, 0.00172836954197355, 0.0017284678532771, 0.00170474315402266, 0.00171353747576016, 0.00167022375622782, 0.00169632811441015, 0.00161745139016801, 0.00154148752891831, 0.00156992452785439, 0.00152858491421904, 0.00153944636816933, 0.00151383603387858, 0.0015110106765019, 0.0015338369006241, 0.00156059247246403, 0.00158036892918874, 0.00159337925653391, 0.00160323050911609, 0.00161264836364052, 0.0016225521303819, 0.00163253304723649, 0.00164159099824686, 0.00164870720983102, 0.00165316934336977, 0.00165468697617969, 0.00165336565874745, 0.00164960493736072, 0.00164397251327164, 0.00163709079780406, 0.00162955639239907, 0.00162189902963864, 0.00161457541917701, 0.00160798610048453, 0.00160250022235819, 0.00159847397299476, 0.00159625239203316, 0.0015961502171106
flux1:, 0.686566332218509, 0.00153289670363061, 0.00154446573917355, 0.00155495693977308, 0.00156345674599988, 0.00156925681210232, 0.0015718982310184, 0.00157120267636307, 0.00156728462624687, 0.00156054038240781, 0.00155161371479804, 0.00154134258351899, 0.00153069394727955, 0.00152069233075469, 0.00151234266204319, 0.00150654162090886, 0.00150396991843787, 0.00150496839780097, 0.0015094317234145, 0.00151680714347625, 0.00152634320000768, 0.00153771816802832, 0.00155189880577648, 0.00157122557956589, 0.00159639044658861, 0.0016189285577091, 0.00161917610133414, 0.00159736283248217, 0.00160606415600551, 0.00156628784109851, 0.00159148724465502, 0.001518273021514, 0.00144785116622256, 0.0014751750867317, 0.00143745220695906, 0.00144821028665731, 0.00142491421296627, 0.0014229860115889, 0.00144486572536532, 0.00147015733689858, 0.00148862780780694, 0.00150045829025215, 0.00150903066313404, 0.00151693947956109, 0.00152512634615272, 0.00153331766374758, 0.00154069818301537, 0.00154642900987802, 0.00154993550825121, 0.00155100340054422, 0.00154974834400036, 0.00154652034361163, 0.00154179098523057, 0.00153605602676523, 0.00152977103985288, 0.00152332485869496, 0.00151704547119066, 0.00151122633848825, 0.00150615828275785, 0.00150215290622117, 0.0014995473348621, 0.00149868578282026
flux1:, 0.686828781122262, 0.00143781256738956, 0.00144765221438173, 0.00145637099984843, 0.00146328320218496, 0.00146788485901507, 0.00146987347790073, 0.00146916008091339, 0.00146587030686387, 0.00146033198775831, 0.00145304947391139, 0.00144466810812787, 0.00143593339039236, 0.00142764709205498, 0.00142061724943548, 0.00141559333645081, 0.00141317713553732, 0.00141371084812569, 0.00141717377603618, 0.00142316916628533, 0.001431135719379, 0.00144090429733237, 0.00145346443641091, 0.00147102167028746, 0.00149420362540717, 0.00151514099628471, 0.00151556847785213, 0.0014955697506213, 0.00150414468909578, 0.00146767535495952, 0.00149192691973515, 0.00142399690003359, 0.00135873743696087, 0.0013849058914299, 0.00135049487600607, 0.00136105260083321, 0.00133989133852468, 0.00133876050244026, 0.00135968609284362, 0.00138354908211421, 0.00140077668603118, 0.00141152386725099, 0.00141895034704682, 0.00142551285294833, 0.00143216056719131, 0.00143873622942979, 0.00144459046191108, 0.00144904845175292, 0.00145166313473473, 0.00145229322107142, 0.00145106834443754, 0.00144829882028977, 0.00144437414572832, 0.00143967945970328, 0.0014345451829467, 0.00142923308219586, 0.00142395274587447, 0.00141889641538018, 0.00141427754670963, 0.00141035928440588, 0.00140746266094712, 0.00140594979986359
flux1:, 0.687091230026016, 0.00134732911684243, 0.00135549861508081, 0.00136253942005847, 0.00136797784283238, 0.00137149572768226, 0.0013729283319639, 0.00137225996747765, 0.0013696163002487, 0.0013652521018171, 0.00135953495176537, 0.0013529271571689, 0.00134596801701227, 0.00133925544544055, 0.00133342054449658, 0.00132908376186624, 0.00132678154696237, 0.0013268640421961, 0.00132939318850664, 0.00133411769609529, 0.00134065003530437, 0.0013489575351913, 0.00136004505068585, 0.00137598853596309, 0.00139735543433488, 0.00141683537086298, 0.00141747155987937, 0.00139919558786841, 0.00140760933226342, 0.00137421753312555, 0.00139747716815991, 0.00133446290769579, 0.0012739958306705, 0.00129896654862657, 0.0012675725959369, 0.0012778413181314, 0.00125864312458807, 0.0012582127632608, 0.00127818116000193, 0.00130065840058292, 0.00131671360527177, 0.00132647876846052, 0.00133289410201277, 0.00133827261173819, 0.00134355745686801, 0.00134868991820047, 0.0013531682489118, 0.00135646630370159, 0.00135825443674163, 0.00135846080295812, 0.0013572322573236, 0.00135484858179855, 0.00135163061119382, 0.00134786852544181, 0.00134378340263447, 0.00133952403197132, 0.00133519249329393, 0.00133088648677788, 0.00132674404427829, 0.00132297701003115, 0.00131988309115624, 0.00131783149139501
flux1:, 0.687353678929769, 0.00126130105136987, 0.00126788227250231, 0.00127335987645539, 0.00127745428438083, 0.00128001310047575, 0.0012809899648117, 0.00128042649849766, 0.00127843803675483, 0.0012752030159756, 0.00127095654774972, 0.0012659892523031, 0.00126065114153756, 0.00125535651034659, 0.00125058035777664, 0.00124683262214635, 0.00124459786597551, 0.00124424029509662, 0.00124590197705264, 0.00124946619946275, 0.00125470262118914, 0.00126169848025084, 0.00127146507433308, 0.00128595136731391, 0.0013056661584334, 0.0013238231008639, 0.00132469187937647, 0.0013080495434027, 0.00131626702902934, 0.00128572661898891, 0.00130795256135658, 0.00124949990900422, 0.00119346994244477, 0.00121720512473175, 0.00118854815550635, 0.0011984505220706, 0.00118105366307748, 0.00118123162617125, 0.00120024509411532, 0.00122138631984041, 0.0012363448771256, 0.00124523105635815, 0.00125076838436192, 0.00125512146845983, 0.00125921520614222, 0.00126307277463815, 0.00126632266903004, 0.00126857248972002, 0.00126959993435281, 0.00126939872377232, 0.0012681355120408, 0.00126606785962577, 0.00126346052885278, 0.0012605237404966, 0.00125738467779692, 0.00125409324529193, 0.0012506552769961, 0.00124708130638086, 0.00124343681888946, 0.00123988057822251, 0.0012366807934487, 0.00123420384137675
flux1:, 0.687616127833522, 0.00117958635731034, 0.00118468026777052, 0.00118872536841997, 0.00119161669459235, 0.00119334667691253, 0.00119396782037682, 0.00119356361025166, 0.00119222978308903, 0.0011900666241873, 0.0011871826918581, 0.00118370981180096, 0.00117982688999916, 0.00117578566127714, 0.0011719261274154, 0.00116866596523746, 0.00116645061576111, 0.00116566362857505, 0.00116652398493725, 0.00116903832897554, 0.0011731169236882, 0.00117895026431979, 0.00118754633701889, 0.00120072774862344, 0.00121894452273124, 0.00123590146793797, 0.00123701965385585, 0.00122192266800221, 0.00122990993809182, 0.00120200035965915, 0.00122315624038044, 0.00116892905138911, 0.00111699983126165, 0.0011394697722847, 0.00111328810044066, 0.00112276010094048, 0.00110701438989859, 0.00110771463303517, 0.00112578104495145, 0.00114564181553302, 0.00115958272104823, 0.001167692083352, 0.00117248014793865, 0.00117595998102687, 0.00117902753952968, 0.00118177250995306, 0.0011839371488925, 0.00118524841986208, 0.00118558141011399, 0.00118499120413803, 0.00118366611497616, 0.00118184881746039, 0.00117975954764951, 0.00117754265309044, 0.00117524624677733, 0.00117283520912699, 0.001170230581771, 0.00116736369003684, 0.00116423124943555, 0.00116093826360745, 0.00115771844095516, 0.00115492652448613
flux1:, 0.687878576737275, 0.00110204735164331, 0.00110577011078804, 0.00110852464646749, 0.00111036009142527, 0.00111139245111347, 0.00111175394651266, 0.00111155543306726, 0.00111086514362964, 0.00110970496081214, 0.00110806434546466, 0.00110593052144632, 0.0011033303416613, 0.00110037435182136, 0.00109728837234057, 0.00109441525265021, 0.00109217294696068, 0.00109096848789166, 0.00109109372974084, 0.00109266714566441, 0.0010957231736598, 0.00110053911985027, 0.00110810954736239, 0.00112013019864564, 0.0011369913889621, 0.001152858336929, 0.00115423426565291, 0.00114059392415084, 0.00114831945233221, 0.00112282782581304, 0.00114288506530675, 0.0010925679301863, 0.0010444249854025, 0.00106561072814493, 0.00104166346523281, 0.00105065544260389, 0.0010364228068231, 0.00103756610926124, 0.00105469860767857, 0.0010733387933551, 0.00108634209946413, 0.00109377351154536, 0.00109793424782853, 0.00110068442527071, 0.00110288209085203, 0.00110466939990697, 0.00110588683674797, 0.00110636689624038, 0.00110607222332379, 0.00110511472498955, 0.00110370546338981, 0.00110207848063467, 0.00110041982362597, 0.001098820928782, 0.00109726481315965, 0.00109564474771905, 0.00109380845215953, 0.00109161646997897, 0.00108900137173546, 0.00108601484011919, 0.00108285233468525, 0.00107984940436758
flux1:, 0.688141025641029, 0.00102855054811276, 0.00103102927309359, 0.00103264158275172, 0.00103356971367722, 0.00103403221360163, 0.00103422271212249, 0.00103426625447577, 0.00103419724781237, 0.00103396054443286, 0.00103343539810463, 0.00103247965938904, 0.00103098765519717, 0.0010289499393304, 0.00102649816617347, 0.0010239165131568, 0.00102160559396218, 0.00101999870518398, 0.00101945562534103, 0.00102019485116222, 0.00102235884348296, 0.00102629573537907, 0.00103297669579427, 0.00104396973416896, 0.00105960446270762, 0.00107447779335994, 0.00107611062695378, 0.00106383710585873, 0.00107127290980464, 0.0010479958338948, 0.001066935294287, 0.00102023518620756, 9.7558764006236e-4, 9.95482573688096e-4, 9.73550683623614e-4, 9.82027337061987e-4, 9.69181392487093e-4, 9.70695374278742e-4, 9.86911450611209e-4, 0.00100439324817927, 0.00101653766892395, 0.00102338433455466, 0.00102703070298052, 0.00102918435194894, 0.00103065824698355, 0.00103163439298775, 0.00103203695013939, 0.00103179066297987, 0.00103093600463131, 0.00102963679568748, 0.00102812712330189, 0.00102663749196317, 0.00102532877105244, 0.00102425116722666, 0.00102333554218747, 0.00102241633856802, 0.00102127927340904, 0.00101972287329896, 0.00101762095993595, 0.00101497343323504, 0.00101193504941681, 0.00100881594534238
flux1:, 0.688403474544782, 9.58965407238002e-4, 9.60333807281058e-4, 9.6095388004842e-4, 9.61120007624142e-4, 9.61132950293616e-4, 9.6123068752491e-4, 9.61540880818011e-4, 9.62059527430253e-4, 9.62657449264941e-4, 9.63113869933704e-4, 9.6317324573251e-4, 9.62616988182753e-4, 9.61336236913236e-4, 9.59387257245049e-4, 9.57010062940859e-4, 9.54596328241335e-4, 9.52606900163537e-4, 9.51463586189153e-4, 9.51472851061821e-4, 9.52869396990918e-4, 9.56056887320263e-4, 9.61973727834504e-4, 9.72059659257282e-4, 9.86583097416428e-4, 0.0010005457229509, 0.00100242543235578, 9.91427599557285e-4, 9.98550051770392e-4, 9.77295082103029e-4, 9.95108008389369e-4, 9.51754901706106e-4, 9.10335979516253e-4, 9.28946426114728e-4, 9.08832551006156e-4, 9.16772094576924e-4, 9.05196901569115e-4, 9.0701542717174e-4, 9.22335570514599e-4, 9.3872120861549e-4, 9.50081596023967e-4, 9.5642876434271e-4, 9.59662773844144e-4, 9.61340869113114e-4, 9.62225581089564e-4, 9.62527621608573e-4, 9.62241298302179e-4, 9.6137088020676e-4, 9.60025022853785e-4, 9.58414157388984e-4, 9.56794829365528e-4, 9.55397904188933e-4, 9.54366695924666e-4, 9.53720482852793e-4, 9.53349744511804e-4, 9.53042086802592e-4, 9.52532232885278e-4, 9.51565653558346e-4, 9.49963480119988e-4, 9.4767640280644e-4, 9.44817299313584e-4, 9.41666054732571e-4
flux1:, 0.688665923448535, 8.93162363323048e-4, 8.93556547990195e-4, 8.93331695823664e-4, 8.92873866542251e-4, 8.92546814770684e-4, 8.92617382932594e-4, 8.93206091371435e-4, 8.94267758719867e-4, 8.95603743550631e-4, 8.96904510704115e-4, 8.97817549832798e-4, 8.98030678665812e-4, 8.97355191479279e-4, 8.95789155017376e-4, 8.93541020936196e-4, 8.91000028799688e-4, 8.88654312530008e-4, 8.86980871777678e-4, 8.86361870174501e-4, 8.87108923069204e-4, 8.89666817443414e-4, 8.94932837702145e-4, 9.04218815945532e-4, 9.17732347004022e-4, 9.30854449383952e-4, 9.32962386551763e-4, 9.23148046181577e-4, 9.29938354183557e-4, 9.10525159001826e-4, 9.27213509310808e-4, 8.86960135203643e-4, 8.4852669152598e-4, 8.65871634883279e-4, 8.47398977629379e-4, 8.54791709760928e-4, 8.44380029533817e-4, 8.46442206383215e-4, 8.6088836991452e-4, 8.76237776892683e-4, 8.86882675125077e-4, 8.92805537261308e-4, 8.95716513882461e-4, 8.97026410400654e-4, 8.97443740562775e-4, 8.97198285927707e-4, 8.96342044734488e-4, 8.94946667474777e-4, 8.93179429982453e-4, 8.91291668269673e-4, 8.89560973735479e-4, 8.88221274136537e-4, 8.87404548510258e-4, 8.87108026357136e-4, 8.87192329573235e-4, 8.87409310413258e-4, 8.87453252566088e-4, 8.87025578675732e-4, 8.85901314607631e-4, 8.83985442635224e-4, 8.81348999214502e-4, 8.78238133480773e-4
flux1:, 0.688928372352288, 8.31010712118381e-4, 8.30565491956981e-4, 8.29636765348229e-4, 8.28682670976731e-4, 8.28112168420526e-4, 8.28207274351392e-4, 8.29073541749163e-4, 8.30623650746424e-4, 8.32595503262402e-4, 8.34602937104745e-4, 8.36213040993214e-4, 8.37038729748014e-4, 8.36829692956638e-4, 8.35541155329333e-4, 8.33360554977552e-4, 8.30679259099071e-4, 8.28010899034087e-4, 8.25879941402985e-4, 8.24731825899286e-4, 8.24940295719644e-4, 8.26977931609098e-4, 8.3169388339876e-4, 8.40273727571774e-4, 8.52865659773959e-4, 8.65205817151835e-4, 8.67515766902889e-4, 8.58792239103085e-4, 8.65236618662814e-4, 8.47497821698226e-4, 8.63074115702724e-4, 8.25695082872652e-4, 7.90026431144514e-4, 8.06136602218817e-4, 7.89147244612697e-4, 7.95993817559718e-4, 7.8664526005182e-4, 7.88894314117646e-4, 8.02488488920615e-4, 8.16857250483402e-4, 8.26846811245609e-4, 8.32408786568532e-4, 8.35072024864837e-4, 8.36106305463122e-4, 8.36164202284868e-4, 8.35486429070259e-4, 8.34171337773169e-4, 8.32346447906963e-4, 8.30228207327648e-4, 8.28102770522231e-4, 8.26266544858951e-4, 8.24958062776545e-4, 8.24302821364135e-4, 8.24283470071891e-4, 8.24740018470792e-4, 8.25398660778171e-4, 8.25923219863543e-4, 8.25979976766861e-4, 8.25304810333299e-4, 8.23761286213886e-4, 8.21379739080596e-4, 8.18370380652938e-4
flux1:, 0.689190821256042, 7.72376961185493e-4, 7.71222890082102e-4, 7.69722459649897e-4, 7.68387449453122e-4, 7.67655882256749e-4, 7.6781318345099e-4, 7.68944062103633e-4, 7.7091981779068e-4, 7.73422150448563e-4, 7.76000993861443e-4, 7.78159430957283e-4, 7.79453234392011e-4, 7.79587161354918e-4, 7.78486973209864e-4, 7.76327553812909e-4, 7.7350507016758e-4, 7.70555435804155e-4, 7.68042077722463e-4, 7.66461232659497e-4, 7.66234640040908e-4, 7.67850591007382e-4, 7.72104672343659e-4, 7.80059365838264e-4, 7.91805954381185e-4, 8.03412481767999e-4, 8.05892063956914e-4, 7.98166986399516e-4, 8.04256584105426e-4, 7.88038301238593e-4, 8.02525110613943e-4, 7.67815626659028e-4, 7.34711961146551e-4, 7.49628508475489e-4, 7.33981550800486e-4, 7.40291204630525e-4, 7.31910641831517e-4, 7.34292960753714e-4, 7.47056124601285e-4, 7.60494036569794e-4, 7.69878584448134e-4, 7.75130223907833e-4, 7.7760619475032e-4, 7.78441977800756e-4, 7.78233782782654e-4, 7.7722657192809e-4, 7.75554872354934e-4, 7.73391257881931e-4, 7.70992078429772e-4, 7.68671899829958e-4, 7.66742963842186e-4, 7.65448866171015e-4, 7.64912183225371e-4, 7.65107097678567e-4, 7.65860987269218e-4, 7.66883456612319e-4, 7.67817176684591e-4, 7.68301956291813e-4, 7.68041700872926e-4, 7.66863481798984e-4, 7.64759033206089e-4, 7.61901601616461e-4
flux1:, 0.689453270159795, 7.17124104883835e-4, 7.15385386386665e-4, 7.13434963226988e-4, 7.11821182806366e-4, 7.10996760685791e-4, 7.11240717364448e-4, 7.12612919172799e-4, 7.1494559307806e-4, 7.17872493557568e-4, 7.20892671854079e-4, 7.23461134177684e-4, 7.25093092791571e-4, 7.25463317228889e-4, 7.24479460224964e-4, 7.22310283466782e-4, 7.19357674420829e-4, 7.1617535800234e-4, 7.13356597393849e-4, 7.11436035146196e-4, 7.10870065870437e-4, 7.1215199961136e-4, 7.16020146672526e-4, 7.23418600522461e-4, 7.34385186184293e-4, 7.45297556988097e-4, 7.47909842545295e-4, 7.41092080666e-4, 7.46822715992151e-4, 7.31984783551367e-4, 7.4541396082719e-4, 7.13188352232398e-4, 6.8246900577542e-4, 6.96241950932691e-4, 6.81811787140806e-4, 6.87600741984092e-4, 6.80097265025424e-4, 6.82561842779464e-4, 6.94513470781418e-4, 7.07063899727565e-4, 7.15883367562919e-4, 7.20862062319671e-4, 7.23196330717154e-4, 7.23895177585023e-4, 7.23499324816121e-4, 7.2225266652691e-4, 7.20316902521983e-4, 7.17899620032019e-4, 7.15288074984119e-4, 7.12818616294482e-4, 7.10815690953787e-4, 7.09527442818168e-4, 7.0907590551455e-4, 7.09431642370619e-4, 7.10416165078117e-4, 7.11730524707323e-4, 7.13004814148356e-4, 7.13860684311782e-4, 7.13977303418452e-4, 7.13150636806743e-4, 7.11336725025415e-4, 7.08671865127433e-4
flux1:, 0.689715719063548, 6.65112037404003e-4, 6.62905268779452e-4, 6.6061547444386e-4, 6.58811989880008e-4, 6.57949666346421e-4, 6.58293204398264e-4, 6.59875358646599e-4, 6.62492911579567e-4, 6.65740644881801e-4, 6.69079744667967e-4, 6.7193233159711e-4, 6.73788265964989e-4, 6.7430546373116e-4, 6.73382838036112e-4, 6.7118757569902e-4, 6.68126662145342e-4, 6.64766137383472e-4, 6.61719576946102e-4, 6.59547916175617e-4, 6.58729812506252e-4, 6.59754404585834e-4, 6.63300743462194e-4, 6.70200670479612e-4, 6.80442815525501e-4, 6.90693080386058e-4, 6.93398291337314e-4, 6.87398860030004e-4, 6.92770654967571e-4, 6.79186542127801e-4, 6.91598248450804e-4, 6.61688411517836e-4, 6.33190112088954e-4, 6.45876734956699e-4, 6.325516507855e-4, 6.37841755313308e-4, 6.31128305688525e-4, 6.3362671632884e-4, 6.44784921053936e-4, 6.56485044965298e-4, 6.64769373731781e-4, 6.69499962147647e-4, 6.71723897725542e-4, 6.72332406208628e-4, 6.71812682235576e-4, 6.70403479077839e-4, 6.68285832093123e-4, 6.65693147920565e-4, 6.62934983813142e-4, 6.60362757076883e-4, 6.58308983258718e-4, 6.57025006068687e-4, 6.56633644491112e-4, 6.57105537120776e-4, 6.58261955528375e-4, 6.5980242209669e-4, 6.61352250418575e-4, 6.62522795714754e-4, 6.62975647967505e-4, 6.62481359526758e-4, 6.6096383054725e-4, 6.58523329998887e-4
flux1:, 0.689978167967302, 6.1619903133264e-4, 6.13632627191658e-4, 6.111030899088e-4, 6.09186726580101e-4, 6.0832976033432e-4, 6.0877644025925e-4, 6.10531666636179e-4, 6.13361453796155e-4, 6.16830992505354e-4, 6.2037631959956e-4, 6.23400883585084e-4, 6.25382887144561e-4, 6.25974698247268e-4, 6.25073977814963e-4, 6.22849201353936e-4, 6.19710545334477e-4, 6.1623011932289e-4, 6.13032150425518e-4, 6.10692258871628e-4, 6.09700086733299e-4, 6.1053297315329e-4, 6.13810365125163e-4, 6.20259188046065e-4, 6.29823766478296e-4, 6.394379321972e-4, 6.42195114069385e-4, 6.36928040487132e-4, 6.4194499172084e-4, 6.2950139312007e-4, 6.40942954433499e-4, 6.13196797092582e-4, 5.86771995988405e-4, 5.98435230215578e-4, 5.86116364925358e-4, 5.90934003065275e-4, 5.84927645096915e-4, 5.87414543519664e-4, 5.97796782332334e-4, 6.08678627645774e-4, 6.16449072522003e-4, 6.20945310868593e-4, 6.23077569862669e-4, 6.23628652537767e-4, 6.23035051183518e-4, 6.21527399195014e-4, 6.19299353691036e-4, 6.16601852367766e-4, 6.13758667124858e-4, 6.11129642470008e-4, 6.0905088764542e-4, 6.07774929807936e-4, 6.07425802923911e-4, 6.07976889174322e-4, 6.09253794580744e-4, 6.1096056415444e-4, 6.12724735081035e-4, 6.14154698763806e-4, 6.14901424501615e-4, 6.14715898640995e-4, 6.13493926032561e-4, 6.11301438695702e-4
flux1:, 0.690240616871055, 5.70243958631149e-4, 5.67418010863586e-4, 5.64737887604716e-4, 5.62774446900499e-4, 5.61956253609651e-4, 5.62502603703684e-4, 5.64391090858394e-4, 5.67362393654136e-4, 5.70961594128375e-4, 5.74611715467e-4, 5.77710567203887e-4, 5.79736782891898e-4, 5.80346692679274e-4, 5.79442459983301e-4, 5.77195266003676e-4, 5.74015575891882e-4, 5.70474879437651e-4, 5.67198548860538e-4, 5.64766031403569e-4, 5.63667943419833e-4, 5.64363762327736e-4, 5.6741444114878e-4, 5.73450227673516e-4, 5.82376488312399e-4, 5.91375852858274e-4, 5.94144433754182e-4, 5.89527522091536e-4, 5.94197052305989e-4, 5.82793171411409e-4, 5.93317775526484e-4, 5.67597650375147e-4, 5.43112918157246e-4, 5.53819781136999e-4, 5.42420363359244e-4, 5.46795547267047e-4, 5.41418208161091e-4, 5.43852233558897e-4, 5.5347640962986e-4, 5.63568465088736e-4, 5.70839604764759e-4, 5.75106336985452e-4, 5.77154983512616e-4, 5.77669731584454e-4, 5.77039849603898e-4, 5.75485801309611e-4, 5.73208204722235e-4, 5.70468182343305e-4, 5.67596274166089e-4, 5.64954355993936e-4, 5.62877506017807e-4, 5.61616932375866e-4, 5.61297577052675e-4, 5.61897339802091e-4, 5.63249777004422e-4, 5.6506857849285e-4, 5.6698970203429e-4, 5.6862531245445e-4, 5.69622404562755e-4, 5.6971826097784e-4, 5.68784983051571e-4, 5.66856497732932e-4
flux1:, 0.690503065774808, 5.27108772901215e-4, 5.24115081476978e-4, 5.21363698901811e-4, 5.19409223133241e-4, 5.18655185609202e-4, 5.19292886812737e-4, 5.21274205475968e-4, 5.24320381918883e-4, 5.2796567890437e-4, 5.31631412966815e-4, 5.34721445138324e-4, 5.36725272484911e-4, 5.3731097095496e-4, 5.36389402786097e-4, 5.34134678210973e-4, 5.30953953133615e-4, 5.27411280110017e-4, 5.24124123009162e-4, 5.21665887436485e-4, 5.2051954318462e-4, 5.21122153237502e-4, 5.23978494939954e-4, 5.29630958632466e-4, 5.37951613061698e-4, 5.46354067178135e-4, 5.49095245895711e-4, 5.45050733185357e-4, 5.49383239748563e-4, 5.38929796386547e-4, 5.48595043965755e-4, 5.24776139653532e-4, 5.02110579576195e-4, 5.11930626256963e-4, 5.01375309946044e-4, 5.05340849801116e-4, 5.00520265046892e-4, 5.02865134844211e-4, 5.11750848927541e-4, 5.21079949429679e-4, 5.27862090952065e-4, 5.31897850100261e-4, 5.33862892175909e-4, 5.34352840058098e-4, 5.33713676696842e-4, 5.32154410525719e-4, 5.29877921447495e-4, 5.27149123356226e-4, 5.24298623478777e-4, 5.21684347088909e-4, 5.19635761224561e-4, 5.18399956482173e-4, 5.18101905545395e-4, 5.18725037001445e-4, 5.20113605034122e-4, 5.2199518088255e-4, 5.24019527249549e-4, 5.25808668456761e-4, 5.27011860293501e-4, 5.27358431507647e-4, 5.26701382792869e-4, 5.25045487316818e-4
flux1:, 0.690765514678561, 4.86660736250412e-4, 4.83582785709209e-4, 4.80830152312556e-4, 4.78931980596918e-4, 4.78260965566706e-4, 4.78978658639238e-4, 4.81013620833497e-4, 4.84073744708133e-4, 4.87691307726027e-4, 4.91296188238038e-4, 4.94308524269239e-4, 4.96237437469571e-4, 4.96768897971471e-4, 4.95825288273579e-4, 4.93582929338493e-4, 4.9044166811577e-4, 4.8695148082372e-4, 4.83713605269141e-4, 4.81286734846349e-4, 4.80139034637111e-4, 4.80681998334214e-4, 4.83367475321168e-4, 4.88659095267361e-4, 4.96401483759592e-4, 5.04222785450534e-4, 5.06900716260679e-4, 5.03355827344265e-4, 5.07364232421147e-4, 4.97782253964253e-4, 5.06648592456555e-4, 4.84617248708261e-4, 4.63660868431949e-4, 4.72664649732018e-4, 4.62888753063596e-4, 4.66479397590177e-4, 4.62149978421978e-4, 4.64375524397562e-4, 4.72545219412695e-4, 4.81138370348477e-4, 4.87439998010424e-4, 4.91239718480195e-4, 4.93115781228965e-4, 4.93585334248743e-4, 4.9295530061813e-4, 4.91422558181497e-4, 4.89188410370039e-4, 4.86516108213781e-4, 4.83730451331593e-4, 4.81179998567274e-4, 4.79184257457692e-4, 4.77983294471839e-4, 4.77700829918915e-4, 4.78326197392271e-4, 4.79716312228151e-4, 4.81616016394175e-4, 4.83693440686887e-4, 4.85585850034139e-4, 4.86950493156005e-4, 4.87514262934113e-4, 4.87115745235505e-4, 4.85733814349816e-4
flux1:, 0.691027963582315, 4.48773959158491e-4, 4.45686703046164e-4, 4.42993750362623e-4, 4.41191223905238e-4, 4.40616671837886e-4, 4.41401271825566e-4, 4.43453252270464e-4, 4.46473201059358e-4, 4.4999956649052e-4, 4.53479852308355e-4, 4.56359150955536e-4, 4.58173310299871e-4, 4.58630811921804e-4, 4.57667186957644e-4, 4.55459546616592e-4, 4.52396301168644e-4, 4.49007168826045e-4, 4.45869823939637e-4, 4.43520932603184e-4, 4.42408174772103e-4, 4.42915562738458e-4, 4.45445915097071e-4, 4.50393209556365e-4, 4.57580570762596e-4, 4.64835580570644e-4, 4.67418341073462e-4, 4.64305757971768e-4, 4.68005056333524e-4, 4.59224534777287e-4, 4.67353629298949e-4, 4.47005566617511e-4, 4.27657574248465e-4, 4.35915096512239e-4, 4.26863584285687e-4, 4.30115063921153e-4, 4.26218448610555e-4, 4.28301367039819e-4, 4.35781146136461e-4, 4.43667001207984e-4, 4.49496941286103e-4, 4.53054466284771e-4, 4.54833321434088e-4, 4.55282099576711e-4, 4.54673024512351e-4, 4.53190644669768e-4, 4.51031609016773e-4, 4.48452957414202e-4, 4.45768683669405e-4, 4.43313253840245e-4, 4.41392266188274e-4, 4.40235924285605e-4, 4.39965164574448e-4, 4.40575088480538e-4, 4.41936530059569e-4, 4.43814176912662e-4, 4.45898258193849e-4, 4.47845902415854e-4, 4.49327491139241e-4, 4.50072654250765e-4, 4.49910208984847e-4, 4.48796675868881e-4
flux1:, 0.691290412486068, 4.13329997633951e-4, 4.10299422754196e-4, 4.07717956721223e-4, 4.06042760726032e-4, 4.05573341953387e-4, 4.06410862694276e-4, 4.08446600955583e-4, 4.11379633955459e-4, 4.14761882657897e-4, 4.18066214294079e-4, 4.20769759768581e-4, 4.22440571369816e-4, 4.2281284006983e-4, 4.21835855506545e-4, 4.19685616365852e-4, 4.16735083689889e-4, 4.13488229784208e-4, 4.10492996743063e-4, 4.08258155545641e-4, 4.0720665412732e-4, 4.07694172122654e-4, 4.10078788572503e-4, 4.14693737216239e-4, 4.21346562605575e-4, 4.2805040312378e-4, 4.30510742588096e-4, 4.27768998987063e-4, 4.31175798726e-4, 4.23134309359444e-4, 4.30587429601082e-4, 4.1182592718188e-4, 3.93992965310231e-4, 4.01572178540445e-4, 3.93198312046429e-4, 3.96146275351684e-4, 3.92631420733342e-4, 3.94555576068516e-4, 4.0137555467371e-4, 4.0858535392595e-4, 4.13954408355564e-4, 4.17264537222351e-4, 4.1893725292165e-4, 4.19362137659584e-4, 4.18781077885317e-4, 4.17366460145099e-4, 4.15307870743078e-4, 4.12852450006683e-4, 4.10299284907128e-4, 4.07964799955313e-4, 4.06137268920439e-4, 4.05034415956266e-4, 4.04772758454562e-4, 4.0535263004832e-4, 4.06659409644153e-4, 4.0847942148394e-4, 4.10527878389671e-4, 4.12485586497547e-4, 4.14040524567678e-4, 4.14929780058925e-4, 4.14976889968131e-4, 4.14119742966994e-4
flux1:, 0.691552861389821, 3.80217470527887e-4, 3.77300016764738e-4, 3.74872471319802e-4, 3.73348712614086e-4, 3.72988649748139e-4, 3.73864637028366e-4, 3.7585461829864e-4, 3.78661544033033e-4, 3.818571263242e-4, 3.84945933830317e-4, 3.87442618045907e-4, 3.8895134904078e-4, 3.89233924336314e-4, 3.88253149524179e-4, 3.86181722773011e-4, 3.83373463878121e-4, 3.80301987426543e-4, 3.77480623393493e-4, 3.75385847945108e-4, 3.74412967130467e-4, 3.74889347136018e-4, 3.77132799068087e-4, 3.81424358631316e-4, 3.87561764975011e-4, 3.93730846468952e-4, 3.96046716091954e-4, 3.93620515185989e-4, 3.96752570879402e-4, 3.89393948700348e-4, 3.96230467610043e-4, 3.78964567758433e-4, 3.62558952609748e-4, 3.69524330016078e-4, 3.61788012414341e-4, 3.64466907813138e-4, 3.61289695217342e-4, 3.63045913379542e-4, 3.69240066139356e-4, 3.75807961877619e-4, 3.8072988214109e-4, 3.83789801366437e-4, 3.85348357739863e-4, 3.85745097175416e-4, 3.8519581414896e-4, 3.83861180351619e-4, 3.81921905221624e-4, 3.79612348861925e-4, 3.7721348082665e-4, 3.75020562398152e-4, 3.73301760238279e-4, 3.72260050177801e-4, 3.72005918909329e-4, 3.72544105579939e-4, 3.73774602219352e-4, 3.7550641053248e-4, 3.77481761027174e-4, 3.7940809949622e-4, 3.80994716331901e-4, 3.8199032651797e-4, 3.8221740504213e-4, 3.81598993584924e-4
flux1:, 0.691815310293574, 3.49330867801042e-4, 3.46572853441636e-4, 3.4433201283752e-4, 3.42976203950062e-4, 3.42725426376623e-4, 3.43625154693306e-4, 3.45543710053187e-4, 3.48192767818821e-4, 3.51169083200903e-4, 3.5401383416404e-4, 3.56283100857355e-4, 3.5761960173459e-4, 3.57813464441402e-4, 3.56840074731717e-4, 3.54866530363208e-4, 3.52224301509825e-4, 3.49353031219805e-4, 3.46727894785566e-4, 3.44790095416791e-4, 3.43905588672502e-4, 3.4437413463405e-4, 3.46477763689052e-4, 3.50453378153633e-4, 3.56094395057011e-4, 3.61747238135998e-4, 3.63902104336387e-4, 3.61742543361775e-4, 3.64618288523654e-4, 3.57891445280563e-4, 3.64167547425566e-4, 3.48310397629074e-4, 3.33248472886802e-4, 3.39659770361083e-4, 3.32525712328333e-4, 3.34967714591076e-4, 3.32090155924276e-4, 3.3367554510691e-4, 3.3928110634438e-4, 3.45243924890383e-4, 3.49735725106119e-4, 3.52545782302446e-4, 3.53984097024302e-4, 3.54348410474684e-4, 3.53832450211386e-4, 3.52585831857649e-4, 3.50779107308377e-4, 3.48631729622606e-4, 3.46404201405773e-4, 3.44368338035138e-4, 3.42770106052563e-4, 3.41795902861837e-4, 3.41548701927473e-4, 3.42036629124682e-4, 3.43173875867451e-4, 3.44792455071453e-4, 3.46662804834623e-4, 3.48521093130511e-4, 3.50100828035787e-4, 3.51165887266451e-4, 3.51541529059113e-4, 3.511396838432e-4
flux1:, 0.692077759197328, 3.20568872141792e-4, 3.18006104221748e-4, 3.15974984827396e-4, 3.14796124987696e-4, 3.14650436575516e-4, 3.15559034615523e-4, 3.17384304784057e-4, 3.19850879159107e-4, 3.22584701213617e-4, 3.25167048964204e-4, 3.27197829421764e-4, 3.28359364776352e-4, 3.28469801621079e-4, 3.27515631321999e-4, 3.25656089066643e-4, 3.23197689583997e-4, 3.20543548669804e-4, 3.1812846141214e-4, 3.16356698365844e-4, 3.15564198182285e-4, 3.16024348086674e-4, 3.17987782562159e-4, 3.21654763989732e-4, 3.26819419099877e-4, 3.31977209610088e-4, 3.33960150192503e-4, 3.32024823483641e-4, 3.34662916602023e-4, 3.28520856784963e-4, 3.34288539685131e-4, 3.19755994126481e-4, 3.05956727599684e-4, 3.11868019829169e-4, 3.05303915460208e-4, 3.07538017443049e-4, 3.04927227396527e-4, 3.06344148688558e-4, 3.11400699533473e-4, 3.16797281339527e-4, 3.20878999865221e-4, 3.23442887072181e-4, 3.2475729061338e-4, 3.25085498574196e-4, 3.24602886843463e-4, 3.23448830922698e-4, 3.2178292935859e-4, 3.19808301842775e-4, 3.1776344850997e-4, 3.15895273617613e-4, 3.14426156951615e-4, 3.1352458103054e-4, 3.1328473364063e-4, 3.13717005724455e-4, 3.14748972291184e-4, 3.16235341824642e-4, 3.17975134003488e-4, 3.19734438401215e-4, 3.21273043834072e-4, 3.22372828065302e-4, 3.2286521719901e-4, 3.22654611137377e-4
flux1:, 0.692340208101081, 2.93832583360783e-4, 2.91490314376976e-4, 2.89682370139473e-4, 2.88682282788069e-4, 2.88633691950298e-4, 2.89536330453337e-4, 2.91250206451636e-4, 2.93516463307009e-4, 2.95993269439305e-4, 2.98304129826848e-4, 3.00093766873383e-4, 3.01083920980018e-4, 3.01119564286243e-4, 3.00196431519397e-4, 2.98463796761526e-4, 2.96201290776177e-4, 2.9377400612093e-4, 2.91575369817618e-4, 2.89972234287312e-4, 2.8927073027198e-4, 2.8971949521229e-4, 2.91541969973818e-4, 2.94908627004264e-4, 2.9961872346752e-4, 3.04305554613165e-4, 3.06111138577196e-4, 3.04364087448495e-4, 3.06782991064857e-4, 3.0118205414496e-4, 3.06488476453104e-4, 2.93198062991863e-4, 2.80582003146554e-4, 2.86041079140104e-4, 2.8001600107999e-4, 2.82067381452496e-4, 2.79694515304043e-4, 2.80949375778926e-4, 2.8549778921401e-4, 2.90368101886103e-4, 2.94062193221123e-4, 2.96386684515502e-4, 2.97575958266025e-4, 2.97865230604592e-4, 2.97414858079009e-4, 2.96354901630814e-4, 2.94833652539918e-4, 2.93037117491076e-4, 2.91181012238989e-4, 2.89486633104003e-4, 2.8815207353351e-4, 2.87327077757699e-4, 2.87096040390676e-4, 2.87470470652152e-4, 2.88390193405622e-4, 2.89731722684515e-4, 2.91322272313849e-4, 2.9295819684788e-4, 2.9442678221231e-4, 2.95530010168689e-4, 2.9610833227136e-4, 2.96061949691466e-4
flux1:, 0.692602657004834, 2.69024011303044e-4, 2.66917345777368e-4, 2.65337095009137e-4, 2.64511112643699e-4, 2.64548408023443e-4, 2.65430624186031e-4, 2.67018727014607e-4, 2.69073217072638e-4, 2.71286449009096e-4, 2.73325008401656e-4, 2.74878146449028e-4, 2.75705756111215e-4, 2.75677725342595e-4, 2.74796929080812e-4, 2.73200846873801e-4, 2.71141006704708e-4, 2.68943991889953e-4, 2.66961986213754e-4, 2.65524944232917e-4, 2.64910111280685e-4, 2.65343277956351e-4, 2.67024656746264e-4, 2.7010107492653e-4, 2.74380591576312e-4, 2.78623380135419e-4, 2.80251337083063e-4, 2.78662821411217e-4, 2.80880434961855e-4, 2.75779759666317e-4, 2.80666951296032e-4, 2.68537270426735e-4, 2.57025940788803e-4, 2.62074107426206e-4, 2.5655730040211e-4, 2.58447040760172e-4, 2.56286380950374e-4, 2.5738843075659e-4, 2.61469843702305e-4, 2.65854066374029e-4, 2.6918462971885e-4, 2.71279056114845e-4, 2.72344186631805e-4, 2.72592539692638e-4, 2.72172348499892e-4, 2.71205349524708e-4, 2.69828570523732e-4, 2.68210715044652e-4, 2.66544615373478e-4, 2.65025961464912e-4, 2.63828498928123e-4, 2.63082910982685e-4, 2.62863085652573e-4, 2.63180543037477e-4, 2.63985992522577e-4, 2.65176381203532e-4, 2.66606050577344e-4, 2.68101168609711e-4, 2.69476919658279e-4, 2.70556757146365e-4, 2.71192448732943e-4, 2.71283003634149e-4
flux1:, 0.692865105908588, 2.46045103658936e-4, 2.44179876888984e-4, 2.42823960587851e-4, 2.42161961132726e-4, 2.42271536159195e-4, 2.4311969945462e-4, 2.44571404893193e-4, 2.46408639393395e-4, 2.4835889345224e-4, 2.50131537364836e-4, 2.51458954655945e-4, 2.52137028786092e-4, 2.52058113231399e-4, 2.5123001844912e-4, 2.49776937024308e-4, 2.47921778499483e-4, 2.45953049642989e-4, 2.44182773176848e-4, 2.42905354529486e-4, 2.42370640444233e-4, 2.42783668915032e-4, 2.44325111309252e-4, 2.47123536730937e-4, 2.50998633240658e-4, 2.5482673413622e-4, 2.56281429045268e-4, 2.54827511350707e-4, 2.56860875409652e-4, 2.52222055508855e-4, 2.56726964147924e-4, 2.4567753154479e-4, 2.35193282908901e-4, 2.39865577648231e-4, 2.34825760201432e-4, 2.36570929902236e-4, 2.34599247451046e-4, 2.35559532586058e-4, 2.39214477433636e-4, 2.43152216419503e-4, 2.46144245505183e-4, 2.48019885649667e-4, 2.48963691611679e-4, 2.49169870026755e-4, 2.48776960145609e-4, 2.47899383774338e-4, 2.46663295358943e-4, 2.4522043046165e-4, 2.43741242066531e-4, 2.42396428991963e-4, 2.41335894606844e-4, 2.40671400682079e-4, 2.40465914811101e-4, 2.40729949935846e-4, 2.41423588288057e-4, 2.42462460212243e-4, 2.43726396991629e-4, 2.45070227476266e-4, 2.46336688070059e-4, 2.47371366537137e-4, 2.48039059970629e-4, 2.48240213680467e-4
flux1:, 0.693127554812341, 2.24797430497307e-4, 2.23171497534822e-4, 2.22030092890145e-4, 2.21517809233866e-4, 2.21684665302566e-4, 2.22486528822435e-4, 2.23794997785897e-4, 2.25414971387455e-4, 2.27109104283986e-4, 2.28628257600665e-4, 2.29745630638291e-4, 2.30290238946873e-4, 2.30174089777965e-4, 2.29407749795598e-4, 2.28101022335726e-4, 2.2644834537153e-4, 2.24701378955037e-4, 2.23133853225646e-4, 2.22006627552741e-4, 2.21544067683254e-4, 2.21932670023835e-4, 2.23336937919211e-4, 2.25871772491254e-4, 2.29370437781637e-4, 2.32815016486676e-4, 2.34104758765849e-4, 2.32766713554047e-4, 2.34631796374267e-4, 2.30418680503491e-4, 2.34573494038907e-4, 2.24524979810832e-4, 2.14991256144118e-4, 2.1931701930636e-4, 2.14722212544231e-4, 2.16336280305765e-4, 2.14532516831551e-4, 2.15363081846162e-4, 2.18630851276403e-4, 2.22160580579699e-4, 2.24839362933527e-4, 2.26508888651421e-4, 2.27335648822768e-4, 2.27499004145407e-4, 2.27129757823086e-4, 2.26336002409391e-4, 2.25233694478583e-4, 2.23958387770172e-4, 2.22659175810883e-4, 2.21482900998418e-4, 2.20556611899655e-4, 2.19973693281891e-4, 2.19786063675154e-4, 2.20002335106234e-4, 2.20590384658318e-4, 2.21482510965821e-4, 2.22581952079376e-4, 2.23770465428577e-4, 2.24917344275288e-4, 2.25890331715446e-4, 2.26568409264347e-4, 2.26855678596123e-4
flux1:, 0.693390003716094, 2.05182494819797e-4, 2.03787299205559e-4, 2.02845745744545e-4, 2.02466210326661e-4, 2.02675018200776e-4, 2.03420261365193e-4, 2.04582411357944e-4, 2.05990036469211e-4, 2.07440174973021e-4, 2.08723059199497e-4, 2.09649673244722e-4, 2.1007881696321e-4, 2.09939151968103e-4, 2.09241955958756e-4, 2.08081952894515e-4, 2.06625850105359e-4, 2.05090347581227e-4, 2.03713363394842e-4, 2.02724704847881e-4, 2.02325486031229e-4, 2.02685921755348e-4, 2.03957370784513e-4, 2.06244841506208e-4, 2.09396272023633e-4, 2.12489520270838e-4, 2.13625749920137e-4, 2.12389334114507e-4, 2.1410090249677e-4, 2.10279484765505e-4, 2.14112146048051e-4, 2.04986913962994e-4, 1.96328831863138e-4, 2.00332545600997e-4, 1.96150356929824e-4, 1.97643838350963e-4, 1.95989072323449e-4, 1.96702438385492e-4, 1.99620693027231e-4, 2.02779438172733e-4, 2.05170158748442e-4, 2.06647214311671e-4, 2.07362376266232e-4, 2.074828118692e-4, 2.07133095172183e-4, 2.06415909592498e-4, 2.05437903485954e-4, 2.04319600568788e-4, 2.03190175498895e-4, 2.02174169025661e-4, 2.01377151680901e-4, 2.00875011513869e-4, 2.00708745235468e-4, 2.00884314984776e-4, 2.01375819204702e-4, 2.02130056376573e-4, 2.03071278687855e-4, 2.04105998949851e-4, 2.0512854557005e-4, 2.06028285515772e-4, 2.066990262967e-4, 2.07050333516518e-4
flux1:, 0.693652452619847, 1.87102512658579e-4, 1.85924765285139e-4, 1.85165228170538e-4, 1.84900189009445e-4, 1.85136270690651e-4, 1.85816930356947e-4, 1.86833283440396e-4, 1.88037708504144e-4, 1.89260167237665e-4, 1.90327502315762e-4, 1.91084948154033e-4, 1.91417454596002e-4, 1.91267309661913e-4, 1.90644676595743e-4, 1.89628918013188e-4, 1.8836025654263e-4, 1.87022827257466e-4, 1.85821660576357e-4, 1.84958347355026e-4, 1.84613183169737e-4, 1.84942343798298e-4, 1.86086683308486e-4, 1.88144288088835e-4, 1.90978113503706e-4, 1.93752405736401e-4, 1.9474881097502e-4, 1.93603450212925e-4, 1.95175017691613e-4, 1.91713370569949e-4, 1.95248192909167e-4, 1.86971011373336e-4, 1.79116116455359e-4, 1.82818390284122e-4, 1.79016609469642e-4, 1.80397829707003e-4, 1.78875426279891e-4, 1.79484306796975e-4, 1.8208888074528e-4, 1.84912099253554e-4, 1.87039632724176e-4, 1.88338562750805e-4, 1.88948557546944e-4, 1.89026560272975e-4, 1.88692014723689e-4, 1.88043015841069e-4, 1.87177930333509e-4, 1.86203674410774e-4, 1.85231264224743e-4, 1.84364812293574e-4, 1.83690083234838e-4, 1.83266610702516e-4, 1.83124813893878e-4, 1.83267408748628e-4, 1.83673204679464e-4, 1.84301281708469e-4, 1.85094338113063e-4, 1.85981172907909e-4, 1.86879236075929e-4, 1.87698540717489e-4, 1.88347913071607e-4, 1.88743793492833e-4
flux1:, 0.693914901523601, 1.70461431748727e-4, 1.69484726148924e-4, 1.68887725585346e-4, 1.68718881386132e-4, 1.68968990929736e-4, 1.69579697595211e-4, 1.70454062209719e-4, 1.71467869674999e-4, 1.72482004809224e-4, 1.73356705686929e-4, 1.73967623874876e-4, 1.74222125879973e-4, 1.74073205718485e-4, 1.73528365476422e-4, 1.72651705613099e-4, 1.71558613347143e-4, 1.7040341537117e-4, 1.69361466831293e-4, 1.68609184524141e-4, 1.68308581836912e-4, 1.68603953740652e-4, 1.69627878244497e-4, 1.71473729838582e-4, 1.74019212001101e-4, 1.76506296340921e-4, 1.7737792338985e-4, 1.76315879516506e-4, 1.77759717509556e-4, 1.74627930950799e-4, 1.77886229688264e-4, 1.70385018433099e-4, 1.63264071628313e-4, 1.66682648067575e-4, 1.63229976556434e-4, 1.64505822682505e-4, 1.63101633505541e-4, 1.63618805601444e-4, 1.65943631297025e-4, 1.68465201926343e-4, 1.70354026155369e-4, 1.71489714757355e-4, 1.72001855798602e-4, 1.72038592042937e-4, 1.71714987937622e-4, 1.7112524709677e-4, 1.70360540256848e-4, 1.69515769068287e-4, 1.68685766830994e-4, 1.67956309255839e-4, 1.67395231485019e-4, 1.67047044346175e-4, 1.6693210796659e-4, 1.6704944642122e-4, 1.67381177635964e-4, 1.67896484385347e-4, 1.68553890505594e-4, 1.6930185507133e-4, 1.70078779273147e-4, 1.70814010916935e-4, 1.71431214984127e-4, 1.71854752200194e-4
flux1:, 0.694177350427354, 1.55165944537211e-4, 1.54372163359431e-4, 1.53917836290675e-4, 1.53827780125783e-4, 1.54080604540501e-4, 1.54618580758375e-4, 1.55357560736856e-4, 1.56195870567668e-4, 1.57022920544822e-4, 1.57728855036991e-4, 1.5821579863923e-4, 1.58409864667061e-4, 1.58272047292141e-4, 1.57805951646324e-4, 1.57060851231581e-4, 1.56129244217039e-4, 1.55138628297847e-4, 1.5423804327151e-4, 1.53581859332487e-4, 1.53316351531784e-4, 1.53575942199922e-4, 1.54486735501752e-4, 1.56138920833961e-4, 1.58424237501609e-4, 1.60654537456042e-4, 1.61416952440441e-4, 1.60432537460879e-4, 1.61759730747206e-4, 1.5892983769346e-4, 1.61930512071415e-4, 1.55137004172246e-4, 1.48684667045856e-4, 1.51835335583839e-4, 1.48702072874252e-4, 1.49878630076658e-4, 1.48581112599725e-4, 1.4901934580915e-4, 1.51096412195764e-4, 1.53348634423071e-4, 1.55022774365567e-4, 1.56010528146422e-4, 1.56432943005065e-4, 1.56430369522166e-4, 1.56113965269273e-4, 1.55574604311881e-4, 1.54897334516902e-4, 1.54166706829222e-4, 1.53463458512653e-4, 1.52857240679681e-4, 1.5239995478358e-4, 1.52122542167005e-4, 1.52035954114746e-4, 1.52135219188216e-4, 1.52404500482912e-4, 1.52821015437313e-4, 1.53356544346285e-4, 1.53976546076757e-4, 1.54638070220931e-4, 1.55288262813047e-4, 1.55865153915043e-4, 1.5630174579492e-4
flux1:, 0.694439799331107, 1.4112629403135e-4, 1.40496713127308e-4, 1.40165732070345e-4, 1.40138553219682e-4, 1.4038491119728e-4, 1.4084973860547e-4, 1.41462102048373e-4, 1.42141634536715e-4, 1.42803615068101e-4, 1.43364494567897e-4, 1.43748977150008e-4, 1.43898447087886e-4, 1.43779482671818e-4, 1.43390874596823e-4, 1.42767783596626e-4, 1.41981958748889e-4, 1.41137146283172e-4, 1.4035945453138e-4, 1.3978430978118e-4, 1.395447094601e-4, 1.39767001371191e-4, 1.40572194591775e-4, 1.42048242138826e-4, 1.44099934935269e-4, 1.46102011065699e-4, 1.46770565864811e-4, 1.45859457073408e-4, 1.47079984314098e-4, 1.4452586842545e-4, 1.47285893600448e-4, 1.41136126537796e-4, 1.35291452023739e-4, 1.38188790932512e-4, 1.35347339687877e-4, 1.36430343203548e-4, 1.35230503835158e-4, 1.35602457866922e-4, 1.37461732236622e-4, 1.39475255761743e-4, 1.40958173898569e-4, 1.4181357749768e-4, 1.42155113864935e-4, 1.42116045981514e-4, 1.41803889468875e-4, 1.41306615793864e-4, 1.4070415096844e-4, 1.40072338179855e-4, 1.39479917773828e-4, 1.38982658246613e-4, 1.38618565718216e-4, 1.38406527752667e-4, 1.38348830538779e-4, 1.38436333541269e-4, 1.38654139895931e-4, 1.38985595970098e-4, 1.39413301190645e-4, 1.39917119322278e-4, 1.40470418211042e-4, 1.41036476638956e-4, 1.415669966526e-4, 1.42004062439482e-4
flux1:, 0.69470224823486, 1.28256752413779e-4, 1.27772810561598e-4, 1.27546949765621e-4, 1.27568506557112e-4, 1.27801278960213e-4, 1.28194485668231e-4, 1.28690458449791e-4, 1.29228627931961e-4, 1.29747352443669e-4, 1.30185818781644e-4, 1.30487596879389e-4, 1.30606155418919e-4, 1.30511574789362e-4, 1.30197219454845e-4, 1.29685068481207e-4, 1.29028360963994e-4, 1.28310159840968e-4, 1.27636943405787e-4, 1.27128173750038e-4, 1.26905865135168e-4, 1.27089830525938e-4, 1.27796963338964e-4, 1.29113473447195e-4, 1.30956097941942e-4, 1.32756288211028e-4, 1.33345527704868e-4, 1.32504220150396e-4, 1.33627042890892e-4, 1.31324336104381e-4, 1.33859151658112e-4, 1.28293745132865e-4, 1.23000429105365e-4, 1.25658335125281e-4, 1.23083447977997e-4, 1.24078528763286e-4, 1.22969649377338e-4, 1.23287684607086e-4, 1.24956961700625e-4, 1.26760604624815e-4, 1.28074985083967e-4, 1.28813677177679e-4, 1.29083736800093e-4, 1.29011827894615e-4, 1.28701946209135e-4, 1.28239463833079e-4, 1.27700070644724e-4, 1.27152446458569e-4, 1.26655357839362e-4, 1.26252880604704e-4, 1.25971139323171e-4, 1.2581849584595e-4, 1.25789376484749e-4, 1.25870415620375e-4, 1.26046719081112e-4, 1.26306052041782e-4, 1.26639583235531e-4, 1.27039124665586e-4, 1.27492085803344e-4, 1.27976161370754e-4, 1.28455876536891e-4, 1.28882598311382e-4
flux1:, 0.694964697138614, 1.16475748490944e-4, 1.1611950850883e-4, 1.15981905182539e-4, 1.16039834039496e-4, 1.16253703154875e-4, 1.16578254098064e-4, 1.16968819800629e-4, 1.17382933839397e-4, 1.17779220648583e-4, 1.18116172200091e-4, 1.18352784500453e-4, 1.18451773938202e-4, 1.18384992030154e-4, 1.18140044412161e-4, 1.1772681577364e-4, 1.17182292563752e-4, 1.16571824602487e-4, 1.15985389944844e-4, 1.15529257856455e-4, 1.15316516483959e-4, 1.15461693958741e-4, 1.16078192715403e-4, 1.17250643924182e-4, 1.18906618047811e-4, 1.20528847599368e-4, 1.21052077567461e-4, 1.20277487459197e-4, 1.21310636158696e-4, 1.19236619544186e-4, 1.2156042293245e-4, 1.16524645316951e-4, 1.11731044099037e-4, 1.14163050951022e-4, 1.11831810740374e-4, 1.12744556703409e-4, 1.11721724228803e-4, 1.11997611249812e-4, 1.13502292430215e-4, 1.15122753705428e-4, 1.16290171323242e-4, 1.16927523027941e-4, 1.17135804172283e-4, 1.17035414795014e-4, 1.16726862847145e-4, 1.16293118763636e-4, 1.15806381353424e-4, 1.15329554131897e-4, 1.14913304178785e-4, 1.14592082871664e-4, 1.14382065941618e-4, 1.14282589565218e-4, 1.14281061775917e-4, 1.14359942410662e-4, 1.14503573334277e-4, 1.14702641865684e-4, 1.14954856928473e-4, 1.15261707136211e-4, 1.15622476031467e-4, 1.16027563074157e-4, 1.16453361872761e-4, 1.16860519214117e-4
flux1:, 0.695227146042367, 1.05705706659157e-4, 1.0546007632976e-4, 1.05395273477543e-4, 1.05478830912245e-4, 1.05669927198803e-4, 1.05929710410138e-4, 1.06225996965238e-4, 1.06532622909134e-4, 1.06825728592775e-4, 1.07079900763162e-4, 1.07266455671357e-4, 1.07354900115798e-4, 1.07317472600475e-4, 1.07135932665066e-4, 1.06809259854835e-4, 1.06360398636508e-4, 1.05839788439738e-4, 1.05323793582921e-4, 1.04907983603769e-4, 1.0469828600956e-4, 1.0480489378692e-4, 1.05338048866127e-4, 1.06380756547328e-4, 1.07870370176304e-4, 1.0933610068122e-4, 1.09805116708905e-4, 1.09094327429581e-4, 1.10044979158145e-4, 1.0817850023564e-4, 1.10304467692583e-4, 1.0574812861676e-4, 1.01407087787256e-4, 1.03626507916177e-4, 1.01518093554599e-4, 1.02353980656002e-4, 1.01413489913684e-4, 1.01658046105049e-4, 1.03020885926616e-4, 1.04482399609325e-4, 1.05522909218403e-4, 1.06073624721583e-4, 1.06229785370562e-4, 1.06105750153967e-4, 1.05798519339313e-4, 1.05388775069508e-4, 1.04945820801918e-4, 1.04527975947114e-4, 1.04179479669467e-4, 1.03927050530359e-4, 1.03778721939061e-4, 1.03726245097197e-4, 1.03750869152374e-4, 1.03831027639568e-4, 1.03949701333488e-4, 1.04099222846484e-4, 1.04282047902886e-4, 1.04507279570905e-4, 1.04784049646669e-4, 1.05113793829488e-4, 1.05483749466251e-4, 1.05863664457164e-4
flux1:, 0.69548959494612, 9.5872718311181e-5, 9.572152068024e-5, 9.57153926869028e-5, 9.58152336180462e-5, 9.59807866299678e-5, 9.61801776150093e-5, 9.63929921879782e-5, 9.66075278994725e-5, 9.68148172690131e-5, 9.70026025435154e-5, 9.71517780209327e-5, 9.72365676355166e-5, 9.72285408752611e-5, 9.71037336955861e-5, 9.68514670685697e-5, 9.64827591098611e-5, 9.60357232130143e-5, 9.55756995060272e-5, 9.51897212267177e-5, 9.49779961493281e-5, 9.50470420474197e-5, 9.55040458002062e-5, 9.6430224597611e-5, 9.77717536779288e-5, 9.91000317878023e-5, 9.9524993028009e-5, 9.88751181985118e-5, 9.97496662559836e-5, 9.80710807560372e-5, 1.00011542898714e-4, 9.58887706411979e-5, 9.19573344017174e-5, 9.39772787959449e-5, 9.20726087420409e-5, 9.28368718430047e-5, 9.19756012677412e-5, 9.21983125990686e-5, 9.34391913821166e-5, 9.47631966889148e-5, 9.56949102072158e-5, 9.61726004906964e-5, 9.62858819172005e-5, 9.61432090243842e-5, 9.583802572006e-5, 9.54487748497586e-5, 9.50423155215612e-5, 9.46733635122521e-5, 9.43811656506481e-5, 9.41863842531891e-5, 9.40905573742422e-5, 9.4079209406438e-5, 9.41282944394818e-5, 9.42124588625781e-5, 9.43128913448094e-5, 9.44225115590624e-5, 9.45469665491929e-5, 9.47011289008039e-5, 9.49021092550335e-5, 9.51607745114887e-5, 9.54741346111643e-5, 9.58207059190768e-5
flux1:, 0.695752043849873, 8.69061867152461e-5, 8.68341680613008e-5, 8.68738211786764e-5, 8.6981800728138e-5, 8.71198683932766e-5, 8.72634273608519e-5, 8.74029703983834e-5, 8.75394243276789e-5, 8.76762573561509e-5, 8.78117241771699e-5, 8.79339240586843e-5, 8.80200955684307e-5, 8.80403845209128e-5, 8.79654023926527e-5, 8.77760815505407e-5, 8.74735013172069e-5, 8.7085781243148e-5, 8.66694947201593e-5, 8.63049422319887e-5, 8.60877184968053e-5, 8.61210654010316e-5, 8.65090644413504e-5, 8.73309365462251e-5, 8.85408014749985e-5, 8.97483655822537e-5, 9.01377855409705e-5, 8.9545913817044e-5, 9.03500334723525e-5, 8.88411717634503e-5, 9.0607767452389e-5, 8.68767344634027e-5, 8.33158097844681e-5, 8.51491460457313e-5, 8.34305041952516e-5, 8.41280150461906e-5, 8.33428783527092e-5, 8.3551577055768e-5, 8.46873618370962e-5, 8.58922684041019e-5, 8.67310002751834e-5, 8.71477971646179e-5, 8.72266636519948e-5, 8.70702182173788e-5, 8.67682817485262e-5, 8.6397058249877e-5, 8.60212821192571e-5, 8.56928352610914e-5, 8.54471586045449e-5, 8.53002983141558e-5, 8.52487629597158e-5, 8.52731095680473e-5, 8.53448556182385e-5, 8.54351846545377e-5, 8.55232234858337e-5, 8.56016336676657e-5, 8.56779305367596e-5, 8.57711257575364e-5, 8.59045985873781e-5, 8.60971149771876e-5, 8.6354354702173e-5, 8.66631328191422e-5
flux1:, 0.696014492753627, 7.87385688551958e-5, 7.8731413079953e-5, 7.88051261473028e-5, 7.89141799083964e-5, 7.90234950131661e-5, 7.91158154983275e-5, 7.91915700901712e-5, 7.92625249049776e-5, 7.93423160151319e-5, 7.94373686272733e-5, 7.95409712594783e-5, 7.96320211136685e-5, 7.96787571352627e-5, 7.96468131873764e-5, 7.95100021510724e-5, 7.92613038543455e-5, 7.89209055347317e-5, 7.85385226888544e-5, 7.81891589185047e-5, 7.79645814188882e-5, 7.79649374533541e-5, 7.82910583738412e-5, 7.90199552172837e-5, 8.01128735422987e-5, 8.12142859693733e-5, 8.15751069422951e-5, 8.10382917989757e-5, 8.17770079579473e-5, 8.04211586604692e-5, 8.20249812514219e-5, 7.86476310606805e-5, 7.54216687264809e-5, 7.7080969163947e-5, 7.55317044181124e-5, 7.61669066889249e-5, 7.54544624900024e-5, 7.56551243101285e-5, 7.66996672157671e-5, 7.78007794603999e-5, 7.85598326256838e-5, 7.89261087457487e-5, 7.89779605002618e-5, 7.88121867893267e-5, 7.85149034663332e-5, 7.81600378518215e-5, 7.78104052366957e-5, 7.75156270608015e-5, 7.73082800868049e-5, 7.72009926695915e-5, 7.71865184279973e-5, 7.72415974690247e-5, 7.73341557595381e-5, 7.74323172298066e-5, 7.75130319266018e-5, 7.75680632002979e-5, 7.76056951098828e-5, 7.76476548213477e-5, 7.77220359813532e-5, 7.78540477921743e-5, 7.80569156740237e-5, 7.83251612081874e-5
flux1:, 0.69627694165738, 7.13052918293317e-5, 7.1349679726538e-5, 7.14469147126943e-5, 7.15510339932856e-5, 7.16309682333231e-5, 7.16766597705654e-5, 7.16974216092681e-5, 7.17141318047901e-5, 7.17485217748022e-5, 7.18131374379898e-5, 7.19047759346772e-5, 7.20029539454019e-5, 7.2073761937061e-5, 7.20784263140079e-5, 7.19848917954547e-5, 7.17797193026878e-5, 7.14769492647918e-5, 7.11210008586918e-5, 7.07826628084578e-5, 7.05503716327056e-5, 7.0521192449015e-5, 7.07925150181499e-5, 7.14389368198589e-5, 7.24280399563526e-5, 7.34358244240042e-5, 7.37735428169169e-5, 7.32888065047194e-5, 7.39665683462063e-5, 7.2748466261671e-5, 7.4200204824146e-5, 7.11420135686672e-5, 6.82187445080947e-5, 6.97162580785687e-5, 6.83206154699628e-5, 6.88975403199131e-5, 6.82538033929542e-5, 6.84505052340188e-5, 6.94148025125115e-5, 7.04244358576656e-5, 7.11145741657295e-5, 7.14388161740406e-5, 7.14698194729085e-5, 7.12985464788761e-5, 7.10073098866926e-5, 7.06676891430568e-5, 7.03406893995125e-5, 7.00740712205882e-5, 6.98982622685351e-5, 6.98234383645124e-5, 6.98396813430121e-5, 6.99209504788916e-5, 7.0032404471425e-5, 7.01395816557612e-5, 7.0217286501817e-5, 7.02559394524495e-5, 7.02637070890011e-5, 7.02638067852437e-5, 7.02876439752483e-5, 7.03654937849564e-5, 7.05169910214942e-5, 7.07436644685454e-5
flux1:, 0.696539390561133, 6.45448619882495e-5, 6.46285815801071e-5, 6.47400584971497e-5, 6.48343419942753e-5, 6.48849555246633e-5, 6.48887155816017e-5, 6.48627082938404e-5, 6.48352700419336e-5, 6.48343476289306e-5, 6.48768332118896e-5, 6.49616598513958e-5, 6.5068210164113e-5, 6.51603974003081e-5, 6.5195712361514e-5, 6.51374524121249e-5, 6.49672775572613e-5, 6.46945963618328e-5, 6.43597633531803e-5, 6.40301128784706e-5, 6.3791005199732e-5, 6.37363162535813e-5, 6.3959787720009e-5, 6.45334077718433e-5, 6.54303142275842e-5, 6.63550920114495e-5, 6.66739073488934e-5, 6.62382390404727e-5, 6.68590040405835e-5, 6.57648078216276e-5, 6.70748757439887e-5, 6.43046579357584e-5, 6.16548951892941e-5, 6.30025553138437e-5, 6.17456537420002e-5, 6.22680115075134e-5, 6.16884644227481e-5, 6.18835111948518e-5, 6.27760150709846e-5, 6.37037986336473e-5, 6.43334149467908e-5, 6.46222681213014e-5, 6.46373235363339e-5, 6.44636788650243e-5, 6.41797295532372e-5, 6.38546040484379e-5, 6.35475247656391e-5, 6.33046430663793e-5, 6.31547528023041e-5, 6.31063288777426e-5, 6.31476816297444e-5, 6.32509098741891e-5, 6.33792005065473e-5, 6.34960398814936e-5, 6.35742519888139e-5, 6.36026532136358e-5, 6.35886094219976e-5, 6.35557936788313e-5, 6.35376695628721e-5, 6.35682832361878e-5, 6.36725419172227e-5, 6.38581928888659e-5
[truncated: 48,309 more chars]
