# Supplementary material for: Spatial Resolution and Refractive Index Contrast of Resonant Photonic Crystal Surfaces for Biosensing
Source: IEEE Photonics J. Author manuscript; Available in PMC 2015 Sep 7. (PMC4561521; doi:10.1109/JPHOT.2015.2435699)
Supplement: fig6_data [file NIHMS64775-supplement-fig6_data.gz › Volumes/graham/MacBook_backup/PhD_folder_2015_06_02/paper_improvements/IEEE_J_Photonics/final_files/data_files/fig6/meep_data/1/ref.dat]

flux1:	0.627777777777778	9.16301634059392e-7	9.16289494437115e-7	9.1627879576255e-7	9.16281324474884e-7	9.16294908170077e-7	9.16304908746471e-7	9.16299745184151e-7	9.162843647998e-7	9.16276052954095e-7	9.16285290817903e-7	9.16302335950147e-7	9.16306679980101e-7	9.16291491645355e-7	9.16274625702841e-7	9.16278836515306e-7	9.16300915894676e-7	9.16310756712953e-7	9.16291014455652e-7	9.16269057737404e-7	9.16283710347178e-7	9.16315555029333e-7	9.16300979866579e-7	9.1625878643251e-7	9.16293389437397e-7	9.16330980060777e-7	9.16241417927632e-7	9.1633122935735e-7	9.16242829247214e-7	9.16377391055931e-7	9.1627039574121e-7	9.16219892401038e-7	9.16270395741212e-7	9.16377391055931e-7	9.1624282924721e-7	9.16331229357347e-7	9.16241417927636e-7	9.16330980060777e-7	9.16293389437404e-7	9.16258786432516e-7	9.16300979866579e-7	9.16315555029334e-7	9.16283710347186e-7	9.16269057737407e-7	9.16291014455643e-7	9.16310756712957e-7	9.16300915894664e-7	9.16278836515304e-7	9.1627462570284e-7
flux1:	0.628040226681531	1.04601582310559e-6	1.04600172851012e-6	1.0459889868585e-6	1.04599159030597e-6	1.04600730566626e-6	1.0460191783586e-6	1.04601355022154e-6	1.04599586047987e-6	1.04598599381123e-6	1.04599623441554e-6	1.0460156927259e-6	1.04602097666969e-6	1.04600407597618e-6	1.04598499780576e-6	1.04598943736154e-6	1.04601393400893e-6	1.0460248513349e-6	1.04600295612464e-6	1.04597897667726e-6	1.04599586055207e-6	1.04603095813731e-6	1.04601320694654e-6	1.04596572824834e-6	1.04600658925866e-6	1.04604952946454e-6	1.04594696297777e-6	1.04604883024362e-6	1.04594707583974e-6	1.0461013271444e-6	1.04598007504874e-6	1.04592283616115e-6	1.04598007504874e-6	1.0461013271444e-6	1.04594707583974e-6	1.04604883024361e-6	1.04594696297777e-6	1.04604952946454e-6	1.04600658925866e-6	1.04596572824833e-6	1.04601320694654e-6	1.04603095813732e-6	1.04599586055208e-6	1.04597897667726e-6	1.04600295612464e-6	1.04602485133491e-6	1.04601393400893e-6	1.04598943736153e-6	1.04598499780576e-6
flux1:	0.628302675585284	1.19303607948023e-6	1.19301974896586e-6	1.19300465779219e-6	1.19300732916436e-6	1.19302547363182e-6	1.19303949803832e-6	1.1930333660939e-6	1.19301305778558e-6	1.19300140266955e-6	1.19301274432101e-6	1.19303492173985e-6	1.19304129816248e-6	1.19302251598735e-6	1.19300096656985e-6	1.19300562369138e-6	1.19303276144732e-6	1.19304485081079e-6	1.19302060172506e-6	1.19299447641199e-6	1.19301390608755e-6	1.19305251987078e-6	1.19303102901152e-6	1.19297766236661e-6	1.19302578898308e-6	1.19307477840572e-6	1.19295743540248e-6	1.19307289113485e-6	1.19295589187033e-6	1.19313254416369e-6	1.19299524107047e-6	1.19293041685111e-6	1.19299524107046e-6	1.19313254416369e-6	1.19295589187033e-6	1.19307289113485e-6	1.19295743540248e-6	1.19307477840571e-6	1.19302578898309e-6	1.19297766236661e-6	1.19303102901152e-6	1.19305251987078e-6	1.19301390608756e-6	1.19299447641198e-6	1.19302060172505e-6	1.1930448508108e-6	1.19303276144732e-6	1.19300562369138e-6	1.19300096656986e-6
flux1:	0.628565124489038	1.35951663482534e-6	1.35949775768429e-6	1.35947999774635e-6	1.35948274845976e-6	1.35950364930466e-6	1.35952011408158e-6	1.35951341716006e-6	1.3594901521801e-6	1.35947647168409e-6	1.35948903915855e-6	1.35951426732117e-6	1.35952188274408e-6	1.35950101875313e-6	1.35947672201507e-6	1.35948160661348e-6	1.35951164165844e-6	1.35952499392279e-6	1.35949814877204e-6	1.35946974076591e-6	1.35949208208165e-6	1.35953451389728e-6	1.35950864974578e-6	1.35944872023546e-6	1.35950523787133e-6	1.35956104308995e-6	1.35942693974893e-6	1.35955772765557e-6	1.35942335932268e-6	1.35962545874739e-6	1.35947007094798e-6	1.35939669684027e-6	1.35947007094799e-6	1.35962545874739e-6	1.35942335932268e-6	1.35955772765557e-6	1.35942693974894e-6	1.35956104308995e-6	1.35950523787133e-6	1.35944872023545e-6	1.35950864974577e-6	1.35953451389728e-6	1.35949208208165e-6	1.35946974076591e-6	1.35949814877203e-6	1.3595249939228e-6	1.35951164165843e-6	1.35948160661347e-6	1.35947672201508e-6
flux1:	0.628827573392791	1.54785825956344e-6	1.54783649849821e-6	1.54781574773645e-6	1.54781861419479e-6	1.54784262528347e-6	1.54786181796931e-6	1.54785446598727e-6	1.54782788075601e-6	1.54781194531021e-6	1.54782589707133e-6	1.54785452944294e-6	1.54786351286495e-6	1.54784032813869e-6	1.54781299586348e-6	1.54781815166575e-6	1.54785137950573e-6	1.54786607364572e-6	1.54783633481044e-6	1.54780548921148e-6	1.54783117097843e-6	1.54787777378989e-6	1.54784682815042e-6	1.54777957660133e-6	1.54784573331198e-6	1.54790918940297e-6	1.54775611135567e-6	1.54790422054027e-6	1.5477501023358e-6	1.54798106371071e-6	1.54780528095795e-6	1.5477222595832e-6	1.54780528095795e-6	1.54798106371072e-6	1.54775010233579e-6	1.54790422054028e-6	1.54775611135568e-6	1.54790918940296e-6	1.54784573331199e-6	1.54777957660133e-6	1.54784682815042e-6	1.54787777378989e-6	1.54783117097843e-6	1.54780548921147e-6	1.54783633481044e-6	1.54786607364572e-6	1.54785137950571e-6	1.54781815166574e-6	1.54781299586348e-6
flux1:	0.629090022296544	1.7607336017722e-6	1.76070859876357e-6	1.76068454500056e-6	1.76068759556313e-6	1.76071509154843e-6	1.76073728554878e-6	1.76072915218902e-6	1.76069886354416e-6	1.76068046448519e-6	1.76069600037901e-6	1.7607284059921e-6	1.76073885448487e-6	1.76071306355366e-6	1.76068240264675e-6	1.76068792292182e-6	1.76072468601484e-6	1.76074077947329e-6	1.76070777669135e-6	1.76067431566841e-6	1.76070384396222e-6	1.76075503721201e-6	1.76071822252046e-6	1.76064279119145e-6	1.76071996143581e-6	1.76079197296831e-6	1.76061745562556e-6	1.7607851601688e-6	1.76060862993335e-6	1.76087227339552e-6	1.76067346637237e-6	1.76057954679581e-6	1.76067346637237e-6	1.76087227339552e-6	1.76060862993335e-6	1.7607851601688e-6	1.76061745562556e-6	1.7607919729683e-6	1.76071996143581e-6	1.76064279119144e-6	1.76071822252046e-6	1.76075503721202e-6	1.76070384396223e-6	1.76067431566841e-6	1.76070777669134e-6	1.76074077947329e-6	1.76072468601483e-6	1.76068792292183e-6	1.76068240264675e-6
flux1:	0.629352471200297	2.00111476695296e-6	2.00108615231843e-6	2.0010585088228e-6	2.00106185056241e-6	2.001093218031e-6	2.00111865668812e-6	2.00110957209415e-6	2.00107518608869e-6	2.00105415218091e-6	2.00107152130644e-6	2.00110807570638e-6	2.00112003695368e-6	2.00109129948765e-6	2.0010570219706e-6	2.00106306840693e-6	2.00110376423077e-6	2.00112128050472e-6	2.00108455044418e-6	2.00104826806943e-6	2.00108224347484e-6	2.00113853133798e-6	2.00109497548184e-6	2.00101039121142e-6	2.0011000785259e-6	2.00118162003459e-6	2.00098292810152e-6	2.00117283231884e-6	2.00097091972872e-6	2.00127151022973e-6	2.00104668210215e-6	2.00094043620792e-6	2.00104668210214e-6	2.00127151022972e-6	2.00097091972872e-6	2.00117283231884e-6	2.00098292810153e-6	2.00118162003459e-6	2.0011000785259e-6	2.00101039121142e-6	2.00109497548185e-6	2.00113853133799e-6	2.00108224347485e-6	2.00104826806943e-6	2.00108455044417e-6	2.00112128050473e-6	2.00110376423076e-6	2.00106306840693e-6	2.0010570219706e-6
flux1:	0.629614920104051	2.27230329313441e-6	2.27227069820416e-6	2.27223922201907e-6	2.27224300677158e-6	2.27227863194338e-6	2.27230750974632e-6	2.27229725366395e-6	2.27225837765064e-6	2.27223459456859e-6	2.27225410295536e-6	2.27229517599837e-6	2.27230862776077e-6	2.27227654022486e-6	2.27223837628938e-6	2.27224520107145e-6	2.27229029037276e-6	2.27230920351963e-6	2.27226816607088e-6	2.2722288230778e-6	2.27226796117292e-6	2.27232995375983e-6	2.27227869428165e-6	2.27218384889418e-6	2.27228768755878e-6	2.27237980357205e-6	2.27215390967071e-6	2.27236899939281e-6	2.27213839679851e-6	2.27248068676164e-6	2.27222641845138e-6	2.27210621425403e-6	2.27222641845139e-6	2.27248068676163e-6	2.27213839679851e-6	2.27236899939283e-6	2.27215390967071e-6	2.27237980357206e-6	2.27228768755878e-6	2.27218384889417e-6	2.27227869428164e-6	2.27232995375984e-6	2.27226796117292e-6	2.27222882307779e-6	2.27226816607087e-6	2.27230920351962e-6	2.27229029037275e-6	2.27224520107144e-6	2.27223837628938e-6
flux1:	0.629877369007804	2.57796268125878e-6	2.5779257549797e-6	2.57789026774837e-6	2.57789469690116e-6	2.57793494958061e-6	2.5779673907284e-6	2.57795568658047e-6	2.57791194486973e-6	2.57788537747876e-6	2.57790739514833e-6	2.57795333538122e-6	2.57796816200462e-6	2.57793224964351e-6	2.57788996401944e-6	2.57789793502223e-6	2.57794794993087e-6	2.57796816575529e-6	2.57792209710072e-6	2.57787941585223e-6	2.57792457115532e-6	2.57799300858797e-6	2.57793298598103e-6	2.57782661381467e-6	2.5779463697161e-6	2.57805017446651e-6	2.57779373671246e-6	2.57803743684148e-6	2.57777446737319e-6	2.57816374290265e-6	2.57787613180812e-6	2.5777401035718e-6	2.57787613180814e-6	2.57816374290264e-6	2.5777744673732e-6	2.57803743684148e-6	2.57779373671247e-6	2.5780501744665e-6	2.5779463697161e-6	2.57782661381465e-6	2.57793298598103e-6	2.57799300858799e-6	2.57792457115533e-6	2.57787941585224e-6	2.57792209710071e-6	2.5779681657553e-6	2.57794794993086e-6	2.57789793502225e-6	2.57788996401945e-6
flux1:	0.630139817911557	2.92215364583393e-6	2.92211207544529e-6	2.92207248628375e-6	2.92207781372838e-6	2.92212302735839e-6	2.92215906206111e-6	2.92214557247012e-6	2.92209662571059e-6	2.92206734281907e-6	2.92209230977323e-6	2.9221434252482e-6	2.92215939149253e-6	2.92211910104957e-6	2.922072512829e-6	2.92208214169625e-6	2.92213769334453e-6	2.92215902712832e-6	2.9221070297949e-6	2.92206068979971e-6	2.92211288330915e-6	2.92218866244714e-6	2.922118712193e-6	2.92199936470353e-6	2.92213693575106e-6	2.92225361274807e-6	2.92196295103271e-6	2.92223918950767e-6	2.92193977198549e-6	2.92238190312077e-6	2.92205649513159e-6	2.92190251022718e-6	2.92205649513158e-6	2.92238190312076e-6	2.9219397719855e-6	2.92223918950768e-6	2.92196295103273e-6	2.92225361274807e-6	2.92213693575106e-6	2.92199936470352e-6	2.922118712193e-6	2.92218866244715e-6	2.92211288330915e-6	2.9220606897997e-6	2.92210702979489e-6	2.92215902712832e-6	2.92213769334452e-6	2.92208214169624e-6	2.92207251282901e-6
flux1:	0.63040226681531	3.30937225531049e-6	3.30932579101535e-6	3.30928212079869e-6	3.30928865349574e-6	3.30933910136578e-6	3.30937864044844e-6	3.30936296471154e-6	3.30930853295973e-6	3.30927673403925e-6	3.30930516471534e-6	3.30936170026104e-6	3.30937842289774e-6	3.30933311648741e-6	3.30928212239414e-6	3.3092940950972e-6	3.30935588035553e-6	3.30937803113059e-6	3.30931900140117e-6	3.3092686357565e-6	3.30932908608894e-6	3.30941328951093e-6	3.30933213245585e-6	3.30919814996856e-6	3.30935556659457e-6	3.3094863682918e-6	3.30915743890628e-6	3.30947071706912e-6	3.30913032716425e-6	3.30963182279324e-6	3.30926353758608e-6	3.30908916008528e-6	3.30926353758608e-6	3.30963182279324e-6	3.30913032716426e-6	3.30947071706912e-6	3.30915743890627e-6	3.30948636829178e-6	3.30935556659457e-6	3.30919814996855e-6	3.30933213245585e-6	3.30941328951094e-6	3.30932908608895e-6	3.30926863575651e-6	3.30931900140116e-6	3.30937803113059e-6	3.30935588035551e-6	3.30929409509721e-6	3.30928212239416e-6
flux1:	0.630664715719064	3.74459113542858e-6	3.74453961871926e-6	3.74449202497107e-6	3.74450012065303e-6	3.74455598856004e-6	3.74459879711142e-6	3.74458047107567e-6	3.74452036029244e-6	3.74448640348404e-6	3.74451888925369e-6	3.74458100043221e-6	3.74459791824115e-6	3.74454686877852e-6	3.74449146968239e-6	3.74450667897243e-6	3.74457548590779e-6	3.74459800744531e-6	3.74453060068943e-6	3.74447579385478e-6	3.74454595182893e-6	3.74463987848384e-6	3.7445461091058e-6	3.74439558993353e-6	3.74457501640916e-6	3.74472126424965e-6	3.7443496323473e-6	3.74470510153285e-6	3.74431872853089e-6	3.74488679671251e-6	3.74446984648364e-6	3.74427229756756e-6	3.74446984648365e-6	3.74488679671249e-6	3.7443187285309e-6	3.74470510153285e-6	3.7443496323473e-6	3.74472126424965e-6	3.74457501640918e-6	3.74439558993355e-6	3.74454610910579e-6	3.74463987848384e-6	3.74454595182892e-6	3.74447579385475e-6	3.74453060068941e-6	3.74459800744531e-6	3.74457548590777e-6	3.74450667897244e-6	3.74449146968239e-6
flux1:	0.630927164622817	4.23330391176468e-6	4.23324730675191e-6	4.23319610817916e-6	4.23320616985978e-6	4.23326752580794e-6	4.23331319677623e-6	4.23329169545016e-6	4.23322582689414e-6	4.23319025744789e-6	4.23322746681791e-6	4.23329519104695e-6	4.23331153402165e-6	4.23325392255983e-6	4.23319425280521e-6	4.23321383178331e-6	4.23329054347318e-6	4.23331281237166e-6	4.23323540705321e-6	4.23317569436167e-6	4.23325728068698e-6	4.23336247742335e-6	4.2332545495091e-6	4.23308531683013e-6	4.23328905434258e-6	4.23345213951061e-6	4.23303294874407e-6	4.23343649273257e-6	4.23299859114985e-6	4.23364120575173e-6	4.23316900772677e-6	4.23294512307771e-6	4.23316900772677e-6	4.23364120575171e-6	4.23299859114985e-6	4.23343649273258e-6	4.23303294874407e-6	4.23345213951062e-6	4.23328905434258e-6	4.2330853168301e-6	4.2332545495091e-6	4.23336247742335e-6	4.23325728068699e-6	4.23317569436168e-6	4.23323540705319e-6	4.23331281237165e-6	4.23329054347318e-6	4.2332138317833e-6	4.23319425280524e-6
flux1:	0.63118961352657	4.78157306973974e-6	4.78151149650214e-6	4.78145719611407e-6	4.78146966328449e-6	4.78153642512897e-6	4.78158435389141e-6	4.78155909695487e-6	4.78148753864017e-6	4.78145111679004e-6	4.78149379310046e-6	4.78156701870301e-6	4.78158177743941e-6	4.78151669266636e-6	4.78145305152231e-6	4.7814784073708e-6	4.78156400376334e-6	4.7815851852574e-6	4.78149584657578e-6	4.78143071586916e-6	4.78152576137929e-6	4.78164405434676e-6	4.78152026358555e-6	4.78132983067216e-6	4.78156032333815e-6	4.78174170858147e-6	4.7812696470712e-6	4.78172796984245e-6	4.78123240504696e-6	4.78195837977176e-6	4.78142346303563e-6	4.78116964747484e-6	4.78142346303563e-6	4.78195837977173e-6	4.78123240504695e-6	4.78172796984246e-6	4.7812696470712e-6	4.78174170858146e-6	4.78156032333816e-6	4.78132983067217e-6	4.78152026358554e-6	4.78164405434678e-6	4.78152576137929e-6	4.78143071586916e-6	4.78149584657578e-6	4.78158518525742e-6	4.78156400376332e-6	4.78147840737079e-6	4.78145305152232e-6
flux1:	0.631452062430323	5.39608141131902e-6	5.39601517994647e-6	5.39595848565472e-6	5.39597382233084e-6	5.3960457246042e-6	5.39609508561553e-6	5.39606544575022e-6	5.39598844481579e-6	5.39595217198162e-6	5.39600112858859e-6	5.39607956283825e-6	5.39609145922003e-6	5.39601789922141e-6	5.39595078347216e-6	5.39598363022364e-6	5.39607918783637e-6	5.39609820021665e-6	5.39599464452617e-6	5.39592354024547e-6	5.3960344278748e-6	5.39616795257988e-6	5.39602641558702e-6	5.39581195019934e-6	5.39607179541973e-6	5.39627301832735e-6	5.3957422799219e-6	5.39626299794413e-6	5.39570298483905e-6	5.39652205589129e-6	5.39591596329184e-6	5.3956281430239e-6	5.39591596329184e-6	5.39652205589126e-6	5.39570298483904e-6	5.39626299794413e-6	5.39574227992189e-6	5.39627301832735e-6	5.39607179541972e-6	5.39581195019933e-6	5.39602641558701e-6	5.39616795257986e-6	5.39603442787481e-6	5.39592354024546e-6	5.39599464452616e-6	5.39609820021665e-6	5.39607918783635e-6	5.39598363022362e-6	5.39595078347217e-6
flux1:	0.631714511334077	6.08418728732619e-6	6.08411693100221e-6	6.08405877264027e-6	6.08407745278041e-6	6.08415401426995e-6	6.08420374090196e-6	6.08416905456357e-6	6.0840870690735e-6	6.08405221122771e-6	6.08410832441018e-6	6.08419146195818e-6	6.08419892235026e-6	6.08411579854511e-6	6.08404593493865e-6	6.08408832402427e-6	6.08419501341565e-6	6.08421049223007e-6	6.08409005355347e-6	6.08401238352988e-6	6.08414189097159e-6	6.08429311957054e-6	6.0841317488883e-6	6.08389003788131e-6	6.08418200266554e-6	6.08440468078898e-6	6.08380892037312e-6	6.08440065845786e-6	6.08376869219811e-6	6.08469161102909e-6	6.08400479711559e-6	6.08367837003881e-6	6.08400479711561e-6	6.08469161102908e-6	6.0837686921981e-6	6.08440065845786e-6	6.08380892037316e-6	6.084404680789e-6	6.08418200266555e-6	6.08389003788129e-6	6.08413174888831e-6	6.08429311957056e-6	6.08414189097159e-6	6.08401238352988e-6	6.08409005355345e-6	6.08421049223005e-6	6.08419501341563e-6	6.08408832402428e-6	6.08404593493868e-6
flux1:	0.63197696023783	6.85398378273585e-6	6.85391008791931e-6	6.85385162975841e-6	6.85387412098099e-6	6.85395461492609e-6	6.85400338353801e-6	6.85396296342887e-6	6.85387669181614e-6	6.85384479886663e-6	6.85390899900085e-6	6.85399609237898e-6	6.85399722457921e-6	6.85390336749127e-6	6.8538317434606e-6	6.85388609068869e-6	6.8540051718227e-6	6.85401543531722e-6	6.85387503540227e-6	6.85379018047078e-6	6.85394152219168e-6	6.85411328642935e-6	6.85392976111646e-6	6.85365717655002e-6	6.85398422164235e-6	6.85423005982951e-6	6.85356234122698e-6	6.85423483079333e-6	6.85352260843551e-6	6.85456124618519e-6	6.85378297234158e-6	6.85341275697068e-6	6.85378297234157e-6	6.85456124618518e-6	6.85352260843552e-6	6.85423483079336e-6	6.85356234122697e-6	6.8542300598295e-6	6.85398422164236e-6	6.85365717654999e-6	6.85392976111646e-6	6.85411328642937e-6	6.85394152219169e-6	6.85379018047077e-6	6.85387503540226e-6	6.85401543531721e-6	6.85400517182269e-6	6.8538860906887e-6	6.8538317434606e-6
flux1:	0.632239409141583	7.71436202892214e-6	7.71428606047712e-6	7.71422870855913e-6	7.71425545554745e-6	7.71433888457163e-6	7.71438510367949e-6	7.71433825177573e-6	7.71424865787318e-6	7.71422157801199e-6	7.71429483990873e-6	7.71438487408189e-6	7.71437744925443e-6	7.71427161548885e-6	7.71419950628049e-6	7.71426861386447e-6	7.71440142971331e-6	7.71440444724314e-6	7.71424057069979e-6	7.71414789709714e-6	7.71432476412761e-6	7.71452027219669e-6	7.71431200371163e-6	7.71400447198853e-6	7.71436978579685e-6	7.71464058606137e-6	7.71389332088145e-6	7.71465749931491e-6	7.71385583124688e-6	7.71502329667634e-6	7.71414152477842e-6	7.71372170840531e-6	7.71414152477842e-6	7.71502329667632e-6	7.71385583124688e-6	7.71465749931491e-6	7.71389332088149e-6	7.71464058606136e-6	7.71436978579684e-6	7.71400447198854e-6	7.71431200371164e-6	7.7145202721967e-6	7.71432476412762e-6	7.71414789709714e-6	7.71424057069977e-6	7.71440444724318e-6	7.71440142971331e-6	7.71426861386449e-6	7.71419950628049e-6
flux1:	0.632501858045337	8.67507881216314e-6	8.67500193118012e-6	8.67494733515169e-6	8.67497874460451e-6	8.6750638226531e-6	8.67510562779491e-6	8.67505164734848e-6	8.67495997875295e-6	8.67493986690994e-6	8.67502320059201e-6	8.67511487376136e-6	8.67509631445905e-6	8.67497719393121e-6	8.67490618403463e-6	8.67499325632905e-6	8.67514122532217e-6	8.67513459070435e-6	8.67494326678278e-6	8.67484214110076e-6	8.67504873678786e-6	8.67527158230376e-6	8.67503567551177e-6	8.6746886512833e-6	8.67509569573291e-6	8.6753933699096e-6	8.67455824550447e-6	8.67542635518016e-6	8.67452506514797e-6	8.67583583801006e-6	8.67483712406881e-6	8.67436121083857e-6	8.67483712406882e-6	8.67583583801007e-6	8.67452506514798e-6	8.67542635518016e-6	8.67455824550449e-6	8.67539336990958e-6	8.67509569573292e-6	8.67468865128329e-6	8.67503567551176e-6	8.67527158230375e-6	8.67504873678789e-6	8.67484214110075e-6	8.6749432667828e-6	8.67513459070436e-6	8.67514122532212e-6	8.67499325632903e-6	8.67490618403465e-6
flux1:	0.63276430694909	9.74682864074548e-6	9.74675251282916e-6	9.74670256243041e-6	9.74673899187693e-6	9.74682413547504e-6	9.74685938998523e-6	9.74679759448942e-6	9.74670539190427e-6	9.7466947117375e-6	9.74678915532885e-6	9.74688086832985e-6	9.74684824351062e-6	9.74671446562913e-6	9.74664646222677e-6	9.74675511395633e-6	9.74691972216454e-6	9.74690063413247e-6	9.74667742665067e-6	9.74656723289542e-6	9.74680830261816e-6	9.74706246389549e-6	9.74679567318403e-6	9.74640411994154e-6	9.74685669043055e-6	9.74718327576211e-6	9.74625117031795e-6	9.74723685580246e-6	9.74622466835412e-6	9.74769475027286e-6	9.74656413959602e-6	9.74602489920721e-6	9.74656413959602e-6	9.74769475027284e-6	9.74622466835413e-6	9.74723685580246e-6	9.74625117031797e-6	9.74718327576212e-6	9.74685669043054e-6	9.74640411994152e-6	9.74679567318402e-6	9.7470624638955e-6	9.74680830261818e-6	9.7465672328954e-6	9.74667742665065e-6	9.74690063413246e-6	9.74691972216451e-6	9.74675511395632e-6	9.74664646222675e-6
flux1:	0.633026755852843	1.0941320424264e-5	1.09412470162623e-5	1.09412038331952e-5	1.09412455864002e-5	1.09413289174371e-5	1.09413552188636e-5	1.09412849355699e-5	1.0941194030798e-5	1.09411955500427e-5	1.09413021668181e-5	1.09413920234946e-5	1.09413420511332e-5	1.09411921882981e-5	1.09411294243749e-5	1.09412636803587e-5	1.09414464745987e-5	1.0941411726626e-5	1.09411517334137e-5	1.09410318914865e-5	1.09413127442121e-5	1.09416025721012e-5	1.0941301252768e-5	1.09408596321614e-5	1.09413619337687e-5	1.09417196114374e-5	1.09406804941245e-5	1.09417988960927e-5	1.094066331029e-5	1.09423103953001e-5	1.09410313207058e-5	1.0940420738429e-5	1.09410313207058e-5	1.09423103953001e-5	1.094066331029e-5	1.09417988960928e-5	1.09406804941245e-5	1.09417196114374e-5	1.09413619337687e-5	1.09408596321614e-5	1.0941301252768e-5	1.09416025721012e-5	1.09413127442121e-5	1.09410318914865e-5	1.09411517334137e-5	1.0941411726626e-5	1.09414464745987e-5	1.09412636803587e-5	1.09411294243749e-5
flux1:	0.633289204756596	1.22713589076601e-5	1.22712904711964e-5	1.22712563977431e-5	1.22713037297343e-5	1.22713830917084e-5	1.22713977830369e-5	1.22713183482808e-5	1.22712308487194e-5	1.22712476282027e-5	1.22713675101795e-5	1.22714533310147e-5	1.22713823885119e-5	1.22712149549739e-5	1.22711599797622e-5	1.22713242654508e-5	1.22715268487776e-5	1.2271472830548e-5	1.22711706935356e-5	1.22710406782076e-5	1.22713671977317e-5	1.22716973904461e-5	1.22713574457182e-5	1.22708597176909e-5	1.2271416459666e-5	1.22718075761224e-5	1.22706503902007e-5	1.22719182347177e-5	1.22706453830404e-5	1.22724890499621e-5	1.22710432344805e-5	1.22703524631385e-5	1.22710432344805e-5	1.2272489049962e-5	1.22706453830404e-5	1.22719182347177e-5	1.22706503902008e-5	1.22718075761224e-5	1.2271416459666e-5	1.22708597176909e-5	1.22713574457182e-5	1.22716973904461e-5	1.22713671977317e-5	1.22710406782077e-5	1.22711706935356e-5	1.2271472830548e-5	1.22715268487776e-5	1.22713242654508e-5	1.22711599797623e-5
flux1:	0.63355165366035	1.3750930989091e-5	1.37508700298477e-5	1.37508476162938e-5	1.37509007512099e-5	1.37509737403957e-5	1.37509739246202e-5	1.37508846679973e-5	1.37508029258435e-5	1.37508383030321e-5	1.37509725837308e-5	1.37510519347555e-5	1.37509560768587e-5	1.37507695207295e-5	1.37507251753474e-5	1.3750924297906e-5	1.37511483292087e-5	1.37510710418856e-5	1.3750720968625e-5	1.3750580327851e-5	1.37509589716438e-5	1.37513345352845e-5	1.37509513595318e-5	1.37503909953138e-5	1.37510075056449e-5	1.37514345964006e-5	1.37501471232317e-5	1.37515828052748e-5	1.375015729675e-5	1.37522192255267e-5	1.37505865908233e-5	1.37498059052681e-5	1.37505865908233e-5	1.37522192255267e-5	1.375015729675e-5	1.37515828052748e-5	1.37501471232317e-5	1.37514345964006e-5	1.37510075056449e-5	1.37503909953138e-5	1.37509513595318e-5	1.37513345352845e-5	1.37509589716438e-5	1.37505803278509e-5	1.3750720968625e-5	1.37510710418855e-5	1.37511483292087e-5	1.3750924297906e-5	1.37507251753474e-5
flux1:	0.633814102564103	1.53952970347329e-5	1.53952462672216e-5	1.53952382608166e-5	1.53952974257367e-5	1.53953614380813e-5	1.53953439940009e-5	1.53952442083804e-5	1.53951707733005e-5	1.53952283418628e-5	1.53953782209857e-5	1.53954484595434e-5	1.53953234429323e-5	1.53951161289677e-5	1.53950855054595e-5	1.53953246256314e-5	1.53955718252397e-5	1.53954669124156e-5	1.53950627093773e-5	1.53949110805967e-5	1.53953488643863e-5	1.53957750582595e-5	1.53953434771611e-5	1.53947134869984e-5	1.53953958485004e-5	1.53958616638541e-5	1.53944303659241e-5	1.53960540263675e-5	1.53944587731074e-5	1.5396762987109e-5	1.53949215685312e-5	1.53940403229821e-5	1.53949215685312e-5	1.53967629871089e-5	1.53944587731074e-5	1.53960540263675e-5	1.53944303659241e-5	1.53958616638541e-5	1.53953958485004e-5	1.53947134869983e-5	1.53953434771611e-5	1.53957750582595e-5	1.53953488643863e-5	1.53949110805968e-5	1.53950627093773e-5	1.53954669124156e-5	1.53955718252396e-5	1.53953246256314e-5	1.53950855054596e-5
flux1:	0.634076551467856	1.72210872848592e-5	1.7221049573383e-5	1.72210589121826e-5	1.72211243898264e-5	1.7221176683517e-5	1.72211382800159e-5	1.72210271745228e-5	1.72209647292834e-5	1.72210483167746e-5	1.72212150995091e-5	1.72212734378237e-5	1.72211147509008e-5	1.72208849316471e-5	1.72208713141639e-5	1.7221155909733e-5	1.72214280730331e-5	1.72212908688015e-5	1.72208259862433e-5	1.72206631091799e-5	1.72211675757677e-5	1.72216498420964e-5	1.72211640506938e-5	1.72204570278932e-5	1.7221212236778e-5	1.72217197687268e-5	1.72201296100629e-5	1.72219632058266e-5	1.72201792323472e-5	1.72227523684122e-5	1.72206782370962e-5	1.72196848254819e-5	1.72206782370962e-5	1.72227523684121e-5	1.72201792323472e-5	1.72219632058267e-5	1.72201296100629e-5	1.72217197687267e-5	1.7221212236778e-5	1.72204570278931e-5	1.72211640506938e-5	1.72216498420964e-5	1.72211675757677e-5	1.72206631091799e-5	1.72208259862433e-5	1.72212908688015e-5	1.7221428073033e-5	1.7221155909733e-5	1.72208713141639e-5
flux1:	0.634339000371609	1.92464034238835e-5	1.92463817115138e-5	1.92464115269201e-5	1.92464837295546e-5	1.92465215021751e-5	1.92464586076831e-5	1.92463352411752e-5	1.92462865206641e-5	1.92464001670489e-5	1.92465853204483e-5	1.92466289071119e-5	1.92464318029143e-5	1.92461775759317e-5	1.92461843635199e-5	1.924652018582e-5	1.92468192068586e-5	1.92466448018148e-5	1.92461123893989e-5	1.92459381138065e-5	1.92465172851499e-5	1.92470611633944e-5	1.92465146630983e-5	1.92457228455159e-5	1.9246558992792e-5	1.92471115021792e-5	1.92453457449417e-5	1.92474131126263e-5	1.92454193475461e-5	1.92482909552154e-5	1.92459581470749e-5	1.92448399662109e-5	1.92459581470749e-5	1.92482909552154e-5	1.92454193475461e-5	1.92474131126263e-5	1.92453457449417e-5	1.92471115021792e-5	1.92465589927921e-5	1.92457228455159e-5	1.92465146630983e-5	1.92470611633944e-5	1.924651728515e-5	1.92459381138065e-5	1.92461123893989e-5	1.92466448018148e-5	1.92468192068586e-5	1.924652018582e-5	1.92461843635199e-5
flux1:	0.634601449275363	2.14909253622795e-5	2.14909225908853e-5	2.14909762229782e-5	2.14910557889967e-5	2.14910762670238e-5	2.14909851504458e-5	2.1490848343683e-5	2.14908160388474e-5	2.14909639790906e-5	2.14911692074957e-5	2.14911952259795e-5	2.14909547555222e-5	2.1490674004733e-5	2.14907046161165e-5	2.14910976416983e-5	2.1491425548563e-5	2.14912088737277e-5	2.1490601845364e-5	2.14904161322233e-5	2.14910784445292e-5	2.14916894712442e-5	2.14910750069389e-5	2.14901903564291e-5	2.14911168317365e-5	2.14917178744866e-5	2.1489757851069e-5	2.14920847651578e-5	2.14898578151322e-5	2.14930606860846e-5	2.14904411367435e-5	2.14891845518195e-5	2.14904411367435e-5	2.14930606860846e-5	2.14898578151321e-5	2.14920847651578e-5	2.14897578510691e-5	2.14917178744866e-5	2.14911168317365e-5	2.14901903564291e-5	2.14910750069389e-5	2.14916894712441e-5	2.14910784445292e-5	2.14904161322232e-5	2.1490601845364e-5	2.14912088737277e-5	2.1491425548563e-5	2.14910976416984e-5	2.14907046161165e-5
flux1:	0.634863898179116	2.39760232502969e-5	2.39760422758993e-5	2.39761233056358e-5	2.39762112190946e-5	2.39762117562279e-5	2.39760884754302e-5	2.39759367011101e-5	2.39759233505683e-5	2.39761100049088e-5	2.39763373456083e-5	2.39763431277194e-5	2.39760541705561e-5	2.39757444903216e-5	2.39758022521696e-5	2.3976258632376e-5	2.39766176357793e-5	2.39763535634255e-5	2.39756646690894e-5	2.39754675839396e-5	2.39762218064186e-5	2.39769054023719e-5	2.39762149007508e-5	2.39752292003102e-5	2.39762569169401e-5	2.39769103680715e-5	2.39747352287292e-5	2.39773494563362e-5	2.39748633623631e-5	2.39784338905143e-5	2.39754973743386e-5	2.39740876857511e-5	2.39754973743385e-5	2.39784338905142e-5	2.39748633623631e-5	2.39773494563363e-5	2.39747352287292e-5	2.39769103680715e-5	2.39762569169401e-5	2.39752292003101e-5	2.39762149007508e-5	2.39769054023719e-5	2.39762218064186e-5	2.39754675839396e-5	2.39756646690894e-5	2.39763535634255e-5	2.39766176357793e-5	2.39762586323761e-5	2.39758022521696e-5
flux1:	0.635126347082869	2.67248747119147e-5	2.67249182208072e-5	2.67250305228083e-5	2.67251282547078e-5	2.67251064342758e-5	2.67249468082863e-5	2.6724778059393e-5	2.67247859327804e-5	2.67250159084876e-5	2.67252678477637e-5	2.672525099867e-5	2.67249082870507e-5	2.6724566888399e-5	2.67246549098305e-5	2.67251809216185e-5	2.67255734775343e-5	2.67252569367122e-5	2.67244788382549e-5	2.67242705356898e-5	2.67251256746964e-5	2.67258870218216e-5	2.67251115319845e-5	2.67240164993764e-5	2.67251581382714e-5	2.67258682122483e-5	2.67234546491194e-5	2.67263860042705e-5	2.67236119808008e-5	2.67275905528655e-5	2.67243046232097e-5	2.67227260332848e-5	2.67243046232096e-5	2.67275905528654e-5	2.67236119808007e-5	2.67263860042705e-5	2.67234546491194e-5	2.67258682122483e-5	2.67251581382714e-5	2.67240164993764e-5	2.67251115319845e-5	2.67258870218216e-5	2.67251256746964e-5	2.67242705356898e-5	2.67244788382549e-5	2.67252569367122e-5	2.67255734775343e-5	2.67251809216185e-5	2.67246549098306e-5
flux1:	0.635388795986622	2.97625872524711e-5	2.97626576845465e-5	2.97628055034228e-5	2.97629151717387e-5	2.97628689072292e-5	2.97626684687222e-5	2.976248010722e-5	2.97625110856417e-5	2.97627891939657e-5	2.97630688023383e-5	2.97630273324054e-5	2.97626254651982e-5	2.97622490646984e-5	2.97623701021588e-5	2.9762972103981e-5	2.97634009903786e-5	2.97630270936003e-5	2.97621524408718e-5	2.9761933139745e-5	2.97628983312693e-5	2.97637422429017e-5	2.9762871880018e-5	2.97616592955623e-5	2.97629295650548e-5	2.97637008309895e-5	2.97610227803412e-5	2.97643031818908e-5	2.97612093394718e-5	2.97656407550261e-5	2.9761970681658e-5	2.97602062592663e-5	2.9761970681658e-5	2.9765640755026e-5	2.97612093394718e-5	2.97643031818908e-5	2.97610227803413e-5	2.97637008309895e-5	2.97629295650549e-5	2.97616592955624e-5	2.9762871880018e-5	2.97637422429017e-5	2.97628983312694e-5	2.9761933139745e-5	2.97621524408717e-5	2.97630270936003e-5	2.97634009903785e-5	2.9762972103981e-5	2.97623701021588e-5
flux1:	0.635651244890376	3.31163257546055e-5	3.31164252410375e-5	3.31166132929819e-5	3.31167378364614e-5	3.31166654632191e-5	3.31164193886593e-5	3.31162079783839e-5	3.31162634385783e-5	3.31165947302154e-5	3.31169058140831e-5	3.31168382713912e-5	3.31163717139541e-5	3.31159564070719e-5	3.31161127251657e-5	3.31167971220435e-5	3.31172655287326e-5	3.31168297048311e-5	3.31158512078281e-5	3.31156211574219e-5	3.31167055522679e-5	3.31176363409615e-5	3.31166602334442e-5	3.31153220784204e-5	3.31167379854142e-5	3.31175753756329e-5	3.31146037012681e-5	3.31182672397314e-5	3.31148182921959e-5	3.31197522114181e-5	3.31156609098501e-5	3.31136925503379e-5	3.31156609098501e-5	3.31197522114182e-5	3.31148182921959e-5	3.31182672397314e-5	3.31146037012681e-5	3.31175753756329e-5	3.31167379854142e-5	3.31153220784204e-5	3.31166602334442e-5	3.31176363409616e-5	3.3116705552268e-5	3.31156211574219e-5	3.3115851207828e-5	3.31168297048311e-5	3.31172655287325e-5	3.31167971220435e-5	3.31161127251657e-5
flux1:	0.635913693794129	3.68154449345152e-5	3.68155752572535e-5	3.68158088569526e-5	3.68159522155578e-5	3.68158525659651e-5	3.6815555582002e-5	3.6815316711635e-5	3.68153974215118e-5	3.68157872431384e-5	3.68161345081843e-5	3.68160401042917e-5	3.68155031707947e-5	3.68150442931441e-5	3.68152375284509e-5	3.68160107504726e-5	3.68165223798099e-5	3.68160205064911e-5	3.6814930998772e-5	3.68146904370793e-5	3.68159030845197e-5	3.68169244325372e-5	3.68158306726723e-5	3.68143592734473e-5	3.68159404006784e-5	3.68168492112774e-5	3.68135513732196e-5	3.6817634393e-5	3.68137913504708e-5	3.6819282766826e-5	3.6814730712998e-5	3.68125390902697e-5	3.68147307129981e-5	3.6819282766826e-5	3.68137913504708e-5	3.6817634393e-5	3.68135513732197e-5	3.68168492112774e-5	3.68159404006784e-5	3.68143592734472e-5	3.68158306726723e-5	3.68169244325372e-5	3.68159030845197e-5	3.68146904370793e-5	3.68149309987719e-5	3.68160205064911e-5	3.68165223798098e-5	3.68160107504727e-5	3.68152375284508e-5
flux1:	0.636176142697882	4.08916265838804e-5	4.08917891642198e-5	4.08920743749981e-5	4.08922416677388e-5	4.08921141218627e-5	4.08917603882317e-5	4.08914884923702e-5	4.08915945263594e-5	4.08920485996418e-5	4.08924378193646e-5	4.0892316539761e-5	4.08917033551011e-5	4.08911953367799e-5	4.08914263730474e-5	4.08922948713653e-5	4.0892854046115e-5	4.08922825742376e-5	4.08910750625585e-5	4.0890824168909e-5	4.08921739060972e-5	4.0893288744325e-5	4.08920643416578e-5	4.08904525132652e-5	4.08922212962853e-5	4.08932071785021e-5	4.08895468923305e-5	4.08940880969963e-5	4.08898079461811e-5	4.0895917680346e-5	4.08908628028363e-5	4.08884273098338e-5	4.08908628028362e-5	4.08959176803459e-5	4.08898079461812e-5	4.08940880969963e-5	4.08895468923305e-5	4.08932071785021e-5	4.08922212962853e-5	4.08904525132651e-5	4.08920643416578e-5	4.0893288744325e-5	4.08921739060971e-5	4.0890824168909e-5	4.08910750625585e-5	4.08922825742376e-5	4.08928540461149e-5	4.08922948713654e-5	4.08914263730474e-5
flux1:	0.636438591601635	4.53790213720144e-5	4.53792172946896e-5	4.53795610972749e-5	4.53797587861593e-5	4.53796032900125e-5	4.53791862612596e-5	4.53788744497155e-5	4.53790051327724e-5	4.53795296557043e-5	4.53799678363514e-5	4.53798205261882e-5	4.53791249656486e-5	4.53785611857527e-5	4.53788300500463e-5	4.53798003139901e-5	4.53804120870085e-5	4.53797681472398e-5	4.5378435842322e-5	4.53781746878193e-5	4.53796700436828e-5	4.53808804452255e-5	4.53795112812177e-5	4.53777524627327e-5	4.53797344593706e-5	4.53808034009127e-5	4.53767402943644e-5	4.53817808837226e-5	4.53770162571234e-5	4.53838114674934e-5	4.53782090082142e-5	4.53755076814965e-5	4.53782090082142e-5	4.53838114674934e-5	4.53770162571234e-5	4.53817808837226e-5	4.53767402943645e-5	4.53808034009127e-5	4.53797344593707e-5	4.53777524627327e-5	4.53795112812177e-5	4.53808804452256e-5	4.53796700436828e-5	4.53781746878192e-5	4.53784358423219e-5	4.53797681472398e-5	4.53804120870085e-5	4.537980031399e-5	4.53788300500464e-5
flux1:	0.636701040505389	5.03143949279673e-5	5.03146250057562e-5	5.03150354782269e-5	5.03152715053312e-5	5.03150885496379e-5	5.03146008204201e-5	5.03142407278628e-5	5.03143946168729e-5	5.03149963853681e-5	5.03154919165008e-5	5.03153203317162e-5	5.03145359378821e-5	5.03139085882584e-5	5.03142143785515e-5	5.03152929766801e-5	5.03159632353753e-5	5.03152447166742e-5	5.03137810402505e-5	5.03135095408513e-5	5.03151586645158e-5	5.03164657594825e-5	5.03149365410505e-5	5.0313024913801e-5	5.03152490581561e-5	5.0316407354049e-5	5.03118966287239e-5	5.0317480477368e-5	5.03121793130903e-5	5.0319734017289e-5	5.03135363505534e-5	5.03105457741934e-5	5.03135363505534e-5	5.03197340172889e-5	5.03121793130904e-5	5.0317480477368e-5	5.03118966287238e-5	5.03164073540489e-5	5.03152490581561e-5	5.0313024913801e-5	5.03149365410505e-5	5.03164657594825e-5	5.03151586645159e-5	5.03135095408513e-5	5.03137810402504e-5	5.03152447166743e-5	5.03159632353752e-5	5.03152929766802e-5	5.03142143785515e-5
flux1:	0.636963489409142	5.57372778628925e-5	5.57375427445356e-5	5.5738029243016e-5	5.57383131264132e-5	5.57381036801675e-5	5.57375368215715e-5	5.57371184912893e-5	5.57372934019793e-5	5.57379799473878e-5	5.57385427254288e-5	5.57383495393762e-5	5.57374694175467e-5	5.57367693867367e-5	5.57371102419671e-5	5.57383038887443e-5	5.5739039445519e-5	5.57382450339971e-5	5.57366435978354e-5	5.57363614763299e-5	5.57381721012234e-5	5.57395760192042e-5	5.57378702277559e-5	5.57358008062641e-5	5.57382996388247e-5	5.57395538518728e-5	5.57345459589594e-5	5.5740719846686e-5	5.57348250405017e-5	5.57432206414807e-5	5.57363770404552e-5	5.57330722240999e-5	5.57363770404551e-5	5.57432206414807e-5	5.57348250405017e-5	5.5740719846686e-5	5.57345459589593e-5	5.57395538518728e-5	5.57382996388248e-5	5.57358008062639e-5	5.57378702277558e-5	5.57395760192043e-5	5.57381721012234e-5	5.57363614763299e-5	5.57366435978354e-5	5.5738245033997e-5	5.57390394455189e-5	5.57383038887442e-5	5.57371102419671e-5
flux1:	0.637225938312895	6.16901193300494e-5	6.16904196514468e-5	6.16909929781474e-5	6.16913358518172e-5	6.1691101246979e-5	6.16904456441289e-5	6.16899574608937e-5	6.1690150547063e-5	6.16909302827889e-5	6.16915717933349e-5	6.16913605495878e-5	6.16903772449478e-5	6.16895940349869e-5	6.16899671586456e-5	6.16912828069577e-5	6.16920914651912e-5	6.16912206313838e-5	6.168947518489e-5	6.16891819494596e-5	6.16911614050447e-5	6.16926612514317e-5	6.16907610829598e-5	6.16885297676208e-5	6.16913396329435e-5	6.16926965445109e-5	6.16871368843498e-5	6.16939507892476e-5	6.16873998404268e-5	6.16967256500778e-5	6.16891819890526e-5	6.16855362147503e-5	6.16891819890525e-5	6.16967256500777e-5	6.16873998404268e-5	6.16939507892476e-5	6.16871368843498e-5	6.16926965445109e-5	6.16913396329435e-5	6.16885297676208e-5	6.16907610829598e-5	6.16926612514317e-5	6.16911614050447e-5	6.16891819494596e-5	6.168947518489e-5	6.16912206313839e-5	6.16920914651911e-5	6.16912828069577e-5	6.16899671586456e-5
flux1:	0.637488387216649	6.82184436517505e-5	6.8218780226948e-5	6.82194527693995e-5	6.82198673524197e-5	6.82196091188185e-5	6.82188538228435e-5	6.82182825104084e-5	6.82184904003647e-5	6.82193727681368e-5	6.82201061117434e-5	6.82198811149309e-5	6.82187864769991e-5	6.82179081671247e-5	6.82183099149397e-5	6.82197548728852e-5	6.82206454565453e-5	6.82196983791197e-5	6.82178027233568e-5	6.82174976717337e-5	6.82196529551748e-5	6.82212468267618e-5	6.82191331175222e-5	6.82167366974643e-5	6.82198979010622e-5	6.82213644535797e-5	6.82151931095104e-5	6.82227005745603e-5	6.8215425226729e-5	6.82257789794589e-5	6.82174773601574e-5	6.82134619925e-5	6.82174773601574e-5	6.82257789794589e-5	6.8215425226729e-5	6.82227005745603e-5	6.82151931095104e-5	6.82213644535795e-5	6.82198979010622e-5	6.82167366974642e-5	6.82191331175221e-5	6.82212468267618e-5	6.82196529551747e-5	6.82174976717338e-5	6.82178027233567e-5	6.82196983791197e-5	6.82206454565452e-5	6.82197548728851e-5	6.82183099149397e-5
flux1:	0.637750836120402	7.53710094712529e-5	7.53713835158172e-5	7.53721693388916e-5	7.53726698203517e-5	7.53723894731724e-5	7.53715220831525e-5	7.53708527816778e-5	7.53710717741572e-5	7.53720673779377e-5	7.53729072236326e-5	7.53726733620133e-5	7.53714584042759e-5	7.53704716764948e-5	7.53708977176077e-5	7.53724797859695e-5	7.53734621198179e-5	7.537243953431e-5	7.537038740185e-5	7.53700696612384e-5	7.53724075811664e-5	7.5374092625376e-5	7.53717447566927e-5	7.53691808511701e-5	7.53727377678912e-5	7.53743210012061e-5	7.53674725184034e-5	7.53757311020145e-5	7.53676569799195e-5	7.53791453284586e-5	7.53700236188628e-5	7.53656078731474e-5	7.53700236188629e-5	7.53791453284586e-5	7.53676569799196e-5	7.53757311020146e-5	7.53674725184033e-5	7.53743210012062e-5	7.53727377678911e-5	7.53691808511701e-5	7.53717447566927e-5	7.5374092625376e-5	7.53724075811663e-5	7.53700696612383e-5	7.53703874018499e-5	7.537243953431e-5	7.53734621198178e-5	7.53724797859695e-5	7.53708977176077e-5
flux1:	0.638013285024155	8.31999708119932e-5	8.32003841872057e-5	8.32012990579873e-5	8.3201900886246e-5	8.32015996722431e-5	8.32006062648442e-5	8.319982270235e-5	8.32000490210227e-5	8.32011697341705e-5	8.320213218532e-5	8.32018946813146e-5	8.32005494463202e-5	8.31994396880492e-5	8.31998852472455e-5	8.3201612871867e-5	8.32026976985522e-5	8.32016006609655e-5	8.31993855628717e-5	8.31990541766327e-5	8.32015815803989e-5	8.32033541009892e-5	8.32007498759082e-5	8.31980168030005e-5	8.32020179302506e-5	8.32037249146855e-5	8.31961281345084e-5	8.32051999544948e-5	8.3196246197061e-5	8.32089851829243e-5	8.31989764578598e-5	8.31941271213704e-5	8.31989764578598e-5	8.32089851829243e-5	8.31962461970611e-5	8.32051999544948e-5	8.31961281345083e-5	8.32037249146855e-5	8.32020179302506e-5	8.31980168030005e-5	8.32007498759082e-5	8.32033541009891e-5	8.3201581580399e-5	8.31990541766329e-5	8.31993855628718e-5	8.32016006609655e-5	8.32026976985521e-5	8.3201612871867e-5	8.31998852472455e-5
flux1:	0.638275733927908	9.1761039347289e-5	9.17614948094051e-5	9.1762556134466e-5	9.17632757026522e-5	9.17629543152882e-5	9.17618194411706e-5	9.17609042108866e-5	9.17611343128688e-5	9.17623933422533e-5	9.1763495700686e-5	9.17632597887429e-5	9.17617732311308e-5	9.17605247296215e-5	9.17609849156237e-5	9.17628673466675e-5	9.17640661669425e-5	9.17628957240138e-5	9.17605107673403e-5	9.17601648398709e-5	9.17628889342312e-5	9.17647445444598e-5	9.17618600283876e-5	9.17589565908379e-5	9.17634545415792e-5	9.17652923112092e-5	9.17568702708875e-5	9.17668226499018e-5	9.17569015393772e-5	9.17710170309531e-5	9.17600489050606e-5	9.17547300072653e-5	9.17600489050606e-5	9.17710170309531e-5	9.17569015393773e-5	9.17668226499019e-5	9.17568702708874e-5	9.17652923112092e-5	9.17634545415793e-5	9.17589565908378e-5	9.17618600283876e-5	9.17647445444597e-5	9.17628889342313e-5	9.17601648398708e-5	9.17605107673402e-5	9.17628957240139e-5	9.17640661669425e-5	9.17628673466675e-5	9.17609849156237e-5
flux1:	0.638538182831662	1.01113647101184e-4	1.01114148536167e-4	1.01115375191503e-4	1.01116229415537e-4	1.01115887693333e-4	1.01114594459832e-4	1.01113529411978e-4	1.01113760341761e-4	1.0111517223126e-4	1.0111643264789e-4	1.01116203182741e-4	1.01114563084515e-4	1.01113159326332e-4	1.01113629547938e-4	1.01115676995867e-4	1.01117001818851e-4	1.01115758579482e-4	1.01113196260944e-4	1.01112835172054e-4	1.01115763945005e-4	1.0111769776704e-4	1.01114507084237e-4	1.01111432264015e-4	1.01116483696506e-4	1.01118459186758e-4	1.01109129092938e-4	1.01120035311284e-4	1.01109051897573e-4	1.01124679989811e-4	1.01112673835559e-4	1.01106846263979e-4	1.01112673835559e-4	1.01124679989811e-4	1.01109051897573e-4	1.01120035311284e-4	1.01109129092938e-4	1.01118459186758e-4	1.01116483696507e-4	1.01111432264015e-4	1.01114507084237e-4	1.0111769776704e-4	1.01115763945004e-4	1.01112835172054e-4	1.01113196260944e-4	1.01115758579482e-4	1.01117001818851e-4	1.01115676995867e-4	1.01113629547938e-4
flux1:	0.638800631735415	1.11321108715534e-4	1.11321661336476e-4	1.11323073372542e-4	1.1132407916328e-4	1.11323715789503e-4	1.11322246048316e-4	1.11321012800431e-4	1.11321242576524e-4	1.11322823131944e-4	1.11324260135558e-4	1.11324041138011e-4	1.11322234071638e-4	1.11320658158027e-4	1.1132113462604e-4	1.11323358402253e-4	1.11324821394197e-4	1.11323505000012e-4	1.11320756983761e-4	1.11320380683085e-4	1.11323523431591e-4	1.11325530338464e-4	1.11322005416424e-4	1.11318757972097e-4	1.11324423455859e-4	1.11326543449916e-4	1.11316216732646e-4	1.113281568917e-4	1.11316008610226e-4	1.11333295981398e-4	1.11320166027498e-4	1.11313787087314e-4	1.11320166027498e-4	1.11333295981398e-4	1.11316008610226e-4	1.113281568917e-4	1.11316216732646e-4	1.11326543449916e-4	1.11324423455859e-4	1.11318757972097e-4	1.11322005416424e-4	1.11325530338464e-4	1.11323523431591e-4	1.11320380683085e-4	1.11320756983761e-4	1.11323505000012e-4	1.11324821394197e-4	1.11323358402253e-4	1.1132113462604e-4
flux1:	0.639063080639168	1.2245078233067e-4	1.22451392812978e-4	1.22453011020996e-4	1.22454184658251e-4	1.22453796883341e-4	1.22452131539799e-4	1.22450712104297e-4	1.224509401219e-4	1.22452706240085e-4	1.22454338140463e-4	1.22454132292218e-4	1.22452143647623e-4	1.2245037883309e-4	1.22450859141631e-4	1.22453271770233e-4	1.22454884792741e-4	1.22453493289862e-4	1.22450550179487e-4	1.22450159569925e-4	1.22453527534515e-4	1.22455602428239e-4	1.22451712682658e-4	1.22448290646923e-4	1.22454634467351e-4	1.22456905556018e-4	1.22445488007127e-4	1.22458550003288e-4	1.22445126283965e-4	1.22464230506955e-4	1.22449882815938e-4	1.2244290573298e-4	1.22449882815938e-4	1.22464230506955e-4	1.22445126283965e-4	1.22458550003288e-4	1.22445488007127e-4	1.22456905556018e-4	1.22454634467351e-4	1.22448290646923e-4	1.22451712682658e-4	1.22455602428239e-4	1.22453527534516e-4	1.22450159569925e-4	1.22450550179487e-4	1.22453493289862e-4	1.22454884792741e-4	1.22453271770233e-4	1.2245085914163e-4
flux1:	0.639325529542921	1.34574228037098e-4	1.34574904565813e-4	1.34576749896914e-4	1.3457810631976e-4	1.34577689730224e-4	1.34575809187068e-4	1.34574186708423e-4	1.34574414137914e-4	1.34576383524796e-4	1.3457822769192e-4	1.34578035795143e-4	1.34575849886225e-4	1.34573880243072e-4	1.34574364019188e-4	1.34576979305506e-4	1.34578753337661e-4	1.34577282456521e-4	1.34574133573333e-4	1.34573730990164e-4	1.34577338092854e-4	1.34579476209585e-4	1.34575188163891e-4	1.34571588242659e-4	1.3457867814997e-4	1.3458110670954e-4	1.34568498706052e-4	1.34582779311281e-4	1.34567961175353e-4	1.34589050983462e-4	1.34573382311252e-4	1.34565755679929e-4	1.34573382311252e-4	1.34589050983462e-4	1.34567961175353e-4	1.34582779311281e-4	1.34568498706052e-4	1.3458110670954e-4	1.3457867814997e-4	1.34571588242659e-4	1.34575188163891e-4	1.34579476209585e-4	1.34577338092854e-4	1.34573730990164e-4	1.34574133573333e-4	1.34577282456521e-4	1.3457875333766e-4	1.34576979305506e-4	1.34574364019188e-4
flux1:	0.639587978446675	1.47767362764736e-4	1.47768114969365e-4	1.47770207805085e-4	1.47771759839676e-4	1.47771308198247e-4	1.47769192941579e-4	1.47767352528663e-4	1.4776758268693e-4	1.47769773452686e-4	1.4777184548021e-4	1.47771665901671e-4	1.47769266166339e-4	1.47767077372238e-4	1.47767566977931e-4	1.47770400019314e-4	1.4777234446268e-4	1.47770786817867e-4	1.47767419999048e-4	1.47767009788092e-4	1.47770873464967e-4	1.47773070695404e-4	1.47768347530717e-4	1.47764564409875e-4	1.47772471321635e-4	1.47775063513791e-4	1.4776116032306e-4	1.47776766363696e-4	1.47760426004527e-4	1.47783681514772e-4	1.47766578059732e-4	1.47758245239596e-4	1.47766578059731e-4	1.47783681514772e-4	1.47760426004527e-4	1.47776766363696e-4	1.4776116032306e-4	1.4777506351379e-4	1.47772471321635e-4	1.47764564409875e-4	1.47768347530717e-4	1.47773070695404e-4	1.47770873464967e-4	1.47767009788092e-4	1.47767419999048e-4	1.47770786817867e-4	1.4777234446268e-4	1.47770400019314e-4	1.47767566977931e-4
flux1:	0.639850427350428	1.6211061038498e-4	1.62111449140301e-4	1.62113808421319e-4	1.62115565973986e-4	1.62115071155332e-4	1.6211270248364e-4	1.62110632115579e-4	1.62110870785554e-4	1.62113300909913e-4	1.62115613678194e-4	1.62115441801158e-4	1.6211281110603e-4	1.62110391345244e-4	1.62110892611316e-4	1.62113959736664e-4	1.62116081607628e-4	1.62114425835174e-4	1.62110827266315e-4	1.62110416460403e-4	1.62114558574522e-4	1.62116811785218e-4	1.62111612819209e-4	1.62107638390586e-4	1.62116436060696e-4	1.62119197857642e-4	1.62103890016319e-4	1.62120939637139e-4	1.62102939980348e-4	1.62128552880672e-4	1.62109888934818e-4	1.62100787401873e-4	1.62109888934818e-4	1.62128552880672e-4	1.62102939980348e-4	1.62120939637139e-4	1.62103890016319e-4	1.62119197857642e-4	1.62116436060696e-4	1.62107638390586e-4	1.62111612819209e-4	1.62116811785218e-4	1.62114558574522e-4	1.62110416460403e-4	1.62110827266315e-4	1.62114425835174e-4	1.62116081607628e-4	1.62113959736665e-4	1.62110892611316e-4
flux1:	0.640112876254181	1.77689045709732e-4	1.77689982786252e-4	1.77692625015758e-4	1.77694594264946e-4	1.77694046308783e-4	1.77691407197758e-4	1.77689098674651e-4	1.77689354348138e-4	1.77692041015281e-4	1.77694603676756e-4	1.77694431386363e-4	1.77691552443035e-4	1.77688893404624e-4	1.77689416371482e-4	1.77692734997889e-4	1.77695038018146e-4	1.77693267873167e-4	1.77689421969917e-4	1.77689021057911e-4	1.77693468872224e-4	1.77695776211383e-4	1.7769005630782e-4	1.77685878831674e-4	1.77695643502349e-4	1.77698580739041e-4	1.77681754492925e-4	1.7770037848842e-4	1.7768057272632e-4	1.7770874643695e-4	1.77688382957554e-4	1.77678443618903e-4	1.77688382957554e-4	1.7770874643695e-4	1.7768057272632e-4	1.77700378488419e-4	1.77681754492925e-4	1.77698580739041e-4	1.77695643502349e-4	1.77685878831674e-4	1.7769005630782e-4	1.77695776211383e-4	1.77693468872224e-4	1.77689021057911e-4	1.77689421969916e-4	1.77693267873168e-4	1.77695038018146e-4	1.77692734997889e-4	1.77689416371482e-4
flux1:	0.640375325157934	1.94592530982077e-4	1.94593578537348e-4	1.94596516685537e-4	1.94598699310617e-4	1.94598086609682e-4	1.94595162696219e-4	1.9459261259962e-4	1.94592896619967e-4	1.94595855430102e-4	1.94598672347302e-4	1.94598487576486e-4	1.94595343470729e-4	1.94592441419424e-4	1.94593001056395e-4	1.94596589454438e-4	1.94599073057501e-4	1.94597166500215e-4	1.94593055853117e-4	1.94592679629989e-4	1.94597466813878e-4	1.9459982798361e-4	1.9459353689829e-4	1.94589140125866e-4	1.94599950182543e-4	1.94603068636129e-4	1.94584606422573e-4	1.94604949612343e-4	1.94583180707345e-4	1.94614130530566e-4	1.94591913656159e-4	1.94581060139234e-4	1.94591913656158e-4	1.94614130530565e-4	1.94583180707345e-4	1.94604949612343e-4	1.94584606422573e-4	1.94603068636129e-4	1.94599950182542e-4	1.94589140125866e-4	1.94593536898291e-4	1.94599827983609e-4	1.94597466813878e-4	1.9459267962999e-4	1.94593055853117e-4	1.94597166500215e-4	1.94599073057501e-4	1.94596589454438e-4	1.94593001056395e-4
flux1:	0.640637774061688	2.12915843365632e-4	2.1291701327722e-4	2.12920255623724e-4	2.12922648111435e-4	2.12921957745136e-4	2.12918738403894e-4	2.12915949026633e-4	2.12916275611065e-4	2.12919519684645e-4	2.12922589358179e-4	2.12922375721001e-4	2.12918950549392e-4	2.1291580743705e-4	2.12916424309203e-4	2.1292030127277e-4	2.12922959551828e-4	2.12920887854685e-4	2.12916493249594e-4	2.12916161729739e-4	2.12921329366894e-4	2.12923745842983e-4	2.12916827516337e-4	2.12912189802177e-4	2.12924125454347e-4	2.12927430948742e-4	2.12907211897702e-4	2.12929434517985e-4	2.12905534669596e-4	2.1293948794638e-4	2.12915247486926e-4	2.12903395417112e-4	2.12915247486926e-4	2.1293948794638e-4	2.12905534669596e-4	2.12929434517985e-4	2.12907211897702e-4	2.12927430948742e-4	2.12924125454347e-4	2.12912189802177e-4	2.12916827516337e-4	2.12923745842983e-4	2.12921329366894e-4	2.12916161729738e-4	2.12916493249594e-4	2.12920887854686e-4	2.12922959551828e-4	2.1292030127277e-4	2.12916424309203e-4
flux1:	0.640900222965441	2.32758791855797e-4	2.32760094908181e-4	2.32763643868939e-4	2.32766236938566e-4	2.32765455154574e-4	2.32761934630154e-4	2.32758914831287e-4	2.32759300958055e-4	2.32762839958203e-4	2.32766153988174e-4	2.32765890525584e-4	2.32762170126165e-4	2.32758794704308e-4	2.32759495554513e-4	2.32763679976544e-4	2.32766500606616e-4	2.32764227518994e-4	2.32759528042784e-4	2.3275926741198e-4	2.32764864971943e-4	2.3276734015214e-4	2.32759731963772e-4	2.32754825403516e-4	2.32767968416918e-4	2.32771466947829e-4	2.3274936737214e-4	2.32773646450899e-4	2.32747436521222e-4	2.32784632817261e-4	2.32758180753789e-4	2.32745237036697e-4	2.32758180753789e-4	2.3278463281726e-4	2.32747436521223e-4	2.32773646450899e-4	2.3274936737214e-4	2.32771466947829e-4	2.32767968416919e-4	2.32754825403516e-4	2.32759731963772e-4	2.3276734015214e-4	2.32764864971943e-4	2.3275926741198e-4	2.32759528042784e-4	2.32764227518994e-4	2.32766500606616e-4	2.32763679976543e-4	2.32759495554513e-4
flux1:	0.641162671869194	2.54226321955954e-4	2.54227766906417e-4	2.5423161789992e-4	2.54234396086103e-4	2.54233508921599e-4	2.54229687469499e-4	2.54226453408574e-4	2.54226918561343e-4	2.54230757669983e-4	2.54234299799059e-4	2.54233960858318e-4	2.54229933613137e-4	2.54226342500391e-4	2.54227160714723e-4	2.54231671076764e-4	2.54234634251436e-4	2.54232115260935e-4	2.54227088498391e-4	2.54226932073038e-4	2.54233018304139e-4	2.54235557566862e-4	2.54227189572621e-4	2.54221979207474e-4	2.54236412714742e-4	2.54240110587506e-4	2.54216004427837e-4	2.54242535106892e-4	2.54213824000147e-4	2.54254515347629e-4	2.54225644381638e-4	2.54211506508492e-4	2.54225644381638e-4	2.54254515347629e-4	2.54213824000147e-4	2.54242535106892e-4	2.54216004427837e-4	2.54240110587506e-4	2.54236412714742e-4	2.54221979207474e-4	2.54227189572621e-4	2.54235557566862e-4	2.54233018304139e-4	2.54226932073037e-4	2.54227088498391e-4	2.54232115260935e-4	2.54234634251436e-4	2.54231671076764e-4	2.54227160714723e-4
flux1:	0.641425120772948	2.77428606387232e-4	2.77430198949415e-4	2.77434339363651e-4	2.77437280790409e-4	2.77436274812831e-4	2.7743215979351e-4	2.77428735499126e-4	2.77429301270183e-4	2.77433440163126e-4	2.77437185452258e-4	2.77436740715572e-4	2.77432398393841e-4	2.77428617046741e-4	2.77429592973387e-4	2.7743444676428e-4	2.7743752419394e-4	2.77434705924349e-4	2.77429328247386e-4	2.77429317403017e-4	2.7743596110104e-4	2.77438571758348e-4	2.77429365935876e-4	2.77423809069563e-4	2.77439617487083e-4	2.77443521456492e-4	2.77417280641852e-4	2.77446277406489e-4	2.7741486139898e-4	2.77459312623868e-4	2.77427794820977e-4	2.77412350217374e-4	2.77427794820977e-4	2.77459312623867e-4	2.7741486139898e-4	2.77446277406489e-4	2.77417280641852e-4	2.77443521456491e-4	2.77439617487083e-4	2.77423809069563e-4	2.77429365935876e-4	2.77438571758348e-4	2.7743596110104e-4	2.77429317403017e-4	2.77429328247386e-4	2.77434705924349e-4	2.7743752419394e-4	2.7743444676428e-4	2.77429592973387e-4
flux1:	0.641687569676701	3.02481120031976e-4	3.0248286182909e-4	3.02487270154059e-4	3.02490346525344e-4	3.02489209659675e-4	3.02484816523025e-4	3.02481234254413e-4	3.0248192381892e-4	3.02486355693994e-4	3.02490269882237e-4	3.02489684552602e-4	3.02485023154105e-4	3.02481086686105e-4	3.02482267782045e-4	3.02487480868901e-4	3.02490634892904e-4	3.02487454678206e-4	3.02481701622813e-4	3.02481886647939e-4	3.02489167252952e-4	3.02491858384654e-4	3.02481727918573e-4	3.02475773595949e-4	3.02493042674228e-4	3.02497160072207e-4	3.02468654753309e-4	3.02500352527814e-4	3.0246601454614e-4	3.02514503713248e-4	3.02480089288722e-4	3.02463214728309e-4	3.02480089288722e-4	3.02514503713248e-4	3.0246601454614e-4	3.02500352527814e-4	3.02468654753309e-4	3.02497160072207e-4	3.02493042674228e-4	3.02475773595949e-4	3.02481727918573e-4	3.02491858384655e-4	3.02489167252952e-4	3.02481886647939e-4	3.02481701622813e-4	3.02487454678206e-4	3.02490634892904e-4	3.02487480868901e-4	3.02482267782045e-4
flux1:	0.641950018580454	3.295046972504e-4	3.29506584802482e-4	3.29511229993196e-4	3.29514406813996e-4	3.29513129210651e-4	3.295084823037e-4	3.29504782670757e-4	3.29505620156069e-4	3.29510330875706e-4	3.29514369973264e-4	3.29513605116285e-4	3.2950862566621e-4	3.29504579458414e-4	3.29506020244105e-4	3.29511606226786e-4	3.29514789095759e-4	3.29511174766848e-4	3.29505021486777e-4	3.29505462313185e-4	3.29513470286903e-4	3.29516252446817e-4	3.29505101089373e-4	3.29498689787714e-4	3.29517506820791e-4	3.29521845654522e-4	3.29490944264954e-4	3.29525599331981e-4	3.29488108178911e-4	3.29540927188786e-4	3.29503343484179e-4	3.29484904589414e-4	3.29503343484179e-4	3.29540927188786e-4	3.29488108178911e-4	3.29525599331981e-4	3.29490944264953e-4	3.29521845654522e-4	3.29517506820791e-4	3.29498689787713e-4	3.29505101089373e-4	3.29516252446817e-4	3.29513470286903e-4	3.29505462313185e-4	3.29505021486777e-4	3.29511174766848e-4	3.29514789095759e-4	3.29511606226786e-4	3.29506020244105e-4
flux1:	0.642212467484207	3.58625569656703e-4	3.58627593476468e-4	3.58632434607335e-4	3.58635671635372e-4	3.58634246520526e-4	3.58629379650032e-4	3.58625611467048e-4	3.5862662125332e-4	3.58631588668035e-4	3.58635698826327e-4	3.58634711856175e-4	3.58629421095389e-4	3.58625321143812e-4	3.58627082953992e-4	3.58633052541995e-4	3.58636205928247e-4	3.58632075844201e-4	3.58625497623591e-4	3.58626264380792e-4	3.58635101318859e-4	3.58637986109316e-4	3.58625707656162e-4	3.58618771240048e-4	3.58639225456338e-4	3.58643794456413e-4	3.58610363555865e-4	3.58648254258555e-4	3.58607363787962e-4	3.5866481915997e-4	3.58623769860157e-4	3.58603620712167e-4	3.58623769860157e-4	3.5866481915997e-4	3.58607363787962e-4	3.58648254258555e-4	3.58610363555865e-4	3.58643794456413e-4	3.58639225456338e-4	3.58618771240048e-4	3.58625707656162e-4	3.58637986109316e-4	3.58635101318859e-4	3.58626264380792e-4	3.58625497623591e-4	3.58632075844201e-4	3.58636205928247e-4	3.58633052541995e-4	3.58627082953992e-4
flux1:	0.642474916387961	3.89975382397823e-4	3.89977526276653e-4	3.89982512539672e-4	3.89985764451684e-4	3.89984188891318e-4	3.89979145575528e-4	3.89975365436521e-4	3.8997657143681e-4	3.89981764958062e-4	3.89985882652091e-4	3.89984627938302e-4	3.89979038847794e-4	3.89974951796357e-4	3.89977102324678e-4	3.89983462782136e-4	3.8998651757522e-4	3.89981780924048e-4	3.89974753724255e-4	3.89975927064266e-4	3.89985705502199e-4	3.89988705018868e-4	3.89975182942273e-4	3.89967644930688e-4	3.89989828083089e-4	3.89994636678713e-4	3.89958540533644e-4	3.89999967722223e-4	3.89955415966737e-4	3.90017829841713e-4	3.89972994479585e-4	3.89950977358099e-4	3.89972994479585e-4	3.90017829841713e-4	3.89955415966738e-4	3.89999967722223e-4	3.89958540533644e-4	3.89994636678713e-4	3.8998982808309e-4	3.89967644930687e-4	3.89975182942273e-4	3.89988705018868e-4	3.89985705502198e-4	3.89975927064266e-4	3.89974753724255e-4	3.89981780924048e-4	3.8998651757522e-4	3.89983462782136e-4	3.89977102324678e-4
flux1:	0.642737365291714	4.23691186944002e-4	4.23693427512327e-4	4.23698498598508e-4	4.23701715837721e-4	4.23699991338801e-4	4.23694824689699e-4	4.23691096268404e-4	4.23692521247292e-4	4.23697901736689e-4	4.23701954283383e-4	4.23700383843531e-4	4.23694515939073e-4	4.23690518755062e-4	4.23693131401144e-4	4.2369988611106e-4	4.23702762551752e-4	4.23697319936446e-4	4.23689820945806e-4	4.23691492085294e-4	4.23702334963566e-4	4.23705461119251e-4	4.23690568402167e-4	4.23682344591686e-4	4.23706351758832e-4	4.23711409955251e-4	4.23672509815727e-4	4.23717797005002e-4	4.23669305262464e-4	4.23737016655569e-4	4.23688050447511e-4	4.23663995719803e-4	4.2368805044751e-4	4.23737016655569e-4	4.23669305262464e-4	4.23717797005002e-4	4.23672509815727e-4	4.23711409955251e-4	4.23706351758832e-4	4.23682344591686e-4	4.23690568402167e-4	4.23705461119251e-4	4.23702334963566e-4	4.23691492085293e-4	4.23689820945806e-4	4.23697319936446e-4	4.23702762551752e-4	4.2369988611106e-4	4.23693131401144e-4
flux1:	0.642999814195467	4.59915408378441e-4	4.59917715022294e-4	4.59922801908329e-4	4.59925931662078e-4	4.59924064530107e-4	4.5991883671898e-4	4.59915229813584e-4	4.59916894812108e-4	4.59922414848211e-4	4.59926321269957e-4	4.59924385501939e-4	4.59918264835586e-4	4.59914444095244e-4	4.59917597134545e-4	4.59924745336651e-4	4.59927353535581e-4	4.59921097850438e-4	4.59913105999908e-4	4.59915376430273e-4	4.59927416193263e-4	4.59930679936297e-4	4.599142791498e-4	4.59905278630382e-4	4.59931209233667e-4	4.5993652736607e-4	4.59894680403197e-4	4.59944173614099e-4	4.5989144550137e-4	4.59964811831279e-4	4.5991134588009e-4	4.59885072054845e-4	4.5991134588009e-4	4.59964811831279e-4	4.59891445501371e-4	4.599441736141e-4	4.59894680403197e-4	4.5993652736607e-4	4.59931209233667e-4	4.59905278630382e-4	4.599142791498e-4	4.59930679936297e-4	4.59927416193263e-4	4.59915376430274e-4	4.59913105999909e-4	4.59921097850439e-4	4.59927353535581e-4	4.59924745336651e-4	4.59917597134545e-4
flux1:	0.64326226309922	4.98795785162081e-4	4.98798120369324e-4	4.98803146510246e-4	4.98806133749937e-4	4.98804135122678e-4	4.98798916397928e-4	4.98795505758603e-4	4.9879742969902e-4	4.98803034272973e-4	4.98806706498659e-4	4.9880435489645e-4	4.98798013705704e-4	4.98794464471647e-4	4.9879824008064e-4	4.98805776838029e-4	4.98808017714788e-4	4.98800835304519e-4	4.98792331707663e-4	4.98795312530184e-4	4.98808689845251e-4	4.98812100295039e-4	4.98794043958675e-4	4.98784170548593e-4	4.98812129581205e-4	4.98817717919616e-4	4.98772775796232e-4	4.98826843063126e-4	4.98769563548382e-4	4.98848962462353e-4	4.9879060435541e-4	4.98761918313238e-4	4.9879060435541e-4	4.98848962462353e-4	4.98769563548382e-4	4.98826843063126e-4	4.98772775796232e-4	4.98817717919616e-4	4.98812129581206e-4	4.98784170548592e-4	4.98794043958675e-4	4.98812100295039e-4	4.98808689845251e-4	4.98795312530184e-4	4.98792331707664e-4	4.98800835304519e-4	4.98808017714788e-4	4.98805776838029e-4	4.98798240080639e-4
flux1:	0.643524712002974	5.40485279351349e-4	5.40487599546479e-4	5.40492482450785e-4	5.40495270951907e-4	5.40493156434874e-4	5.40488023681336e-4	5.40484887676658e-4	5.40487087222389e-4	5.40492714898856e-4	5.40496059276137e-4	5.40493241065055e-4	5.40486717019004e-4	5.40483541308146e-4	5.40488024488922e-4	5.40495940936169e-4	5.40497707601014e-4	5.40489479681573e-4	5.40480447954747e-4	5.4048425880759e-4	5.40499120904268e-4	5.40502684433107e-4	5.40482815692181e-4	5.40471969805832e-4	5.40502069260794e-4	5.40507937442154e-4	5.4045974450021e-4	5.40518775036232e-4	5.40456609463129e-4	5.40542440969062e-4	5.40478775788255e-4	5.40447473195523e-4	5.40478775788255e-4	5.40542440969062e-4	5.40456609463129e-4	5.40518775036232e-4	5.40459744500209e-4	5.40507937442153e-4	5.40502069260794e-4	5.40471969805832e-4	5.40482815692181e-4	5.40502684433107e-4	5.40499120904268e-4	5.4048425880759e-4	5.40480447954746e-4	5.40489479681573e-4	5.40497707601014e-4	5.40495940936168e-4	5.40488024488922e-4
flux1:	0.643787160906727	5.8514195526251e-4	5.85144212168055e-4	5.85148865305645e-4	5.85151398554713e-4	5.85149187395922e-4	5.8514422224887e-4	5.85141441443899e-4	5.85143931187054e-4	5.85149515747914e-4	5.85152434820942e-4	5.85149099443739e-4	5.851424344482e-4	5.85139739308195e-4	5.85145016767147e-4	5.85153300686582e-4	5.8515448026993e-4	5.85145084576037e-4	5.85135510994221e-4	5.85140278551068e-4	5.85156777195785e-4	5.85160496491854e-4	5.85138650137514e-4	5.85126731084923e-4	5.85159091559231e-4	5.85165247826086e-4	5.8511363888741e-4	5.85178041912225e-4	5.85110635031424e-4	5.85203323937479e-4	5.85133915684026e-4	5.85099781590486e-4	5.85133915684026e-4	5.85203323937479e-4	5.85110635031424e-4	5.85178041912225e-4	5.85113638887411e-4	5.85165247826085e-4	5.85159091559232e-4	5.85126731084922e-4	5.85138650137514e-4	5.85160496491854e-4	5.85156777195786e-4	5.85140278551068e-4	5.85135510994221e-4	5.85145084576037e-4	5.8515448026993e-4	5.85153300686582e-4	5.85145016767148e-4
flux1:	0.64404960981048	6.32928824605189e-4	6.32930967140992e-4	6.3293530210784e-4	6.32937523997276e-4	6.32935237756722e-4	6.32930524310216e-4	6.32928180043243e-4	6.32930973083892e-4	6.32936445649025e-4	6.32938840136652e-4	6.32934937520863e-4	6.32928176061676e-4	6.32926071294798e-4	6.32932230338494e-4	6.32940867101544e-4	6.32941343016845e-4	6.32930655627252e-4	6.32920529073328e-4	6.3292638510932e-4	6.32944674247848e-4	6.32948547398735e-4	6.32924551245942e-4	6.32911459945357e-4	6.32946212387371e-4	6.32952662617571e-4	6.32897460410313e-4	6.32967663658139e-4	6.32894638683294e-4	6.32994637333352e-4	6.32919030755056e-4	6.328818403688e-4	6.32919030755056e-4	6.32994637333352e-4	6.32894638683294e-4	6.32967663658139e-4	6.32897460410313e-4	6.32952662617571e-4	6.32946212387372e-4	6.32911459945357e-4	6.32924551245941e-4	6.32948547398734e-4	6.32944674247848e-4	6.32926385109319e-4	6.32920529073327e-4	6.32930655627253e-4	6.32941343016845e-4	6.32940867101544e-4	6.32932230338494e-4
flux1:	0.644312058714234	6.84013656152832e-4	6.84015632852752e-4	6.8401956169121e-4	6.84021416903597e-4	6.84019077596809e-4	6.84014699774019e-4	6.84012872829334e-4	6.84015981796589e-4	6.84021273389834e-4	6.84023044281351e-4	6.84018524821977e-4	6.84011711846853e-4	6.84010307442008e-4	6.84017434959068e-4	6.84026408855691e-4	6.84026063459361e-4	6.84013960738055e-4	6.84003272408719e-4	6.84010351448304e-4	6.84030584565452e-4	6.84034604204403e-4	6.84008280829461e-4	6.83993922895617e-4	6.84031210452989e-4	6.84037956971479e-4	6.83978969212047e-4	6.8405541715233e-4	6.83976374858671e-4	6.84084166137998e-4	6.84001888929468e-4	6.83961408555118e-4	6.84001888929468e-4	6.84084166137998e-4	6.83976374858671e-4	6.84055417152331e-4	6.83978969212046e-4	6.84037956971479e-4	6.84031210452989e-4	6.83993922895617e-4	6.84008280829461e-4	6.84034604204403e-4	6.84030584565452e-4	6.84010351448303e-4	6.84003272408719e-4	6.84013960738055e-4	6.84026063459361e-4	6.84026408855691e-4	6.84017434959069e-4
flux1:	0.644574507617987	7.38568748078171e-4	7.38570509968304e-4	7.38573947520239e-4	7.38575381510886e-4	7.38573009235392e-4	7.38569047916126e-4	7.38567817395398e-4	7.38571255940635e-4	7.38576300440455e-4	7.38577351110788e-4	7.38572165311094e-4	7.38565343675111e-4	7.38564747029959e-4	7.38572928629868e-4	7.38582224591509e-4	7.38580942180464e-4	7.38567302760783e-4	7.38556045600944e-4	7.38564482183222e-4	7.38586809446649e-4	7.3859096200449e-4	7.38562130828015e-4	7.38546419978536e-4	7.38586399894941e-4	7.38593440067281e-4	7.38530456246694e-4	7.38613608064655e-4	7.38528125948679e-4	7.38644226518943e-4	7.38554791847043e-4	7.38510779964997e-4	7.38554791847042e-4	7.38644226518942e-4	7.38528125948679e-4	7.38613608064655e-4	7.38530456246694e-4	7.38593440067281e-4	7.38586399894941e-4	7.38546419978536e-4	7.38562130828015e-4	7.38590962004489e-4	7.3858680944665e-4	7.38564482183222e-4	7.38556045600944e-4	7.38567302760783e-4	7.38580942180463e-4	7.38582224591509e-4	7.38572928629868e-4
flux1:	0.64483695652174	7.96770661160594e-4	7.96772165005912e-4	7.96775031159407e-4	7.96775989661595e-4	7.96773599748763e-4	7.96770129775236e-4	7.96769572269122e-4	7.96773357036262e-4	7.96778094421379e-4	7.96778332656273e-4	7.96772430383598e-4	7.96765637910961e-4	7.9676595094592e-4	7.96775270323653e-4	7.96784876023938e-4	7.96782546087565e-4	7.96767252817661e-4	7.96755420667127e-4	7.96765346287116e-4	7.96789911558517e-4	7.96794176662471e-4	7.96762656345793e-4	7.96745518047992e-4	7.96788363549053e-4	7.96795688166351e-4	7.96728476109906e-4	7.9681880350905e-4	7.96726435027432e-4	7.9685139873422e-4	7.96754308022192e-4	7.96706516478475e-4	7.96754308022192e-4	7.9685139873422e-4	7.96726435027432e-4	7.96818803509049e-4	7.96728476109906e-4	7.96795688166351e-4	7.96788363549053e-4	7.96745518047992e-4	7.96762656345793e-4	7.96794176662471e-4	7.96789911558517e-4	7.96765346287115e-4	7.96755420667127e-4	7.96767252817661e-4	7.96782546087566e-4	7.96784876023939e-4	7.96775270323653e-4
flux1:	0.645099405425493	8.58799911167603e-4	8.58801122957037e-4	8.5880334463804e-4	8.58803772638704e-4	8.58801372410101e-4	8.58798459613878e-4	8.58798648767407e-4	8.58802801815109e-4	8.58807181586719e-4	8.58806521402435e-4	8.58799850735155e-4	8.58793116978907e-4	8.58794433261797e-4	8.58804971850335e-4	8.58814880143656e-4	8.5881140076419e-4	8.58794342526953e-4	8.58781928978355e-4	8.58793468786132e-4	8.58820406597666e-4	8.58824756653998e-4	8.58790367757796e-4	8.58771743018041e-4	8.58817645120759e-4	8.58825236597284e-4	8.58753538886666e-4	8.58851523789392e-4	8.58751797693909e-4	8.58886219073595e-4	8.5878096495876e-4	8.58729140226983e-4	8.58780964958761e-4	8.58886219073595e-4	8.5875179769391e-4	8.58851523789392e-4	8.58753538886666e-4	8.58825236597283e-4	8.5881764512076e-4	8.58771743018041e-4	8.58790367757796e-4	8.58824756653998e-4	8.58820406597666e-4	8.58793468786131e-4	8.58781928978355e-4	8.58794342526953e-4	8.58811400764189e-4	8.58814880143657e-4	8.58804971850335e-4
flux1:	0.645361854329247	9.24840618829058e-4	9.24841517335063e-4	9.24843030094855e-4	9.2484287025934e-4	9.24840455504414e-4	9.24838153913632e-4	9.24839160463318e-4	9.24843712080061e-4	9.2484769671618e-4	9.2484605985815e-4	9.24838565524416e-4	9.24831908335067e-4	9.24834310347924e-4	9.24846147309097e-4	9.24856358941102e-4	9.24851640215388e-4	9.248327135347e-4	9.24819710519632e-4	9.2483297988262e-4	9.24862412488382e-4	9.24866812478725e-4	9.24829380312446e-4	9.24809229492089e-4	9.24858398667977e-4	9.24866229085358e-4	9.24789759451887e-4	9.24895891687003e-4	9.24788311470101e-4	9.24932829266925e-4	9.24818898629194e-4	9.24762783098472e-4	9.24818898629195e-4	9.24932829266925e-4	9.247883114701e-4	9.24895891687003e-4	9.24789759451886e-4	9.24866229085357e-4	9.24858398667977e-4	9.24809229492088e-4	9.24829380312447e-4	9.24866812478725e-4	9.24862412488383e-4	9.24832979882619e-4	9.24819710519631e-4	9.24832713534701e-4	9.24851640215388e-4	9.24856358941102e-4	9.24846147309097e-4
flux1:	0.645624303233	9.95080115958089e-4	9.95080696178347e-4	9.95081445236996e-4	9.95080635799357e-4	9.95078187127577e-4	9.95076536522316e-4	9.9507842885967e-4	9.95083420676794e-4	9.95086988952521e-4	9.95084305964523e-4	9.95075927401793e-4	9.95069349443829e-4	9.95072906130968e-4	9.9508611871841e-4	9.95096645215331e-4	9.95090612553272e-4	9.95069722901762e-4	9.95056119042357e-4	9.95071220097937e-4	9.9510325471874e-4	9.95107662230044e-4	9.95067019800705e-4	9.95045326326298e-4	9.95097993947232e-4	9.9510602299247e-4	9.95024462808235e-4	9.9513923788463e-4	9.95023281347172e-4	9.9517858193653e-4	9.95055458879191e-4	9.94994792115251e-4	9.95055458879191e-4	9.95178581936529e-4	9.95023281347173e-4	9.9513923788463e-4	9.95024462808234e-4	9.9510602299247e-4	9.95097993947233e-4	9.95045326326298e-4	9.95067019800706e-4	9.95107662230044e-4	9.9510325471874e-4	9.95071220097937e-4	9.95056119042358e-4	9.95069722901762e-4	9.95090612553272e-4	9.95096645215331e-4	9.9508611871841e-4
flux1:	0.645886752136753	0.00106970850643195	0.00106970878270051	0.00106970872332675	0.00106970719550479	0.00106970467475817	0.00106970369874148	0.00106970654402718	0.00106971203229861	0.00106971518229056	0.00106971139306047	0.00106970206215662	0.00106969554753664	0.00106970031227417	0.00106971497658092	0.00106972584319795	0.00106971844033985	0.00106969550307153	0.00106968128185654	0.00106969830020152	0.00106973302658517	0.00106973739208093	0.00106969338303074	0.00106967015685384	0.00106972657635101	0.00106973474920895	0.00106964774421805	0.0010697716612915	0.0010696467802403	0.00106981360084118	0.00106968076949228	0.00106961528941347	0.00106968076949228	0.00106981360084118	0.0010696467802403	0.0010697716612915	0.00106964774421805	0.00106973474920895	0.00106972657635101	0.00106967015685384	0.00106969338303074	0.00106973739208093	0.00106973302658517	0.00106969830020152	0.00106968128185654	0.00106969550307153	0.00106971844033985	0.00106972584319795	0.00106971497658092
flux1:	0.646149201040506	0.00114891818092579	0.00114891818947151	0.00114891728661037	0.00114891496165058	0.00114891230858883	0.00114891201333046	0.00114891587914665	0.00114892193802983	0.00114892468961533	0.00114891974332554	0.00114890938193557	0.00114890289312585	0.00114890890224671	0.0011489250943248	0.00114893634290901	0.00114892753449673	0.00114890247534104	0.00114888761320786	0.00114890661488659	0.001148944103305	0.00114894837063068	0.00114890085203598	0.00114887613268955	0.0011489365803607	0.00114894482563452	0.00114885198307868	0.0011489855432229	0.00114885116330108	0.00114903029484993	0.0011488872418433	0.00114881668574952	0.0011488872418433	0.00114903029484993	0.00114885116330108	0.0011489855432229	0.00114885198307868	0.00114894482563452	0.0011489365803607	0.00114887613268954	0.00114890085203598	0.00114894837063068	0.001148944103305	0.00114890661488659	0.00114888761320786	0.00114890247534104	0.00114892753449673	0.00114893634290901	0.0011489250943248
flux1:	0.64641164994426	0.00123290328449846	0.00123290308523178	0.00123290131233254	0.00123289809833623	0.00123289522782446	0.0012328956016131	0.00123290055809997	0.00123290728274234	0.00123290967940569	0.00123290353384551	0.00123289205121107	0.00123288552646553	0.00123289279846026	0.00123291059577144	0.00123292228737341	0.00123291206090981	0.00123288481598177	0.00123286928040753	0.00123289030937073	0.00123293060916861	0.00123293471626801	0.0012328835611581	0.00123285742025363	0.00123292219566168	0.00123293042340678	0.00123283130970705	0.00123297501460007	0.00123283053524792	0.0012330228247995	0.0012328690412891	0.00123279314667994	0.0012328690412891	0.0012330228247995	0.00123283053524792	0.00123297501460007	0.00123283130970705	0.00123293042340678	0.00123292219566167	0.00123285742025363	0.0012328835611581	0.00123293471626801	0.00123293060916861	0.00123289030937073	0.00123286928040753	0.00123288481598177	0.00123291206090981	0.00123292228737341	0.00123291059577144
flux1:	0.646674098848013	0.00132185913635853	0.0013218588136849	0.0013218561507318	0.00132185193945762	0.00132184873939279	0.00132184975310033	0.00132185587547896	0.0013218633846912	0.00132186549446161	0.00132185811469437	0.00132184540492433	0.00132183875638883	0.00132184729188071	0.00132186677500745	0.00132187899205987	0.00132186735909846	0.00132183787440215	0.00132182162212683	0.00132184469833683	0.00132188783713435	0.00132189171693631	0.00132183681638133	0.00132180935939398	0.00132187878531113	0.00132188688527751	0.00132178102443576	0.00132193537556838	0.00132178017010706	0.00132198652262433	0.00132182150568645	0.00132174001080541	0.00132182150568645	0.00132198652262433	0.00132178017010706	0.00132193537556838	0.00132178102443576	0.00132188688527751	0.00132187878531113	0.00132180935939398	0.00132183681638133	0.00132189171693631	0.00132188783713435	0.00132184469833684	0.00132182162212682	0.00132183787440215	0.00132186735909846	0.00132187899205987	0.00132186677500745
flux1:	0.646936547751766	0.00141598160139587	0.00141598126388679	0.00141597769469147	0.00141597235856676	0.00141596868877257	0.00141597029729183	0.00141597766863108	0.00141598610691416	0.00141598802228319	0.00141597937870101	0.00141596531849772	0.00141595843121193	0.0014159682137756	0.00141598946829157	0.00141600231616376	0.00141598931258632	0.00141595754301487	0.00141594051853577	0.00141596563689039	0.00141601162052407	0.00141601520194155	0.00141595646655427	0.00141592783375319	0.00141600225561895	0.00141601009580407	0.00141589696868387	0.00141606246718753	0.00141589588301208	0.00141611726240962	0.00141594051569296	0.00141585315973789	0.00141594051569296	0.00141611726240962	0.00141589588301208	0.00141606246718753	0.00141589696868387	0.00141601009580407	0.00141600225561895	0.00141592783375319	0.00141595646655427	0.00141601520194155	0.00141601162052407	0.00141596563689039	0.00141594051853577	0.00141595754301488	0.00141598931258632	0.00141600231616376	0.00141598946829157
flux1:	0.647198996655519	0.00151546641334494	0.00151546619214437	0.00151546170101885	0.00151545509062131	0.00151545078291992	0.00151545292758587	0.0015154616416297	0.00151547118031999	0.0015154730170207	0.00151546308286312	0.00151544752969915	0.0015154402616716	0.00151545125952841	0.00151547437789929	0.00151548798563593	0.00151547367089977	0.00151543957876415	0.00151542171325297	0.00151544884348786	0.00151549765675019	0.00151550086571747	0.00151543822641611	0.00151540859281371	0.00151548837769179	0.00151549580330955	0.00151537484794513	0.00151555199512181	0.00151537335398485	0.00151561078329703	0.00151542181679382	0.00151532833973967	0.00151542181679382	0.00151561078329703	0.00151537335398485	0.00151555199512181	0.00151537484794513	0.00151549580330955	0.00151548837769179	0.00151540859281371	0.00151543822641611	0.00151550086571747	0.00151549765675019	0.00151544884348786	0.00151542171325297	0.00151543957876415	0.00151547367089977	0.00151548798563593	0.00151547437789929
flux1:	0.647461445559273	0.00162050844975342	0.00162050849565833	0.00162050306364743	0.0016204950059337	0.00162048986556685	0.00162049247751404	0.00162050264134968	0.00162051347865664	0.00162051537323164	0.00162050412168814	0.00162048691264913	0.00162047909616037	0.00162049126474187	0.00162051634810243	0.00162053086816345	0.00162051532343298	0.00162047887658167	0.00162046008738073	0.0016204891750901	0.00162054078329934	0.00162054354375819	0.0016204769516469	0.00162044652586489	0.00162053206090264	0.00162053889387341	0.0016204095069367	0.0016205988055544	0.0016204074039168	0.00162066196447529	0.00162046029330541	0.0016203604352946	0.00162046029330541	0.00162066196447529	0.0016204074039168	0.0016205988055544	0.0016204095069367	0.00162053889387341	0.00162053206090264	0.00162044652586489	0.0016204769516469	0.00162054354375819	0.00162054078329934	0.0016204891750901	0.00162046008738073	0.00162047887658167	0.00162051532343298	0.00162053086816345	0.00162051634810243
flux1:	0.647723894463026	0.00173130095926456	0.00173130143848999	0.00173129503939763	0.0017312853369566	0.00173127914547759	0.00173128214982485	0.00173129388614582	0.00173130624588139	0.00173130835202066	0.001731295753079	0.00173127670458863	0.00173126814883913	0.00173128143416467	0.00173130859379946	0.00173132420063719	0.00173130752575447	0.00173126869537598	0.00173124888622836	0.00173127985511381	0.00173133420651276	0.0017313364412474	0.00173126586648785	0.00173123488846872	0.00173132657888282	0.00173133261794359	0.00173119415747402	0.00173139611386684	0.00173119122328804	0.00173146405281197	0.00173124919493822	0.00173114269520543	0.00173124919493822	0.00173146405281197	0.00173119122328804	0.00173139611386683	0.00173119415747402	0.00173133261794359	0.00173132657888282	0.00173123488846872	0.00173126586648785	0.0017313364412474	0.00173133420651276	0.00173127985511381	0.00173124888622836	0.00173126869537598	0.00173130752575447	0.00173132420063719	0.00173130859379946
flux1:	0.647986343366779	0.00184803474207711	0.00184803583079598	0.00184802842728718	0.00184801685887842	0.0018480093785725	0.00184801269926435	0.00184802614796717	0.00184804027680519	0.00184804276049585	0.0018480287777348	0.00184800768636577	0.00184799818153666	0.00184801252430386	0.00184804188264697	0.00184805876998706	0.00184804107928252	0.00184799983751066	0.001847978899669	0.00184801165508828	0.00184806868403469	0.00184807031524777	0.00184799574482079	0.00184796448234986	0.0018480627489827	0.00184806777050568	0.00184791955997424	0.0018481346869576	0.00184791555449557	0.00184820784402286	0.00184797931684788	0.00184786591216082	0.00184797931684788	0.00184820784402286	0.00184791555449558	0.0018481346869576	0.00184791955997423	0.00184806777050568	0.00184806274898271	0.00184796448234986	0.00184799574482079	0.00184807031524777	0.00184806868403469	0.00184801165508828	0.001847978899669	0.00184799983751066	0.00184804107928252	0.00184805876998706	0.00184804188264697
flux1:	0.648248792270532	0.00197089728482811	0.00197089916265918	0.00197089070275384	0.00197087702535607	0.00197086800517117	0.00197087157024717	0.00197088688910056	0.00197090305225835	0.00197090608585362	0.0019708906734082	0.00197086731795736	0.00197085664069392	0.00197087198093416	0.00197090367190181	0.00197092204863515	0.00197090346563161	0.00197085978309703	0.00197083759743605	0.00197087203127768	0.00197093166215125	0.00197093261167137	0.00197085404596039	0.00197082279000669	0.0019709280665175	0.00197093182610902	0.00197077315984795	0.00197100198042765	0.00197076782901752	0.00197108081863662	0.00197083813447009	0.00197071755708495	0.00197083813447009	0.00197108081863662	0.00197076782901752	0.00197100198042765	0.00197077315984795	0.00197093182610902	0.0019709280665175	0.00197082279000669	0.00197085404596039	0.00197093261167137	0.00197093166215125	0.00197087203127768	0.00197083759743605	0.00197085978309703	0.00197090346563161	0.00197092204863515	0.00197090367190181
flux1:	0.648511241174286	0.00210007185154171	0.00210007469424107	0.0021000651085333	0.00210004906107271	0.00210003824395933	0.00210004199097246	0.00210005935511384	0.00210007783041461	0.00210008158579567	0.00210006468574111	0.00210003883070787	0.00210002675097005	0.00210004303307833	0.00210007720155668	0.00210009728620096	0.00210007793731799	0.00210003178080818	0.00210000822103743	0.00210004421789423	0.00210010636960812	0.00210010655862303	0.00210002400679209	0.00209999306572215	0.00210010579549577	0.00210010803042488	0.00209993818040915	0.00210018123222775	0.00209993126100939	0.00210026623438644	0.00210000889481494	0.00209988086996434	0.00210000889481494	0.00210026623438643	0.00209993126100939	0.00210018123222775	0.00209993818040915	0.00210010803042488	0.00210010579549577	0.00209999306572215	0.00210002400679209	0.00210010655862303	0.00210010636960812	0.00210004421789423	0.00210000822103743	0.00210003178080818	0.00210007793731799	0.00210009728620096	0.00210007720155668
flux1:	0.648773690078039	0.00223573653270659	0.00223574050439258	0.00223572970432665	0.00223571101318224	0.00223569814465407	0.00223570202592028	0.00223572162596855	0.00223574269632151	0.0022357473373896	0.00223572887779604	0.00223570027834963	0.00223568656750408	0.0022357037454155	0.00223574054574688	0.00223576255949634	0.00223574256691709	0.00223569389731791	0.00223566883435279	0.00223570627890964	0.00223577086987853	0.00223577021809939	0.00223568369228552	0.00223565338505367	0.00223577401792583	0.00223577445040452	0.00223559267431982	0.00223585051474842	0.00223558389931596	0.00223594217705292	0.00223566966629192	0.00223553390924383	0.00223566966629192	0.00223594217705292	0.00223558389931597	0.00223585051474842	0.00223559267431981	0.00223577445040452	0.00223577401792583	0.00223565338505367	0.00223568369228552	0.00223577021809939	0.00223577086987853	0.00223570627890964	0.00223566883435279	0.00223569389731791	0.00223574256691709	0.00223576255949634	0.00223574054574688
flux1:	0.649036138981792	0.0023780632549717	0.00237806850027528	0.00237805637778424	0.0023780347640782	0.00237801960171953	0.00237802358905813	0.00237804562768351	0.00237806957210353	0.00237807524689651	0.0023780551407967	0.00237802354925338	0.00237800798920917	0.0023780260314668	0.00237806562481028	0.00237808978325941	0.00237806925717431	0.00237801802786817	0.00237799133537081	0.00237803012086132	0.00237809707424647	0.00237809549842605	0.00237800500681895	0.0023779756552872	0.00237810464419752	0.00237810298550171	0.00237790853598047	0.00237818174772698	0.00237789764027916	0.00237828057218194	0.00237799234953921	0.00237784856228705	0.00237799234953921	0.00237828057218194	0.00237789764027916	0.00237818174772698	0.00237790853598047	0.00237810298550171	0.00237810464419752	0.0023779756552872	0.00237800500681895	0.00237809549842605	0.00237809707424647	0.00237803012086132	0.00237799133537081	0.00237801802786817	0.00237806925717431	0.00237808978325941	0.00237806562481028
flux1:	0.649298587885546	0.00252721675439112	0.00252722339096734	0.00252720981973142	0.00252718500831188	0.00252716733187799	0.00252717142049804	0.00252719610735899	0.00252722319073756	0.00252723002351189	0.00252720816899814	0.00252717334275335	0.00252715573587431	0.00252717463031671	0.00252721718080405	0.0025272436845023	0.00252722271499157	0.00252716887087993	0.00252714043192672	0.00252718046945218	0.00252724971847808	0.00252724713023076	0.00252715266916903	0.00252712458975846	0.00252726238745038	0.00252725834283416	0.00252705047768511	0.00252733967475557	0.00252703720413319	0.00252744616051428	0.00252714165214489	0.00252698951981079	0.00252714165214489	0.00252744616051428	0.00252703720413319	0.00252733967475557	0.00252705047768511	0.00252725834283416	0.00252726238745038	0.00252712458975846	0.00252715266916902	0.00252724713023076	0.00252724971847808	0.00252718046945218	0.00252714043192672	0.00252716887087993	0.00252722271499157	0.0025272436845023	0.00252721718080405
flux1:	0.649561036789299	0.00268335351658981	0.00268336162844609	0.00268334646695587	0.00268331819687043	0.0026832978185602	0.0026833020297659	0.00268332957480727	0.00268336003673463	0.00268336812038505	0.00268334440200941	0.00268330611278735	0.00268328629224972	0.00268330605004378	0.00268335171970782	0.00268338074377563	0.00268335939263182	0.002683302869931	0.00268327258470375	0.00268331381314876	0.00268338530626686	0.00268338160917042	0.00268328315444186	0.00268325664936209	0.00268340370525191	0.00268339697956751	0.00268317497276986	0.00268348080658725	0.00268315907819409	0.00268359544038014	0.00268327403056217	0.00268311321761651	0.00268327403056217	0.00268359544038014	0.00268315907819409	0.00268348080658725	0.00268317497276986	0.00268339697956751	0.00268340370525192	0.00268325664936209	0.00268328315444186	0.00268338160917042	0.00268338530626686	0.00268331381314876	0.00268327258470375	0.002683302869931	0.00268335939263182	0.00268338074377563	0.00268335171970782
flux1:	0.649823485693052	0.0028466206876664	0.00284663031975724	0.00284661341627251	0.00284658145242108	0.00284655822685066	0.00284656260927822	0.00284659321448086	0.00284662725750213	0.00284663664670598	0.00284661093829843	0.00284656898249487	0.00284654682270542	0.00284656748146258	0.00284661642398059	0.00284664810708759	0.00284662639990831	0.00284656712683855	0.00284653492117257	0.00284657731739776	0.00284665102306376	0.00284664610906002	0.0028465436066513	0.00284651895499403	0.00284667571232797	0.00284666601622236	0.00284642916940383	0.00284675233486105	0.00284641043047648	0.00284687558073548	0.00284653660294222	0.00284636674936185	0.00284653660294222	0.00284687558073548	0.00284641043047649	0.00284675233486105	0.00284642916940383	0.00284666601622236	0.00284667571232797	0.00284651895499403	0.0028465436066513	0.00284664610906002	0.00284665102306376	0.00284657731739776	0.00284653492117257	0.00284656712683855	0.00284662639990831	0.00284664810708759	0.00284661642398059
flux1:	0.650085934596805	0.00301715496008304	0.00301716611458354	0.00301714731396745	0.00301711145951737	0.00301708529289626	0.00301708992205773	0.00301712377183328	0.00301716154959249	0.00301717225505893	0.00301714442400532	0.00301709863381361	0.00301707406046297	0.00301709568620531	0.00301714803957237	0.00301718247264383	0.00301716039154044	0.00301709828998859	0.00301706412454618	0.00301710771349291	0.00301718362432403	0.00301717736947863	0.00301707072607322	0.00301704817508721	0.00301721506849636	0.0030172021250142	0.0030169497790854	0.00301729102028758	0.0030169279977928	0.0030174233089364	0.00301706603702113	0.00301688675452584	0.00301706603702113	0.0030174233089364	0.0030169279977928	0.00301729102028758	0.0030169497790854	0.0030172021250142	0.00301721506849636	0.00301704817508721	0.00301707072607322	0.00301717736947863	0.00301718362432403	0.00301710771349291	0.00301706412454618	0.00301709828998859	0.00301716039154044	0.00301718247264383	0.00301714803957237
flux1:	0.650348383500559	0.00319508143821824	0.00319509407282269	0.00319507322510585	0.00319503333415931	0.00319500419216857	0.00319500916816156	0.00319504641869162	0.00319508802447251	0.00319510000864901	0.00319506992158492	0.00319502017651474	0.00319499317581777	0.00319501586360492	0.00319507174192831	0.00319510895700147	0.00319508643427021	0.00319502142245733	0.00319498530223335	0.0031950301665404	0.00319510830263117	0.00319510056235767	0.00319498963592984	0.00319496939281573	0.00319514684636342	0.00319513039774583	0.00319486194432512	0.00319522205976212	0.00319483695281649	0.00319536377776854	0.00319498741761135	0.00319479828613151	0.00319498741761135	0.00319536377776854	0.00319483695281649	0.00319522205976212	0.00319486194432512	0.00319513039774583	0.00319514684636342	0.00319496939281573	0.00319498963592984	0.00319510056235767	0.00319510830263117	0.0031950301665404	0.00319498530223335	0.00319502142245733	0.00319508643427021	0.00319510895700147	0.00319507174192831
flux1:	0.650610832404312	0.00338051248866422	0.00338052651715955	0.00338050348755851	0.00338045947748782	0.00338042739138765	0.00338043283473195	0.00338047360265263	0.00338051905885833	0.00338053223339571	0.00338049976317964	0.00338044600150777	0.00338041662818003	0.00338044050126689	0.00338049998594943	0.00338053994564252	0.00338051685872903	0.00338044885485777	0.00338041083866733	0.00338045712737854	0.00338053753857631	0.00338052814247735	0.00338041273336831	0.00338039495794124	0.00338058338373605	0.00338056319816926	0.0033802780904034	0.0033806579372876	0.0033802497550072	0.00338080941665738	0.00338041309864713	0.00338021366318453	0.00338041309864713	0.00338080941665738	0.0033802497550072	0.0033806579372876	0.0033802780904034	0.00338056319816926	0.00338058338373605	0.00338039495794124	0.00338041273336831	0.00338052814247735	0.00338053753857631	0.00338045712737854	0.00338041083866733	0.00338044885485777	0.00338051685872902	0.00338053994564252	0.00338049998594943
flux1:	0.650873281308065	0.00357354658073974	0.00357356187598159	0.00357353655596712	0.00357348841878493	0.00357345348933648	0.00357345953501399	0.00357350388593774	0.0035735531350596	0.00357356736026459	0.00357353239399654	0.0035734746236348	0.00357344300717321	0.00357346821464116	0.00357353134529262	0.0035735739333754	0.00357355010143051	0.00357347902822546	0.00357343923777572	0.00357348717371287	0.00357356994068844	0.00357355868721212	0.00357343853010244	0.00357342332866672	0.00357362312608771	0.00357359900412535	0.00357329676649536	0.0035736972640041	0.00357326499070907	0.00357385877238963	0.00357344154512536	0.00357323131317351	0.00357344154512537	0.00357385877238963	0.00357326499070907	0.0035736972640041	0.00357329676649536	0.00357359900412535	0.00357362312608771	0.00357342332866672	0.00357343853010244	0.00357355868721212	0.00357356994068844	0.00357348717371287	0.00357343923777572	0.00357347902822546	0.00357355010143051	0.0035735739333754	0.00357353134529262
flux1:	0.651135730211818	0.00377426712304682	0.00377428352232379	0.00377425584121505	0.00377420365332996	0.00377416605220294	0.00377417284210129	0.00377422077954151	0.00377427367714673	0.00377428876355931	0.00377425121131624	0.00377418951954678	0.00377415586842519	0.00377418258131182	0.00377424934679187	0.00377429436035047	0.00377426954262615	0.00377419533261551	0.00377415396072979	0.0037742038461169	0.00377428908011029	0.00377427573126226	0.00377415048846767	0.00377413790922971	0.00377434946477954	0.00377432124514054	0.00377400148183972	0.00377442361301537	0.00377396620812759	0.0037745953450584	0.00377415617065425	0.0037739346103422	0.00377415617065425	0.0037745953450584	0.00377396620812759	0.00377442361301537	0.00377400148183972	0.00377432124514054	0.00377434946477954	0.00377413790922971	0.00377415048846767	0.00377427573126226	0.00377428908011029	0.0037742038461169	0.00377415396072979	0.00377419533261551	0.00377426954262615	0.00377429436035047	0.00377424934679187
flux1:	0.651398179115572	0.00398274130223044	0.0039827586148457	0.00398272855130772	0.00398267248103339	0.00398263244948566	0.00398264012356961	0.00398269157888447	0.00398274788910156	0.00398276360122631	0.00398272340509904	0.00398265796661745	0.00398262257007285	0.00398265097611421	0.00398272130616039	0.0039827684498323	0.00398274234610121	0.00398266494742564	0.0039826222649671	0.00398267448492469	0.00398276232609956	0.00398274660248703	0.00398261585900202	0.00398260588931493	0.00398282957708213	0.00398279714151402	0.00398245954299928	0.00398290435508497	0.00398242075326937	0.00398308642531215	0.00398262417667306	0.00398239071578931	0.00398262417667306	0.00398308642531215	0.00398242075326937	0.00398290435508497	0.00398245954299928	0.00398279714151401	0.00398282957708213	0.00398260588931493	0.00398261585900202	0.00398274660248704	0.00398276232609955	0.00398267448492469	0.0039826222649671	0.00398266494742565	0.00398274234610121	0.0039827684498323	0.00398272130616039
flux1:	0.651660628019325	0.00419901893040123	0.00419903694714143	0.00419900453988975	0.00419894485213292	0.00419890269688439	0.00419891138353709	0.00419896620752937	0.00419902560143024	0.00419904166353254	0.00419899880647515	0.00419892988919858	0.00419889311637072	0.00419892341356072	0.00419899717148804	0.00419904605420267	0.00419901830730601	0.0041989376897811	0.00419889405082376	0.0041989490744013	0.0041990396888016	0.00419902126531292	0.00419888452600561	0.00419887709169191	0.00419911327436817	0.00419907655126474	0.00419872089861221	0.00419918950163615	0.00419867861328841	0.00419938193933278	0.00419889539973836	0.00419864942577668	0.00419889539973836	0.00419938193933278	0.00419867861328841	0.00419918950163615	0.00419872089861221	0.00419907655126474	0.00419911327436817	0.00419887709169191	0.00419888452600561	0.00419902126531292	0.00419903968880159	0.0041989490744013	0.00419889405082376	0.0041989376897811	0.00419901830730601	0.00419904605420267	0.00419899717148805
flux1:	0.651923076923078	0.00442313130794015	0.00442314981194671	0.00442311516892658	0.0044230522265747	0.00442300831295031	0.00442301811902897	0.00442307607582701	0.00442313813299532	0.00442315423674985	0.00442310875069932	0.0044230367188431	0.00442299901513563	0.00442303140439529	0.00442310838136594	0.00442315851596077	0.00442312871649978	0.00442304487760852	0.00442300072242213	0.00442305910090597	0.00442315267607386	0.00442313117851281	0.00442298786783512	0.00442298283477339	0.00442323186513527	0.00442319083161047	0.00442281699835353	0.00442331056181959	0.0044227712740097	0.00442351330828113	0.00442300117356804	0.00442274203491595	0.00442300117356804	0.00442351330828113	0.0044227712740097	0.00442331056181959	0.00442281699835353	0.00442319083161047	0.00442323186513528	0.00442298283477339	0.00442298786783511	0.00442313117851281	0.00442315267607386	0.00442305910090597	0.00442300072242213	0.00442304487760852	0.00442312871649978	0.00442315851596077	0.00442310838136594
flux1:	0.652185525826831	0.0046550901086339	0.00465510888705496	0.00465507219236633	0.00465500645402619	0.00465496119660373	0.00465497219783347	0.00465503296162968	0.00465509717507189	0.00465511298872908	0.00465506496142442	0.00465499027542693	0.00465495215607832	0.00465498683340608	0.00465506674475544	0.00465511755075095	0.00465508524384096	0.00465499821429435	0.00465495406975109	0.00465501643207082	0.00465511317145112	0.00465508817444731	0.00465493763896569	0.00465493481705394	0.00465519703978537	0.0046551517219312	0.0046547596731231	0.00465527942071885	0.00465471059870074	0.00465549232923436	0.00465495321280694	0.00465468022117009	0.00465495321280694	0.00465549232923436	0.00465471059870074	0.00465527942071885	0.0046547596731231	0.0046551517219312	0.00465519703978537	0.00465493481705393	0.00465493763896568	0.00465508817444731	0.00465511317145112	0.00465501643207082	0.00465495406975108	0.00465499821429435	0.00465508524384096	0.00465511755075096	0.00465506674475544
flux1:	0.652447974730585	0.00489488629427504	0.00489490514996596	0.00489486666785418	0.00489479868175721	0.00489475253291536	0.00489476476529451	0.00489482792043205	0.00489489370483447	0.00489490888345893	0.00489485846339024	0.00489478167636987	0.00489474371735213	0.004894780865892	0.00489486334995846	0.00489491415966632	0.00489487885357316	0.00489478870205404	0.00489474517912883	0.00489481222428537	0.00489491234060658	0.00489488336710997	0.00489472488108542	0.00489472403061144	0.0048949997843128	0.00489495025541012	0.00489454004373226	0.00489508724602651	0.00489448773542128	0.00489531008488502	0.00489474252570789	0.00489445495983078	0.00489474252570789	0.00489531008488502	0.00489448773542128	0.00489508724602651	0.00489454004373226	0.00489495025541011	0.0048949997843128	0.00489472403061145	0.00489472488108541	0.00489488336710997	0.00489491234060658	0.00489481222428537	0.00489474517912883	0.00489478870205404	0.00489487885357316	0.00489491415966632	0.00489486334995846
flux1:	0.652710423634338	0.0051424890660161	0.00514250782848448	0.00514246790381265	0.00514239829789022	0.00514235173480001	0.00514236518770273	0.00514243023247928	0.00514249693565008	0.00514251113188999	0.00514245853084074	0.00514238028139967	0.00514234310789563	0.00514238289040555	0.00514246751024598	0.00514251757825948	0.0051424787546416	0.00514238559134309	0.00514234337946452	0.00514241586601376	0.00514251957389552	0.00514248609653374	0.0051423188706853	0.00514231971104449	0.00514260933025052	0.00514255570675621	0.00514212746558656	0.00514270343075467	0.0051420720605057	0.0051429358894834	0.00514233836312258	0.00514203547382727	0.00514233836312258	0.0051429358894834	0.0051420720605057	0.00514270343075467	0.00514212746558656	0.00514255570675621	0.00514260933025052	0.00514231971104448	0.0051423188706853	0.00514248609653374	0.00514251957389551	0.00514241586601376	0.00514234337946452	0.00514238559134309	0.0051424787546416	0.00514251757825947	0.00514246751024598
flux1:	0.652972872538091	0.00539784485987671	0.00539786339463981	0.00539782244940014	0.00539775191773585	0.00539770542846696	0.00539772004010059	0.00539778639450406	0.00539785331166934	0.00539786618644475	0.00539781167915934	0.00539773268049986	0.00539769695333915	0.00539773950556478	0.00539782575384517	0.00539787426982271	0.00539783139521293	0.00539773537379899	0.00539769523191264	0.00539777396465712	0.00539788147274517	0.00539784291727507	0.00539766611075357	0.00539766833136031	0.00539797214837245	0.00539791458357566	0.00539746851703577	0.00539807457972033	0.00539741016590351	0.00539831627866513	0.00539768721134555	0.00539736822786769	0.00539768721134555	0.00539831627866513	0.00539741016590351	0.00539807457972032	0.00539746851703577	0.00539791458357566	0.00539797214837245	0.00539766833136031	0.00539766611075357	0.00539784291727507	0.00539788147274517	0.00539777396465712	0.00539769523191264	0.00539773537379899	0.00539783139521293	0.00539787426982271	0.00539782575384517
flux1:	0.653235321441844	0.00566087639388046	0.00566089460942945	0.00566085313503205	0.00566078242110726	0.00566073649061565	0.00566075214641855	0.0056608191638288	0.00566088555428884	0.00566089678674713	0.00566084070735577	0.00566076173284257	0.00566072813339468	0.00566077355884904	0.00566086086608259	0.00566090697058959	0.00566085950867426	0.00566076082632848	0.00566072357065673	0.00566080938481815	0.00566092088778692	0.00566087663880888	0.00566068937428694	0.00566069264743297	0.00566101099376425	0.00566094966908375	0.00566048603919543	0.00566112354768015	0.00566042489823215	0.0056613740509249	0.0056607118364681	0.00566037597402467	0.0056607118364681	0.0056613740509249	0.00566042489823215	0.00566112354768016	0.00566048603919543	0.00566094966908375	0.00566101099376425	0.00566069264743297	0.00566068937428694	0.00566087663880888	0.00566092088778692	0.00566080938481815	0.00566072357065673	0.00566076082632848	0.00566085950867426	0.00566090697058959	0.00566086086608259
flux1:	0.653497770345598	0.00593148177433483	0.00593149962597912	0.00593145817127342	0.00593138804862208	0.00593134314544264	0.00593135967989379	0.00593142666258455	0.00593149176808732	0.00593150106416876	0.00593144379913567	0.00593136566461131	0.00593133487873501	0.0059313832453502	0.00593147099151797	0.00593151379454644	0.0059314612187403	0.00593136011403074	0.00593132660264724	0.0059314203459093	0.00593153601669777	0.00593148542572135	0.00593128680738018	0.00593129080270127	0.00593162400993553	0.00593155912392185	0.00593107823512099	0.00593174853706359	0.00593101445746441	0.00593200736856117	0.00593131038795636	0.00593095685643279	0.00593131038795636	0.00593200736856117	0.00593101445746441	0.00593174853706359	0.00593107823512099	0.00593155912392185	0.00593162400993553	0.00593129080270127	0.00593128680738018	0.00593148542572135	0.00593153601669776	0.0059314203459093	0.00593132660264724	0.00593136011403075	0.00593146121874029	0.00593151379454644	0.00593147099151797
flux1:	0.653760219249351	0.00620953366877314	0.00620955115877356	0.00620951031399499	0.0062094415650658	0.00620939812954337	0.006209415331699	0.00620948154976603	0.00620954461383067	0.00620955171282236	0.00620949369034223	0.00620941723367794	0.00620938993540183	0.00620944127445492	0.00620952880388881	0.00620956740553431	0.00620950921131247	0.00620940595968212	0.00620937707416265	0.00620947958708342	0.00620959956973688	0.00620954196559465	0.00620933109965738	0.00620933549978907	0.00620968389966988	0.00620961565487205	0.00620911783624402	0.00620982226327702	0.00620905156319125	0.00621008892593163	0.00620935556918509	0.0062089835827834	0.00620935556918508	0.00621008892593163	0.00620905156319125	0.00620982226327701	0.00620911783624403	0.00620961565487205	0.00620968389966989	0.00620933549978907	0.00620933109965739	0.00620954196559465	0.00620959956973688	0.00620947958708342	0.00620937707416266	0.00620940595968212	0.00620950921131247	0.00620956740553431	0.00620952880388881
flux1:	0.654022668153104	0.00649487855303612	0.00649489572662209	0.0064948561037066	0.00649478949787754	0.00649474793272869	0.00649476555561247	0.0064948302687463	0.00649489055607941	0.00649489523460932	0.00649483691055807	0.00649476296908566	0.00649473980474013	0.00649479411236166	0.00649488075160715	0.00649491426425616	0.00649484998069228	0.0064947448874868	0.00649472151204263	0.0064948336074295	0.00649495801090991	0.0064948927124124	0.0064946687297483	0.00649467324667948	0.00649503717026995	0.00649496575822861	0.00649445134394152	0.00649519119550549	0.00649438269635156	0.00649546519280999	0.00649469388261273	0.00649430267025802	0.00649469388261273	0.00649546519280999	0.00649438269635156	0.00649519119550549	0.00649445134394152	0.00649496575822861	0.00649503717026995	0.00649467324667948	0.0064946687297483	0.0064948927124124	0.00649495801090991	0.0064948336074295	0.00649472151204263	0.0064947448874868	0.00649484998069227	0.00649491426425616	0.00649488075160715
flux1:	0.654285117056858	0.00678733603990092	0.00678735297699604	0.00678731518695046	0.00678725145874416	0.00678721212264915	0.00678722989640511	0.00678729237773499	0.00678734919283221	0.00678735126587033	0.00678729310660881	0.00678722249322487	0.00678720406675594	0.00678726130820853	0.00678734638641681	0.00678737395769295	0.00678730315766819	0.00678719654873075	0.00678717954737023	0.0067873019892874	0.00678743088258473	0.00678735721319969	0.00678711929340431	0.00678712368498223	0.00678750346077346	0.00678742904550236	0.00678689835401702	0.00678767488083705	0.00678682742421305	0.00678795574053643	0.00678714495719234	0.00678673377345518	0.00678714495719234	0.00678795574053643	0.00678682742421305	0.00678767488083705	0.00678689835401701	0.00678742904550236	0.00678750346077347	0.00678712368498223	0.0067871192934043	0.00678735721319968	0.00678743088258473	0.0067873019892874	0.00678717954737024	0.00678719654873076	0.00678730315766819	0.00678737395769294	0.00678734638641681
flux1:	0.654547565960611	0.00708669829654497	0.00708671509928845	0.00708667972752985	0.00708661955612868	0.00708658276090761	0.00708660040939406	0.00708665997046212	0.00708671267448545	0.00708671199306742	0.00708665445559337	0.00708658793444385	0.00708657479461131	0.00708663491138378	0.00708671778262362	0.0070867386182614	0.00708666092685267	0.00708655313684394	0.00708654332923864	0.00708667681236833	0.00708681022119621	0.0070867275254228	0.007086474921675	0.00708647900767953	0.00708687495857177	0.00708679765898577	0.0070862509717104	0.00708706535935762	0.00708617781621334	0.00708735265848342	0.00708650096545686	0.00708606910171468	0.00708650096545686	0.00708735265848342	0.00708617781621334	0.00708706535935762	0.0070862509717104	0.00708679765898577	0.00708687495857177	0.00708647900767953	0.007086474921675	0.0070867275254228	0.00708681022119621	0.00708667681236833	0.00708654332923865	0.00708655313684394	0.00708666092685267	0.0070867386182614	0.00708671778262362
flux1:	0.654810014864364	0.0073927295579794	0.00739274633441127	0.00739271391518114	0.00739265790632824	0.00739262391806667	0.00739264117833313	0.00739269719412842	0.00739274521919711	0.00739274166476654	0.00739268517489779	0.00739262343763146	0.00739261606772733	0.00739267898732926	0.00739275905406265	0.00739277243983255	0.00739268754046052	0.00739257889919719	0.00739257703603859	0.00739272216614229	0.00739286007143474	0.00739276773243366	0.00739249979634495	0.00739250347353327	0.00739291591266939	0.00739283578450485	0.00739227332463137	0.00739312667763188	0.0073921979580335	0.00739342006813948	0.00739252613751333	0.00739207293304645	0.00739252613751333	0.00739342006813948	0.0073921979580335	0.00739312667763188	0.00739227332463137	0.00739283578450484	0.00739291591266939	0.00739250347353327	0.00739249979634496	0.00739276773243366	0.00739286007143474	0.00739272216614229	0.00739257703603859	0.00739257889919719	0.00739268754046052	0.00739277243983255	0.00739275905406265
flux1:	0.655072463768117	0.00770516574337706	0.00770518258793839	0.00770515357903779	0.00770510225033534	0.007705071294595	0.0077050879384609	0.00770513987136165	0.00770518273149324	0.00770517620695888	0.0077051211364018	0.00770506478001835	0.00770506359063659	0.00770512923881108	0.00770520597565293	0.00770521129745291	0.00770511893546841	0.00770500975270705	0.00770501649142674	0.00770517376764725	0.00770531610599062	0.0077052135639293	0.00770492976954033	0.0077049330250721	0.00770536225056365	0.00770527926841077	0.00770470118071758	0.00770559450767162	0.00770462357096744	0.00770589374181899	0.0077049563789079	0.00770448123160847	0.00770495637890789	0.00770589374181899	0.00770462357096744	0.00770559450767162	0.00770470118071759	0.00770527926841077	0.00770536225056365	0.00770493302507209	0.00770492976954033	0.0077052135639293	0.00770531610599062	0.00770517376764725	0.00770501649142674	0.00770500975270705	0.00770511893546841	0.00770521129745291	0.00770520597565293
flux1:	0.655334912671871	0.00802371418196325	0.00802373115372912	0.00802370591290268	0.00802365968337726	0.00802363195437449	0.00802364781112782	0.00802369523257378	0.00802373253065923	0.00802372294847678	0.00802366959177313	0.00802361909908097	0.00802362442433037	0.00802369273923339	0.00802376571602483	0.008023762477284	0.00802366246079117	0.00802355301001102	0.00802356889179388	0.00802373869150106	0.00802388535754067	0.0080237721280246	0.00802347209407091	0.008023475016755	0.00802392130540769	0.00802383534553002	0.00802324167795643	0.00802417587811683	0.00802316174327586	0.00802448083265438	0.00802349899899424	0.00802300137535807	0.00802349899899424	0.00802448083265437	0.00802316174327586	0.00802417587811684	0.00802324167795643	0.00802383534553002	0.0080239213054077	0.008023475016755	0.00802347209407091	0.0080237721280246	0.00802388535754067	0.00802373869150106	0.00802356889179388	0.00802355301001102	0.00802366246079117	0.00802376247728399	0.00802376571602483
flux1:	0.655597361575624	0.008348053454829	0.00834807055462458	0.00834804931892896	0.00834800850353325	0.00834798417690009	0.0083479991559741	0.00834804176472719	0.008348073195115	0.00834806046291522	0.00834800901536162	0.00834796473899879	0.00834797683638236	0.00834804778411829	0.00834811668728801	0.00834810452290071	0.00834799672075464	0.00834788722260278	0.00834791265164212	0.00834809521845733	0.00834824606921528	0.00834812176110691	0.00834780527067671	0.00834780805953646	0.00834827165974655	0.0083481824843985	0.00834757317218787	0.00834854902391517	0.00834749077977932	0.00834885972211565	0.00834783255605388	0.00834731200012889	0.00834783255605388	0.00834885972211565	0.00834749077977932	0.00834854902391517	0.00834757317218787	0.0083481824843985	0.00834827165974655	0.00834780805953646	0.0083478052706767	0.00834812176110691	0.00834824606921527	0.00834809521845733	0.00834791265164211	0.00834788722260278	0.00834799672075464	0.00834810452290071	0.00834811668728801
flux1:	0.655859810479377	0.00867783335864698	0.00867785050637767	0.00867783337580166	0.00867779818526854	0.00867777743374856	0.00867779154612562	0.0086778291820752	0.00867785452856466	0.00867783853304926	0.00867778907073608	0.00867775122159488	0.00867777027558944	0.00867784386635084	0.00867790851753002	0.00867788720365026	0.008677771540714	0.00867766214686726	0.00867769737279367	0.00867789280832742	0.00867804766926128	0.00867791200114294	0.00867757901788324	0.00867758198761565	0.00867806311167327	0.00867797035563504	0.00867734520880596	0.0086783633602679	0.00867726017543655	0.00867867999081929	0.00867760682496145	0.00867706296594118	0.00867760682496145	0.00867867999081929	0.00867726017543654	0.0086783633602679	0.00867734520880597	0.00867797035563505	0.00867806311167327	0.00867758198761566	0.00867757901788323	0.00867791200114294	0.00867804766926128	0.00867789280832742	0.00867769737279367	0.00867766214686726	0.008677771540714	0.00867788720365026	0.00867790851753002
flux1:	0.65612225938313	0.00901267499683373	0.00901269201047241	0.00901267893692969	0.00901264948310156	0.00901263249428751	0.00901264587133246	0.00901267852396415	0.0090126976532587	0.00901267824325992	0.00901263070637216	0.00901259934710723	0.00901262547627484	0.00901270178022251	0.00901276215111609	0.0090127316102901	0.00901260806019088	0.00901249883844766	0.00901254394280324	0.00901275220251422	0.00901291087504251	0.00901276368956175	0.00901241436965903	0.00901241795266209	0.0090129167687547	0.00901281992878728	0.00901217862362164	0.00901323958604207	0.00901209071809214	0.00901356251785559	0.00901244289268296	0.00901187545086117	0.00901244289268296	0.00901356251785559	0.00901209071809214	0.00901323958604207	0.00901217862362164	0.00901281992878728	0.0090129167687547	0.00901241795266209	0.00901241436965903	0.00901276368956175	0.00901291087504251	0.00901275220251422	0.00901254394280325	0.00901249883844766	0.00901260806019088	0.00901273161029011	0.00901276215111609
flux1:	0.656384708286884	0.00935217100318509	0.00935218758089323	0.00935217836348509	0.00935215466992322	0.00935214166493771	0.0093521545733856	0.0093521823842511	0.00935219523518308	0.00935217220491886	0.00935212638538059	0.00935210142947698	0.00935213469673526	0.00935221385867828	0.00935227008128295	0.0093522303825779	0.0093520989583494	0.00935198987979209	0.00935204476732204	0.00935226566075623	0.0093524279308789	0.00935226920622836	0.00935190390549441	0.00935190865025282	0.00935242527450994	0.00935232370238592	0.00935166577752356	0.00935276992120693	0.00935157472494923	0.00935309971326	0.00935193338632065	0.00935134217716137	0.00935193338632065	0.00935309971326	0.00935157472494923	0.00935276992120693	0.00935166577752355	0.00935232370238593	0.00935242527450994	0.00935190865025282	0.0093519039054944	0.00935226920622836	0.0093524279308789	0.00935226566075624	0.00935204476732204	0.00935198987979209	0.0093520989583494	0.00935223038257789	0.00935227008128295
flux1:	0.656647157190637	0.00969588590243008	0.00969590160923301	0.00969589589639042	0.00969587791374534	0.00969586916560919	0.00969588201752992	0.00969590527632293	0.00969591184541945	0.00969588491906418	0.00969584045348453	0.00969582167012366	0.00969586209560832	0.00969594434751113	0.00969599671890663	0.00969594807289624	0.00969580881603185	0.00969569974508826	0.00969576414048127	0.00969599733598239	0.00969616298354083	0.00969599284137266	0.0096956121169022	0.0096956186826511	0.00969615317160731	0.00969604607129755	0.00969537092889999	0.00969651848216865	0.00969527641664811	0.00969685588760852	0.00969564283779826	0.00969502777392564	0.00969564283779826	0.00969685588760852	0.00969527641664811	0.00969651848216865	0.00969537092889999	0.00969604607129755	0.00969615317160732	0.0096956186826511	0.0096956121169022	0.00969599284137266	0.00969616298354083	0.00969599733598239	0.00969576414048127	0.00969569974508826	0.00969580881603184	0.00969594807289624	0.00969599671890663
flux1:	0.65690960609439	0.0100433566114776	0.0100433708717685	0.0100433681705399	0.0100433557958516	0.0100433516461957	0.0100433650029271	0.0100433841370753	0.0100433844612732	0.0100433532799938	0.0100433096486924	0.0100432966733916	0.0100433442491711	0.0100434299195319	0.0100434789006532	0.0100434216493418	0.0100432746178984	0.0100431653060777	0.0100432387566108	0.0100434837904165	0.0100436525984724	0.0100434713076272	0.0100430759136611	0.0100430850613842	0.010043637405257	0.0100435238347486	0.0100428307470406	0.0100440217981253	0.0100427324320946	0.0100443677620029	0.01004310818859	0.0100424692795615	0.01004310818859	0.0100443677620029	0.0100427324320946	0.0100440217981253	0.0100428307470406	0.0100435238347486	0.010043637405257	0.0100430850613842	0.0100430759136612	0.0100434713076272	0.0100436525984724	0.0100434837904165	0.0100432387566108	0.0100431653060777	0.0100432746178984	0.0100434216493418	0.0100434789006532
flux1:	0.657172054998143	0.0103940930843912	0.0103941051813027	0.010394104873675	0.0103940979724933	0.0103940988452557	0.0103941134145372	0.0103941289725458	0.0103941231100692	0.0103940872226429	0.0103940437552984	0.0103940361060265	0.010394090811786	0.0103941803309999	0.01039422653902	0.0103941611410101	0.01039400639749	0.0103938964814734	0.0103939783658125	0.010394234655269	0.0103944064190393	0.0103942143945848	0.0103938052724016	0.01039381785236	0.0103943879695414	0.0103942668476324	0.0103935549689578	0.0103947894707798	0.010393452486407	0.0103951451209607	0.0103938394371671	0.0103931767869599	0.0103938394371671	0.0103951451209607	0.010393452486407	0.0103947894707798	0.0103935549689578	0.0103942668476324	0.0103943879695414	0.01039381785236	0.0103938052724016	0.0103942143945849	0.0103944064190393	0.010394234655269	0.0103939783658125	0.0103938964814734	0.01039400639749	0.0103941611410101	0.01039422653902
flux1:	0.657434503901897	0.0107475791033017	0.010747588185668	0.0107475895514141	0.010747587981405	0.0107475943922213	0.010747611018059	0.0107476236471719	0.0107476116577419	0.0107475705157726	0.010747526403962	0.0107475235021607	0.0107475853208745	0.0107476792218155	0.0107477234160207	0.0107476504274493	0.0107474880272417	0.0107473770318736	0.0107474665750496	0.0107477334355059	0.010747907970274	0.0107477057674943	0.0107472840293592	0.0107473009654851	0.0107478886986283	0.0107477588168889	0.0107470272012285	0.0107483049789095	0.0107469201735273	0.0107486716099172	0.0107473204310409	0.0107466342332573	0.0107473204310409	0.0107486716099172	0.0107469201735273	0.0107483049789095	0.0107470272012285	0.0107477588168889	0.0107478886986283	0.0107473009654851	0.0107472840293592	0.0107477057674943	0.010747907970274	0.0107477334355058	0.0107474665750496	0.0107473770318736	0.0107474880272417	0.0107476504274493	0.0107477234160207
flux1:	0.65769695280565	0.0111032732165783	0.0111032783138321	0.0111032805589911	0.0111032841935336	0.0111032967536839	0.011103316398824	0.0111033268178851	0.0111033087435307	0.0111032617021134	0.0111032160186995	0.011103217214386	0.0111032861469468	0.0111033850601749	0.0111034281214885	0.0111033481734612	0.0111031781546377	0.0111030655011885	0.0111031617955289	0.0111034384603054	0.0111036156077465	0.0111034039108929	0.0111029708183132	0.0111029930899265	0.0111035982039724	0.0111034582438918	0.0111027058675958	0.0111040266284318	0.0111025939141925	0.0111044056782114	0.0111030098044588	0.0111023003353297	0.0111030098044588	0.0111044056782114	0.0111025939141925	0.0111040266284318	0.0111027058675958	0.0111034582438918	0.0111035982039724	0.0111029930899266	0.0111029708183132	0.011103403910893	0.0111036156077465	0.0111034384603054	0.0111031617955289	0.0111030655011885	0.0111031781546377	0.0111033481734612	0.0111034281214885
flux1:	0.657959401709403	0.0114606098246146	0.0114606098695304	0.0114606121592706	0.0114606209094806	0.0114606403234844	0.0114606640447477	0.01146067301343	0.0114606488611931	0.0114605951856521	0.0114605469106489	0.011460551510551	0.0114606275883298	0.011460732231547	0.0114607751361414	0.0114606889095683	0.011460511284797	0.011460396304667	0.0114604983362139	0.0114607839789067	0.0114609636113056	0.0114607432171161	0.0114603001538674	0.0114603287752901	0.0114609509577183	0.0114607995128686	0.0114600253021564	0.0114613886477015	0.0114599080490679	0.0114617816675416	0.0114603420619247	0.0114596096712704	0.0114603420619247	0.0114617816675416	0.0114599080490679	0.0114613886477015	0.0114600253021564	0.0114607995128686	0.0114609509577183	0.0114603287752901	0.0114603001538674	0.0114607432171161	0.0114609636113056	0.0114607839789067	0.0114604983362139	0.011460396304667	0.011460511284797	0.0114606889095683	0.0114607751361414
flux1:	0.658221850613157	0.0118190004125678	0.0118189942713156	0.0118189957656312	0.0118190095992608	0.0118190366555162	0.0118190655726344	0.0118190738584364	0.0118190435862208	0.0118189824652654	0.011818930517485	0.0118189378149798	0.0118190211093557	0.0118191322709853	0.011819176058701	0.0118190842575794	0.0118188990088508	0.0118187809626531	0.011818887642359	0.0118191814006246	0.0118193634225444	0.0118191352187439	0.0118186836593474	0.0118187196580779	0.011819358521595	0.0118191941244509	0.0118183969870416	0.0118198024268655	0.0118182740759443	0.0118202110449742	0.0118187288068112	0.0118179739071932	0.0118187288068112	0.0118202110449742	0.0118182740759443	0.0118198024268655	0.0118183969870416	0.0118191941244509	0.011819358521595	0.0118187196580779	0.0118186836593474	0.0118191352187439	0.0118193634225444	0.0118191814006246	0.011818887642359	0.0118187809626531	0.0118188990088508	0.0118190842575794	0.011819176058701
flux1:	0.65848429951691	0.0121778349283209	0.0121778214368438	0.0121778213273069	0.0121778402830869	0.0121778758373123	0.0121779110962813	0.0121779194408593	0.0121778829475492	0.012177813512873	0.0121777567863421	0.0121777660918439	0.0121778567198644	0.0121779752369104	0.0121780209754631	0.0121779242997449	0.0121777313764864	0.0121776094782057	0.012177719676975	0.0121780206768679	0.0121782050239299	0.0121779699631401	0.0121775114376618	0.0121775558318415	0.0121782109196218	0.012178032072485	0.0121772109325421	0.0121786578991603	0.0121770820289637	0.0121790837786494	0.01217756011338	0.012176783167749	0.01217756011338	0.0121790837786494	0.0121770820289637	0.0121786578991603	0.0121772109325421	0.012178032072485	0.0121782109196218	0.0121775558318415	0.0121775114376618	0.0121779699631401	0.0121782050239299	0.0121780206768679	0.012177719676975	0.0121776094782057	0.0121777313764864	0.0121779242997449	0.0121780209754631
flux1:	0.658746748420663	0.0125364833028451	0.0125364613081555	0.0125364588538164	0.012536483050016	0.0125365280016522	0.0125365707339614	0.012536579820456	0.0125365369412318	0.0125364582932381	0.012536395697092	0.0125364063674773	0.0125365044929882	0.0125366312236209	0.0125366799698089	0.0125365790890347	0.0125363784100345	0.0125362518557087	0.0125363644421593	0.0125366718220577	0.012536858456623	0.0125366175263198	0.0125361535825383	0.0125362073584811	0.012536878151971	0.012536683361262	0.0125358371966797	0.0125373250611071	0.0125357019969127	0.0125377698533869	0.0125362060395694	0.0125354075477785	0.0125362060395694	0.0125377698533869	0.0125357019969127	0.0125373250611071	0.0125358371966797	0.012536683361262	0.012536878151971	0.0125362073584811	0.0125361535825383	0.0125366175263198	0.012536858456623	0.0125366718220577	0.0125363644421593	0.0125362518557087	0.0125363784100345	0.0125365790890347	0.0125366799698089
flux1:	0.659009197324416	0.0128942971090178	0.0128942655136464	0.012894260074146	0.0128942897104208	0.0128943449725722	0.0128943962519574	0.0128944066749724	0.0128943571824931	0.0128942684214747	0.0128941989218067	0.0128942103874741	0.0128943162172807	0.0128944520088905	0.0128945047682005	0.0128944002970679	0.0128941917564456	0.0128940597565771	0.0128941736362395	0.0128944865693984	0.0128946754730927	0.0128944296624504	0.0128939618265745	0.0128940259171355	0.0128947118463179	0.0128944996593304	0.0128936275402619	0.0128951556276117	0.0128934857766734	0.012895620922425	0.0128940182769161	0.012893198761518	0.0128940182769161	0.012895620922425	0.0128934857766734	0.0128951556276117	0.0128936275402619	0.0128944996593304	0.0128947118463179	0.0128940259171355	0.0128939618265745	0.0128944296624504	0.0128946754730927	0.0128944865693984	0.0128941736362395	0.0128940597565771	0.0128941917564456	0.0128944002970679	0.0128945047682005
flux1:	0.65927164622817	0.0132506113538337	0.0132505691613885	0.0132505602254326	0.0132505955774004	0.0132506620413072	0.0132507228398913	0.0132507350796965	0.0132506786914984	0.013250578953264	0.0132505016152383	0.0132505134034833	0.0132506271783717	0.0132507728321046	0.0132508305182497	0.013250722995214	0.0132505064724584	0.0132503682871392	0.0132504824416999	0.0132508001565242	0.0132509913197101	0.0132507415843508	0.0132502713215675	0.0132503465861049	0.0132510470419973	0.0132508160850682	0.0132499172124994	0.0132514848170454	0.0132497686569841	0.0132519720905649	0.0132503319329836	0.0132494919247758	0.0132503319329836	0.0132519720905649	0.0132497686569841	0.0132514848170454	0.0132499172124994	0.0132508160850682	0.0132510470419973	0.0132503465861049	0.0132502713215675	0.0132507415843508	0.0132509913197101	0.0132508001565242	0.0132504824416999	0.0132503682871392	0.0132505064724584	0.013250722995214	0.0132508305182497
flux1:	0.659534095131923	0.0136047463978523	0.0136046927574685	0.0136046799650121	0.0136047213714197	0.0136047998668373	0.0136048710126503	0.0136048854149975	0.0136048218071091	0.0136047103017352	0.0136046243301815	0.0136046360837234	0.0136047580644542	0.0136049142974908	0.0136049776934795	0.01360486756336	0.0136046429372315	0.0136044979127755	0.0136046114379169	0.0136049332351341	0.0136051266436076	0.0136048738694209	0.0136044025456057	0.0136044897522345	0.0136052041012769	0.0136049531182096	0.0136040268613304	0.0136056332604632	0.0136038713267409	0.0136061438230336	0.0136044674406813	0.0136036074644827	0.0136044674406813	0.0136061438230337	0.0136038713267409	0.0136056332604632	0.0136040268613304	0.0136049531182096	0.0136052041012769	0.0136044897522345	0.0136044025456057	0.0136048738694209	0.0136051266436076	0.0136049332351341	0.0136046114379169	0.0136044979127755	0.0136046429372315	0.01360486756336	0.0136049776934795
flux1:	0.659796544035676	0.0139560099946492	0.013955944242059	0.0139559273988515	0.0139559752416488	0.013956066494841	0.0139561486327349	0.0139561653954176	0.0139560942218139	0.0139559702739447	0.0139558750506419	0.0139558865403574	0.0139560169890466	0.0139561843960847	0.0139562541184233	0.0139561417198119	0.0139559088856731	0.0139557564913971	0.0139558686317869	0.0139561938978354	0.0139563895171893	0.0139561344844986	0.0139556633304251	0.0139557631411732	0.0139564907410493	0.0139562186305516	0.0139552645616618	0.0139569090282122	0.0139551019011482	0.0139574439734262	0.0139557325878606	0.0139548531490174	0.0139557325878606	0.0139574439734262	0.0139551019011482	0.0139569090282122	0.0139552645616618	0.0139562186305516	0.0139564907410493	0.0139557631411732	0.0139556633304251	0.0139561344844986	0.0139563895171893	0.0139561938978354	0.0139558686317869	0.0139557564913971	0.0139559088856731	0.0139561417198119	0.0139562541184233
flux1:	0.660058992939429	0.0143036994420309	0.0143036211350533	0.0143036002185897	0.0143036548966862	0.0143037594879895	0.0143038530458877	0.0143038722128347	0.0143037931299854	0.0143036562189114	0.0143035513348471	0.0143035624660445	0.0143037016236373	0.0143038806391801	0.0143039571067332	0.0143038426647832	0.0143036015547001	0.0143034414183975	0.0143035515984439	0.0143038798145517	0.0143040775728104	0.0143038209222269	0.014303351001563	0.0143034639609295	0.0143042041772633	0.0143039100281279	0.0143029279538512	0.0143046097663098	0.0143027580581462	0.0143051699231589	0.0143034246596105	0.0143025262317166	0.0143034246596105	0.0143051699231589	0.0143027580581462	0.0143046097663098	0.0143029279538512	0.0143039100281279	0.0143042041772633	0.0143034639609295	0.014303351001563	0.0143038209222269	0.0143040775728104	0.0143038798145517	0.0143035515984439	0.0143034414183975	0.0143036015547001	0.0143038426647832	0.0143039571067332
flux1:	0.660321441843183	0.0146471038358091	0.0146470127822669	0.014646987938656	0.0146470498365707	0.0146471681596441	0.0146472733218743	0.0146472947851843	0.0146472074805974	0.014647057278231	0.0146469425592916	0.0146469533711747	0.0146471014319924	0.0146472922951159	0.0146473757040097	0.0146472593289281	0.0146470099336821	0.0146468418742911	0.0146469497234014	0.0146472804700272	0.0146474802392945	0.0146472224406124	0.0146467546228911	0.0146468811501729	0.0146476333734599	0.0146473164962263	0.0146463064838824	0.0146480249341261	0.0146461292766758	0.0146486108239609	0.0146468326847233	0.0146459156990168	0.0146468326847233	0.0146486108239609	0.0146461292766758	0.0146480249341261	0.0146463064838824	0.0146473164962263	0.0146476333734599	0.0146468811501729	0.0146467546228911	0.0146472224406124	0.0146474802392945	0.0146472804700272	0.0146469497234014	0.0146468418742911	0.0146470099336821	0.0146472593289281	0.0146473757040097
flux1:	0.660583890746936	0.0149855064160698	0.0149854026924667	0.0149853742242378	0.0149854436772371	0.0149855759021592	0.0149856925913343	0.0149857161012272	0.0149856203245901	0.0149854567294361	0.0149853322542296	0.01498534291255	0.0149854999971198	0.0149857027203923	0.0149857930261303	0.014985674717423	0.0149854171094033	0.0149852411653941	0.014985346536654	0.0149856794931686	0.0149858810711429	0.0149856223965928	0.0149851573361981	0.0149852977217973	0.014986061383871	0.0149857213377637	0.0149846837358754	0.0149864381341036	0.0149844991675226	0.0149870499340663	0.0149852397768937	0.0149843046137478	0.0149852397768937	0.0149870499340663	0.0149844991675226	0.0149864381341036	0.0149846837358754	0.0149857213377637	0.014986061383871	0.0149852977217973	0.0149851573361981	0.0149856223965928	0.0149858810711429	0.0149856794931686	0.014985346536654	0.0149852411653941	0.0149854171094034	0.014985674717423	0.0149857930261303
flux1:	0.660846339650689	0.0153181869950761	0.0153180709548024	0.0153180393002013	0.0153181165578258	0.0153182626001294	0.015318390468664	0.0153184156508918	0.0153183112461664	0.015318134411465	0.0153180005202989	0.0153180113035492	0.0153181774311115	0.0153183917752533	0.0153184886829414	0.0153183683391793	0.0153181026949989	0.0153179191470929	0.0153180221285114	0.0153183570682184	0.0153185601605093	0.015318300663587	0.0153178387856029	0.0153179931913673	0.0153187677806683	0.0153184043947165	0.0153173398467871	0.0153191295234814	0.0153171478866954	0.0153197670379391	0.0153179255603504	0.0153169725432156	0.0153179255603504	0.0153197670379391	0.0153171478866954	0.0153191295234814	0.0153173398467871	0.0153184043947165	0.0153187677806683	0.0153179931913673	0.0153178387856029	0.015318300663587	0.0153185601605093	0.0153183570682184	0.0153180221285114	0.0153179191470929	0.0153181026949989	0.0153183683391793	0.0153184886829414
flux1:	0.661108788554442	0.0156444244552603	0.0156442967256203	0.0156442624304543	0.0156443476205459	0.0156445071180889	0.0156446455499918	0.0156446719298276	0.0156445588665	0.0156443692208916	0.0156442265153088	0.015644237795156	0.0156444128573558	0.0156446383130672	0.0156447412763282	0.0156446187099196	0.0156443453315228	0.0156441547185099	0.0156442556362475	0.0156445924170578	0.0156447966212739	0.0156445361222181	0.0156440776157589	0.0156442460792439	0.0156450311541552	0.0156446445415459	0.0156435539924481	0.0156453782972815	0.0156433546205617	0.0156460409385939	0.0156441686688032	0.0156431980608856	0.0156441686688032	0.0156460409385939	0.0156433546205617	0.0156453782972815	0.0156435539924481	0.0156446445415459	0.0156450311541552	0.0156442460792439	0.0156440776157589	0.0156445361222181	0.0156447966212739	0.0156445924170578	0.0156442556362475	0.0156441547185099	0.0156443453315228	0.0156446187099196	0.0156447412763282
flux1:	0.661371237458196	0.0159634993051642	0.0159633607730986	0.0159633244566581	0.015963417552089	0.0159635898513593	0.0159637379744495	0.0159637650059824	0.0159636434076011	0.0159634416669322	0.0159632909996247	0.0159633032166005	0.0159634869539119	0.0159637227320587	0.0159638309608581	0.0159637059170619	0.0159634252500744	0.0159632283767087	0.0159633277900063	0.0159636663412864	0.01596387113386	0.0159636092126495	0.0159631540320293	0.0159633364744075	0.0159641316739517	0.0159637222388646	0.0159626069334084	0.0159644652311519	0.0159624001312778	0.015965152010852	0.0159632493058432	0.0159622613097166	0.0159632493058432	0.015965152010852	0.0159624001312778	0.0159644652311519	0.0159626069334084	0.0159637222388646	0.0159641316739517	0.0159633364744075	0.0159631540320293	0.0159636092126495	0.01596387113386	0.0159636663412864	0.0159633277900063	0.0159632283767087	0.0159634252500744	0.0159637059170619	0.0159638309608581
flux1:	0.661633686361949	0.0162746962807074	0.0162745480676897	0.0162745103846613	0.0162746111749329	0.0162747953279763	0.0162749520361514	0.0162749791352961	0.0162748493034683	0.016274636472704	0.016274478928066	0.0162744925638002	0.0162746845461925	0.0162749295772357	0.0162750420544673	0.016274914233656	0.0162746268817745	0.0162744248179978	0.0162745235058454	0.0162748638121418	0.0162750685388	0.0162748045363017	0.0162743524101239	0.0162745486473201	0.0162753536985752	0.0162749221349743	0.0162737836084729	0.0162756752720664	0.016273569350439	0.0162763848032305	0.0162744518542622	0.0162734466145141	0.0162744518542622	0.0162763848032305	0.016273569350439	0.0162756752720664	0.0162737836084729	0.0162749221349743	0.0162753536985752	0.0162745486473201	0.0162743524101239	0.0162748045363017	0.0162750685388	0.0162748638121418	0.0162745235058454	0.0162744248179978	0.0162746268817745	0.016274914233656	0.0162750420544673
flux1:	0.661896135265702	0.0165773069787639	0.0165771504059473	0.0165771120065178	0.0165772200762336	0.0165774148489093	0.0165775788335867	0.0165776054129663	0.0165774678451242	0.0165772452097532	0.016577082075769	0.0165770976232609	0.016577297236493	0.0165775501796881	0.0165776656859962	0.0165775347680002	0.0165772415023267	0.0165770355733821	0.016577134513291	0.0165774765957829	0.0165776804664793	0.0165774134940972	0.0165769639420546	0.016577173698555	0.016577988420241	0.0165775357023565	0.0165763757632734	0.0165783001643389	0.0165761540083099	0.0165790306755756	0.0165770675211554	0.0165760451300663	0.0165770675211554	0.0165790306755756	0.0165761540083099	0.0165783001643389	0.0165763757632734	0.0165775357023565	0.016577988420241	0.016577173698555	0.0165769639420546	0.0165774134940972	0.0165776804664793	0.0165774765957829	0.016577134513291	0.0165770355733821	0.0165772415023267	0.0165775347680002	0.0165776656859962
flux1:	0.662158584169456	0.0168706325097354	0.0168704690549772	0.0168704305454905	0.0168705452614171	0.0168707491531405	0.0168709189425144	0.0168709444462343	0.0168707998457221	0.016870568952502	0.0168704016850774	0.0168704196186312	0.016870626057358	0.0168708853198548	0.016871002465808	0.0168708681350553	0.0168705698974513	0.0168703616647934	0.016870462004352	0.016870805900996	0.016871007989969	0.0168707369478417	0.0168702893047362	0.016870512229411	0.0168713365312239	0.0168708638957356	0.0168696846007628	0.0168716410979408	0.0168694552855134	0.0168723904590557	0.0168703970051659	0.0168693575113144	0.0168703970051659	0.0168723904590557	0.0168694552855134	0.0168716410979408	0.0168696846007627	0.0168708638957356	0.0168713365312239	0.016870512229411	0.0168702893047362	0.0168707369478417	0.016871007989969	0.016870805900996	0.016870462004352	0.0168703616647934	0.0168705698974513	0.0168708681350553	0.016871002465808
flux1:	0.662421033073209	0.0171539861556107	0.0171538174044686	0.0171537793110181	0.0171538998190484	0.0171541110936082	0.0171542850979532	0.0171543090342452	0.0171541583116131	0.0171539209389942	0.0171537511202023	0.0171537718666991	0.0171539841353014	0.0171542479008506	0.0171543651652615	0.0171542271353707	0.0171539250351333	0.0171537162684052	0.017153819290589	0.0171541650359849	0.0171543642874261	0.0171540878909025	0.0171536413371206	0.0171538770203252	0.0171547108977459	0.0171542198179638	0.0171530234401406	0.01715501136572	0.0171527864736512	0.0171557771247189	0.0171537531718194	0.0171526965914044	0.0171537531718194	0.0171557771247189	0.0171527864736512	0.01715501136572	0.0171530234401406	0.0171542198179638	0.0171547108977459	0.0171538770203252	0.0171536413371206	0.0171540878909025	0.0171543642874261	0.0171541650359849	0.017153819290589	0.0171537162684052	0.0171539250351333	0.0171542271353707	0.0171543651652615
flux1:	0.662683481976962	0.0174266960198633	0.0174265236130185	0.0174264863502435	0.017426611583078	0.0174268283095442	0.0174270048704721	0.0174270268402658	0.0174268711050638	0.0174266292241209	0.0174264585161328	0.0174264824292674	0.0174266993509803	0.0174269656175372	0.017427081390447	0.0174269394269432	0.0174266347303722	0.0174264273710854	0.0174265344545493	0.0174268820605706	0.0174270773001706	0.0174267941139737	0.0174263477114098	0.017426595702585	0.0174274392270603	0.017426931379688	0.0174257203704138	0.0174277390157907	0.017425475630996	0.017428518446488	0.0174264637225793	0.0174253900531461	0.0174264637225793	0.017428518446488	0.017425475630996	0.0174277390157907	0.0174257203704138	0.017426931379688	0.0174274392270603	0.017426595702585	0.0174263477114098	0.0174267941139737	0.0174270773001706	0.0174268820605706	0.0174265344545493	0.0174264273710854	0.0174266347303722	0.0174269394269432	0.017427081390447
flux1:	0.662945930880715	0.017688107655499	0.0176879332352823	0.0176878970823735	0.017688025778178	0.0176882458803851	0.0176884233217403	0.0176884430414129	0.0176882835842434	0.0176880393114072	0.0176878694080878	0.0176878967470663	0.0176881169816031	0.01768838360671	0.0176884962353508	0.017688350175258	0.0176880442879946	0.017687840405897	0.017687952981683	0.017688302419881	0.017688492372276	0.017688200851456	0.0176877535836681	0.0176880134086511	0.0176888667132312	0.0176883439385683	0.0176871208845773	0.01768916948513	0.0176868682191553	0.0176899596442469	0.0176878738430456	0.0176867830792172	0.0176878738430456	0.0176899596442469	0.0176868682191553	0.01768916948513	0.0176871208845773	0.0176883439385683	0.0176888667132312	0.0176880134086512	0.0176877535836681	0.017688200851456	0.017688492372276	0.017688302419881	0.017687952981683	0.017687840405897	0.0176880442879946	0.017688350175258	0.0176884962353508
flux1:	0.663208379784469	0.0179375866575707	0.0179374118163404	0.0179373769018754	0.0179375076335723	0.0179377289461909	0.017937905624176	0.0179379229410276	0.0179377612061109	0.0179375167494069	0.0179373493276764	0.0179373802416525	0.0179376023111112	0.0179378670635776	0.0179379748994901	0.0179378246667017	0.0179375191090448	0.0179373208524846	0.0179374403587276	0.0179377915454308	0.0179379748573163	0.0179376733938148	0.0179372242090312	0.0179374953863178	0.0179383586470258	0.0179378229037186	0.0179365904802704	0.0179386682002592	0.0179363297064497	0.0179394659925329	0.0179373488156165	0.0179362409663498	0.0179373488156165	0.0179394659925329	0.0179363297064497	0.0179386682002592	0.0179365904802704	0.0179378229037186	0.0179383586470258	0.0179374953863178	0.0179372242090312	0.0179376733938148	0.0179379748573163	0.0179377915454308	0.0179374403587276	0.0179373208524846	0.0179375191090448	0.0179378246667017	0.0179379748994901
flux1:	0.663470828688222	0.0181745212065531	0.018174347439584	0.0181743137363208	0.0181744449505755	0.0181746652794144	0.0181748396295692	0.0181748545289545	0.018174692077969	0.0181744496788121	0.0181742863518825	0.0181743208711173	0.0181745431935432	0.0181748038096356	0.0181749052550701	0.0181747508706066	0.0181744472463475	0.0181742567882178	0.0181743846245141	0.018174737409412	0.0181749126778335	0.0181745996512303	0.018174147506715	0.0181744295619745	0.0181753029753742	0.0181747562910432	0.018173517212719	0.0181756231308221	0.0181732481236974	0.0181764253803332	0.0181742765819456	0.0181731516887682	0.0181742765819456	0.0181764253803332	0.0181732481236974	0.0181756231308221	0.018173517212719	0.0181747562910432	0.0181753029753742	0.0181744295619745	0.018174147506715	0.0181745996512302	0.0181749126778335	0.018174737409412	0.0181743846245141	0.0181742567882178	0.0181744472463475	0.0181747508706066	0.0181749052550701
flux1:	0.663733277591975	0.0183983245490927	0.0183981532143915	0.018398120544574	0.0183982506089673	0.0183984677928909	0.0183986383717122	0.0183986509752217	0.0183984894436569	0.0183982513164981	0.0183980935910032	0.0183981316253804	0.018398352554957	0.0183986067970739	0.0183987003488384	0.0183985419353625	0.0183982418950047	0.0183980613760684	0.0183981988591854	0.0183985530180136	0.0183987188230859	0.018398392653907	0.0183979365601358	0.0183982290383769	0.0183991127959876	0.0183985572152343	0.0183973141858244	0.0183994472818943	0.0183970365581222	0.0184002508075517	0.0183980702406392	0.018396928396278	0.0183980702406392	0.0184002508075517	0.0183970365581222	0.0183994472818943	0.0183973141858244	0.0183985572152342	0.0183991127959876	0.0183982290383769	0.0183979365601358	0.018398392653907	0.0183987188230859	0.0183985530180136	0.0183981988591854	0.0183980613760684	0.0183982418950047	0.0183985419353625	0.0183987003488384
flux1:	0.663995726495728	0.0186084374028215	0.0186082696898949	0.0186082377410029	0.0186083649973877	0.0186085769691102	0.0186087424883828	0.018608753042967	0.0186085940906632	0.0186083623629256	0.0186082116017662	0.0186082529469011	0.0186084708193759	0.0186087165350347	0.0186088008240753	0.0186086386043284	0.0186083438038548	0.0186081752754007	0.0186083235979487	0.0186086788296833	0.0186088337707663	0.0186084929745887	0.0186080320376917	0.018608334512597	0.0186092287729669	0.018608666304392	0.0186074219673979	0.0186095811109794	0.0186071355712473	0.0186103828038991	0.0186081704658756	0.018607011832662	0.0186081704658756	0.0186103828038991	0.0186071355712473	0.0186095811109794	0.0186074219673979	0.018608666304392	0.0186092287729669	0.018608334512597	0.0186080320376917	0.0186084929745887	0.0186088337707663	0.0186086788296832	0.0186083235979487	0.0186081752754007	0.0186083438038548	0.0186086386043284	0.0186088008240753
flux1:	0.664258175399482	0.0188043302721436	0.0188041671812309	0.0188041355314809	0.0188042583531148	0.0188044631961573	0.0188046225484638	0.0188046314069113	0.0188044766648191	0.0188042533195844	0.0188041107120191	0.0188041550627833	0.0188043682444246	0.0188046034233345	0.0188046772485316	0.0188045115376773	0.0188042235942878	0.0188040689621365	0.0188042291556963	0.0188045850844402	0.0188047278185933	0.01880437105911	0.0188039045201011	0.0188042166001935	0.0188051214595832	0.0188045540235135	0.0188033109147772	0.0188054948558567	0.0188030155268687	0.0188062917562466	0.0188040478329609	0.0188028726603904	0.0188040478329609	0.0188062917562466	0.0188030155268687	0.0188054948558567	0.0188033109147772	0.0188045540235135	0.0188051214595832	0.0188042166001935	0.0188039045201011	0.01880437105911	0.0188047278185933	0.0188045850844402	0.0188042291556963	0.0188040689621365	0.0188042235942878	0.0188045115376773	0.0188046772485316
flux1:	0.664520624303235	0.01898550566218	0.018985347994858	0.0189853161471539	0.0189854329969274	0.018985628996189	0.0189857812705398	0.0189857888642351	0.0189856398796876	0.0189854267034974	0.0189852932436463	0.0189853402145122	0.0189855471526567	0.0189857699796958	0.0189858323346351	0.0189856635268185	0.0189853839732589	0.0189852449451262	0.018985417849139	0.0189857740306402	0.0189859033120245	0.0189855294512238	0.0189850567206585	0.0189853780521215	0.0189862935148525	0.0189857228934883	0.0189844833973925	0.0189866907597637	0.0189841788155418	0.0189874801308798	0.0189852050372893	0.0189840136781309	0.0189852050372893	0.0189874801308798	0.0189841788155418	0.0189866907597637	0.0189844833973925	0.0189857228934883	0.0189862935148525	0.0189853780521215	0.0189850567206585	0.0189855294512238	0.0189859033120245	0.0189857740306402	0.018985417849139	0.0189852449451262	0.0189853839732589	0.0189856635268185	0.0189858323346351
flux1:	0.664783073206988	0.0191515001783797	0.0191513485397794	0.0191513159622809	0.0191514254492246	0.0191516111329229	0.0191517556199953	0.0191517624253396	0.0191516206082858	0.0191514191462079	0.0191512956207046	0.0191513447719276	0.0191515440450256	0.019151752947087	0.0191518030388855	0.0191516315886342	0.0191513618278748	0.0191512398660058	0.0191514261034865	0.0191517820359879	0.0191518967547776	0.0191515048984605	0.0191510255853359	0.0191513558514759	0.0191522818010681	0.0191517095927086	0.0191504759032746	0.0191527051808046	0.0191501619624578	0.0191534845775795	0.0191511789937168	0.0191499719181054	0.0191511789937168	0.0191534845775795	0.0191501619624578	0.0191527051808046	0.0191504759032745	0.0191517095927086	0.0191522818010681	0.0191513558514759	0.0191510255853359	0.0191515048984605	0.0191518967547776	0.0191517820359879	0.0191514261034865	0.0191512398660058	0.0191513618278748	0.0191516315886342	0.0191518030388855
flux1:	0.665045522110741	0.0193018864996974	0.0193017413118909	0.0193017074829244	0.0193018084142	0.0193019825853634	0.0193021187724026	0.0193021252726848	0.0193019918453562	0.0193018033651481	0.0193016903502121	0.0193017412185186	0.019301931583534	0.0193021252684394	0.0193021625280836	0.0193019889274632	0.0193017301895423	0.0193016264703509	0.0193018264312003	0.0193021815700962	0.019302280789411	0.0193018703264028	0.0193013842603331	0.0193017231778391	0.019302659350085	0.019302086928975	0.0193008610170186	0.0193031105729892	0.0193005376061257	0.0193038779030605	0.0193015428040105	0.0193003206110108	0.0193015428040105	0.0193038779030605	0.0193005376061257	0.0193031105729892	0.0193008610170186	0.019302086928975	0.019302659350085	0.0193017231778391	0.0193013842603331	0.0193018703264028	0.019302280789411	0.0193021815700962	0.0193018264312003	0.0193016264703509	0.0193017301895423	0.0193019889274632	0.0193021625280836
flux1:	0.665307971014495	0.0194362752136911	0.0194361367391466	0.019436101193876	0.0194361926196283	0.0194363543758499	0.0194364819318558	0.0194364885766607	0.0194363645290472	0.0194361899958306	0.0194360878635577	0.0194361399957285	0.0194363204307969	0.0194364979167999	0.0194365220008415	0.0194363467535235	0.0194361000563514	0.0194360154385532	0.0194362292709239	0.0194365830464925	0.0194366660358785	0.01943623666949	0.0194357439154455	0.0194360912277584	0.0194370371868603	0.0194364656700354	0.0194352492573352	0.0194375173269157	0.0194349163359168	0.0194382709019866	0.019435907580771	0.0194346710069784	0.019435907580771	0.0194382709019866	0.0194349163359168	0.0194375173269157	0.0194352492573352	0.0194364656700354	0.0194370371868603	0.0194360912277584	0.0194357439154455	0.01943623666949	0.0194366660358784	0.0194365830464925	0.0194362292709239	0.0194360154385532	0.0194361000563514	0.0194363467535235	0.0194365220008415
flux1:	0.665570419918248	0.0195543165024354	0.0195541848758409	0.0195541472519505	0.0195542285007217	0.0195543772414793	0.0195544959938355	0.0195545031582683	0.0195543892115541	0.0195542292739363	0.0195541382071359	0.019554191194677	0.0195543609350767	0.019554521569866	0.0195545323537178	0.0195543559473063	0.0195541220631219	0.0195540570655336	0.0195542846753731	0.019554636512686	0.0195547027767457	0.0195542545473021	0.0195537554124802	0.0195541108807262	0.0195550659995571	0.0195544962218364	0.0195532907630268	0.0195555754588206	0.0195529483772735	0.0195563140345684	0.0195539241170516	0.0195526740418861	0.0195539241170516	0.0195563140345684	0.0195529483772735	0.0195555754588206	0.0195532907630268	0.0195544962218364	0.0195550659995571	0.0195541108807262	0.0195537554124802	0.0195542545473021	0.0195547027767457	0.019554636512686	0.0195542846753731	0.0195540570655336	0.0195541220631219	0.0195543559473063	0.0195545323537178
flux1:	0.665832868822001	0.0196557016687653	0.0196555769350254	0.0196555370146654	0.0196556077175242	0.0196557431390083	0.0196558530431767	0.0196558609892491	0.0196557575690226	0.0196556125570652	0.0196555325715497	0.0196555860845369	0.0196557446502773	0.019655888118827	0.0196558856822828	0.0196557085603707	0.0196554879893606	0.0196554427791734	0.0196556838377324	0.0196560331777165	0.0196560824786294	0.0196556157761852	0.0196551108088779	0.0196554742009409	0.0196564376463757	0.019655870144387	0.0196546768170263	0.0196569761375212	0.0196543251142056	0.0196576989406203	0.0196552843918013	0.0196540218392553	0.0196552843918013	0.0196576989406202	0.0196543251142056	0.0196569761375212	0.0196546768170263	0.019655870144387	0.0196564376463757	0.0196554742009409	0.0196551108088779	0.0196556157761852	0.0196560824786294	0.0196560331777165	0.0196556838377324	0.0196554427791734	0.0196554879893606	0.0196557085603707	0.0196558856822828
flux1:	0.666095317725754	0.0197401644930866	0.0197400466489323	0.0197400043943351	0.0197400644964363	0.0197401865744629	0.019740287678742	0.0197402965212013	0.0197402037418155	0.0197400736767047	0.0197400046495692	0.0197400584677503	0.0197402056814114	0.0197403320024985	0.0197403166084463	0.0197401391439178	0.0197399320962537	0.0197399064881931	0.019740160446963	0.0197405067675156	0.0197405391403823	0.019740054707092	0.0197395446877074	0.0197399157661048	0.0197408864902166	0.0197403214960371	0.0197391411990197	0.0197414530396671	0.0197387804396248	0.019742159780899	0.0197397229022298	0.0197384490389399	0.0197397229022298	0.019742159780899	0.0197387804396248	0.0197414530396671	0.0197391411990197	0.0197403214960371	0.0197408864902166	0.0197399157661048	0.0197395446877074	0.019740054707092	0.0197405391403823	0.0197405067675155	0.019740160446963	0.0197399064881931	0.0197399320962537	0.0197401391439178	0.0197403166084463
flux1:	0.666357766629508	0.0198074824118169	0.0198073714482575	0.0198073270287475	0.0198073767876688	0.0198074857498595	0.0198075781574646	0.0198075878361534	0.0198075054971046	0.0198073901118324	0.0198073318139771	0.019807385853315	0.0198075218471818	0.0198076313588625	0.0198076034264546	0.0198074258975205	0.0198072322847572	0.0198072257511187	0.0198074918633745	0.0198078346994106	0.0198078504596018	0.019807349381574	0.0198068353062611	0.0198072138155468	0.0198081905532731	0.0198076279979402	0.0198064613581376	0.0198087835247008	0.0198060919250642	0.0198094743975763	0.019807017815231	0.0198057339448661	0.019807017815231	0.0198094743975763	0.0198060919250642	0.0198087835247008	0.0198064613581376	0.0198076279979402	0.0198081905532731	0.0198072138155468	0.0198068353062611	0.019807349381574	0.0198078504596018	0.0198078346994106	0.0198074918633745	0.0198072257511187	0.0198072322847572	0.0198074258975205	0.0198076034264546
flux1:	0.666620215533261	0.0198574775094454	0.01985737345225	0.0198573272608195	0.019857367231702	0.0198574635206489	0.0198575473515016	0.0198575576120251	0.0198574852066527	0.0198573839765205	0.0198573361074788	0.0198573904405143	0.0198575156525001	0.0198576089873027	0.0198575690610725	0.0198573916314217	0.0198572110678302	0.0198572227589705	0.0198575001068412	0.0198578390681861	0.0198578388101616	0.0198573224990058	0.0198568055565912	0.0198571912110306	0.0198581724846924	0.0198576120115046	0.0198564593982498	0.0198587896219802	0.0198560818024042	0.0198594652867703	0.0198569919310869	0.0198556994851574	0.0198569919310869	0.0198594652867703	0.0198560818024042	0.0198587896219802	0.0198564593982498	0.0198576120115046	0.0198581724846924	0.0198571912110306	0.0198568055565912	0.0198573224990058	0.0198578388101615	0.0198578390681861	0.0198575001068412	0.0198572227589706	0.0198572110678302	0.0198573916314217	0.0198575690610725
flux1:	0.666882664437014	0.0198900173172467	0.0198899202627684	0.0198898729209581	0.0198899039291537	0.0198899881587227	0.019890063513333	0.0198900738973934	0.0198900106336247	0.0198899228149362	0.0198898850379854	0.0198899399066902	0.019890055065034	0.0198901331160445	0.0198900818326132	0.0198899045368791	0.0198897363508965	0.0198897651253552	0.0198900526511479	0.0198903874372801	0.0198903720246581	0.0198898421892968	0.0198893237324762	0.0198897162047254	0.0198907003355459	0.0198901413227356	0.0198890028694959	0.0198913388236536	0.0198886177513703	0.0198920003772133	0.0198895134538093	0.0198882139791209	0.0198895134538093	0.0198920003772133	0.0198886177513703	0.0198913388236536	0.0198890028694959	0.0198901413227356	0.0198907003355459	0.0198897162047254	0.0198893237324762	0.0198898421892968	0.0198903720246581	0.0198903874372801	0.0198900526511479	0.0198897651253552	0.0198897363508965	0.0198899045368791	0.0198900818326132
flux1:	0.667145113340768	0.0199050154128228	0.0199049255567759	0.0199048779072357	0.0199049010098043	0.0199049739170496	0.0199050408447271	0.0199050506909899	0.0199049955232818	0.019904920198243	0.0199048921738006	0.0199049479939489	0.0199050540911595	0.0199051179705468	0.0199050560246284	0.0199048787601302	0.0199047220156949	0.0199047664787645	0.0199050630191296	0.0199053934299172	0.019905363976906	0.0199048225865725	0.0199043040984914	0.0199047030099628	0.0199056881364727	0.0199051297285104	0.0199040053608709	0.0199063446780637	0.0199036134877602	0.019906993610307	0.0199044965636421	0.0199031917067224	0.0199044965636421	0.019906993610307	0.0199036134877602	0.0199063446780637	0.0199040053608709	0.0199051297285104	0.0199056881364727	0.0199047030099628	0.0199043040984914	0.0199048225865725	0.019905363976906	0.0199053934299172	0.0199050630191296	0.0199047664787645	0.0199047220156949	0.0199048787601302	0.0199050560246284
flux1:	0.667407562244521	0.019902431815898	0.0199023494731309	0.0199023025599272	0.0199023189978948	0.0199023813932325	0.0199024398665916	0.0199024483224	0.0199023999934986	0.0199023361190887	0.0199023175345308	0.0199023748910377	0.0199024731480349	0.0199025241398519	0.0199024522512465	0.0199022747766655	0.019902128303801	0.0199021868530499	0.0199024911745048	0.0199028171162649	0.0199027749609012	0.0199022242005556	0.0199017072580516	0.0199021121715621	0.0199030962745299	0.0199025374210233	0.0199014268898992	0.0199037671797099	0.0199010291486073	0.0199044053180462	0.0199019017884449	0.0199005932773665	0.0199019017884449	0.0199044053180462	0.0199010291486073	0.0199037671797099	0.0199014268898992	0.0199025374210233	0.0199030962745299	0.0199021121715621	0.0199017072580516	0.0199022242005556	0.0199027749609012	0.0199028171162649	0.0199024911745048	0.0199021868530499	0.019902128303801	0.0199022747766655	0.0199024522512465
flux1:	0.667670011148274	0.0198822731771212	0.019882198790987	0.0198821538284022	0.0198821649721577	0.0198822176904721	0.0198822675878109	0.0198822736314908	0.019882230722168	0.0198821771806166	0.0198821677748858	0.0198822274080145	0.0198823192298502	0.0198823587391513	0.0198822776223122	0.0198820995636306	0.0198819619972558	0.0198820328732642	0.0198823437075895	0.0198826651940204	0.0198826118639798	0.0198820540836361	0.0198815403185076	0.0198819507336953	0.0198829316669696	0.019882371167861	0.0198812740867019	0.0198836129530848	0.0198808714717625	0.0198842423965341	0.0198817361718874	0.0198804257959914	0.0198817361718874	0.019884242396534	0.0198808714717625	0.0198836129530848	0.019881274086702	0.019882371167861	0.0198829316669696	0.0198819507336953	0.0198815403185076	0.0198820540836361	0.0198826118639798	0.0198826651940204	0.0198823437075895	0.0198820328732642	0.0198819619972558	0.0198820995636306	0.0198822776223122
flux1:	0.667932460052027	0.0198445927580344	0.0198445268986039	0.0198444852298251	0.0198444925203563	0.0198445363755955	0.0198445774722568	0.0198445799451898	0.0198445409297478	0.0198444965782398	0.0198444961599304	0.0198445589427333	0.0198446458676434	0.0198446753680678	0.0198445857056477	0.0198444065693217	0.0198442763949231	0.0198443577353201	0.0198446738134067	0.0198449909611881	0.0198449281332285	0.0198443657928929	0.0198438568525871	0.019844272204444	0.0198452477308691	0.0198446842864208	0.0198436001710629	0.0198459352290217	0.0198431937686843	0.0198465582740757	0.0198440532376074	0.0198427428256967	0.0198440532376074	0.0198465582740757	0.0198431937686843	0.0198459352290217	0.0198436001710629	0.0198446842864208	0.0198452477308691	0.019844272204444	0.0198438568525871	0.0198443657928929	0.0198449281332285	0.0198449909611881	0.0198446738134067	0.0198443577353201	0.0198442763949231	0.0198444065693217	0.0198445857056477
flux1:	0.668194908955781	0.0197894902018298	0.019789433552877	0.0197893966005374	0.0197894014893995	0.0197894372349521	0.0197894692042323	0.0197894668513523	0.0197894301564282	0.0197893938737663	0.0197894023317629	0.0197894692395725	0.0197895528834037	0.0197895738653806	0.0197894762869116	0.0197892954798917	0.0197891710844048	0.0197892609792053	0.0197895810620579	0.0197898940811714	0.0197898235355261	0.0197892591475864	0.0197887566566785	0.0197891763173908	0.019790144148754	0.0197895764126542	0.0197885047224169	0.0197908336135289	0.0197880956905423	0.0197914526741067	0.0197889527497038	0.0197876441473155	0.0197889527497038	0.0197914526741067	0.0197880956905422	0.0197908336135289	0.0197885047224169	0.0197895764126542	0.019790144148754	0.0197891763173908	0.0197887566566785	0.0197892591475864	0.0197898235355261	0.0197898940811714	0.0197895810620579	0.0197892609792054	0.0197891710844048	0.0197892954798916	0.0197894762869116
flux1:	0.668457357859534	0.0197171110960062	0.0197170644313855	0.019717033642386	0.0197170375333092	0.0197170658300725	0.0197170882536826	0.0197170797705943	0.0197170438346659	0.0197170145628469	0.0197170318690243	0.0197171039422237	0.0197171859404735	0.0197171998621123	0.0197170949286739	0.0197169117845391	0.0197167915105687	0.0197168880568044	0.0197172109625869	0.0197175201416715	0.0197174437129156	0.0197168797838853	0.0197163853076412	0.0197168085917681	0.019717766431573	0.0197171930653986	0.0197161332440122	0.0197184536504331	0.019715722789056	0.0197190711744762	0.0197165802711506	0.0197152753175435	0.0197165802711506	0.0197190711744762	0.019715722789056	0.0197184536504331	0.0197161332440122	0.0197171930653986	0.0197177664315731	0.0197168085917681	0.0197163853076412	0.0197168797838853	0.0197174437129156	0.0197175201416715	0.0197172109625869	0.0197168880568044	0.0197167915105687	0.0197169117845392	0.0197170949286739
flux1:	0.668719806763287	0.0196276463295372	0.019627610480227	0.0196275872675826	0.0196275914624995	0.0196276128560613	0.0196276252435758	0.019627609328132	0.0196275726591235	0.0196275494381044	0.0196275756420563	0.0196276539437121	0.0196277358935129	0.0196277441360583	0.0196276323314458	0.0196274461416096	0.0196273283429774	0.0196274296966927	0.0196277543229305	0.0196280600102303	0.01962797953629	0.0196274185098132	0.0196269335210022	0.0196273596938544	0.0196283052815942	0.0196277250088282	0.019626676523828	0.0196289861804887	0.0196262658748006	0.0196296045658541	0.0196271265229125	0.0196258270284031	0.0196271265229125	0.0196296045658541	0.0196262658748006	0.0196289861804887	0.019626676523828	0.0196277250088282	0.0196283052815942	0.0196273596938544	0.0196269335210022	0.0196274185098132	0.01962797953629	0.0196280600102303	0.0196277543229305	0.0196274296966927	0.0196273283429774	0.0196274461416096	0.0196276323314458
flux1:	0.66898225566704	0.0195213312486476	0.0195213070623055	0.019521292746934	0.0195212983989166	0.0195213133067202	0.0195213151229215	0.0195212905288502	0.0195212517573648	0.0195212337516996	0.0195212689679136	0.0195213545381324	0.019521437942494	0.019521441771959	0.0195213235005065	0.0195211335491835	0.0195210166457435	0.019521121069583	0.0195214464098963	0.0195217489905828	0.01952166626164	0.0195211104645811	0.0195206363145352	0.0195210646034563	0.0195219957589869	0.0195214074168241	0.0195203697961322	0.0195226665009303	0.0195199601769924	0.0195232880132573	0.0195208265477168	0.0195195342719815	0.0195208265477168	0.0195232880132573	0.0195199601769924	0.0195226665009303	0.0195203697961322	0.0195214074168241	0.0195219957589869	0.0195210646034563	0.0195206363145352	0.0195211104645811	0.01952166626164	0.0195217489905828	0.0195214464098963	0.019521121069583	0.0195210166457435	0.0195211335491835	0.0195213235005065
flux1:	0.669244704570794	0.0193984446167383	0.0193984329120729	0.0193984286674449	0.0193984367426303	0.0193984454513974	0.0193984361499581	0.0193984017400078	0.0193983596659634	0.0193983461824526	0.0193983905707777	0.0193984843798319	0.0193985705963375	0.0193985711325898	0.0193984467234447	0.0193982523248672	0.0193981348545559	0.019398240759398	0.0193985659144192	0.0193988657852563	0.0193987824943133	0.0193982340876135	0.0193977719823304	0.0193982015904376	0.0193991162570292	0.0193985188442927	0.0193974917088484	0.0193997733307307	0.0193970843100142	0.0194004000258818	0.0193979586835756	0.0193966753154919	0.0193979586835756	0.0194004000258818	0.0193970843100142	0.0193997733307307	0.0193974917088484	0.0193985188442927	0.0193991162570292	0.0193982015904376	0.0193977719823304	0.0193982340876135	0.0193987824943133	0.0193988657852563	0.0193985659144192	0.019398240759398	0.0193981348545559	0.0193982523248672	0.0193984467234447
flux1:	0.669507153474547	0.0192593073853723	0.0192593089039606	0.0192593157063705	0.0192593269564332	0.0192593296295257	0.0192593086910981	0.0192592634871831	0.0192592171179844	0.0192592076139713	0.0192592613545963	0.019259364256947	0.0192594544528758	0.0192594526470755	0.0192593223643779	0.0192591229006172	0.0192590035668327	0.0192591095462039	0.01925943372862	0.0192597312710848	0.0192596489678941	0.0192591099036744	0.0192586608855298	0.0192590910073457	0.0192599872920249	0.0192593800116703	0.0192583631031381	0.0192606275880615	0.019257959053149	0.0192612612415766	0.0192588433532542	0.019257570492799	0.0192588433532542	0.0192612612415766	0.0192579590531489	0.0192606275880615	0.0192583631031381	0.0192593800116703	0.0192599872920249	0.0192590910073457	0.0192586608855298	0.0192591099036744	0.0192596489678941	0.0192597312710847	0.01925943372862	0.019259109546204	0.0192590035668327	0.0192591229006172	0.0192593223643779
flux1:	0.6697696023783	0.019104281284529	0.0191042966428689	0.0191043152297766	0.0191043301759096	0.0191043268697449	0.019104293842268	0.0191042370702394	0.0191041856490621	0.0191041797315091	0.019104242995976	0.0191043556872997	0.0191044508028429	0.0191044474237086	0.0191043114818284	0.0191041064395225	0.0191039841521223	0.0191040890084597	0.0191044115423988	0.0191047070954576	0.0191046271454003	0.0191040991315306	0.0191036640669299	0.0191040939052388	0.0191049701151151	0.0191043524100024	0.0191033456127912	0.0191055909876417	0.0191029459511307	0.0191062330333937	0.0191038416769403	0.0191025808195874	0.0191038416769403	0.0191062330333937	0.0191029459511308	0.0191055909876417	0.0191033456127912	0.0191043524100024	0.0191049701151151	0.0191040939052388	0.0191036640669299	0.0191040991315306	0.0191046271454003	0.0191047070954576	0.0191044115423988	0.0191040890084597	0.0191039841521223	0.0191041064395225	0.0191043114818284
flux1:	0.670032051282053	0.0189337672415152	0.0189337968860987	0.0189338277245468	0.0189338466532824	0.0189338373414189	0.0189337918803175	0.0189337230072525	0.0189336660305192	0.0189336634464722	0.0189337363664631	0.018933859345662	0.0189339600665213	0.0189339556954853	0.0189338142782125	0.0189336032825307	0.0189334771910086	0.0189335799531917	0.0189339002684298	0.0189341941022089	0.0189341176515142	0.018933602124576	0.0189331816976284	0.0189336104808221	0.0189344651542289	0.0189338367350907	0.0189328400921396	0.0189350644667661	0.0189324457442071	0.0189357159466883	0.0189333539163727	0.0189321064403408	0.0189333539163727	0.0189357159466883	0.0189324457442072	0.0189350644667661	0.0189328400921396	0.0189338367350907	0.0189344651542289	0.0189336104808221	0.0189331816976284	0.018933602124576	0.0189341176515142	0.0189341941022089	0.0189339002684298	0.0189335799531917	0.0189334771910086	0.0189336032825307	0.0189338142782125
flux1:	0.670294500185807	0.0187482036389788	0.0187482478070072	0.0187482910735696	0.0187483140441336	0.0187482986472345	0.018748240553183	0.0187481593154592	0.0187480965391239	0.0187480971586038	0.0187481797943611	0.0187483133323142	0.0187484200725393	0.0187484151074399	0.018748268389838	0.0187480512341154	0.0187479207518477	0.0187480206837911	0.0187483383054788	0.0187486305970451	0.0187485585455059	0.0187480566527485	0.0187476513648121	0.0187480783639609	0.0187489102954138	0.0187482711602305	0.0187472848822513	0.018749486449846	0.0187468966374114	0.0187501479762146	0.0187478177596324	0.0187465849162429	0.0187478177596324	0.0187501479762146	0.0187468966374114	0.018749486449846	0.0187472848822513	0.0187482711602305	0.0187489102954138	0.0187480783639609	0.0187476513648121	0.0187480566527485	0.0187485585455059	0.0187486305970451	0.0187483383054788	0.0187480206837911	0.0187479207518477	0.0187480512341154	0.018748268389838
flux1:	0.67055694908956	0.0185480644234051	0.0185481231114426	0.0185481786845416	0.0185482055468333	0.0185481839664209	0.0185481132184747	0.0185480196393538	0.0185479510741605	0.0185479548668759	0.0185480471771326	0.0185481912936338	0.0185483041890995	0.0185482988556817	0.0185481470271926	0.0185479236968521	0.0185477885156675	0.0185478851161338	0.018548199650927	0.0185484904633134	0.0185484234453636	0.0185479360359199	0.0185475462106484	0.0185479707555331	0.0185487790137244	0.0185481294580219	0.0185471539261296	0.0185493309622381	0.0185467724196666	0.0185500026935643	0.0185477064566861	0.0185464893639799	0.0185477064566861	0.0185500026935643	0.0185467724196666	0.0185493309622381	0.0185471539261296	0.0185481294580219	0.0185487790137244	0.0185479707555331	0.0185475462106484	0.0185479360359199	0.0185484234453636	0.0185484904633134	0.018548199650927	0.0185478851161338	0.0185477885156675	0.0185479236968521	0.0185481470271926
flux1:	0.670819397993313	0.0183338570762592	0.0183339300186751	0.0183339974834446	0.0183340279052024	0.0183340000589465	0.0183339168410964	0.0183338112370632	0.0183337371334566	0.0183337441410109	0.0183338459562208	0.0183340004061765	0.0183341193186285	0.0183341136887969	0.0183339569761463	0.0183337276657673	0.0183335877604968	0.0183336807546287	0.0183339918742357	0.0183342811397164	0.0183342195144243	0.0183337471397118	0.0183333729330367	0.0183337944264188	0.0183345783647106	0.0183339189826125	0.0183329547445029	0.018335105604989	0.0183325804441765	0.0183357872361117	0.0183335268165798	0.0183323264562415	0.0183335268165798	0.0183357872361117	0.0183325804441765	0.018335105604989	0.0183329547445029	0.0183339189826125	0.0183345783647106	0.0183337944264188	0.0183333729330367	0.0183337471397118	0.0183342195144243	0.0183342811397164	0.0183339918742357	0.0183336807546287	0.0183335877604968	0.0183337276657673	0.0183339569761463
flux1:	0.671081846897066	0.0181061204605881	0.0181062071190827	0.0181062857843066	0.0181063192855793	0.0181062851418339	0.0181061898613918	0.0181060728370433	0.0181059936608857	0.0181060039663216	0.0181061149667987	0.0181062792363302	0.0181064037674801	0.0181063977829836	0.018106236471471	0.0181060015941636	0.0181058572172213	0.0181059465406063	0.0181062539638441	0.0181065414722855	0.0181064853224783	0.0181060282453889	0.0181056696597145	0.0181060875891945	0.018106846848328	0.0181061785245099	0.0181052262845673	0.0181073494028784	0.0181048594823019	0.0181080401693739	0.018105817077926	0.0181046342954543	0.018105817077926	0.0181080401693739	0.0181048594823019	0.0181073494028784	0.0181052262845673	0.0181061785245099	0.018106846848328	0.0181060875891945	0.0181056696597145	0.0181060282453889	0.0181064853224783	0.0181065414722855	0.0181062539638441	0.0181059465406063	0.0181058572172214	0.0181060015941636	0.018106236471471
flux1:	0.67134429580082	0.0178654225564028	0.0178655221212916	0.0178656110473304	0.0178656470400565	0.0178656066494554	0.0178654999461265	0.0178653723779573	0.0178652887785995	0.0178653024751952	0.0178654221755054	0.0178655954881479	0.0178657250028806	0.0178657185029215	0.0178655529547889	0.017865313143368	0.0178651648098101	0.0178652505861488	0.0178655540606189	0.0178658394535163	0.0178657885939162	0.0178653468060978	0.0178650037078643	0.0178654176547783	0.0178661521577918	0.0178654760507883	0.0178645366546954	0.0178666305387807	0.0178641774637518	0.0178673292353297	0.0178651446649764	0.0178639801729432	0.0178651446649764	0.0178673292353297	0.0178641774637518	0.0178666305387807	0.0178645366546954	0.0178654760507883	0.0178661521577918	0.0178654176547783	0.0178650037078643	0.0178653468060978	0.0178657885939162	0.0178658394535163	0.0178655540606189	0.0178652505861488	0.0178651648098101	0.017865313143368	0.0178655529547889
flux1:	0.671606744704573	0.0176123580985302	0.017612469501814	0.0176125675378983	0.017612605368209	0.0176125588903585	0.0176124416353509	0.017612304645304	0.017612217417861	0.0176122345790543	0.0176123623196686	0.0176125436524055	0.0176126773098042	0.0176126700609554	0.0176125007297045	0.0176122568295149	0.0176121052933831	0.0176121878070403	0.0176124870914998	0.0176127698620672	0.0176127238559872	0.0176122971022633	0.0176119692419507	0.0176123788868867	0.0176130888264981	0.0176124063440905	0.0176114807586847	0.0176135439879044	0.0176111291164638	0.017614248999806	0.0176121038421567	0.0176109582263047	0.0176121038421567	0.017614248999806	0.0176111291164638	0.0176135439879044	0.0176114807586847	0.0176124063440905	0.0176130888264981	0.0176123788868867	0.0176119692419507	0.0176122971022633	0.0176127238559872	0.0176127698620672	0.0176124870914998	0.0176121878070403	0.0176121052933831	0.0176122568295149	0.0176125007297045
flux1:	0.671869193608326	0.0173475461308794	0.0173476680704854	0.0173477738993193	0.0173478128901355	0.0173477606137729	0.0173476338988246	0.0173474888189438	0.0173473988628287	0.0173474195150071	0.0173475544618394	0.017347742570271	0.0173478793608752	0.0173478710876717	0.0173476985274311	0.0173474515810353	0.017347297804115	0.0173473774689693	0.0173476723173849	0.0173479518168031	0.0173479100006493	0.0173474978094051	0.0173471848430164	0.0173475899676744	0.017348275786642	0.0173475885543027	0.0173466778435531	0.0173487090658887	0.0173463335199749	0.0173494184124936	0.0173473132804171	0.0173461870082666	0.0173473132804171	0.0173494184124936	0.0173463335199749	0.0173487090658887	0.0173466778435531	0.0173475885543027	0.017348275786642	0.0173475899676744	0.0173471848430164	0.0173474978094051	0.0173479100006493	0.0173479518168031	0.0173476723173849	0.0173473774689693	0.017347297804115	0.0173474515810353	0.0173476985274311
flux1:	0.67213164251208	0.0170716274911994	0.0170717584651862	0.0170718706524949	0.0170719101440811	0.0170718524994856	0.0170717176162162	0.0170715659461246	0.0170714742219753	0.0170714983216442	0.0170716394736868	0.0170718329252379	0.0170719717127477	0.0170719621273721	0.0170717869966901	0.017071538220982	0.0170713833353648	0.0170714606614463	0.0170717508095858	0.0170720262592529	0.017071987773807	0.01707158949201	0.0170712910030807	0.0170716914883624	0.0170723538535655	0.0170716636771393	0.017070768975214	0.0170727669050481	0.01707043158641	0.0170734782935151	0.0170714135491555	0.0170703069807249	0.0170714135491555	0.0170734782935151	0.01707043158641	0.0170727669050481	0.017070768975214	0.0170716636771393	0.0170723538535655	0.0170716914883624	0.0170712910030807	0.01707158949201	0.017071987773807	0.0170720262592529	0.0170717508095858	0.0170714606614463	0.0170713833353648	0.017071538220982	0.0170717869966901
flux1:	0.672394091415833	0.0167852622404336	0.0167854005894423	0.016785517635929	0.0167855570222865	0.016785494585208	0.0167853529956973	0.0167851963549175	0.0167851038420297	0.0167851312585653	0.0167852774634157	0.0167854746771496	0.0167856142426709	0.0167856030722932	0.0167854261320346	0.0167851768886578	0.0167850221546996	0.0167850977141085	0.0167853828693499	0.0167856533787222	0.0167856172059565	0.0167852320373765	0.0167849475585992	0.0167853433789752	0.0167859831501641	0.0167852919741193	0.0167844144565709	0.01678637787325	0.0167840834834357	0.0167870887607302	0.0167850645477602	0.0167839779479551	0.0167850645477602	0.0167870887607302	0.0167840834834357	0.01678637787325	0.0167844144565709	0.0167852919741193	0.0167859831501641	0.0167853433789752	0.0167849475585992	0.0167852320373765	0.0167856172059565	0.0167856533787222	0.0167853828693499	0.0167850977141085	0.0167850221546996	0.0167851768886578	0.0167854261320346
flux1:	0.672656540319586	0.0164891270507309	0.016489271006559	0.0164893913997104	0.0164894301590237	0.0164893636458987	0.016489216945835	0.0164890570231468	0.0164889646793894	0.0164889951842291	0.0164891451609013	0.0164893444522446	0.0164894835391499	0.016489470549682	0.0164892926550168	0.0164890444152465	0.0164888911766335	0.01648896557017	0.0164892454050135	0.0164895099943859	0.0164894749983885	0.0164891020435404	0.0164888310771837	0.0164892222915443	0.0164898404858682	0.016489150348561	0.0164882912026696	0.0164902189500022	0.0164879660136377	0.0164909266121199	0.0164889428910306	0.0164878764432221	0.0164889428910306	0.0164909266121199	0.0164879660136377	0.0164902189500022	0.0164882912026696	0.016489150348561	0.0164898404858682	0.0164892222915443	0.0164888310771837	0.0164891020435404	0.0164894749983885	0.0164895099943859	0.0164892454050135	0.01648896557017	0.0164888911766335	0.0164890444152465	0.0164892926550168
flux1:	0.672918989223339	0.0161839125660377	0.0161840603039391	0.016184182567235	0.0161842202850051	0.0161841505397381	0.0161840004158354	0.0161838389179306	0.0161837476438933	0.0161837809066213	0.0161839332746727	0.0161841329031806	0.0161842702607259	0.0161842552760016	0.0161840773627853	0.0161838316682488	0.0161836813059364	0.0161837551317503	0.0161840292812979	0.0161842869086712	0.016184251879154	0.0161838901754967	0.0161836322119036	0.0161840189512553	0.0161846167048002	0.0161839296922379	0.0161830900875343	0.0161849810743089	0.0161827699647973	0.016185682677657	0.0161837392628315	0.0161826930831307	0.0161837392628315	0.016185682677657	0.0161827699647973	0.0161849810743089	0.0161830900875343	0.0161839296922379	0.0161846167048002	0.0161840189512553	0.0161836322119036	0.0161838901754967	0.016184251879154	0.0161842869086712	0.0161840292812979	0.0161837551317503	0.0161836813059364	0.0161838316682487	0.0161840773627853
flux1:	0.673181438127093	0.0158703207490019	0.015870470441182	0.0158705931785108	0.0158706295624853	0.0158705575355481	0.0158704057191927	0.0158702443208375	0.0158701549296491	0.0158701905210354	0.0158703438347326	0.0158705420529362	0.0158706764769251	0.0158706593926125	0.0158704824587402	0.0158702408795101	0.0158700947662686	0.0158701685916675	0.0158704366551162	0.0158706862461268	0.0158706499429338	0.0158702985039328	0.015870053037531	0.0158704354900271	0.0158710140176687	0.01587033221726	0.0158695132771867	0.0158713664787252	0.015869197445444	0.0158720591550239	0.0158701557523454	0.0158691299040807	0.0158701557523454	0.0158720591550239	0.015869197445444	0.0158713664787252	0.0158695132771867	0.01587033221726	0.0158710140176687	0.0158704354900271	0.015870053037531	0.0158702985039328	0.0158706499429338	0.0158706862461268	0.0158704366551162	0.0158701685916675	0.0158700947662686	0.0158702408795101	0.0158704824587402
flux1:	0.673443887030846	0.0155490622276732	0.0155492120954617	0.0155493340288931	0.0155493689154165	0.0155492956364384	0.0155491438556786	0.0155489841534327	0.0155488973473196	0.0155489347489776	0.0155490875349889	0.0155492826363782	0.0155494130053857	0.0155493937972473	0.0155492188798164	0.0155489829714946	0.0155488424287017	0.0155489167660405	0.0155491783120162	0.0155494187917866	0.0155493799888381	0.0155490378406195	0.0155488043830203	0.0155491827769321	0.015549743331831	0.0155490687875497	0.0155482715631341	0.0155500860238295	0.0155479592198833	0.0155507669434058	0.0155489031871875	0.0155478976951124	0.0155489031871875	0.0155507669434058	0.0155479592198833	0.0155500860238295	0.0155482715631341	0.0155490687875497	0.015549743331831	0.0155491827769321	0.0155488043830203	0.0155490378406195	0.0155493799888381	0.0155494187917866	0.0155491783120162	0.0155489167660405	0.0155488424287017	0.0155489829714946	0.0155492188798163
flux1:	0.673706335934599	0.0152208536551871	0.0152210020175173	0.0152211220170334	0.0152211553689429	0.0152210819143083	0.0152209318463325	0.0152207753176176	0.0152206916718698	0.0152207302918385	0.0152208810887863	0.0152210714530783	0.0152211967590277	0.01522117548546	0.0152210036347812	0.0152207748962037	0.0152206411543596	0.0152207164416946	0.0152209710170581	0.015221201342752	0.0152211588699307	0.0152208250844151	0.0152206031743495	0.0152209777596624	0.0152215215937079	0.0152208562639954	0.0152200817102867	0.0152218565470101	0.0152197720566107	0.0152225229893504	0.0152206984774595	0.0152197133412481	0.0152206984774595	0.0152225229893504	0.0152197720566107	0.0152218565470101	0.0152200817102867	0.0152208562639954	0.0152215215937079	0.0152209777596624	0.0152206031743495	0.0152208250844151	0.0152211588699307	0.015221201342752	0.0152209710170581	0.0152207164416946	0.0152206411543596	0.0152207748962037	0.0152210036347812
flux1:	0.673968784838352	0.0148864150952869	0.0148865604113898	0.0148866775156643	0.0148867094123396	0.0148866368695508	0.0148864900957281	0.0148863380647039	0.0148862580192916	0.0148862972125438	0.0148864446106825	0.0148866287447046	0.0148867481169128	0.0148867249160007	0.0148865571676432	0.0148863370007777	0.0148862111650022	0.0148862877519371	0.0148865348935151	0.0148867540863653	0.0148867068679796	0.0148863805915834	0.0148861698015801	0.0148865408309586	0.0148870691573935	0.0148864148769758	0.014885663832864	0.0148873982390749	0.0148853561036648	0.0148880476583657	0.014886261984524	0.0148852971911633	0.014886261984524	0.0148880476583657	0.0148853561036648	0.0148873982390749	0.014885663832864	0.0148864148769758	0.0148870691573935	0.0148865408309586	0.0148861698015801	0.0148863805915834	0.0148867068679796	0.0148867540863654	0.0148865348935151	0.0148862877519371	0.0148862111650022	0.0148863370007777	0.0148865571676432
flux1:	0.674231233742106	0.014546467446155	0.0145466083507527	0.0145467217785953	0.0145467523991881	0.0145466818298945	0.0145465397952691	0.0145463934065824	0.0145463172652579	0.0145463563578902	0.0145464990371975	0.0145466756099676	0.0145467883321176	0.0145467634137133	0.0145466007598575	0.0145463904333399	0.0145462734548533	0.0145463515937405	0.0145465908422998	0.01454679801791	0.0145467451065463	0.0145464255837586	0.0145462255236281	0.0145465932335085	0.0145471071928556	0.0145464656394718	0.0145457388113532	0.0145474320616969	0.0145454323040105	0.0145480621455035	0.0145463149278947	0.0145453704626372	0.0145463149278947	0.0145480621455035	0.0145454323040105	0.0145474320616969	0.0145457388113532	0.0145464656394718	0.0145471071928556	0.0145465932335085	0.0145462255236281	0.0145464255837586	0.0145467451065463	0.01454679801791	0.0145465908422998	0.0145463515937406	0.0145462734548533	0.0145463904333399	0.0145466007598575
flux1:	0.674493682645859	0.0142017299146127	0.0142018652443577	0.0142019743969577	0.0142020039981704	0.0142019364017901	0.0142018003806452	0.0142016605816896	0.0142015885180312	0.0142016268337318	0.0142017635988041	0.0142019314696942	0.0142020369895487	0.014202010623119	0.0142018539845076	0.0142016546020805	0.0142015472563805	0.0142016270987956	0.0142018580144731	0.0142020524102778	0.0142019930150673	0.0142016796064442	0.0142014899237752	0.0142018545163383	0.0142023551465988	0.0142017278134268	0.0142010257630203	0.01420267721817	0.0142007198635252	0.0142032859376862	0.0142015768431667	0.0142006526987763	0.0142015768431667	0.0142032859376862	0.0142007198635252	0.01420267721817	0.0142010257630203	0.0142017278134268	0.0142023551465988	0.0142018545163383	0.0142014899237752	0.0142016796064442	0.0142019930150673	0.0142020524102778	0.0142018580144731	0.0142016270987955	0.0142015472563805	0.0142016546020805	0.0142018539845076
flux1:	0.674756131549612	0.0138529175522887	0.0138530463626995	0.0138531508172852	0.013853179707313	0.0138531159870952	0.0138529870558614	0.0138528545877463	0.0138527866572709	0.0138528235445741	0.0138529533549024	0.0138531115941151	0.0138532095261213	0.0138531820252908	0.0138530322250311	0.0138528446999117	0.0138527475720566	0.0138528291702292	0.0138530513485766	0.0138532323474745	0.0138531658560441	0.0138528580504021	0.0138526784283982	0.0138530400551278	0.0138535282670385	0.0138529164413802	0.0138522395778404	0.0138538486893169	0.0138519337835538	0.0138544343399529	0.0138527631033452	0.0138518592874392	0.0138527631033452	0.0138544343399529	0.0138519337835538	0.0138538486893169	0.0138522395778404	0.0138529164413802	0.0138535282670385	0.0138530400551278	0.0138526784283982	0.0138528580504021	0.0138531658560441	0.0138532323474745	0.0138530513485766	0.0138528291702292	0.0138527475720566	0.0138528446999117	0.0138530322250311
flux1:	0.675018580453365	0.0135007388648551	0.0135008604375253	0.0135009599334754	0.0135009884438694	0.0135009293770651	0.0135008083954456	0.0135006837924507	0.0135006199496596	0.0135006548085021	0.013500776802948	0.0135009247039022	0.0135010148251508	0.0135009865299947	0.0135008442703561	0.0135006693062943	0.0135005827833986	0.0135006660960861	0.0135008791838706	0.0135010463332124	0.0135009723268504	0.0135006697476718	0.0135004999007556	0.013500858648217	0.0135013352061555	0.0135007399547052	0.0135000885310192	0.0135016548457179	0.0134997824693411	0.0135022160771503	0.0135005825152925	0.0134996990556615	0.0135005825152925	0.0135022160771503	0.0134997824693411	0.0135016548457179	0.0135000885310192	0.0135007399547052	0.0135013352061555	0.013500858648217	0.0135004999007556	0.0135006697476718	0.0135009723268504	0.0135010463332124	0.0135008791838706	0.0135006660960861	0.0135005827833986	0.0135006693062943	0.0135008442703561
flux1:	0.675281029357119	0.0131458935048716	0.0131460073452413	0.0131461017640256	0.0131461302212661	0.0131460764348099	0.0131459640355728	0.0131458476324709	0.0131457877515065	0.0131458200576807	0.0131459335722698	0.0131460706558542	0.0131461528961269	0.0131461241543278	0.0131459899975266	0.0131458280770212	0.0131457523477786	0.0131458372499044	0.0131460409598404	0.0131461939851487	0.013146112246984	0.0131458146532618	0.0131456543209462	0.0131460101993221	0.0131464757082258	0.0131458978690147	0.0131452719825265	0.0131467951466896	0.0131449654249174	0.0131473309818762	0.0131457350022919	0.0131448719501518	0.0131457350022919	0.0131473309818762	0.0131449654249174	0.0131467951466896	0.0131452719825265	0.0131458978690147	0.0131464757082258	0.0131460101993221	0.0131456543209462	0.0131458146532618	0.013146112246984	0.0131461939851487	0.0131460409598404	0.0131458372499044	0.0131457523477786	0.0131458280770212	0.0131459899975266
flux1:	0.675543478260872	0.0127890700581821	0.012789175884626	0.012789265225195	0.0127892939236923	0.0127892458764657	0.0127891424639206	0.0127890344102205	0.0127889783077044	0.0127890076339604	0.0127891122124396	0.0127892382234422	0.0127893126502973	0.0127892837982881	0.01278915815205	0.0127890095318878	0.0127889445926703	0.0127890308879292	0.0127892250115835	0.0127893638246003	0.0127892743408569	0.0127889816228022	0.0127888305623704	0.0127891834971718	0.0127896383956207	0.0127890785765013	0.012788478173276	0.0127899579356649	0.0127881710442478	0.0127904677787045	0.0127889093829485	0.0127880668141554	0.0127889093829485	0.0127904677787045	0.0127881710442478	0.0127899579356649	0.012788478173276	0.0127890785765013	0.0127896383956207	0.0127891834971718	0.0127888305623704	0.0127889816228022	0.0127892743408569	0.0127893638246003	0.0127892250115835	0.0127890308879292	0.0127889445926703	0.0127890095318878	0.01278915815205
flux1:	0.675805927164625	0.0124309439331367	0.0124310416585293	0.0124311260099057	0.0124311551879773	0.0124311131603464	0.0124310189171142	0.0124309191970032	0.0124308666556109	0.0124308926883727	0.0124309880853195	0.0124311029816593	0.0124311697816639	0.0124311411268147	0.0124310242352772	0.0124308889492666	0.012430834616116	0.0124309220516779	0.012431106469895	0.0124312311707815	0.0124311341254156	0.0124308462956118	0.0124307042741621	0.0124310541013993	0.0124314986607898	0.0124309572441185	0.0124303821267495	0.0124318183408066	0.0124300745076279	0.0124323019738901	0.0124307812558006	0.0124299592701244	0.0124307812558006	0.0124323019738901	0.0124300745076279	0.0124318183408066	0.0124303821267495	0.0124309572441185	0.0124314986607898	0.0124310541013993	0.0124307042741621	0.0124308462956118	0.0124311341254156	0.0124312311707815	0.012431106469895	0.0124309220516779	0.012430834616116	0.0124308889492666	0.0124310242352772
flux1:	0.676068376068379	0.0120721753611976	0.0120722650684268	0.0120723445812818	0.0120723744014069	0.0120723384923288	0.0120722533936407	0.0120721618502211	0.0120721126416016	0.0120721351925277	0.0120722213691419	0.0120723253047964	0.0120723847621059	0.0120723565669112	0.012072248507172	0.0120721263756634	0.0120720823013052	0.0120721705837177	0.0120723452740478	0.0120724561477861	0.0120723519110411	0.0120720690917562	0.0120719358781548	0.0120722823431123	0.0120727166726452	0.0120721938256334	0.0120716436640072	0.0120730362888359	0.0120713357914539	0.0120734938588782	0.0120720109981252	0.0120712097167409	0.0120720109981252	0.0120734938588782	0.0120713357914539	0.0120730362888359	0.0120716436640072	0.0120721938256334	0.0120727166726452	0.0120722823431123	0.0120719358781548	0.0120720690917562	0.0120723519110411	0.0120724561477861	0.0120723452740478	0.0120721705837177	0.0120720823013052	0.0120721263756634	0.012072248507172
flux1:	0.676330824972132	0.0117134075166968	0.0117134894298156	0.0117135642887353	0.0117135948230744	0.011713564954666	0.0117134887891169	0.0117134051514269	0.0117133590572102	0.011713378069119	0.0117134551821463	0.0117135484848837	0.011713600958398	0.01171357342746	0.0117134741118261	0.0117133647573638	0.011713330452233	0.0117134192636443	0.0117135843044076	0.0117136818116764	0.0117135709232772	0.0117132933307387	0.0117131686879842	0.0117135114475975	0.0117139355046136	0.0117134311946649	0.0117129055391321	0.0117142546391729	0.0117125977986032	0.0117146866350216	0.0117132418864789	0.0117124614478857	0.0117132418864789	0.0117146866350216	0.0117125977986032	0.0117142546391729	0.0117129055391321	0.0117134311946649	0.0117139355046136	0.0117135114475975	0.0117131686879842	0.0117132933307387	0.0117135709232772	0.0117136818116764	0.0117135843044076	0.0117134192636443	0.011713330452233	0.0117133647573638	0.0117134741118261
flux1:	0.676593273875885	0.0113552647626764	0.0113553392154862	0.0113554096134681	0.0113554408352849	0.0113554167643746	0.011355349159814	0.0113552730711028	0.0113552299009288	0.0113552454479174	0.0113553138324382	0.0113553969776124	0.0113554428779014	0.0113554161483237	0.0113553253320608	0.0113552282003022	0.0113552030564859	0.0113552920703639	0.0113554476411546	0.0113555324041478	0.0113554155520137	0.0113551434784988	0.0113550271569421	0.0113553657856357	0.0113557793906725	0.0113552934048986	0.0113547917012632	0.0113560974445948	0.0113544846157465	0.0113565046659746	0.0113550983455525	0.011354338900173	0.0113550983455525	0.0113565046659746	0.0113544846157465	0.0113560974445948	0.0113547917012632	0.0113552934048986	0.0113557793906725	0.0113553657856357	0.0113550271569421	0.0113551434784988	0.0113554155520137	0.0113555324041478	0.0113554476411546	0.0113552920703639	0.0113552030564859	0.0113552282003022	0.0113553253320608
flux1:	0.676855722779638	0.010998351028845	0.0109984184327091	0.0109984845491791	0.0109985163304309	0.0109984976662809	0.0109984381193644	0.0109983691651545	0.0109983287708962	0.0109983410527796	0.0109984011998344	0.0109984747815812	0.0109985145486858	0.0109984886842775	0.0109984059784274	0.0109983203633063	0.0109983036802712	0.010998392575893	0.0109985389544938	0.0109986117383271	0.0109984897337886	0.0109982235284001	0.0109981152601846	0.0109984492588975	0.0109988521147061	0.0109983840827296	0.0109979056884529	0.0109991683437043	0.010997599902985	0.0109995518632648	0.010998184330924	0.0109974460346665	0.010998184330924	0.0109995518632648	0.010997599902985	0.0109991683437043	0.010997905688453	0.0109983840827296	0.0109988521147061	0.0109984492588975	0.0109981152601846	0.0109982235284001	0.0109984897337886	0.0109986117383271	0.0109985389544938	0.010998392575893	0.0109983036802712	0.0109983203633063	0.0109984059784274
flux1:	0.677118171683392	0.0106432483267311	0.0106433091393158	0.0106433711226546	0.01064340323765	0.0106433894647656	0.0106433373726147	0.0106432751072184	0.0106432373928386	0.0106432467243215	0.0106432992545215	0.0106433639557102	0.0106433980387835	0.0106433730282571	0.0106432979168878	0.0106432229888839	0.0106432139998787	0.0106433024749807	0.0106434400308282	0.0106435017213179	0.010643375471893	0.0106431155208644	0.0106430150158629	0.0106433438238724	0.0106437355375375	0.0106432849566399	0.0106428291576631	0.0106440490895762	0.0106425254202578	0.010644410209565	0.0106430818502854	0.0106423648573692	0.0106430818502854	0.010644410209565	0.0106425254202578	0.0106440490895762	0.0106428291576631	0.0106432849566399	0.0106437355375374	0.0106433438238724	0.0106430150158629	0.0106431155208644	0.010643375471893	0.0106435017213179	0.0106434400308282	0.0106433024749807	0.0106432139998787	0.0106432229888839	0.0106432979168878
flux1:	0.677380620587145	0.0102905154061341	0.0102905701025871	0.0102906280578125	0.0102906601924976	0.0102906506972372	0.0102906053896636	0.0102905493600123	0.0102905142867791	0.010290521082017	0.0102905667164048	0.010290623278652	0.0102906521182276	0.0102906278773551	0.0102905597384389	0.0102904945747671	0.0102904924728469	0.0102905802539731	0.0102907094384647	0.0102907610171681	0.0102906314979739	0.0102903782052945	0.0102902851487186	0.0102906081577774	0.0102909882650201	0.0102905545266802	0.0102901205543003	0.0102912982180361	0.0102898196940234	0.0102916384232107	0.0102903496267106	0.0102896540820649	0.0102903496267106	0.0102916384232107	0.0102898196940234	0.0102912982180361	0.0102901205543003	0.0102905545266802	0.0102909882650201	0.0102906081577774	0.0102902851487186	0.0102903782052945	0.0102906314979739	0.0102907610171681	0.0102907094384647	0.0102905802539731	0.0102904924728469	0.0102904945747671	0.0102905597384389
flux1:	0.677643069490898	0.00994068655594782	0.00994073560376471	0.00994078958566419	0.0099408213517982	0.00994081545137783	0.0099407762222124	0.00994072598810058	0.00994069357516457	0.0099406983285738	0.00994073785804981	0.00994078705298969	0.00994081106646817	0.00994078744395488	0.00994072557294844	0.009940669188471	0.00994067315120196	0.00994076000143736	0.00994088133550687	0.00994092385297778	0.00994079207783152	0.00994054584689991	0.0099404598986608	0.00994077646888519	0.00994114445960377	0.00994072687649289	0.00994031392377654	0.00994144985810102	0.00994001682677479	0.00994177076652921	0.00994052190652403	0.00993984793806344	0.00994052190652403	0.00994177076652921	0.00994001682677479	0.00994144985810102	0.00994031392377654	0.00994072687649289	0.00994114445960377	0.00994077646888519	0.0099404598986608	0.00994054584689991	0.00994079207783151	0.00994092385297778	0.00994088133550687	0.00994076000143736	0.00994067315120196	0.009940669188471	0.00994072557294844
flux1:	0.677905518394651	0.00959427055140374	0.0095943143899248	0.00959436440158181	0.00959439535482792	0.00959439232727005	0.00959435846349475	0.00959431361360447	0.00959428393420235	0.0095942871985282	0.00959432145314092	0.00959436405599976	0.00959438362672075	0.00959436041337584	0.00959430404849845	0.00959425542621793	0.0095942646382496	0.00959435036218636	0.00959446442168593	0.00959449896992102	0.00959436596312619	0.00959412718003498	0.00959404797583391	0.00959435745273418	0.00959471279684645	0.00959431062940279	0.00959391786668166	0.0095950126862133	0.0095936254510185	0.0095953159995823	0.00959410741334165	0.00959345512441006	0.00959410741334165	0.0095953159995823	0.0095936254510185	0.00959501268621329	0.00959391786668165	0.00959431062940279	0.00959471279684645	0.00959435745273417	0.00959404797583391	0.00959412718003498	0.00959436596312619	0.00959449896992102	0.00959446442168593	0.00959435036218636	0.0095942646382496	0.00959425542621793	0.00959430404849845
flux1:	0.678167967298405	0.00925174974873441	0.00925178877386933	0.00925183477020969	0.00925186443099544	0.00925186354461194	0.00925183435219933	0.00925179451555713	0.00925176768933815	0.00925177005207714	0.00925179987140426	0.00925183663772792	0.00925185210778351	0.00925182904841514	0.00925177739659395	0.00925173551667217	0.00925174918953235	0.00925183363546729	0.00925194103497159	0.00925196872000813	0.00925183548972661	0.00925160450866126	0.00925153166270144	0.00925183339471883	0.00925217556741483	0.00925178804919586	0.00925141463826665	0.00925246902499359	0.00925112782842355	0.00925275647997496	0.00925158844887592	0.00925095791112409	0.00925158844887591	0.00925275647997496	0.00925112782842355	0.00925246902499359	0.00925141463826665	0.00925178804919586	0.00925217556741484	0.00925183339471883	0.00925153166270144	0.00925160450866127	0.00925183548972661	0.00925196872000814	0.00925194103497159	0.00925183363546729	0.00925174918953235	0.00925173551667217	0.00925177739659395
flux1:	0.678430416202158	0.00891357932723522	0.00891361388166815	0.00891365577737744	0.00891368365328511	0.00891368419439047	0.00891365902000936	0.0089136238728017	0.0089136000549601	0.00891360211426342	0.00891362831997984	0.00891365996615101	0.00891367163288599	0.00891364844023618	0.00891360070270676	0.00891356456908972	0.00891358195772779	0.00891366501723111	0.00891376639293233	0.00891378830850324	0.00891365582249222	0.00891343295359773	0.00891336606272811	0.00891365941864698	0.008913987924232	0.00891361428535104	0.00891325939208144	0.00891427408638124	0.0089129790939631	0.00891454740846775	0.00891342014016773	0.00891281138710161	0.00891342014016773	0.00891454740846775	0.0089129790939631	0.00891427408638123	0.00891325939208144	0.00891361428535104	0.00891398792423199	0.00891365941864698	0.00891336606272811	0.00891343295359773	0.00891365582249222	0.00891378830850324	0.00891376639293233	0.00891366501723111	0.00891358195772778	0.00891356456908972	0.00891360070270676
flux1:	0.678692865105911	0.00858018667769445	0.00858021704648432	0.00858025472743011	0.00858028033585798	0.00858028163358114	0.00858025988160015	0.00858022914953389	0.0085802085175685	0.00858021085872375	0.00858023423028428	0.0085802614182351	0.00858026953419156	0.00858024590415413	0.008580201300769	0.00858016996465592	0.00858019038044345	0.00858027198556188	0.00858036797793977	0.00858038518100664	0.00858025434535631	0.00858003984529186	0.00857997849433051	0.00858026287995951	0.00858057727356675	0.00858021676163689	0.00857987956676606	0.00858085535817249	0.00857960664399727	0.00858111621923755	0.00858002983199532	0.00857944285339231	0.00858002983199532	0.00858111621923755	0.00857960664399727	0.00858085535817249	0.00857987956676606	0.00858021676163689	0.00858057727356675	0.00858026287995951	0.00857997849433051	0.00858003984529186	0.00858025434535631	0.00858038518100664	0.00858036797793978	0.00858027198556188	0.00858019038044345	0.00858016996465592	0.008580201300769
flux1:	0.678955314009665	0.00825197093520303	0.0082519973463918	0.00825203068353477	0.00825205357342258	0.008252055020703	0.00825203616520699	0.00825200962182804	0.00825199236083503	0.00825199553433924	0.00825201678850084	0.00825204011479665	0.00825204489070263	0.0082520205180374	0.00825197830943666	0.00825195088901385	0.00825197370908915	0.0082520538275469	0.00825214506448421	0.00825215855335477	0.00825203019470459	0.00825182425997838	0.00825176802791481	0.00825204290148085	0.00825234280805043	0.00825199470619216	0.00825167441419914	0.0082526121321613	0.00825140966642239	0.00825286211279187	0.00825181662235866	0.00825125135970969	0.00825181662235866	0.00825286211279187	0.0082514096664224	0.0082526121321613	0.00825167441419914	0.00825199470619216	0.00825234280805043	0.00825204290148085	0.00825176802791481	0.00825182425997838	0.0082520301947046	0.00825215855335476	0.00825214506448421	0.0082520538275469	0.00825197370908915	0.00825195088901385	0.00825197830943666
flux1:	0.679217762913418	0.00792930265343684	0.00792932528302147	0.00792935414772118	0.00792937391925016	0.00792937498935467	0.00792935858116392	0.00792933604273316	0.00792932233016373	0.00792932683227401	0.00792934660695962	0.007929366596214	0.00792936820648807	0.00792934280025701	0.00792930230718945	0.00792927800324124	0.00792930267625111	0.0079293813050855	0.00792946838605638	0.00792947908165815	0.00792935393320732	0.00792915669626068	0.00792910516300666	0.00792937004877366	0.00792965517882801	0.00792931882043306	0.00792901466642837	0.00792991517129987	0.00792875881021286	0.00793015572872976	0.00792915103812046	0.00792860738120943	0.00792915103812046	0.00793015572872975	0.00792875881021286	0.00792991517129987	0.00792901466642837	0.00792931882043306	0.00792965517882801	0.00792937004877366	0.00792910516300666	0.00792915669626068	0.00792935393320732	0.00792947908165815	0.00792946838605639	0.00792938130508549	0.00792930267625111	0.00792927800324124	0.00792930230718945
flux1:	0.679480211817171	0.00761252361666276	0.00761254259709075	0.00761256687670245	0.00761258319805099	0.0076125834562177	0.00761256912515073	0.00761255044281193	0.00761254043360381	0.00761254669008377	0.00761256553286167	0.00761258263524352	0.00761258122540232	0.00761255452340229	0.00761251514264347	0.0076124932498468	0.00761251929828864	0.0076125964564037	0.00761267993829237	0.00761268866902494	0.00761256736048858	0.00761237888839178	0.00761233164173816	0.0076125861414479	0.00761285630333364	0.0076125310834143	0.0076122423380858	0.00761310651256372	0.00761199599094167	0.00761333895479797	0.00761237484713586	0.00761185263182455	0.00761237484713586	0.00761333895479797	0.00761199599094167	0.00761310651256372	0.0076122423380858	0.0076125310834143	0.00761285630333364	0.0076125861414479	0.00761233164173816	0.00761237888839178	0.00761256736048858	0.00761268866902494	0.00761267993829237	0.0076125964564037	0.00761251929828864	0.0076124932498468	0.00761251514264347
flux1:	0.679742660720924	0.00730194678493971	0.00730196221615698	0.00730198182887562	0.00730199444932129	0.00730199355940411	0.00730198101224423	0.00730196606230361	0.00730195987521968	0.00730196822881078	0.00730198659003722	0.00730200118246545	0.00730199687777258	0.00730196865932419	0.00730192987580964	0.00730190978970575	0.00730193680919739	0.00730201252933689	0.00730209291435411	0.00730210040478596	0.00730198345629384	0.0073018037518227	0.00730176039426567	0.00730200419609274	0.00730225930450463	0.00730194468758988	0.00730167066029941	0.00730249940150844	0.00730143432816268	0.00730272486798713	0.00730180100250081	0.00730130000974228	0.00730180100250082	0.00730272486798713	0.00730143432816268	0.00730249940150844	0.00730167066029941	0.00730194468758988	0.00730225930450463	0.00730200419609274	0.00730176039426566	0.0073018037518227	0.00730198345629384	0.00730210040478596	0.00730209291435411	0.00730201252933688	0.00730193680919739	0.00730190978970575	0.00730192987580965
flux1:	0.680005109624678	0.00699785636729528	0.0069978683293131	0.00699788323733548	0.00699789199623154	0.00699788972247663	0.00699787873727548	0.00699786741044243	0.00699786511633621	0.00699787581827624	0.00699789404874045	0.00699790643922853	0.00699789935391608	0.00699786945047787	0.00699783084544877	0.0069978120652572	0.00699783972116186	0.0069979140417939	0.00699799176785162	0.00699799863137058	0.00699788645116153	0.00699771545595148	0.00699767561107362	0.0069979084958917	0.00699814857663288	0.00699784410129427	0.00699758414147896	0.00699837835386253	0.00699735820989677	0.00699859780277577	0.00699771371391843	0.00699723366998088	0.00699771371391842	0.00699859780277577	0.00699735820989676	0.00699837835386253	0.00699758414147896	0.00699784410129427	0.00699814857663289	0.0069979084958917	0.00699767561107363	0.00699771545595147	0.00699788645116153	0.00699799863137058	0.00699799176785162	0.0069979140417939	0.00699783972116186	0.00699781206525719	0.00699783084544877
flux1:	0.680267558528431	0.00670050801704324	0.0067005165829963	0.00670052680323542	0.00670053163463544	0.00670052783894842	0.00670051825642574	0.00670051044684571	0.00670051205942606	0.00670052526513028	0.00670054361785447	0.00670055405237539	0.00670054429879674	0.00670051260200538	0.00670047385713917	0.00670045598473036	0.00670048400663305	0.00670055696420515	0.00670063239799287	0.00670063913336832	0.00670053201900909	0.00670036961843097	0.00670033293655723	0.00670055478141827	0.0067007799724855	0.00670048525268483	0.00670023874975986	0.00670099933890467	0.0067000234788699	0.0067012135410448	0.00670036864060555	0.00669990921844918	0.00670036864060555	0.0067012135410448	0.0067000234788699	0.00670099933890467	0.00670023874975986	0.00670048525268483	0.0067007799724855	0.00670055478141827	0.00670033293655723	0.00670036961843097	0.0067005320190091	0.00670063913336832	0.00670063239799286	0.00670055696420515	0.00670048400663306	0.00670045598473036	0.00670047385713917
flux1:	0.680530007432184	0.00641012914288799	0.00641013439162165	0.00641014000340376	0.00641014093635021	0.0064101355716067	0.00641012728447798	0.00641012287932218	0.00641012834882304	0.00641014411764254	0.00641016275333777	0.00641017142452491	0.00641015912165924	0.00641012558853805	0.0064100864862027	0.00641006922166934	0.00641009739624019	0.00641016901821004	0.00641024245109527	0.00641024944277112	0.00641014758552461	0.00640999361489289	0.00640995977779004	0.00641017055662351	0.0064103811058251	0.00641009582936778	0.00640986221135973	0.00641059007883947	0.00640965773462442	0.00641079961767174	0.00640999319966027	0.00640955402137809	0.00640999319966027	0.00641079961767174	0.00640965773462442	0.00641059007883946	0.00640986221135973	0.00641009582936778	0.0064103811058251	0.00641017055662351	0.00640995977779004	0.0064099936148929	0.00641014758552461	0.00641024944277112	0.00641024245109527	0.00641016901821004	0.00641009739624019	0.00641006922166934	0.0064100864862027
flux1:	0.680792456335937	0.00612691932902778	0.00612692135637015	0.00612692250576045	0.00612691966047732	0.00612691276057606	0.00612690570166181	0.00612690457193714	0.00612691378191748	0.0061269320807089	0.00612695107626851	0.00612695813325737	0.00612694341407161	0.00612690806929723	0.00612686848921444	0.00612685162357634	0.0061268797863678	0.00612695008534355	0.00612702173209829	0.00612702925391413	0.00612693274580185	0.00612678699751595	0.00612675572195799	0.0061269555035945	0.00612715176301388	0.00612687568746575	0.00612665441862478	0.00612735045790762	0.00612646074515714	0.00612755573536054	0.00612678698337255	0.00612636762357618	0.00612678698337255	0.00612755573536054	0.00612646074515714	0.00612735045790762	0.00612665441862478	0.00612687568746575	0.00612715176301388	0.0061269555035945	0.00612675572195799	0.00612678699751595	0.00612693274580185	0.00612702925391413	0.0061270217320983	0.00612695008534355	0.0061268797863678	0.00612685162357634	0.00612686848921444
flux1:	0.681054905239691	0.00585105085711255	0.00585104978514682	0.00585104668577025	0.00585104026619518	0.0058510319336514	0.00585102606359465	0.00585102805670479	0.00585104082402696	0.00585106153411047	0.00585108089344801	0.00585108645218373	0.00585106946946406	0.00585103240472365	0.00585099231745201	0.00585097572309258	0.00585100374980062	0.0058510727190432	0.00585114271928555	0.00585115094122128	0.00585105978426971	0.00585092201549377	0.00585089305557773	0.00585108199929119	0.00585126441699338	0.00585099736347314	0.00585078794111945	0.00585145303454316	0.00585060496132661	0.00585165428187074	0.00585092227858234	0.00585052226859374	0.00585092227858234	0.00585165428187074	0.00585060496132661	0.00585145303454316	0.00585078794111945	0.00585099736347315	0.00585126441699338	0.00585108199929119	0.00585089305557773	0.00585092201549377	0.00585105978426971	0.00585115094122128	0.00585114271928555	0.0058510727190432	0.00585100374980062	0.00585097572309259	0.005850992317452
flux1:	0.681317354143444	0.00558266932265005	0.00558266530648788	0.00558265823692419	0.005582648520172	0.00558263891209795	0.00558263420744774	0.00558263914188556	0.00558265521975013	0.00558267814670995	0.00558269781320902	0.00558270196660141	0.00558268289698458	0.00558264426758841	0.00558260372533486	0.00558258734479804	0.00558261514247899	0.0055826827529291	0.00558275117506702	0.00558276017252858	0.00558267428965983	0.00558254423017068	0.00558251737832831	0.00558269572716711	0.00558286483660983	0.00558260668190329	0.00558240863275971	0.00558304364954	0.00558223612693512	0.00558324094249135	0.00558254468088888	0.00558216351358269	0.00558254468088888	0.00558324094249136	0.00558223612693512	0.00558304364954	0.00558240863275971	0.00558260668190329	0.00558286483660983	0.00558269572716711	0.00558251737832831	0.00558254423017068	0.00558267428965983	0.00558276017252858	0.00558275117506702	0.0055826827529291	0.00558261514247899	0.00558258734479804	0.00558260372533486
flux1:	0.681579803047197	0.00532189433825734	0.00532188757001529	0.00532187686803944	0.00532186419150223	0.00532185350481987	0.00532184994713434	0.00532185760952733	0.00532187669329148	0.00532190157898463	0.00532192144883071	0.00532192427621843	0.00532190332227608	0.0053218633413064	0.00532182246664218	0.00532180630042049	0.00532183379909587	0.00532189999799923	0.00532196684537675	0.00532197661048684	0.00532189585750694	0.00532177321737647	0.00532174830408921	0.00532191637632818	0.0053220727839832	0.00532182345144017	0.00532163632768965	0.00532224212289189	0.00532147397710869	0.00532243540034326	0.00532177379626928	0.00532141093140163	0.00532177379626928	0.00532243540034326	0.00532147397710869	0.0053222421228919	0.00532163632768965	0.00532182345144017	0.0053220727839832	0.00532191637632818	0.00532174830408922	0.00532177321737647	0.00532189585750694	0.00532197661048684	0.00532196684537675	0.00532189999799923	0.00532183379909588	0.00532180630042049	0.00532182246664218
flux1:	0.68184225195095	0.00506882031603728	0.00506881102591834	0.00506879708001895	0.00506878182687497	0.00506877028356145	0.00506876785005441	0.00506877799462557	0.00506879973000678	0.00506882626609542	0.00506884620179515	0.00506884777728074	0.0050688251676303	0.0050687840980025	0.00506874307109866	0.00506872716501644	0.00506875431002595	0.00506881902114162	0.00506888424001898	0.0050688946943488	0.00506881887250402	0.00506870334932924	0.00506868024161117	0.00506883842070214	0.00506898279241267	0.00506874224208429	0.00506856561736927	0.0050691430317442	0.00506841301738778	0.00506933211690245	0.00506870402248946	0.00506835889234671	0.00506870402248946	0.00506933211690246	0.00506841301738778	0.0050691430317442	0.00506856561736928	0.00506874224208428	0.00506898279241267	0.00506883842070214	0.00506868024161117	0.00506870334932924	0.00506881887250402	0.0050688946943488	0.00506888424001897	0.00506881902114162	0.00506875431002595	0.00506872716501644	0.00506874307109866
flux1:	0.682104700854704	0.0048235173212958	0.00482350577586859	0.00482348901460232	0.00482347159852451	0.00482345943160758	0.0048234580877167	0.00482347043807492	0.00482349443124497	0.00482352227355509	0.00482354211701447	0.00482354251634487	0.00482351850387356	0.00482347664875671	0.00482343569376072	0.00482342012650673	0.00482344687188686	0.00482350999718466	0.00482357348613553	0.00482358449430922	0.0048235133629151	0.00482340464836505	0.0048233832471286	0.00482353197055578	0.00482366501715696	0.00482343323561095	0.00482326670116432	0.00482381656172391	0.00482312337578538	0.00482400118499925	0.00482340540256848	0.00482307741777214	0.00482340540256848	0.00482400118499925	0.00482312337578537	0.00482381656172391	0.00482326670116432	0.00482343323561094	0.00482366501715696	0.00482353197055578	0.0048233832471286	0.00482340464836505	0.00482351336291511	0.00482358449430922	0.00482357348613553	0.00482350999718466	0.00482344687188686	0.00482342012650673	0.00482343569376072
flux1:	0.682367149758457	0.00458603198982049	0.00458601848775482	0.00458599936757792	0.00458598021740942	0.00458596765831639	0.0045859673524187	0.00458598160546217	0.00458600743447386	0.00458603621750367	0.00458605580212681	0.00458605510791143	0.00458602996629772	0.00458598765838603	0.00458594702954312	0.0045859319008378	0.00458595820391686	0.00458601962659963	0.00458608124688033	0.00458609263050241	0.00458602591920198	0.00458592370470892	0.00458590394117134	0.00458604368862886	0.00458616615134039	0.00458594314155795	0.00458578630262282	0.00458630942381462	0.00458565171998335	0.00458648924648086	0.00458592454250372	0.00458561309781612	0.00458592454250372	0.00458648924648086	0.00458565171998335	0.00458630942381462	0.00458578630262282	0.00458594314155795	0.00458616615134039	0.00458604368862886	0.00458590394117134	0.00458592370470892	0.00458602591920198	0.0045860926305024	0.00458608124688033	0.00458601962659963	0.00458595820391686	0.0045859319008378	0.00458594702954312
flux1:	0.68262959866221	0.00435638850098533	0.00435637336664087	0.00435635235889891	0.00435633190399947	0.00435631917172915	0.00435631983208031	0.00435633566368788	0.00435636289064691	0.00435639224160167	0.00435641140297804	0.00435640970815241	0.00435638372695123	0.00435634131709698	0.004356301285175	0.00435628670497374	0.00435631252228796	0.00435637211091865	0.00435643169735681	0.00435644324875098	0.00435638066902194	0.00435628465050501	0.0043562664818258	0.00435639776313049	0.0043565103991945	0.0043562961709073	0.00435614864356863	0.00435664582889589	0.00435602223180474	0.00435682046670613	0.00435628558545623	0.00435599006544473	0.00435628558545623	0.00435682046670613	0.00435602223180474	0.00435664582889589	0.00435614864356863	0.0043562961709073	0.0043565103991945	0.00435639776313049	0.0043562664818258	0.00435628465050501	0.00435638066902195	0.00435644324875098	0.00435643169735681	0.00435637211091865	0.00435631252228796	0.00435628670497374	0.004356301285175
flux1:	0.682892047565963	0.00413458959904218	0.00413457317440787	0.00413455075216417	0.0041345294090359	0.00413451670147694	0.00413451823531179	0.00413453530741804	0.00413456349081589	0.00413459304262267	0.00413461162748825	0.00413460903703995	0.00413458251565711	0.0041345403613695	0.00413450120088169	0.00413448727992449	0.00413451256447726	0.00413457017795005	0.00413462754991181	0.00413463904521461	0.00413458030081686	0.00413449018238405	0.0041344735867458	0.00413459692987817	0.00413470049886757	0.00413449505963897	0.00413435646815376	0.00413482851208472	0.00413423763112995	0.00413499755808368	0.00413449123465021	0.00413421101908343	0.00413449123465021	0.00413499755808368	0.00413423763112995	0.00413482851208472	0.00413435646815376	0.00413449505963897	0.00413470049886757	0.00413459692987817	0.0041344735867458	0.00413449018238405	0.00413458030081686	0.00413463904521461	0.00413462754991181	0.00413457017795005	0.00413451256447726	0.00413448727992449	0.00413450120088169
flux1:	0.683154496469717	0.0039206176550866	0.00392060029063054	0.0039205769159733	0.00392055507665601	0.00392054256422651	0.00392054485883843	0.0039205628274368	0.00392059153409253	0.00392062093694624	0.00392063881022338	0.00392063544129311	0.00392060868221313	0.00392056713649749	0.00392052911413872	0.00392051595605952	0.00392054065587311	0.00392059614894212	0.00392065112096621	0.00392066233218631	0.00392060712831762	0.00392052262494622	0.00392050759630273	0.00392062353593657	0.00392071878709817	0.00392052213439333	0.00392039210907246	0.00392083979908371	0.00392028024150033	0.00392100284495201	0.00392052381733261	0.00392025828620156	0.00392052381733261	0.00392100284495201	0.00392028024150033	0.00392083979908371	0.00392039210907246	0.00392052213439333	0.00392071878709817	0.00392062353593657	0.00392050759630273	0.00392052262494622	0.00392060712831763	0.00392066233218631	0.00392065112096621	0.00392059614894212	0.0039205406558731	0.00392051595605952	0.00392052911413871
flux1:	0.68341694537347	0.00371443576235288	0.00371441780736612	0.00371439391976333	0.00371437194235442	0.00371435976399562	0.00371436268951385	0.00371438121311229	0.00371441002923013	0.00371443896033101	0.00371445601016823	0.0037144519907181	0.00371442529236529	0.00371438469332925	0.0037143480579495	0.00371433575306519	0.00371435981091065	0.00371441303998096	0.00371446543171243	0.00371447613744269	0.00371442418844742	0.00371434502769004	0.00371433157040603	0.00371444063724301	0.00371452829817255	0.00371434041260007	0.00371421858826117	0.00371464270686916	0.00371411308979015	0.00371479936224303	0.00371434638228841	0.00371409492036638	0.00371434638228842	0.00371479936224303	0.00371411308979015	0.00371464270686916	0.00371421858826117	0.00371434041260007	0.00371452829817255	0.00371444063724301	0.00371433157040603	0.00371434502769004	0.00371442418844742	0.00371447613744269	0.00371446543171243	0.00371441303998097	0.00371435981091065	0.00371433575306519	0.0037143480579495
flux1:	0.683679394277223	0.00351598885768344	0.00351597065068768	0.00351594665685973	0.00351592485837485	0.00351591311980253	0.00351591653331543	0.00351593528137628	0.00351596382230381	0.00351599199356258	0.00351600813440341	0.00351600360070534	0.00351597725031269	0.00351593791190015	0.00351590288624453	0.00351589150705341	0.00351591486119542	0.00351596569008711	0.00351601533519815	0.00351602532974969	0.00351597636529963	0.0035159022881027	0.00351589041170017	0.00351599312287432	0.00351607388974848	0.00351589472959288	0.00351578074457536	0.00351618207122255	0.0035156810325032	0.00351633198055105	0.00351590382358973	0.0035156658244665	0.00351590382358973	0.00351633198055106	0.0035156810325032	0.00351618207122255	0.00351578074457536	0.00351589472959288	0.00351607388974848	0.00351599312287432	0.00351589041170017	0.0035159022881027	0.00351597636529964	0.00351602532974969	0.00351601533519815	0.0035159656900871	0.00351591486119542	0.00351589150705341	0.00351590288624453
flux1:	0.683941843180977	0.00332520486224034	0.00332518672198233	0.00332516298764851	0.00332514163929979	0.00332513041330757	0.00332513416393602	0.0033251528248655	0.00332518074323057	0.00332520790683204	0.00332522308063523	0.00332521817387214	0.00332519244070787	0.00332515464484673	0.00332512141919423	0.00332511101753427	0.0033251336032919	0.0033251819087069	0.00332522866255766	0.00332523776336659	0.00332519153310283	0.00332512229385442	0.00332511200806277	0.0033252088588216	0.00332528338833817	0.00332511288544334	0.00332500638115135	0.00332538569383227	0.00332491190147576	0.00332552855045589	0.00332512402348422	0.00332489889303175	0.00332512402348422	0.00332552855045589	0.00332491190147576	0.00332538569383227	0.00332500638115135	0.00332511288544334	0.00332528338833817	0.0033252088588216	0.00332511200806277	0.00332512229385442	0.00332519153310283	0.00332523776336659	0.00332522866255766	0.0033251819087069	0.0033251336032919	0.00332511101753427	0.00332512141919423
flux1:	0.68420429208473	0.00314199583476467	0.00314197805224762	0.00314195489597681	0.00314193422081779	0.00314192354934055	0.0031419274838492	0.00314194577215619	0.00314197276416174	0.00314199871598658	0.00314201289179731	0.00314200775408992	0.00314198288335115	0.00314194687371705	0.00314191560145826	0.00314190620720695	0.00314192795911029	0.00314197363556349	0.00314201738142365	0.00314202543466235	0.00314198171134758	0.00314191707729301	0.0031419083875748	0.00314199984438343	0.00314206874748927	0.00314190680449658	0.00314180742541568	0.00314216550194828	0.00314171766202567	0.00314230105920601	0.00314191900758335	0.00314170616683119	0.00314191900758335	0.00314230105920601	0.00314171766202567	0.00314216550194828	0.00314180742541568	0.00314190680449658	0.00314206874748927	0.00314199984438343	0.00314190838757479	0.00314191707729301	0.00314198171134758	0.00314202543466235	0.00314201738142365	0.00314197363556349	0.00314192795911029	0.00314190620720695	0.00314191560145825
flux1:	0.684466740988483	0.00296625913095929	0.00296624196286788	0.0029662196521379	0.00296619982491162	0.00296618972249598	0.00296619369103975	0.00296621135335464	0.00296623716311429	0.00296626174411587	0.00296627491624497	0.00296626968641697	0.00296624589404607	0.00296621187156039	0.00296618266666955	0.00296617428781284	0.00296619514212849	0.00296623810614439	0.00296627875986796	0.00296628564426639	0.00296624422554966	0.00296618397572459	0.00296617687941745	0.00296626337457116	0.00296632721198971	0.00296617370088511	0.00296608109500328	0.00296641871387492	0.00296599557688759	0.00296654679316411	0.00296618610580465	0.00296598499322327	0.00296618610580465	0.00296654679316411	0.00296599557688759	0.00296641871387492	0.00296608109500328	0.00296617370088511	0.00296632721198971	0.00296626337457115	0.00296617687941745	0.00296618397572459	0.00296624422554966	0.00296628564426639	0.00296627875986796	0.00296623810614439	0.00296619514212849	0.00296617428781284	0.00296618266666955
flux1:	0.684729189892236	0.00279787856285413	0.00279786222662392	0.00279784097607366	0.00279782212500785	0.00279781258330368	0.00279781644493807	0.00279783326466433	0.0027978576865614	0.00279788078227744	0.00279789296738371	0.00279788777676112	0.00279786524537848	0.00279783336547529	0.00279780630175854	0.00279779892561629	0.00279781882302056	0.0027978590164435	0.00279789652955771	0.00279790215850742	0.00279786286744432	0.00279780679127836	0.00279780127445908	0.00279788320223036	0.00279794248173892	0.00279779724362085	0.00279771106317496	0.00279802900391639	0.00279762936960056	0.002798149499739	0.00279780911283846	0.00279761918604601	0.00279780911283846	0.002798149499739	0.00279762936960056	0.00279802900391639	0.00279771106317496	0.00279779724362085	0.00279794248173892	0.00279788320223036	0.00279780127445908	0.00279780679127836	0.00279786286744431	0.00279790215850742	0.00279789652955771	0.0027978590164435	0.00279781882302056	0.00279779892561629	0.00279780630175854
flux1:	0.68499163879599	0.00263672555231692	0.00263671022298805	0.00263669019473819	0.0026366724049634	0.00263666339784095	0.0026366670254752	0.00263668282593326	0.00263670570507796	0.00263672724352158	0.00263673847690984	0.00263673344541871	0.00263671232149854	0.00263668269311817	0.00263665780505909	0.00263665140042999	0.00263667028862543	0.00263670768094157	0.00263674204217579	0.00263674636424599	0.00263670904874734	0.00263665694448582	0.00263665297962568	0.00263673069391745	0.00263678586927068	0.00263664871521676	0.00263656861768009	0.00263686766074516	0.00263649038136595	0.00263698054287205	0.00263665944224775	0.00263648017917126	0.00263665944224775	0.00263698054287205	0.00263649038136595	0.00263686766074516	0.00263656861768009	0.00263664871521676	0.00263678586927068	0.00263673069391745	0.00263665297962568	0.00263665694448582	0.00263670904874734	0.00263674636424599	0.00263674204217579	0.00263670768094157	0.00263667028862543	0.00263665140042999	0.00263665780505909
flux1:	0.685254087699743	0.00248266027319905	0.00248264608208526	0.00248262738791243	0.00248261070613468	0.00248260219504695	0.00248260547958224	0.00248262012559267	0.00248264135653188	0.00248266130475243	0.00248267163619963	0.00248266686898333	0.00248264726133099	0.00248261994752966	0.00248259723250713	0.00248259175248535	0.00248260958858215	0.00248264417820286	0.00248267541354122	0.00248267841158115	0.00248264294298264	0.00248259461606289	0.00248259216050607	0.00248266597393335	0.00248271744528535	0.00248258815816963	0.00248251380739637	0.00248279473354877	0.00248243871577192	0.0024829000465168	0.00248259726867379	0.00248242816820851	0.00248259726867379	0.0024829000465168	0.00248243871577192	0.00248279473354877	0.00248251380739637	0.00248258815816963	0.00248271744528535	0.00248266597393335	0.00248259216050607	0.00248259461606289	0.00248264294298264	0.00248267841158115	0.00248267541354122	0.00248264417820286	0.00248260958858215	0.00248259175248535	0.00248259723250713
flux1:	0.685516536603496	0.00233553277694493	0.00233551981204853	0.00233550251712728	0.00233548695716784	0.0023354788964121	0.00233548174987909	0.00233549514781409	0.00233551467171214	0.00233553303134296	0.00233554252074832	0.00233553810547447	0.00233552008499894	0.00233549510500674	0.00233547452662902	0.00233546991184763	0.00233548666436437	0.00233551847886962	0.0023355466502602	0.00233554833929618	0.00233551461024975	0.00233546987175067	0.00233546886701244	0.00233553905129309	0.0023355871669359	0.00233546550403172	0.00233539657147723	0.0023356601607069	0.00233532436617107	0.0023357580209324	0.00233547265299401	0.0023353132352144	0.00233547265299401	0.0023357580209324	0.00233532436617107	0.0023356601607069	0.00233539657147723	0.00233546550403172	0.0023355871669359	0.00233553905129309	0.00233546886701244	0.00233546987175067	0.00233551461024975	0.00233554833929618	0.00233554665026019	0.00233551847886962	0.00233548666436437	0.00233546991184763	0.00233547452662902
flux1:	0.685778985507249	0.00219518409685426	0.00219517240487069	0.00219515653274947	0.00219514208156821	0.00219513442315002	0.00219513678073526	0.00219514887714111	0.0021951666776978	0.00219518347981618	0.00219519219294027	0.00219518819791294	0.00219517179862828	0.00219514913114373	0.00219513062342668	0.00219512680549706	0.00219514245587151	0.00219517155125801	0.00219519675415087	0.00219519717830734	0.00219516510019397	0.00219512376545695	0.00219512413730526	0.00219519092480731	0.00219523598401903	0.00219512168021349	0.0021950578461565	0.00219530487616751	0.00219498832090658	0.00219539546701037	0.0021951266456709	0.00219497645165363	0.0021951266456709	0.00219539546701036	0.00219498832090658	0.00219530487616751	0.0021950578461565	0.00219512168021349	0.00219523598401903	0.0021951909248073	0.00219512413730526	0.00219512376545695	0.00219516510019397	0.00219519717830734	0.00219519675415087	0.00219517155125801	0.00219514245587151	0.00219512680549706	0.00219513062342668
flux1:	0.686041434411003	0.00206144732655586	0.00206143691624156	0.00206142245469413	0.00206140907853648	0.00206140177640096	0.00206140359732549	0.00206141437627977	0.00206143047468118	0.00206144577429667	0.00206145377881477	0.00206145025195136	0.00206143547309026	0.00206141506056899	0.00206139853268388	0.00206139543762372	0.00206140998116374	0.00206143644018213	0.00206145880009678	0.00206145802878063	0.00206142752883498	0.00206138941633075	0.00206139107558656	0.00206145466185426	0.00206149691863639	0.00206138969008115	0.00206133064478313	0.00206156188911048	0.00206126364199483	0.00206164545425826	0.00206139236392677	0.0020612509552504	0.00206139236392677	0.00206164545425826	0.00206126364199483	0.00206156188911048	0.00206133064478313	0.00206138969008115	0.00206149691863639	0.00206145466185426	0.00206139107558656	0.00206138941633075	0.00206142752883498	0.00206145802878063	0.00206145880009678	0.00206143644018213	0.00206140998116374	0.00206139543762372	0.00206139853268389
flux1:	0.686303883314756	0.0019341486686408	0.00193413951526804	0.00193412642265803	0.00193411407300685	0.00193410708646821	0.00193410835375026	0.00193411783316479	0.00193413228237467	0.00193414615283889	0.00193415351488585	0.00193415048356517	0.00193413729264631	0.00193411904632525	0.00193410438765185	0.00193410193912485	0.00193411538536736	0.00193413931506558	0.00193415898340623	0.00193415710699287	0.00193412812531353	0.00193409305580541	0.00193409589977339	0.00193415644683907	0.00193419611431729	0.0019340956623458	0.001934041107094	0.00193425733291938	0.00193397651329621	0.00193433416847873	0.00193409603878713	0.00193396299677458	0.00193409603878713	0.00193433416847873	0.00193397651329621	0.00193425733291938	0.001934041107094	0.0019340956623458	0.00193419611431729	0.00193415644683906	0.00193409589977339	0.00193409305580541	0.00193412812531353	0.00193415710699287	0.00193415898340623	0.00193413931506558	0.00193411538536735	0.00193410193912485	0.00193410438765185
flux1:	0.686566332218509	0.00181310844979636	0.00181310050038918	0.00181308871220225	0.00181307733126804	0.00181307062753723	0.00181307134673044	0.0018130795738426	0.00181309245253794	0.00181310498013408	0.00181311176146737	0.00181310923320696	0.00181309756986852	0.00181308137526282	0.00181306846050442	0.00181306658272995	0.00181307895521189	0.00181310048382686	0.00181311763317073	0.00181311475841987	0.0018130872450177	0.00181305504104752	0.00181305895547098	0.00181311659575205	0.0018131538510191	0.00181305986617172	0.00181300951416461	0.00181321147990916	0.00181294725462647	0.00181328192559485	0.00181305802844191	0.00181293295321093	0.00181305802844191	0.00181328192559485	0.00181294725462647	0.00181321147990916	0.00181300951416461	0.00181305986617172	0.0018131538510191	0.00181311659575205	0.00181305895547098	0.00181305504104751	0.0018130872450177	0.00181311475841987	0.00181311763317073	0.00181310048382686	0.00181307895521189	0.00181306658272995	0.00181306846050442
flux1:	0.686828781122262	0.00169814209918842	0.0016981352782239	0.00169812471345493	0.00169811423899936	0.00169810779477526	0.0016981079918223	0.00169811503813344	0.00169812644456965	0.00169813772349612	0.00169814397935241	0.00169814194323225	0.00169813172362551	0.0016981174462444	0.0016981061403904	0.00169810476061867	0.00169811609609613	0.00169813536945186	0.00169815018853307	0.00169814643394391	0.00169812034595541	0.00169809083165629	0.00169809569307815	0.00169815053366	0.00169818552285057	0.00169809768886432	0.00169805126591081	0.00169823971868839	0.00169799129868419	0.0016983041484888	0.00169809379478384	0.00169797630416769	0.00169809379478384	0.0016983041484888	0.00169799129868418	0.00169823971868839	0.00169805126591081	0.00169809768886432	0.00169818552285057	0.00169815053366	0.00169809569307815	0.00169809083165629	0.00169812034595541	0.00169814643394391	0.00169815018853307	0.00169813536945186	0.00169811609609613	0.00169810476061867	0.0016981061403904
flux1:	0.687091230026016	0.00158906108724571	0.00158905530251406	0.00158904586964256	0.00158903623899435	0.00158903004114409	0.00158902975952067	0.00158903571544177	0.00158904576150229	0.00158905588941701	0.00158906166708862	0.0015890600958059	0.0015890512173365	0.0015890387083828	0.0015890288713394	0.00158902792182551	0.00158903826900364	0.00158905544658218	0.00158906813518221	0.00158906362647305	0.00158903892563872	0.0015890119268589	0.00158901760526426	0.00158906973237779	0.00158910257578319	0.00158902057342255	0.0015889778184383	0.00158915349145328	0.00158892012808373	0.0015892123041284	0.00158901484038628	0.00158890456878213	0.00158901484038628	0.0015892123041284	0.00158892012808373	0.00158915349145328	0.0015889778184383	0.00158902057342255	0.00158910257578319	0.00158906973237779	0.00158901760526426	0.0015890119268589	0.00158903892563872	0.00158906362647305	0.00158906813518221	0.00158905544658218	0.00158903826900364	0.00158902792182551	0.0015890288713394
flux1:	0.687353678929769	0.00148567382241101	0.00148566897075276	0.00148566057309453	0.00148565172628077	0.00148564577168512	0.00148564506903184	0.00148565003848438	0.00148565884413112	0.00148566791837148	0.00148567325648558	0.00148567210890208	0.00148566445511013	0.00148565355695526	0.00148564504770386	0.0014856444671496	0.00148565388500689	0.00148566913585815	0.00148567989979508	0.00148567476566358	0.00148565141614303	0.00148562676084839	0.00148563312246406	0.00148568260598106	0.00148571340303397	0.00148563691366028	0.00148559757895601	0.00148576118892778	0.00148554217019389	0.0014858147986623	0.00148562960358531	0.00148552620078168	0.00148562960358531	0.0014858147986623	0.00148554217019389	0.00148576118892778	0.00148559757895601	0.00148563691366028	0.00148571340303397	0.00148568260598106	0.00148563312246406	0.00148562676084839	0.00148565141614303	0.00148567476566359	0.00148567989979508	0.00148566913585815	0.00148565388500689	0.0014856444671496	0.00148564504770386
flux1:	0.687616127833522	0.00138778650382943	0.00138778247650553	0.00138777501678805	0.00138776689876364	0.00138776119344432	0.00138776013789184	0.00138776423308874	0.00138777192138398	0.00138778003592883	0.00138778496437409	0.00138778418840473	0.00138777763378862	0.00138776818504809	0.00138776086523056	0.00138776059969558	0.00138776915550041	0.00138778265414966	0.00138779170053369	0.00138778606882219	0.00138776403539123	0.00138774155430105	0.00138774846443167	0.00138779536222078	0.00138782419620668	0.00138775290500583	0.00138771675637296	0.00138786900106372	0.00138766364787897	0.00138791782855706	0.00138774430972072	0.00138764743974825	0.00138774430972072	0.00138791782855706	0.00138766364787897	0.00138786900106372	0.00138771675637296	0.00138775290500583	0.00138782419620668	0.00138779536222078	0.00138774846443167	0.00138774155430104	0.00138776403539123	0.00138778606882219	0.00138779170053369	0.00138778265414966	0.00138776915550041	0.00138776059969558	0.00138776086523056
flux1:	0.687878576737275	0.00129520392834539	0.00129520061584302	0.00129519399991196	0.00129518656192282	0.00129518111959631	0.00129517978598633	0.00129518312258556	0.00129518981540888	0.00129519705860142	0.00129520159901824	0.00129520113470501	0.00129519554931453	0.00129518738938591	0.00129518112625557	0.00129518112956713	0.00129518889669216	0.00129520081919065	0.00129520835208503	0.00129520234644253	0.00129518159309212	0.00129516112049352	0.00129516844628336	0.00129521280829227	0.00129523975067202	0.00129517334948333	0.00129514016609025	0.00129528172200526	0.00129508938462617	0.00129532618623437	0.00129516377697354	0.0012950731170156	0.00129516377697354	0.00129532618623437	0.00129508938462617	0.00129528172200526	0.00129514016609025	0.00129517334948333	0.00129523975067202	0.00129521280829227	0.00129516844628336	0.00129516112049352	0.00129518159309212	0.00129520234644253	0.00129520835208503	0.00129520081919065	0.00129518889669216	0.00129518112956713	0.00129518112625557
flux1:	0.688141025641029	0.00120773025056818	0.00120772754669704	0.00120772168631908	0.0012077148864782	0.0012077097266973	0.00120770819288703	0.00120771088567218	0.00120771670020758	0.00120772315321786	0.00120772731994655	0.00120772710256697	0.00120772235621847	0.00120771532918273	0.00120770999789627	0.00120771023160957	0.00120771728725121	0.00120772780749656	0.00120773402409189	0.00120772776119245	0.00120770825012721	0.00120768962480869	0.00120769723783075	0.00120773910978596	0.00120776422404306	0.00120770241375324	0.00120767198787293	0.00120780350819225	0.00120762356291138	0.00120784401903351	0.00120769217560427	0.00120760741499605	0.00120769217560427	0.00120784401903351	0.00120762356291138	0.00120780350819225	0.00120767198787293	0.00120770241375324	0.00120776422404306	0.00120773910978596	0.00120769723783075	0.00120768962480869	0.00120770825012721	0.00120772776119245	0.00120773402409189	0.00120772780749656	0.00120771728725121	0.00120771023160957	0.00120770999789627
flux1:	0.688403474544782	0.00112516969514362	0.00112516750033147	0.0011251623151101	0.00112515611829849	0.00112515126434779	0.00112514960776259	0.0011251517669633	0.0011251568129865	0.0011251625489576	0.00112516635032684	0.00112516631339797	0.00112516227939508	0.00112515623722043	0.00112515172247899	0.00112515215545659	0.00112515857836275	0.00112516786479391	0.00112517295217195	0.00112516653951871	0.00112514823053405	0.00112513129677674	0.0011251390753664	0.00112517850200852	0.00112520184696277	0.00112514433944944	0.00112511647604372	0.0011252385888335	0.00112507043501163	0.00112527554068014	0.00112513373975169	0.00112505457908837	0.00112513373975169	0.00112527554068014	0.00112507043501163	0.0011252385888335	0.00112511647604372	0.00112514433944944	0.00112520184696277	0.00112517850200852	0.0011251390753664	0.00112513129677674	0.00112514823053405	0.00112516653951871	0.00112517295217195	0.00112516786479391	0.00112515857836275	0.00112515215545659	0.00112515172247899
flux1:	0.688665923448535	0.00104732722072851	0.00104732544447716	0.00104732086294208	0.00104731524016886	0.00104731071687452	0.00104730901144412	0.0010473107397663	0.001047315117721	0.00104732020151665	0.00104732364135032	0.00104732371940721	0.0010473202776837	0.00104731508270758	0.00104731127978304	0.00104731188747256	0.00104731775577305	0.00104732596852007	0.00104733010105213	0.0010473236353687	0.00104730648557055	0.00104729109413806	0.00104729892540599	0.00104733595320514	0.00104735758576132	0.00104730410538821	0.00104727862157719	0.00104739192831635	0.00104723498580728	0.00104742569477855	0.00104729343128932	0.00104721958165643	0.00104729343128932	0.00104742569477855	0.00104723498580728	0.00104739192831635	0.00104727862157719	0.00104730410538821	0.00104735758576132	0.00104733595320513	0.00104729892540599	0.00104729109413806	0.00104730648557055	0.0010473236353687	0.00104733010105213	0.00104732596852007	0.00104731775577305	0.00104731188747256	0.00104731127978304
flux1:	0.688928372352288	9.74009135502878e-4	9.74007698013429e-4	9.74003657979015e-4	9.73998585345809e-4	9.7399441694583e-4	9.73992730525423e-4	9.73994120920698e-4	9.73997920737759e-4	9.74002409191058e-4	9.74005488414461e-4	9.74005619464349e-4	9.74002659098755e-4	9.73998185796377e-4	9.73995001000944e-4	9.7399576449543e-4	9.74001153716654e-4	9.74008442260081e-4	9.74011779655624e-4	9.74005345843071e-4	9.73989309663565e-4	9.73975318735729e-4	9.73983100212902e-4	9.74017779534396e-4	9.74037756859233e-4	9.73988041540605e-4	9.73964765987128e-4	9.74069840432867e-4	9.73923547432456e-4	9.74100770161344e-4	9.73977555554588e-4	9.73908737886679e-4	9.73977555554588e-4	9.74100770161344e-4	9.73923547432456e-4	9.74069840432868e-4	9.73964765987128e-4	9.73988041540605e-4	9.74037756859234e-4	9.74017779534395e-4	9.73983100212902e-4	9.73975318735728e-4	9.73989309663566e-4	9.74005345843071e-4	9.74011779655625e-4	9.74008442260081e-4	9.74001153716654e-4	9.73995764495431e-4	9.73995001000944e-4
flux1:	0.689190821256042	9.05023664373662e-4	9.05022497391613e-4	9.05018945703694e-4	9.05014403119567e-4	9.05010611319559e-4	9.05009003662449e-4	9.05010137828326e-4	9.05013438413777e-4	9.05017380966084e-4	9.05020099202361e-4	9.05020226780832e-4	9.05017647864273e-4	9.05013783940505e-4	9.05011134613914e-4	9.05012039578925e-4	9.05017020909087e-4	9.05023522278746e-4	9.05026208273467e-4	9.05019878891416e-4	9.05004908346518e-4	9.04992184349925e-4	9.0499982523624e-4	9.05032211950602e-4	9.05050593092321e-4	9.05004394956692e-4	9.04983167195311e-4	9.05080554598831e-4	9.04944365929343e-4	9.05108968229983e-4	9.04994329067656e-4	9.04930273635371e-4	9.04994329067656e-4	9.05108968229983e-4	9.04944365929343e-4	9.05080554598831e-4	9.04983167195311e-4	9.05004394956691e-4	9.05050593092322e-4	9.05032211950601e-4	9.04999825236241e-4	9.04992184349926e-4	9.05004908346519e-4	9.05019878891415e-4	9.05026208273467e-4	9.05023522278747e-4	9.05017020909088e-4	9.05012039578925e-4	9.05011134613914e-4
flux1:	0.689453270159795	8.40181468315546e-4	8.4018051527916e-4	8.40177407084265e-4	8.40173376869629e-4	8.40169979183224e-4	8.40168500496158e-4	8.40169448066115e-4	8.40172317363632e-4	8.40175756980192e-4	8.40178114041905e-4	8.40178188823254e-4	8.40175903690886e-4	8.40172550554995e-4	8.40170364653917e-4	8.40171400200848e-4	8.40176039054551e-4	8.40181876573798e-4	8.40184038223693e-4	8.40177873439158e-4	8.40163918571431e-4	8.4015233686795e-4	8.40159758873578e-4	8.40189915425779e-4	8.40206762409132e-4	8.40163848101717e-4	8.40144517840179e-4	8.4023473451208e-4	8.40108120334761e-4	8.40260922696025e-4	8.40154399635189e-4	8.40094845655107e-4	8.40154399635189e-4	8.40260922696025e-4	8.40108120334761e-4	8.4023473451208e-4	8.40144517840179e-4	8.40163848101717e-4	8.40206762409131e-4	8.40189915425779e-4	8.40159758873578e-4	8.4015233686795e-4	8.40163918571431e-4	8.40177873439158e-4	8.40184038223692e-4	8.40181876573797e-4	8.40176039054551e-4	8.40171400200848e-4	8.40170364653917e-4
flux1:	0.689715719063548	7.79296116563345e-4	7.79295332163027e-4	7.79292629838353e-4	7.79289095341365e-4	7.79286103785718e-4	7.79284793866115e-4	7.79285612222466e-4	7.7928810774317e-4	7.7929108199566e-4	7.7929307919442e-4	7.79293060134178e-4	7.79290993995885e-4	7.79288066695932e-4	7.79286282074899e-4	7.7928743965169e-4	7.79291794565163e-4	7.79297077125e-4	7.7929882465431e-4	7.79292872591352e-4	7.79279882040768e-4	7.79269327445564e-4	7.79276465230599e-4	7.7930446120156e-4	7.79319839645173e-4	7.79279990315278e-4	7.79262416733669e-4	7.79345949948219e-4	7.79228394881426e-4	7.79370172389073e-4	7.7927131949335e-4	7.79216014851085e-4	7.7927131949335e-4	7.79370172389073e-4	7.79228394881426e-4	7.79345949948219e-4	7.79262416733669e-4	7.79279990315278e-4	7.79319839645173e-4	7.79304461201559e-4	7.79276465230599e-4	7.79269327445564e-4	7.79279882040768e-4	7.79292872591352e-4	7.7929882465431e-4	7.79297077125e-4	7.79291794565163e-4	7.7928743965169e-4	7.79286282074899e-4
flux1:	0.689978167967302	7.22184512610247e-4	7.22183861881584e-4	7.22181533760316e-4	7.22178478089091e-4	7.22175898277076e-4	7.22174786202291e-4	7.22175520824929e-4	7.22177690531941e-4	7.22180232747272e-4	7.22181873964492e-4	7.22181728975989e-4	7.22179820002322e-4	7.22177246707467e-4	7.22175810180185e-4	7.22177082539667e-4	7.22181204410108e-4	7.22186026239218e-4	7.22187453376007e-4	7.22181750793099e-4	7.22169672441863e-4	7.22160039552684e-4	7.22166840785138e-4	7.22192752992921e-4	7.22206732306603e-4	7.2216974332993e-4	7.22153794399102e-4	7.2223110261715e-4	7.22122105224507e-4	7.22253588030185e-4	7.22161972379612e-4	7.22110673452946e-4	7.22161972379612e-4	7.22253588030185e-4	7.22122105224508e-4	7.22231102617151e-4	7.22153794399102e-4	7.22169743329931e-4	7.22206732306603e-4	7.2219275299292e-4	7.22166840785139e-4	7.22160039552684e-4	7.22169672441863e-4	7.221817507931e-4	7.22187453376007e-4	7.22186026239217e-4	7.22181204410108e-4	7.22177082539667e-4	7.22175810180185e-4
flux1:	0.690240616871055	6.68667275182534e-4	6.68666732261656e-4	6.68664751277026e-4	6.68662156227511e-4	6.68659986869954e-4	6.6865909118535e-4	6.68659776436829e-4	6.68661659873062e-4	6.68663800261293e-4	6.68665092743445e-4	6.68664798931482e-4	6.68662997866604e-4	6.68660718991265e-4	6.68659585256753e-4	6.68660965550114e-4	6.68664897216349e-4	6.6866933809791e-4	6.68670522821409e-4	6.68665096041337e-4	6.68653877683713e-4	6.68645071013387e-4	6.68651496077785e-4	6.68675408276967e-4	6.68688061503464e-4	6.68653741990759e-4	6.68639293827572e-4	6.68710807210208e-4	6.6860987981359e-4	6.68731754081575e-4	6.68646955637774e-4	6.68599427204509e-4	6.68646955637774e-4	6.68731754081575e-4	6.6860987981359e-4	6.68710807210208e-4	6.68639293827572e-4	6.6865374199076e-4	6.68688061503465e-4	6.68675408276967e-4	6.68651496077786e-4	6.68645071013387e-4	6.68653877683713e-4	6.68665096041337e-4	6.68670522821408e-4	6.6866933809791e-4	6.68664897216349e-4	6.68660965550114e-4	6.68659585256753e-4
flux1:	0.690503065774808	6.1856907554852e-4	6.18568622216533e-4	6.18566964571604e-4	6.1856480980591e-4	6.18563042612259e-4	6.18562371946657e-4	6.18563032188033e-4	6.18564661742319e-4	6.185664284325e-4	6.18567383294566e-4	6.18566926786982e-4	6.18565196170567e-4	6.18563163235335e-4	6.18562293745189e-4	6.1856377477453e-4	6.18567550921591e-4	6.18571676796483e-4	6.18572682414933e-4	6.18567548433316e-4	6.18557138428278e-4	6.18549072342067e-4	6.18555093740619e-4	6.18577095985489e-4	6.18588499354798e-4	6.18556671497342e-4	6.1854360776989e-4	6.18609728948983e-4	6.18516397714234e-4	6.18629306971537e-4	6.18550918651064e-4	6.18506933864661e-4	6.18550918651063e-4	6.18629306971537e-4	6.18516397714234e-4	6.18609728948983e-4	6.1854360776989e-4	6.18556671497343e-4	6.18588499354798e-4	6.18577095985488e-4	6.18555093740619e-4	6.18549072342067e-4	6.18557138428278e-4	6.18567548433316e-4	6.18572682414933e-4	6.18571676796483e-4	6.18567550921591e-4	6.1856377477453e-4	6.18562293745189e-4
flux1:	0.690765514678561	5.7171893268293e-4	5.71718556817317e-4	5.71717200767127e-4	5.71715463272602e-4	5.71714083216831e-4	5.71713637241992e-4	5.71714288173824e-4	5.71715690391478e-4	5.71717110322079e-4	5.71717742761214e-4	5.71717118192708e-4	5.71715431278216e-4	5.7171360559872e-4	5.71712967431373e-4	5.71714541081868e-4	5.71718188439918e-4	5.71722052328349e-4	5.71722928804732e-4	5.71718096507585e-4	5.71708444379868e-4	5.71701042847929e-4	5.71706644343121e-4	5.71726832084377e-4	5.71737064349066e-4	5.7170756264902e-4	5.71695774040655e-4	5.71756879108007e-4	5.71670684347502e-4	5.71775231160348e-4	5.71702859067617e-4	5.7166219948331e-4	5.71702859067617e-4	5.71775231160348e-4	5.71670684347502e-4	5.71756879108006e-4	5.71695774040655e-4	5.7170756264902e-4	5.71737064349066e-4	5.71726832084377e-4	5.71706644343121e-4	5.71701042847929e-4	5.71708444379868e-4	5.71718096507585e-4	5.71722928804733e-4	5.71722052328349e-4	5.71718188439919e-4	5.71714541081868e-4	5.71712967431373e-4
flux1:	0.691027963582315	5.27950467944365e-4	5.27950161981249e-4	5.27949086791828e-4	5.2794774062797e-4	5.279467265298e-4	5.27946497174405e-4	5.2794714730278e-4	5.27948344160947e-4	5.27949443789352e-4	5.27949773026691e-4	5.27948982738781e-4	5.27947322196168e-4	5.27945673483924e-4	5.27945238279687e-4	5.27946895139036e-4	5.27950432937562e-4	5.2795407610728e-4	5.27954861552564e-4	5.27950332979894e-4	5.27941389943401e-4	5.27934586125855e-4	5.27939761677698e-4	5.27958234662989e-4	5.27967376280763e-4	5.27940046710188e-4	5.27929430446964e-4	5.27985870121401e-4	5.27906366756143e-4	5.28003114656436e-4	5.27936378427988e-4	5.27898834062206e-4	5.27936378427988e-4	5.28003114656435e-4	5.27906366756143e-4	5.27985870121401e-4	5.27929430446964e-4	5.27940046710188e-4	5.27967376280763e-4	5.27958234662989e-4	5.27939761677698e-4	5.27934586125854e-4	5.27941389943401e-4	5.27950332979894e-4	5.27954861552563e-4	5.2795407610728e-4	5.27950432937562e-4	5.27946895139036e-4	5.27945238279688e-4
flux1:	0.691290412486068	4.87102121038472e-4	4.87101880531595e-4	4.87101065657796e-4	4.87100081978164e-4	4.87099407337848e-4	4.87099380165676e-4	4.87100032302687e-4	4.87101042386912e-4	4.87101848199759e-4	4.871018971813e-4	4.87100950207386e-4	4.87099306695038e-4	4.87097811644299e-4	4.8709755464213e-4	4.87099283803648e-4	4.87102724435144e-4	4.87106177744048e-4	4.87106900002553e-4	4.87102671603338e-4	4.87094390989188e-4	4.87088126676986e-4	4.8709287922981e-4	4.8710974027647e-4	4.8711787250174e-4	4.87092571629082e-4	4.8708303107153e-4	4.87135132002243e-4	4.87061890127398e-4	4.87151365715552e-4	4.87089898929793e-4	4.87055268336624e-4	4.87089898929793e-4	4.87151365715552e-4	4.87061890127398e-4	4.87135132002243e-4	4.87083031071531e-4	4.87092571629082e-4	4.8711787250174e-4	4.8710974027647e-4	4.87092879229811e-4	4.87088126676986e-4	4.87094390989188e-4	4.87102671603338e-4	4.87106900002553e-4	4.87106177744048e-4	4.87102724435144e-4	4.87099283803648e-4	4.8709755464213e-4
flux1:	0.691552861389821	4.49017329130022e-4	4.49017151472365e-4	4.49016575974897e-4	4.49015923294727e-4	4.49015557312831e-4	4.49015712978993e-4	4.49016365699926e-4	4.49017205235358e-4	4.49017744056943e-4	4.49017538954041e-4	4.4901644985982e-4	4.49014820543731e-4	4.49013461466573e-4	4.49013360670726e-4	4.49015149706707e-4	4.49018499550314e-4	4.4902178489378e-4	4.49022463152915e-4	4.49018526986012e-4	4.49010864565406e-4	4.49005089504353e-4	4.4900942967748e-4	4.49024783381364e-4	4.49031987321403e-4	4.49008581438433e-4	4.49000025735248e-4	4.4904809190034e-4	4.48980697401155e-4	4.49063392556706e-4	4.49006843166909e-4	4.48974933516767e-4	4.49006843166909e-4	4.49063392556706e-4	4.48980697401154e-4	4.49048091900341e-4	4.49000025735248e-4	4.49008581438432e-4	4.49031987321403e-4	4.49024783381364e-4	4.4900942967748e-4	4.49005089504353e-4	4.49010864565406e-4	4.49018526986012e-4	4.49022463152915e-4	4.4902178489378e-4	4.49018499550314e-4	4.49015149706707e-4	4.49013360670726e-4
flux1:	0.691815310293574	4.13544671038647e-4	4.13544554391816e-4	4.13544196594589e-4	4.13543841262552e-4	4.13543749974142e-4	4.13544065681171e-4	4.13544714675513e-4	4.13545398382822e-4	4.13545697492181e-4	4.13545267048259e-4	4.13544054695431e-4	4.13542441784348e-4	4.13541205343321e-4	4.13541240835951e-4	4.13543075920343e-4	4.13546336274723e-4	4.13549468073175e-4	4.13550114438746e-4	4.13546459284263e-4	4.13539373483571e-4	4.13534044611139e-4	4.13537989345127e-4	4.1355194078327e-4	4.13558296467074e-4	4.13536660743129e-4	4.13529004541753e-4	4.13573318702841e-4	4.13511373872704e-4	4.13587748010585e-4	4.13535778763867e-4	4.13506405911301e-4	4.13535778763866e-4	4.13587748010585e-4	4.13511373872703e-4	4.13573318702841e-4	4.13529004541753e-4	4.13536660743129e-4	4.13558296467074e-4	4.13551940783269e-4	4.13537989345127e-4	4.13534044611139e-4	4.13539373483571e-4	4.13546459284264e-4	4.13550114438746e-4	4.13549468073175e-4	4.13546336274723e-4	4.13543075920343e-4	4.13541240835951e-4
flux1:	0.692077759197328	3.80537978503562e-4	3.80537920959961e-4	3.80537758332563e-4	3.80537665157186e-4	3.80537812612073e-4	3.80538263498663e-4	3.80538902767832e-4	3.80539444529423e-4	3.80539531607253e-4	3.80538906380206e-4	3.80537592676177e-4	3.80536002030307e-4	3.80534878104882e-4	3.80535031509763e-4	3.80536897663744e-4	3.80540065739787e-4	3.80543052409078e-4	3.8054367339775e-4	3.80540285753038e-4	3.80533737764649e-4	3.80528818390188e-4	3.80532389595962e-4	3.8054504307309e-4	3.80550628572936e-4	3.80530646257254e-4	3.80523809464256e-4	3.80564634640997e-4	3.80507758759347e-4	3.80578241077445e-4	3.80530529887976e-4	3.80503518417718e-4	3.80530529887976e-4	3.80578241077445e-4	3.80507758759347e-4	3.80564634640997e-4	3.80523809464256e-4	3.80530646257254e-4	3.80550628572936e-4	3.8054504307309e-4	3.80532389595962e-4	3.80528818390189e-4	3.80533737764649e-4	3.80540285753038e-4	3.8054367339775e-4	3.80543052409078e-4	3.80540065739787e-4	3.80536897663744e-4	3.80535031509763e-4
flux1:	0.692340208101081	3.49856416537196e-4	3.4985641552174e-4	3.49856424759077e-4	3.49856557736652e-4	3.49856907163034e-4	3.49857467571138e-4	3.49858090441647e-4	3.49858503777501e-4	3.49858406711823e-4	3.49857618261337e-4	3.49856226950007e-4	3.49854666808795e-4	3.49853647519152e-4	3.49853901612347e-4	3.49855783043082e-4	3.49858852970391e-4	3.49861698326132e-4	3.49862296237205e-4	3.49859161181008e-4	3.49853114978542e-4	3.4984857393679e-4	3.49851797189383e-4	3.49863255069842e-4	3.49868145707002e-4	3.49849707393955e-4	3.4984361497683e-4	3.49881195909069e-4	3.4982902574379e-4	3.49894017415782e-4	3.49850257666616e-4	3.49825440909139e-4	3.49850257666616e-4	3.49894017415782e-4	3.4982902574379e-4	3.49881195909068e-4	3.4984361497683e-4	3.49849707393954e-4	3.49868145707002e-4	3.49863255069841e-4	3.49851797189384e-4	3.4984857393679e-4	3.49853114978542e-4	3.49859161181008e-4	3.49862296237205e-4	3.49861698326132e-4	3.49858852970392e-4	3.49855783043082e-4	3.49853901612347e-4
flux1:	0.692602657004834	3.2136453490542e-4	3.21364586807665e-4	3.21364744069949e-4	3.21365067160752e-4	3.21365582058159e-4	3.21366226638066e-4	3.21366826573674e-4	3.2136712493763e-4	3.21366871521837e-4	3.21365951588016e-4	3.21364507127621e-4	3.2136298698963e-4	3.21362065889657e-4	3.21362404345498e-4	3.21364284847093e-4	3.21367248653178e-4	3.21369953209521e-4	3.21370527348823e-4	3.21367629265575e-4	3.21362051535783e-4	3.21357862341816e-4	3.21360765653848e-4	3.21371127311587e-4	3.21375394969264e-4	3.21358397935898e-4	3.2135297975712e-4	3.21387544326874e-4	3.21339734533043e-4	3.21399610809261e-4	3.2135951156335e-4	3.21336731573523e-4	3.2135951156335e-4	3.21399610809261e-4	3.21339734533043e-4	3.21387544326874e-4	3.2135297975712e-4	3.21358397935898e-4	3.21375394969265e-4	3.21371127311587e-4	3.21360765653848e-4	3.21357862341816e-4	3.21362051535783e-4	3.21367629265575e-4	3.21370527348823e-4	3.2136995320952e-4	3.21367248653178e-4	3.21364284847093e-4	3.21362404345498e-4
flux1:	0.692865105908588	2.94932292774788e-4	2.94932392789835e-4	2.94932674060832e-4	2.94933151963864e-4	2.94933797081652e-4	2.94934501708669e-4	2.94935072918485e-4	2.94935269834546e-4	2.9493488739363e-4	2.94933867108315e-4	2.94932393672078e-4	2.94930923348055e-4	2.94930094789106e-4	2.94930502044254e-4	2.94932365430485e-4	2.94935213957819e-4	2.94937776090897e-4	2.94938323829712e-4	2.94935646993379e-4	2.94930506999671e-4	2.94926647030491e-4	2.94929259733437e-4	2.94938620643744e-4	2.94942333202251e-4	2.94926680822697e-4	2.94921871496718e-4	2.94953632087015e-4	2.94909855481389e-4	2.9496496766913e-4	2.94928253776231e-4	2.9490736127091e-4	2.94928253776231e-4	2.9496496766913e-4	2.94909855481389e-4	2.94953632087015e-4	2.94921871496718e-4	2.94926680822697e-4	2.94942333202251e-4	2.94938620643745e-4	2.94929259733437e-4	2.94926647030491e-4	2.94930506999672e-4	2.94935646993379e-4	2.94938323829712e-4	2.94937776090896e-4	2.9493521395782e-4	2.94932365430485e-4	2.94930502044254e-4
flux1:	0.693127554812341	2.70435058558056e-4	2.70435200705258e-4	2.70435582225116e-4	2.7043618110747e-4	2.70436923276506e-4	2.70437665766159e-4	2.70438203616951e-4	2.70438312681494e-4	2.70437827661765e-4	2.70436736827459e-4	2.70435257452404e-4	2.70433846301384e-4	2.70433104959774e-4	2.70433566174477e-4	2.70435396714955e-4	2.7043812044803e-4	2.70440537403834e-4	2.70441055064999e-4	2.70438584087959e-4	2.7043385348182e-4	2.70430303206275e-4	2.70432654960275e-4	2.70441105948379e-4	2.70444326850281e-4	2.70429928087422e-4	2.70425666851665e-4	2.70454821624281e-4	2.70414769322144e-4	2.7046544662516e-4	2.70431858717081e-4	2.70412712969548e-4	2.70431858717081e-4	2.7046544662516e-4	2.70414769322143e-4	2.70454821624281e-4	2.70425666851665e-4	2.70429928087422e-4	2.70444326850281e-4	2.70441105948379e-4	2.70432654960275e-4	2.70430303206275e-4	2.7043385348182e-4	2.70438584087959e-4	2.70441055064999e-4	2.70440537403834e-4	2.7043812044803e-4	2.70435396714955e-4	2.70433566174476e-4
flux1:	0.693390003716094	2.47753586967018e-4	2.47753764249758e-4	2.47754222980099e-4	2.47754911124872e-4	2.47755719921687e-4	2.47756480542394e-4	2.47756981792331e-4	2.47757016571696e-4	2.47756454126898e-4	2.47755320590625e-4	2.47753856489682e-4	2.47752512838153e-4	2.47751853392641e-4	2.47752354486439e-4	2.47754137321218e-4	2.47756727102995e-4	2.47758995838515e-4	2.47759479409861e-4	2.47757199567222e-4	2.47752852164079e-4	2.47749594438574e-4	2.47751714384463e-4	2.47759341038206e-4	2.47762128984643e-4	2.47748897956058e-4	2.47745128547722e-4	2.47771862626778e-4	2.47735244034564e-4	2.47781795239225e-4	2.47751089611141e-4	2.47733558302221e-4	2.47751089611141e-4	2.47781795239225e-4	2.47735244034564e-4	2.47771862626778e-4	2.47745128547722e-4	2.47748897956058e-4	2.47762128984643e-4	2.47759341038206e-4	2.47751714384463e-4	2.47749594438574e-4	2.47752852164079e-4	2.47757199567222e-4	2.47759479409861e-4	2.47758995838515e-4	2.47756727102995e-4	2.47754137321218e-4	2.47752354486439e-4
flux1:	0.693652452619847	2.26773975249794e-4	2.2677417991703e-4	2.26774693999878e-4	2.26775442345422e-4	2.26776290579289e-4	2.26777052371639e-4	2.26777515249303e-4	2.26777489103472e-4	2.26776872706083e-4	2.26775721847585e-4	2.26774291890637e-4	2.26773022626525e-4	2.26772439567152e-4	2.26772967306037e-4	2.26774688817827e-4	2.26777136442316e-4	2.2677925429692e-4	2.26779699979048e-4	2.26777597422198e-4	2.26773608957695e-4	2.26770628400852e-4	2.26772544461284e-4	2.26779426707989e-4	2.2678183548191e-4	2.26769691094571e-4	2.26766361626114e-4	2.26790848179197e-4	2.2675739084253e-4	2.26800105845033e-4	2.26772054225206e-4	2.26756013252565e-4	2.26772054225206e-4	2.26800105845033e-4	2.2675739084253e-4	2.26790848179197e-4	2.26766361626114e-4	2.26769691094571e-4	2.26781835481909e-4	2.26779426707989e-4	2.26772544461284e-4	2.26770628400852e-4	2.26773608957695e-4	2.26777597422198e-4	2.26779699979048e-4	2.2677925429692e-4	2.26777136442316e-4	2.26774688817827e-4	2.26772967306037e-4
flux1:	0.693914901523601	2.07387600547358e-4	2.07387824417945e-4	2.07388373595895e-4	2.07389156148583e-4	2.07390020172097e-4	2.07390769092085e-4	2.07391193248596e-4	2.07391119110904e-4	2.07390470212269e-4	2.07389324557942e-4	2.07387944919094e-4	2.07386755245746e-4	2.0738624279238e-4	2.07386784905499e-4	2.07388433033419e-4	2.07390731707962e-4	2.07392696909102e-4	2.07393101509792e-4	2.07391163385272e-4	2.07387511266509e-4	2.07384793721449e-4	2.07386532051955e-4	2.07392743893616e-4	2.07394822301227e-4	2.07383687947515e-4	2.07380750775041e-4	2.0740315198789e-4	2.07372601299999e-4	2.07411752475042e-4	2.07386141689176e-4	2.07371474937658e-4	2.07386141689176e-4	2.07411752475042e-4	2.07372601299999e-4	2.0740315198789e-4	2.07380750775041e-4	2.07383687947515e-4	2.07394822301227e-4	2.07392743893616e-4	2.07386532051955e-4	2.07384793721449e-4	2.07387511266509e-4	2.07391163385272e-4	2.07393101509791e-4	2.07392696909102e-4	2.07390731707962e-4	2.07388433033419e-4	2.07386784905499e-4
flux1:	0.694177350427354	1.89491040254351e-4	1.89491275067841e-4	1.89491841039823e-4	1.89492635151587e-4	1.89493495004073e-4	1.89494219913591e-4	1.8949460627764e-4	1.89494496417963e-4	1.89493834174964e-4	1.89492713141474e-4	1.89491397102754e-4	1.89490290433375e-4	1.89489842540929e-4	1.89490387847138e-4	1.89491952330866e-4	1.89494097008008e-4	1.89495909021192e-4	1.89496270212662e-4	1.89494484703479e-4	1.89491147767848e-4	1.89488679856565e-4	1.89490264442021e-4	1.89495873837954e-4	1.89497665756389e-4	1.894874690629e-4	1.89484880643069e-4	1.89505348587676e-4	1.89477467367698e-4	1.89513310783985e-4	1.89489942323573e-4	1.89476541400574e-4	1.89489942323573e-4	1.89513310783985e-4	1.89477467367698e-4	1.89505348587676e-4	1.89484880643069e-4	1.894874690629e-4	1.89497665756389e-4	1.89495873837953e-4	1.89490264442021e-4	1.89488679856565e-4	1.89491147767848e-4	1.89494484703479e-4	1.89496270212662e-4	1.89495909021192e-4	1.89494097008008e-4	1.89491952330866e-4	1.89490387847138e-4
flux1:	0.694439799331107	1.72985977210889e-4	1.72986214973117e-4	1.72986781667725e-4	1.729875681781e-4	1.72988407578073e-4	1.72989100109797e-4	1.72989450675212e-4	1.72989316470359e-4	1.72988657550262e-4	1.72987577315075e-4	1.72986335211253e-4	1.72985313181185e-4	1.72984923608584e-4	1.72985462136073e-4	1.72986934684137e-4	1.72988922268364e-4	1.729905820059e-4	1.72990898463751e-4	1.72989254770298e-4	1.72986213062232e-4	1.72983981832527e-4	1.72985434220099e-4	1.72990503102491e-4	1.72992047619322e-4	1.72982720239441e-4	1.72980440972012e-4	1.72999118371328e-4	1.72973686325534e-4	1.73006462817484e-4	1.72985152323842e-4	1.72972916264491e-4	1.72985152323842e-4	1.73006462817484e-4	1.72973686325534e-4	1.72999118371328e-4	1.72980440972012e-4	1.72982720239441e-4	1.72992047619322e-4	1.72990503102491e-4	1.72985434220099e-4	1.72983981832527e-4	1.72986213062232e-4	1.72989254770297e-4	1.7299089846375e-4	1.729905820059e-4	1.72988922268364e-4	1.72986934684137e-4	1.72985462136073e-4
flux1:	0.69470224823486	1.57779091488081e-4	1.57779324785576e-4	1.57779878541574e-4	1.57780641791246e-4	1.57781447999326e-4	1.57782102324836e-4	1.57782419898568e-4	1.57782271629043e-4	1.5778163009826e-4	1.57780603588596e-4	1.57779442873801e-4	1.57778505446622e-4	1.57778167867844e-4	1.57778690953527e-4	1.57780065334065e-4	1.57781894773159e-4	1.577834046794e-4	1.57783676123359e-4	1.57782164400377e-4	1.57779398973815e-4	1.57777391635837e-4	1.57778730791971e-4	1.57783315197052e-4	1.57784646825963e-4	1.5777612426714e-4	1.57774118321723e-4	1.57791139216864e-4	1.57767952298457e-4	1.57797888406413e-4	1.5777846508371e-4	1.57767300031202e-4	1.5777846508371e-4	1.57797888406413e-4	1.57767952298457e-4	1.57791139216864e-4	1.57774118321723e-4	1.5777612426714e-4	1.57784646825963e-4	1.57783315197052e-4	1.57778730791971e-4	1.57777391635837e-4	1.57779398973815e-4	1.57782164400377e-4	1.57783676123359e-4	1.577834046794e-4	1.57781894773159e-4	1.57780065334065e-4	1.57778690953527e-4
flux1:	0.694964697138614	1.4378194045928e-4	1.43782162723088e-4	1.4378269237384e-4	1.43783420102614e-4	1.4378418367949e-4	1.4378479620948e-4	1.43785084144815e-4	1.43784930832172e-4	1.43784318129158e-4	1.43783355116449e-4	1.43782280530805e-4	1.43781426174186e-4	1.437811343119e-4	1.43781634670908e-4	1.43782906727252e-4	1.43784579001447e-4	1.43785943034285e-4	1.43786170191132e-4	1.43784781455681e-4	1.43782274207517e-4	1.43780477953999e-4	1.43781720230475e-4	1.43785870526449e-4	1.43787019482863e-4	1.43779240960059e-4	1.43777476086929e-4	1.43792966414861e-4	1.43771836099754e-4	1.43799144893e-4	1.43781450864456e-4	1.43771269731127e-4	1.43781450864456e-4	1.43799144893e-4	1.43771836099754e-4	1.43792966414861e-4	1.43777476086929e-4	1.43779240960059e-4	1.43787019482863e-4	1.43785870526449e-4	1.43781720230475e-4	1.43780477953999e-4	1.43782274207517e-4	1.43784781455681e-4	1.43786170191132e-4	1.43785943034285e-4	1.43784579001447e-4	1.43782906727252e-4	1.43781634670908e-4
flux1:	0.695227146042367	1.30910828774322e-4	1.30911034480455e-4	1.30911531345367e-4	1.30912214491873e-4	1.30912928977366e-4	1.30913498021172e-4	1.30913759957102e-4	1.30913609251058e-4	1.30913034238912e-4	1.30912141522572e-4	1.3091115533597e-4	1.3091038124438e-4	1.30910129009556e-4	1.30910600768786e-4	1.30911768365665e-4	1.30913286390123e-4	1.30914509919332e-4	1.30914694427671e-4	1.30913420451251e-4	1.30911153988571e-4	1.30909555890559e-4	1.30910715083029e-4	1.30914476275266e-4	1.30915468795957e-4	1.30908377103435e-4	1.30906824429495e-4	1.30920902520658e-4	1.30901655017467e-4	1.30926536815485e-4	1.30910426437245e-4	1.30901148552034e-4	1.30910426437245e-4	1.30926536815484e-4	1.30901655017467e-4	1.30920902520658e-4	1.30906824429495e-4	1.30908377103435e-4	1.30915468795957e-4	1.30914476275266e-4	1.30910715083029e-4	1.30909555890559e-4	1.30911153988571e-4	1.30913420451251e-4	1.30914694427671e-4	1.30914509919332e-4	1.30913286390123e-4	1.30911768365665e-4	1.30910600768786e-4
flux1:	0.69548959494612	1.19086669774431e-4	1.19086854574526e-4	1.19087312365811e-4	1.19087944789035e-4	1.19088606328194e-4	1.19089131737125e-4	1.19089371360371e-4	1.19089229480105e-4	1.19088698570577e-4	1.1908788023292e-4	1.19086982543261e-4	1.19086284886666e-4	1.19086066510712e-4	1.19086505203783e-4	1.19087568112595e-4	1.19088936570105e-4	1.19090026212981e-4	1.19090170488123e-4	1.19089003683896e-4	1.19086961225634e-4	1.19085548193795e-4	1.1908663567544e-4	1.19090047769588e-4	1.19090906461157e-4	1.19084447855826e-4	1.19083081667739e-4	1.19095858674019e-4	1.19078334086652e-4	1.19100977094383e-4	1.19086316241238e-4	1.19077866989067e-4	1.19086316241238e-4	1.19100977094383e-4	1.19078334086651e-4	1.19095858674019e-4	1.19083081667739e-4	1.19084447855826e-4	1.19090906461157e-4	1.19090047769588e-4	1.1908663567544e-4	1.19085548193795e-4	1.19086961225634e-4	1.19089003683896e-4	1.19090170488123e-4	1.19090026212981e-4	1.19088936570105e-4	1.19087568112595e-4	1.19086505203783e-4
flux1:	0.695752043849873	1.08234839803006e-4	1.082350005845e-4	1.08235415241524e-4	1.08235993385574e-4	1.08236600326259e-4	1.08237083141609e-4	1.08237303983203e-4	1.08237175713012e-4	1.08236693050795e-4	1.08235950764112e-4	1.08235139828559e-4	1.08234514008994e-4	1.08234324158334e-4	1.08234726682283e-4	1.08235686415795e-4	1.08236911537008e-4	1.08237874950771e-4	1.08237982026022e-4	1.08236915339837e-4	1.08235080651508e-4	1.08233839452089e-4	1.08234864365034e-4	1.08237962769644e-4	1.08238706972e-4	1.08232831062649e-4	1.08231628579946e-4	1.08243208843759e-4	1.08227260304425e-4	1.08247841177024e-4	1.08234506513461e-4	1.08226816971692e-4	1.08234506513461e-4	1.08247841177024e-4	1.08227260304425e-4	1.08243208843759e-4	1.08231628579947e-4	1.08232831062649e-4	1.08238706972e-4	1.08237962769644e-4	1.08234864365034e-4	1.08233839452089e-4	1.08235080651508e-4	1.08236915339837e-4	1.08237982026022e-4	1.08237874950771e-4	1.08236911537008e-4	1.08235686415795e-4	1.08234726682283e-4
flux1:	0.696014492753627	9.82850267818708e-5	9.82851616618174e-5	9.82855311279304e-5	9.82860536513641e-5	9.82866061352582e-5	9.82870482577914e-5	9.82872535316797e-5	9.82871422675615e-5	9.82867099618939e-5	9.82860433289624e-5	9.82853159087868e-5	9.82847568097999e-5	9.82845906760654e-5	9.82849552126502e-5	9.82858148206103e-5	9.8286904128738e-5	9.82877497775019e-5	9.82878231358333e-5	9.82868499474862e-5	9.8285207306145e-5	9.82841246201476e-5	9.82850941079385e-5	9.82879100595945e-5	9.82885562122483e-5	9.82832158501919e-5	9.82821569916757e-5	9.82926383668562e-5	9.82781311562718e-5	9.82968155079468e-5	9.8284693756927e-5	9.82777003336611e-5	9.82846937569269e-5	9.82968155079467e-5	9.82781311562716e-5	9.82926383668562e-5	9.82821569916758e-5	9.82832158501919e-5	9.82885562122485e-5	9.82879100595944e-5	9.82850941079387e-5	9.82841246201477e-5	9.8285207306145e-5	9.82868499474862e-5	9.82878231358333e-5	9.82877497775018e-5	9.82869041287379e-5	9.82858148206103e-5	9.82849552126502e-5
flux1:	0.69627694165738	8.91710743359833e-5	8.91711825963951e-5	8.91715065544963e-5	8.91719739443417e-5	8.91724735100484e-5	8.91728774034418e-5	8.91730698905041e-5	8.91729777314606e-5	8.91725961212179e-5	8.9172003031597e-5	8.91713547338456e-5	8.9170856951134e-5	8.91707103131591e-5	8.91710362195322e-5	8.9171800057131e-5	8.91727620929508e-5	8.91734990049365e-5	8.91735424125148e-5	8.91726564515443e-5	8.91711906369258e-5	8.91702531511489e-5	8.91711726167711e-5	8.91737336126191e-5	8.91742956134148e-5	8.91694467812396e-5	8.91685139283105e-5	8.91779880630602e-5	8.9164798733067e-5	8.91817416033666e-5	8.91707288238534e-5	8.91643729022817e-5	8.91707288238533e-5	8.91817416033667e-5	8.91647987330671e-5	8.917798806306e-5	8.91685139283105e-5	8.91694467812396e-5	8.91742956134148e-5	8.91737336126189e-5	8.9171172616771e-5	8.91702531511489e-5	8.91711906369259e-5	8.91726564515444e-5	8.91735424125147e-5	8.91734990049365e-5	8.91727620929507e-5	8.91718000571311e-5	8.91710362195322e-5
flux1:	0.696539390561133	8.08308226606219e-5	8.08309046358534e-5	8.08311842191543e-5	8.08315984076001e-5	8.08320476207886e-5	8.08324160573441e-5	8.08325980346736e-5	8.08325259105312e-5	8.08321938489395e-5	8.08316708352499e-5	8.08310964374587e-5	8.08306544823004e-5	8.08305237387802e-5	8.08308114136981e-5	8.08314848945647e-5	8.0832328935984e-5	8.08329664641986e-5	8.08329838146999e-5	8.08321790931059e-5	8.08308754001231e-5	8.08300699192368e-5	8.08309432947742e-5	8.08332735194545e-5	8.08337630673023e-5	8.08293647635192e-5	8.08285425241392e-5	8.08370951154637e-5	8.08251106274957e-5	8.08404569168204e-5	8.08304577995704e-5	8.08246853919919e-5	8.08304577995703e-5	8.08404569168204e-5	8.08251106274957e-5	8.08370951154637e-5	8.08285425241392e-5	8.08293647635192e-5	8.08337630673024e-5	8.08332735194543e-5	8.08309432947742e-5	8.08300699192369e-5	8.08308754001233e-5	8.08321790931058e-5	8.08329838147001e-5	8.08329664641985e-5	8.0832328935984e-5	8.08314848945647e-5	8.08308114136981e-5
flux1:	0.696801839464887	7.32059472370994e-5	7.32060041653226e-5	7.32062416589303e-5	7.32066056579138e-5	7.32070077795732e-5	7.3207343632596e-5	7.32075168450199e-5	7.32074646714234e-5	7.32071798172918e-5	7.32067223979618e-5	7.32062161453046e-5	7.32058246154851e-5	7.320570678937e-5	7.32059575218635e-5	7.32065468665577e-5	7.32072826549921e-5	7.32078302519974e-5	7.32078254281739e-5	7.32070961907994e-5	7.32059404581666e-5	7.32052540278768e-5	7.32060840437872e-5	7.32082047800647e-5	7.32086316951983e-5	7.32046458135741e-5	7.32039207904875e-5	7.32116318185562e-5	7.32007487093405e-5	7.32146335936975e-5	7.32055607831839e-5	7.32003221976702e-5	7.32055607831838e-5	7.32146335936975e-5	7.32007487093405e-5	7.32116318185562e-5	7.32039207904875e-5	7.32046458135743e-5	7.32086316951983e-5	7.32082047800647e-5	7.32060840437872e-5	7.32052540278768e-5	7.32059404581667e-5	7.32070961907994e-5	7.32078254281739e-5	7.32078302519974e-5	7.3207282654992e-5	7.32065468665577e-5	7.32059575218635e-5
flux1:	0.69706428836864	6.62417964142154e-5	6.62418302655357e-5	6.62420288129089e-5	6.62423463786423e-5	6.62427050787101e-5	6.62430111625323e-5	6.62431768311893e-5	6.62431436819824e-5	6.62429027856724e-5	6.62425057832593e-5	6.62420616506307e-5	6.62417153663582e-5	6.62416080837777e-5	6.62418238914987e-5	6.62423358812852e-5	6.62429733648905e-5	6.62434403796808e-5	6.62434171363693e-5	6.62427578283327e-5	6.62417364780107e-5	6.62411565105341e-5	6.62419449545732e-5	6.62438749692839e-5	6.6244247486406e-5	6.62406386896223e-5	6.62399992561899e-5	6.62469432058602e-5	6.62370667896175e-5	6.62496161228023e-5	6.62413895714908e-5	6.6236639093549e-5	6.62413895714907e-5	6.62496161228023e-5	6.62370667896176e-5	6.62469432058602e-5	6.62399992561899e-5	6.62406386896224e-5	6.6244247486406e-5	6.62438749692839e-5	6.62419449545732e-5	6.6241156510534e-5	6.62417364780108e-5	6.62427578283327e-5	6.62434171363694e-5	6.62434403796808e-5	6.62429733648905e-5	6.62423358812852e-5	6.62418238914987e-5
flux1:	0.697326737272393	5.98872287853704e-5	5.98872420787698e-5	5.98874054048984e-5	5.9887680741065e-5	5.98879998611458e-5	5.98882788169489e-5	5.98884376782886e-5	5.98884219657492e-5	5.98882211398394e-5	5.98878789667639e-5	5.98874908812627e-5	5.98871849859345e-5	5.98870864336785e-5	5.9887269897943e-5	5.98877116421575e-5	5.98882607436582e-5	5.98886562461609e-5	5.98886181168969e-5	5.98880233664555e-5	5.98871234488116e-5	5.98866378432501e-5	5.98873858011854e-5	5.9889141700361e-5	5.98894667317805e-5	5.98862023197543e-5	5.98856384063768e-5	5.98918844818456e-5	5.98829280961295e-5	5.98942588056639e-5	5.98868051652428e-5	5.98825007562106e-5	5.98868051652428e-5	5.98942588056638e-5	5.98829280961296e-5	5.98918844818456e-5	5.98856384063768e-5	5.98862023197545e-5	5.98894667317806e-5	5.9889141700361e-5	5.98873858011854e-5	5.98866378432502e-5	5.98871234488117e-5	5.98880233664556e-5	5.98886181168969e-5	5.98886562461608e-5	5.98882607436583e-5	5.98877116421575e-5	5.9887269897943e-5
flux1:	0.697589186176146	5.40944512054034e-5	5.40944468256005e-5	5.4094578986248e-5	5.40948164913522e-5	5.40950998571379e-5	5.40953540805201e-5	5.40955064483207e-5	5.40955061024671e-5	5.40953410691136e-5	5.40950479753351e-5	5.40947099972468e-5	5.40944400248662e-5	5.40943488911883e-5	5.40945029951906e-5	5.40948817188575e-5	5.40953521334234e-5	5.40956847698529e-5	5.40956349975528e-5	5.40950996120404e-5	5.4094308852077e-5	5.40939061037303e-5	5.40946141760552e-5	5.40962107251933e-5	5.40964940925819e-5	5.40935438663299e-5	5.40930467599552e-5	5.40986590972178e-5	5.40905433974613e-5	5.41007638788647e-5	5.40940159315163e-5	5.40901189448361e-5	5.40940159315161e-5	5.41007638788647e-5	5.40905433974613e-5	5.40986590972178e-5	5.40930467599552e-5	5.40935438663298e-5	5.4096494092582e-5	5.40962107251933e-5	5.40946141760552e-5	5.40939061037303e-5	5.4094308852077e-5	5.40950996120405e-5	5.40956349975528e-5	5.40956847698529e-5	5.40953521334233e-5	5.40948817188574e-5	5.40945029951906e-5
flux1:	0.6978516350799	4.8818858207262e-5	4.881883923098e-5	4.88189443946525e-5	4.88191484559883e-5	4.88193997373978e-5	4.88196313420951e-5	4.88197771849177e-5	4.88197898242752e-5	4.88196561333914e-5	4.88194064130916e-5	4.88191128757368e-5	4.88188747882213e-5	4.8818790192067e-5	4.88189181678893e-5	4.88192410245165e-5	4.88196420509973e-5	4.8819919931273e-5	4.88198614220458e-5	4.88193803941259e-5	4.8818687234727e-5	4.88183565288674e-5	4.88190250196834e-5	4.88204754270301e-5	4.88207220617454e-5	4.88180581840483e-5	4.88176203427271e-5	4.88226582232585e-5	4.88153105291869e-5	4.88245210415153e-5	4.88184171729196e-5	4.8814892088922e-5	4.88184171729195e-5	4.88245210415153e-5	4.8815310529187e-5	4.88226582232585e-5	4.88176203427271e-5	4.88180581840483e-5	4.88207220617454e-5	4.88204754270301e-5	4.88190250196835e-5	4.88183565288674e-5	4.8818687234727e-5	4.88193803941259e-5	4.88198614220458e-5	4.88199199312731e-5	4.88196420509973e-5	4.88192410245165e-5	4.88189181678892e-5
flux1:	0.698114083983653	4.40188734975353e-5	4.40188430367278e-5	4.40189253033956e-5	4.40191001374644e-5	4.40193227525169e-5	4.40195335637638e-5	4.4019672590594e-5	4.4019695678237e-5	4.40195888927465e-5	4.40193770493272e-5	4.40191226599758e-5	4.40189128585896e-5	4.40188342722759e-5	4.40189394612992e-5	4.40192133740784e-5	4.40195537809604e-5	4.40197843977009e-5	4.40197196958211e-5	4.40192882171061e-5	4.40186818559992e-5	4.40184131430661e-5	4.40190422190667e-5	4.40203583814227e-5	4.40205724944162e-5	4.40181693487889e-5	4.40177842326753e-5	4.40223023005688e-5	4.4015655995904e-5	4.40239490600585e-5	4.40184327746026e-5	4.40152469539553e-5	4.40184327746026e-5	4.40239490600585e-5	4.40156559959041e-5	4.40223023005688e-5	4.40177842326754e-5	4.40181693487889e-5	4.40205724944162e-5	4.40203583814226e-5	4.40190422190667e-5	4.4018413143066e-5	4.40186818559992e-5	4.40192882171061e-5	4.40197196958212e-5	4.40197843977009e-5	4.40195537809604e-5	4.40192133740784e-5	4.40189394612992e-5
flux1:	0.698376532887406	3.96557941315973e-5	3.96557551990873e-5	3.96558184572566e-5	3.96559679942695e-5	3.9656165051282e-5	3.96563566219358e-5	3.96564883694844e-5	3.96565193497399e-5	3.96564351961347e-5	3.96562560667634e-5	3.96560359721987e-5	3.96558512878976e-5	3.96557784579342e-5	3.96558641881184e-5	3.96560957211374e-5	3.96563836469139e-5	3.96565738241762e-5	3.96565051055032e-5	3.9656118584653e-5	3.96555890025625e-5	3.96553730530676e-5	3.96559628721069e-5	3.96571555840435e-5	3.96573408072152e-5	3.96551748567786e-5	3.96548367764234e-5	3.96588852601665e-5	3.96528792455416e-5	3.96603400456055e-5	3.96553595232293e-5	3.96524829788178e-5	3.96553595232293e-5	3.96603400456055e-5	3.96528792455416e-5	3.96588852601665e-5	3.96548367764235e-5	3.96551748567786e-5	3.96573408072152e-5	3.96571555840435e-5	3.96559628721069e-5	3.96553730530675e-5	3.96555890025626e-5	3.9656118584653e-5	3.96565051055032e-5	3.96565738241762e-5	3.96563836469139e-5	3.96560957211374e-5	3.96558641881184e-5
flux1:	0.698638981791159	3.56936378944145e-5	3.56935932953143e-5	3.56936411168966e-5	3.56937689253269e-5	3.569394319717e-5	3.569411683984e-5	3.56942407559714e-5	3.56942771687564e-5	3.56942116529782e-5	3.56940604954322e-5	3.56938703166946e-5	3.56937079843575e-5	3.56936408545092e-5	3.56937103368493e-5	3.5693905596497e-5	3.56941484827594e-5	3.56943043516674e-5	3.56942334323784e-5	3.56938875150035e-5	3.5693425493278e-5	3.56932539319045e-5	3.56938047419362e-5	3.569488387039e-5	3.5695043371851e-5	3.56930930197068e-5	3.56927970019496e-5	3.56964219411013e-5	3.56910001388372e-5	3.56977069257055e-5	3.56932146189633e-5	3.56906198056456e-5	3.56932146189633e-5	3.56977069257055e-5	3.56910001388371e-5	3.56964219411013e-5	3.56927970019497e-5	3.56930930197068e-5	3.56950433718511e-5	3.569488387039e-5	3.56938047419362e-5	3.56932539319045e-5	3.5693425493278e-5	3.56938875150034e-5	3.56942334323784e-5	3.56943043516674e-5	3.56941484827594e-5	3.5693905596497e-5	3.56937103368493e-5
flux1:	0.698901430694913	3.20989943418815e-5	3.2098946592209e-5	3.20989821628856e-5	3.20990914088564e-5	3.20992453326528e-5	3.20994021615681e-5	3.2099517680493e-5	3.20995572517815e-5	3.20995067419311e-5	3.20993792876358e-5	3.20992151290187e-5	3.20990727503968e-5	3.20990113903624e-5	3.20990676357134e-5	3.20992322012198e-5	3.20994367557096e-5	3.20995637534433e-5	3.20994921107624e-5	3.20991826988018e-5	3.20987798255673e-5	3.2098645144961e-5	3.2099157355159e-5	3.2100131982192e-5	3.21002685582912e-5	3.20985140108969e-5	3.20982556821853e-5	3.21014991584543e-5	3.20966100668505e-5	3.21026345626313e-5	3.20985868318911e-5	3.20962484533143e-5	3.20985868318911e-5	3.21026345626313e-5	3.20966100668504e-5	3.21014991584543e-5	3.20982556821853e-5	3.20985140108969e-5	3.21002685582913e-5	3.2100131982192e-5	3.20991573551591e-5	3.2098645144961e-5	3.20987798255673e-5	3.20991826988019e-5	3.20994921107625e-5	3.20995637534433e-5	3.20994367557096e-5	3.20992322012198e-5	3.20990676357135e-5
flux1:	0.699163879598666	2.88408798905185e-5	2.88408311627078e-5	2.88408572441359e-5	2.88409506797568e-5	2.88410863754925e-5	2.88412273526159e-5	2.88413339587099e-5	2.88413746669903e-5	2.88413359455622e-5	2.8841228423465e-5	2.88410868610126e-5	2.8840962360859e-5	2.88409069031354e-5	2.88409526595709e-5	2.88410915406221e-5	2.88412637267208e-5	2.88413666149433e-5	2.8841295416594e-5	2.88410186852674e-5	2.88406673498652e-5	2.88405629054463e-5	2.88410371321028e-5	2.88419156691584e-5	2.88420318163279e-5	2.8840454951202e-5	2.88402304377395e-5	2.88431308093715e-5	2.88387271033866e-5	2.88441349045137e-5	2.88404916887371e-5	2.88383865202235e-5	2.88404916887371e-5	2.88441349045137e-5	2.88387271033866e-5	2.88431308093715e-5	2.88402304377395e-5	2.8840454951202e-5	2.8842031816328e-5	2.88419156691583e-5	2.88410371321028e-5	2.88405629054463e-5	2.88406673498652e-5	2.88410186852675e-5	2.8841295416594e-5	2.88413666149431e-5	2.88412637267208e-5	2.88410915406221e-5	2.88409526595709e-5
flux1:	0.699426328502419	2.58905972802433e-5	2.58905493738248e-5	2.58905682931262e-5	2.58906482676379e-5	2.58907675695838e-5	2.58908935504265e-5	2.58909908287461e-5	2.58910309484985e-5	2.58910012377039e-5	2.58909103740211e-5	2.58907884286664e-5	2.58906800079457e-5	2.58906305946159e-5	2.58906683046008e-5	2.58907859232219e-5	2.58909309718821e-5	2.58910138705547e-5	2.58909440098633e-5	2.58906964207622e-5	2.58903897968463e-5	2.5890309784608e-5	2.58907468749293e-5	2.58915371522333e-5	2.58916351217486e-5	2.58902193606264e-5	2.58900252043926e-5	2.58926173423391e-5	2.588865551701e-5	2.58935064936547e-5	2.5890231013887e-5	2.58883377402726e-5	2.5890231013887e-5	2.58935064936547e-5	2.58886555170101e-5	2.58926173423391e-5	2.58900252043926e-5	2.58902193606264e-5	2.58916351217486e-5	2.58915371522332e-5	2.58907468749293e-5	2.5890309784608e-5	2.58903897968463e-5	2.58906964207622e-5	2.58909440098632e-5	2.58910138705546e-5	2.58909309718821e-5	2.58907859232219e-5	2.58906683046007e-5
flux1:	0.699688777406172	2.32215996761779e-5	2.32215540108312e-5	2.32215676722847e-5	2.32216361600087e-5	2.32217406555366e-5	2.32218524311646e-5	2.32219401038438e-5	2.32219782279982e-5	2.32219551922845e-5	2.32218781912445e-5	2.32217732913692e-5	2.32216793807857e-5	2.32216361211829e-5	2.32216678971103e-5	2.32217680904921e-5	2.32218905303931e-5	2.32219569630163e-5	2.32218890969297e-5	2.32216674062887e-5	2.32213994244652e-5	2.32213388441705e-5	2.32217398813983e-5	2.32224492162658e-5	2.32225310549175e-5	2.32212612432364e-5	2.32210943326505e-5	2.32234098567047e-5	2.32198499093301e-5	2.3224198598544e-5	2.32212570910804e-5	2.32195561583249e-5	2.32212570910804e-5	2.3224198598544e-5	2.32198499093301e-5	2.32234098567047e-5	2.32210943326505e-5	2.32212612432365e-5	2.32225310549175e-5	2.32224492162658e-5	2.32217398813983e-5	2.32213388441705e-5	2.32213994244652e-5	2.32216674062887e-5	2.32218890969297e-5	2.32219569630163e-5	2.32218905303931e-5	2.3221768090492e-5	2.32216678971103e-5
flux1:	0.699951226309926	2.08093596207834e-5	2.08093172482224e-5	2.08093271619383e-5	2.08093858014483e-5	2.08094768726752e-5	2.08095752054338e-5	2.08096531541165e-5	2.08096881981293e-5	2.08096699282751e-5	2.08096044388068e-5	2.08095143764787e-5	2.08094335928515e-5	2.08093965323315e-5	2.08094241484223e-5	2.08095101890816e-5	2.08096138908029e-5	2.08096668373746e-5	2.08096014250579e-5	2.08094026866955e-5	2.08091679979833e-5	2.08091226044419e-5	2.08094888978365e-5	2.08101241455861e-5	2.0810191725078e-5	2.08090540184211e-5	2.08089115322139e-5	2.08109790451516e-5	2.0807784192131e-5	2.08116801821429e-5	2.08090416582986e-5	2.08075151376611e-5	2.08090416582985e-5	2.0811680182143e-5	2.0807784192131e-5	2.08109790451516e-5	2.08089115322139e-5	2.08090540184211e-5	2.0810191725078e-5	2.08101241455861e-5	2.08094888978365e-5	2.08091226044419e-5	2.08091679979833e-5	2.08094026866956e-5	2.08096014250579e-5	2.08096668373747e-5	2.08096138908029e-5	2.08095101890816e-5	2.08094241484223e-5
flux1:	0.700213675213679	1.86312429973679e-5	1.86312046281192e-5	1.86312119506331e-5	1.86312620902089e-5	1.86313409548343e-5	1.86314266063028e-5	1.86314948815543e-5	1.86315260721804e-5	1.86315110553465e-5	1.86314551282841e-5	1.86313780127996e-5	1.86313091200943e-5	1.8631278219541e-5	1.86313031177246e-5	1.86313777473022e-5	1.86314659774948e-5	1.86315079318523e-5	1.86314452719851e-5	1.86312668348076e-5	1.86310607664764e-5	1.86310270116948e-5	1.8631360074862e-5	1.86319276658514e-5	1.86319827034655e-5	1.86309644613551e-5	1.86308438240876e-5	1.86326891418265e-5	1.86298255660586e-5	1.86333138692805e-5	1.86309498987502e-5	1.86295813623512e-5	1.86309498987501e-5	1.86333138692805e-5	1.86298255660586e-5	1.86326891418265e-5	1.86308438240875e-5	1.86309644613551e-5	1.86319827034655e-5	1.86319276658513e-5	1.86313600748621e-5	1.86310270116948e-5	1.86310607664764e-5	1.86312668348076e-5	1.86314452719852e-5	1.86315079318523e-5	1.86314659774949e-5	1.86313777473022e-5	1.86313031177245e-5
flux1:	0.700476124117432	1.66663881198615e-5	1.66663541608861e-5	1.66663597430111e-5	1.66664024882154e-5	1.66664702368634e-5	1.66665439874173e-5	1.66666028066607e-5	1.66666296587023e-5	1.66666167386225e-5	1.66665687784735e-5	1.6666502990138e-5	1.6666444866303e-5	1.66664199914964e-5	1.66664432986798e-5	1.66665087717694e-5	1.66665842536344e-5	1.66666172823067e-5	1.66665575476493e-5	1.66663970479582e-5	1.66662155534624e-5	1.6666190522431e-5	1.66664920432865e-5	1.66669980092931e-5	1.66670420820578e-5	1.66661317692645e-5	1.66660306168769e-5	1.6667676992736e-5	1.66651136176331e-5	1.66682350301447e-5	1.66661195450922e-5	1.66648939517241e-5	1.66661195450922e-5	1.66682350301447e-5	1.66651136176332e-5	1.6667676992736e-5	1.66660306168769e-5	1.66661317692645e-5	1.66670420820578e-5	1.66669980092931e-5	1.66664920432865e-5	1.6666190522431e-5	1.66662155534625e-5	1.66663970479582e-5	1.66665575476493e-5	1.66666172823068e-5	1.66665842536344e-5	1.66665087717694e-5	1.66664432986798e-5
flux1:	0.700738573021185	1.48955900216926e-5	1.48955606209441e-5	1.48955650588e-5	1.48956013188653e-5	1.48956589471391e-5	1.48957216072325e-5	1.48957713431561e-5	1.48957936274709e-5	1.48957819586012e-5	1.48957406733146e-5	1.48956848197055e-5	1.48956364298533e-5	1.48956173494711e-5	1.48956399035441e-5	1.48956980381707e-5	1.48957630149824e-5	1.48957888151808e-5	1.48957320834192e-5	1.4895587432531e-5	1.4895427037323e-5	1.48954083800663e-5	1.48956801854415e-5	1.48961301782531e-5	1.48961647325217e-5	1.48953518278606e-5	1.48952679816355e-5	1.48967363229318e-5	1.48944446093474e-5	1.48972360549328e-5	1.48953451721436e-5	1.48942487622651e-5	1.48953451721435e-5	1.48972360549328e-5	1.48944446093475e-5	1.48967363229318e-5	1.48952679816354e-5	1.48953518278605e-5	1.48961647325217e-5	1.48961301782531e-5	1.48956801854416e-5	1.48954083800663e-5	1.4895427037323e-5	1.4895587432531e-5	1.48957320834192e-5	1.48957888151808e-5	1.48957630149824e-5	1.48956980381707e-5	1.48956399035441e-5
flux1:	0.701001021924939	1.33011899786237e-5	1.33011650729773e-5	1.33011687588035e-5	1.33011992893711e-5	1.33012477236324e-5	1.33013001374835e-5	1.33013412990841e-5	1.33013590049778e-5	1.33013480039396e-5	1.33013123554491e-5	1.33012652317415e-5	1.33012256077222e-5	1.33012119985053e-5	1.33012343804984e-5	1.33012866122005e-5	1.33013429111026e-5	1.33013628659819e-5	1.33013091462636e-5	1.33011785141535e-5	1.33010362591256e-5	1.33010221214108e-5	1.33012661389498e-5	1.33016654436347e-5	1.33016918016462e-5	1.33009667140636e-5	1.33008981614481e-5	1.33022072368822e-5	1.33001609995629e-5	1.33026558567148e-5	1.33009677153978e-5	1.32999879143372e-5	1.33009677153977e-5	1.33026558567148e-5	1.33001609995629e-5	1.33022072368822e-5	1.33008981614481e-5	1.33009667140636e-5	1.33016918016462e-5	1.33016654436347e-5	1.33012661389498e-5	1.33010221214108e-5	1.33010362591256e-5	1.33011785141534e-5	1.33013091462636e-5	1.3301362865982e-5	1.33013429111026e-5	1.33012866122004e-5	1.33012343804984e-5
flux1:	0.701263470828692	1.18669702661377e-5	1.18669496296041e-5	1.1866952799702e-5	1.18669782402619e-5	1.18670183568363e-5	1.18670613996085e-5	1.18670946080897e-5	1.18671079029169e-5	1.18670972000284e-5	1.18670663576902e-5	1.18670269120233e-5	1.18669951380242e-5	1.18669865955235e-5	1.18670091655141e-5	1.18670566023876e-5	1.18671056962081e-5	1.18671209260294e-5	1.18670701809431e-5	1.18669519767496e-5	1.18668253609548e-5	1.1866814315763e-5	1.18670325353538e-5	1.18673860802692e-5	1.18674054449412e-5	1.18667594365736e-5	1.18667043174028e-5	1.18678709539385e-5	1.18660461944752e-5	1.18682746051488e-5	1.18667692182383e-5	1.18658945467232e-5	1.18667692182383e-5	1.18682746051488e-5	1.18660461944752e-5	1.18678709539384e-5	1.18667043174028e-5	1.18667594365736e-5	1.18674054449412e-5	1.18673860802692e-5	1.18670325353538e-5	1.1866814315763e-5	1.18668253609548e-5	1.18669519767496e-5	1.1867070180943e-5	1.18671209260294e-5	1.18671056962081e-5	1.18670566023876e-5	1.18670091655141e-5
flux1:	0.701525919732445	1.05780541215234e-5	1.05780374112345e-5	1.05780401891193e-5	1.05780610942258e-5	1.05780937322824e-5	1.05781283021075e-5	1.05781542637666e-5	1.05781634521851e-5	1.05781528452867e-5	1.0578126143707e-5	1.05780934480503e-5	1.05780686515676e-5	1.05780647048726e-5	1.05780876394864e-5	1.05781311159981e-5	1.0578174181347e-5	1.05781855896249e-5	1.05781377526695e-5	1.05780306029593e-5	1.05779175270928e-5	1.05779085086216e-5	1.05781029451952e-5	1.05784153103819e-5	1.05784287692926e-5	1.05778538850735e-5	1.0577810481874e-5	1.05788497501002e-5	1.05772245037381e-5	1.05792136630165e-5	1.05778727801054e-5	1.0577092771337e-5	1.05778727801053e-5	1.05792136630165e-5	1.05772245037381e-5	1.05788497501002e-5	1.05778104818741e-5	1.05778538850735e-5	1.05784287692926e-5	1.05784153103818e-5	1.05781029451952e-5	1.05779085086216e-5	1.05779175270928e-5	1.05780306029593e-5	1.05781377526695e-5	1.05781855896249e-5	1.0578174181347e-5	1.05781311159981e-5	1.05780876394863e-5
flux1:	0.701788368636199	9.42081085367203e-6	9.42079765172533e-6	9.42080008526149e-6	9.42081694921899e-6	9.42084291797799e-6	9.42086992428346e-6	9.42088940232717e-6	9.42089488720746e-6	9.4208842994193e-6	9.42086120159685e-6	9.42083442814818e-6	9.42081577547808e-6	9.42081590440186e-6	9.4208392340713e-6	9.42087936190888e-6	9.42091733231489e-6	9.42092564643932e-6	9.42088063524858e-6	9.42078336094248e-6	9.42068207286478e-6	9.42067431448305e-6	9.42084697359065e-6	9.42112239881974e-6	9.42113092806334e-6	9.42061993139928e-6	9.42058666260426e-6	9.42151204985571e-6	9.42006624391342e-6	9.42184067011103e-6	9.42064765042133e-6	9.41995277301314e-6	9.42064765042131e-6	9.42184067011103e-6	9.42006624391342e-6	9.4215120498557e-6	9.42058666260426e-6	9.42061993139927e-6	9.42113092806334e-6	9.4211223988197e-6	9.42084697359066e-6	9.42067431448306e-6	9.42068207286479e-6	9.42078336094249e-6	9.4208806352486e-6	9.42092564643929e-6	9.42091733231486e-6	9.42087936190888e-6	9.42083923407129e-6
flux1:	0.702050817539952	8.3827660199545e-6	8.38275586980768e-6	8.38275796171852e-6	8.38277123692549e-6	8.38279131812192e-6	8.38281166771048e-6	8.3828254546711e-6	8.38282770120094e-6	8.38281714371078e-6	8.3827972099317e-6	8.38277561274524e-6	8.38276230803908e-6	8.38276596137682e-6	8.38278960585752e-6	8.38282682053417e-6	8.38286043382789e-6	8.38286623999333e-6	8.38282396574679e-6	8.3827355585625e-6	8.38264460191219e-6	8.38263757912994e-6	8.38279042632086e-6	8.38303281970173e-6	8.38303728807496e-6	8.3825836020705e-6	8.38255901715043e-6	8.38338258794883e-6	8.38209790998231e-6	8.38367969505846e-6	8.3826193891208e-6	8.38200097531385e-6	8.38261938912079e-6	8.38367969505846e-6	8.38209790998233e-6	8.38338258794886e-6	8.38255901715041e-6	8.38258360207052e-6	8.38303728807498e-6	8.3830328197017e-6	8.38279042632085e-6	8.38263757912994e-6	8.38264460191224e-6	8.38273555856248e-6	8.38282396574682e-6	8.38286623999331e-6	8.38286043382788e-6	8.38282682053417e-6	8.38278960585751e-6
flux1:	0.702313266443705	7.45251656886647e-6	7.45250900553053e-6	7.45251073719303e-6	7.45252084670584e-6	7.45253579337733e-6	7.45255037561278e-6	7.45255926771539e-6	7.45255877178706e-6	7.45254831227912e-6	7.45253117479403e-6	7.45251407610247e-6	7.45250536301137e-6	7.45251197667518e-6	7.45253577766904e-6	7.4525703800262e-6	7.4526002195732e-6	7.4526039921268e-6	7.45256436568186e-6	7.45248396486467e-6	7.45240213156958e-6	7.45239551075231e-6	7.45253044540874e-6	7.45274339315459e-6	7.45274456693639e-6	7.45234222064478e-6	7.45232499632765e-6	7.45305753997688e-6	7.45191731418087e-6	7.4533263546468e-6	7.45238499360559e-6	7.45183517226547e-6	7.45238499360559e-6	7.45332635464679e-6	7.45191731418089e-6	7.45305753997687e-6	7.45232499632766e-6	7.4523422206448e-6	7.45274456693639e-6	7.45274339315458e-6	7.45253044540874e-6	7.45239551075233e-6	7.45240213156959e-6	7.45248396486466e-6	7.45256436568186e-6	7.45260399212677e-6	7.45260021957318e-6	7.45257038002618e-6	7.45253577766904e-6
flux1:	0.702575715347458	6.61965082944163e-6	6.619645403214e-6	6.61964675206406e-6	6.61965409718899e-6	6.61966462989863e-6	6.6196743021726e-6	6.61967907666794e-6	6.61967633820871e-6	6.61966607513155e-6	6.61965141833189e-6	6.61963819887277e-6	6.61963336384649e-6	6.61964237790291e-6	6.61966612797883e-6	6.61969832010726e-6	6.61972484982625e-6	6.61972697536096e-6	6.61968991069373e-6	6.6196167806991e-6	6.61954306795337e-6	6.61953666119578e-6	6.61965549516364e-6	6.619842272844e-6	6.61984082127669e-6	6.61948440045892e-6	6.61947333738749e-6	6.62012450280024e-6	6.61911357347199e-6	6.6203677822499e-6	6.61953287393111e-6	6.61904450791087e-6	6.61953287393108e-6	6.62036778224988e-6	6.619113573472e-6	6.62012450280023e-6	6.61947333738748e-6	6.61948440045891e-6	6.6198408212767e-6	6.61984227284398e-6	6.61965549516364e-6	6.6195366611958e-6	6.6195430679534e-6	6.6196167806991e-6	6.61968991069373e-6	6.61972697536093e-6	6.61972484982623e-6	6.61969832010727e-6	6.61966612797881e-6
flux1:	0.702838164251212	5.87467321340848e-6	5.87466950729788e-6	5.87467045847462e-6	5.87467542233802e-6	5.8746822238922e-6	5.87468779833256e-6	5.87468919447351e-6	5.87468469600319e-6	5.87467473853617e-6	5.87466228411598e-6	5.87465237670321e-6	5.87465075310138e-6	5.87466162696431e-6	5.87468509428086e-6	5.87471500970963e-6	5.87473860308016e-6	5.87473939975143e-6	5.87470481530376e-6	5.87463832496507e-6	5.87457189701452e-6	5.87456562331442e-6	5.87467006439715e-6	5.87483364978804e-6	5.87483015124829e-6	5.87451475315393e-6	5.87450877248603e-6	5.87508719053944e-6	5.87419181171659e-6	5.87530731163832e-6	5.87456754271076e-6	5.87413417023498e-6	5.87456754271077e-6	5.87530731163831e-6	5.87419181171658e-6	5.87508719053946e-6	5.87450877248606e-6	5.87451475315394e-6	5.8748301512483e-6	5.87483364978804e-6	5.87467006439717e-6	5.87456562331443e-6	5.87457189701454e-6	5.87463832496505e-6	5.87470481530376e-6	5.87473939975142e-6	5.87473860308015e-6	5.87471500970962e-6	5.87468509428083e-6
flux1:	0.703100613154965	5.20893348360235e-6	5.20893112491634e-6	5.20893167797386e-6	5.20893462606309e-6	5.20893833567337e-6	5.20894056781325e-6	5.20893927184037e-6	5.20893346222203e-6	5.20892391554014e-6	5.20891341198382e-6	5.2089062975529e-6	5.20890726985276e-6	5.2089194951176e-6	5.20894244373259e-6	5.20897017200383e-6	5.20899113546884e-6	5.20899086810674e-6	5.20895868661122e-6	5.20889829019677e-6	5.2088384450676e-6	5.20883229770636e-6	5.20892393786818e-6	5.20906702533737e-6	5.20906197410175e-6	5.20878316582345e-6	5.20878130543034e-6	5.20929469932549e-6	5.2085024299622e-6	5.20949372977994e-6	5.20883887350315e-6	5.20845465329043e-6	5.20883887350314e-6	5.20949372977995e-6	5.20850242996221e-6	5.20929469932548e-6	5.20878130543034e-6	5.20878316582344e-6	5.20906197410176e-6	5.20906702533737e-6	5.20892393786819e-6	5.20883229770638e-6	5.20883844506762e-6	5.20889829019677e-6	5.20895868661122e-6	5.20899086810673e-6	5.20899113546883e-6	5.20897017200382e-6	5.20894244373259e-6
flux1:	0.703363062058718	4.61456043197087e-6	4.61455909876232e-6	4.61455927038174e-6	4.6145605490173e-6	4.61456175669928e-6	4.61456133658281e-6	4.61455797080775e-6	4.61455125390221e-6	4.61454220915797e-6	4.61453342481958e-6	4.61452863021786e-6	4.61453163774632e-6	4.61454474836358e-6	4.61456695415369e-6	4.61459256011235e-6	4.6146111514221e-6	4.61461004305888e-6	4.61458019036101e-6	4.61452541078945e-6	4.61447155191654e-6	4.61446557176188e-6	4.61454587971644e-6	4.61467089595729e-6	4.61466470941046e-6	4.61441848941061e-6	4.61441989945756e-6	4.61487518370723e-6	4.61417478795449e-6	4.61505494187545e-6	4.61447577106035e-6	4.6141354309506e-6	4.61447577106035e-6	4.61505494187543e-6	4.6141747879545e-6	4.61487518370723e-6	4.61441989945757e-6	4.61441848941062e-6	4.61466470941047e-6	4.61467089595728e-6	4.61454587971643e-6	4.61446557176186e-6	4.61447155191655e-6	4.61452541078944e-6	4.614580190361e-6	4.61461004305889e-6	4.61461115142207e-6	4.61459256011235e-6	4.61456695415367e-6
flux1:	0.703625510962471	4.08439980250818e-6	4.08439922571676e-6	4.08439904937336e-6	4.08439898298433e-6	4.0843982248052e-6	4.08439577077995e-6	4.08439088662408e-6	4.08438361437004e-6	4.08437514270095e-6	4.08436786172243e-6	4.08436495859415e-6	4.08436949836489e-6	4.08438307804357e-6	4.08440434044829e-6	4.0844278787288e-6	4.0844443208591e-6	4.08444256129551e-6	4.08441496462182e-6	4.08436537898117e-6	4.08431699154252e-6	4.08431124584382e-6	4.08438156358276e-6	4.08449068442272e-6	4.08448371052987e-6	4.08426647298921e-6	4.08427041079413e-6	4.08467377956979e-6	4.08405513189018e-6	4.08483588374086e-6	4.0843240886532e-6	4.08402287754678e-6	4.08432408865319e-6	4.08483588374087e-6	4.08405513189019e-6	4.08467377956978e-6	4.08427041079414e-6	4.08426647298922e-6	4.08448371052987e-6	4.08449068442271e-6	4.08438156358278e-6	4.08431124584383e-6	4.08431699154253e-6	4.08436537898117e-6	4.08441496462182e-6	4.0844425612955e-6	4.0844443208591e-6	4.08442787872879e-6	4.08440434044828e-6
flux1:	0.703887959866225	3.61195628838619e-6	3.61195625057196e-6	3.61195577407238e-6	3.61195466201562e-6	3.61195241662016e-6	3.61194847185888e-6	3.61194254652355e-6	3.61193501584225e-6	3.61192716566137e-6	3.61192118601112e-6	3.61191979022667e-6	3.61192541861052e-6	3.61193910550593e-6	3.6119592554545e-6	3.6119807807457e-6	3.61199527205889e-6	3.61199302406687e-6	3.61196761010822e-6	3.61192283751195e-6	3.61187946915755e-6	3.61187403530112e-6	3.61193557803904e-6	3.61203074600126e-6	3.61202327085569e-6	3.61183177254608e-6	3.61183759670154e-6	3.61219460234685e-6	3.61164859731371e-6	3.61234051049644e-6	3.61188862150969e-6	3.61162226445543e-6	3.61188862150968e-6	3.61234051049643e-6	3.61164859731372e-6	3.61219460234684e-6	3.61183759670153e-6	3.61183177254608e-6	3.6120232708557e-6	3.61203074600126e-6	3.61193557803904e-6	3.61187403530111e-6	3.61187946915755e-6	3.61192283751195e-6	3.61196761010822e-6	3.61199302406688e-6	3.61199527205889e-6	3.61198078074569e-6	3.6119592554545e-6
flux1:	0.704150408769978	3.19133942829631e-6	3.1913397598553e-6	3.19133904156855e-6	3.19133715508403e-6	3.19133384174677e-6	3.19132887337587e-6	3.19132230969219e-6	3.19131476254441e-6	3.1913075593754e-6	3.19130269235363e-6	3.1913024635475e-6	3.19130879663925e-6	3.1913222855076e-6	3.19134118998881e-6	3.19136076371075e-6	3.19137348502911e-6	3.19137088873689e-6	3.19134758183083e-6	3.19130727354832e-6	3.19126851912535e-6	3.19126347275218e-6	3.19131733172429e-6	3.19140027400362e-6	3.19139252927003e-6	3.19122385870326e-6	3.19123102251928e-6	3.19154664507826e-6	3.19106511179469e-6	3.19167768621614e-6	3.19127900107399e-6	3.19104365736587e-6	3.19127900107398e-6	3.19167768621613e-6	3.1910651117947e-6	3.19154664507825e-6	3.19123102251928e-6	3.19122385870327e-6	3.19139252927003e-6	3.19140027400359e-6	3.19131733172431e-6	3.19126347275218e-6	3.19126851912536e-6	3.19130727354832e-6	3.19134758183082e-6	3.19137088873689e-6	3.19137348502912e-6	3.19136076371074e-6	3.19134118998881e-6
flux1:	0.704412857673731	2.81721322436537e-6	2.81721379806177e-6	2.81721290254678e-6	2.81721048228231e-6	2.81720646057684e-6	2.81720086115443e-6	2.81719399007909e-6	2.81718661598751e-6	2.81718006414651e-6	2.81717613479347e-6	2.81717677569002e-6	2.81718348835275e-6	2.81719653045313e-6	2.81721409424516e-6	2.81723178828413e-6	2.81724290751042e-6	2.8172400834507e-6	2.81721880406619e-6	2.81718263578749e-6	2.8171481256071e-6	2.81714353246701e-6	2.81719068001003e-6	2.8172629265273e-6	2.81725509662111e-6	2.81710664527274e-6	2.81711468964863e-6	2.81739339827134e-6	2.81696901939701e-6	2.81751079653895e-6	2.81715931211933e-6	2.81695153627586e-6	2.81715931211931e-6	2.81751079653895e-6	2.81696901939702e-6	2.81739339827134e-6	2.81711468964864e-6	2.81710664527274e-6	2.81725509662112e-6	2.8172629265273e-6	2.81719068001004e-6	2.81714353246701e-6	2.81714812560711e-6	2.81718263578747e-6	2.81721880406619e-6	2.81724008345069e-6	2.81724290751042e-6	2.81723178828411e-6	2.81721409424516e-6
flux1:	0.704675306577484	2.48474930281702e-6	2.48475002737191e-6	2.4847490209652e-6	2.4847462753529e-6	2.48474184639272e-6	2.48473593738857e-6	2.48472902257744e-6	2.48472196294736e-6	2.48471604844508e-6	2.48471289638975e-6	2.4847141517061e-6	2.48472097536962e-6	2.48473337645717e-6	2.48474954155753e-6	2.48476543968576e-6	2.48477511455218e-6	2.48477216577934e-6	2.48475282943144e-6	2.48472049546766e-6	2.48468988662842e-6	2.48468579754386e-6	2.48472709390864e-6	2.48478999513524e-6	2.48478222400491e-6	2.48465165945183e-6	2.48466020532085e-6	2.48490601239795e-6	2.48453224779716e-6	2.48501090506261e-6	2.4847012535515e-6	2.48451795906142e-6	2.4847012535515e-6	2.48501090506261e-6	2.48453224779716e-6	2.48490601239795e-6	2.48466020532085e-6	2.48465165945183e-6	2.48478222400492e-6	2.48478999513522e-6	2.48472709390866e-6	2.48468579754387e-6	2.48468988662844e-6	2.48472049546766e-6	2.48475282943143e-6	2.48477216577934e-6	2.48477511455219e-6	2.48476543968575e-6	2.48474954155752e-6
flux1:	0.704937755481238	2.18958343867442e-6	2.18958425203096e-6	2.18958319881575e-6	2.18958030344411e-6	2.18957571254573e-6	2.18956974941968e-6	2.18956299331177e-6	2.18955634693704e-6	2.1895510410652e-6	2.18954852145669e-6	2.18955017626954e-6	2.18955689563165e-6	2.18956851242034e-6	2.18958325570888e-6	2.18959745326977e-6	2.189605832728e-6	2.18960284633393e-6	2.18958536298947e-6	2.18955657217118e-6	2.18952954244877e-6	2.18952599078553e-6	2.18956219216931e-6	2.18961693644733e-6	2.18960933385787e-6	2.18949457470459e-6	2.18950331521243e-6	2.18971982406083e-6	2.18939083909028e-6	2.18981327450421e-6	2.18954066389049e-6	2.18937908961235e-6	2.18954066389049e-6	2.18981327450421e-6	2.18939083909028e-6	2.18971982406083e-6	2.18950331521242e-6	2.18949457470459e-6	2.18960933385787e-6	2.18961693644731e-6	2.18956219216933e-6	2.18952599078554e-6	2.18952954244877e-6	2.18955657217118e-6	2.18958536298947e-6	2.18960284633392e-6	2.18960583272799e-6	2.18959745326976e-6	2.18958325570887e-6
flux1:	0.705200204384991	1.92777526708012e-6	1.92777612983856e-6	1.92777508827873e-6	1.92777218628834e-6	1.92776762683145e-6	1.92776180528569e-6	1.92775535616218e-6	1.92774918537846e-6	1.92774444854139e-6	1.92774243280708e-6	1.92774431035343e-6	1.92775075918235e-6	1.9277614946638e-6	1.92777482429987e-6	1.92778742667936e-6	1.92779465136579e-6	1.92779169964942e-6	1.92777597363185e-6	1.92775044664465e-6	1.92772669047027e-6	1.92772369155436e-6	1.92775545889255e-6	1.92780308902305e-6	1.92779573627053e-6	1.92769492876494e-6	1.92770362135083e-6	1.92789406822617e-6	1.9276046666687e-6	1.92797707494284e-6	1.92773723373884e-6	1.92759491284449e-6	1.92773723373883e-6	1.92797707494284e-6	1.92760466666871e-6	1.92789406822616e-6	1.92770362135084e-6	1.92769492876495e-6	1.92779573627053e-6	1.92780308902305e-6	1.92775545889254e-6	1.92772369155437e-6	1.92772669047029e-6	1.92775044664464e-6	1.92777597363185e-6	1.92779169964941e-6	1.92779465136578e-6	1.92778742667936e-6	1.92777482429987e-6
flux1:	0.705462653288744	1.69577100609769e-6	1.69577189548159e-6	1.69577091588125e-6	1.69576811931921e-6	1.6957637375338e-6	1.69575820052192e-6	1.69575216006011e-6	1.69574649709347e-6	1.69574228254722e-6	1.69574065881227e-6	1.6957426177591e-6	1.69574867402296e-6	1.69575847201545e-6	1.69577042302171e-6	1.69578154335324e-6	1.69578774548597e-6	1.69578488696369e-6	1.69577081732173e-6	1.69574828521214e-6	1.69572751129257e-6	1.69572506326645e-6	1.69575297138551e-6	1.69579440030353e-6	1.69578735532006e-6	1.69569885158213e-6	1.69570731012505e-6	1.69587460128032e-6	1.69562016290815e-6	1.69594810380311e-6	1.69573722988295e-6	1.69561196123245e-6	1.69573722988295e-6	1.69594810380311e-6	1.69562016290815e-6	1.69587460128033e-6	1.69570731012504e-6	1.69569885158212e-6	1.69578735532007e-6	1.69579440030352e-6	1.69575297138552e-6	1.69572506326646e-6	1.69572751129258e-6	1.69574828521213e-6	1.69577081732172e-6	1.69578488696369e-6	1.69578774548597e-6	1.69578154335323e-6	1.69577042302169e-6
flux1:	0.705725102192497	1.49036901905335e-6	1.49036992364666e-6	1.49036904649151e-6	1.49036643849283e-6	1.49036233888389e-6	1.49035718398859e-6	1.49035161489891e-6	1.49034646805095e-6	1.49034272530735e-6	1.49034139838971e-6	1.49034332965632e-6	1.49034891021463e-6	1.49035774948575e-6	1.49036837891121e-6	1.4903781353854e-6	1.49038343837246e-6	1.49038071875594e-6	1.49036820003117e-6	1.49034840362254e-6	1.49033033379413e-6	1.49032841946977e-6	1.49035296626715e-6	1.49038899167106e-6	1.49038229350734e-6	1.4903046313069e-6	1.49031271848691e-6	1.49045946293271e-6	1.490235885654e-6	1.49052434548866e-6	1.49033905892072e-6	1.4902288807554e-6	1.4903390589207e-6	1.49052434548865e-6	1.490235885654e-6	1.49045946293271e-6	1.4903127184869e-6	1.49030463130691e-6	1.49038229350734e-6	1.49038899167107e-6	1.49035296626715e-6	1.49032841946978e-6	1.49033033379414e-6	1.49034840362255e-6	1.49036820003117e-6	1.49038071875593e-6	1.49038343837245e-6	1.4903781353854e-6	1.4903683789112e-6
flux1:	0.705987551096251	1.30868804841768e-6	1.30868896380481e-6	1.308688218958e-6	1.30868585657832e-6	1.30868210770236e-6	1.30867739454054e-6	1.30867232795261e-6	1.30866768735465e-6	1.30866436509275e-6	1.30866325605269e-6	1.30866507929932e-6	1.30867013438416e-6	1.30867802265012e-6	1.30868740463916e-6	1.30869591771269e-6	1.30870043567911e-6	1.30869788889771e-6	1.30868681220702e-6	1.30866950218133e-6	1.30865387113971e-6	1.30865246047176e-6	1.30867407585441e-6	1.30870539370333e-6	1.30869906639747e-6	1.30863095042785e-6	1.30863857043294e-6	1.30876710898699e-6	1.30857075549527e-6	1.30882420257004e-6	1.30866150230182e-6	1.30856466813931e-6	1.30866150230181e-6	1.30882420257004e-6	1.30857075549528e-6	1.30876710898699e-6	1.30863857043293e-6	1.30863095042784e-6	1.30869906639748e-6	1.30870539370332e-6	1.30867407585441e-6	1.30865246047176e-6	1.30865387113972e-6	1.30866950218132e-6	1.30868681220702e-6	1.3086978888977e-6	1.30870043567911e-6	1.30869591771268e-6	1.30868740463916e-6
flux1:	0.706250000000004	1.14813795782823e-6	1.14813888317645e-6	1.14813828984071e-6	1.14813620734499e-6	1.14813284767312e-6	1.14812860504325e-6	1.14812404738603e-6	1.14811989013876e-6	1.14811693854202e-6	1.14811598381289e-6	1.14811764372576e-6	1.14812215142248e-6	1.14812911947797e-6	1.14813734050366e-6	1.14814473022892e-6	1.14814856760898e-6	1.14814621691195e-6	1.14813647125163e-6	1.14812140867787e-6	1.14810796427778e-6	1.14810701714721e-6	1.14812607152307e-6	1.14815328835718e-6	1.14814734421761e-6	1.14808762881468e-6	1.14809472050138e-6	1.14820715164625e-6	1.14803480045793e-6	1.14825723507677e-6	1.14811445931363e-6	1.14802941592499e-6	1.14811445931363e-6	1.14825723507677e-6	1.14803480045794e-6	1.14820715164625e-6	1.14809472050138e-6	1.14808762881468e-6	1.14814734421761e-6	1.14815328835717e-6	1.14812607152307e-6	1.14810701714721e-6	1.14810796427778e-6	1.14812140867787e-6	1.14813647125163e-6	1.14814621691194e-6	1.14814856760898e-6	1.1481447302289e-6	1.14813734050366e-6
[truncated: 13 more columns]
