# Supplementary material for: Spatial Resolution and Refractive Index Contrast of Resonant Photonic Crystal Surfaces for Biosensing
Source: IEEE Photonics J. Author manuscript; Available in PMC 2015 Sep 7. (PMC4561521; doi:10.1109/JPHOT.2015.2435699)
Supplement: fig6_data [file NIHMS64775-supplement-fig6_data.gz › Volumes/graham/MacBook_backup/PhD_folder_2015_06_02/paper_improvements/IEEE_J_Photonics/final_files/data_files/fig6/meep_data/1/ref.out]

-----------
Initializing structure...
Working in 2D dimensions.
Computational cell is 150 x 10 x 0 with resolution 25
     block, center = (0,-2.56637,0)
          size (150,4.86726,1e+20)
          axes (1,0,0), (0,1,0), (0,0,1)
          dielectric constant epsilon diagonal = (2.0736,2.0736,2.0736)
     block, center = (0,2.43363,0)
          size (150,5.13274,1e+20)
          axes (1,0,0), (0,1,0), (0,0,1)
          dielectric constant epsilon diagonal = (1.75562,1.75562,1.75562)
     block, center = (-37.5,0.309735,0)
          size (75,0.884956,1e+20)
          axes (1,0,0), (0,1,0), (0,0,1)
          dielectric constant epsilon diagonal = (1.75562,1.75562,1.75562)
     block, center = (74.5,0,0)
          size (0.65,0.265487,1e+20)
          axes (1,0,0), (0,1,0), (0,0,1)
          dielectric constant epsilon diagonal = (1.75562,1.75562,1.75562)
     block, center = (73.5,0,0)
          size (0.65,0.265487,1e+20)
          axes (1,0,0), (0,1,0), (0,0,1)
          dielectric constant epsilon diagonal = (1.75562,1.75562,1.75562)
     block, center = (72.5,0,0)
          size (0.65,0.265487,1e+20)
          axes (1,0,0), (0,1,0), (0,0,1)
          dielectric constant epsilon diagonal = (1.75562,1.75562,1.75562)
     block, center = (71.5,0,0)
          size (0.65,0.265487,1e+20)
          axes (1,0,0), (0,1,0), (0,0,1)
          dielectric constant epsilon diagonal = (1.75562,1.75562,1.75562)
     block, center = (70.5,0,0)
          size (0.65,0.265487,1e+20)
          axes (1,0,0), (0,1,0), (0,0,1)
          dielectric constant epsilon diagonal = (1.75562,1.75562,1.75562)
     block, center = (69.5,0,0)
          size (0.65,0.265487,1e+20)
          axes (1,0,0), (0,1,0), (0,0,1)
          dielectric constant epsilon diagonal = (1.75562,1.75562,1.75562)
     block, center = (68.5,0,0)
          size (0.65,0.265487,1e+20)
          axes (1,0,0), (0,1,0), (0,0,1)
          dielectric constant epsilon diagonal = (1.75562,1.75562,1.75562)
     block, center = (67.5,0,0)
          size (0.65,0.265487,1e+20)
          axes (1,0,0), (0,1,0), (0,0,1)
          dielectric constant epsilon diagonal = (1.75562,1.75562,1.75562)
     block, center = (66.5,0,0)
          size (0.65,0.265487,1e+20)
          axes (1,0,0), (0,1,0), (0,0,1)
          dielectric constant epsilon diagonal = (1.75562,1.75562,1.75562)
     block, center = (65.5,0,0)
          size (0.65,0.265487,1e+20)
          axes (1,0,0), (0,1,0), (0,0,1)
          dielectric constant epsilon diagonal = (1.75562,1.75562,1.75562)
     block, center = (64.5,0,0)
          size (0.65,0.265487,1e+20)
          axes (1,0,0), (0,1,0), (0,0,1)
          dielectric constant epsilon diagonal = (1.75562,1.75562,1.75562)
     block, center = (63.5,0,0)
          size (0.65,0.265487,1e+20)
          axes (1,0,0), (0,1,0), (0,0,1)
          dielectric constant epsilon diagonal = (1.75562,1.75562,1.75562)
     block, center = (62.5,0,0)
          size (0.65,0.265487,1e+20)
          axes (1,0,0), (0,1,0), (0,0,1)
          dielectric constant epsilon diagonal = (1.75562,1.75562,1.75562)
     block, center = (61.5,0,0)
          size (0.65,0.265487,1e+20)
          axes (1,0,0), (0,1,0), (0,0,1)
          dielectric constant epsilon diagonal = (1.75562,1.75562,1.75562)
     block, center = (60.5,0,0)
          size (0.65,0.265487,1e+20)
          axes (1,0,0), (0,1,0), (0,0,1)
          dielectric constant epsilon diagonal = (1.75562,1.75562,1.75562)
     block, center = (59.5,0,0)
          size (0.65,0.265487,1e+20)
          axes (1,0,0), (0,1,0), (0,0,1)
          dielectric constant epsilon diagonal = (1.75562,1.75562,1.75562)
     block, center = (58.5,0,0)
          size (0.65,0.265487,1e+20)
          axes (1,0,0), (0,1,0), (0,0,1)
          dielectric constant epsilon diagonal = (1.75562,1.75562,1.75562)
     block, center = (57.5,0,0)
          size (0.65,0.265487,1e+20)
          axes (1,0,0), (0,1,0), (0,0,1)
          dielectric constant epsilon diagonal = (1.75562,1.75562,1.75562)
     block, center = (56.5,0,0)
          size (0.65,0.265487,1e+20)
          axes (1,0,0), (0,1,0), (0,0,1)
          dielectric constant epsilon diagonal = (1.75562,1.75562,1.75562)
     block, center = (55.5,0,0)
          size (0.65,0.265487,1e+20)
          axes (1,0,0), (0,1,0), (0,0,1)
          dielectric constant epsilon diagonal = (1.75562,1.75562,1.75562)
     block, center = (54.5,0,0)
          size (0.65,0.265487,1e+20)
          axes (1,0,0), (0,1,0), (0,0,1)
          dielectric constant epsilon diagonal = (1.75562,1.75562,1.75562)
     block, center = (53.5,0,0)
          size (0.65,0.265487,1e+20)
          axes (1,0,0), (0,1,0), (0,0,1)
          dielectric constant epsilon diagonal = (1.75562,1.75562,1.75562)
     block, center = (52.5,0,0)
          size (0.65,0.265487,1e+20)
          axes (1,0,0), (0,1,0), (0,0,1)
          dielectric constant epsilon diagonal = (1.75562,1.75562,1.75562)
     block, center = (51.5,0,0)
          size (0.65,0.265487,1e+20)
          axes (1,0,0), (0,1,0), (0,0,1)
          dielectric constant epsilon diagonal = (1.75562,1.75562,1.75562)
     block, center = (50.5,0,0)
          size (0.65,0.265487,1e+20)
          axes (1,0,0), (0,1,0), (0,0,1)
          dielectric constant epsilon diagonal = (1.75562,1.75562,1.75562)
     block, center = (49.5,0,0)
          size (0.65,0.265487,1e+20)
          axes (1,0,0), (0,1,0), (0,0,1)
          dielectric constant epsilon diagonal = (1.75562,1.75562,1.75562)
     block, center = (48.5,0,0)
          size (0.65,0.265487,1e+20)
          axes (1,0,0), (0,1,0), (0,0,1)
          dielectric constant epsilon diagonal = (1.75562,1.75562,1.75562)
     block, center = (47.5,0,0)
          size (0.65,0.265487,1e+20)
          axes (1,0,0), (0,1,0), (0,0,1)
          dielectric constant epsilon diagonal = (1.75562,1.75562,1.75562)
     block, center = (46.5,0,0)
          size (0.65,0.265487,1e+20)
          axes (1,0,0), (0,1,0), (0,0,1)
          dielectric constant epsilon diagonal = (1.75562,1.75562,1.75562)
     block, center = (45.5,0,0)
          size (0.65,0.265487,1e+20)
          axes (1,0,0), (0,1,0), (0,0,1)
          dielectric constant epsilon diagonal = (1.75562,1.75562,1.75562)
     block, center = (44.5,0,0)
          size (0.65,0.265487,1e+20)
          axes (1,0,0), (0,1,0), (0,0,1)
          dielectric constant epsilon diagonal = (1.75562,1.75562,1.75562)
     block, center = (43.5,0,0)
          size (0.65,0.265487,1e+20)
          axes (1,0,0), (0,1,0), (0,0,1)
          dielectric constant epsilon diagonal = (1.75562,1.75562,1.75562)
     block, center = (42.5,0,0)
          size (0.65,0.265487,1e+20)
          axes (1,0,0), (0,1,0), (0,0,1)
          dielectric constant epsilon diagonal = (1.75562,1.75562,1.75562)
     block, center = (41.5,0,0)
          size (0.65,0.265487,1e+20)
          axes (1,0,0), (0,1,0), (0,0,1)
          dielectric constant epsilon diagonal = (1.75562,1.75562,1.75562)
     block, center = (40.5,0,0)
          size (0.65,0.265487,1e+20)
          axes (1,0,0), (0,1,0), (0,0,1)
          dielectric constant epsilon diagonal = (1.75562,1.75562,1.75562)
     block, center = (39.5,0,0)
          size (0.65,0.265487,1e+20)
          axes (1,0,0), (0,1,0), (0,0,1)
          dielectric constant epsilon diagonal = (1.75562,1.75562,1.75562)
     block, center = (38.5,0,0)
          size (0.65,0.265487,1e+20)
          axes (1,0,0), (0,1,0), (0,0,1)
          dielectric constant epsilon diagonal = (1.75562,1.75562,1.75562)
     block, center = (37.5,0,0)
          size (0.65,0.265487,1e+20)
          axes (1,0,0), (0,1,0), (0,0,1)
          dielectric constant epsilon diagonal = (1.75562,1.75562,1.75562)
     block, center = (36.5,0,0)
          size (0.65,0.265487,1e+20)
          axes (1,0,0), (0,1,0), (0,0,1)
          dielectric constant epsilon diagonal = (1.75562,1.75562,1.75562)
     block, center = (35.5,0,0)
          size (0.65,0.265487,1e+20)
          axes (1,0,0), (0,1,0), (0,0,1)
          dielectric constant epsilon diagonal = (1.75562,1.75562,1.75562)
     block, center = (34.5,0,0)
          size (0.65,0.265487,1e+20)
          axes (1,0,0), (0,1,0), (0,0,1)
          dielectric constant epsilon diagonal = (1.75562,1.75562,1.75562)
     block, center = (33.5,0,0)
          size (0.65,0.265487,1e+20)
          axes (1,0,0), (0,1,0), (0,0,1)
          dielectric constant epsilon diagonal = (1.75562,1.75562,1.75562)
     block, center = (32.5,0,0)
          size (0.65,0.265487,1e+20)
          axes (1,0,0), (0,1,0), (0,0,1)
          dielectric constant epsilon diagonal = (1.75562,1.75562,1.75562)
     block, center = (31.5,0,0)
          size (0.65,0.265487,1e+20)
          axes (1,0,0), (0,1,0), (0,0,1)
          dielectric constant epsilon diagonal = (1.75562,1.75562,1.75562)
     block, center = (30.5,0,0)
          size (0.65,0.265487,1e+20)
          axes (1,0,0), (0,1,0), (0,0,1)
          dielectric constant epsilon diagonal = (1.75562,1.75562,1.75562)
     block, center = (29.5,0,0)
          size (0.65,0.265487,1e+20)
          axes (1,0,0), (0,1,0), (0,0,1)
          dielectric constant epsilon diagonal = (1.75562,1.75562,1.75562)
     block, center = (28.5,0,0)
          size (0.65,0.265487,1e+20)
          axes (1,0,0), (0,1,0), (0,0,1)
          dielectric constant epsilon diagonal = (1.75562,1.75562,1.75562)
     block, center = (27.5,0,0)
          size (0.65,0.265487,1e+20)
          axes (1,0,0), (0,1,0), (0,0,1)
          dielectric constant epsilon diagonal = (1.75562,1.75562,1.75562)
     block, center = (26.5,0,0)
          size (0.65,0.265487,1e+20)
          axes (1,0,0), (0,1,0), (0,0,1)
          dielectric constant epsilon diagonal = (1.75562,1.75562,1.75562)
     block, center = (25.5,0,0)
          size (0.65,0.265487,1e+20)
          axes (1,0,0), (0,1,0), (0,0,1)
          dielectric constant epsilon diagonal = (1.75562,1.75562,1.75562)
     block, center = (24.5,0,0)
          size (0.65,0.265487,1e+20)
          axes (1,0,0), (0,1,0), (0,0,1)
          dielectric constant epsilon diagonal = (1.75562,1.75562,1.75562)
     block, center = (23.5,0,0)
          size (0.65,0.265487,1e+20)
          axes (1,0,0), (0,1,0), (0,0,1)
          dielectric constant epsilon diagonal = (1.75562,1.75562,1.75562)
     block, center = (22.5,0,0)
          size (0.65,0.265487,1e+20)
          axes (1,0,0), (0,1,0), (0,0,1)
          dielectric constant epsilon diagonal = (1.75562,1.75562,1.75562)
     block, center = (21.5,0,0)
          size (0.65,0.265487,1e+20)
          axes (1,0,0), (0,1,0), (0,0,1)
          dielectric constant epsilon diagonal = (1.75562,1.75562,1.75562)
     block, center = (20.5,0,0)
          size (0.65,0.265487,1e+20)
          axes (1,0,0), (0,1,0), (0,0,1)
          dielectric constant epsilon diagonal = (1.75562,1.75562,1.75562)
     block, center = (19.5,0,0)
          size (0.65,0.265487,1e+20)
          axes (1,0,0), (0,1,0), (0,0,1)
          dielectric constant epsilon diagonal = (1.75562,1.75562,1.75562)
     block, center = (18.5,0,0)
          size (0.65,0.265487,1e+20)
          axes (1,0,0), (0,1,0), (0,0,1)
          dielectric constant epsilon diagonal = (1.75562,1.75562,1.75562)
     block, center = (17.5,0,0)
          size (0.65,0.265487,1e+20)
          axes (1,0,0), (0,1,0), (0,0,1)
          dielectric constant epsilon diagonal = (1.75562,1.75562,1.75562)
     block, center = (16.5,0,0)
          size (0.65,0.265487,1e+20)
          axes (1,0,0), (0,1,0), (0,0,1)
          dielectric constant epsilon diagonal = (1.75562,1.75562,1.75562)
     block, center = (15.5,0,0)
          size (0.65,0.265487,1e+20)
          axes (1,0,0), (0,1,0), (0,0,1)
          dielectric constant epsilon diagonal = (1.75562,1.75562,1.75562)
     block, center = (14.5,0,0)
          size (0.65,0.265487,1e+20)
          axes (1,0,0), (0,1,0), (0,0,1)
          dielectric constant epsilon diagonal = (1.75562,1.75562,1.75562)
     block, center = (13.5,0,0)
          size (0.65,0.265487,1e+20)
          axes (1,0,0), (0,1,0), (0,0,1)
          dielectric constant epsilon diagonal = (1.75562,1.75562,1.75562)
     block, center = (12.5,0,0)
          size (0.65,0.265487,1e+20)
          axes (1,0,0), (0,1,0), (0,0,1)
          dielectric constant epsilon diagonal = (1.75562,1.75562,1.75562)
     block, center = (11.5,0,0)
          size (0.65,0.265487,1e+20)
          axes (1,0,0), (0,1,0), (0,0,1)
          dielectric constant epsilon diagonal = (1.75562,1.75562,1.75562)
     block, center = (10.5,0,0)
          size (0.65,0.265487,1e+20)
          axes (1,0,0), (0,1,0), (0,0,1)
          dielectric constant epsilon diagonal = (1.75562,1.75562,1.75562)
     block, center = (9.5,0,0)
          size (0.65,0.265487,1e+20)
          axes (1,0,0), (0,1,0), (0,0,1)
          dielectric constant epsilon diagonal = (1.75562,1.75562,1.75562)
     block, center = (8.5,0,0)
          size (0.65,0.265487,1e+20)
          axes (1,0,0), (0,1,0), (0,0,1)
          dielectric constant epsilon diagonal = (1.75562,1.75562,1.75562)
     block, center = (7.5,0,0)
          size (0.65,0.265487,1e+20)
          axes (1,0,0), (0,1,0), (0,0,1)
          dielectric constant epsilon diagonal = (1.75562,1.75562,1.75562)
     block, center = (6.5,0,0)
          size (0.65,0.265487,1e+20)
          axes (1,0,0), (0,1,0), (0,0,1)
          dielectric constant epsilon diagonal = (1.75562,1.75562,1.75562)
     block, center = (5.5,0,0)
          size (0.65,0.265487,1e+20)
          axes (1,0,0), (0,1,0), (0,0,1)
          dielectric constant epsilon diagonal = (1.75562,1.75562,1.75562)
     block, center = (4.5,0,0)
          size (0.65,0.265487,1e+20)
          axes (1,0,0), (0,1,0), (0,0,1)
          dielectric constant epsilon diagonal = (1.75562,1.75562,1.75562)
     block, center = (3.5,0,0)
          size (0.65,0.265487,1e+20)
          axes (1,0,0), (0,1,0), (0,0,1)
          dielectric constant epsilon diagonal = (1.75562,1.75562,1.75562)
     block, center = (2.5,0,0)
          size (0.65,0.265487,1e+20)
          axes (1,0,0), (0,1,0), (0,0,1)
          dielectric constant epsilon diagonal = (1.75562,1.75562,1.75562)
     block, center = (1.5,0,0)
          size (0.65,0.265487,1e+20)
          axes (1,0,0), (0,1,0), (0,0,1)
          dielectric constant epsilon diagonal = (1.75562,1.75562,1.75562)
     block, center = (0.5,0,0)
          size (0.65,0.265487,1e+20)
          axes (1,0,0), (0,1,0), (0,0,1)
          dielectric constant epsilon diagonal = (1.75562,1.75562,1.75562)
     block, center = (-0.5,0,0)
          size (0.65,0.265487,1e+20)
          axes (1,0,0), (0,1,0), (0,0,1)
          dielectric constant epsilon diagonal = (1.75562,1.75562,1.75562)
     block, center = (-1.5,0,0)
          size (0.65,0.265487,1e+20)
          axes (1,0,0), (0,1,0), (0,0,1)
          dielectric constant epsilon diagonal = (1.75562,1.75562,1.75562)
     block, center = (-2.5,0,0)
          size (0.65,0.265487,1e+20)
          axes (1,0,0), (0,1,0), (0,0,1)
          dielectric constant epsilon diagonal = (1.75562,1.75562,1.75562)
     block, center = (-3.5,0,0)
          size (0.65,0.265487,1e+20)
          axes (1,0,0), (0,1,0), (0,0,1)
          dielectric constant epsilon diagonal = (1.75562,1.75562,1.75562)
     block, center = (-4.5,0,0)
          size (0.65,0.265487,1e+20)
          axes (1,0,0), (0,1,0), (0,0,1)
          dielectric constant epsilon diagonal = (1.75562,1.75562,1.75562)
     block, center = (-5.5,0,0)
          size (0.65,0.265487,1e+20)
          axes (1,0,0), (0,1,0), (0,0,1)
          dielectric constant epsilon diagonal = (1.75562,1.75562,1.75562)
     block, center = (-6.5,0,0)
          size (0.65,0.265487,1e+20)
          axes (1,0,0), (0,1,0), (0,0,1)
          dielectric constant epsilon diagonal = (1.75562,1.75562,1.75562)
     block, center = (-7.5,0,0)
          size (0.65,0.265487,1e+20)
          axes (1,0,0), (0,1,0), (0,0,1)
          dielectric constant epsilon diagonal = (1.75562,1.75562,1.75562)
     block, center = (-8.5,0,0)
          size (0.65,0.265487,1e+20)
          axes (1,0,0), (0,1,0), (0,0,1)
          dielectric constant epsilon diagonal = (1.75562,1.75562,1.75562)
     block, center = (-9.5,0,0)
          size (0.65,0.265487,1e+20)
          axes (1,0,0), (0,1,0), (0,0,1)
          dielectric constant epsilon diagonal = (1.75562,1.75562,1.75562)
     block, center = (-10.5,0,0)
          size (0.65,0.265487,1e+20)
          axes (1,0,0), (0,1,0), (0,0,1)
          dielectric constant epsilon diagonal = (1.75562,1.75562,1.75562)
     block, center = (-11.5,0,0)
          size (0.65,0.265487,1e+20)
          axes (1,0,0), (0,1,0), (0,0,1)
          dielectric constant epsilon diagonal = (1.75562,1.75562,1.75562)
     block, center = (-12.5,0,0)
          size (0.65,0.265487,1e+20)
          axes (1,0,0), (0,1,0), (0,0,1)
          dielectric constant epsilon diagonal = (1.75562,1.75562,1.75562)
     block, center = (-13.5,0,0)
          size (0.65,0.265487,1e+20)
          axes (1,0,0), (0,1,0), (0,0,1)
          dielectric constant epsilon diagonal = (1.75562,1.75562,1.75562)
     block, center = (-14.5,0,0)
          size (0.65,0.265487,1e+20)
          axes (1,0,0), (0,1,0), (0,0,1)
          dielectric constant epsilon diagonal = (1.75562,1.75562,1.75562)
     block, center = (-15.5,0,0)
          size (0.65,0.265487,1e+20)
          axes (1,0,0), (0,1,0), (0,0,1)
          dielectric constant epsilon diagonal = (1.75562,1.75562,1.75562)
     block, center = (-16.5,0,0)
          size (0.65,0.265487,1e+20)
          axes (1,0,0), (0,1,0), (0,0,1)
          dielectric constant epsilon diagonal = (1.75562,1.75562,1.75562)
     block, center = (-17.5,0,0)
          size (0.65,0.265487,1e+20)
          axes (1,0,0), (0,1,0), (0,0,1)
          dielectric constant epsilon diagonal = (1.75562,1.75562,1.75562)
     block, center = (-18.5,0,0)
          size (0.65,0.265487,1e+20)
          axes (1,0,0), (0,1,0), (0,0,1)
          dielectric constant epsilon diagonal = (1.75562,1.75562,1.75562)
     block, center = (-19.5,0,0)
          size (0.65,0.265487,1e+20)
          axes (1,0,0), (0,1,0), (0,0,1)
          dielectric constant epsilon diagonal = (1.75562,1.75562,1.75562)
     block, center = (-20.5,0,0)
          size (0.65,0.265487,1e+20)
          axes (1,0,0), (0,1,0), (0,0,1)
          dielectric constant epsilon diagonal = (1.75562,1.75562,1.75562)
     block, center = (-21.5,0,0)
          size (0.65,0.265487,1e+20)
          axes (1,0,0), (0,1,0), (0,0,1)
          dielectric constant epsilon diagonal = (1.75562,1.75562,1.75562)
     block, center = (-22.5,0,0)
          size (0.65,0.265487,1e+20)
          axes (1,0,0), (0,1,0), (0,0,1)
          dielectric constant epsilon diagonal = (1.75562,1.75562,1.75562)
     block, center = (-23.5,0,0)
          size (0.65,0.265487,1e+20)
          axes (1,0,0), (0,1,0), (0,0,1)
          dielectric constant epsilon diagonal = (1.75562,1.75562,1.75562)
     block, center = (-24.5,0,0)
          size (0.65,0.265487,1e+20)
          axes (1,0,0), (0,1,0), (0,0,1)
          dielectric constant epsilon diagonal = (1.75562,1.75562,1.75562)
     block, center = (-25.5,0,0)
          size (0.65,0.265487,1e+20)
          axes (1,0,0), (0,1,0), (0,0,1)
          dielectric constant epsilon diagonal = (1.75562,1.75562,1.75562)
     block, center = (-26.5,0,0)
          size (0.65,0.265487,1e+20)
          axes (1,0,0), (0,1,0), (0,0,1)
          dielectric constant epsilon diagonal = (1.75562,1.75562,1.75562)
     block, center = (-27.5,0,0)
          size (0.65,0.265487,1e+20)
          axes (1,0,0), (0,1,0), (0,0,1)
          dielectric constant epsilon diagonal = (1.75562,1.75562,1.75562)
     block, center = (-28.5,0,0)
          size (0.65,0.265487,1e+20)
          axes (1,0,0), (0,1,0), (0,0,1)
          dielectric constant epsilon diagonal = (1.75562,1.75562,1.75562)
     block, center = (-29.5,0,0)
          size (0.65,0.265487,1e+20)
          axes (1,0,0), (0,1,0), (0,0,1)
          dielectric constant epsilon diagonal = (1.75562,1.75562,1.75562)
     block, center = (-30.5,0,0)
          size (0.65,0.265487,1e+20)
          axes (1,0,0), (0,1,0), (0,0,1)
          dielectric constant epsilon diagonal = (1.75562,1.75562,1.75562)
     block, center = (-31.5,0,0)
          size (0.65,0.265487,1e+20)
          axes (1,0,0), (0,1,0), (0,0,1)
          dielectric constant epsilon diagonal = (1.75562,1.75562,1.75562)
     block, center = (-32.5,0,0)
          size (0.65,0.265487,1e+20)
          axes (1,0,0), (0,1,0), (0,0,1)
          dielectric constant epsilon diagonal = (1.75562,1.75562,1.75562)
     block, center = (-33.5,0,0)
          size (0.65,0.265487,1e+20)
          axes (1,0,0), (0,1,0), (0,0,1)
          dielectric constant epsilon diagonal = (1.75562,1.75562,1.75562)
     block, center = (-34.5,0,0)
          size (0.65,0.265487,1e+20)
          axes (1,0,0), (0,1,0), (0,0,1)
          dielectric constant epsilon diagonal = (1.75562,1.75562,1.75562)
     block, center = (-35.5,0,0)
          size (0.65,0.265487,1e+20)
          axes (1,0,0), (0,1,0), (0,0,1)
          dielectric constant epsilon diagonal = (1.75562,1.75562,1.75562)
     block, center = (-36.5,0,0)
          size (0.65,0.265487,1e+20)
          axes (1,0,0), (0,1,0), (0,0,1)
          dielectric constant epsilon diagonal = (1.75562,1.75562,1.75562)
     block, center = (-37.5,0,0)
          size (0.65,0.265487,1e+20)
          axes (1,0,0), (0,1,0), (0,0,1)
          dielectric constant epsilon diagonal = (1.75562,1.75562,1.75562)
     block, center = (-38.5,0,0)
          size (0.65,0.265487,1e+20)
          axes (1,0,0), (0,1,0), (0,0,1)
          dielectric constant epsilon diagonal = (1.75562,1.75562,1.75562)
     block, center = (-39.5,0,0)
          size (0.65,0.265487,1e+20)
          axes (1,0,0), (0,1,0), (0,0,1)
          dielectric constant epsilon diagonal = (1.75562,1.75562,1.75562)
     block, center = (-40.5,0,0)
          size (0.65,0.265487,1e+20)
          axes (1,0,0), (0,1,0), (0,0,1)
          dielectric constant epsilon diagonal = (1.75562,1.75562,1.75562)
     block, center = (-41.5,0,0)
          size (0.65,0.265487,1e+20)
          axes (1,0,0), (0,1,0), (0,0,1)
          dielectric constant epsilon diagonal = (1.75562,1.75562,1.75562)
     block, center = (-42.5,0,0)
          size (0.65,0.265487,1e+20)
          axes (1,0,0), (0,1,0), (0,0,1)
          dielectric constant epsilon diagonal = (1.75562,1.75562,1.75562)
     block, center = (-43.5,0,0)
          size (0.65,0.265487,1e+20)
          axes (1,0,0), (0,1,0), (0,0,1)
          dielectric constant epsilon diagonal = (1.75562,1.75562,1.75562)
     block, center = (-44.5,0,0)
          size (0.65,0.265487,1e+20)
          axes (1,0,0), (0,1,0), (0,0,1)
          dielectric constant epsilon diagonal = (1.75562,1.75562,1.75562)
     block, center = (-45.5,0,0)
          size (0.65,0.265487,1e+20)
          axes (1,0,0), (0,1,0), (0,0,1)
          dielectric constant epsilon diagonal = (1.75562,1.75562,1.75562)
     block, center = (-46.5,0,0)
          size (0.65,0.265487,1e+20)
          axes (1,0,0), (0,1,0), (0,0,1)
          dielectric constant epsilon diagonal = (1.75562,1.75562,1.75562)
     block, center = (-47.5,0,0)
          size (0.65,0.265487,1e+20)
          axes (1,0,0), (0,1,0), (0,0,1)
          dielectric constant epsilon diagonal = (1.75562,1.75562,1.75562)
     block, center = (-48.5,0,0)
          size (0.65,0.265487,1e+20)
          axes (1,0,0), (0,1,0), (0,0,1)
          dielectric constant epsilon diagonal = (1.75562,1.75562,1.75562)
     block, center = (-49.5,0,0)
          size (0.65,0.265487,1e+20)
          axes (1,0,0), (0,1,0), (0,0,1)
          dielectric constant epsilon diagonal = (1.75562,1.75562,1.75562)
     block, center = (-50.5,0,0)
          size (0.65,0.265487,1e+20)
          axes (1,0,0), (0,1,0), (0,0,1)
          dielectric constant epsilon diagonal = (1.75562,1.75562,1.75562)
     block, center = (-51.5,0,0)
          size (0.65,0.265487,1e+20)
          axes (1,0,0), (0,1,0), (0,0,1)
          dielectric constant epsilon diagonal = (1.75562,1.75562,1.75562)
     block, center = (-52.5,0,0)
          size (0.65,0.265487,1e+20)
          axes (1,0,0), (0,1,0), (0,0,1)
          dielectric constant epsilon diagonal = (1.75562,1.75562,1.75562)
     block, center = (-53.5,0,0)
          size (0.65,0.265487,1e+20)
          axes (1,0,0), (0,1,0), (0,0,1)
          dielectric constant epsilon diagonal = (1.75562,1.75562,1.75562)
     block, center = (-54.5,0,0)
          size (0.65,0.265487,1e+20)
          axes (1,0,0), (0,1,0), (0,0,1)
          dielectric constant epsilon diagonal = (1.75562,1.75562,1.75562)
     block, center = (-55.5,0,0)
          size (0.65,0.265487,1e+20)
          axes (1,0,0), (0,1,0), (0,0,1)
          dielectric constant epsilon diagonal = (1.75562,1.75562,1.75562)
     block, center = (-56.5,0,0)
          size (0.65,0.265487,1e+20)
          axes (1,0,0), (0,1,0), (0,0,1)
          dielectric constant epsilon diagonal = (1.75562,1.75562,1.75562)
     block, center = (-57.5,0,0)
          size (0.65,0.265487,1e+20)
          axes (1,0,0), (0,1,0), (0,0,1)
          dielectric constant epsilon diagonal = (1.75562,1.75562,1.75562)
     block, center = (-58.5,0,0)
          size (0.65,0.265487,1e+20)
          axes (1,0,0), (0,1,0), (0,0,1)
          dielectric constant epsilon diagonal = (1.75562,1.75562,1.75562)
     block, center = (-59.5,0,0)
          size (0.65,0.265487,1e+20)
          axes (1,0,0), (0,1,0), (0,0,1)
          dielectric constant epsilon diagonal = (1.75562,1.75562,1.75562)
     block, center = (-60.5,0,0)
          size (0.65,0.265487,1e+20)
          axes (1,0,0), (0,1,0), (0,0,1)
          dielectric constant epsilon diagonal = (1.75562,1.75562,1.75562)
     block, center = (-61.5,0,0)
          size (0.65,0.265487,1e+20)
          axes (1,0,0), (0,1,0), (0,0,1)
          dielectric constant epsilon diagonal = (1.75562,1.75562,1.75562)
     block, center = (-62.5,0,0)
          size (0.65,0.265487,1e+20)
          axes (1,0,0), (0,1,0), (0,0,1)
          dielectric constant epsilon diagonal = (1.75562,1.75562,1.75562)
     block, center = (-63.5,0,0)
          size (0.65,0.265487,1e+20)
          axes (1,0,0), (0,1,0), (0,0,1)
          dielectric constant epsilon diagonal = (1.75562,1.75562,1.75562)
     block, center = (-64.5,0,0)
          size (0.65,0.265487,1e+20)
          axes (1,0,0), (0,1,0), (0,0,1)
          dielectric constant epsilon diagonal = (1.75562,1.75562,1.75562)
     block, center = (-65.5,0,0)
          size (0.65,0.265487,1e+20)
          axes (1,0,0), (0,1,0), (0,0,1)
          dielectric constant epsilon diagonal = (1.75562,1.75562,1.75562)
     block, center = (-66.5,0,0)
          size (0.65,0.265487,1e+20)
          axes (1,0,0), (0,1,0), (0,0,1)
          dielectric constant epsilon diagonal = (1.75562,1.75562,1.75562)
     block, center = (-67.5,0,0)
          size (0.65,0.265487,1e+20)
          axes (1,0,0), (0,1,0), (0,0,1)
          dielectric constant epsilon diagonal = (1.75562,1.75562,1.75562)
     block, center = (-68.5,0,0)
          size (0.65,0.265487,1e+20)
          axes (1,0,0), (0,1,0), (0,0,1)
          dielectric constant epsilon diagonal = (1.75562,1.75562,1.75562)
     block, center = (-69.5,0,0)
          size (0.65,0.265487,1e+20)
          axes (1,0,0), (0,1,0), (0,0,1)
          dielectric constant epsilon diagonal = (1.75562,1.75562,1.75562)
     block, center = (-70.5,0,0)
          size (0.65,0.265487,1e+20)
          axes (1,0,0), (0,1,0), (0,0,1)
          dielectric constant epsilon diagonal = (1.75562,1.75562,1.75562)
     block, center = (-71.5,0,0)
          size (0.65,0.265487,1e+20)
          axes (1,0,0), (0,1,0), (0,0,1)
          dielectric constant epsilon diagonal = (1.75562,1.75562,1.75562)
     block, center = (-72.5,0,0)
          size (0.65,0.265487,1e+20)
          axes (1,0,0), (0,1,0), (0,0,1)
          dielectric constant epsilon diagonal = (1.75562,1.75562,1.75562)
     block, center = (-73.5,0,0)
          size (0.65,0.265487,1e+20)
          axes (1,0,0), (0,1,0), (0,0,1)
          dielectric constant epsilon diagonal = (1.75562,1.75562,1.75562)
     block, center = (-74.5,0,0)
          size (0.65,0.265487,1e+20)
          axes (1,0,0), (0,1,0), (0,0,1)
          dielectric constant epsilon diagonal = (1.75562,1.75562,1.75562)
time for set_epsilon = 10.5278 s
-----------
Meep: using output directory "ref-out"
creating output file "ref-out/eps-000000.00.h5"...
Meep progress: 1.6/377.433631896973 = 0.4% done in 4.0s, 940.6s to go
on time step 86 (time=1.72), 0.0465647 s/step
Meep progress: 3.6/377.433631896973 = 1.0% done in 8.0s, 832.4s to go
on time step 184 (time=3.68), 0.0410168 s/step
Meep progress: 5.48/377.433631896973 = 1.5% done in 12.0s, 815.9s to go
on time step 280 (time=5.6), 0.0419153 s/step
Meep progress: 7.46/377.433631896973 = 2.0% done in 16.1s, 796.4s to go
on time step 377 (time=7.54), 0.0412672 s/step
Meep progress: 9.54/377.433631896973 = 2.5% done in 20.1s, 773.6s to go
on time step 483 (time=9.66), 0.0380936 s/step
Meep progress: 11.68/377.433631896973 = 3.1% done in 24.1s, 754.9s to go
on time step 587 (time=11.74), 0.0385281 s/step
Meep progress: 13.82/377.433631896973 = 3.7% done in 28.1s, 739.8s to go
on time step 697 (time=13.94), 0.0366679 s/step
Meep progress: 15.9/377.433631896973 = 4.2% done in 32.1s, 730.4s to go
on time step 800 (time=16), 0.039247 s/step
Meep progress: 18.06/377.433631896973 = 4.8% done in 36.1s, 719.3s to go
on time step 909 (time=18.18), 0.0367352 s/step
Meep progress: 19.82/377.433631896973 = 5.3% done in 40.2s, 725.2s to go
on time step 995 (time=19.9), 0.0467047 s/step
Meep progress: 21.28/377.433631896973 = 5.6% done in 44.2s, 740.5s to go
on time step 1067 (time=21.34), 0.0560526 s/step
Meep progress: 22.64/377.433631896973 = 6.0% done in 48.3s, 756.5s to go
on time step 1135 (time=22.7), 0.0596887 s/step
Meep progress: 23.86/377.433631896973 = 6.3% done in 52.3s, 775.5s to go
on time step 1196 (time=23.92), 0.0666151 s/step
Meep progress: 25.02/377.433631896973 = 6.6% done in 56.4s, 794.3s to go
on time step 1254 (time=25.08), 0.0697493 s/step
Meep progress: 26.22/377.433631896973 = 6.9% done in 60.4s, 809.7s to go
on time step 1313 (time=26.26), 0.0678817 s/step
Meep progress: 27.3/377.433631896973 = 7.2% done in 64.5s, 826.9s to go
on time step 1367 (time=27.34), 0.0745845 s/step
Meep progress: 28.34/377.433631896973 = 7.5% done in 68.5s, 843.7s to go
on time step 1419 (time=28.38), 0.0774383 s/step
Meep progress: 29.4/377.433631896973 = 7.8% done in 72.5s, 858.2s to go
on time step 1472 (time=29.44), 0.075606 s/step
Meep progress: 30.42/377.433631896973 = 8.1% done in 76.5s, 872.8s to go
on time step 1523 (time=30.46), 0.078791 s/step
Meep progress: 31.48/377.433631896973 = 8.3% done in 80.5s, 884.9s to go
on time step 1576 (time=31.52), 0.0755623 s/step
Meep progress: 32.52/377.433631896973 = 8.6% done in 84.6s, 896.9s to go
on time step 1628 (time=32.56), 0.0778998 s/step
Meep progress: 33.56/377.433631896973 = 8.9% done in 88.6s, 907.7s to go
on time step 1680 (time=33.6), 0.0773267 s/step
Meep progress: 34.58/377.433631896973 = 9.2% done in 92.6s, 918.4s to go
on time step 1731 (time=34.62), 0.0789232 s/step
Meep progress: 35.66/377.433631896973 = 9.4% done in 96.7s, 926.7s to go
on time step 1785 (time=35.7), 0.0754122 s/step
Meep progress: 36.72/377.433631896973 = 9.7% done in 100.7s, 934.8s to go
on time step 1838 (time=36.76), 0.0765313 s/step
Meep progress: 37.78/377.433631896973 = 10.0% done in 104.8s, 941.8s to go
on time step 1891 (time=37.82), 0.0759818 s/step
Meep progress: 38.84/377.433631896973 = 10.3% done in 108.8s, 948.6s to go
on time step 1944 (time=38.88), 0.0762533 s/step
Meep progress: 39.9/377.433631896973 = 10.6% done in 112.8s, 954.6s to go
on time step 1997 (time=39.94), 0.0760577 s/step
Meep progress: 40.96/377.433631896973 = 10.9% done in 116.8s, 959.9s to go
on time step 2051 (time=41.02), 0.0753798 s/step
Meep progress: 42.0/377.433631896973 = 11.1% done in 120.9s, 965.6s to go
on time step 2103 (time=42.06), 0.078009 s/step
Meep progress: 43.04/377.433631896973 = 11.4% done in 125.0s, 970.8s to go
on time step 2154 (time=43.08), 0.0785191 s/step
Meep progress: 44.1/377.433631896973 = 11.7% done in 129.0s, 975.0s to go
on time step 2207 (time=44.14), 0.0756587 s/step
Meep progress: 45.16/377.433631896973 = 12.0% done in 133.0s, 978.9s to go
on time step 2260 (time=45.2), 0.0765157 s/step
Meep progress: 46.24/377.433631896973 = 12.3% done in 137.1s, 981.8s to go
on time step 2314 (time=46.28), 0.0746188 s/step
Meep progress: 47.28/377.433631896973 = 12.5% done in 141.1s, 985.6s to go
on time step 2366 (time=47.32), 0.0781687 s/step
Meep progress: 48.32/377.433631896973 = 12.8% done in 145.2s, 989.0s to go
on time step 2418 (time=48.36), 0.0783704 s/step
Meep progress: 49.36/377.433631896973 = 13.1% done in 149.2s, 992.0s to go
on time step 2470 (time=49.4), 0.0775101 s/step
Meep progress: 50.44/377.433631896973 = 13.4% done in 153.3s, 993.7s to go
on time step 2524 (time=50.48), 0.0747236 s/step
Meep progress: 51.46/377.433631896973 = 13.6% done in 157.3s, 996.4s to go
on time step 2575 (time=51.5), 0.0791284 s/step
Meep progress: 52.52/377.433631896973 = 13.9% done in 161.4s, 998.3s to go
on time step 2628 (time=52.56), 0.0765898 s/step
Meep progress: 53.54/377.433631896973 = 14.2% done in 165.4s, 1000.8s to go
on time step 2679 (time=53.58), 0.0798539 s/step
Meep progress: 54.58/377.433631896973 = 14.5% done in 169.5s, 1002.5s to go
on time step 2731 (time=54.62), 0.0774613 s/step
Meep progress: 55.64/377.433631896973 = 14.7% done in 173.5s, 1003.6s to go
on time step 2784 (time=55.68), 0.0763674 s/step
Meep progress: 56.7/377.433631896973 = 15.0% done in 177.6s, 1004.6s to go
on time step 2837 (time=56.74), 0.0769957 s/step
Meep progress: 57.74/377.433631896973 = 15.3% done in 181.7s, 1005.8s to go
on time step 2889 (time=57.78), 0.0778677 s/step
Meep progress: 58.78/377.433631896973 = 15.6% done in 185.7s, 1006.5s to go
on time step 2942 (time=58.84), 0.0768612 s/step
Meep progress: 59.8/377.433631896973 = 15.8% done in 189.7s, 1007.6s to go
on time step 2993 (time=59.86), 0.0796095 s/step
Meep progress: 60.82/377.433631896973 = 16.1% done in 193.8s, 1008.6s to go
on time step 3044 (time=60.88), 0.0792137 s/step
Meep progress: 61.88/377.433631896973 = 16.4% done in 197.8s, 1008.8s to go
on time step 3096 (time=61.92), 0.0770484 s/step
Meep progress: 62.94/377.433631896973 = 16.7% done in 201.9s, 1008.9s to go
on time step 3149 (time=62.98), 0.076731 s/step
Meep progress: 64.02/377.433631896973 = 17.0% done in 205.9s, 1008.2s to go
on time step 3203 (time=64.06), 0.0745052 s/step
Meep progress: 65.04/377.433631896973 = 17.2% done in 209.9s, 1008.4s to go
on time step 3254 (time=65.08), 0.0793033 s/step
Meep progress: 66.08/377.433631896973 = 17.5% done in 214.0s, 1008.2s to go
on time step 3306 (time=66.12), 0.0771031 s/step
Meep progress: 67.12/377.433631896973 = 17.8% done in 218.0s, 1008.0s to go
on time step 3358 (time=67.16), 0.0777931 s/step
Meep progress: 68.16/377.433631896973 = 18.1% done in 222.1s, 1007.7s to go
on time step 3410 (time=68.2), 0.0782346 s/step
Meep progress: 69.16/377.433631896973 = 18.3% done in 226.1s, 1008.0s to go
on time step 3460 (time=69.2), 0.0807616 s/step
Meep progress: 70.2/377.433631896973 = 18.6% done in 230.1s, 1007.2s to go
on time step 3512 (time=70.24), 0.0772369 s/step
Meep progress: 71.22/377.433631896973 = 18.9% done in 234.2s, 1007.0s to go
on time step 3563 (time=71.26), 0.0794178 s/step
Meep progress: 72.28/377.433631896973 = 19.2% done in 238.3s, 1005.9s to go
on time step 3616 (time=72.32), 0.0764975 s/step
Meep progress: 73.32/377.433631896973 = 19.4% done in 242.3s, 1005.1s to go
on time step 3668 (time=73.36), 0.0782466 s/step
Meep progress: 74.38/377.433631896973 = 19.7% done in 246.4s, 1003.8s to go
on time step 3721 (time=74.42), 0.0765515 s/step
Meep progress: 75.4/377.433631896973 = 20.0% done in 250.4s, 1003.0s to go
on time step 3772 (time=75.44), 0.0789709 s/step
Meep progress: 76.46/377.433631896973 = 20.3% done in 254.5s, 1001.7s to go
on time step 3825 (time=76.5), 0.0767326 s/step
Meep progress: 77.48/377.433631896973 = 20.5% done in 258.5s, 1000.9s to go
on time step 3875 (time=77.5), 0.0800524 s/step
Meep progress: 78.5/377.433631896973 = 20.8% done in 262.6s, 1000.0s to go
on time step 3926 (time=78.52), 0.0792938 s/step
Meep progress: 79.5/377.433631896973 = 21.1% done in 266.6s, 999.1s to go
on time step 3976 (time=79.52), 0.0800916 s/step
Meep progress: 80.54/377.433631896973 = 21.3% done in 270.7s, 997.8s to go
on time step 4028 (time=80.56), 0.0782854 s/step
Meep progress: 81.56/377.433631896973 = 21.6% done in 274.7s, 996.4s to go
on time step 4079 (time=81.58), 0.0785609 s/step
Meep progress: 82.6/377.433631896973 = 21.9% done in 278.7s, 994.9s to go
on time step 4131 (time=82.62), 0.077858 s/step
Meep progress: 83.66/377.433631896973 = 22.2% done in 282.8s, 993.0s to go
on time step 4184 (time=83.68), 0.0766559 s/step
Meep progress: 84.68/377.433631896973 = 22.4% done in 286.8s, 991.6s to go
on time step 4235 (time=84.7), 0.0792165 s/step
Meep progress: 85.72/377.433631896973 = 22.7% done in 290.8s, 989.8s to go
on time step 4287 (time=85.74), 0.0770752 s/step
Meep progress: 86.72/377.433631896973 = 23.0% done in 294.9s, 988.6s to go
on time step 4337 (time=86.74), 0.0811741 s/step
Meep progress: 87.76/377.433631896973 = 23.3% done in 298.9s, 986.7s to go
on time step 4389 (time=87.78), 0.0775472 s/step
Meep progress: 88.78/377.433631896973 = 23.5% done in 303.0s, 985.0s to go
on time step 4440 (time=88.8), 0.0789 s/step
Meep progress: 89.84/377.433631896973 = 23.8% done in 307.0s, 982.7s to go
on time step 4493 (time=89.86), 0.0760439 s/step
Meep progress: 90.88/377.433631896973 = 24.1% done in 311.0s, 980.7s to go
on time step 4545 (time=90.9), 0.0778656 s/step
Meep progress: 91.94/377.433631896973 = 24.4% done in 315.0s, 978.3s to go
on time step 4598 (time=91.96), 0.0756844 s/step
Meep progress: 92.98/377.433631896973 = 24.6% done in 319.1s, 976.1s to go
on time step 4650 (time=93), 0.0772089 s/step
Meep progress: 94.04/377.433631896973 = 24.9% done in 323.1s, 973.6s to go
on time step 4703 (time=94.06), 0.0757724 s/step
Meep progress: 95.1/377.433631896973 = 25.2% done in 327.1s, 971.2s to go
on time step 4756 (time=95.12), 0.0766199 s/step
Meep progress: 96.16/377.433631896973 = 25.5% done in 331.2s, 968.8s to go
on time step 4809 (time=96.18), 0.0769089 s/step
Meep progress: 97.18/377.433631896973 = 25.7% done in 335.3s, 966.8s to go
on time step 4860 (time=97.2), 0.0792292 s/step
Meep progress: 98.2/377.433631896973 = 26.0% done in 339.3s, 964.7s to go
on time step 4911 (time=98.22), 0.0785884 s/step
Meep progress: 99.22/377.433631896973 = 26.3% done in 343.3s, 962.6s to go
on time step 4962 (time=99.24), 0.0788106 s/step
Meep progress: 100.28/377.433631896973 = 26.6% done in 347.3s, 959.9s to go
on time step 5015 (time=100.3), 0.0758363 s/step
Meep progress: 101.32/377.433631896973 = 26.8% done in 351.4s, 957.5s to go
on time step 5067 (time=101.34), 0.0779878 s/step
Meep progress: 102.38/377.433631896973 = 27.1% done in 355.4s, 954.8s to go
on time step 5120 (time=102.4), 0.0761114 s/step
Meep progress: 103.44/377.433631896973 = 27.4% done in 359.4s, 952.1s to go
on time step 5173 (time=103.46), 0.0761363 s/step
Meep progress: 104.5/377.433631896973 = 27.7% done in 363.5s, 949.3s to go
on time step 5226 (time=104.52), 0.0760488 s/step
Meep progress: 105.58/377.433631896973 = 28.0% done in 367.5s, 946.3s to go
on time step 5280 (time=105.6), 0.0752322 s/step
Meep progress: 106.68/377.433631896973 = 28.3% done in 371.6s, 943.1s to go
on time step 5335 (time=106.7), 0.0740151 s/step
Meep progress: 107.78/377.433631896973 = 28.6% done in 375.6s, 939.8s to go
on time step 5390 (time=107.8), 0.0736176 s/step
Meep progress: 108.84/377.433631896973 = 28.8% done in 379.7s, 937.0s to go
on time step 5443 (time=108.86), 0.0765524 s/step
Meep progress: 109.9/377.433631896973 = 29.1% done in 383.7s, 934.1s to go
on time step 5496 (time=109.92), 0.0761493 s/step
Meep progress: 110.98/377.433631896973 = 29.4% done in 387.8s, 931.1s to go
on time step 5550 (time=111), 0.0751059 s/step
Meep progress: 112.04/377.433631896973 = 29.7% done in 391.8s, 928.2s to go
on time step 5603 (time=112.06), 0.0764869 s/step
Meep progress: 113.1/377.433631896973 = 30.0% done in 395.9s, 925.2s to go
on time step 5656 (time=113.12), 0.0757491 s/step
Meep progress: 114.14/377.433631896973 = 30.2% done in 399.9s, 922.4s to go
on time step 5708 (time=114.16), 0.0774001 s/step
Meep progress: 115.22/377.433631896973 = 30.5% done in 403.9s, 919.3s to go
on time step 5762 (time=115.24), 0.0750998 s/step
Meep progress: 116.28/377.433631896973 = 30.8% done in 408.0s, 916.3s to go
on time step 5815 (time=116.3), 0.076792 s/step
Meep progress: 117.36/377.433631896973 = 31.1% done in 412.0s, 913.1s to go
on time step 5869 (time=117.38), 0.0748017 s/step
Meep progress: 118.42/377.433631896973 = 31.4% done in 416.1s, 910.1s to go
on time step 5922 (time=118.44), 0.0763973 s/step
Meep progress: 119.48/377.433631896973 = 31.7% done in 420.1s, 907.0s to go
on time step 5975 (time=119.5), 0.0757145 s/step
Meep progress: 120.58/377.433631896973 = 31.9% done in 424.2s, 903.5s to go
on time step 6030 (time=120.6), 0.073521 s/step
Meep progress: 121.66/377.433631896973 = 32.2% done in 428.2s, 900.2s to go
on time step 6084 (time=121.68), 0.0743554 s/step
Meep progress: 122.76/377.433631896973 = 32.5% done in 432.2s, 896.7s to go
on time step 6139 (time=122.78), 0.0738437 s/step
Meep progress: 123.84/377.433631896973 = 32.8% done in 436.3s, 893.4s to go
on time step 6193 (time=123.86), 0.074909 s/step
Meep progress: 124.94/377.433631896973 = 33.1% done in 440.3s, 889.8s to go
on time step 6248 (time=124.96), 0.0733007 s/step
Meep progress: 126.02/377.433631896973 = 33.4% done in 444.3s, 886.4s to go
on time step 6302 (time=126.04), 0.0743227 s/step
Meep progress: 127.14/377.433631896973 = 33.7% done in 448.4s, 882.7s to go
on time step 6358 (time=127.16), 0.0721819 s/step
Meep progress: 128.24/377.433631896973 = 34.0% done in 452.4s, 879.2s to go
on time step 6413 (time=128.26), 0.073989 s/step
Meep progress: 129.32/377.433631896973 = 34.3% done in 456.5s, 875.8s to go
on time step 6467 (time=129.34), 0.0751212 s/step
Meep progress: 130.42/377.433631896973 = 34.6% done in 460.5s, 872.2s to go
on time step 6522 (time=130.44), 0.0735878 s/step
Meep progress: 131.5/377.433631896973 = 34.8% done in 464.6s, 868.8s to go
on time step 6576 (time=131.52), 0.0742826 s/step
Meep progress: 132.6/377.433631896973 = 35.1% done in 468.6s, 865.2s to go
on time step 6631 (time=132.62), 0.0734221 s/step
Meep progress: 133.7/377.433631896973 = 35.4% done in 472.6s, 861.5s to go
on time step 6686 (time=133.72), 0.0729358 s/step
Meep progress: 134.8/377.433631896973 = 35.7% done in 476.7s, 858.0s to go
on time step 6741 (time=134.82), 0.0737747 s/step
Meep progress: 135.9/377.433631896973 = 36.0% done in 480.7s, 854.3s to go
on time step 6796 (time=135.92), 0.0728897 s/step
Meep progress: 137.0/377.433631896973 = 36.3% done in 484.7s, 850.6s to go
on time step 6851 (time=137.02), 0.0728313 s/step
Meep progress: 138.12/377.433631896973 = 36.6% done in 488.7s, 846.8s to go
on time step 6907 (time=138.14), 0.0727374 s/step
Meep progress: 139.22/377.433631896973 = 36.9% done in 492.8s, 843.2s to go
on time step 6962 (time=139.24), 0.0733057 s/step
Meep progress: 140.38/377.433631896973 = 37.2% done in 496.8s, 839.0s to go
on time step 7020 (time=140.4), 0.0697246 s/step
Meep progress: 141.5/377.433631896973 = 37.5% done in 500.8s, 835.1s to go
on time step 7076 (time=141.52), 0.0714849 s/step
Meep progress: 142.58/377.433631896973 = 37.8% done in 504.9s, 831.6s to go
on time step 7130 (time=142.6), 0.0746533 s/step
Meep progress: 143.66/377.433631896973 = 38.1% done in 508.9s, 828.2s to go
on time step 7183 (time=143.66), 0.0755696 s/step
Meep progress: 144.7/377.433631896973 = 38.3% done in 513.0s, 825.1s to go
on time step 7235 (time=144.7), 0.0778964 s/step
Meep progress: 145.72/377.433631896973 = 38.6% done in 517.0s, 822.2s to go
on time step 7286 (time=145.72), 0.0796306 s/step
Meep progress: 146.8/377.433631896973 = 38.9% done in 521.1s, 818.7s to go
on time step 7340 (time=146.8), 0.0747876 s/step
Meep progress: 147.88/377.433631896973 = 39.2% done in 525.1s, 815.1s to go
on time step 7394 (time=147.88), 0.0740746 s/step
Meep progress: 148.96/377.433631896973 = 39.5% done in 529.1s, 811.6s to go
on time step 7448 (time=148.96), 0.0747008 s/step
Meep progress: 150.02/377.433631896973 = 39.7% done in 533.2s, 808.2s to go
on time step 7501 (time=150.02), 0.0760584 s/step
Meep progress: 151.1/377.433631896973 = 40.0% done in 537.2s, 804.6s to go
on time step 7555 (time=151.1), 0.074365 s/step
Meep progress: 152.18/377.433631896973 = 40.3% done in 541.2s, 801.1s to go
on time step 7609 (time=152.18), 0.0746523 s/step
Meep progress: 153.22/377.433631896973 = 40.6% done in 545.2s, 797.8s to go
on time step 7661 (time=153.22), 0.076979 s/step
Meep progress: 154.26/377.433631896973 = 40.9% done in 549.2s, 794.6s to go
on time step 7713 (time=154.26), 0.0770724 s/step
Meep progress: 155.34/377.433631896973 = 41.2% done in 553.3s, 791.0s to go
on time step 7767 (time=155.34), 0.0751406 s/step
Meep progress: 156.38/377.433631896973 = 41.4% done in 557.3s, 787.7s to go
on time step 7819 (time=156.38), 0.0769284 s/step
Meep progress: 157.44/377.433631896973 = 41.7% done in 561.3s, 784.3s to go
on time step 7872 (time=157.44), 0.0756431 s/step
Meep progress: 158.56/377.433631896973 = 42.0% done in 565.3s, 780.4s to go
on time step 7928 (time=158.56), 0.07238 s/step
Meep progress: 159.64/377.433631896973 = 42.3% done in 569.4s, 776.8s to go
on time step 7982 (time=159.64), 0.0752217 s/step
Meep progress: 160.76/377.433631896973 = 42.6% done in 573.4s, 772.8s to go
on time step 8038 (time=160.76), 0.0717075 s/step
Meep progress: 161.88/377.433631896973 = 42.9% done in 577.5s, 768.9s to go
on time step 8094 (time=161.88), 0.0721776 s/step
Meep progress: 162.98/377.433631896973 = 43.2% done in 581.5s, 765.2s to go
on time step 8149 (time=162.98), 0.0738671 s/step
Meep progress: 164.04/377.433631896973 = 43.5% done in 585.6s, 761.7s to go
on time step 8202 (time=164.04), 0.0763208 s/step
Meep progress: 165.1/377.433631896973 = 43.7% done in 589.6s, 758.2s to go
on time step 8255 (time=165.1), 0.0756201 s/step
Meep progress: 166.14/377.433631896973 = 44.0% done in 593.6s, 754.9s to go
on time step 8307 (time=166.14), 0.0771809 s/step
Meep progress: 167.12/377.433631896973 = 44.3% done in 597.6s, 752.1s to go
on time step 8356 (time=167.12), 0.0827993 s/step
Meep progress: 167.94/377.433631896973 = 44.5% done in 601.7s, 750.6s to go
on time step 8397 (time=167.94), 0.0986393 s/step
Meep progress: 168.98/377.433631896973 = 44.8% done in 605.7s, 747.2s to go
on time step 8449 (time=168.98), 0.0778405 s/step
Meep progress: 170.08/377.433631896973 = 45.1% done in 609.8s, 743.4s to go
on time step 8504 (time=170.08), 0.0735365 s/step
Meep progress: 171.2/377.433631896973 = 45.4% done in 613.8s, 739.4s to go
on time step 8560 (time=171.2), 0.0721204 s/step
Meep progress: 172.26/377.433631896973 = 45.6% done in 617.9s, 735.9s to go
on time step 8613 (time=172.26), 0.0767314 s/step
Meep progress: 173.34/377.433631896973 = 45.9% done in 621.9s, 732.3s to go
on time step 8667 (time=173.34), 0.0750517 s/step
Meep progress: 174.46/377.433631896973 = 46.2% done in 626.0s, 728.3s to go
on time step 8723 (time=174.46), 0.0724239 s/step
Meep progress: 175.52/377.433631896973 = 46.5% done in 630.0s, 724.7s to go
on time step 8776 (time=175.52), 0.0756291 s/step
Meep progress: 176.66/377.433631896973 = 46.8% done in 634.0s, 720.6s to go
on time step 8833 (time=176.66), 0.0710176 s/step
Meep progress: 177.72/377.433631896973 = 47.1% done in 638.1s, 717.0s to go
on time step 8886 (time=177.72), 0.0759683 s/step
Meep progress: 178.78/377.433631896973 = 47.4% done in 642.1s, 713.5s to go
on time step 8939 (time=178.78), 0.0761046 s/step
Meep progress: 179.86/377.433631896973 = 47.7% done in 646.2s, 709.8s to go
on time step 8993 (time=179.86), 0.0751893 s/step
Meep progress: 180.92/377.433631896973 = 47.9% done in 650.2s, 706.2s to go
on time step 9046 (time=180.92), 0.0755844 s/step
Meep progress: 182.02/377.433631896973 = 48.2% done in 654.2s, 702.3s to go
on time step 9101 (time=182.02), 0.0733192 s/step
Meep progress: 183.1/377.433631896973 = 48.5% done in 658.2s, 698.6s to go
on time step 9155 (time=183.1), 0.0742043 s/step
Meep progress: 184.2/377.433631896973 = 48.8% done in 662.3s, 694.8s to go
on time step 9210 (time=184.2), 0.07409 s/step
Meep progress: 185.26/377.433631896973 = 49.1% done in 666.3s, 691.2s to go
on time step 9263 (time=185.26), 0.0764292 s/step
Meep progress: 186.34/377.433631896973 = 49.4% done in 670.4s, 687.5s to go
on time step 9317 (time=186.34), 0.0753816 s/step
Meep progress: 187.3/377.433631896973 = 49.6% done in 674.5s, 684.7s to go
on time step 9365 (time=187.3), 0.0844213 s/step
Meep progress: 188.32/377.433631896973 = 49.9% done in 678.5s, 681.4s to go
on time step 9416 (time=188.32), 0.0792292 s/step
Meep progress: 189.38/377.433631896973 = 50.2% done in 682.6s, 677.8s to go
on time step 9469 (time=189.38), 0.0764186 s/step
Meep progress: 190.42/377.433631896973 = 50.5% done in 686.6s, 674.3s to go
on time step 9521 (time=190.42), 0.0774132 s/step
Meep progress: 191.5/377.433631896973 = 50.7% done in 690.6s, 670.6s to go
on time step 9575 (time=191.5), 0.074998 s/step
Meep progress: 192.56/377.433631896973 = 51.0% done in 694.7s, 667.0s to go
on time step 9628 (time=192.56), 0.0766692 s/step
Meep progress: 193.64/377.433631896973 = 51.3% done in 698.7s, 663.2s to go
on time step 9682 (time=193.64), 0.0741408 s/step
Meep progress: 194.68/377.433631896973 = 51.6% done in 702.7s, 659.7s to go
on time step 9734 (time=194.68), 0.0770548 s/step
Meep progress: 195.8/377.433631896973 = 51.9% done in 706.8s, 655.6s to go
on time step 9790 (time=195.8), 0.0725023 s/step
Meep progress: 196.86/377.433631896973 = 52.2% done in 710.8s, 652.0s to go
on time step 9843 (time=196.86), 0.0758739 s/step
Meep progress: 197.94/377.433631896973 = 52.4% done in 714.9s, 648.2s to go
on time step 9897 (time=197.94), 0.0753154 s/step
Meep progress: 199.0/377.433631896973 = 52.7% done in 718.9s, 644.6s to go
on time step 9950 (time=199), 0.0760442 s/step
Meep progress: 200.06/377.433631896973 = 53.0% done in 723.0s, 641.0s to go
on time step 10003 (time=200.06), 0.076729 s/step
Meep progress: 201.16/377.433631896973 = 53.3% done in 727.0s, 637.0s to go
on time step 10058 (time=201.16), 0.0731829 s/step
Meep progress: 202.2/377.433631896973 = 53.6% done in 731.0s, 633.5s to go
on time step 10110 (time=202.2), 0.076968 s/step
Meep progress: 203.08/377.433631896973 = 53.8% done in 735.1s, 631.1s to go
on time step 10154 (time=203.08), 0.0929875 s/step
Meep progress: 203.94/377.433631896973 = 54.0% done in 739.1s, 628.8s to go
on time step 10197 (time=203.94), 0.0938502 s/step
Meep progress: 204.72/377.433631896973 = 54.2% done in 743.2s, 627.0s to go
on time step 10236 (time=204.72), 0.103833 s/step
Meep progress: 205.52/377.433631896973 = 54.5% done in 747.2s, 625.0s to go
on time step 10276 (time=205.52), 0.100212 s/step
Meep progress: 206.28/377.433631896973 = 54.7% done in 751.2s, 623.3s to go
on time step 10314 (time=206.28), 0.105639 s/step
Meep progress: 207.24/377.433631896973 = 54.9% done in 755.2s, 620.2s to go
on time step 10362 (time=207.24), 0.0839794 s/step
Meep progress: 208.08/377.433631896973 = 55.1% done in 759.2s, 617.9s to go
on time step 10404 (time=208.08), 0.095635 s/step
Meep progress: 209.02/377.433631896973 = 55.4% done in 763.3s, 615.0s to go
on time step 10451 (time=209.02), 0.085895 s/step
Meep progress: 209.84/377.433631896973 = 55.6% done in 767.3s, 612.9s to go
on time step 10492 (time=209.84), 0.0995652 s/step
Meep progress: 210.86/377.433631896973 = 55.9% done in 771.4s, 609.4s to go
on time step 10543 (time=210.86), 0.0795453 s/step
Meep progress: 211.9/377.433631896973 = 56.1% done in 775.5s, 605.8s to go
on time step 10595 (time=211.9), 0.078092 s/step
Meep progress: 212.92/377.433631896973 = 56.4% done in 779.5s, 602.3s to go
on time step 10646 (time=212.92), 0.0796493 s/step
Meep progress: 213.96/377.433631896973 = 56.7% done in 783.6s, 598.7s to go
on time step 10698 (time=213.96), 0.0777793 s/step
Meep progress: 215.18/377.433631896973 = 57.0% done in 787.6s, 593.9s to go
on time step 10759 (time=215.18), 0.065771 s/step
Meep progress: 216.34/377.433631896973 = 57.3% done in 791.6s, 589.5s to go
on time step 10817 (time=216.34), 0.0697502 s/step
Meep progress: 217.46/377.433631896973 = 57.6% done in 795.7s, 585.3s to go
on time step 10873 (time=217.46), 0.0722044 s/step
Meep progress: 218.42/377.433631896973 = 57.9% done in 799.7s, 582.2s to go
on time step 10921 (time=218.42), 0.0840067 s/step
Meep progress: 219.6/377.433631896973 = 58.2% done in 803.8s, 577.7s to go
on time step 10980 (time=219.6), 0.0688395 s/step
Meep progress: 220.7/377.433631896973 = 58.5% done in 807.8s, 573.7s to go
on time step 11035 (time=220.7), 0.0734662 s/step
Meep progress: 221.74/377.433631896973 = 58.7% done in 811.8s, 570.0s to go
on time step 11087 (time=221.74), 0.0769679 s/step
Meep progress: 222.86/377.433631896973 = 59.0% done in 815.8s, 565.9s to go
on time step 11143 (time=222.86), 0.0719244 s/step
Meep progress: 223.92/377.433631896973 = 59.3% done in 819.9s, 562.1s to go
on time step 11196 (time=223.92), 0.0767108 s/step
Meep progress: 224.72/377.433631896973 = 59.5% done in 824.0s, 560.0s to go
on time step 11236 (time=224.72), 0.101908 s/step
Meep progress: 225.7/377.433631896973 = 59.8% done in 828.0s, 556.7s to go
on time step 11285 (time=225.7), 0.0825016 s/step
Meep progress: 226.66/377.433631896973 = 60.1% done in 832.0s, 553.5s to go
on time step 11333 (time=226.66), 0.0836266 s/step
Meep progress: 227.74/377.433631896973 = 60.3% done in 836.1s, 549.5s to go
on time step 11387 (time=227.74), 0.0743958 s/step
Meep progress: 228.8/377.433631896973 = 60.6% done in 840.1s, 545.7s to go
on time step 11440 (time=228.8), 0.0756731 s/step
Meep progress: 229.8/377.433631896973 = 60.9% done in 844.1s, 542.3s to go
on time step 11490 (time=229.8), 0.0804192 s/step
Meep progress: 230.9/377.433631896973 = 61.2% done in 848.1s, 538.2s to go
on time step 11545 (time=230.9), 0.0733711 s/step
Meep progress: 232.02/377.433631896973 = 61.5% done in 852.1s, 534.1s to go
on time step 11601 (time=232.02), 0.0716038 s/step
Meep progress: 233.14/377.433631896973 = 61.8% done in 856.2s, 529.9s to go
on time step 11657 (time=233.14), 0.0718909 s/step
Meep progress: 234.2/377.433631896973 = 62.1% done in 860.2s, 526.1s to go
on time step 11710 (time=234.2), 0.0758675 s/step
Meep progress: 235.26/377.433631896973 = 62.3% done in 864.2s, 522.3s to go
on time step 11763 (time=235.26), 0.0757216 s/step
Meep progress: 236.52/377.433631896973 = 62.7% done in 868.2s, 517.3s to go
on time step 11826 (time=236.52), 0.0639135 s/step
Meep progress: 237.48/377.433631896973 = 62.9% done in 872.3s, 514.1s to go
on time step 11874 (time=237.48), 0.0843401 s/step
Meep progress: 238.32/377.433631896973 = 63.1% done in 876.3s, 511.5s to go
on time step 11916 (time=238.32), 0.0953185 s/step
Meep progress: 239.46/377.433631896973 = 63.4% done in 880.3s, 507.2s to go
on time step 11973 (time=239.46), 0.0712165 s/step
Meep progress: 240.72/377.433631896973 = 63.8% done in 884.4s, 502.3s to go
on time step 12036 (time=240.72), 0.06417 s/step
Meep progress: 241.9/377.433631896973 = 64.1% done in 888.4s, 497.8s to go
on time step 12095 (time=241.9), 0.0682048 s/step
Meep progress: 243.28/377.433631896973 = 64.5% done in 892.5s, 492.1s to go
on time step 12164 (time=243.28), 0.0588897 s/step
Meep progress: 244.58/377.433631896973 = 64.8% done in 896.5s, 487.0s to go
on time step 12229 (time=244.58), 0.0621128 s/step
Meep progress: 245.64/377.433631896973 = 65.1% done in 900.5s, 483.2s to go
on time step 12282 (time=245.64), 0.0761181 s/step
Meep progress: 246.56/377.433631896973 = 65.3% done in 904.6s, 480.2s to go
on time step 12328 (time=246.56), 0.0887799 s/step
Meep progress: 247.58/377.433631896973 = 65.6% done in 908.7s, 476.6s to go
on time step 12379 (time=247.58), 0.0797955 s/step
Meep progress: 248.5/377.433631896973 = 65.8% done in 912.7s, 473.6s to go
on time step 12425 (time=248.5), 0.0874674 s/step
Meep progress: 249.48/377.433631896973 = 66.1% done in 916.8s, 470.2s to go
on time step 12474 (time=249.48), 0.0830078 s/step
Meep progress: 250.58/377.433631896973 = 66.4% done in 920.8s, 466.2s to go
on time step 12529 (time=250.58), 0.0737494 s/step
Meep progress: 251.64/377.433631896973 = 66.7% done in 924.8s, 462.3s to go
on time step 12582 (time=251.64), 0.0756234 s/step
Meep progress: 252.56/377.433631896973 = 66.9% done in 928.8s, 459.2s to go
on time step 12628 (time=252.56), 0.0869932 s/step
Meep progress: 254.06/377.433631896973 = 67.3% done in 932.9s, 453.0s to go
on time step 12703 (time=254.06), 0.0538851 s/step
Meep progress: 255.84/377.433631896973 = 67.8% done in 936.9s, 445.3s to go
on time step 12792 (time=255.84), 0.0450711 s/step
Meep progress: 257.72/377.433631896973 = 68.3% done in 940.9s, 437.1s to go
on time step 12886 (time=257.72), 0.0431121 s/step
Meep progress: 259.54/377.433631896973 = 68.8% done in 945.0s, 429.2s to go
on time step 12977 (time=259.54), 0.0442247 s/step
Meep progress: 261.4/377.433631896973 = 69.3% done in 949.0s, 421.3s to go
on time step 13070 (time=261.4), 0.0435771 s/step
Meep progress: 263.24/377.433631896973 = 69.7% done in 953.0s, 413.4s to go
on time step 13162 (time=263.24), 0.043482 s/step
Meep progress: 265.02/377.433631896973 = 70.2% done in 957.0s, 405.9s to go
on time step 13251 (time=265.02), 0.0449632 s/step
Meep progress: 266.82/377.433631896973 = 70.7% done in 961.0s, 398.4s to go
on time step 13341 (time=266.82), 0.0446304 s/step
Meep progress: 268.7/377.433631896973 = 71.2% done in 965.1s, 390.5s to go
on time step 13435 (time=268.7), 0.0428891 s/step
Meep progress: 270.48/377.433631896973 = 71.7% done in 969.1s, 383.2s to go
on time step 13524 (time=270.48), 0.0451099 s/step
Meep progress: 272.18/377.433631896973 = 72.1% done in 973.1s, 376.3s to go
on time step 13609 (time=272.18), 0.0472286 s/step
Meep progress: 274.04/377.433631896973 = 72.6% done in 977.1s, 368.7s to go
on time step 13702 (time=274.04), 0.0433563 s/step
Meep progress: 275.86/377.433631896973 = 73.1% done in 981.2s, 361.3s to go
on time step 13793 (time=275.86), 0.0442895 s/step
Meep progress: 277.64/377.433631896973 = 73.6% done in 985.2s, 354.1s to go
on time step 13882 (time=277.64), 0.045013 s/step
Meep progress: 279.44/377.433631896973 = 74.0% done in 989.2s, 346.9s to go
on time step 13972 (time=279.44), 0.0446329 s/step
Meep progress: 281.18/377.433631896973 = 74.5% done in 993.2s, 340.0s to go
on time step 14059 (time=281.18), 0.0464743 s/step
Meep progress: 282.98/377.433631896973 = 75.0% done in 997.3s, 332.9s to go
on time step 14149 (time=282.98), 0.0446512 s/step
Meep progress: 284.88/377.433631896973 = 75.5% done in 1001.3s, 325.3s to go
on time step 14244 (time=284.88), 0.0424619 s/step
Meep progress: 286.68/377.433631896973 = 76.0% done in 1005.3s, 318.3s to go
on time step 14334 (time=286.68), 0.0449694 s/step
Meep progress: 288.56/377.433631896973 = 76.5% done in 1009.3s, 310.9s to go
on time step 14428 (time=288.56), 0.0426748 s/step
Meep progress: 290.56/377.433631896973 = 77.0% done in 1013.4s, 303.0s to go
on time step 14528 (time=290.56), 0.0400678 s/step
Meep progress: 292.7/377.433631896973 = 77.6% done in 1017.4s, 294.5s to go
on time step 14635 (time=292.7), 0.0374956 s/step
Meep progress: 294.78/377.433631896973 = 78.1% done in 1021.4s, 286.4s to go
on time step 14739 (time=294.78), 0.0385655 s/step
Meep progress: 296.8/377.433631896973 = 78.6% done in 1025.4s, 278.6s to go
on time step 14840 (time=296.8), 0.0397923 s/step
Meep progress: 298.72/377.433631896973 = 79.1% done in 1029.4s, 271.3s to go
on time step 14936 (time=298.72), 0.0419147 s/step
Meep progress: 300.56/377.433631896973 = 79.6% done in 1033.5s, 264.3s to go
on time step 15028 (time=300.56), 0.0438851 s/step
Meep progress: 302.36/377.433631896973 = 80.1% done in 1037.5s, 257.6s to go
on time step 15118 (time=302.36), 0.0445718 s/step
Meep progress: 304.32/377.433631896973 = 80.6% done in 1041.5s, 250.2s to go
on time step 15216 (time=304.32), 0.040834 s/step
Meep progress: 306.2/377.433631896973 = 81.1% done in 1045.5s, 243.2s to go
on time step 15310 (time=306.2), 0.0429714 s/step
Meep progress: 308.08/377.433631896973 = 81.6% done in 1049.5s, 236.3s to go
on time step 15404 (time=308.08), 0.0427061 s/step
Meep progress: 310.2/377.433631896973 = 82.2% done in 1053.5s, 228.3s to go
on time step 15510 (time=310.2), 0.0379409 s/step
Meep progress: 312.28/377.433631896973 = 82.7% done in 1057.5s, 220.6s to go
on time step 15614 (time=312.28), 0.0384769 s/step
Meep progress: 314.16/377.433631896973 = 83.2% done in 1061.6s, 213.8s to go
on time step 15708 (time=314.16), 0.0428839 s/step
Meep progress: 316.06/377.433631896973 = 83.7% done in 1065.6s, 206.9s to go
on time step 15803 (time=316.06), 0.0422096 s/step
Meep progress: 317.96/377.433631896973 = 84.2% done in 1069.6s, 200.1s to go
on time step 15898 (time=317.96), 0.0425206 s/step
Meep progress: 319.84/377.433631896973 = 84.7% done in 1073.7s, 193.3s to go
on time step 15992 (time=319.84), 0.0429058 s/step
Meep progress: 321.7/377.433631896973 = 85.2% done in 1077.7s, 186.7s to go
on time step 16085 (time=321.7), 0.0430284 s/step
Meep progress: 323.6/377.433631896973 = 85.7% done in 1081.7s, 179.9s to go
on time step 16180 (time=323.6), 0.042269 s/step
Meep progress: 325.46/377.433631896973 = 86.2% done in 1085.7s, 173.4s to go
on time step 16273 (time=325.46), 0.0433777 s/step
Meep progress: 327.28/377.433631896973 = 86.7% done in 1089.7s, 167.0s to go
on time step 16364 (time=327.28), 0.0442902 s/step
Meep progress: 329.18/377.433631896973 = 87.2% done in 1093.8s, 160.3s to go
on time step 16459 (time=329.18), 0.042494 s/step
Meep progress: 330.72/377.433631896973 = 87.6% done in 1097.8s, 155.1s to go
on time step 16536 (time=330.72), 0.0524692 s/step
Meep progress: 332.54/377.433631896973 = 88.1% done in 1101.8s, 148.7s to go
on time step 16627 (time=332.54), 0.0440696 s/step
Meep progress: 334.62/377.433631896973 = 88.7% done in 1105.8s, 141.5s to go
on time step 16731 (time=334.62), 0.0384953 s/step
Meep progress: 336.56/377.433631896973 = 89.2% done in 1109.9s, 134.8s to go
on time step 16828 (time=336.56), 0.0416468 s/step
Meep progress: 338.52/377.433631896973 = 89.7% done in 1113.9s, 128.0s to go
on time step 16926 (time=338.52), 0.0410904 s/step
Meep progress: 340.32/377.433631896973 = 90.2% done in 1117.9s, 121.9s to go
on time step 17016 (time=340.32), 0.0446138 s/step
Meep progress: 342.2/377.433631896973 = 90.7% done in 1121.9s, 115.5s to go
on time step 17110 (time=342.2), 0.0428493 s/step
Meep progress: 344.16/377.433631896973 = 91.2% done in 1126.0s, 108.9s to go
on time step 17208 (time=344.16), 0.0411365 s/step
Meep progress: 346.38/377.433631896973 = 91.8% done in 1130.0s, 101.3s to go
on time step 17319 (time=346.38), 0.0360816 s/step
Meep progress: 348.72/377.433631896973 = 92.4% done in 1134.0s, 93.4s to go
on time step 17436 (time=348.72), 0.034449 s/step
Meep progress: 351.04/377.433631896973 = 93.0% done in 1138.0s, 85.6s to go
on time step 17552 (time=351.04), 0.0345699 s/step
Meep progress: 353.32/377.433631896973 = 93.6% done in 1142.0s, 77.9s to go
on time step 17666 (time=353.32), 0.0351567 s/step
Meep progress: 355.62/377.433631896973 = 94.2% done in 1146.1s, 70.3s to go
on time step 17781 (time=355.62), 0.0350276 s/step
Meep progress: 357.92/377.433631896973 = 94.8% done in 1150.1s, 62.7s to go
on time step 17896 (time=357.92), 0.0349701 s/step
Meep progress: 360.14/377.433631896973 = 95.4% done in 1154.1s, 55.4s to go
on time step 18007 (time=360.14), 0.0361117 s/step
Meep progress: 362.38/377.433631896973 = 96.0% done in 1158.1s, 48.1s to go
on time step 18119 (time=362.38), 0.0359352 s/step
Meep progress: 364.6/377.433631896973 = 96.6% done in 1162.1s, 40.9s to go
on time step 18230 (time=364.6), 0.0362055 s/step
Meep progress: 366.98/377.433631896973 = 97.2% done in 1166.1s, 33.2s to go
on time step 18349 (time=366.98), 0.0337703 s/step
Meep progress: 369.28/377.433631896973 = 97.8% done in 1170.2s, 25.8s to go
on time step 18464 (time=369.28), 0.0349075 s/step
Meep progress: 371.54/377.433631896973 = 98.4% done in 1174.2s, 18.6s to go
on time step 18577 (time=371.54), 0.0356355 s/step
Meep progress: 373.82/377.433631896973 = 99.0% done in 1178.2s, 11.4s to go
on time step 18691 (time=373.82), 0.0352678 s/step
Meep progress: 376.1/377.433631896973 = 99.6% done in 1182.2s, 4.2s to go
on time step 18805 (time=376.1), 0.0351138 s/step
run 0 finished at t = 377.44 (18872 timesteps)
flux1:, 0.627777777777778, 9.16301634059392e-7, 9.16289494437115e-7, 9.1627879576255e-7, 9.16281324474884e-7, 9.16294908170077e-7, 9.16304908746471e-7, 9.16299745184151e-7, 9.162843647998e-7, 9.16276052954095e-7, 9.16285290817903e-7, 9.16302335950147e-7, 9.16306679980101e-7, 9.16291491645355e-7, 9.16274625702841e-7, 9.16278836515306e-7, 9.16300915894676e-7, 9.16310756712953e-7, 9.16291014455652e-7, 9.16269057737404e-7, 9.16283710347178e-7, 9.16315555029333e-7, 9.16300979866579e-7, 9.1625878643251e-7, 9.16293389437397e-7, 9.16330980060777e-7, 9.16241417927632e-7, 9.1633122935735e-7, 9.16242829247214e-7, 9.16377391055931e-7, 9.1627039574121e-7, 9.16219892401038e-7, 9.16270395741212e-7, 9.16377391055931e-7, 9.1624282924721e-7, 9.16331229357347e-7, 9.16241417927636e-7, 9.16330980060777e-7, 9.16293389437404e-7, 9.16258786432516e-7, 9.16300979866579e-7, 9.16315555029334e-7, 9.16283710347186e-7, 9.16269057737407e-7, 9.16291014455643e-7, 9.16310756712957e-7, 9.16300915894664e-7, 9.16278836515304e-7, 9.1627462570284e-7, 9.16291491645367e-7, 9.16306679980102e-7, 9.16302335950147e-7, 9.16285290817905e-7, 9.16276052954088e-7, 9.16284364799806e-7, 9.16299745184153e-7, 9.16304908746469e-7, 9.16294908170064e-7, 9.16281324474878e-7, 9.16278795762549e-7, 9.16289494437115e-7, 9.16301634059391e-7
flux1:, 0.628040226681531, 1.04601582310559e-6, 1.04600172851012e-6, 1.0459889868585e-6, 1.04599159030597e-6, 1.04600730566626e-6, 1.0460191783586e-6, 1.04601355022154e-6, 1.04599586047987e-6, 1.04598599381123e-6, 1.04599623441554e-6, 1.0460156927259e-6, 1.04602097666969e-6, 1.04600407597618e-6, 1.04598499780576e-6, 1.04598943736154e-6, 1.04601393400893e-6, 1.0460248513349e-6, 1.04600295612464e-6, 1.04597897667726e-6, 1.04599586055207e-6, 1.04603095813731e-6, 1.04601320694654e-6, 1.04596572824834e-6, 1.04600658925866e-6, 1.04604952946454e-6, 1.04594696297777e-6, 1.04604883024362e-6, 1.04594707583974e-6, 1.0461013271444e-6, 1.04598007504874e-6, 1.04592283616115e-6, 1.04598007504874e-6, 1.0461013271444e-6, 1.04594707583974e-6, 1.04604883024361e-6, 1.04594696297777e-6, 1.04604952946454e-6, 1.04600658925866e-6, 1.04596572824833e-6, 1.04601320694654e-6, 1.04603095813732e-6, 1.04599586055208e-6, 1.04597897667726e-6, 1.04600295612464e-6, 1.04602485133491e-6, 1.04601393400893e-6, 1.04598943736153e-6, 1.04598499780576e-6, 1.04600407597619e-6, 1.04602097666969e-6, 1.0460156927259e-6, 1.04599623441553e-6, 1.04598599381122e-6, 1.04599586047988e-6, 1.04601355022155e-6, 1.0460191783586e-6, 1.04600730566625e-6, 1.04599159030597e-6, 1.04598898685849e-6, 1.04600172851011e-6, 1.04601582310559e-6
flux1:, 0.628302675585284, 1.19303607948023e-6, 1.19301974896586e-6, 1.19300465779219e-6, 1.19300732916436e-6, 1.19302547363182e-6, 1.19303949803832e-6, 1.1930333660939e-6, 1.19301305778558e-6, 1.19300140266955e-6, 1.19301274432101e-6, 1.19303492173985e-6, 1.19304129816248e-6, 1.19302251598735e-6, 1.19300096656985e-6, 1.19300562369138e-6, 1.19303276144732e-6, 1.19304485081079e-6, 1.19302060172506e-6, 1.19299447641199e-6, 1.19301390608755e-6, 1.19305251987078e-6, 1.19303102901152e-6, 1.19297766236661e-6, 1.19302578898308e-6, 1.19307477840572e-6, 1.19295743540248e-6, 1.19307289113485e-6, 1.19295589187033e-6, 1.19313254416369e-6, 1.19299524107047e-6, 1.19293041685111e-6, 1.19299524107046e-6, 1.19313254416369e-6, 1.19295589187033e-6, 1.19307289113485e-6, 1.19295743540248e-6, 1.19307477840571e-6, 1.19302578898309e-6, 1.19297766236661e-6, 1.19303102901152e-6, 1.19305251987078e-6, 1.19301390608756e-6, 1.19299447641198e-6, 1.19302060172505e-6, 1.1930448508108e-6, 1.19303276144732e-6, 1.19300562369138e-6, 1.19300096656986e-6, 1.19302251598735e-6, 1.19304129816249e-6, 1.19303492173985e-6, 1.19301274432101e-6, 1.19300140266955e-6, 1.19301305778559e-6, 1.1930333660939e-6, 1.19303949803831e-6, 1.19302547363182e-6, 1.19300732916436e-6, 1.19300465779219e-6, 1.19301974896586e-6, 1.19303607948022e-6
flux1:, 0.628565124489038, 1.35951663482534e-6, 1.35949775768429e-6, 1.35947999774635e-6, 1.35948274845976e-6, 1.35950364930466e-6, 1.35952011408158e-6, 1.35951341716006e-6, 1.3594901521801e-6, 1.35947647168409e-6, 1.35948903915855e-6, 1.35951426732117e-6, 1.35952188274408e-6, 1.35950101875313e-6, 1.35947672201507e-6, 1.35948160661348e-6, 1.35951164165844e-6, 1.35952499392279e-6, 1.35949814877204e-6, 1.35946974076591e-6, 1.35949208208165e-6, 1.35953451389728e-6, 1.35950864974578e-6, 1.35944872023546e-6, 1.35950523787133e-6, 1.35956104308995e-6, 1.35942693974893e-6, 1.35955772765557e-6, 1.35942335932268e-6, 1.35962545874739e-6, 1.35947007094798e-6, 1.35939669684027e-6, 1.35947007094799e-6, 1.35962545874739e-6, 1.35942335932268e-6, 1.35955772765557e-6, 1.35942693974894e-6, 1.35956104308995e-6, 1.35950523787133e-6, 1.35944872023545e-6, 1.35950864974577e-6, 1.35953451389728e-6, 1.35949208208165e-6, 1.35946974076591e-6, 1.35949814877203e-6, 1.3595249939228e-6, 1.35951164165843e-6, 1.35948160661347e-6, 1.35947672201508e-6, 1.35950101875313e-6, 1.35952188274408e-6, 1.35951426732117e-6, 1.35948903915853e-6, 1.35947647168409e-6, 1.3594901521801e-6, 1.35951341716006e-6, 1.35952011408158e-6, 1.35950364930465e-6, 1.35948274845975e-6, 1.35947999774634e-6, 1.35949775768429e-6, 1.35951663482533e-6
flux1:, 0.628827573392791, 1.54785825956344e-6, 1.54783649849821e-6, 1.54781574773645e-6, 1.54781861419479e-6, 1.54784262528347e-6, 1.54786181796931e-6, 1.54785446598727e-6, 1.54782788075601e-6, 1.54781194531021e-6, 1.54782589707133e-6, 1.54785452944294e-6, 1.54786351286495e-6, 1.54784032813869e-6, 1.54781299586348e-6, 1.54781815166575e-6, 1.54785137950573e-6, 1.54786607364572e-6, 1.54783633481044e-6, 1.54780548921148e-6, 1.54783117097843e-6, 1.54787777378989e-6, 1.54784682815042e-6, 1.54777957660133e-6, 1.54784573331198e-6, 1.54790918940297e-6, 1.54775611135567e-6, 1.54790422054027e-6, 1.5477501023358e-6, 1.54798106371071e-6, 1.54780528095795e-6, 1.5477222595832e-6, 1.54780528095795e-6, 1.54798106371072e-6, 1.54775010233579e-6, 1.54790422054028e-6, 1.54775611135568e-6, 1.54790918940296e-6, 1.54784573331199e-6, 1.54777957660133e-6, 1.54784682815042e-6, 1.54787777378989e-6, 1.54783117097843e-6, 1.54780548921147e-6, 1.54783633481044e-6, 1.54786607364572e-6, 1.54785137950571e-6, 1.54781815166574e-6, 1.54781299586348e-6, 1.54784032813869e-6, 1.54786351286495e-6, 1.54785452944294e-6, 1.54782589707133e-6, 1.54781194531021e-6, 1.54782788075602e-6, 1.54785446598727e-6, 1.54786181796931e-6, 1.54784262528346e-6, 1.54781861419479e-6, 1.54781574773645e-6, 1.54783649849822e-6, 1.54785825956344e-6
flux1:, 0.629090022296544, 1.7607336017722e-6, 1.76070859876357e-6, 1.76068454500056e-6, 1.76068759556313e-6, 1.76071509154843e-6, 1.76073728554878e-6, 1.76072915218902e-6, 1.76069886354416e-6, 1.76068046448519e-6, 1.76069600037901e-6, 1.7607284059921e-6, 1.76073885448487e-6, 1.76071306355366e-6, 1.76068240264675e-6, 1.76068792292182e-6, 1.76072468601484e-6, 1.76074077947329e-6, 1.76070777669135e-6, 1.76067431566841e-6, 1.76070384396222e-6, 1.76075503721201e-6, 1.76071822252046e-6, 1.76064279119145e-6, 1.76071996143581e-6, 1.76079197296831e-6, 1.76061745562556e-6, 1.7607851601688e-6, 1.76060862993335e-6, 1.76087227339552e-6, 1.76067346637237e-6, 1.76057954679581e-6, 1.76067346637237e-6, 1.76087227339552e-6, 1.76060862993335e-6, 1.7607851601688e-6, 1.76061745562556e-6, 1.7607919729683e-6, 1.76071996143581e-6, 1.76064279119144e-6, 1.76071822252046e-6, 1.76075503721202e-6, 1.76070384396223e-6, 1.76067431566841e-6, 1.76070777669134e-6, 1.76074077947329e-6, 1.76072468601483e-6, 1.76068792292183e-6, 1.76068240264675e-6, 1.76071306355367e-6, 1.76073885448488e-6, 1.76072840599211e-6, 1.760696000379e-6, 1.76068046448519e-6, 1.76069886354417e-6, 1.76072915218902e-6, 1.76073728554878e-6, 1.76071509154843e-6, 1.76068759556312e-6, 1.76068454500056e-6, 1.76070859876358e-6, 1.76073360177219e-6
flux1:, 0.629352471200297, 2.00111476695296e-6, 2.00108615231843e-6, 2.0010585088228e-6, 2.00106185056241e-6, 2.001093218031e-6, 2.00111865668812e-6, 2.00110957209415e-6, 2.00107518608869e-6, 2.00105415218091e-6, 2.00107152130644e-6, 2.00110807570638e-6, 2.00112003695368e-6, 2.00109129948765e-6, 2.0010570219706e-6, 2.00106306840693e-6, 2.00110376423077e-6, 2.00112128050472e-6, 2.00108455044418e-6, 2.00104826806943e-6, 2.00108224347484e-6, 2.00113853133798e-6, 2.00109497548184e-6, 2.00101039121142e-6, 2.0011000785259e-6, 2.00118162003459e-6, 2.00098292810152e-6, 2.00117283231884e-6, 2.00097091972872e-6, 2.00127151022973e-6, 2.00104668210215e-6, 2.00094043620792e-6, 2.00104668210214e-6, 2.00127151022972e-6, 2.00097091972872e-6, 2.00117283231884e-6, 2.00098292810153e-6, 2.00118162003459e-6, 2.0011000785259e-6, 2.00101039121142e-6, 2.00109497548185e-6, 2.00113853133799e-6, 2.00108224347485e-6, 2.00104826806943e-6, 2.00108455044417e-6, 2.00112128050473e-6, 2.00110376423076e-6, 2.00106306840693e-6, 2.0010570219706e-6, 2.00109129948766e-6, 2.00112003695368e-6, 2.00110807570638e-6, 2.00107152130643e-6, 2.00105415218091e-6, 2.00107518608869e-6, 2.00110957209415e-6, 2.00111865668811e-6, 2.00109321803099e-6, 2.00106185056241e-6, 2.00105850882279e-6, 2.00108615231843e-6, 2.00111476695296e-6
flux1:, 0.629614920104051, 2.27230329313441e-6, 2.27227069820416e-6, 2.27223922201907e-6, 2.27224300677158e-6, 2.27227863194338e-6, 2.27230750974632e-6, 2.27229725366395e-6, 2.27225837765064e-6, 2.27223459456859e-6, 2.27225410295536e-6, 2.27229517599837e-6, 2.27230862776077e-6, 2.27227654022486e-6, 2.27223837628938e-6, 2.27224520107145e-6, 2.27229029037276e-6, 2.27230920351963e-6, 2.27226816607088e-6, 2.2722288230778e-6, 2.27226796117292e-6, 2.27232995375983e-6, 2.27227869428165e-6, 2.27218384889418e-6, 2.27228768755878e-6, 2.27237980357205e-6, 2.27215390967071e-6, 2.27236899939281e-6, 2.27213839679851e-6, 2.27248068676164e-6, 2.27222641845138e-6, 2.27210621425403e-6, 2.27222641845139e-6, 2.27248068676163e-6, 2.27213839679851e-6, 2.27236899939283e-6, 2.27215390967071e-6, 2.27237980357206e-6, 2.27228768755878e-6, 2.27218384889417e-6, 2.27227869428164e-6, 2.27232995375984e-6, 2.27226796117292e-6, 2.27222882307779e-6, 2.27226816607087e-6, 2.27230920351962e-6, 2.27229029037275e-6, 2.27224520107144e-6, 2.27223837628938e-6, 2.27227654022487e-6, 2.27230862776077e-6, 2.27229517599836e-6, 2.27225410295535e-6, 2.27223459456861e-6, 2.27225837765064e-6, 2.27229725366396e-6, 2.2723075097463e-6, 2.27227863194337e-6, 2.27224300677157e-6, 2.27223922201907e-6, 2.27227069820416e-6, 2.2723032931344e-6
flux1:, 0.629877369007804, 2.57796268125878e-6, 2.5779257549797e-6, 2.57789026774837e-6, 2.57789469690116e-6, 2.57793494958061e-6, 2.5779673907284e-6, 2.57795568658047e-6, 2.57791194486973e-6, 2.57788537747876e-6, 2.57790739514833e-6, 2.57795333538122e-6, 2.57796816200462e-6, 2.57793224964351e-6, 2.57788996401944e-6, 2.57789793502223e-6, 2.57794794993087e-6, 2.57796816575529e-6, 2.57792209710072e-6, 2.57787941585223e-6, 2.57792457115532e-6, 2.57799300858797e-6, 2.57793298598103e-6, 2.57782661381467e-6, 2.5779463697161e-6, 2.57805017446651e-6, 2.57779373671246e-6, 2.57803743684148e-6, 2.57777446737319e-6, 2.57816374290265e-6, 2.57787613180812e-6, 2.5777401035718e-6, 2.57787613180814e-6, 2.57816374290264e-6, 2.5777744673732e-6, 2.57803743684148e-6, 2.57779373671247e-6, 2.5780501744665e-6, 2.5779463697161e-6, 2.57782661381465e-6, 2.57793298598103e-6, 2.57799300858799e-6, 2.57792457115533e-6, 2.57787941585224e-6, 2.57792209710071e-6, 2.5779681657553e-6, 2.57794794993086e-6, 2.57789793502225e-6, 2.57788996401945e-6, 2.5779322496435e-6, 2.57796816200461e-6, 2.57795333538122e-6, 2.57790739514833e-6, 2.57788537747876e-6, 2.57791194486974e-6, 2.57795568658048e-6, 2.57796739072839e-6, 2.5779349495806e-6, 2.57789469690115e-6, 2.57789026774835e-6, 2.57792575497972e-6, 2.57796268125878e-6
flux1:, 0.630139817911557, 2.92215364583393e-6, 2.92211207544529e-6, 2.92207248628375e-6, 2.92207781372838e-6, 2.92212302735839e-6, 2.92215906206111e-6, 2.92214557247012e-6, 2.92209662571059e-6, 2.92206734281907e-6, 2.92209230977323e-6, 2.9221434252482e-6, 2.92215939149253e-6, 2.92211910104957e-6, 2.922072512829e-6, 2.92208214169625e-6, 2.92213769334453e-6, 2.92215902712832e-6, 2.9221070297949e-6, 2.92206068979971e-6, 2.92211288330915e-6, 2.92218866244714e-6, 2.922118712193e-6, 2.92199936470353e-6, 2.92213693575106e-6, 2.92225361274807e-6, 2.92196295103271e-6, 2.92223918950767e-6, 2.92193977198549e-6, 2.92238190312077e-6, 2.92205649513159e-6, 2.92190251022718e-6, 2.92205649513158e-6, 2.92238190312076e-6, 2.9219397719855e-6, 2.92223918950768e-6, 2.92196295103273e-6, 2.92225361274807e-6, 2.92213693575106e-6, 2.92199936470352e-6, 2.922118712193e-6, 2.92218866244715e-6, 2.92211288330915e-6, 2.9220606897997e-6, 2.92210702979489e-6, 2.92215902712832e-6, 2.92213769334452e-6, 2.92208214169624e-6, 2.92207251282901e-6, 2.92211910104958e-6, 2.92215939149252e-6, 2.92214342524818e-6, 2.92209230977323e-6, 2.92206734281907e-6, 2.9220966257106e-6, 2.92214557247013e-6, 2.9221590620611e-6, 2.92212302735837e-6, 2.92207781372836e-6, 2.92207248628374e-6, 2.92211207544528e-6, 2.92215364583393e-6
flux1:, 0.63040226681531, 3.30937225531049e-6, 3.30932579101535e-6, 3.30928212079869e-6, 3.30928865349574e-6, 3.30933910136578e-6, 3.30937864044844e-6, 3.30936296471154e-6, 3.30930853295973e-6, 3.30927673403925e-6, 3.30930516471534e-6, 3.30936170026104e-6, 3.30937842289774e-6, 3.30933311648741e-6, 3.30928212239414e-6, 3.3092940950972e-6, 3.30935588035553e-6, 3.30937803113059e-6, 3.30931900140117e-6, 3.3092686357565e-6, 3.30932908608894e-6, 3.30941328951093e-6, 3.30933213245585e-6, 3.30919814996856e-6, 3.30935556659457e-6, 3.3094863682918e-6, 3.30915743890628e-6, 3.30947071706912e-6, 3.30913032716425e-6, 3.30963182279324e-6, 3.30926353758608e-6, 3.30908916008528e-6, 3.30926353758608e-6, 3.30963182279324e-6, 3.30913032716426e-6, 3.30947071706912e-6, 3.30915743890627e-6, 3.30948636829178e-6, 3.30935556659457e-6, 3.30919814996855e-6, 3.30933213245585e-6, 3.30941328951094e-6, 3.30932908608895e-6, 3.30926863575651e-6, 3.30931900140116e-6, 3.30937803113059e-6, 3.30935588035551e-6, 3.30929409509721e-6, 3.30928212239416e-6, 3.30933311648742e-6, 3.30937842289774e-6, 3.30936170026104e-6, 3.30930516471533e-6, 3.30927673403926e-6, 3.30930853295974e-6, 3.30936296471153e-6, 3.30937864044842e-6, 3.30933910136578e-6, 3.30928865349574e-6, 3.30928212079869e-6, 3.30932579101535e-6, 3.30937225531049e-6
flux1:, 0.630664715719064, 3.74459113542858e-6, 3.74453961871926e-6, 3.74449202497107e-6, 3.74450012065303e-6, 3.74455598856004e-6, 3.74459879711142e-6, 3.74458047107567e-6, 3.74452036029244e-6, 3.74448640348404e-6, 3.74451888925369e-6, 3.74458100043221e-6, 3.74459791824115e-6, 3.74454686877852e-6, 3.74449146968239e-6, 3.74450667897243e-6, 3.74457548590779e-6, 3.74459800744531e-6, 3.74453060068943e-6, 3.74447579385478e-6, 3.74454595182893e-6, 3.74463987848384e-6, 3.7445461091058e-6, 3.74439558993353e-6, 3.74457501640916e-6, 3.74472126424965e-6, 3.7443496323473e-6, 3.74470510153285e-6, 3.74431872853089e-6, 3.74488679671251e-6, 3.74446984648364e-6, 3.74427229756756e-6, 3.74446984648365e-6, 3.74488679671249e-6, 3.7443187285309e-6, 3.74470510153285e-6, 3.7443496323473e-6, 3.74472126424965e-6, 3.74457501640918e-6, 3.74439558993355e-6, 3.74454610910579e-6, 3.74463987848384e-6, 3.74454595182892e-6, 3.74447579385475e-6, 3.74453060068941e-6, 3.74459800744531e-6, 3.74457548590777e-6, 3.74450667897244e-6, 3.74449146968239e-6, 3.7445468687785e-6, 3.74459791824115e-6, 3.7445810004322e-6, 3.74451888925368e-6, 3.74448640348406e-6, 3.74452036029245e-6, 3.74458047107566e-6, 3.74459879711142e-6, 3.74455598856001e-6, 3.74450012065303e-6, 3.74449202497106e-6, 3.74453961871926e-6, 3.74459113542858e-6
flux1:, 0.630927164622817, 4.23330391176468e-6, 4.23324730675191e-6, 4.23319610817916e-6, 4.23320616985978e-6, 4.23326752580794e-6, 4.23331319677623e-6, 4.23329169545016e-6, 4.23322582689414e-6, 4.23319025744789e-6, 4.23322746681791e-6, 4.23329519104695e-6, 4.23331153402165e-6, 4.23325392255983e-6, 4.23319425280521e-6, 4.23321383178331e-6, 4.23329054347318e-6, 4.23331281237166e-6, 4.23323540705321e-6, 4.23317569436167e-6, 4.23325728068698e-6, 4.23336247742335e-6, 4.2332545495091e-6, 4.23308531683013e-6, 4.23328905434258e-6, 4.23345213951061e-6, 4.23303294874407e-6, 4.23343649273257e-6, 4.23299859114985e-6, 4.23364120575173e-6, 4.23316900772677e-6, 4.23294512307771e-6, 4.23316900772677e-6, 4.23364120575171e-6, 4.23299859114985e-6, 4.23343649273258e-6, 4.23303294874407e-6, 4.23345213951062e-6, 4.23328905434258e-6, 4.2330853168301e-6, 4.2332545495091e-6, 4.23336247742335e-6, 4.23325728068699e-6, 4.23317569436168e-6, 4.23323540705319e-6, 4.23331281237165e-6, 4.23329054347318e-6, 4.2332138317833e-6, 4.23319425280524e-6, 4.23325392255985e-6, 4.23331153402166e-6, 4.23329519104695e-6, 4.23322746681789e-6, 4.23319025744788e-6, 4.23322582689414e-6, 4.23329169545017e-6, 4.23331319677621e-6, 4.23326752580791e-6, 4.23320616985978e-6, 4.23319610817915e-6, 4.23324730675192e-6, 4.23330391176467e-6
flux1:, 0.63118961352657, 4.78157306973974e-6, 4.78151149650214e-6, 4.78145719611407e-6, 4.78146966328449e-6, 4.78153642512897e-6, 4.78158435389141e-6, 4.78155909695487e-6, 4.78148753864017e-6, 4.78145111679004e-6, 4.78149379310046e-6, 4.78156701870301e-6, 4.78158177743941e-6, 4.78151669266636e-6, 4.78145305152231e-6, 4.7814784073708e-6, 4.78156400376334e-6, 4.7815851852574e-6, 4.78149584657578e-6, 4.78143071586916e-6, 4.78152576137929e-6, 4.78164405434676e-6, 4.78152026358555e-6, 4.78132983067216e-6, 4.78156032333815e-6, 4.78174170858147e-6, 4.7812696470712e-6, 4.78172796984245e-6, 4.78123240504696e-6, 4.78195837977176e-6, 4.78142346303563e-6, 4.78116964747484e-6, 4.78142346303563e-6, 4.78195837977173e-6, 4.78123240504695e-6, 4.78172796984246e-6, 4.7812696470712e-6, 4.78174170858146e-6, 4.78156032333816e-6, 4.78132983067217e-6, 4.78152026358554e-6, 4.78164405434678e-6, 4.78152576137929e-6, 4.78143071586916e-6, 4.78149584657578e-6, 4.78158518525742e-6, 4.78156400376332e-6, 4.78147840737079e-6, 4.78145305152232e-6, 4.78151669266638e-6, 4.78158177743942e-6, 4.78156701870301e-6, 4.78149379310047e-6, 4.78145111679003e-6, 4.78148753864018e-6, 4.78155909695486e-6, 4.78158435389137e-6, 4.78153642512895e-6, 4.78146966328449e-6, 4.78145719611409e-6, 4.78151149650214e-6, 4.78157306973972e-6
flux1:, 0.631452062430323, 5.39608141131902e-6, 5.39601517994647e-6, 5.39595848565472e-6, 5.39597382233084e-6, 5.3960457246042e-6, 5.39609508561553e-6, 5.39606544575022e-6, 5.39598844481579e-6, 5.39595217198162e-6, 5.39600112858859e-6, 5.39607956283825e-6, 5.39609145922003e-6, 5.39601789922141e-6, 5.39595078347216e-6, 5.39598363022364e-6, 5.39607918783637e-6, 5.39609820021665e-6, 5.39599464452617e-6, 5.39592354024547e-6, 5.3960344278748e-6, 5.39616795257988e-6, 5.39602641558702e-6, 5.39581195019934e-6, 5.39607179541973e-6, 5.39627301832735e-6, 5.3957422799219e-6, 5.39626299794413e-6, 5.39570298483905e-6, 5.39652205589129e-6, 5.39591596329184e-6, 5.3956281430239e-6, 5.39591596329184e-6, 5.39652205589126e-6, 5.39570298483904e-6, 5.39626299794413e-6, 5.39574227992189e-6, 5.39627301832735e-6, 5.39607179541972e-6, 5.39581195019933e-6, 5.39602641558701e-6, 5.39616795257986e-6, 5.39603442787481e-6, 5.39592354024546e-6, 5.39599464452616e-6, 5.39609820021665e-6, 5.39607918783635e-6, 5.39598363022362e-6, 5.39595078347217e-6, 5.39601789922142e-6, 5.39609145922004e-6, 5.39607956283824e-6, 5.39600112858859e-6, 5.39595217198163e-6, 5.39598844481581e-6, 5.39606544575021e-6, 5.39609508561552e-6, 5.39604572460418e-6, 5.39597382233084e-6, 5.39595848565471e-6, 5.39601517994649e-6, 5.39608141131901e-6
flux1:, 0.631714511334077, 6.08418728732619e-6, 6.08411693100221e-6, 6.08405877264027e-6, 6.08407745278041e-6, 6.08415401426995e-6, 6.08420374090196e-6, 6.08416905456357e-6, 6.0840870690735e-6, 6.08405221122771e-6, 6.08410832441018e-6, 6.08419146195818e-6, 6.08419892235026e-6, 6.08411579854511e-6, 6.08404593493865e-6, 6.08408832402427e-6, 6.08419501341565e-6, 6.08421049223007e-6, 6.08409005355347e-6, 6.08401238352988e-6, 6.08414189097159e-6, 6.08429311957054e-6, 6.0841317488883e-6, 6.08389003788131e-6, 6.08418200266554e-6, 6.08440468078898e-6, 6.08380892037312e-6, 6.08440065845786e-6, 6.08376869219811e-6, 6.08469161102909e-6, 6.08400479711559e-6, 6.08367837003881e-6, 6.08400479711561e-6, 6.08469161102908e-6, 6.0837686921981e-6, 6.08440065845786e-6, 6.08380892037316e-6, 6.084404680789e-6, 6.08418200266555e-6, 6.08389003788129e-6, 6.08413174888831e-6, 6.08429311957056e-6, 6.08414189097159e-6, 6.08401238352988e-6, 6.08409005355345e-6, 6.08421049223005e-6, 6.08419501341563e-6, 6.08408832402428e-6, 6.08404593493868e-6, 6.08411579854512e-6, 6.08419892235025e-6, 6.08419146195816e-6, 6.08410832441018e-6, 6.08405221122772e-6, 6.08408706907353e-6, 6.08416905456356e-6, 6.08420374090195e-6, 6.08415401426993e-6, 6.08407745278042e-6, 6.08405877264027e-6, 6.08411693100221e-6, 6.08418728732615e-6
flux1:, 0.63197696023783, 6.85398378273585e-6, 6.85391008791931e-6, 6.85385162975841e-6, 6.85387412098099e-6, 6.85395461492609e-6, 6.85400338353801e-6, 6.85396296342887e-6, 6.85387669181614e-6, 6.85384479886663e-6, 6.85390899900085e-6, 6.85399609237898e-6, 6.85399722457921e-6, 6.85390336749127e-6, 6.8538317434606e-6, 6.85388609068869e-6, 6.8540051718227e-6, 6.85401543531722e-6, 6.85387503540227e-6, 6.85379018047078e-6, 6.85394152219168e-6, 6.85411328642935e-6, 6.85392976111646e-6, 6.85365717655002e-6, 6.85398422164235e-6, 6.85423005982951e-6, 6.85356234122698e-6, 6.85423483079333e-6, 6.85352260843551e-6, 6.85456124618519e-6, 6.85378297234158e-6, 6.85341275697068e-6, 6.85378297234157e-6, 6.85456124618518e-6, 6.85352260843552e-6, 6.85423483079336e-6, 6.85356234122697e-6, 6.8542300598295e-6, 6.85398422164236e-6, 6.85365717654999e-6, 6.85392976111646e-6, 6.85411328642937e-6, 6.85394152219169e-6, 6.85379018047077e-6, 6.85387503540226e-6, 6.85401543531721e-6, 6.85400517182269e-6, 6.8538860906887e-6, 6.8538317434606e-6, 6.85390336749126e-6, 6.85399722457922e-6, 6.85399609237898e-6, 6.85390899900087e-6, 6.85384479886663e-6, 6.85387669181616e-6, 6.85396296342888e-6, 6.85400338353799e-6, 6.85395461492605e-6, 6.85387412098097e-6, 6.85385162975841e-6, 6.85391008791932e-6, 6.85398378273582e-6
flux1:, 0.632239409141583, 7.71436202892214e-6, 7.71428606047712e-6, 7.71422870855913e-6, 7.71425545554745e-6, 7.71433888457163e-6, 7.71438510367949e-6, 7.71433825177573e-6, 7.71424865787318e-6, 7.71422157801199e-6, 7.71429483990873e-6, 7.71438487408189e-6, 7.71437744925443e-6, 7.71427161548885e-6, 7.71419950628049e-6, 7.71426861386447e-6, 7.71440142971331e-6, 7.71440444724314e-6, 7.71424057069979e-6, 7.71414789709714e-6, 7.71432476412761e-6, 7.71452027219669e-6, 7.71431200371163e-6, 7.71400447198853e-6, 7.71436978579685e-6, 7.71464058606137e-6, 7.71389332088145e-6, 7.71465749931491e-6, 7.71385583124688e-6, 7.71502329667634e-6, 7.71414152477842e-6, 7.71372170840531e-6, 7.71414152477842e-6, 7.71502329667632e-6, 7.71385583124688e-6, 7.71465749931491e-6, 7.71389332088149e-6, 7.71464058606136e-6, 7.71436978579684e-6, 7.71400447198854e-6, 7.71431200371164e-6, 7.7145202721967e-6, 7.71432476412762e-6, 7.71414789709714e-6, 7.71424057069977e-6, 7.71440444724318e-6, 7.71440142971331e-6, 7.71426861386449e-6, 7.71419950628049e-6, 7.71427161548887e-6, 7.71437744925442e-6, 7.71438487408188e-6, 7.7142948399087e-6, 7.714221578012e-6, 7.71424865787321e-6, 7.71433825177574e-6, 7.71438510367946e-6, 7.7143388845716e-6, 7.71425545554745e-6, 7.71422870855912e-6, 7.71428606047712e-6, 7.71436202892213e-6
flux1:, 0.632501858045337, 8.67507881216314e-6, 8.67500193118012e-6, 8.67494733515169e-6, 8.67497874460451e-6, 8.6750638226531e-6, 8.67510562779491e-6, 8.67505164734848e-6, 8.67495997875295e-6, 8.67493986690994e-6, 8.67502320059201e-6, 8.67511487376136e-6, 8.67509631445905e-6, 8.67497719393121e-6, 8.67490618403463e-6, 8.67499325632905e-6, 8.67514122532217e-6, 8.67513459070435e-6, 8.67494326678278e-6, 8.67484214110076e-6, 8.67504873678786e-6, 8.67527158230376e-6, 8.67503567551177e-6, 8.6746886512833e-6, 8.67509569573291e-6, 8.6753933699096e-6, 8.67455824550447e-6, 8.67542635518016e-6, 8.67452506514797e-6, 8.67583583801006e-6, 8.67483712406881e-6, 8.67436121083857e-6, 8.67483712406882e-6, 8.67583583801007e-6, 8.67452506514798e-6, 8.67542635518016e-6, 8.67455824550449e-6, 8.67539336990958e-6, 8.67509569573292e-6, 8.67468865128329e-6, 8.67503567551176e-6, 8.67527158230375e-6, 8.67504873678789e-6, 8.67484214110075e-6, 8.6749432667828e-6, 8.67513459070436e-6, 8.67514122532212e-6, 8.67499325632903e-6, 8.67490618403465e-6, 8.67497719393123e-6, 8.67509631445907e-6, 8.67511487376136e-6, 8.67502320059202e-6, 8.67493986690995e-6, 8.67495997875296e-6, 8.67505164734848e-6, 8.67510562779489e-6, 8.67506382265307e-6, 8.67497874460451e-6, 8.67494733515165e-6, 8.67500193118012e-6, 8.67507881216315e-6
flux1:, 0.63276430694909, 9.74682864074548e-6, 9.74675251282916e-6, 9.74670256243041e-6, 9.74673899187693e-6, 9.74682413547504e-6, 9.74685938998523e-6, 9.74679759448942e-6, 9.74670539190427e-6, 9.7466947117375e-6, 9.74678915532885e-6, 9.74688086832985e-6, 9.74684824351062e-6, 9.74671446562913e-6, 9.74664646222677e-6, 9.74675511395633e-6, 9.74691972216454e-6, 9.74690063413247e-6, 9.74667742665067e-6, 9.74656723289542e-6, 9.74680830261816e-6, 9.74706246389549e-6, 9.74679567318403e-6, 9.74640411994154e-6, 9.74685669043055e-6, 9.74718327576211e-6, 9.74625117031795e-6, 9.74723685580246e-6, 9.74622466835412e-6, 9.74769475027286e-6, 9.74656413959602e-6, 9.74602489920721e-6, 9.74656413959602e-6, 9.74769475027284e-6, 9.74622466835413e-6, 9.74723685580246e-6, 9.74625117031797e-6, 9.74718327576212e-6, 9.74685669043054e-6, 9.74640411994152e-6, 9.74679567318402e-6, 9.7470624638955e-6, 9.74680830261818e-6, 9.7465672328954e-6, 9.74667742665065e-6, 9.74690063413246e-6, 9.74691972216451e-6, 9.74675511395632e-6, 9.74664646222675e-6, 9.74671446562913e-6, 9.74684824351059e-6, 9.74688086832982e-6, 9.74678915532884e-6, 9.74669471173749e-6, 9.74670539190434e-6, 9.74679759448943e-6, 9.74685938998521e-6, 9.74682413547501e-6, 9.74673899187695e-6, 9.74670256243041e-6, 9.74675251282918e-6, 9.74682864074548e-6
flux1:, 0.633026755852843, 1.0941320424264e-5, 1.09412470162623e-5, 1.09412038331952e-5, 1.09412455864002e-5, 1.09413289174371e-5, 1.09413552188636e-5, 1.09412849355699e-5, 1.0941194030798e-5, 1.09411955500427e-5, 1.09413021668181e-5, 1.09413920234946e-5, 1.09413420511332e-5, 1.09411921882981e-5, 1.09411294243749e-5, 1.09412636803587e-5, 1.09414464745987e-5, 1.0941411726626e-5, 1.09411517334137e-5, 1.09410318914865e-5, 1.09413127442121e-5, 1.09416025721012e-5, 1.0941301252768e-5, 1.09408596321614e-5, 1.09413619337687e-5, 1.09417196114374e-5, 1.09406804941245e-5, 1.09417988960927e-5, 1.094066331029e-5, 1.09423103953001e-5, 1.09410313207058e-5, 1.0940420738429e-5, 1.09410313207058e-5, 1.09423103953001e-5, 1.094066331029e-5, 1.09417988960928e-5, 1.09406804941245e-5, 1.09417196114374e-5, 1.09413619337687e-5, 1.09408596321614e-5, 1.0941301252768e-5, 1.09416025721012e-5, 1.09413127442121e-5, 1.09410318914865e-5, 1.09411517334137e-5, 1.0941411726626e-5, 1.09414464745987e-5, 1.09412636803587e-5, 1.09411294243749e-5, 1.09411921882981e-5, 1.09413420511332e-5, 1.09413920234946e-5, 1.0941302166818e-5, 1.09411955500427e-5, 1.0941194030798e-5, 1.094128493557e-5, 1.09413552188636e-5, 1.09413289174371e-5, 1.09412455864001e-5, 1.09412038331952e-5, 1.09412470162623e-5, 1.0941320424264e-5
flux1:, 0.633289204756596, 1.22713589076601e-5, 1.22712904711964e-5, 1.22712563977431e-5, 1.22713037297343e-5, 1.22713830917084e-5, 1.22713977830369e-5, 1.22713183482808e-5, 1.22712308487194e-5, 1.22712476282027e-5, 1.22713675101795e-5, 1.22714533310147e-5, 1.22713823885119e-5, 1.22712149549739e-5, 1.22711599797622e-5, 1.22713242654508e-5, 1.22715268487776e-5, 1.2271472830548e-5, 1.22711706935356e-5, 1.22710406782076e-5, 1.22713671977317e-5, 1.22716973904461e-5, 1.22713574457182e-5, 1.22708597176909e-5, 1.2271416459666e-5, 1.22718075761224e-5, 1.22706503902007e-5, 1.22719182347177e-5, 1.22706453830404e-5, 1.22724890499621e-5, 1.22710432344805e-5, 1.22703524631385e-5, 1.22710432344805e-5, 1.2272489049962e-5, 1.22706453830404e-5, 1.22719182347177e-5, 1.22706503902008e-5, 1.22718075761224e-5, 1.2271416459666e-5, 1.22708597176909e-5, 1.22713574457182e-5, 1.22716973904461e-5, 1.22713671977317e-5, 1.22710406782077e-5, 1.22711706935356e-5, 1.2271472830548e-5, 1.22715268487776e-5, 1.22713242654508e-5, 1.22711599797623e-5, 1.22712149549739e-5, 1.22713823885119e-5, 1.22714533310147e-5, 1.22713675101794e-5, 1.22712476282027e-5, 1.22712308487194e-5, 1.22713183482808e-5, 1.22713977830369e-5, 1.22713830917084e-5, 1.22713037297343e-5, 1.22712563977431e-5, 1.22712904711964e-5, 1.22713589076601e-5
flux1:, 0.63355165366035, 1.3750930989091e-5, 1.37508700298477e-5, 1.37508476162938e-5, 1.37509007512099e-5, 1.37509737403957e-5, 1.37509739246202e-5, 1.37508846679973e-5, 1.37508029258435e-5, 1.37508383030321e-5, 1.37509725837308e-5, 1.37510519347555e-5, 1.37509560768587e-5, 1.37507695207295e-5, 1.37507251753474e-5, 1.3750924297906e-5, 1.37511483292087e-5, 1.37510710418856e-5, 1.3750720968625e-5, 1.3750580327851e-5, 1.37509589716438e-5, 1.37513345352845e-5, 1.37509513595318e-5, 1.37503909953138e-5, 1.37510075056449e-5, 1.37514345964006e-5, 1.37501471232317e-5, 1.37515828052748e-5, 1.375015729675e-5, 1.37522192255267e-5, 1.37505865908233e-5, 1.37498059052681e-5, 1.37505865908233e-5, 1.37522192255267e-5, 1.375015729675e-5, 1.37515828052748e-5, 1.37501471232317e-5, 1.37514345964006e-5, 1.37510075056449e-5, 1.37503909953138e-5, 1.37509513595318e-5, 1.37513345352845e-5, 1.37509589716438e-5, 1.37505803278509e-5, 1.3750720968625e-5, 1.37510710418855e-5, 1.37511483292087e-5, 1.3750924297906e-5, 1.37507251753474e-5, 1.37507695207296e-5, 1.37509560768587e-5, 1.37510519347555e-5, 1.37509725837307e-5, 1.37508383030321e-5, 1.37508029258435e-5, 1.37508846679973e-5, 1.37509739246202e-5, 1.37509737403957e-5, 1.37509007512099e-5, 1.37508476162937e-5, 1.37508700298477e-5, 1.3750930989091e-5
flux1:, 0.633814102564103, 1.53952970347329e-5, 1.53952462672216e-5, 1.53952382608166e-5, 1.53952974257367e-5, 1.53953614380813e-5, 1.53953439940009e-5, 1.53952442083804e-5, 1.53951707733005e-5, 1.53952283418628e-5, 1.53953782209857e-5, 1.53954484595434e-5, 1.53953234429323e-5, 1.53951161289677e-5, 1.53950855054595e-5, 1.53953246256314e-5, 1.53955718252397e-5, 1.53954669124156e-5, 1.53950627093773e-5, 1.53949110805967e-5, 1.53953488643863e-5, 1.53957750582595e-5, 1.53953434771611e-5, 1.53947134869984e-5, 1.53953958485004e-5, 1.53958616638541e-5, 1.53944303659241e-5, 1.53960540263675e-5, 1.53944587731074e-5, 1.5396762987109e-5, 1.53949215685312e-5, 1.53940403229821e-5, 1.53949215685312e-5, 1.53967629871089e-5, 1.53944587731074e-5, 1.53960540263675e-5, 1.53944303659241e-5, 1.53958616638541e-5, 1.53953958485004e-5, 1.53947134869983e-5, 1.53953434771611e-5, 1.53957750582595e-5, 1.53953488643863e-5, 1.53949110805968e-5, 1.53950627093773e-5, 1.53954669124156e-5, 1.53955718252396e-5, 1.53953246256314e-5, 1.53950855054596e-5, 1.53951161289677e-5, 1.53953234429323e-5, 1.53954484595434e-5, 1.53953782209857e-5, 1.53952283418628e-5, 1.53951707733005e-5, 1.53952442083804e-5, 1.53953439940009e-5, 1.53953614380813e-5, 1.53952974257367e-5, 1.53952382608166e-5, 1.53952462672216e-5, 1.53952970347329e-5
flux1:, 0.634076551467856, 1.72210872848592e-5, 1.7221049573383e-5, 1.72210589121826e-5, 1.72211243898264e-5, 1.7221176683517e-5, 1.72211382800159e-5, 1.72210271745228e-5, 1.72209647292834e-5, 1.72210483167746e-5, 1.72212150995091e-5, 1.72212734378237e-5, 1.72211147509008e-5, 1.72208849316471e-5, 1.72208713141639e-5, 1.7221155909733e-5, 1.72214280730331e-5, 1.72212908688015e-5, 1.72208259862433e-5, 1.72206631091799e-5, 1.72211675757677e-5, 1.72216498420964e-5, 1.72211640506938e-5, 1.72204570278932e-5, 1.7221212236778e-5, 1.72217197687268e-5, 1.72201296100629e-5, 1.72219632058266e-5, 1.72201792323472e-5, 1.72227523684122e-5, 1.72206782370962e-5, 1.72196848254819e-5, 1.72206782370962e-5, 1.72227523684121e-5, 1.72201792323472e-5, 1.72219632058267e-5, 1.72201296100629e-5, 1.72217197687267e-5, 1.7221212236778e-5, 1.72204570278931e-5, 1.72211640506938e-5, 1.72216498420964e-5, 1.72211675757677e-5, 1.72206631091799e-5, 1.72208259862433e-5, 1.72212908688015e-5, 1.7221428073033e-5, 1.7221155909733e-5, 1.72208713141639e-5, 1.72208849316471e-5, 1.72211147509008e-5, 1.72212734378237e-5, 1.72212150995091e-5, 1.72210483167746e-5, 1.72209647292834e-5, 1.72210271745228e-5, 1.72211382800158e-5, 1.72211766835169e-5, 1.72211243898264e-5, 1.72210589121825e-5, 1.7221049573383e-5, 1.72210872848592e-5
flux1:, 0.634339000371609, 1.92464034238835e-5, 1.92463817115138e-5, 1.92464115269201e-5, 1.92464837295546e-5, 1.92465215021751e-5, 1.92464586076831e-5, 1.92463352411752e-5, 1.92462865206641e-5, 1.92464001670489e-5, 1.92465853204483e-5, 1.92466289071119e-5, 1.92464318029143e-5, 1.92461775759317e-5, 1.92461843635199e-5, 1.924652018582e-5, 1.92468192068586e-5, 1.92466448018148e-5, 1.92461123893989e-5, 1.92459381138065e-5, 1.92465172851499e-5, 1.92470611633944e-5, 1.92465146630983e-5, 1.92457228455159e-5, 1.9246558992792e-5, 1.92471115021792e-5, 1.92453457449417e-5, 1.92474131126263e-5, 1.92454193475461e-5, 1.92482909552154e-5, 1.92459581470749e-5, 1.92448399662109e-5, 1.92459581470749e-5, 1.92482909552154e-5, 1.92454193475461e-5, 1.92474131126263e-5, 1.92453457449417e-5, 1.92471115021792e-5, 1.92465589927921e-5, 1.92457228455159e-5, 1.92465146630983e-5, 1.92470611633944e-5, 1.924651728515e-5, 1.92459381138065e-5, 1.92461123893989e-5, 1.92466448018148e-5, 1.92468192068586e-5, 1.924652018582e-5, 1.92461843635199e-5, 1.92461775759317e-5, 1.92464318029142e-5, 1.92466289071118e-5, 1.92465853204483e-5, 1.92464001670489e-5, 1.92462865206642e-5, 1.92463352411752e-5, 1.92464586076831e-5, 1.92465215021751e-5, 1.92464837295546e-5, 1.924641152692e-5, 1.92463817115138e-5, 1.92464034238835e-5
flux1:, 0.634601449275363, 2.14909253622795e-5, 2.14909225908853e-5, 2.14909762229782e-5, 2.14910557889967e-5, 2.14910762670238e-5, 2.14909851504458e-5, 2.1490848343683e-5, 2.14908160388474e-5, 2.14909639790906e-5, 2.14911692074957e-5, 2.14911952259795e-5, 2.14909547555222e-5, 2.1490674004733e-5, 2.14907046161165e-5, 2.14910976416983e-5, 2.1491425548563e-5, 2.14912088737277e-5, 2.1490601845364e-5, 2.14904161322233e-5, 2.14910784445292e-5, 2.14916894712442e-5, 2.14910750069389e-5, 2.14901903564291e-5, 2.14911168317365e-5, 2.14917178744866e-5, 2.1489757851069e-5, 2.14920847651578e-5, 2.14898578151322e-5, 2.14930606860846e-5, 2.14904411367435e-5, 2.14891845518195e-5, 2.14904411367435e-5, 2.14930606860846e-5, 2.14898578151321e-5, 2.14920847651578e-5, 2.14897578510691e-5, 2.14917178744866e-5, 2.14911168317365e-5, 2.14901903564291e-5, 2.14910750069389e-5, 2.14916894712441e-5, 2.14910784445292e-5, 2.14904161322232e-5, 2.1490601845364e-5, 2.14912088737277e-5, 2.1491425548563e-5, 2.14910976416984e-5, 2.14907046161165e-5, 2.1490674004733e-5, 2.14909547555222e-5, 2.14911952259795e-5, 2.14911692074957e-5, 2.14909639790906e-5, 2.14908160388474e-5, 2.14908483436831e-5, 2.14909851504458e-5, 2.14910762670237e-5, 2.14910557889966e-5, 2.14909762229782e-5, 2.14909225908853e-5, 2.14909253622794e-5
flux1:, 0.634863898179116, 2.39760232502969e-5, 2.39760422758993e-5, 2.39761233056358e-5, 2.39762112190946e-5, 2.39762117562279e-5, 2.39760884754302e-5, 2.39759367011101e-5, 2.39759233505683e-5, 2.39761100049088e-5, 2.39763373456083e-5, 2.39763431277194e-5, 2.39760541705561e-5, 2.39757444903216e-5, 2.39758022521696e-5, 2.3976258632376e-5, 2.39766176357793e-5, 2.39763535634255e-5, 2.39756646690894e-5, 2.39754675839396e-5, 2.39762218064186e-5, 2.39769054023719e-5, 2.39762149007508e-5, 2.39752292003102e-5, 2.39762569169401e-5, 2.39769103680715e-5, 2.39747352287292e-5, 2.39773494563362e-5, 2.39748633623631e-5, 2.39784338905143e-5, 2.39754973743386e-5, 2.39740876857511e-5, 2.39754973743385e-5, 2.39784338905142e-5, 2.39748633623631e-5, 2.39773494563363e-5, 2.39747352287292e-5, 2.39769103680715e-5, 2.39762569169401e-5, 2.39752292003101e-5, 2.39762149007508e-5, 2.39769054023719e-5, 2.39762218064186e-5, 2.39754675839396e-5, 2.39756646690894e-5, 2.39763535634255e-5, 2.39766176357793e-5, 2.39762586323761e-5, 2.39758022521696e-5, 2.39757444903216e-5, 2.39760541705561e-5, 2.39763431277195e-5, 2.39763373456082e-5, 2.39761100049088e-5, 2.39759233505684e-5, 2.39759367011101e-5, 2.39760884754303e-5, 2.39762117562278e-5, 2.39762112190946e-5, 2.39761233056357e-5, 2.39760422758993e-5, 2.39760232502969e-5
flux1:, 0.635126347082869, 2.67248747119147e-5, 2.67249182208072e-5, 2.67250305228083e-5, 2.67251282547078e-5, 2.67251064342758e-5, 2.67249468082863e-5, 2.6724778059393e-5, 2.67247859327804e-5, 2.67250159084876e-5, 2.67252678477637e-5, 2.672525099867e-5, 2.67249082870507e-5, 2.6724566888399e-5, 2.67246549098305e-5, 2.67251809216185e-5, 2.67255734775343e-5, 2.67252569367122e-5, 2.67244788382549e-5, 2.67242705356898e-5, 2.67251256746964e-5, 2.67258870218216e-5, 2.67251115319845e-5, 2.67240164993764e-5, 2.67251581382714e-5, 2.67258682122483e-5, 2.67234546491194e-5, 2.67263860042705e-5, 2.67236119808008e-5, 2.67275905528655e-5, 2.67243046232097e-5, 2.67227260332848e-5, 2.67243046232096e-5, 2.67275905528654e-5, 2.67236119808007e-5, 2.67263860042705e-5, 2.67234546491194e-5, 2.67258682122483e-5, 2.67251581382714e-5, 2.67240164993764e-5, 2.67251115319845e-5, 2.67258870218216e-5, 2.67251256746964e-5, 2.67242705356898e-5, 2.67244788382549e-5, 2.67252569367122e-5, 2.67255734775343e-5, 2.67251809216185e-5, 2.67246549098306e-5, 2.6724566888399e-5, 2.67249082870507e-5, 2.672525099867e-5, 2.67252678477637e-5, 2.67250159084876e-5, 2.67247859327804e-5, 2.6724778059393e-5, 2.67249468082863e-5, 2.67251064342758e-5, 2.67251282547078e-5, 2.67250305228083e-5, 2.67249182208072e-5, 2.67248747119148e-5
flux1:, 0.635388795986622, 2.97625872524711e-5, 2.97626576845465e-5, 2.97628055034228e-5, 2.97629151717387e-5, 2.97628689072292e-5, 2.97626684687222e-5, 2.976248010722e-5, 2.97625110856417e-5, 2.97627891939657e-5, 2.97630688023383e-5, 2.97630273324054e-5, 2.97626254651982e-5, 2.97622490646984e-5, 2.97623701021588e-5, 2.9762972103981e-5, 2.97634009903786e-5, 2.97630270936003e-5, 2.97621524408718e-5, 2.9761933139745e-5, 2.97628983312693e-5, 2.97637422429017e-5, 2.9762871880018e-5, 2.97616592955623e-5, 2.97629295650548e-5, 2.97637008309895e-5, 2.97610227803412e-5, 2.97643031818908e-5, 2.97612093394718e-5, 2.97656407550261e-5, 2.9761970681658e-5, 2.97602062592663e-5, 2.9761970681658e-5, 2.9765640755026e-5, 2.97612093394718e-5, 2.97643031818908e-5, 2.97610227803413e-5, 2.97637008309895e-5, 2.97629295650549e-5, 2.97616592955624e-5, 2.9762871880018e-5, 2.97637422429017e-5, 2.97628983312694e-5, 2.9761933139745e-5, 2.97621524408717e-5, 2.97630270936003e-5, 2.97634009903785e-5, 2.9762972103981e-5, 2.97623701021588e-5, 2.97622490646983e-5, 2.97626254651982e-5, 2.97630273324054e-5, 2.97630688023383e-5, 2.97627891939657e-5, 2.97625110856417e-5, 2.976248010722e-5, 2.97626684687222e-5, 2.97628689072292e-5, 2.97629151717388e-5, 2.97628055034228e-5, 2.97626576845464e-5, 2.97625872524711e-5
flux1:, 0.635651244890376, 3.31163257546055e-5, 3.31164252410375e-5, 3.31166132929819e-5, 3.31167378364614e-5, 3.31166654632191e-5, 3.31164193886593e-5, 3.31162079783839e-5, 3.31162634385783e-5, 3.31165947302154e-5, 3.31169058140831e-5, 3.31168382713912e-5, 3.31163717139541e-5, 3.31159564070719e-5, 3.31161127251657e-5, 3.31167971220435e-5, 3.31172655287326e-5, 3.31168297048311e-5, 3.31158512078281e-5, 3.31156211574219e-5, 3.31167055522679e-5, 3.31176363409615e-5, 3.31166602334442e-5, 3.31153220784204e-5, 3.31167379854142e-5, 3.31175753756329e-5, 3.31146037012681e-5, 3.31182672397314e-5, 3.31148182921959e-5, 3.31197522114181e-5, 3.31156609098501e-5, 3.31136925503379e-5, 3.31156609098501e-5, 3.31197522114182e-5, 3.31148182921959e-5, 3.31182672397314e-5, 3.31146037012681e-5, 3.31175753756329e-5, 3.31167379854142e-5, 3.31153220784204e-5, 3.31166602334442e-5, 3.31176363409616e-5, 3.3116705552268e-5, 3.31156211574219e-5, 3.3115851207828e-5, 3.31168297048311e-5, 3.31172655287325e-5, 3.31167971220435e-5, 3.31161127251657e-5, 3.3115956407072e-5, 3.31163717139541e-5, 3.31168382713912e-5, 3.3116905814083e-5, 3.31165947302154e-5, 3.31162634385784e-5, 3.31162079783839e-5, 3.31164193886593e-5, 3.31166654632191e-5, 3.31167378364614e-5, 3.31166132929819e-5, 3.31164252410374e-5, 3.31163257546055e-5
flux1:, 0.635913693794129, 3.68154449345152e-5, 3.68155752572535e-5, 3.68158088569526e-5, 3.68159522155578e-5, 3.68158525659651e-5, 3.6815555582002e-5, 3.6815316711635e-5, 3.68153974215118e-5, 3.68157872431384e-5, 3.68161345081843e-5, 3.68160401042917e-5, 3.68155031707947e-5, 3.68150442931441e-5, 3.68152375284509e-5, 3.68160107504726e-5, 3.68165223798099e-5, 3.68160205064911e-5, 3.6814930998772e-5, 3.68146904370793e-5, 3.68159030845197e-5, 3.68169244325372e-5, 3.68158306726723e-5, 3.68143592734473e-5, 3.68159404006784e-5, 3.68168492112774e-5, 3.68135513732196e-5, 3.6817634393e-5, 3.68137913504708e-5, 3.6819282766826e-5, 3.6814730712998e-5, 3.68125390902697e-5, 3.68147307129981e-5, 3.6819282766826e-5, 3.68137913504708e-5, 3.6817634393e-5, 3.68135513732197e-5, 3.68168492112774e-5, 3.68159404006784e-5, 3.68143592734472e-5, 3.68158306726723e-5, 3.68169244325372e-5, 3.68159030845197e-5, 3.68146904370793e-5, 3.68149309987719e-5, 3.68160205064911e-5, 3.68165223798098e-5, 3.68160107504727e-5, 3.68152375284508e-5, 3.68150442931442e-5, 3.68155031707947e-5, 3.68160401042917e-5, 3.68161345081843e-5, 3.68157872431384e-5, 3.68153974215117e-5, 3.68153167116351e-5, 3.6815555582002e-5, 3.68158525659651e-5, 3.68159522155578e-5, 3.68158088569525e-5, 3.68155752572535e-5, 3.68154449345152e-5
flux1:, 0.636176142697882, 4.08916265838804e-5, 4.08917891642198e-5, 4.08920743749981e-5, 4.08922416677388e-5, 4.08921141218627e-5, 4.08917603882317e-5, 4.08914884923702e-5, 4.08915945263594e-5, 4.08920485996418e-5, 4.08924378193646e-5, 4.0892316539761e-5, 4.08917033551011e-5, 4.08911953367799e-5, 4.08914263730474e-5, 4.08922948713653e-5, 4.0892854046115e-5, 4.08922825742376e-5, 4.08910750625585e-5, 4.0890824168909e-5, 4.08921739060972e-5, 4.0893288744325e-5, 4.08920643416578e-5, 4.08904525132652e-5, 4.08922212962853e-5, 4.08932071785021e-5, 4.08895468923305e-5, 4.08940880969963e-5, 4.08898079461811e-5, 4.0895917680346e-5, 4.08908628028363e-5, 4.08884273098338e-5, 4.08908628028362e-5, 4.08959176803459e-5, 4.08898079461812e-5, 4.08940880969963e-5, 4.08895468923305e-5, 4.08932071785021e-5, 4.08922212962853e-5, 4.08904525132651e-5, 4.08920643416578e-5, 4.0893288744325e-5, 4.08921739060971e-5, 4.0890824168909e-5, 4.08910750625585e-5, 4.08922825742376e-5, 4.08928540461149e-5, 4.08922948713654e-5, 4.08914263730474e-5, 4.08911953367799e-5, 4.08917033551011e-5, 4.0892316539761e-5, 4.08924378193646e-5, 4.08920485996417e-5, 4.08915945263595e-5, 4.089148849237e-5, 4.08917603882317e-5, 4.08921141218627e-5, 4.08922416677388e-5, 4.0892074374998e-5, 4.08917891642198e-5, 4.08916265838804e-5
flux1:, 0.636438591601635, 4.53790213720144e-5, 4.53792172946896e-5, 4.53795610972749e-5, 4.53797587861593e-5, 4.53796032900125e-5, 4.53791862612596e-5, 4.53788744497155e-5, 4.53790051327724e-5, 4.53795296557043e-5, 4.53799678363514e-5, 4.53798205261882e-5, 4.53791249656486e-5, 4.53785611857527e-5, 4.53788300500463e-5, 4.53798003139901e-5, 4.53804120870085e-5, 4.53797681472398e-5, 4.5378435842322e-5, 4.53781746878193e-5, 4.53796700436828e-5, 4.53808804452255e-5, 4.53795112812177e-5, 4.53777524627327e-5, 4.53797344593706e-5, 4.53808034009127e-5, 4.53767402943644e-5, 4.53817808837226e-5, 4.53770162571234e-5, 4.53838114674934e-5, 4.53782090082142e-5, 4.53755076814965e-5, 4.53782090082142e-5, 4.53838114674934e-5, 4.53770162571234e-5, 4.53817808837226e-5, 4.53767402943645e-5, 4.53808034009127e-5, 4.53797344593707e-5, 4.53777524627327e-5, 4.53795112812177e-5, 4.53808804452256e-5, 4.53796700436828e-5, 4.53781746878192e-5, 4.53784358423219e-5, 4.53797681472398e-5, 4.53804120870085e-5, 4.537980031399e-5, 4.53788300500464e-5, 4.53785611857527e-5, 4.53791249656486e-5, 4.53798205261882e-5, 4.53799678363514e-5, 4.53795296557043e-5, 4.53790051327724e-5, 4.53788744497156e-5, 4.53791862612596e-5, 4.53796032900124e-5, 4.53797587861593e-5, 4.53795610972749e-5, 4.53792172946895e-5, 4.53790213720143e-5
flux1:, 0.636701040505389, 5.03143949279673e-5, 5.03146250057562e-5, 5.03150354782269e-5, 5.03152715053312e-5, 5.03150885496379e-5, 5.03146008204201e-5, 5.03142407278628e-5, 5.03143946168729e-5, 5.03149963853681e-5, 5.03154919165008e-5, 5.03153203317162e-5, 5.03145359378821e-5, 5.03139085882584e-5, 5.03142143785515e-5, 5.03152929766801e-5, 5.03159632353753e-5, 5.03152447166742e-5, 5.03137810402505e-5, 5.03135095408513e-5, 5.03151586645158e-5, 5.03164657594825e-5, 5.03149365410505e-5, 5.0313024913801e-5, 5.03152490581561e-5, 5.0316407354049e-5, 5.03118966287239e-5, 5.0317480477368e-5, 5.03121793130903e-5, 5.0319734017289e-5, 5.03135363505534e-5, 5.03105457741934e-5, 5.03135363505534e-5, 5.03197340172889e-5, 5.03121793130904e-5, 5.0317480477368e-5, 5.03118966287238e-5, 5.03164073540489e-5, 5.03152490581561e-5, 5.0313024913801e-5, 5.03149365410505e-5, 5.03164657594825e-5, 5.03151586645159e-5, 5.03135095408513e-5, 5.03137810402504e-5, 5.03152447166743e-5, 5.03159632353752e-5, 5.03152929766802e-5, 5.03142143785515e-5, 5.03139085882584e-5, 5.0314535937882e-5, 5.03153203317162e-5, 5.03154919165007e-5, 5.03149963853681e-5, 5.03143946168731e-5, 5.03142407278629e-5, 5.031460082042e-5, 5.03150885496379e-5, 5.03152715053312e-5, 5.03150354782269e-5, 5.03146250057562e-5, 5.03143949279673e-5
flux1:, 0.636963489409142, 5.57372778628925e-5, 5.57375427445356e-5, 5.5738029243016e-5, 5.57383131264132e-5, 5.57381036801675e-5, 5.57375368215715e-5, 5.57371184912893e-5, 5.57372934019793e-5, 5.57379799473878e-5, 5.57385427254288e-5, 5.57383495393762e-5, 5.57374694175467e-5, 5.57367693867367e-5, 5.57371102419671e-5, 5.57383038887443e-5, 5.5739039445519e-5, 5.57382450339971e-5, 5.57366435978354e-5, 5.57363614763299e-5, 5.57381721012234e-5, 5.57395760192042e-5, 5.57378702277559e-5, 5.57358008062641e-5, 5.57382996388247e-5, 5.57395538518728e-5, 5.57345459589594e-5, 5.5740719846686e-5, 5.57348250405017e-5, 5.57432206414807e-5, 5.57363770404552e-5, 5.57330722240999e-5, 5.57363770404551e-5, 5.57432206414807e-5, 5.57348250405017e-5, 5.5740719846686e-5, 5.57345459589593e-5, 5.57395538518728e-5, 5.57382996388248e-5, 5.57358008062639e-5, 5.57378702277558e-5, 5.57395760192043e-5, 5.57381721012234e-5, 5.57363614763299e-5, 5.57366435978354e-5, 5.5738245033997e-5, 5.57390394455189e-5, 5.57383038887442e-5, 5.57371102419671e-5, 5.57367693867367e-5, 5.57374694175468e-5, 5.57383495393763e-5, 5.57385427254287e-5, 5.57379799473878e-5, 5.57372934019794e-5, 5.57371184912894e-5, 5.57375368215714e-5, 5.57381036801676e-5, 5.57383131264132e-5, 5.5738029243016e-5, 5.57375427445356e-5, 5.57372778628926e-5
flux1:, 0.637225938312895, 6.16901193300494e-5, 6.16904196514468e-5, 6.16909929781474e-5, 6.16913358518172e-5, 6.1691101246979e-5, 6.16904456441289e-5, 6.16899574608937e-5, 6.1690150547063e-5, 6.16909302827889e-5, 6.16915717933349e-5, 6.16913605495878e-5, 6.16903772449478e-5, 6.16895940349869e-5, 6.16899671586456e-5, 6.16912828069577e-5, 6.16920914651912e-5, 6.16912206313838e-5, 6.168947518489e-5, 6.16891819494596e-5, 6.16911614050447e-5, 6.16926612514317e-5, 6.16907610829598e-5, 6.16885297676208e-5, 6.16913396329435e-5, 6.16926965445109e-5, 6.16871368843498e-5, 6.16939507892476e-5, 6.16873998404268e-5, 6.16967256500778e-5, 6.16891819890526e-5, 6.16855362147503e-5, 6.16891819890525e-5, 6.16967256500777e-5, 6.16873998404268e-5, 6.16939507892476e-5, 6.16871368843498e-5, 6.16926965445109e-5, 6.16913396329435e-5, 6.16885297676208e-5, 6.16907610829598e-5, 6.16926612514317e-5, 6.16911614050447e-5, 6.16891819494596e-5, 6.168947518489e-5, 6.16912206313839e-5, 6.16920914651911e-5, 6.16912828069577e-5, 6.16899671586456e-5, 6.16895940349869e-5, 6.16903772449477e-5, 6.16913605495878e-5, 6.16915717933348e-5, 6.16909302827889e-5, 6.1690150547063e-5, 6.16899574608938e-5, 6.16904456441288e-5, 6.16911012469789e-5, 6.16913358518172e-5, 6.16909929781473e-5, 6.16904196514467e-5, 6.16901193300493e-5
flux1:, 0.637488387216649, 6.82184436517505e-5, 6.8218780226948e-5, 6.82194527693995e-5, 6.82198673524197e-5, 6.82196091188185e-5, 6.82188538228435e-5, 6.82182825104084e-5, 6.82184904003647e-5, 6.82193727681368e-5, 6.82201061117434e-5, 6.82198811149309e-5, 6.82187864769991e-5, 6.82179081671247e-5, 6.82183099149397e-5, 6.82197548728852e-5, 6.82206454565453e-5, 6.82196983791197e-5, 6.82178027233568e-5, 6.82174976717337e-5, 6.82196529551748e-5, 6.82212468267618e-5, 6.82191331175222e-5, 6.82167366974643e-5, 6.82198979010622e-5, 6.82213644535797e-5, 6.82151931095104e-5, 6.82227005745603e-5, 6.8215425226729e-5, 6.82257789794589e-5, 6.82174773601574e-5, 6.82134619925e-5, 6.82174773601574e-5, 6.82257789794589e-5, 6.8215425226729e-5, 6.82227005745603e-5, 6.82151931095104e-5, 6.82213644535795e-5, 6.82198979010622e-5, 6.82167366974642e-5, 6.82191331175221e-5, 6.82212468267618e-5, 6.82196529551747e-5, 6.82174976717338e-5, 6.82178027233567e-5, 6.82196983791197e-5, 6.82206454565452e-5, 6.82197548728851e-5, 6.82183099149397e-5, 6.82179081671248e-5, 6.82187864769991e-5, 6.82198811149311e-5, 6.82201061117433e-5, 6.82193727681368e-5, 6.82184904003647e-5, 6.82182825104084e-5, 6.82188538228434e-5, 6.82196091188185e-5, 6.82198673524197e-5, 6.82194527693997e-5, 6.82187802269478e-5, 6.82184436517505e-5
flux1:, 0.637750836120402, 7.53710094712529e-5, 7.53713835158172e-5, 7.53721693388916e-5, 7.53726698203517e-5, 7.53723894731724e-5, 7.53715220831525e-5, 7.53708527816778e-5, 7.53710717741572e-5, 7.53720673779377e-5, 7.53729072236326e-5, 7.53726733620133e-5, 7.53714584042759e-5, 7.53704716764948e-5, 7.53708977176077e-5, 7.53724797859695e-5, 7.53734621198179e-5, 7.537243953431e-5, 7.537038740185e-5, 7.53700696612384e-5, 7.53724075811664e-5, 7.5374092625376e-5, 7.53717447566927e-5, 7.53691808511701e-5, 7.53727377678912e-5, 7.53743210012061e-5, 7.53674725184034e-5, 7.53757311020145e-5, 7.53676569799195e-5, 7.53791453284586e-5, 7.53700236188628e-5, 7.53656078731474e-5, 7.53700236188629e-5, 7.53791453284586e-5, 7.53676569799196e-5, 7.53757311020146e-5, 7.53674725184033e-5, 7.53743210012062e-5, 7.53727377678911e-5, 7.53691808511701e-5, 7.53717447566927e-5, 7.5374092625376e-5, 7.53724075811663e-5, 7.53700696612383e-5, 7.53703874018499e-5, 7.537243953431e-5, 7.53734621198178e-5, 7.53724797859695e-5, 7.53708977176077e-5, 7.53704716764947e-5, 7.53714584042759e-5, 7.53726733620133e-5, 7.53729072236326e-5, 7.53720673779377e-5, 7.53710717741572e-5, 7.53708527816779e-5, 7.53715220831526e-5, 7.53723894731723e-5, 7.53726698203518e-5, 7.53721693388915e-5, 7.53713835158172e-5, 7.53710094712529e-5
flux1:, 0.638013285024155, 8.31999708119932e-5, 8.32003841872057e-5, 8.32012990579873e-5, 8.3201900886246e-5, 8.32015996722431e-5, 8.32006062648442e-5, 8.319982270235e-5, 8.32000490210227e-5, 8.32011697341705e-5, 8.320213218532e-5, 8.32018946813146e-5, 8.32005494463202e-5, 8.31994396880492e-5, 8.31998852472455e-5, 8.3201612871867e-5, 8.32026976985522e-5, 8.32016006609655e-5, 8.31993855628717e-5, 8.31990541766327e-5, 8.32015815803989e-5, 8.32033541009892e-5, 8.32007498759082e-5, 8.31980168030005e-5, 8.32020179302506e-5, 8.32037249146855e-5, 8.31961281345084e-5, 8.32051999544948e-5, 8.3196246197061e-5, 8.32089851829243e-5, 8.31989764578598e-5, 8.31941271213704e-5, 8.31989764578598e-5, 8.32089851829243e-5, 8.31962461970611e-5, 8.32051999544948e-5, 8.31961281345083e-5, 8.32037249146855e-5, 8.32020179302506e-5, 8.31980168030005e-5, 8.32007498759082e-5, 8.32033541009891e-5, 8.3201581580399e-5, 8.31990541766329e-5, 8.31993855628718e-5, 8.32016006609655e-5, 8.32026976985521e-5, 8.3201612871867e-5, 8.31998852472455e-5, 8.31994396880492e-5, 8.32005494463203e-5, 8.32018946813147e-5, 8.320213218532e-5, 8.32011697341704e-5, 8.32000490210228e-5, 8.31998227023501e-5, 8.32006062648441e-5, 8.32015996722431e-5, 8.32019008862459e-5, 8.32012990579872e-5, 8.32003841872056e-5, 8.31999708119934e-5
flux1:, 0.638275733927908, 9.1761039347289e-5, 9.17614948094051e-5, 9.1762556134466e-5, 9.17632757026522e-5, 9.17629543152882e-5, 9.17618194411706e-5, 9.17609042108866e-5, 9.17611343128688e-5, 9.17623933422533e-5, 9.1763495700686e-5, 9.17632597887429e-5, 9.17617732311308e-5, 9.17605247296215e-5, 9.17609849156237e-5, 9.17628673466675e-5, 9.17640661669425e-5, 9.17628957240138e-5, 9.17605107673403e-5, 9.17601648398709e-5, 9.17628889342312e-5, 9.17647445444598e-5, 9.17618600283876e-5, 9.17589565908379e-5, 9.17634545415792e-5, 9.17652923112092e-5, 9.17568702708875e-5, 9.17668226499018e-5, 9.17569015393772e-5, 9.17710170309531e-5, 9.17600489050606e-5, 9.17547300072653e-5, 9.17600489050606e-5, 9.17710170309531e-5, 9.17569015393773e-5, 9.17668226499019e-5, 9.17568702708874e-5, 9.17652923112092e-5, 9.17634545415793e-5, 9.17589565908378e-5, 9.17618600283876e-5, 9.17647445444597e-5, 9.17628889342313e-5, 9.17601648398708e-5, 9.17605107673402e-5, 9.17628957240139e-5, 9.17640661669425e-5, 9.17628673466675e-5, 9.17609849156237e-5, 9.17605247296216e-5, 9.17617732311309e-5, 9.17632597887429e-5, 9.1763495700686e-5, 9.17623933422532e-5, 9.17611343128689e-5, 9.17609042108866e-5, 9.17618194411707e-5, 9.17629543152881e-5, 9.17632757026521e-5, 9.1762556134466e-5, 9.17614948094051e-5, 9.1761039347289e-5
flux1:, 0.638538182831662, 1.01113647101184e-4, 1.01114148536167e-4, 1.01115375191503e-4, 1.01116229415537e-4, 1.01115887693333e-4, 1.01114594459832e-4, 1.01113529411978e-4, 1.01113760341761e-4, 1.0111517223126e-4, 1.0111643264789e-4, 1.01116203182741e-4, 1.01114563084515e-4, 1.01113159326332e-4, 1.01113629547938e-4, 1.01115676995867e-4, 1.01117001818851e-4, 1.01115758579482e-4, 1.01113196260944e-4, 1.01112835172054e-4, 1.01115763945005e-4, 1.0111769776704e-4, 1.01114507084237e-4, 1.01111432264015e-4, 1.01116483696506e-4, 1.01118459186758e-4, 1.01109129092938e-4, 1.01120035311284e-4, 1.01109051897573e-4, 1.01124679989811e-4, 1.01112673835559e-4, 1.01106846263979e-4, 1.01112673835559e-4, 1.01124679989811e-4, 1.01109051897573e-4, 1.01120035311284e-4, 1.01109129092938e-4, 1.01118459186758e-4, 1.01116483696507e-4, 1.01111432264015e-4, 1.01114507084237e-4, 1.0111769776704e-4, 1.01115763945004e-4, 1.01112835172054e-4, 1.01113196260944e-4, 1.01115758579482e-4, 1.01117001818851e-4, 1.01115676995867e-4, 1.01113629547938e-4, 1.01113159326332e-4, 1.01114563084515e-4, 1.01116203182741e-4, 1.01116432647891e-4, 1.01115172231259e-4, 1.01113760341761e-4, 1.01113529411978e-4, 1.01114594459832e-4, 1.01115887693333e-4, 1.01116229415537e-4, 1.01115375191503e-4, 1.01114148536167e-4, 1.01113647101184e-4
flux1:, 0.638800631735415, 1.11321108715534e-4, 1.11321661336476e-4, 1.11323073372542e-4, 1.1132407916328e-4, 1.11323715789503e-4, 1.11322246048316e-4, 1.11321012800431e-4, 1.11321242576524e-4, 1.11322823131944e-4, 1.11324260135558e-4, 1.11324041138011e-4, 1.11322234071638e-4, 1.11320658158027e-4, 1.1132113462604e-4, 1.11323358402253e-4, 1.11324821394197e-4, 1.11323505000012e-4, 1.11320756983761e-4, 1.11320380683085e-4, 1.11323523431591e-4, 1.11325530338464e-4, 1.11322005416424e-4, 1.11318757972097e-4, 1.11324423455859e-4, 1.11326543449916e-4, 1.11316216732646e-4, 1.113281568917e-4, 1.11316008610226e-4, 1.11333295981398e-4, 1.11320166027498e-4, 1.11313787087314e-4, 1.11320166027498e-4, 1.11333295981398e-4, 1.11316008610226e-4, 1.113281568917e-4, 1.11316216732646e-4, 1.11326543449916e-4, 1.11324423455859e-4, 1.11318757972097e-4, 1.11322005416424e-4, 1.11325530338464e-4, 1.11323523431591e-4, 1.11320380683085e-4, 1.11320756983761e-4, 1.11323505000012e-4, 1.11324821394197e-4, 1.11323358402253e-4, 1.1132113462604e-4, 1.11320658158027e-4, 1.11322234071638e-4, 1.11324041138011e-4, 1.11324260135558e-4, 1.11322823131944e-4, 1.11321242576524e-4, 1.11321012800431e-4, 1.11322246048316e-4, 1.11323715789503e-4, 1.1132407916328e-4, 1.11323073372542e-4, 1.11321661336476e-4, 1.11321108715534e-4
flux1:, 0.639063080639168, 1.2245078233067e-4, 1.22451392812978e-4, 1.22453011020996e-4, 1.22454184658251e-4, 1.22453796883341e-4, 1.22452131539799e-4, 1.22450712104297e-4, 1.224509401219e-4, 1.22452706240085e-4, 1.22454338140463e-4, 1.22454132292218e-4, 1.22452143647623e-4, 1.2245037883309e-4, 1.22450859141631e-4, 1.22453271770233e-4, 1.22454884792741e-4, 1.22453493289862e-4, 1.22450550179487e-4, 1.22450159569925e-4, 1.22453527534515e-4, 1.22455602428239e-4, 1.22451712682658e-4, 1.22448290646923e-4, 1.22454634467351e-4, 1.22456905556018e-4, 1.22445488007127e-4, 1.22458550003288e-4, 1.22445126283965e-4, 1.22464230506955e-4, 1.22449882815938e-4, 1.2244290573298e-4, 1.22449882815938e-4, 1.22464230506955e-4, 1.22445126283965e-4, 1.22458550003288e-4, 1.22445488007127e-4, 1.22456905556018e-4, 1.22454634467351e-4, 1.22448290646923e-4, 1.22451712682658e-4, 1.22455602428239e-4, 1.22453527534516e-4, 1.22450159569925e-4, 1.22450550179487e-4, 1.22453493289862e-4, 1.22454884792741e-4, 1.22453271770233e-4, 1.2245085914163e-4, 1.2245037883309e-4, 1.22452143647623e-4, 1.22454132292218e-4, 1.22454338140462e-4, 1.22452706240085e-4, 1.224509401219e-4, 1.22450712104297e-4, 1.22452131539799e-4, 1.22453796883341e-4, 1.22454184658251e-4, 1.22453011020996e-4, 1.22451392812978e-4, 1.22450782330669e-4
flux1:, 0.639325529542921, 1.34574228037098e-4, 1.34574904565813e-4, 1.34576749896914e-4, 1.3457810631976e-4, 1.34577689730224e-4, 1.34575809187068e-4, 1.34574186708423e-4, 1.34574414137914e-4, 1.34576383524796e-4, 1.3457822769192e-4, 1.34578035795143e-4, 1.34575849886225e-4, 1.34573880243072e-4, 1.34574364019188e-4, 1.34576979305506e-4, 1.34578753337661e-4, 1.34577282456521e-4, 1.34574133573333e-4, 1.34573730990164e-4, 1.34577338092854e-4, 1.34579476209585e-4, 1.34575188163891e-4, 1.34571588242659e-4, 1.3457867814997e-4, 1.3458110670954e-4, 1.34568498706052e-4, 1.34582779311281e-4, 1.34567961175353e-4, 1.34589050983462e-4, 1.34573382311252e-4, 1.34565755679929e-4, 1.34573382311252e-4, 1.34589050983462e-4, 1.34567961175353e-4, 1.34582779311281e-4, 1.34568498706052e-4, 1.3458110670954e-4, 1.3457867814997e-4, 1.34571588242659e-4, 1.34575188163891e-4, 1.34579476209585e-4, 1.34577338092854e-4, 1.34573730990164e-4, 1.34574133573333e-4, 1.34577282456521e-4, 1.3457875333766e-4, 1.34576979305506e-4, 1.34574364019188e-4, 1.34573880243072e-4, 1.34575849886225e-4, 1.34578035795144e-4, 1.3457822769192e-4, 1.34576383524796e-4, 1.34574414137914e-4, 1.34574186708423e-4, 1.34575809187068e-4, 1.34577689730224e-4, 1.3457810631976e-4, 1.34576749896914e-4, 1.34574904565813e-4, 1.34574228037098e-4
flux1:, 0.639587978446675, 1.47767362764736e-4, 1.47768114969365e-4, 1.47770207805085e-4, 1.47771759839676e-4, 1.47771308198247e-4, 1.47769192941579e-4, 1.47767352528663e-4, 1.4776758268693e-4, 1.47769773452686e-4, 1.4777184548021e-4, 1.47771665901671e-4, 1.47769266166339e-4, 1.47767077372238e-4, 1.47767566977931e-4, 1.47770400019314e-4, 1.4777234446268e-4, 1.47770786817867e-4, 1.47767419999048e-4, 1.47767009788092e-4, 1.47770873464967e-4, 1.47773070695404e-4, 1.47768347530717e-4, 1.47764564409875e-4, 1.47772471321635e-4, 1.47775063513791e-4, 1.4776116032306e-4, 1.47776766363696e-4, 1.47760426004527e-4, 1.47783681514772e-4, 1.47766578059732e-4, 1.47758245239596e-4, 1.47766578059731e-4, 1.47783681514772e-4, 1.47760426004527e-4, 1.47776766363696e-4, 1.4776116032306e-4, 1.4777506351379e-4, 1.47772471321635e-4, 1.47764564409875e-4, 1.47768347530717e-4, 1.47773070695404e-4, 1.47770873464967e-4, 1.47767009788092e-4, 1.47767419999048e-4, 1.47770786817867e-4, 1.4777234446268e-4, 1.47770400019314e-4, 1.47767566977931e-4, 1.47767077372238e-4, 1.47769266166339e-4, 1.47771665901671e-4, 1.4777184548021e-4, 1.47769773452686e-4, 1.47767582686931e-4, 1.47767352528663e-4, 1.47769192941579e-4, 1.47771308198247e-4, 1.47771759839676e-4, 1.47770207805085e-4, 1.47768114969366e-4, 1.47767362764736e-4
flux1:, 0.639850427350428, 1.6211061038498e-4, 1.62111449140301e-4, 1.62113808421319e-4, 1.62115565973986e-4, 1.62115071155332e-4, 1.6211270248364e-4, 1.62110632115579e-4, 1.62110870785554e-4, 1.62113300909913e-4, 1.62115613678194e-4, 1.62115441801158e-4, 1.6211281110603e-4, 1.62110391345244e-4, 1.62110892611316e-4, 1.62113959736664e-4, 1.62116081607628e-4, 1.62114425835174e-4, 1.62110827266315e-4, 1.62110416460403e-4, 1.62114558574522e-4, 1.62116811785218e-4, 1.62111612819209e-4, 1.62107638390586e-4, 1.62116436060696e-4, 1.62119197857642e-4, 1.62103890016319e-4, 1.62120939637139e-4, 1.62102939980348e-4, 1.62128552880672e-4, 1.62109888934818e-4, 1.62100787401873e-4, 1.62109888934818e-4, 1.62128552880672e-4, 1.62102939980348e-4, 1.62120939637139e-4, 1.62103890016319e-4, 1.62119197857642e-4, 1.62116436060696e-4, 1.62107638390586e-4, 1.62111612819209e-4, 1.62116811785218e-4, 1.62114558574522e-4, 1.62110416460403e-4, 1.62110827266315e-4, 1.62114425835174e-4, 1.62116081607628e-4, 1.62113959736665e-4, 1.62110892611316e-4, 1.62110391345243e-4, 1.6211281110603e-4, 1.62115441801158e-4, 1.62115613678193e-4, 1.62113300909913e-4, 1.62110870785554e-4, 1.62110632115579e-4, 1.6211270248364e-4, 1.62115071155332e-4, 1.62115565973986e-4, 1.62113808421319e-4, 1.62111449140301e-4, 1.6211061038498e-4
flux1:, 0.640112876254181, 1.77689045709732e-4, 1.77689982786252e-4, 1.77692625015758e-4, 1.77694594264946e-4, 1.77694046308783e-4, 1.77691407197758e-4, 1.77689098674651e-4, 1.77689354348138e-4, 1.77692041015281e-4, 1.77694603676756e-4, 1.77694431386363e-4, 1.77691552443035e-4, 1.77688893404624e-4, 1.77689416371482e-4, 1.77692734997889e-4, 1.77695038018146e-4, 1.77693267873167e-4, 1.77689421969917e-4, 1.77689021057911e-4, 1.77693468872224e-4, 1.77695776211383e-4, 1.7769005630782e-4, 1.77685878831674e-4, 1.77695643502349e-4, 1.77698580739041e-4, 1.77681754492925e-4, 1.7770037848842e-4, 1.7768057272632e-4, 1.7770874643695e-4, 1.77688382957554e-4, 1.77678443618903e-4, 1.77688382957554e-4, 1.7770874643695e-4, 1.7768057272632e-4, 1.77700378488419e-4, 1.77681754492925e-4, 1.77698580739041e-4, 1.77695643502349e-4, 1.77685878831674e-4, 1.7769005630782e-4, 1.77695776211383e-4, 1.77693468872224e-4, 1.77689021057911e-4, 1.77689421969916e-4, 1.77693267873168e-4, 1.77695038018146e-4, 1.77692734997889e-4, 1.77689416371482e-4, 1.77688893404624e-4, 1.77691552443035e-4, 1.77694431386363e-4, 1.77694603676756e-4, 1.77692041015281e-4, 1.77689354348138e-4, 1.77689098674651e-4, 1.77691407197758e-4, 1.77694046308783e-4, 1.77694594264946e-4, 1.77692625015758e-4, 1.77689982786252e-4, 1.77689045709732e-4
flux1:, 0.640375325157934, 1.94592530982077e-4, 1.94593578537348e-4, 1.94596516685537e-4, 1.94598699310617e-4, 1.94598086609682e-4, 1.94595162696219e-4, 1.9459261259962e-4, 1.94592896619967e-4, 1.94595855430102e-4, 1.94598672347302e-4, 1.94598487576486e-4, 1.94595343470729e-4, 1.94592441419424e-4, 1.94593001056395e-4, 1.94596589454438e-4, 1.94599073057501e-4, 1.94597166500215e-4, 1.94593055853117e-4, 1.94592679629989e-4, 1.94597466813878e-4, 1.9459982798361e-4, 1.9459353689829e-4, 1.94589140125866e-4, 1.94599950182543e-4, 1.94603068636129e-4, 1.94584606422573e-4, 1.94604949612343e-4, 1.94583180707345e-4, 1.94614130530566e-4, 1.94591913656159e-4, 1.94581060139234e-4, 1.94591913656158e-4, 1.94614130530565e-4, 1.94583180707345e-4, 1.94604949612343e-4, 1.94584606422573e-4, 1.94603068636129e-4, 1.94599950182542e-4, 1.94589140125866e-4, 1.94593536898291e-4, 1.94599827983609e-4, 1.94597466813878e-4, 1.9459267962999e-4, 1.94593055853117e-4, 1.94597166500215e-4, 1.94599073057501e-4, 1.94596589454438e-4, 1.94593001056395e-4, 1.94592441419424e-4, 1.94595343470729e-4, 1.94598487576486e-4, 1.94598672347302e-4, 1.94595855430102e-4, 1.94592896619967e-4, 1.9459261259962e-4, 1.94595162696219e-4, 1.94598086609682e-4, 1.94598699310618e-4, 1.94596516685537e-4, 1.94593578537348e-4, 1.94592530982077e-4
flux1:, 0.640637774061688, 2.12915843365632e-4, 2.1291701327722e-4, 2.12920255623724e-4, 2.12922648111435e-4, 2.12921957745136e-4, 2.12918738403894e-4, 2.12915949026633e-4, 2.12916275611065e-4, 2.12919519684645e-4, 2.12922589358179e-4, 2.12922375721001e-4, 2.12918950549392e-4, 2.1291580743705e-4, 2.12916424309203e-4, 2.1292030127277e-4, 2.12922959551828e-4, 2.12920887854685e-4, 2.12916493249594e-4, 2.12916161729739e-4, 2.12921329366894e-4, 2.12923745842983e-4, 2.12916827516337e-4, 2.12912189802177e-4, 2.12924125454347e-4, 2.12927430948742e-4, 2.12907211897702e-4, 2.12929434517985e-4, 2.12905534669596e-4, 2.1293948794638e-4, 2.12915247486926e-4, 2.12903395417112e-4, 2.12915247486926e-4, 2.1293948794638e-4, 2.12905534669596e-4, 2.12929434517985e-4, 2.12907211897702e-4, 2.12927430948742e-4, 2.12924125454347e-4, 2.12912189802177e-4, 2.12916827516337e-4, 2.12923745842983e-4, 2.12921329366894e-4, 2.12916161729738e-4, 2.12916493249594e-4, 2.12920887854686e-4, 2.12922959551828e-4, 2.1292030127277e-4, 2.12916424309203e-4, 2.1291580743705e-4, 2.12918950549392e-4, 2.12922375721e-4, 2.12922589358179e-4, 2.12919519684645e-4, 2.12916275611065e-4, 2.12915949026633e-4, 2.12918738403894e-4, 2.12921957745136e-4, 2.12922648111434e-4, 2.12920255623724e-4, 2.1291701327722e-4, 2.12915843365632e-4
flux1:, 0.640900222965441, 2.32758791855797e-4, 2.32760094908181e-4, 2.32763643868939e-4, 2.32766236938566e-4, 2.32765455154574e-4, 2.32761934630154e-4, 2.32758914831287e-4, 2.32759300958055e-4, 2.32762839958203e-4, 2.32766153988174e-4, 2.32765890525584e-4, 2.32762170126165e-4, 2.32758794704308e-4, 2.32759495554513e-4, 2.32763679976544e-4, 2.32766500606616e-4, 2.32764227518994e-4, 2.32759528042784e-4, 2.3275926741198e-4, 2.32764864971943e-4, 2.3276734015214e-4, 2.32759731963772e-4, 2.32754825403516e-4, 2.32767968416918e-4, 2.32771466947829e-4, 2.3274936737214e-4, 2.32773646450899e-4, 2.32747436521222e-4, 2.32784632817261e-4, 2.32758180753789e-4, 2.32745237036697e-4, 2.32758180753789e-4, 2.3278463281726e-4, 2.32747436521223e-4, 2.32773646450899e-4, 2.3274936737214e-4, 2.32771466947829e-4, 2.32767968416919e-4, 2.32754825403516e-4, 2.32759731963772e-4, 2.3276734015214e-4, 2.32764864971943e-4, 2.3275926741198e-4, 2.32759528042784e-4, 2.32764227518994e-4, 2.32766500606616e-4, 2.32763679976543e-4, 2.32759495554513e-4, 2.32758794704308e-4, 2.32762170126165e-4, 2.32765890525585e-4, 2.32766153988174e-4, 2.32762839958203e-4, 2.32759300958055e-4, 2.32758914831287e-4, 2.32761934630154e-4, 2.32765455154574e-4, 2.32766236938566e-4, 2.32763643868938e-4, 2.32760094908181e-4, 2.32758791855797e-4
flux1:, 0.641162671869194, 2.54226321955954e-4, 2.54227766906417e-4, 2.5423161789992e-4, 2.54234396086103e-4, 2.54233508921599e-4, 2.54229687469499e-4, 2.54226453408574e-4, 2.54226918561343e-4, 2.54230757669983e-4, 2.54234299799059e-4, 2.54233960858318e-4, 2.54229933613137e-4, 2.54226342500391e-4, 2.54227160714723e-4, 2.54231671076764e-4, 2.54234634251436e-4, 2.54232115260935e-4, 2.54227088498391e-4, 2.54226932073038e-4, 2.54233018304139e-4, 2.54235557566862e-4, 2.54227189572621e-4, 2.54221979207474e-4, 2.54236412714742e-4, 2.54240110587506e-4, 2.54216004427837e-4, 2.54242535106892e-4, 2.54213824000147e-4, 2.54254515347629e-4, 2.54225644381638e-4, 2.54211506508492e-4, 2.54225644381638e-4, 2.54254515347629e-4, 2.54213824000147e-4, 2.54242535106892e-4, 2.54216004427837e-4, 2.54240110587506e-4, 2.54236412714742e-4, 2.54221979207474e-4, 2.54227189572621e-4, 2.54235557566862e-4, 2.54233018304139e-4, 2.54226932073037e-4, 2.54227088498391e-4, 2.54232115260935e-4, 2.54234634251436e-4, 2.54231671076764e-4, 2.54227160714723e-4, 2.54226342500391e-4, 2.54229933613136e-4, 2.54233960858318e-4, 2.54234299799059e-4, 2.54230757669982e-4, 2.54226918561343e-4, 2.54226453408574e-4, 2.54229687469499e-4, 2.54233508921599e-4, 2.54234396086104e-4, 2.5423161789992e-4, 2.54227766906417e-4, 2.54226321955954e-4
flux1:, 0.641425120772948, 2.77428606387232e-4, 2.77430198949415e-4, 2.77434339363651e-4, 2.77437280790409e-4, 2.77436274812831e-4, 2.7743215979351e-4, 2.77428735499126e-4, 2.77429301270183e-4, 2.77433440163126e-4, 2.77437185452258e-4, 2.77436740715572e-4, 2.77432398393841e-4, 2.77428617046741e-4, 2.77429592973387e-4, 2.7743444676428e-4, 2.7743752419394e-4, 2.77434705924349e-4, 2.77429328247386e-4, 2.77429317403017e-4, 2.7743596110104e-4, 2.77438571758348e-4, 2.77429365935876e-4, 2.77423809069563e-4, 2.77439617487083e-4, 2.77443521456492e-4, 2.77417280641852e-4, 2.77446277406489e-4, 2.7741486139898e-4, 2.77459312623868e-4, 2.77427794820977e-4, 2.77412350217374e-4, 2.77427794820977e-4, 2.77459312623867e-4, 2.7741486139898e-4, 2.77446277406489e-4, 2.77417280641852e-4, 2.77443521456491e-4, 2.77439617487083e-4, 2.77423809069563e-4, 2.77429365935876e-4, 2.77438571758348e-4, 2.7743596110104e-4, 2.77429317403017e-4, 2.77429328247386e-4, 2.77434705924349e-4, 2.7743752419394e-4, 2.7743444676428e-4, 2.77429592973387e-4, 2.77428617046741e-4, 2.77432398393842e-4, 2.77436740715572e-4, 2.77437185452258e-4, 2.77433440163125e-4, 2.77429301270183e-4, 2.77428735499126e-4, 2.77432159793509e-4, 2.77436274812831e-4, 2.77437280790409e-4, 2.77434339363651e-4, 2.77430198949415e-4, 2.77428606387232e-4
flux1:, 0.641687569676701, 3.02481120031976e-4, 3.0248286182909e-4, 3.02487270154059e-4, 3.02490346525344e-4, 3.02489209659675e-4, 3.02484816523025e-4, 3.02481234254413e-4, 3.0248192381892e-4, 3.02486355693994e-4, 3.02490269882237e-4, 3.02489684552602e-4, 3.02485023154105e-4, 3.02481086686105e-4, 3.02482267782045e-4, 3.02487480868901e-4, 3.02490634892904e-4, 3.02487454678206e-4, 3.02481701622813e-4, 3.02481886647939e-4, 3.02489167252952e-4, 3.02491858384654e-4, 3.02481727918573e-4, 3.02475773595949e-4, 3.02493042674228e-4, 3.02497160072207e-4, 3.02468654753309e-4, 3.02500352527814e-4, 3.0246601454614e-4, 3.02514503713248e-4, 3.02480089288722e-4, 3.02463214728309e-4, 3.02480089288722e-4, 3.02514503713248e-4, 3.0246601454614e-4, 3.02500352527814e-4, 3.02468654753309e-4, 3.02497160072207e-4, 3.02493042674228e-4, 3.02475773595949e-4, 3.02481727918573e-4, 3.02491858384655e-4, 3.02489167252952e-4, 3.02481886647939e-4, 3.02481701622813e-4, 3.02487454678206e-4, 3.02490634892904e-4, 3.02487480868901e-4, 3.02482267782045e-4, 3.02481086686105e-4, 3.02485023154105e-4, 3.02489684552602e-4, 3.02490269882236e-4, 3.02486355693994e-4, 3.0248192381892e-4, 3.02481234254413e-4, 3.02484816523025e-4, 3.02489209659675e-4, 3.02490346525344e-4, 3.02487270154059e-4, 3.0248286182909e-4, 3.02481120031976e-4
flux1:, 0.641950018580454, 3.295046972504e-4, 3.29506584802482e-4, 3.29511229993196e-4, 3.29514406813996e-4, 3.29513129210651e-4, 3.295084823037e-4, 3.29504782670757e-4, 3.29505620156069e-4, 3.29510330875706e-4, 3.29514369973264e-4, 3.29513605116285e-4, 3.2950862566621e-4, 3.29504579458414e-4, 3.29506020244105e-4, 3.29511606226786e-4, 3.29514789095759e-4, 3.29511174766848e-4, 3.29505021486777e-4, 3.29505462313185e-4, 3.29513470286903e-4, 3.29516252446817e-4, 3.29505101089373e-4, 3.29498689787714e-4, 3.29517506820791e-4, 3.29521845654522e-4, 3.29490944264954e-4, 3.29525599331981e-4, 3.29488108178911e-4, 3.29540927188786e-4, 3.29503343484179e-4, 3.29484904589414e-4, 3.29503343484179e-4, 3.29540927188786e-4, 3.29488108178911e-4, 3.29525599331981e-4, 3.29490944264953e-4, 3.29521845654522e-4, 3.29517506820791e-4, 3.29498689787713e-4, 3.29505101089373e-4, 3.29516252446817e-4, 3.29513470286903e-4, 3.29505462313185e-4, 3.29505021486777e-4, 3.29511174766848e-4, 3.29514789095759e-4, 3.29511606226786e-4, 3.29506020244105e-4, 3.29504579458414e-4, 3.2950862566621e-4, 3.29513605116286e-4, 3.29514369973264e-4, 3.29510330875706e-4, 3.29505620156069e-4, 3.29504782670757e-4, 3.295084823037e-4, 3.29513129210651e-4, 3.29514406813997e-4, 3.29511229993196e-4, 3.29506584802482e-4, 3.29504697250399e-4
flux1:, 0.642212467484207, 3.58625569656703e-4, 3.58627593476468e-4, 3.58632434607335e-4, 3.58635671635372e-4, 3.58634246520526e-4, 3.58629379650032e-4, 3.58625611467048e-4, 3.5862662125332e-4, 3.58631588668035e-4, 3.58635698826327e-4, 3.58634711856175e-4, 3.58629421095389e-4, 3.58625321143812e-4, 3.58627082953992e-4, 3.58633052541995e-4, 3.58636205928247e-4, 3.58632075844201e-4, 3.58625497623591e-4, 3.58626264380792e-4, 3.58635101318859e-4, 3.58637986109316e-4, 3.58625707656162e-4, 3.58618771240048e-4, 3.58639225456338e-4, 3.58643794456413e-4, 3.58610363555865e-4, 3.58648254258555e-4, 3.58607363787962e-4, 3.5866481915997e-4, 3.58623769860157e-4, 3.58603620712167e-4, 3.58623769860157e-4, 3.5866481915997e-4, 3.58607363787962e-4, 3.58648254258555e-4, 3.58610363555865e-4, 3.58643794456413e-4, 3.58639225456338e-4, 3.58618771240048e-4, 3.58625707656162e-4, 3.58637986109316e-4, 3.58635101318859e-4, 3.58626264380792e-4, 3.58625497623591e-4, 3.58632075844201e-4, 3.58636205928247e-4, 3.58633052541995e-4, 3.58627082953992e-4, 3.58625321143812e-4, 3.58629421095389e-4, 3.58634711856175e-4, 3.58635698826327e-4, 3.58631588668034e-4, 3.5862662125332e-4, 3.58625611467049e-4, 3.58629379650032e-4, 3.58634246520526e-4, 3.58635671635372e-4, 3.58632434607335e-4, 3.58627593476468e-4, 3.58625569656704e-4
flux1:, 0.642474916387961, 3.89975382397823e-4, 3.89977526276653e-4, 3.89982512539672e-4, 3.89985764451684e-4, 3.89984188891318e-4, 3.89979145575528e-4, 3.89975365436521e-4, 3.8997657143681e-4, 3.89981764958062e-4, 3.89985882652091e-4, 3.89984627938302e-4, 3.89979038847794e-4, 3.89974951796357e-4, 3.89977102324678e-4, 3.89983462782136e-4, 3.8998651757522e-4, 3.89981780924048e-4, 3.89974753724255e-4, 3.89975927064266e-4, 3.89985705502199e-4, 3.89988705018868e-4, 3.89975182942273e-4, 3.89967644930688e-4, 3.89989828083089e-4, 3.89994636678713e-4, 3.89958540533644e-4, 3.89999967722223e-4, 3.89955415966737e-4, 3.90017829841713e-4, 3.89972994479585e-4, 3.89950977358099e-4, 3.89972994479585e-4, 3.90017829841713e-4, 3.89955415966738e-4, 3.89999967722223e-4, 3.89958540533644e-4, 3.89994636678713e-4, 3.8998982808309e-4, 3.89967644930687e-4, 3.89975182942273e-4, 3.89988705018868e-4, 3.89985705502198e-4, 3.89975927064266e-4, 3.89974753724255e-4, 3.89981780924048e-4, 3.8998651757522e-4, 3.89983462782136e-4, 3.89977102324678e-4, 3.89974951796356e-4, 3.89979038847794e-4, 3.89984627938302e-4, 3.89985882652091e-4, 3.89981764958062e-4, 3.8997657143681e-4, 3.89975365436521e-4, 3.89979145575527e-4, 3.89984188891318e-4, 3.89985764451684e-4, 3.89982512539672e-4, 3.89977526276653e-4, 3.89975382397823e-4
flux1:, 0.642737365291714, 4.23691186944002e-4, 4.23693427512327e-4, 4.23698498598508e-4, 4.23701715837721e-4, 4.23699991338801e-4, 4.23694824689699e-4, 4.23691096268404e-4, 4.23692521247292e-4, 4.23697901736689e-4, 4.23701954283383e-4, 4.23700383843531e-4, 4.23694515939073e-4, 4.23690518755062e-4, 4.23693131401144e-4, 4.2369988611106e-4, 4.23702762551752e-4, 4.23697319936446e-4, 4.23689820945806e-4, 4.23691492085294e-4, 4.23702334963566e-4, 4.23705461119251e-4, 4.23690568402167e-4, 4.23682344591686e-4, 4.23706351758832e-4, 4.23711409955251e-4, 4.23672509815727e-4, 4.23717797005002e-4, 4.23669305262464e-4, 4.23737016655569e-4, 4.23688050447511e-4, 4.23663995719803e-4, 4.2368805044751e-4, 4.23737016655569e-4, 4.23669305262464e-4, 4.23717797005002e-4, 4.23672509815727e-4, 4.23711409955251e-4, 4.23706351758832e-4, 4.23682344591686e-4, 4.23690568402167e-4, 4.23705461119251e-4, 4.23702334963566e-4, 4.23691492085293e-4, 4.23689820945806e-4, 4.23697319936446e-4, 4.23702762551752e-4, 4.2369988611106e-4, 4.23693131401144e-4, 4.23690518755062e-4, 4.23694515939073e-4, 4.23700383843531e-4, 4.23701954283383e-4, 4.23697901736688e-4, 4.23692521247292e-4, 4.23691096268404e-4, 4.23694824689699e-4, 4.236999913388e-4, 4.23701715837721e-4, 4.23698498598508e-4, 4.23693427512327e-4, 4.23691186944002e-4
flux1:, 0.642999814195467, 4.59915408378441e-4, 4.59917715022294e-4, 4.59922801908329e-4, 4.59925931662078e-4, 4.59924064530107e-4, 4.5991883671898e-4, 4.59915229813584e-4, 4.59916894812108e-4, 4.59922414848211e-4, 4.59926321269957e-4, 4.59924385501939e-4, 4.59918264835586e-4, 4.59914444095244e-4, 4.59917597134545e-4, 4.59924745336651e-4, 4.59927353535581e-4, 4.59921097850438e-4, 4.59913105999908e-4, 4.59915376430273e-4, 4.59927416193263e-4, 4.59930679936297e-4, 4.599142791498e-4, 4.59905278630382e-4, 4.59931209233667e-4, 4.5993652736607e-4, 4.59894680403197e-4, 4.59944173614099e-4, 4.5989144550137e-4, 4.59964811831279e-4, 4.5991134588009e-4, 4.59885072054845e-4, 4.5991134588009e-4, 4.59964811831279e-4, 4.59891445501371e-4, 4.599441736141e-4, 4.59894680403197e-4, 4.5993652736607e-4, 4.59931209233667e-4, 4.59905278630382e-4, 4.599142791498e-4, 4.59930679936297e-4, 4.59927416193263e-4, 4.59915376430274e-4, 4.59913105999909e-4, 4.59921097850439e-4, 4.59927353535581e-4, 4.59924745336651e-4, 4.59917597134545e-4, 4.59914444095244e-4, 4.59918264835586e-4, 4.59924385501939e-4, 4.59926321269958e-4, 4.59922414848211e-4, 4.59916894812108e-4, 4.59915229813584e-4, 4.5991883671898e-4, 4.59924064530107e-4, 4.59925931662078e-4, 4.59922801908329e-4, 4.59917715022294e-4, 4.59915408378441e-4
flux1:, 0.64326226309922, 4.98795785162081e-4, 4.98798120369324e-4, 4.98803146510246e-4, 4.98806133749937e-4, 4.98804135122678e-4, 4.98798916397928e-4, 4.98795505758603e-4, 4.9879742969902e-4, 4.98803034272973e-4, 4.98806706498659e-4, 4.9880435489645e-4, 4.98798013705704e-4, 4.98794464471647e-4, 4.9879824008064e-4, 4.98805776838029e-4, 4.98808017714788e-4, 4.98800835304519e-4, 4.98792331707663e-4, 4.98795312530184e-4, 4.98808689845251e-4, 4.98812100295039e-4, 4.98794043958675e-4, 4.98784170548593e-4, 4.98812129581205e-4, 4.98817717919616e-4, 4.98772775796232e-4, 4.98826843063126e-4, 4.98769563548382e-4, 4.98848962462353e-4, 4.9879060435541e-4, 4.98761918313238e-4, 4.9879060435541e-4, 4.98848962462353e-4, 4.98769563548382e-4, 4.98826843063126e-4, 4.98772775796232e-4, 4.98817717919616e-4, 4.98812129581206e-4, 4.98784170548592e-4, 4.98794043958675e-4, 4.98812100295039e-4, 4.98808689845251e-4, 4.98795312530184e-4, 4.98792331707664e-4, 4.98800835304519e-4, 4.98808017714788e-4, 4.98805776838029e-4, 4.98798240080639e-4, 4.98794464471646e-4, 4.98798013705704e-4, 4.9880435489645e-4, 4.98806706498658e-4, 4.98803034272972e-4, 4.98797429699019e-4, 4.98795505758603e-4, 4.98798916397927e-4, 4.98804135122679e-4, 4.98806133749937e-4, 4.98803146510245e-4, 4.98798120369324e-4, 4.98795785162081e-4
flux1:, 0.643524712002974, 5.40485279351349e-4, 5.40487599546479e-4, 5.40492482450785e-4, 5.40495270951907e-4, 5.40493156434874e-4, 5.40488023681336e-4, 5.40484887676658e-4, 5.40487087222389e-4, 5.40492714898856e-4, 5.40496059276137e-4, 5.40493241065055e-4, 5.40486717019004e-4, 5.40483541308146e-4, 5.40488024488922e-4, 5.40495940936169e-4, 5.40497707601014e-4, 5.40489479681573e-4, 5.40480447954747e-4, 5.4048425880759e-4, 5.40499120904268e-4, 5.40502684433107e-4, 5.40482815692181e-4, 5.40471969805832e-4, 5.40502069260794e-4, 5.40507937442154e-4, 5.4045974450021e-4, 5.40518775036232e-4, 5.40456609463129e-4, 5.40542440969062e-4, 5.40478775788255e-4, 5.40447473195523e-4, 5.40478775788255e-4, 5.40542440969062e-4, 5.40456609463129e-4, 5.40518775036232e-4, 5.40459744500209e-4, 5.40507937442153e-4, 5.40502069260794e-4, 5.40471969805832e-4, 5.40482815692181e-4, 5.40502684433107e-4, 5.40499120904268e-4, 5.4048425880759e-4, 5.40480447954746e-4, 5.40489479681573e-4, 5.40497707601014e-4, 5.40495940936168e-4, 5.40488024488922e-4, 5.40483541308147e-4, 5.40486717019005e-4, 5.40493241065054e-4, 5.40496059276137e-4, 5.40492714898856e-4, 5.40487087222389e-4, 5.40484887676658e-4, 5.40488023681336e-4, 5.40493156434874e-4, 5.40495270951907e-4, 5.40492482450785e-4, 5.40487599546479e-4, 5.40485279351348e-4
flux1:, 0.643787160906727, 5.8514195526251e-4, 5.85144212168055e-4, 5.85148865305645e-4, 5.85151398554713e-4, 5.85149187395922e-4, 5.8514422224887e-4, 5.85141441443899e-4, 5.85143931187054e-4, 5.85149515747914e-4, 5.85152434820942e-4, 5.85149099443739e-4, 5.851424344482e-4, 5.85139739308195e-4, 5.85145016767147e-4, 5.85153300686582e-4, 5.8515448026993e-4, 5.85145084576037e-4, 5.85135510994221e-4, 5.85140278551068e-4, 5.85156777195785e-4, 5.85160496491854e-4, 5.85138650137514e-4, 5.85126731084923e-4, 5.85159091559231e-4, 5.85165247826086e-4, 5.8511363888741e-4, 5.85178041912225e-4, 5.85110635031424e-4, 5.85203323937479e-4, 5.85133915684026e-4, 5.85099781590486e-4, 5.85133915684026e-4, 5.85203323937479e-4, 5.85110635031424e-4, 5.85178041912225e-4, 5.85113638887411e-4, 5.85165247826085e-4, 5.85159091559232e-4, 5.85126731084922e-4, 5.85138650137514e-4, 5.85160496491854e-4, 5.85156777195786e-4, 5.85140278551068e-4, 5.85135510994221e-4, 5.85145084576037e-4, 5.8515448026993e-4, 5.85153300686582e-4, 5.85145016767148e-4, 5.85139739308196e-4, 5.851424344482e-4, 5.85149099443739e-4, 5.85152434820941e-4, 5.85149515747915e-4, 5.85143931187055e-4, 5.85141441443899e-4, 5.85144222248869e-4, 5.85149187395922e-4, 5.85151398554713e-4, 5.85148865305645e-4, 5.85144212168056e-4, 5.8514195526251e-4
flux1:, 0.64404960981048, 6.32928824605189e-4, 6.32930967140992e-4, 6.3293530210784e-4, 6.32937523997276e-4, 6.32935237756722e-4, 6.32930524310216e-4, 6.32928180043243e-4, 6.32930973083892e-4, 6.32936445649025e-4, 6.32938840136652e-4, 6.32934937520863e-4, 6.32928176061676e-4, 6.32926071294798e-4, 6.32932230338494e-4, 6.32940867101544e-4, 6.32941343016845e-4, 6.32930655627252e-4, 6.32920529073328e-4, 6.3292638510932e-4, 6.32944674247848e-4, 6.32948547398735e-4, 6.32924551245942e-4, 6.32911459945357e-4, 6.32946212387371e-4, 6.32952662617571e-4, 6.32897460410313e-4, 6.32967663658139e-4, 6.32894638683294e-4, 6.32994637333352e-4, 6.32919030755056e-4, 6.328818403688e-4, 6.32919030755056e-4, 6.32994637333352e-4, 6.32894638683294e-4, 6.32967663658139e-4, 6.32897460410313e-4, 6.32952662617571e-4, 6.32946212387372e-4, 6.32911459945357e-4, 6.32924551245941e-4, 6.32948547398734e-4, 6.32944674247848e-4, 6.32926385109319e-4, 6.32920529073327e-4, 6.32930655627253e-4, 6.32941343016845e-4, 6.32940867101544e-4, 6.32932230338494e-4, 6.32926071294798e-4, 6.32928176061677e-4, 6.32934937520863e-4, 6.32938840136652e-4, 6.32936445649025e-4, 6.32930973083892e-4, 6.32928180043243e-4, 6.32930524310216e-4, 6.32935237756722e-4, 6.32937523997277e-4, 6.3293530210784e-4, 6.32930967140992e-4, 6.32928824605189e-4
flux1:, 0.644312058714234, 6.84013656152832e-4, 6.84015632852752e-4, 6.8401956169121e-4, 6.84021416903597e-4, 6.84019077596809e-4, 6.84014699774019e-4, 6.84012872829334e-4, 6.84015981796589e-4, 6.84021273389834e-4, 6.84023044281351e-4, 6.84018524821977e-4, 6.84011711846853e-4, 6.84010307442008e-4, 6.84017434959068e-4, 6.84026408855691e-4, 6.84026063459361e-4, 6.84013960738055e-4, 6.84003272408719e-4, 6.84010351448304e-4, 6.84030584565452e-4, 6.84034604204403e-4, 6.84008280829461e-4, 6.83993922895617e-4, 6.84031210452989e-4, 6.84037956971479e-4, 6.83978969212047e-4, 6.8405541715233e-4, 6.83976374858671e-4, 6.84084166137998e-4, 6.84001888929468e-4, 6.83961408555118e-4, 6.84001888929468e-4, 6.84084166137998e-4, 6.83976374858671e-4, 6.84055417152331e-4, 6.83978969212046e-4, 6.84037956971479e-4, 6.84031210452989e-4, 6.83993922895617e-4, 6.84008280829461e-4, 6.84034604204403e-4, 6.84030584565452e-4, 6.84010351448303e-4, 6.84003272408719e-4, 6.84013960738055e-4, 6.84026063459361e-4, 6.84026408855691e-4, 6.84017434959069e-4, 6.84010307442008e-4, 6.84011711846853e-4, 6.84018524821977e-4, 6.84023044281351e-4, 6.84021273389834e-4, 6.8401598179659e-4, 6.84012872829334e-4, 6.84014699774018e-4, 6.84019077596809e-4, 6.84021416903597e-4, 6.8401956169121e-4, 6.84015632852752e-4, 6.84013656152832e-4
flux1:, 0.644574507617987, 7.38568748078171e-4, 7.38570509968304e-4, 7.38573947520239e-4, 7.38575381510886e-4, 7.38573009235392e-4, 7.38569047916126e-4, 7.38567817395398e-4, 7.38571255940635e-4, 7.38576300440455e-4, 7.38577351110788e-4, 7.38572165311094e-4, 7.38565343675111e-4, 7.38564747029959e-4, 7.38572928629868e-4, 7.38582224591509e-4, 7.38580942180464e-4, 7.38567302760783e-4, 7.38556045600944e-4, 7.38564482183222e-4, 7.38586809446649e-4, 7.3859096200449e-4, 7.38562130828015e-4, 7.38546419978536e-4, 7.38586399894941e-4, 7.38593440067281e-4, 7.38530456246694e-4, 7.38613608064655e-4, 7.38528125948679e-4, 7.38644226518943e-4, 7.38554791847043e-4, 7.38510779964997e-4, 7.38554791847042e-4, 7.38644226518942e-4, 7.38528125948679e-4, 7.38613608064655e-4, 7.38530456246694e-4, 7.38593440067281e-4, 7.38586399894941e-4, 7.38546419978536e-4, 7.38562130828015e-4, 7.38590962004489e-4, 7.3858680944665e-4, 7.38564482183222e-4, 7.38556045600944e-4, 7.38567302760783e-4, 7.38580942180463e-4, 7.38582224591509e-4, 7.38572928629868e-4, 7.3856474702996e-4, 7.38565343675111e-4, 7.38572165311094e-4, 7.38577351110788e-4, 7.38576300440455e-4, 7.38571255940635e-4, 7.38567817395398e-4, 7.38569047916126e-4, 7.38573009235392e-4, 7.38575381510885e-4, 7.38573947520239e-4, 7.38570509968304e-4, 7.3856874807817e-4
flux1:, 0.64483695652174, 7.96770661160594e-4, 7.96772165005912e-4, 7.96775031159407e-4, 7.96775989661595e-4, 7.96773599748763e-4, 7.96770129775236e-4, 7.96769572269122e-4, 7.96773357036262e-4, 7.96778094421379e-4, 7.96778332656273e-4, 7.96772430383598e-4, 7.96765637910961e-4, 7.9676595094592e-4, 7.96775270323653e-4, 7.96784876023938e-4, 7.96782546087565e-4, 7.96767252817661e-4, 7.96755420667127e-4, 7.96765346287116e-4, 7.96789911558517e-4, 7.96794176662471e-4, 7.96762656345793e-4, 7.96745518047992e-4, 7.96788363549053e-4, 7.96795688166351e-4, 7.96728476109906e-4, 7.9681880350905e-4, 7.96726435027432e-4, 7.9685139873422e-4, 7.96754308022192e-4, 7.96706516478475e-4, 7.96754308022192e-4, 7.9685139873422e-4, 7.96726435027432e-4, 7.96818803509049e-4, 7.96728476109906e-4, 7.96795688166351e-4, 7.96788363549053e-4, 7.96745518047992e-4, 7.96762656345793e-4, 7.96794176662471e-4, 7.96789911558517e-4, 7.96765346287115e-4, 7.96755420667127e-4, 7.96767252817661e-4, 7.96782546087566e-4, 7.96784876023939e-4, 7.96775270323653e-4, 7.9676595094592e-4, 7.9676563791096e-4, 7.96772430383598e-4, 7.96778332656273e-4, 7.96778094421379e-4, 7.96773357036262e-4, 7.96769572269122e-4, 7.96770129775235e-4, 7.96773599748763e-4, 7.96775989661595e-4, 7.96775031159407e-4, 7.96772165005912e-4, 7.96770661160594e-4
flux1:, 0.645099405425493, 8.58799911167603e-4, 8.58801122957037e-4, 8.5880334463804e-4, 8.58803772638704e-4, 8.58801372410101e-4, 8.58798459613878e-4, 8.58798648767407e-4, 8.58802801815109e-4, 8.58807181586719e-4, 8.58806521402435e-4, 8.58799850735155e-4, 8.58793116978907e-4, 8.58794433261797e-4, 8.58804971850335e-4, 8.58814880143656e-4, 8.5881140076419e-4, 8.58794342526953e-4, 8.58781928978355e-4, 8.58793468786132e-4, 8.58820406597666e-4, 8.58824756653998e-4, 8.58790367757796e-4, 8.58771743018041e-4, 8.58817645120759e-4, 8.58825236597284e-4, 8.58753538886666e-4, 8.58851523789392e-4, 8.58751797693909e-4, 8.58886219073595e-4, 8.5878096495876e-4, 8.58729140226983e-4, 8.58780964958761e-4, 8.58886219073595e-4, 8.5875179769391e-4, 8.58851523789392e-4, 8.58753538886666e-4, 8.58825236597283e-4, 8.5881764512076e-4, 8.58771743018041e-4, 8.58790367757796e-4, 8.58824756653998e-4, 8.58820406597666e-4, 8.58793468786131e-4, 8.58781928978355e-4, 8.58794342526953e-4, 8.58811400764189e-4, 8.58814880143657e-4, 8.58804971850335e-4, 8.58794433261797e-4, 8.58793116978907e-4, 8.58799850735155e-4, 8.58806521402435e-4, 8.58807181586719e-4, 8.5880280181511e-4, 8.58798648767407e-4, 8.58798459613878e-4, 8.58801372410102e-4, 8.58803772638704e-4, 8.5880334463804e-4, 8.58801122957037e-4, 8.58799911167603e-4
flux1:, 0.645361854329247, 9.24840618829058e-4, 9.24841517335063e-4, 9.24843030094855e-4, 9.2484287025934e-4, 9.24840455504414e-4, 9.24838153913632e-4, 9.24839160463318e-4, 9.24843712080061e-4, 9.2484769671618e-4, 9.2484605985815e-4, 9.24838565524416e-4, 9.24831908335067e-4, 9.24834310347924e-4, 9.24846147309097e-4, 9.24856358941102e-4, 9.24851640215388e-4, 9.248327135347e-4, 9.24819710519632e-4, 9.2483297988262e-4, 9.24862412488382e-4, 9.24866812478725e-4, 9.24829380312446e-4, 9.24809229492089e-4, 9.24858398667977e-4, 9.24866229085358e-4, 9.24789759451887e-4, 9.24895891687003e-4, 9.24788311470101e-4, 9.24932829266925e-4, 9.24818898629194e-4, 9.24762783098472e-4, 9.24818898629195e-4, 9.24932829266925e-4, 9.247883114701e-4, 9.24895891687003e-4, 9.24789759451886e-4, 9.24866229085357e-4, 9.24858398667977e-4, 9.24809229492088e-4, 9.24829380312447e-4, 9.24866812478725e-4, 9.24862412488383e-4, 9.24832979882619e-4, 9.24819710519631e-4, 9.24832713534701e-4, 9.24851640215388e-4, 9.24856358941102e-4, 9.24846147309097e-4, 9.24834310347924e-4, 9.24831908335068e-4, 9.24838565524416e-4, 9.2484605985815e-4, 9.24847696716179e-4, 9.24843712080061e-4, 9.24839160463317e-4, 9.24838153913632e-4, 9.24840455504414e-4, 9.24842870259339e-4, 9.24843030094855e-4, 9.24841517335063e-4, 9.24840618829058e-4
flux1:, 0.645624303233, 9.95080115958089e-4, 9.95080696178347e-4, 9.95081445236996e-4, 9.95080635799357e-4, 9.95078187127577e-4, 9.95076536522316e-4, 9.9507842885967e-4, 9.95083420676794e-4, 9.95086988952521e-4, 9.95084305964523e-4, 9.95075927401793e-4, 9.95069349443829e-4, 9.95072906130968e-4, 9.9508611871841e-4, 9.95096645215331e-4, 9.95090612553272e-4, 9.95069722901762e-4, 9.95056119042357e-4, 9.95071220097937e-4, 9.9510325471874e-4, 9.95107662230044e-4, 9.95067019800705e-4, 9.95045326326298e-4, 9.95097993947232e-4, 9.9510602299247e-4, 9.95024462808235e-4, 9.9513923788463e-4, 9.95023281347172e-4, 9.9517858193653e-4, 9.95055458879191e-4, 9.94994792115251e-4, 9.95055458879191e-4, 9.95178581936529e-4, 9.95023281347173e-4, 9.9513923788463e-4, 9.95024462808234e-4, 9.9510602299247e-4, 9.95097993947233e-4, 9.95045326326298e-4, 9.95067019800706e-4, 9.95107662230044e-4, 9.9510325471874e-4, 9.95071220097937e-4, 9.95056119042358e-4, 9.95069722901762e-4, 9.95090612553272e-4, 9.95096645215331e-4, 9.9508611871841e-4, 9.95072906130968e-4, 9.95069349443829e-4, 9.95075927401794e-4, 9.95084305964523e-4, 9.95086988952521e-4, 9.95083420676795e-4, 9.9507842885967e-4, 9.95076536522316e-4, 9.95078187127577e-4, 9.95080635799357e-4, 9.95081445236996e-4, 9.95080696178347e-4, 9.95080115958089e-4
flux1:, 0.645886752136753, 0.00106970850643195, 0.00106970878270051, 0.00106970872332675, 0.00106970719550479, 0.00106970467475817, 0.00106970369874148, 0.00106970654402718, 0.00106971203229861, 0.00106971518229056, 0.00106971139306047, 0.00106970206215662, 0.00106969554753664, 0.00106970031227417, 0.00106971497658092, 0.00106972584319795, 0.00106971844033985, 0.00106969550307153, 0.00106968128185654, 0.00106969830020152, 0.00106973302658517, 0.00106973739208093, 0.00106969338303074, 0.00106967015685384, 0.00106972657635101, 0.00106973474920895, 0.00106964774421805, 0.0010697716612915, 0.0010696467802403, 0.00106981360084118, 0.00106968076949228, 0.00106961528941347, 0.00106968076949228, 0.00106981360084118, 0.0010696467802403, 0.0010697716612915, 0.00106964774421805, 0.00106973474920895, 0.00106972657635101, 0.00106967015685384, 0.00106969338303074, 0.00106973739208093, 0.00106973302658517, 0.00106969830020152, 0.00106968128185654, 0.00106969550307153, 0.00106971844033985, 0.00106972584319795, 0.00106971497658092, 0.00106970031227417, 0.00106969554753664, 0.00106970206215662, 0.00106971139306047, 0.00106971518229056, 0.00106971203229861, 0.00106970654402718, 0.00106970369874148, 0.00106970467475817, 0.00106970719550479, 0.00106970872332675, 0.00106970878270051, 0.00106970850643195
flux1:, 0.646149201040506, 0.00114891818092579, 0.00114891818947151, 0.00114891728661037, 0.00114891496165058, 0.00114891230858883, 0.00114891201333046, 0.00114891587914665, 0.00114892193802983, 0.00114892468961533, 0.00114891974332554, 0.00114890938193557, 0.00114890289312585, 0.00114890890224671, 0.0011489250943248, 0.00114893634290901, 0.00114892753449673, 0.00114890247534104, 0.00114888761320786, 0.00114890661488659, 0.001148944103305, 0.00114894837063068, 0.00114890085203598, 0.00114887613268955, 0.0011489365803607, 0.00114894482563452, 0.00114885198307868, 0.0011489855432229, 0.00114885116330108, 0.00114903029484993, 0.0011488872418433, 0.00114881668574952, 0.0011488872418433, 0.00114903029484993, 0.00114885116330108, 0.0011489855432229, 0.00114885198307868, 0.00114894482563452, 0.0011489365803607, 0.00114887613268954, 0.00114890085203598, 0.00114894837063068, 0.001148944103305, 0.00114890661488659, 0.00114888761320786, 0.00114890247534104, 0.00114892753449673, 0.00114893634290901, 0.0011489250943248, 0.00114890890224671, 0.00114890289312585, 0.00114890938193557, 0.00114891974332554, 0.00114892468961533, 0.00114892193802984, 0.00114891587914666, 0.00114891201333045, 0.00114891230858883, 0.00114891496165058, 0.00114891728661037, 0.00114891818947151, 0.00114891818092579
flux1:, 0.64641164994426, 0.00123290328449846, 0.00123290308523178, 0.00123290131233254, 0.00123289809833623, 0.00123289522782446, 0.0012328956016131, 0.00123290055809997, 0.00123290728274234, 0.00123290967940569, 0.00123290353384551, 0.00123289205121107, 0.00123288552646553, 0.00123289279846026, 0.00123291059577144, 0.00123292228737341, 0.00123291206090981, 0.00123288481598177, 0.00123286928040753, 0.00123289030937073, 0.00123293060916861, 0.00123293471626801, 0.0012328835611581, 0.00123285742025363, 0.00123292219566168, 0.00123293042340678, 0.00123283130970705, 0.00123297501460007, 0.00123283053524792, 0.0012330228247995, 0.0012328690412891, 0.00123279314667994, 0.0012328690412891, 0.0012330228247995, 0.00123283053524792, 0.00123297501460007, 0.00123283130970705, 0.00123293042340678, 0.00123292219566167, 0.00123285742025363, 0.0012328835611581, 0.00123293471626801, 0.00123293060916861, 0.00123289030937073, 0.00123286928040753, 0.00123288481598177, 0.00123291206090981, 0.00123292228737341, 0.00123291059577144, 0.00123289279846026, 0.00123288552646553, 0.00123289205121107, 0.00123290353384551, 0.00123290967940569, 0.00123290728274234, 0.00123290055809997, 0.0012328956016131, 0.00123289522782446, 0.00123289809833623, 0.00123290131233254, 0.00123290308523178, 0.00123290328449846
flux1:, 0.646674098848013, 0.00132185913635853, 0.0013218588136849, 0.0013218561507318, 0.00132185193945762, 0.00132184873939279, 0.00132184975310033, 0.00132185587547896, 0.0013218633846912, 0.00132186549446161, 0.00132185811469437, 0.00132184540492433, 0.00132183875638883, 0.00132184729188071, 0.00132186677500745, 0.00132187899205987, 0.00132186735909846, 0.00132183787440215, 0.00132182162212683, 0.00132184469833683, 0.00132188783713435, 0.00132189171693631, 0.00132183681638133, 0.00132180935939398, 0.00132187878531113, 0.00132188688527751, 0.00132178102443576, 0.00132193537556838, 0.00132178017010706, 0.00132198652262433, 0.00132182150568645, 0.00132174001080541, 0.00132182150568645, 0.00132198652262433, 0.00132178017010706, 0.00132193537556838, 0.00132178102443576, 0.00132188688527751, 0.00132187878531113, 0.00132180935939398, 0.00132183681638133, 0.00132189171693631, 0.00132188783713435, 0.00132184469833684, 0.00132182162212682, 0.00132183787440215, 0.00132186735909846, 0.00132187899205987, 0.00132186677500745, 0.00132184729188071, 0.00132183875638883, 0.00132184540492433, 0.00132185811469437, 0.00132186549446161, 0.0013218633846912, 0.00132185587547896, 0.00132184975310033, 0.00132184873939279, 0.00132185193945762, 0.0013218561507318, 0.0013218588136849, 0.00132185913635853
flux1:, 0.646936547751766, 0.00141598160139587, 0.00141598126388679, 0.00141597769469147, 0.00141597235856676, 0.00141596868877257, 0.00141597029729183, 0.00141597766863108, 0.00141598610691416, 0.00141598802228319, 0.00141597937870101, 0.00141596531849772, 0.00141595843121193, 0.0014159682137756, 0.00141598946829157, 0.00141600231616376, 0.00141598931258632, 0.00141595754301487, 0.00141594051853577, 0.00141596563689039, 0.00141601162052407, 0.00141601520194155, 0.00141595646655427, 0.00141592783375319, 0.00141600225561895, 0.00141601009580407, 0.00141589696868387, 0.00141606246718753, 0.00141589588301208, 0.00141611726240962, 0.00141594051569296, 0.00141585315973789, 0.00141594051569296, 0.00141611726240962, 0.00141589588301208, 0.00141606246718753, 0.00141589696868387, 0.00141601009580407, 0.00141600225561895, 0.00141592783375319, 0.00141595646655427, 0.00141601520194155, 0.00141601162052407, 0.00141596563689039, 0.00141594051853577, 0.00141595754301488, 0.00141598931258632, 0.00141600231616376, 0.00141598946829157, 0.0014159682137756, 0.00141595843121193, 0.00141596531849772, 0.00141597937870101, 0.00141598802228319, 0.00141598610691416, 0.00141597766863108, 0.00141597029729183, 0.00141596868877257, 0.00141597235856676, 0.00141597769469147, 0.00141598126388679, 0.00141598160139587
flux1:, 0.647198996655519, 0.00151546641334494, 0.00151546619214437, 0.00151546170101885, 0.00151545509062131, 0.00151545078291992, 0.00151545292758587, 0.0015154616416297, 0.00151547118031999, 0.0015154730170207, 0.00151546308286312, 0.00151544752969915, 0.0015154402616716, 0.00151545125952841, 0.00151547437789929, 0.00151548798563593, 0.00151547367089977, 0.00151543957876415, 0.00151542171325297, 0.00151544884348786, 0.00151549765675019, 0.00151550086571747, 0.00151543822641611, 0.00151540859281371, 0.00151548837769179, 0.00151549580330955, 0.00151537484794513, 0.00151555199512181, 0.00151537335398485, 0.00151561078329703, 0.00151542181679382, 0.00151532833973967, 0.00151542181679382, 0.00151561078329703, 0.00151537335398485, 0.00151555199512181, 0.00151537484794513, 0.00151549580330955, 0.00151548837769179, 0.00151540859281371, 0.00151543822641611, 0.00151550086571747, 0.00151549765675019, 0.00151544884348786, 0.00151542171325297, 0.00151543957876415, 0.00151547367089977, 0.00151548798563593, 0.00151547437789929, 0.00151545125952841, 0.0015154402616716, 0.00151544752969915, 0.00151546308286312, 0.0015154730170207, 0.00151547118031999, 0.0015154616416297, 0.00151545292758587, 0.00151545078291992, 0.00151545509062131, 0.00151546170101885, 0.00151546619214437, 0.00151546641334494
flux1:, 0.647461445559273, 0.00162050844975342, 0.00162050849565833, 0.00162050306364743, 0.0016204950059337, 0.00162048986556685, 0.00162049247751404, 0.00162050264134968, 0.00162051347865664, 0.00162051537323164, 0.00162050412168814, 0.00162048691264913, 0.00162047909616037, 0.00162049126474187, 0.00162051634810243, 0.00162053086816345, 0.00162051532343298, 0.00162047887658167, 0.00162046008738073, 0.0016204891750901, 0.00162054078329934, 0.00162054354375819, 0.0016204769516469, 0.00162044652586489, 0.00162053206090264, 0.00162053889387341, 0.0016204095069367, 0.0016205988055544, 0.0016204074039168, 0.00162066196447529, 0.00162046029330541, 0.0016203604352946, 0.00162046029330541, 0.00162066196447529, 0.0016204074039168, 0.0016205988055544, 0.0016204095069367, 0.00162053889387341, 0.00162053206090264, 0.00162044652586489, 0.0016204769516469, 0.00162054354375819, 0.00162054078329934, 0.0016204891750901, 0.00162046008738073, 0.00162047887658167, 0.00162051532343298, 0.00162053086816345, 0.00162051634810243, 0.00162049126474187, 0.00162047909616037, 0.00162048691264913, 0.00162050412168814, 0.00162051537323164, 0.00162051347865664, 0.00162050264134968, 0.00162049247751404, 0.00162048986556685, 0.0016204950059337, 0.00162050306364743, 0.00162050849565833, 0.00162050844975343
flux1:, 0.647723894463026, 0.00173130095926456, 0.00173130143848999, 0.00173129503939763, 0.0017312853369566, 0.00173127914547759, 0.00173128214982485, 0.00173129388614582, 0.00173130624588139, 0.00173130835202066, 0.001731295753079, 0.00173127670458863, 0.00173126814883913, 0.00173128143416467, 0.00173130859379946, 0.00173132420063719, 0.00173130752575447, 0.00173126869537598, 0.00173124888622836, 0.00173127985511381, 0.00173133420651276, 0.0017313364412474, 0.00173126586648785, 0.00173123488846872, 0.00173132657888282, 0.00173133261794359, 0.00173119415747402, 0.00173139611386684, 0.00173119122328804, 0.00173146405281197, 0.00173124919493822, 0.00173114269520543, 0.00173124919493822, 0.00173146405281197, 0.00173119122328804, 0.00173139611386683, 0.00173119415747402, 0.00173133261794359, 0.00173132657888282, 0.00173123488846872, 0.00173126586648785, 0.0017313364412474, 0.00173133420651276, 0.00173127985511381, 0.00173124888622836, 0.00173126869537598, 0.00173130752575447, 0.00173132420063719, 0.00173130859379946, 0.00173128143416467, 0.00173126814883913, 0.00173127670458863, 0.001731295753079, 0.00173130835202065, 0.00173130624588139, 0.00173129388614582, 0.00173128214982486, 0.00173127914547759, 0.0017312853369566, 0.00173129503939763, 0.00173130143848999, 0.00173130095926456
flux1:, 0.647986343366779, 0.00184803474207711, 0.00184803583079598, 0.00184802842728718, 0.00184801685887842, 0.0018480093785725, 0.00184801269926435, 0.00184802614796717, 0.00184804027680519, 0.00184804276049585, 0.0018480287777348, 0.00184800768636577, 0.00184799818153666, 0.00184801252430386, 0.00184804188264697, 0.00184805876998706, 0.00184804107928252, 0.00184799983751066, 0.001847978899669, 0.00184801165508828, 0.00184806868403469, 0.00184807031524777, 0.00184799574482079, 0.00184796448234986, 0.0018480627489827, 0.00184806777050568, 0.00184791955997424, 0.0018481346869576, 0.00184791555449557, 0.00184820784402286, 0.00184797931684788, 0.00184786591216082, 0.00184797931684788, 0.00184820784402286, 0.00184791555449558, 0.0018481346869576, 0.00184791955997423, 0.00184806777050568, 0.00184806274898271, 0.00184796448234986, 0.00184799574482079, 0.00184807031524777, 0.00184806868403469, 0.00184801165508828, 0.001847978899669, 0.00184799983751066, 0.00184804107928252, 0.00184805876998706, 0.00184804188264697, 0.00184801252430386, 0.00184799818153666, 0.00184800768636577, 0.0018480287777348, 0.00184804276049585, 0.00184804027680519, 0.00184802614796718, 0.00184801269926435, 0.0018480093785725, 0.00184801685887842, 0.00184802842728718, 0.00184803583079597, 0.00184803474207711
flux1:, 0.648248792270532, 0.00197089728482811, 0.00197089916265918, 0.00197089070275384, 0.00197087702535607, 0.00197086800517117, 0.00197087157024717, 0.00197088688910056, 0.00197090305225835, 0.00197090608585362, 0.0019708906734082, 0.00197086731795736, 0.00197085664069392, 0.00197087198093416, 0.00197090367190181, 0.00197092204863515, 0.00197090346563161, 0.00197085978309703, 0.00197083759743605, 0.00197087203127768, 0.00197093166215125, 0.00197093261167137, 0.00197085404596039, 0.00197082279000669, 0.0019709280665175, 0.00197093182610902, 0.00197077315984795, 0.00197100198042765, 0.00197076782901752, 0.00197108081863662, 0.00197083813447009, 0.00197071755708495, 0.00197083813447009, 0.00197108081863662, 0.00197076782901752, 0.00197100198042765, 0.00197077315984795, 0.00197093182610902, 0.0019709280665175, 0.00197082279000669, 0.00197085404596039, 0.00197093261167137, 0.00197093166215125, 0.00197087203127768, 0.00197083759743605, 0.00197085978309703, 0.00197090346563161, 0.00197092204863515, 0.00197090367190181, 0.00197087198093416, 0.00197085664069392, 0.00197086731795736, 0.0019708906734082, 0.00197090608585362, 0.00197090305225835, 0.00197088688910056, 0.00197087157024717, 0.00197086800517117, 0.00197087702535607, 0.00197089070275384, 0.00197089916265918, 0.0019708972848281
flux1:, 0.648511241174286, 0.00210007185154171, 0.00210007469424107, 0.0021000651085333, 0.00210004906107271, 0.00210003824395933, 0.00210004199097246, 0.00210005935511384, 0.00210007783041461, 0.00210008158579567, 0.00210006468574111, 0.00210003883070787, 0.00210002675097005, 0.00210004303307833, 0.00210007720155668, 0.00210009728620096, 0.00210007793731799, 0.00210003178080818, 0.00210000822103743, 0.00210004421789423, 0.00210010636960812, 0.00210010655862303, 0.00210002400679209, 0.00209999306572215, 0.00210010579549577, 0.00210010803042488, 0.00209993818040915, 0.00210018123222775, 0.00209993126100939, 0.00210026623438644, 0.00210000889481494, 0.00209988086996434, 0.00210000889481494, 0.00210026623438643, 0.00209993126100939, 0.00210018123222775, 0.00209993818040915, 0.00210010803042488, 0.00210010579549577, 0.00209999306572215, 0.00210002400679209, 0.00210010655862303, 0.00210010636960812, 0.00210004421789423, 0.00210000822103743, 0.00210003178080818, 0.00210007793731799, 0.00210009728620096, 0.00210007720155668, 0.00210004303307833, 0.00210002675097005, 0.00210003883070786, 0.00210006468574111, 0.00210008158579567, 0.00210007783041461, 0.00210005935511384, 0.00210004199097246, 0.00210003824395933, 0.00210004906107271, 0.0021000651085333, 0.00210007469424106, 0.00210007185154171
flux1:, 0.648773690078039, 0.00223573653270659, 0.00223574050439258, 0.00223572970432665, 0.00223571101318224, 0.00223569814465407, 0.00223570202592028, 0.00223572162596855, 0.00223574269632151, 0.0022357473373896, 0.00223572887779604, 0.00223570027834963, 0.00223568656750408, 0.0022357037454155, 0.00223574054574688, 0.00223576255949634, 0.00223574256691709, 0.00223569389731791, 0.00223566883435279, 0.00223570627890964, 0.00223577086987853, 0.00223577021809939, 0.00223568369228552, 0.00223565338505367, 0.00223577401792583, 0.00223577445040452, 0.00223559267431982, 0.00223585051474842, 0.00223558389931596, 0.00223594217705292, 0.00223566966629192, 0.00223553390924383, 0.00223566966629192, 0.00223594217705292, 0.00223558389931597, 0.00223585051474842, 0.00223559267431981, 0.00223577445040452, 0.00223577401792583, 0.00223565338505367, 0.00223568369228552, 0.00223577021809939, 0.00223577086987853, 0.00223570627890964, 0.00223566883435279, 0.00223569389731791, 0.00223574256691709, 0.00223576255949634, 0.00223574054574688, 0.0022357037454155, 0.00223568656750408, 0.00223570027834963, 0.00223572887779604, 0.0022357473373896, 0.00223574269632151, 0.00223572162596855, 0.00223570202592028, 0.00223569814465407, 0.00223571101318224, 0.00223572970432665, 0.00223574050439258, 0.00223573653270659
flux1:, 0.649036138981792, 0.0023780632549717, 0.00237806850027528, 0.00237805637778424, 0.0023780347640782, 0.00237801960171953, 0.00237802358905813, 0.00237804562768351, 0.00237806957210353, 0.00237807524689651, 0.0023780551407967, 0.00237802354925338, 0.00237800798920917, 0.0023780260314668, 0.00237806562481028, 0.00237808978325941, 0.00237806925717431, 0.00237801802786817, 0.00237799133537081, 0.00237803012086132, 0.00237809707424647, 0.00237809549842605, 0.00237800500681895, 0.0023779756552872, 0.00237810464419752, 0.00237810298550171, 0.00237790853598047, 0.00237818174772698, 0.00237789764027916, 0.00237828057218194, 0.00237799234953921, 0.00237784856228705, 0.00237799234953921, 0.00237828057218194, 0.00237789764027916, 0.00237818174772698, 0.00237790853598047, 0.00237810298550171, 0.00237810464419752, 0.0023779756552872, 0.00237800500681895, 0.00237809549842605, 0.00237809707424647, 0.00237803012086132, 0.00237799133537081, 0.00237801802786817, 0.00237806925717431, 0.00237808978325941, 0.00237806562481028, 0.0023780260314668, 0.00237800798920917, 0.00237802354925338, 0.0023780551407967, 0.00237807524689651, 0.00237806957210353, 0.00237804562768351, 0.00237802358905813, 0.00237801960171952, 0.0023780347640782, 0.00237805637778424, 0.00237806850027529, 0.0023780632549717
flux1:, 0.649298587885546, 0.00252721675439112, 0.00252722339096734, 0.00252720981973142, 0.00252718500831188, 0.00252716733187799, 0.00252717142049804, 0.00252719610735899, 0.00252722319073756, 0.00252723002351189, 0.00252720816899814, 0.00252717334275335, 0.00252715573587431, 0.00252717463031671, 0.00252721718080405, 0.0025272436845023, 0.00252722271499157, 0.00252716887087993, 0.00252714043192672, 0.00252718046945218, 0.00252724971847808, 0.00252724713023076, 0.00252715266916903, 0.00252712458975846, 0.00252726238745038, 0.00252725834283416, 0.00252705047768511, 0.00252733967475557, 0.00252703720413319, 0.00252744616051428, 0.00252714165214489, 0.00252698951981079, 0.00252714165214489, 0.00252744616051428, 0.00252703720413319, 0.00252733967475557, 0.00252705047768511, 0.00252725834283416, 0.00252726238745038, 0.00252712458975846, 0.00252715266916902, 0.00252724713023076, 0.00252724971847808, 0.00252718046945218, 0.00252714043192672, 0.00252716887087993, 0.00252722271499157, 0.0025272436845023, 0.00252721718080405, 0.00252717463031671, 0.0025271557358743, 0.00252717334275335, 0.00252720816899814, 0.00252723002351189, 0.00252722319073756, 0.002527196107359, 0.00252717142049804, 0.00252716733187798, 0.00252718500831188, 0.00252720981973142, 0.00252722339096734, 0.00252721675439112
flux1:, 0.649561036789299, 0.00268335351658981, 0.00268336162844609, 0.00268334646695587, 0.00268331819687043, 0.0026832978185602, 0.0026833020297659, 0.00268332957480727, 0.00268336003673463, 0.00268336812038505, 0.00268334440200941, 0.00268330611278735, 0.00268328629224972, 0.00268330605004378, 0.00268335171970782, 0.00268338074377563, 0.00268335939263182, 0.002683302869931, 0.00268327258470375, 0.00268331381314876, 0.00268338530626686, 0.00268338160917042, 0.00268328315444186, 0.00268325664936209, 0.00268340370525191, 0.00268339697956751, 0.00268317497276986, 0.00268348080658725, 0.00268315907819409, 0.00268359544038014, 0.00268327403056217, 0.00268311321761651, 0.00268327403056217, 0.00268359544038014, 0.00268315907819409, 0.00268348080658725, 0.00268317497276986, 0.00268339697956751, 0.00268340370525192, 0.00268325664936209, 0.00268328315444186, 0.00268338160917042, 0.00268338530626686, 0.00268331381314876, 0.00268327258470375, 0.002683302869931, 0.00268335939263182, 0.00268338074377563, 0.00268335171970782, 0.00268330605004378, 0.00268328629224972, 0.00268330611278736, 0.00268334440200941, 0.00268336812038505, 0.00268336003673463, 0.00268332957480727, 0.0026833020297659, 0.0026832978185602, 0.00268331819687043, 0.00268334646695587, 0.00268336162844609, 0.00268335351658981
flux1:, 0.649823485693052, 0.0028466206876664, 0.00284663031975724, 0.00284661341627251, 0.00284658145242108, 0.00284655822685066, 0.00284656260927822, 0.00284659321448086, 0.00284662725750213, 0.00284663664670598, 0.00284661093829843, 0.00284656898249487, 0.00284654682270542, 0.00284656748146258, 0.00284661642398059, 0.00284664810708759, 0.00284662639990831, 0.00284656712683855, 0.00284653492117257, 0.00284657731739776, 0.00284665102306376, 0.00284664610906002, 0.0028465436066513, 0.00284651895499403, 0.00284667571232797, 0.00284666601622236, 0.00284642916940383, 0.00284675233486105, 0.00284641043047648, 0.00284687558073548, 0.00284653660294222, 0.00284636674936185, 0.00284653660294222, 0.00284687558073548, 0.00284641043047649, 0.00284675233486105, 0.00284642916940383, 0.00284666601622236, 0.00284667571232797, 0.00284651895499403, 0.0028465436066513, 0.00284664610906002, 0.00284665102306376, 0.00284657731739776, 0.00284653492117257, 0.00284656712683855, 0.00284662639990831, 0.00284664810708759, 0.00284661642398059, 0.00284656748146258, 0.00284654682270542, 0.00284656898249487, 0.00284661093829843, 0.00284663664670598, 0.00284662725750213, 0.00284659321448086, 0.00284656260927822, 0.00284655822685066, 0.00284658145242108, 0.00284661341627251, 0.00284663031975724, 0.0028466206876664
flux1:, 0.650085934596805, 0.00301715496008304, 0.00301716611458354, 0.00301714731396745, 0.00301711145951737, 0.00301708529289626, 0.00301708992205773, 0.00301712377183328, 0.00301716154959249, 0.00301717225505893, 0.00301714442400532, 0.00301709863381361, 0.00301707406046297, 0.00301709568620531, 0.00301714803957237, 0.00301718247264383, 0.00301716039154044, 0.00301709828998859, 0.00301706412454618, 0.00301710771349291, 0.00301718362432403, 0.00301717736947863, 0.00301707072607322, 0.00301704817508721, 0.00301721506849636, 0.0030172021250142, 0.0030169497790854, 0.00301729102028758, 0.0030169279977928, 0.0030174233089364, 0.00301706603702113, 0.00301688675452584, 0.00301706603702113, 0.0030174233089364, 0.0030169279977928, 0.00301729102028758, 0.0030169497790854, 0.0030172021250142, 0.00301721506849636, 0.00301704817508721, 0.00301707072607322, 0.00301717736947863, 0.00301718362432403, 0.00301710771349291, 0.00301706412454618, 0.00301709828998859, 0.00301716039154044, 0.00301718247264383, 0.00301714803957237, 0.00301709568620531, 0.00301707406046297, 0.00301709863381361, 0.00301714442400532, 0.00301717225505893, 0.00301716154959249, 0.00301712377183328, 0.00301708992205773, 0.00301708529289626, 0.00301711145951737, 0.00301714731396745, 0.00301716611458354, 0.00301715496008304
flux1:, 0.650348383500559, 0.00319508143821824, 0.00319509407282269, 0.00319507322510585, 0.00319503333415931, 0.00319500419216857, 0.00319500916816156, 0.00319504641869162, 0.00319508802447251, 0.00319510000864901, 0.00319506992158492, 0.00319502017651474, 0.00319499317581777, 0.00319501586360492, 0.00319507174192831, 0.00319510895700147, 0.00319508643427021, 0.00319502142245733, 0.00319498530223335, 0.0031950301665404, 0.00319510830263117, 0.00319510056235767, 0.00319498963592984, 0.00319496939281573, 0.00319514684636342, 0.00319513039774583, 0.00319486194432512, 0.00319522205976212, 0.00319483695281649, 0.00319536377776854, 0.00319498741761135, 0.00319479828613151, 0.00319498741761135, 0.00319536377776854, 0.00319483695281649, 0.00319522205976212, 0.00319486194432512, 0.00319513039774583, 0.00319514684636342, 0.00319496939281573, 0.00319498963592984, 0.00319510056235767, 0.00319510830263117, 0.0031950301665404, 0.00319498530223335, 0.00319502142245733, 0.00319508643427021, 0.00319510895700147, 0.00319507174192831, 0.00319501586360492, 0.00319499317581777, 0.00319502017651474, 0.00319506992158492, 0.00319510000864901, 0.00319508802447251, 0.00319504641869162, 0.00319500916816156, 0.00319500419216856, 0.00319503333415931, 0.00319507322510585, 0.00319509407282269, 0.00319508143821824
flux1:, 0.650610832404312, 0.00338051248866422, 0.00338052651715955, 0.00338050348755851, 0.00338045947748782, 0.00338042739138765, 0.00338043283473195, 0.00338047360265263, 0.00338051905885833, 0.00338053223339571, 0.00338049976317964, 0.00338044600150777, 0.00338041662818003, 0.00338044050126689, 0.00338049998594943, 0.00338053994564252, 0.00338051685872903, 0.00338044885485777, 0.00338041083866733, 0.00338045712737854, 0.00338053753857631, 0.00338052814247735, 0.00338041273336831, 0.00338039495794124, 0.00338058338373605, 0.00338056319816926, 0.0033802780904034, 0.0033806579372876, 0.0033802497550072, 0.00338080941665738, 0.00338041309864713, 0.00338021366318453, 0.00338041309864713, 0.00338080941665738, 0.0033802497550072, 0.0033806579372876, 0.0033802780904034, 0.00338056319816926, 0.00338058338373605, 0.00338039495794124, 0.00338041273336831, 0.00338052814247735, 0.00338053753857631, 0.00338045712737854, 0.00338041083866733, 0.00338044885485777, 0.00338051685872902, 0.00338053994564252, 0.00338049998594943, 0.00338044050126689, 0.00338041662818003, 0.00338044600150777, 0.00338049976317964, 0.00338053223339571, 0.00338051905885833, 0.00338047360265263, 0.00338043283473195, 0.00338042739138766, 0.00338045947748782, 0.00338050348755851, 0.00338052651715955, 0.00338051248866422
flux1:, 0.650873281308065, 0.00357354658073974, 0.00357356187598159, 0.00357353655596712, 0.00357348841878493, 0.00357345348933648, 0.00357345953501399, 0.00357350388593774, 0.0035735531350596, 0.00357356736026459, 0.00357353239399654, 0.0035734746236348, 0.00357344300717321, 0.00357346821464116, 0.00357353134529262, 0.0035735739333754, 0.00357355010143051, 0.00357347902822546, 0.00357343923777572, 0.00357348717371287, 0.00357356994068844, 0.00357355868721212, 0.00357343853010244, 0.00357342332866672, 0.00357362312608771, 0.00357359900412535, 0.00357329676649536, 0.0035736972640041, 0.00357326499070907, 0.00357385877238963, 0.00357344154512536, 0.00357323131317351, 0.00357344154512537, 0.00357385877238963, 0.00357326499070907, 0.0035736972640041, 0.00357329676649536, 0.00357359900412535, 0.00357362312608771, 0.00357342332866672, 0.00357343853010244, 0.00357355868721212, 0.00357356994068844, 0.00357348717371287, 0.00357343923777572, 0.00357347902822546, 0.00357355010143051, 0.0035735739333754, 0.00357353134529262, 0.00357346821464116, 0.00357344300717321, 0.0035734746236348, 0.00357353239399654, 0.00357356736026459, 0.0035735531350596, 0.00357350388593774, 0.00357345953501399, 0.00357345348933647, 0.00357348841878493, 0.00357353655596712, 0.0035735618759816, 0.00357354658073975
flux1:, 0.651135730211818, 0.00377426712304682, 0.00377428352232379, 0.00377425584121505, 0.00377420365332996, 0.00377416605220294, 0.00377417284210129, 0.00377422077954151, 0.00377427367714673, 0.00377428876355931, 0.00377425121131624, 0.00377418951954678, 0.00377415586842519, 0.00377418258131182, 0.00377424934679187, 0.00377429436035047, 0.00377426954262615, 0.00377419533261551, 0.00377415396072979, 0.0037742038461169, 0.00377428908011029, 0.00377427573126226, 0.00377415048846767, 0.00377413790922971, 0.00377434946477954, 0.00377432124514054, 0.00377400148183972, 0.00377442361301537, 0.00377396620812759, 0.0037745953450584, 0.00377415617065425, 0.0037739346103422, 0.00377415617065425, 0.0037745953450584, 0.00377396620812759, 0.00377442361301537, 0.00377400148183972, 0.00377432124514054, 0.00377434946477954, 0.00377413790922971, 0.00377415048846767, 0.00377427573126226, 0.00377428908011029, 0.0037742038461169, 0.00377415396072979, 0.00377419533261551, 0.00377426954262615, 0.00377429436035047, 0.00377424934679187, 0.00377418258131182, 0.00377415586842519, 0.00377418951954678, 0.00377425121131624, 0.00377428876355931, 0.00377427367714673, 0.00377422077954151, 0.00377417284210129, 0.00377416605220294, 0.00377420365332996, 0.00377425584121505, 0.00377428352232378, 0.00377426712304682
flux1:, 0.651398179115572, 0.00398274130223044, 0.0039827586148457, 0.00398272855130772, 0.00398267248103339, 0.00398263244948566, 0.00398264012356961, 0.00398269157888447, 0.00398274788910156, 0.00398276360122631, 0.00398272340509904, 0.00398265796661745, 0.00398262257007285, 0.00398265097611421, 0.00398272130616039, 0.0039827684498323, 0.00398274234610121, 0.00398266494742564, 0.0039826222649671, 0.00398267448492469, 0.00398276232609956, 0.00398274660248703, 0.00398261585900202, 0.00398260588931493, 0.00398282957708213, 0.00398279714151402, 0.00398245954299928, 0.00398290435508497, 0.00398242075326937, 0.00398308642531215, 0.00398262417667306, 0.00398239071578931, 0.00398262417667306, 0.00398308642531215, 0.00398242075326937, 0.00398290435508497, 0.00398245954299928, 0.00398279714151401, 0.00398282957708213, 0.00398260588931493, 0.00398261585900202, 0.00398274660248704, 0.00398276232609955, 0.00398267448492469, 0.0039826222649671, 0.00398266494742565, 0.00398274234610121, 0.0039827684498323, 0.00398272130616039, 0.00398265097611421, 0.00398262257007285, 0.00398265796661745, 0.00398272340509904, 0.00398276360122631, 0.00398274788910157, 0.00398269157888447, 0.00398264012356961, 0.00398263244948566, 0.00398267248103339, 0.00398272855130772, 0.0039827586148457, 0.00398274130223044
flux1:, 0.651660628019325, 0.00419901893040123, 0.00419903694714143, 0.00419900453988975, 0.00419894485213292, 0.00419890269688439, 0.00419891138353709, 0.00419896620752937, 0.00419902560143024, 0.00419904166353254, 0.00419899880647515, 0.00419892988919858, 0.00419889311637072, 0.00419892341356072, 0.00419899717148804, 0.00419904605420267, 0.00419901830730601, 0.0041989376897811, 0.00419889405082376, 0.0041989490744013, 0.0041990396888016, 0.00419902126531292, 0.00419888452600561, 0.00419887709169191, 0.00419911327436817, 0.00419907655126474, 0.00419872089861221, 0.00419918950163615, 0.00419867861328841, 0.00419938193933278, 0.00419889539973836, 0.00419864942577668, 0.00419889539973836, 0.00419938193933278, 0.00419867861328841, 0.00419918950163615, 0.00419872089861221, 0.00419907655126474, 0.00419911327436817, 0.00419887709169191, 0.00419888452600561, 0.00419902126531292, 0.00419903968880159, 0.0041989490744013, 0.00419889405082376, 0.0041989376897811, 0.00419901830730601, 0.00419904605420267, 0.00419899717148805, 0.00419892341356071, 0.00419889311637073, 0.00419892988919858, 0.00419899880647515, 0.00419904166353253, 0.00419902560143024, 0.00419896620752937, 0.00419891138353709, 0.00419890269688439, 0.00419894485213292, 0.00419900453988975, 0.00419903694714143, 0.00419901893040123
flux1:, 0.651923076923078, 0.00442313130794015, 0.00442314981194671, 0.00442311516892658, 0.0044230522265747, 0.00442300831295031, 0.00442301811902897, 0.00442307607582701, 0.00442313813299532, 0.00442315423674985, 0.00442310875069932, 0.0044230367188431, 0.00442299901513563, 0.00442303140439529, 0.00442310838136594, 0.00442315851596077, 0.00442312871649978, 0.00442304487760852, 0.00442300072242213, 0.00442305910090597, 0.00442315267607386, 0.00442313117851281, 0.00442298786783512, 0.00442298283477339, 0.00442323186513527, 0.00442319083161047, 0.00442281699835353, 0.00442331056181959, 0.0044227712740097, 0.00442351330828113, 0.00442300117356804, 0.00442274203491595, 0.00442300117356804, 0.00442351330828113, 0.0044227712740097, 0.00442331056181959, 0.00442281699835353, 0.00442319083161047, 0.00442323186513528, 0.00442298283477339, 0.00442298786783511, 0.00442313117851281, 0.00442315267607386, 0.00442305910090597, 0.00442300072242213, 0.00442304487760852, 0.00442312871649978, 0.00442315851596077, 0.00442310838136594, 0.00442303140439529, 0.00442299901513563, 0.0044230367188431, 0.00442310875069932, 0.00442315423674985, 0.00442313813299532, 0.00442307607582701, 0.00442301811902897, 0.00442300831295031, 0.0044230522265747, 0.00442311516892658, 0.00442314981194671, 0.00442313130794015
flux1:, 0.652185525826831, 0.0046550901086339, 0.00465510888705496, 0.00465507219236633, 0.00465500645402619, 0.00465496119660373, 0.00465497219783347, 0.00465503296162968, 0.00465509717507189, 0.00465511298872908, 0.00465506496142442, 0.00465499027542693, 0.00465495215607832, 0.00465498683340608, 0.00465506674475544, 0.00465511755075095, 0.00465508524384096, 0.00465499821429435, 0.00465495406975109, 0.00465501643207082, 0.00465511317145112, 0.00465508817444731, 0.00465493763896569, 0.00465493481705394, 0.00465519703978537, 0.0046551517219312, 0.0046547596731231, 0.00465527942071885, 0.00465471059870074, 0.00465549232923436, 0.00465495321280694, 0.00465468022117009, 0.00465495321280694, 0.00465549232923436, 0.00465471059870074, 0.00465527942071885, 0.0046547596731231, 0.0046551517219312, 0.00465519703978537, 0.00465493481705393, 0.00465493763896568, 0.00465508817444731, 0.00465511317145112, 0.00465501643207082, 0.00465495406975108, 0.00465499821429435, 0.00465508524384096, 0.00465511755075096, 0.00465506674475544, 0.00465498683340608, 0.00465495215607832, 0.00465499027542693, 0.00465506496142442, 0.00465511298872908, 0.00465509717507189, 0.00465503296162968, 0.00465497219783347, 0.00465496119660373, 0.00465500645402618, 0.00465507219236632, 0.00465510888705496, 0.0046550901086339
flux1:, 0.652447974730585, 0.00489488629427504, 0.00489490514996596, 0.00489486666785418, 0.00489479868175721, 0.00489475253291536, 0.00489476476529451, 0.00489482792043205, 0.00489489370483447, 0.00489490888345893, 0.00489485846339024, 0.00489478167636987, 0.00489474371735213, 0.004894780865892, 0.00489486334995846, 0.00489491415966632, 0.00489487885357316, 0.00489478870205404, 0.00489474517912883, 0.00489481222428537, 0.00489491234060658, 0.00489488336710997, 0.00489472488108542, 0.00489472403061144, 0.0048949997843128, 0.00489495025541012, 0.00489454004373226, 0.00489508724602651, 0.00489448773542128, 0.00489531008488502, 0.00489474252570789, 0.00489445495983078, 0.00489474252570789, 0.00489531008488502, 0.00489448773542128, 0.00489508724602651, 0.00489454004373226, 0.00489495025541011, 0.0048949997843128, 0.00489472403061145, 0.00489472488108541, 0.00489488336710997, 0.00489491234060658, 0.00489481222428537, 0.00489474517912883, 0.00489478870205404, 0.00489487885357316, 0.00489491415966632, 0.00489486334995846, 0.004894780865892, 0.00489474371735213, 0.00489478167636987, 0.00489485846339024, 0.00489490888345893, 0.00489489370483447, 0.00489482792043205, 0.00489476476529451, 0.00489475253291536, 0.00489479868175721, 0.00489486666785417, 0.00489490514996596, 0.00489488629427504
flux1:, 0.652710423634338, 0.0051424890660161, 0.00514250782848448, 0.00514246790381265, 0.00514239829789022, 0.00514235173480001, 0.00514236518770273, 0.00514243023247928, 0.00514249693565008, 0.00514251113188999, 0.00514245853084074, 0.00514238028139967, 0.00514234310789563, 0.00514238289040555, 0.00514246751024598, 0.00514251757825948, 0.0051424787546416, 0.00514238559134309, 0.00514234337946452, 0.00514241586601376, 0.00514251957389552, 0.00514248609653374, 0.0051423188706853, 0.00514231971104449, 0.00514260933025052, 0.00514255570675621, 0.00514212746558656, 0.00514270343075467, 0.0051420720605057, 0.0051429358894834, 0.00514233836312258, 0.00514203547382727, 0.00514233836312258, 0.0051429358894834, 0.0051420720605057, 0.00514270343075467, 0.00514212746558656, 0.00514255570675621, 0.00514260933025052, 0.00514231971104448, 0.0051423188706853, 0.00514248609653374, 0.00514251957389551, 0.00514241586601376, 0.00514234337946452, 0.00514238559134309, 0.0051424787546416, 0.00514251757825947, 0.00514246751024598, 0.00514238289040556, 0.00514234310789564, 0.00514238028139967, 0.00514245853084074, 0.00514251113188999, 0.00514249693565008, 0.00514243023247928, 0.00514236518770273, 0.00514235173480001, 0.00514239829789022, 0.00514246790381265, 0.00514250782848448, 0.0051424890660161
flux1:, 0.652972872538091, 0.00539784485987671, 0.00539786339463981, 0.00539782244940014, 0.00539775191773585, 0.00539770542846696, 0.00539772004010059, 0.00539778639450406, 0.00539785331166934, 0.00539786618644475, 0.00539781167915934, 0.00539773268049986, 0.00539769695333915, 0.00539773950556478, 0.00539782575384517, 0.00539787426982271, 0.00539783139521293, 0.00539773537379899, 0.00539769523191264, 0.00539777396465712, 0.00539788147274517, 0.00539784291727507, 0.00539766611075357, 0.00539766833136031, 0.00539797214837245, 0.00539791458357566, 0.00539746851703577, 0.00539807457972033, 0.00539741016590351, 0.00539831627866513, 0.00539768721134555, 0.00539736822786769, 0.00539768721134555, 0.00539831627866513, 0.00539741016590351, 0.00539807457972032, 0.00539746851703577, 0.00539791458357566, 0.00539797214837245, 0.00539766833136031, 0.00539766611075357, 0.00539784291727507, 0.00539788147274517, 0.00539777396465712, 0.00539769523191264, 0.00539773537379899, 0.00539783139521293, 0.00539787426982271, 0.00539782575384517, 0.00539773950556478, 0.00539769695333916, 0.00539773268049986, 0.00539781167915934, 0.00539786618644475, 0.00539785331166934, 0.00539778639450406, 0.00539772004010059, 0.00539770542846696, 0.00539775191773584, 0.00539782244940014, 0.00539786339463981, 0.00539784485987671
flux1:, 0.653235321441844, 0.00566087639388046, 0.00566089460942945, 0.00566085313503205, 0.00566078242110726, 0.00566073649061565, 0.00566075214641855, 0.0056608191638288, 0.00566088555428884, 0.00566089678674713, 0.00566084070735577, 0.00566076173284257, 0.00566072813339468, 0.00566077355884904, 0.00566086086608259, 0.00566090697058959, 0.00566085950867426, 0.00566076082632848, 0.00566072357065673, 0.00566080938481815, 0.00566092088778692, 0.00566087663880888, 0.00566068937428694, 0.00566069264743297, 0.00566101099376425, 0.00566094966908375, 0.00566048603919543, 0.00566112354768015, 0.00566042489823215, 0.0056613740509249, 0.0056607118364681, 0.00566037597402467, 0.0056607118364681, 0.0056613740509249, 0.00566042489823215, 0.00566112354768016, 0.00566048603919543, 0.00566094966908375, 0.00566101099376425, 0.00566069264743297, 0.00566068937428694, 0.00566087663880888, 0.00566092088778692, 0.00566080938481815, 0.00566072357065673, 0.00566076082632848, 0.00566085950867426, 0.00566090697058959, 0.00566086086608259, 0.00566077355884904, 0.00566072813339468, 0.00566076173284257, 0.00566084070735576, 0.00566089678674713, 0.00566088555428885, 0.0056608191638288, 0.00566075214641855, 0.00566073649061565, 0.00566078242110726, 0.00566085313503205, 0.00566089460942945, 0.00566087639388046
flux1:, 0.653497770345598, 0.00593148177433483, 0.00593149962597912, 0.00593145817127342, 0.00593138804862208, 0.00593134314544264, 0.00593135967989379, 0.00593142666258455, 0.00593149176808732, 0.00593150106416876, 0.00593144379913567, 0.00593136566461131, 0.00593133487873501, 0.0059313832453502, 0.00593147099151797, 0.00593151379454644, 0.0059314612187403, 0.00593136011403074, 0.00593132660264724, 0.0059314203459093, 0.00593153601669777, 0.00593148542572135, 0.00593128680738018, 0.00593129080270127, 0.00593162400993553, 0.00593155912392185, 0.00593107823512099, 0.00593174853706359, 0.00593101445746441, 0.00593200736856117, 0.00593131038795636, 0.00593095685643279, 0.00593131038795636, 0.00593200736856117, 0.00593101445746441, 0.00593174853706359, 0.00593107823512099, 0.00593155912392185, 0.00593162400993553, 0.00593129080270127, 0.00593128680738018, 0.00593148542572135, 0.00593153601669776, 0.0059314203459093, 0.00593132660264724, 0.00593136011403075, 0.00593146121874029, 0.00593151379454644, 0.00593147099151797, 0.0059313832453502, 0.00593133487873501, 0.00593136566461131, 0.00593144379913567, 0.00593150106416876, 0.00593149176808732, 0.00593142666258456, 0.00593135967989379, 0.00593134314544264, 0.00593138804862208, 0.00593145817127342, 0.00593149962597912, 0.00593148177433483
flux1:, 0.653760219249351, 0.00620953366877314, 0.00620955115877356, 0.00620951031399499, 0.0062094415650658, 0.00620939812954337, 0.006209415331699, 0.00620948154976603, 0.00620954461383067, 0.00620955171282236, 0.00620949369034223, 0.00620941723367794, 0.00620938993540183, 0.00620944127445492, 0.00620952880388881, 0.00620956740553431, 0.00620950921131247, 0.00620940595968212, 0.00620937707416265, 0.00620947958708342, 0.00620959956973688, 0.00620954196559465, 0.00620933109965738, 0.00620933549978907, 0.00620968389966988, 0.00620961565487205, 0.00620911783624402, 0.00620982226327702, 0.00620905156319125, 0.00621008892593163, 0.00620935556918509, 0.0062089835827834, 0.00620935556918508, 0.00621008892593163, 0.00620905156319125, 0.00620982226327701, 0.00620911783624403, 0.00620961565487205, 0.00620968389966989, 0.00620933549978907, 0.00620933109965739, 0.00620954196559465, 0.00620959956973688, 0.00620947958708342, 0.00620937707416266, 0.00620940595968212, 0.00620950921131247, 0.00620956740553431, 0.00620952880388881, 0.00620944127445492, 0.00620938993540183, 0.00620941723367794, 0.00620949369034223, 0.00620955171282235, 0.00620954461383067, 0.00620948154976603, 0.006209415331699, 0.00620939812954337, 0.0062094415650658, 0.00620951031399499, 0.00620955115877356, 0.00620953366877314
flux1:, 0.654022668153104, 0.00649487855303612, 0.00649489572662209, 0.0064948561037066, 0.00649478949787754, 0.00649474793272869, 0.00649476555561247, 0.0064948302687463, 0.00649489055607941, 0.00649489523460932, 0.00649483691055807, 0.00649476296908566, 0.00649473980474013, 0.00649479411236166, 0.00649488075160715, 0.00649491426425616, 0.00649484998069228, 0.0064947448874868, 0.00649472151204263, 0.0064948336074295, 0.00649495801090991, 0.0064948927124124, 0.0064946687297483, 0.00649467324667948, 0.00649503717026995, 0.00649496575822861, 0.00649445134394152, 0.00649519119550549, 0.00649438269635156, 0.00649546519280999, 0.00649469388261273, 0.00649430267025802, 0.00649469388261273, 0.00649546519280999, 0.00649438269635156, 0.00649519119550549, 0.00649445134394152, 0.00649496575822861, 0.00649503717026995, 0.00649467324667948, 0.0064946687297483, 0.0064948927124124, 0.00649495801090991, 0.0064948336074295, 0.00649472151204263, 0.0064947448874868, 0.00649484998069227, 0.00649491426425616, 0.00649488075160715, 0.00649479411236166, 0.00649473980474013, 0.00649476296908566, 0.00649483691055807, 0.00649489523460932, 0.00649489055607941, 0.0064948302687463, 0.00649476555561247, 0.0064947479327287, 0.00649478949787754, 0.0064948561037066, 0.00649489572662208, 0.00649487855303612
flux1:, 0.654285117056858, 0.00678733603990092, 0.00678735297699604, 0.00678731518695046, 0.00678725145874416, 0.00678721212264915, 0.00678722989640511, 0.00678729237773499, 0.00678734919283221, 0.00678735126587033, 0.00678729310660881, 0.00678722249322487, 0.00678720406675594, 0.00678726130820853, 0.00678734638641681, 0.00678737395769295, 0.00678730315766819, 0.00678719654873075, 0.00678717954737023, 0.0067873019892874, 0.00678743088258473, 0.00678735721319969, 0.00678711929340431, 0.00678712368498223, 0.00678750346077346, 0.00678742904550236, 0.00678689835401702, 0.00678767488083705, 0.00678682742421305, 0.00678795574053643, 0.00678714495719234, 0.00678673377345518, 0.00678714495719234, 0.00678795574053643, 0.00678682742421305, 0.00678767488083705, 0.00678689835401701, 0.00678742904550236, 0.00678750346077347, 0.00678712368498223, 0.0067871192934043, 0.00678735721319968, 0.00678743088258473, 0.0067873019892874, 0.00678717954737024, 0.00678719654873076, 0.00678730315766819, 0.00678737395769294, 0.00678734638641681, 0.00678726130820853, 0.00678720406675594, 0.00678722249322486, 0.00678729310660881, 0.00678735126587032, 0.00678734919283221, 0.00678729237773499, 0.00678722989640511, 0.00678721212264915, 0.00678725145874416, 0.00678731518695046, 0.00678735297699604, 0.00678733603990092
flux1:, 0.654547565960611, 0.00708669829654497, 0.00708671509928845, 0.00708667972752985, 0.00708661955612868, 0.00708658276090761, 0.00708660040939406, 0.00708665997046212, 0.00708671267448545, 0.00708671199306742, 0.00708665445559337, 0.00708658793444385, 0.00708657479461131, 0.00708663491138378, 0.00708671778262362, 0.0070867386182614, 0.00708666092685267, 0.00708655313684394, 0.00708654332923864, 0.00708667681236833, 0.00708681022119621, 0.0070867275254228, 0.007086474921675, 0.00708647900767953, 0.00708687495857177, 0.00708679765898577, 0.0070862509717104, 0.00708706535935762, 0.00708617781621334, 0.00708735265848342, 0.00708650096545686, 0.00708606910171468, 0.00708650096545686, 0.00708735265848342, 0.00708617781621334, 0.00708706535935762, 0.0070862509717104, 0.00708679765898577, 0.00708687495857177, 0.00708647900767953, 0.007086474921675, 0.0070867275254228, 0.00708681022119621, 0.00708667681236833, 0.00708654332923865, 0.00708655313684394, 0.00708666092685267, 0.0070867386182614, 0.00708671778262362, 0.00708663491138378, 0.00708657479461131, 0.00708658793444385, 0.00708665445559337, 0.00708671199306742, 0.00708671267448545, 0.00708665997046212, 0.00708660040939406, 0.00708658276090761, 0.00708661955612868, 0.00708667972752985, 0.00708671509928845, 0.00708669829654497
flux1:, 0.654810014864364, 0.0073927295579794, 0.00739274633441127, 0.00739271391518114, 0.00739265790632824, 0.00739262391806667, 0.00739264117833313, 0.00739269719412842, 0.00739274521919711, 0.00739274166476654, 0.00739268517489779, 0.00739262343763146, 0.00739261606772733, 0.00739267898732926, 0.00739275905406265, 0.00739277243983255, 0.00739268754046052, 0.00739257889919719, 0.00739257703603859, 0.00739272216614229, 0.00739286007143474, 0.00739276773243366, 0.00739249979634495, 0.00739250347353327, 0.00739291591266939, 0.00739283578450485, 0.00739227332463137, 0.00739312667763188, 0.0073921979580335, 0.00739342006813948, 0.00739252613751333, 0.00739207293304645, 0.00739252613751333, 0.00739342006813948, 0.0073921979580335, 0.00739312667763188, 0.00739227332463137, 0.00739283578450484, 0.00739291591266939, 0.00739250347353327, 0.00739249979634496, 0.00739276773243366, 0.00739286007143474, 0.00739272216614229, 0.00739257703603859, 0.00739257889919719, 0.00739268754046052, 0.00739277243983255, 0.00739275905406265, 0.00739267898732926, 0.00739261606772733, 0.00739262343763146, 0.0073926851748978, 0.00739274166476654, 0.00739274521919711, 0.00739269719412842, 0.00739264117833312, 0.00739262391806667, 0.00739265790632824, 0.00739271391518114, 0.00739274633441127, 0.0073927295579794
flux1:, 0.655072463768117, 0.00770516574337706, 0.00770518258793839, 0.00770515357903779, 0.00770510225033534, 0.007705071294595, 0.0077050879384609, 0.00770513987136165, 0.00770518273149324, 0.00770517620695888, 0.0077051211364018, 0.00770506478001835, 0.00770506359063659, 0.00770512923881108, 0.00770520597565293, 0.00770521129745291, 0.00770511893546841, 0.00770500975270705, 0.00770501649142674, 0.00770517376764725, 0.00770531610599062, 0.0077052135639293, 0.00770492976954033, 0.0077049330250721, 0.00770536225056365, 0.00770527926841077, 0.00770470118071758, 0.00770559450767162, 0.00770462357096744, 0.00770589374181899, 0.0077049563789079, 0.00770448123160847, 0.00770495637890789, 0.00770589374181899, 0.00770462357096744, 0.00770559450767162, 0.00770470118071759, 0.00770527926841077, 0.00770536225056365, 0.00770493302507209, 0.00770492976954033, 0.0077052135639293, 0.00770531610599062, 0.00770517376764725, 0.00770501649142674, 0.00770500975270705, 0.00770511893546841, 0.00770521129745291, 0.00770520597565293, 0.00770512923881108, 0.00770506359063659, 0.00770506478001835, 0.0077051211364018, 0.00770517620695888, 0.00770518273149324, 0.00770513987136166, 0.00770508793846091, 0.007705071294595, 0.00770510225033534, 0.00770515357903779, 0.00770518258793839, 0.00770516574337706
flux1:, 0.655334912671871, 0.00802371418196325, 0.00802373115372912, 0.00802370591290268, 0.00802365968337726, 0.00802363195437449, 0.00802364781112782, 0.00802369523257378, 0.00802373253065923, 0.00802372294847678, 0.00802366959177313, 0.00802361909908097, 0.00802362442433037, 0.00802369273923339, 0.00802376571602483, 0.008023762477284, 0.00802366246079117, 0.00802355301001102, 0.00802356889179388, 0.00802373869150106, 0.00802388535754067, 0.0080237721280246, 0.00802347209407091, 0.008023475016755, 0.00802392130540769, 0.00802383534553002, 0.00802324167795643, 0.00802417587811683, 0.00802316174327586, 0.00802448083265438, 0.00802349899899424, 0.00802300137535807, 0.00802349899899424, 0.00802448083265437, 0.00802316174327586, 0.00802417587811684, 0.00802324167795643, 0.00802383534553002, 0.0080239213054077, 0.008023475016755, 0.00802347209407091, 0.0080237721280246, 0.00802388535754067, 0.00802373869150106, 0.00802356889179388, 0.00802355301001102, 0.00802366246079117, 0.00802376247728399, 0.00802376571602483, 0.00802369273923339, 0.00802362442433037, 0.00802361909908097, 0.00802366959177314, 0.00802372294847678, 0.00802373253065923, 0.00802369523257378, 0.00802364781112782, 0.00802363195437449, 0.00802365968337727, 0.00802370591290268, 0.00802373115372912, 0.00802371418196325
flux1:, 0.655597361575624, 0.008348053454829, 0.00834807055462458, 0.00834804931892896, 0.00834800850353325, 0.00834798417690009, 0.0083479991559741, 0.00834804176472719, 0.008348073195115, 0.00834806046291522, 0.00834800901536162, 0.00834796473899879, 0.00834797683638236, 0.00834804778411829, 0.00834811668728801, 0.00834810452290071, 0.00834799672075464, 0.00834788722260278, 0.00834791265164212, 0.00834809521845733, 0.00834824606921528, 0.00834812176110691, 0.00834780527067671, 0.00834780805953646, 0.00834827165974655, 0.0083481824843985, 0.00834757317218787, 0.00834854902391517, 0.00834749077977932, 0.00834885972211565, 0.00834783255605388, 0.00834731200012889, 0.00834783255605388, 0.00834885972211565, 0.00834749077977932, 0.00834854902391517, 0.00834757317218787, 0.0083481824843985, 0.00834827165974655, 0.00834780805953646, 0.0083478052706767, 0.00834812176110691, 0.00834824606921527, 0.00834809521845733, 0.00834791265164211, 0.00834788722260278, 0.00834799672075464, 0.00834810452290071, 0.00834811668728801, 0.00834804778411829, 0.00834797683638236, 0.00834796473899879, 0.00834800901536162, 0.00834806046291522, 0.008348073195115, 0.00834804176472719, 0.00834799915597411, 0.0083479841769001, 0.00834800850353325, 0.00834804931892896, 0.00834807055462458, 0.008348053454829
flux1:, 0.655859810479377, 0.00867783335864698, 0.00867785050637767, 0.00867783337580166, 0.00867779818526854, 0.00867777743374856, 0.00867779154612562, 0.0086778291820752, 0.00867785452856466, 0.00867783853304926, 0.00867778907073608, 0.00867775122159488, 0.00867777027558944, 0.00867784386635084, 0.00867790851753002, 0.00867788720365026, 0.008677771540714, 0.00867766214686726, 0.00867769737279367, 0.00867789280832742, 0.00867804766926128, 0.00867791200114294, 0.00867757901788324, 0.00867758198761565, 0.00867806311167327, 0.00867797035563504, 0.00867734520880596, 0.0086783633602679, 0.00867726017543655, 0.00867867999081929, 0.00867760682496145, 0.00867706296594118, 0.00867760682496145, 0.00867867999081929, 0.00867726017543654, 0.0086783633602679, 0.00867734520880597, 0.00867797035563505, 0.00867806311167327, 0.00867758198761566, 0.00867757901788323, 0.00867791200114294, 0.00867804766926128, 0.00867789280832742, 0.00867769737279367, 0.00867766214686726, 0.008677771540714, 0.00867788720365026, 0.00867790851753002, 0.00867784386635084, 0.00867777027558945, 0.00867775122159489, 0.00867778907073608, 0.00867783853304926, 0.00867785452856466, 0.0086778291820752, 0.00867779154612562, 0.00867777743374856, 0.00867779818526854, 0.00867783337580166, 0.00867785050637767, 0.00867783335864699
flux1:, 0.65612225938313, 0.00901267499683373, 0.00901269201047241, 0.00901267893692969, 0.00901264948310156, 0.00901263249428751, 0.00901264587133246, 0.00901267852396415, 0.0090126976532587, 0.00901267824325992, 0.00901263070637216, 0.00901259934710723, 0.00901262547627484, 0.00901270178022251, 0.00901276215111609, 0.0090127316102901, 0.00901260806019088, 0.00901249883844766, 0.00901254394280324, 0.00901275220251422, 0.00901291087504251, 0.00901276368956175, 0.00901241436965903, 0.00901241795266209, 0.0090129167687547, 0.00901281992878728, 0.00901217862362164, 0.00901323958604207, 0.00901209071809214, 0.00901356251785559, 0.00901244289268296, 0.00901187545086117, 0.00901244289268296, 0.00901356251785559, 0.00901209071809214, 0.00901323958604207, 0.00901217862362164, 0.00901281992878728, 0.0090129167687547, 0.00901241795266209, 0.00901241436965903, 0.00901276368956175, 0.00901291087504251, 0.00901275220251422, 0.00901254394280325, 0.00901249883844766, 0.00901260806019088, 0.00901273161029011, 0.00901276215111609, 0.00901270178022251, 0.00901262547627484, 0.00901259934710723, 0.00901263070637215, 0.00901267824325992, 0.0090126976532587, 0.00901267852396415, 0.00901264587133246, 0.00901263249428752, 0.00901264948310157, 0.00901267893692969, 0.00901269201047241, 0.00901267499683373
flux1:, 0.656384708286884, 0.00935217100318509, 0.00935218758089323, 0.00935217836348509, 0.00935215466992322, 0.00935214166493771, 0.0093521545733856, 0.0093521823842511, 0.00935219523518308, 0.00935217220491886, 0.00935212638538059, 0.00935210142947698, 0.00935213469673526, 0.00935221385867828, 0.00935227008128295, 0.0093522303825779, 0.0093520989583494, 0.00935198987979209, 0.00935204476732204, 0.00935226566075623, 0.0093524279308789, 0.00935226920622836, 0.00935190390549441, 0.00935190865025282, 0.00935242527450994, 0.00935232370238592, 0.00935166577752356, 0.00935276992120693, 0.00935157472494923, 0.00935309971326, 0.00935193338632065, 0.00935134217716137, 0.00935193338632065, 0.00935309971326, 0.00935157472494923, 0.00935276992120693, 0.00935166577752355, 0.00935232370238593, 0.00935242527450994, 0.00935190865025282, 0.0093519039054944, 0.00935226920622836, 0.0093524279308789, 0.00935226566075624, 0.00935204476732204, 0.00935198987979209, 0.0093520989583494, 0.00935223038257789, 0.00935227008128295, 0.00935221385867828, 0.00935213469673525, 0.00935210142947699, 0.00935212638538059, 0.00935217220491886, 0.00935219523518308, 0.00935218238425111, 0.0093521545733856, 0.00935214166493771, 0.00935215466992321, 0.00935217836348509, 0.00935218758089323, 0.00935217100318509
flux1:, 0.656647157190637, 0.00969588590243008, 0.00969590160923301, 0.00969589589639042, 0.00969587791374534, 0.00969586916560919, 0.00969588201752992, 0.00969590527632293, 0.00969591184541945, 0.00969588491906418, 0.00969584045348453, 0.00969582167012366, 0.00969586209560832, 0.00969594434751113, 0.00969599671890663, 0.00969594807289624, 0.00969580881603185, 0.00969569974508826, 0.00969576414048127, 0.00969599733598239, 0.00969616298354083, 0.00969599284137266, 0.0096956121169022, 0.0096956186826511, 0.00969615317160731, 0.00969604607129755, 0.00969537092889999, 0.00969651848216865, 0.00969527641664811, 0.00969685588760852, 0.00969564283779826, 0.00969502777392564, 0.00969564283779826, 0.00969685588760852, 0.00969527641664811, 0.00969651848216865, 0.00969537092889999, 0.00969604607129755, 0.00969615317160732, 0.0096956186826511, 0.0096956121169022, 0.00969599284137266, 0.00969616298354083, 0.00969599733598239, 0.00969576414048127, 0.00969569974508826, 0.00969580881603184, 0.00969594807289624, 0.00969599671890663, 0.00969594434751113, 0.00969586209560832, 0.00969582167012367, 0.00969584045348453, 0.00969588491906418, 0.00969591184541945, 0.00969590527632292, 0.00969588201752993, 0.00969586916560919, 0.00969587791374534, 0.00969589589639042, 0.00969590160923302, 0.00969588590243008
flux1:, 0.65690960609439, 0.0100433566114776, 0.0100433708717685, 0.0100433681705399, 0.0100433557958516, 0.0100433516461957, 0.0100433650029271, 0.0100433841370753, 0.0100433844612732, 0.0100433532799938, 0.0100433096486924, 0.0100432966733916, 0.0100433442491711, 0.0100434299195319, 0.0100434789006532, 0.0100434216493418, 0.0100432746178984, 0.0100431653060777, 0.0100432387566108, 0.0100434837904165, 0.0100436525984724, 0.0100434713076272, 0.0100430759136611, 0.0100430850613842, 0.010043637405257, 0.0100435238347486, 0.0100428307470406, 0.0100440217981253, 0.0100427324320946, 0.0100443677620029, 0.01004310818859, 0.0100424692795615, 0.01004310818859, 0.0100443677620029, 0.0100427324320946, 0.0100440217981253, 0.0100428307470406, 0.0100435238347486, 0.010043637405257, 0.0100430850613842, 0.0100430759136612, 0.0100434713076272, 0.0100436525984724, 0.0100434837904165, 0.0100432387566108, 0.0100431653060777, 0.0100432746178984, 0.0100434216493418, 0.0100434789006532, 0.0100434299195319, 0.0100433442491711, 0.0100432966733916, 0.0100433096486924, 0.0100433532799938, 0.0100433844612732, 0.0100433841370753, 0.0100433650029271, 0.0100433516461957, 0.0100433557958516, 0.0100433681705399, 0.0100433708717685, 0.0100433566114776
flux1:, 0.657172054998143, 0.0103940930843912, 0.0103941051813027, 0.010394104873675, 0.0103940979724933, 0.0103940988452557, 0.0103941134145372, 0.0103941289725458, 0.0103941231100692, 0.0103940872226429, 0.0103940437552984, 0.0103940361060265, 0.010394090811786, 0.0103941803309999, 0.01039422653902, 0.0103941611410101, 0.01039400639749, 0.0103938964814734, 0.0103939783658125, 0.010394234655269, 0.0103944064190393, 0.0103942143945848, 0.0103938052724016, 0.01039381785236, 0.0103943879695414, 0.0103942668476324, 0.0103935549689578, 0.0103947894707798, 0.010393452486407, 0.0103951451209607, 0.0103938394371671, 0.0103931767869599, 0.0103938394371671, 0.0103951451209607, 0.010393452486407, 0.0103947894707798, 0.0103935549689578, 0.0103942668476324, 0.0103943879695414, 0.01039381785236, 0.0103938052724016, 0.0103942143945849, 0.0103944064190393, 0.010394234655269, 0.0103939783658125, 0.0103938964814734, 0.01039400639749, 0.0103941611410101, 0.01039422653902, 0.0103941803309999, 0.010394090811786, 0.0103940361060265, 0.0103940437552984, 0.0103940872226429, 0.0103941231100692, 0.0103941289725458, 0.0103941134145372, 0.0103940988452557, 0.0103940979724934, 0.010394104873675, 0.0103941051813027, 0.0103940930843912
flux1:, 0.657434503901897, 0.0107475791033017, 0.010747588185668, 0.0107475895514141, 0.010747587981405, 0.0107475943922213, 0.010747611018059, 0.0107476236471719, 0.0107476116577419, 0.0107475705157726, 0.010747526403962, 0.0107475235021607, 0.0107475853208745, 0.0107476792218155, 0.0107477234160207, 0.0107476504274493, 0.0107474880272417, 0.0107473770318736, 0.0107474665750496, 0.0107477334355059, 0.010747907970274, 0.0107477057674943, 0.0107472840293592, 0.0107473009654851, 0.0107478886986283, 0.0107477588168889, 0.0107470272012285, 0.0107483049789095, 0.0107469201735273, 0.0107486716099172, 0.0107473204310409, 0.0107466342332573, 0.0107473204310409, 0.0107486716099172, 0.0107469201735273, 0.0107483049789095, 0.0107470272012285, 0.0107477588168889, 0.0107478886986283, 0.0107473009654851, 0.0107472840293592, 0.0107477057674943, 0.010747907970274, 0.0107477334355058, 0.0107474665750496, 0.0107473770318736, 0.0107474880272417, 0.0107476504274493, 0.0107477234160207, 0.0107476792218155, 0.0107475853208745, 0.0107475235021607, 0.010747526403962, 0.0107475705157726, 0.0107476116577419, 0.0107476236471719, 0.010747611018059, 0.0107475943922213, 0.010747587981405, 0.0107475895514141, 0.010747588185668, 0.0107475791033017
flux1:, 0.65769695280565, 0.0111032732165783, 0.0111032783138321, 0.0111032805589911, 0.0111032841935336, 0.0111032967536839, 0.011103316398824, 0.0111033268178851, 0.0111033087435307, 0.0111032617021134, 0.0111032160186995, 0.011103217214386, 0.0111032861469468, 0.0111033850601749, 0.0111034281214885, 0.0111033481734612, 0.0111031781546377, 0.0111030655011885, 0.0111031617955289, 0.0111034384603054, 0.0111036156077465, 0.0111034039108929, 0.0111029708183132, 0.0111029930899265, 0.0111035982039724, 0.0111034582438918, 0.0111027058675958, 0.0111040266284318, 0.0111025939141925, 0.0111044056782114, 0.0111030098044588, 0.0111023003353297, 0.0111030098044588, 0.0111044056782114, 0.0111025939141925, 0.0111040266284318, 0.0111027058675958, 0.0111034582438918, 0.0111035982039724, 0.0111029930899266, 0.0111029708183132, 0.011103403910893, 0.0111036156077465, 0.0111034384603054, 0.0111031617955289, 0.0111030655011885, 0.0111031781546377, 0.0111033481734612, 0.0111034281214885, 0.0111033850601749, 0.0111032861469468, 0.011103217214386, 0.0111032160186995, 0.0111032617021134, 0.0111033087435307, 0.0111033268178851, 0.011103316398824, 0.0111032967536839, 0.0111032841935336, 0.0111032805589911, 0.0111032783138321, 0.0111032732165783
flux1:, 0.657959401709403, 0.0114606098246146, 0.0114606098695304, 0.0114606121592706, 0.0114606209094806, 0.0114606403234844, 0.0114606640447477, 0.01146067301343, 0.0114606488611931, 0.0114605951856521, 0.0114605469106489, 0.011460551510551, 0.0114606275883298, 0.011460732231547, 0.0114607751361414, 0.0114606889095683, 0.011460511284797, 0.011460396304667, 0.0114604983362139, 0.0114607839789067, 0.0114609636113056, 0.0114607432171161, 0.0114603001538674, 0.0114603287752901, 0.0114609509577183, 0.0114607995128686, 0.0114600253021564, 0.0114613886477015, 0.0114599080490679, 0.0114617816675416, 0.0114603420619247, 0.0114596096712704, 0.0114603420619247, 0.0114617816675416, 0.0114599080490679, 0.0114613886477015, 0.0114600253021564, 0.0114607995128686, 0.0114609509577183, 0.0114603287752901, 0.0114603001538674, 0.0114607432171161, 0.0114609636113056, 0.0114607839789067, 0.0114604983362139, 0.011460396304667, 0.011460511284797, 0.0114606889095683, 0.0114607751361414, 0.011460732231547, 0.0114606275883298, 0.011460551510551, 0.0114605469106489, 0.0114605951856521, 0.0114606488611931, 0.01146067301343, 0.0114606640447477, 0.0114606403234844, 0.0114606209094806, 0.0114606121592706, 0.0114606098695304, 0.0114606098246146
flux1:, 0.658221850613157, 0.0118190004125678, 0.0118189942713156, 0.0118189957656312, 0.0118190095992608, 0.0118190366555162, 0.0118190655726344, 0.0118190738584364, 0.0118190435862208, 0.0118189824652654, 0.011818930517485, 0.0118189378149798, 0.0118190211093557, 0.0118191322709853, 0.011819176058701, 0.0118190842575794, 0.0118188990088508, 0.0118187809626531, 0.011818887642359, 0.0118191814006246, 0.0118193634225444, 0.0118191352187439, 0.0118186836593474, 0.0118187196580779, 0.011819358521595, 0.0118191941244509, 0.0118183969870416, 0.0118198024268655, 0.0118182740759443, 0.0118202110449742, 0.0118187288068112, 0.0118179739071932, 0.0118187288068112, 0.0118202110449742, 0.0118182740759443, 0.0118198024268655, 0.0118183969870416, 0.0118191941244509, 0.011819358521595, 0.0118187196580779, 0.0118186836593474, 0.0118191352187439, 0.0118193634225444, 0.0118191814006246, 0.011818887642359, 0.0118187809626531, 0.0118188990088508, 0.0118190842575794, 0.011819176058701, 0.0118191322709853, 0.0118190211093557, 0.0118189378149798, 0.011818930517485, 0.0118189824652654, 0.0118190435862208, 0.0118190738584364, 0.0118190655726344, 0.0118190366555161, 0.0118190095992608, 0.0118189957656312, 0.0118189942713156, 0.0118190004125678
flux1:, 0.65848429951691, 0.0121778349283209, 0.0121778214368438, 0.0121778213273069, 0.0121778402830869, 0.0121778758373123, 0.0121779110962813, 0.0121779194408593, 0.0121778829475492, 0.012177813512873, 0.0121777567863421, 0.0121777660918439, 0.0121778567198644, 0.0121779752369104, 0.0121780209754631, 0.0121779242997449, 0.0121777313764864, 0.0121776094782057, 0.012177719676975, 0.0121780206768679, 0.0121782050239299, 0.0121779699631401, 0.0121775114376618, 0.0121775558318415, 0.0121782109196218, 0.012178032072485, 0.0121772109325421, 0.0121786578991603, 0.0121770820289637, 0.0121790837786494, 0.01217756011338, 0.012176783167749, 0.01217756011338, 0.0121790837786494, 0.0121770820289637, 0.0121786578991603, 0.0121772109325421, 0.012178032072485, 0.0121782109196218, 0.0121775558318415, 0.0121775114376618, 0.0121779699631401, 0.0121782050239299, 0.0121780206768679, 0.012177719676975, 0.0121776094782057, 0.0121777313764864, 0.0121779242997449, 0.0121780209754631, 0.0121779752369104, 0.0121778567198644, 0.0121777660918439, 0.0121777567863421, 0.012177813512873, 0.0121778829475492, 0.0121779194408593, 0.0121779110962813, 0.0121778758373123, 0.0121778402830869, 0.0121778213273069, 0.0121778214368438, 0.0121778349283209
flux1:, 0.658746748420663, 0.0125364833028451, 0.0125364613081555, 0.0125364588538164, 0.012536483050016, 0.0125365280016522, 0.0125365707339614, 0.012536579820456, 0.0125365369412318, 0.0125364582932381, 0.012536395697092, 0.0125364063674773, 0.0125365044929882, 0.0125366312236209, 0.0125366799698089, 0.0125365790890347, 0.0125363784100345, 0.0125362518557087, 0.0125363644421593, 0.0125366718220577, 0.012536858456623, 0.0125366175263198, 0.0125361535825383, 0.0125362073584811, 0.012536878151971, 0.012536683361262, 0.0125358371966797, 0.0125373250611071, 0.0125357019969127, 0.0125377698533869, 0.0125362060395694, 0.0125354075477785, 0.0125362060395694, 0.0125377698533869, 0.0125357019969127, 0.0125373250611071, 0.0125358371966797, 0.012536683361262, 0.012536878151971, 0.0125362073584811, 0.0125361535825383, 0.0125366175263198, 0.012536858456623, 0.0125366718220577, 0.0125363644421593, 0.0125362518557087, 0.0125363784100345, 0.0125365790890347, 0.0125366799698089, 0.0125366312236209, 0.0125365044929882, 0.0125364063674773, 0.012536395697092, 0.0125364582932381, 0.0125365369412318, 0.012536579820456, 0.0125365707339614, 0.0125365280016522, 0.012536483050016, 0.0125364588538164, 0.0125364613081555, 0.0125364833028451
flux1:, 0.659009197324416, 0.0128942971090178, 0.0128942655136464, 0.012894260074146, 0.0128942897104208, 0.0128943449725722, 0.0128943962519574, 0.0128944066749724, 0.0128943571824931, 0.0128942684214747, 0.0128941989218067, 0.0128942103874741, 0.0128943162172807, 0.0128944520088905, 0.0128945047682005, 0.0128944002970679, 0.0128941917564456, 0.0128940597565771, 0.0128941736362395, 0.0128944865693984, 0.0128946754730927, 0.0128944296624504, 0.0128939618265745, 0.0128940259171355, 0.0128947118463179, 0.0128944996593304, 0.0128936275402619, 0.0128951556276117, 0.0128934857766734, 0.012895620922425, 0.0128940182769161, 0.012893198761518, 0.0128940182769161, 0.012895620922425, 0.0128934857766734, 0.0128951556276117, 0.0128936275402619, 0.0128944996593304, 0.0128947118463179, 0.0128940259171355, 0.0128939618265745, 0.0128944296624504, 0.0128946754730927, 0.0128944865693984, 0.0128941736362395, 0.0128940597565771, 0.0128941917564456, 0.0128944002970679, 0.0128945047682005, 0.0128944520088905, 0.0128943162172807, 0.0128942103874741, 0.0128941989218067, 0.0128942684214747, 0.0128943571824931, 0.0128944066749724, 0.0128943962519574, 0.0128943449725722, 0.0128942897104208, 0.012894260074146, 0.0128942655136464, 0.0128942971090178
flux1:, 0.65927164622817, 0.0132506113538337, 0.0132505691613885, 0.0132505602254326, 0.0132505955774004, 0.0132506620413072, 0.0132507228398913, 0.0132507350796965, 0.0132506786914984, 0.013250578953264, 0.0132505016152383, 0.0132505134034833, 0.0132506271783717, 0.0132507728321046, 0.0132508305182497, 0.013250722995214, 0.0132505064724584, 0.0132503682871392, 0.0132504824416999, 0.0132508001565242, 0.0132509913197101, 0.0132507415843508, 0.0132502713215675, 0.0132503465861049, 0.0132510470419973, 0.0132508160850682, 0.0132499172124994, 0.0132514848170454, 0.0132497686569841, 0.0132519720905649, 0.0132503319329836, 0.0132494919247758, 0.0132503319329836, 0.0132519720905649, 0.0132497686569841, 0.0132514848170454, 0.0132499172124994, 0.0132508160850682, 0.0132510470419973, 0.0132503465861049, 0.0132502713215675, 0.0132507415843508, 0.0132509913197101, 0.0132508001565242, 0.0132504824416999, 0.0132503682871392, 0.0132505064724584, 0.013250722995214, 0.0132508305182497, 0.0132507728321046, 0.0132506271783717, 0.0132505134034833, 0.0132505016152383, 0.013250578953264, 0.0132506786914984, 0.0132507350796965, 0.0132507228398913, 0.0132506620413072, 0.0132505955774004, 0.0132505602254326, 0.0132505691613885, 0.0132506113538337
flux1:, 0.659534095131923, 0.0136047463978523, 0.0136046927574685, 0.0136046799650121, 0.0136047213714197, 0.0136047998668373, 0.0136048710126503, 0.0136048854149975, 0.0136048218071091, 0.0136047103017352, 0.0136046243301815, 0.0136046360837234, 0.0136047580644542, 0.0136049142974908, 0.0136049776934795, 0.01360486756336, 0.0136046429372315, 0.0136044979127755, 0.0136046114379169, 0.0136049332351341, 0.0136051266436076, 0.0136048738694209, 0.0136044025456057, 0.0136044897522345, 0.0136052041012769, 0.0136049531182096, 0.0136040268613304, 0.0136056332604632, 0.0136038713267409, 0.0136061438230336, 0.0136044674406813, 0.0136036074644827, 0.0136044674406813, 0.0136061438230337, 0.0136038713267409, 0.0136056332604632, 0.0136040268613304, 0.0136049531182096, 0.0136052041012769, 0.0136044897522345, 0.0136044025456057, 0.0136048738694209, 0.0136051266436076, 0.0136049332351341, 0.0136046114379169, 0.0136044979127755, 0.0136046429372315, 0.01360486756336, 0.0136049776934795, 0.0136049142974908, 0.0136047580644542, 0.0136046360837234, 0.0136046243301815, 0.0136047103017352, 0.0136048218071091, 0.0136048854149975, 0.0136048710126503, 0.0136047998668373, 0.0136047213714197, 0.0136046799650121, 0.0136046927574685, 0.0136047463978523
flux1:, 0.659796544035676, 0.0139560099946492, 0.013955944242059, 0.0139559273988515, 0.0139559752416488, 0.013956066494841, 0.0139561486327349, 0.0139561653954176, 0.0139560942218139, 0.0139559702739447, 0.0139558750506419, 0.0139558865403574, 0.0139560169890466, 0.0139561843960847, 0.0139562541184233, 0.0139561417198119, 0.0139559088856731, 0.0139557564913971, 0.0139558686317869, 0.0139561938978354, 0.0139563895171893, 0.0139561344844986, 0.0139556633304251, 0.0139557631411732, 0.0139564907410493, 0.0139562186305516, 0.0139552645616618, 0.0139569090282122, 0.0139551019011482, 0.0139574439734262, 0.0139557325878606, 0.0139548531490174, 0.0139557325878606, 0.0139574439734262, 0.0139551019011482, 0.0139569090282122, 0.0139552645616618, 0.0139562186305516, 0.0139564907410493, 0.0139557631411732, 0.0139556633304251, 0.0139561344844986, 0.0139563895171893, 0.0139561938978354, 0.0139558686317869, 0.0139557564913971, 0.0139559088856731, 0.0139561417198119, 0.0139562541184233, 0.0139561843960847, 0.0139560169890466, 0.0139558865403574, 0.0139558750506419, 0.0139559702739447, 0.0139560942218139, 0.0139561653954176, 0.0139561486327349, 0.013956066494841, 0.0139559752416488, 0.0139559273988515, 0.013955944242059, 0.0139560099946492
flux1:, 0.660058992939429, 0.0143036994420309, 0.0143036211350533, 0.0143036002185897, 0.0143036548966862, 0.0143037594879895, 0.0143038530458877, 0.0143038722128347, 0.0143037931299854, 0.0143036562189114, 0.0143035513348471, 0.0143035624660445, 0.0143037016236373, 0.0143038806391801, 0.0143039571067332, 0.0143038426647832, 0.0143036015547001, 0.0143034414183975, 0.0143035515984439, 0.0143038798145517, 0.0143040775728104, 0.0143038209222269, 0.014303351001563, 0.0143034639609295, 0.0143042041772633, 0.0143039100281279, 0.0143029279538512, 0.0143046097663098, 0.0143027580581462, 0.0143051699231589, 0.0143034246596105, 0.0143025262317166, 0.0143034246596105, 0.0143051699231589, 0.0143027580581462, 0.0143046097663098, 0.0143029279538512, 0.0143039100281279, 0.0143042041772633, 0.0143034639609295, 0.014303351001563, 0.0143038209222269, 0.0143040775728104, 0.0143038798145517, 0.0143035515984439, 0.0143034414183975, 0.0143036015547001, 0.0143038426647832, 0.0143039571067332, 0.0143038806391801, 0.0143037016236373, 0.0143035624660445, 0.0143035513348471, 0.0143036562189114, 0.0143037931299854, 0.0143038722128347, 0.0143038530458877, 0.0143037594879895, 0.0143036548966862, 0.0143036002185897, 0.0143036211350533, 0.0143036994420309
flux1:, 0.660321441843183, 0.0146471038358091, 0.0146470127822669, 0.014646987938656, 0.0146470498365707, 0.0146471681596441, 0.0146472733218743, 0.0146472947851843, 0.0146472074805974, 0.014647057278231, 0.0146469425592916, 0.0146469533711747, 0.0146471014319924, 0.0146472922951159, 0.0146473757040097, 0.0146472593289281, 0.0146470099336821, 0.0146468418742911, 0.0146469497234014, 0.0146472804700272, 0.0146474802392945, 0.0146472224406124, 0.0146467546228911, 0.0146468811501729, 0.0146476333734599, 0.0146473164962263, 0.0146463064838824, 0.0146480249341261, 0.0146461292766758, 0.0146486108239609, 0.0146468326847233, 0.0146459156990168, 0.0146468326847233, 0.0146486108239609, 0.0146461292766758, 0.0146480249341261, 0.0146463064838824, 0.0146473164962263, 0.0146476333734599, 0.0146468811501729, 0.0146467546228911, 0.0146472224406124, 0.0146474802392945, 0.0146472804700272, 0.0146469497234014, 0.0146468418742911, 0.0146470099336821, 0.0146472593289281, 0.0146473757040097, 0.0146472922951159, 0.0146471014319924, 0.0146469533711747, 0.0146469425592916, 0.014647057278231, 0.0146472074805974, 0.0146472947851843, 0.0146472733218743, 0.0146471681596441, 0.0146470498365707, 0.014646987938656, 0.0146470127822669, 0.0146471038358091
flux1:, 0.660583890746936, 0.0149855064160698, 0.0149854026924667, 0.0149853742242378, 0.0149854436772371, 0.0149855759021592, 0.0149856925913343, 0.0149857161012272, 0.0149856203245901, 0.0149854567294361, 0.0149853322542296, 0.01498534291255, 0.0149854999971198, 0.0149857027203923, 0.0149857930261303, 0.014985674717423, 0.0149854171094033, 0.0149852411653941, 0.014985346536654, 0.0149856794931686, 0.0149858810711429, 0.0149856223965928, 0.0149851573361981, 0.0149852977217973, 0.014986061383871, 0.0149857213377637, 0.0149846837358754, 0.0149864381341036, 0.0149844991675226, 0.0149870499340663, 0.0149852397768937, 0.0149843046137478, 0.0149852397768937, 0.0149870499340663, 0.0149844991675226, 0.0149864381341036, 0.0149846837358754, 0.0149857213377637, 0.014986061383871, 0.0149852977217973, 0.0149851573361981, 0.0149856223965928, 0.0149858810711429, 0.0149856794931686, 0.014985346536654, 0.0149852411653941, 0.0149854171094034, 0.014985674717423, 0.0149857930261303, 0.0149857027203923, 0.0149854999971198, 0.0149853429125499, 0.0149853322542296, 0.0149854567294361, 0.0149856203245901, 0.0149857161012272, 0.0149856925913343, 0.0149855759021592, 0.0149854436772371, 0.0149853742242378, 0.0149854026924667, 0.0149855064160698
flux1:, 0.660846339650689, 0.0153181869950761, 0.0153180709548024, 0.0153180393002013, 0.0153181165578258, 0.0153182626001294, 0.015318390468664, 0.0153184156508918, 0.0153183112461664, 0.015318134411465, 0.0153180005202989, 0.0153180113035492, 0.0153181774311115, 0.0153183917752533, 0.0153184886829414, 0.0153183683391793, 0.0153181026949989, 0.0153179191470929, 0.0153180221285114, 0.0153183570682184, 0.0153185601605093, 0.015318300663587, 0.0153178387856029, 0.0153179931913673, 0.0153187677806683, 0.0153184043947165, 0.0153173398467871, 0.0153191295234814, 0.0153171478866954, 0.0153197670379391, 0.0153179255603504, 0.0153169725432156, 0.0153179255603504, 0.0153197670379391, 0.0153171478866954, 0.0153191295234814, 0.0153173398467871, 0.0153184043947165, 0.0153187677806683, 0.0153179931913673, 0.0153178387856029, 0.015318300663587, 0.0153185601605093, 0.0153183570682184, 0.0153180221285114, 0.0153179191470929, 0.0153181026949989, 0.0153183683391793, 0.0153184886829414, 0.0153183917752533, 0.0153181774311115, 0.0153180113035491, 0.0153180005202989, 0.015318134411465, 0.0153183112461664, 0.0153184156508918, 0.015318390468664, 0.0153182626001294, 0.0153181165578258, 0.0153180393002013, 0.0153180709548024, 0.0153181869950761
flux1:, 0.661108788554442, 0.0156444244552603, 0.0156442967256203, 0.0156442624304543, 0.0156443476205459, 0.0156445071180889, 0.0156446455499918, 0.0156446719298276, 0.0156445588665, 0.0156443692208916, 0.0156442265153088, 0.015644237795156, 0.0156444128573558, 0.0156446383130672, 0.0156447412763282, 0.0156446187099196, 0.0156443453315228, 0.0156441547185099, 0.0156442556362475, 0.0156445924170578, 0.0156447966212739, 0.0156445361222181, 0.0156440776157589, 0.0156442460792439, 0.0156450311541552, 0.0156446445415459, 0.0156435539924481, 0.0156453782972815, 0.0156433546205617, 0.0156460409385939, 0.0156441686688032, 0.0156431980608856, 0.0156441686688032, 0.0156460409385939, 0.0156433546205617, 0.0156453782972815, 0.0156435539924481, 0.0156446445415459, 0.0156450311541552, 0.0156442460792439, 0.0156440776157589, 0.0156445361222181, 0.0156447966212739, 0.0156445924170578, 0.0156442556362475, 0.0156441547185099, 0.0156443453315228, 0.0156446187099196, 0.0156447412763282, 0.0156446383130672, 0.0156444128573558, 0.015644237795156, 0.0156442265153088, 0.0156443692208916, 0.0156445588665, 0.0156446719298276, 0.0156446455499918, 0.0156445071180889, 0.0156443476205459, 0.0156442624304543, 0.0156442967256203, 0.0156444244552603
flux1:, 0.661371237458196, 0.0159634993051642, 0.0159633607730986, 0.0159633244566581, 0.015963417552089, 0.0159635898513593, 0.0159637379744495, 0.0159637650059824, 0.0159636434076011, 0.0159634416669322, 0.0159632909996247, 0.0159633032166005, 0.0159634869539119, 0.0159637227320587, 0.0159638309608581, 0.0159637059170619, 0.0159634252500744, 0.0159632283767087, 0.0159633277900063, 0.0159636663412864, 0.01596387113386, 0.0159636092126495, 0.0159631540320293, 0.0159633364744075, 0.0159641316739517, 0.0159637222388646, 0.0159626069334084, 0.0159644652311519, 0.0159624001312778, 0.015965152010852, 0.0159632493058432, 0.0159622613097166, 0.0159632493058432, 0.015965152010852, 0.0159624001312778, 0.0159644652311519, 0.0159626069334084, 0.0159637222388646, 0.0159641316739517, 0.0159633364744075, 0.0159631540320293, 0.0159636092126495, 0.01596387113386, 0.0159636663412864, 0.0159633277900063, 0.0159632283767087, 0.0159634252500744, 0.0159637059170619, 0.0159638309608581, 0.0159637227320587, 0.0159634869539119, 0.0159633032166005, 0.0159632909996247, 0.0159634416669322, 0.0159636434076011, 0.0159637650059825, 0.0159637379744495, 0.0159635898513593, 0.015963417552089, 0.0159633244566581, 0.0159633607730986, 0.0159634993051642
flux1:, 0.661633686361949, 0.0162746962807074, 0.0162745480676897, 0.0162745103846613, 0.0162746111749329, 0.0162747953279763, 0.0162749520361514, 0.0162749791352961, 0.0162748493034683, 0.016274636472704, 0.016274478928066, 0.0162744925638002, 0.0162746845461925, 0.0162749295772357, 0.0162750420544673, 0.016274914233656, 0.0162746268817745, 0.0162744248179978, 0.0162745235058454, 0.0162748638121418, 0.0162750685388, 0.0162748045363017, 0.0162743524101239, 0.0162745486473201, 0.0162753536985752, 0.0162749221349743, 0.0162737836084729, 0.0162756752720664, 0.016273569350439, 0.0162763848032305, 0.0162744518542622, 0.0162734466145141, 0.0162744518542622, 0.0162763848032305, 0.016273569350439, 0.0162756752720664, 0.0162737836084729, 0.0162749221349743, 0.0162753536985752, 0.0162745486473201, 0.0162743524101239, 0.0162748045363017, 0.0162750685388, 0.0162748638121418, 0.0162745235058454, 0.0162744248179978, 0.0162746268817745, 0.016274914233656, 0.0162750420544673, 0.0162749295772357, 0.0162746845461925, 0.0162744925638002, 0.016274478928066, 0.016274636472704, 0.0162748493034683, 0.016274979135296, 0.0162749520361514, 0.0162747953279763, 0.0162746111749329, 0.0162745103846613, 0.0162745480676897, 0.0162746962807074
flux1:, 0.661896135265702, 0.0165773069787639, 0.0165771504059473, 0.0165771120065178, 0.0165772200762336, 0.0165774148489093, 0.0165775788335867, 0.0165776054129663, 0.0165774678451242, 0.0165772452097532, 0.016577082075769, 0.0165770976232609, 0.016577297236493, 0.0165775501796881, 0.0165776656859962, 0.0165775347680002, 0.0165772415023267, 0.0165770355733821, 0.016577134513291, 0.0165774765957829, 0.0165776804664793, 0.0165774134940972, 0.0165769639420546, 0.016577173698555, 0.016577988420241, 0.0165775357023565, 0.0165763757632734, 0.0165783001643389, 0.0165761540083099, 0.0165790306755756, 0.0165770675211554, 0.0165760451300663, 0.0165770675211554, 0.0165790306755756, 0.0165761540083099, 0.0165783001643389, 0.0165763757632734, 0.0165775357023565, 0.016577988420241, 0.016577173698555, 0.0165769639420546, 0.0165774134940972, 0.0165776804664793, 0.0165774765957829, 0.016577134513291, 0.0165770355733821, 0.0165772415023267, 0.0165775347680002, 0.0165776656859962, 0.0165775501796881, 0.016577297236493, 0.0165770976232609, 0.016577082075769, 0.0165772452097532, 0.0165774678451242, 0.0165776054129663, 0.0165775788335867, 0.0165774148489093, 0.0165772200762336, 0.0165771120065178, 0.0165771504059473, 0.0165773069787639
flux1:, 0.662158584169456, 0.0168706325097354, 0.0168704690549772, 0.0168704305454905, 0.0168705452614171, 0.0168707491531405, 0.0168709189425144, 0.0168709444462343, 0.0168707998457221, 0.016870568952502, 0.0168704016850774, 0.0168704196186312, 0.016870626057358, 0.0168708853198548, 0.016871002465808, 0.0168708681350553, 0.0168705698974513, 0.0168703616647934, 0.016870462004352, 0.016870805900996, 0.016871007989969, 0.0168707369478417, 0.0168702893047362, 0.016870512229411, 0.0168713365312239, 0.0168708638957356, 0.0168696846007628, 0.0168716410979408, 0.0168694552855134, 0.0168723904590557, 0.0168703970051659, 0.0168693575113144, 0.0168703970051659, 0.0168723904590557, 0.0168694552855134, 0.0168716410979408, 0.0168696846007627, 0.0168708638957356, 0.0168713365312239, 0.016870512229411, 0.0168702893047362, 0.0168707369478417, 0.016871007989969, 0.016870805900996, 0.016870462004352, 0.0168703616647934, 0.0168705698974513, 0.0168708681350553, 0.016871002465808, 0.0168708853198548, 0.016870626057358, 0.0168704196186312, 0.0168704016850774, 0.016870568952502, 0.0168707998457221, 0.0168709444462343, 0.0168709189425144, 0.0168707491531405, 0.0168705452614171, 0.0168704305454905, 0.0168704690549772, 0.0168706325097354
flux1:, 0.662421033073209, 0.0171539861556107, 0.0171538174044686, 0.0171537793110181, 0.0171538998190484, 0.0171541110936082, 0.0171542850979532, 0.0171543090342452, 0.0171541583116131, 0.0171539209389942, 0.0171537511202023, 0.0171537718666991, 0.0171539841353014, 0.0171542479008506, 0.0171543651652615, 0.0171542271353707, 0.0171539250351333, 0.0171537162684052, 0.017153819290589, 0.0171541650359849, 0.0171543642874261, 0.0171540878909025, 0.0171536413371206, 0.0171538770203252, 0.0171547108977459, 0.0171542198179638, 0.0171530234401406, 0.01715501136572, 0.0171527864736512, 0.0171557771247189, 0.0171537531718194, 0.0171526965914044, 0.0171537531718194, 0.0171557771247189, 0.0171527864736512, 0.01715501136572, 0.0171530234401406, 0.0171542198179638, 0.0171547108977459, 0.0171538770203252, 0.0171536413371206, 0.0171540878909025, 0.0171543642874261, 0.0171541650359849, 0.017153819290589, 0.0171537162684052, 0.0171539250351333, 0.0171542271353707, 0.0171543651652615, 0.0171542479008506, 0.0171539841353014, 0.0171537718666991, 0.0171537511202023, 0.0171539209389942, 0.0171541583116131, 0.0171543090342452, 0.0171542850979532, 0.0171541110936082, 0.0171538998190484, 0.0171537793110181, 0.0171538174044686, 0.0171539861556107
flux1:, 0.662683481976962, 0.0174266960198633, 0.0174265236130185, 0.0174264863502435, 0.017426611583078, 0.0174268283095442, 0.0174270048704721, 0.0174270268402658, 0.0174268711050638, 0.0174266292241209, 0.0174264585161328, 0.0174264824292674, 0.0174266993509803, 0.0174269656175372, 0.017427081390447, 0.0174269394269432, 0.0174266347303722, 0.0174264273710854, 0.0174265344545493, 0.0174268820605706, 0.0174270773001706, 0.0174267941139737, 0.0174263477114098, 0.017426595702585, 0.0174274392270603, 0.017426931379688, 0.0174257203704138, 0.0174277390157907, 0.017425475630996, 0.017428518446488, 0.0174264637225793, 0.0174253900531461, 0.0174264637225793, 0.017428518446488, 0.017425475630996, 0.0174277390157907, 0.0174257203704138, 0.017426931379688, 0.0174274392270603, 0.017426595702585, 0.0174263477114098, 0.0174267941139737, 0.0174270773001706, 0.0174268820605706, 0.0174265344545493, 0.0174264273710854, 0.0174266347303722, 0.0174269394269432, 0.017427081390447, 0.0174269656175372, 0.0174266993509803, 0.0174264824292674, 0.0174264585161328, 0.0174266292241209, 0.0174268711050638, 0.0174270268402658, 0.0174270048704721, 0.0174268283095442, 0.017426611583078, 0.0174264863502435, 0.0174265236130185, 0.0174266960198633
flux1:, 0.662945930880715, 0.017688107655499, 0.0176879332352823, 0.0176878970823735, 0.017688025778178, 0.0176882458803851, 0.0176884233217403, 0.0176884430414129, 0.0176882835842434, 0.0176880393114072, 0.0176878694080878, 0.0176878967470663, 0.0176881169816031, 0.01768838360671, 0.0176884962353508, 0.017688350175258, 0.0176880442879946, 0.017687840405897, 0.017687952981683, 0.017688302419881, 0.017688492372276, 0.017688200851456, 0.0176877535836681, 0.0176880134086511, 0.0176888667132312, 0.0176883439385683, 0.0176871208845773, 0.01768916948513, 0.0176868682191553, 0.0176899596442469, 0.0176878738430456, 0.0176867830792172, 0.0176878738430456, 0.0176899596442469, 0.0176868682191553, 0.01768916948513, 0.0176871208845773, 0.0176883439385683, 0.0176888667132312, 0.0176880134086512, 0.0176877535836681, 0.017688200851456, 0.017688492372276, 0.017688302419881, 0.017687952981683, 0.017687840405897, 0.0176880442879946, 0.017688350175258, 0.0176884962353508, 0.01768838360671, 0.0176881169816031, 0.0176878967470663, 0.0176878694080878, 0.0176880393114072, 0.0176882835842434, 0.0176884430414129, 0.0176884233217403, 0.0176882458803851, 0.017688025778178, 0.0176878970823735, 0.0176879332352823, 0.017688107655499
flux1:, 0.663208379784469, 0.0179375866575707, 0.0179374118163404, 0.0179373769018754, 0.0179375076335723, 0.0179377289461909, 0.017937905624176, 0.0179379229410276, 0.0179377612061109, 0.0179375167494069, 0.0179373493276764, 0.0179373802416525, 0.0179376023111112, 0.0179378670635776, 0.0179379748994901, 0.0179378246667017, 0.0179375191090448, 0.0179373208524846, 0.0179374403587276, 0.0179377915454308, 0.0179379748573163, 0.0179376733938148, 0.0179372242090312, 0.0179374953863178, 0.0179383586470258, 0.0179378229037186, 0.0179365904802704, 0.0179386682002592, 0.0179363297064497, 0.0179394659925329, 0.0179373488156165, 0.0179362409663498, 0.0179373488156165, 0.0179394659925329, 0.0179363297064497, 0.0179386682002592, 0.0179365904802704, 0.0179378229037186, 0.0179383586470258, 0.0179374953863178, 0.0179372242090312, 0.0179376733938148, 0.0179379748573163, 0.0179377915454308, 0.0179374403587276, 0.0179373208524846, 0.0179375191090448, 0.0179378246667017, 0.0179379748994901, 0.0179378670635777, 0.0179376023111112, 0.0179373802416525, 0.0179373493276764, 0.0179375167494069, 0.0179377612061109, 0.0179379229410276, 0.017937905624176, 0.0179377289461909, 0.0179375076335723, 0.0179373769018754, 0.0179374118163405, 0.0179375866575707
flux1:, 0.663470828688222, 0.0181745212065531, 0.018174347439584, 0.0181743137363208, 0.0181744449505755, 0.0181746652794144, 0.0181748396295692, 0.0181748545289545, 0.018174692077969, 0.0181744496788121, 0.0181742863518825, 0.0181743208711173, 0.0181745431935432, 0.0181748038096356, 0.0181749052550701, 0.0181747508706066, 0.0181744472463475, 0.0181742567882178, 0.0181743846245141, 0.018174737409412, 0.0181749126778335, 0.0181745996512303, 0.018174147506715, 0.0181744295619745, 0.0181753029753742, 0.0181747562910432, 0.018173517212719, 0.0181756231308221, 0.0181732481236974, 0.0181764253803332, 0.0181742765819456, 0.0181731516887682, 0.0181742765819456, 0.0181764253803332, 0.0181732481236974, 0.0181756231308221, 0.018173517212719, 0.0181747562910432, 0.0181753029753742, 0.0181744295619745, 0.018174147506715, 0.0181745996512302, 0.0181749126778335, 0.018174737409412, 0.0181743846245141, 0.0181742567882178, 0.0181744472463475, 0.0181747508706066, 0.0181749052550701, 0.0181748038096356, 0.0181745431935432, 0.0181743208711173, 0.0181742863518825, 0.0181744496788121, 0.018174692077969, 0.0181748545289545, 0.0181748396295692, 0.0181746652794144, 0.0181744449505755, 0.0181743137363208, 0.018174347439584, 0.0181745212065531
flux1:, 0.663733277591975, 0.0183983245490927, 0.0183981532143915, 0.018398120544574, 0.0183982506089673, 0.0183984677928909, 0.0183986383717122, 0.0183986509752217, 0.0183984894436569, 0.0183982513164981, 0.0183980935910032, 0.0183981316253804, 0.018398352554957, 0.0183986067970739, 0.0183987003488384, 0.0183985419353625, 0.0183982418950047, 0.0183980613760684, 0.0183981988591854, 0.0183985530180136, 0.0183987188230859, 0.018398392653907, 0.0183979365601358, 0.0183982290383769, 0.0183991127959876, 0.0183985572152343, 0.0183973141858244, 0.0183994472818943, 0.0183970365581222, 0.0184002508075517, 0.0183980702406392, 0.018396928396278, 0.0183980702406392, 0.0184002508075517, 0.0183970365581222, 0.0183994472818943, 0.0183973141858244, 0.0183985572152342, 0.0183991127959876, 0.0183982290383769, 0.0183979365601358, 0.018398392653907, 0.0183987188230859, 0.0183985530180136, 0.0183981988591854, 0.0183980613760684, 0.0183982418950047, 0.0183985419353625, 0.0183987003488384, 0.0183986067970739, 0.0183983525549569, 0.0183981316253804, 0.0183980935910032, 0.0183982513164981, 0.0183984894436569, 0.0183986509752217, 0.0183986383717122, 0.0183984677928909, 0.0183982506089673, 0.018398120544574, 0.0183981532143915, 0.0183983245490927
flux1:, 0.663995726495728, 0.0186084374028215, 0.0186082696898949, 0.0186082377410029, 0.0186083649973877, 0.0186085769691102, 0.0186087424883828, 0.018608753042967, 0.0186085940906632, 0.0186083623629256, 0.0186082116017662, 0.0186082529469011, 0.0186084708193759, 0.0186087165350347, 0.0186088008240753, 0.0186086386043284, 0.0186083438038548, 0.0186081752754007, 0.0186083235979487, 0.0186086788296833, 0.0186088337707663, 0.0186084929745887, 0.0186080320376917, 0.018608334512597, 0.0186092287729669, 0.018608666304392, 0.0186074219673979, 0.0186095811109794, 0.0186071355712473, 0.0186103828038991, 0.0186081704658756, 0.018607011832662, 0.0186081704658756, 0.0186103828038991, 0.0186071355712473, 0.0186095811109794, 0.0186074219673979, 0.018608666304392, 0.0186092287729669, 0.018608334512597, 0.0186080320376917, 0.0186084929745887, 0.0186088337707663, 0.0186086788296832, 0.0186083235979487, 0.0186081752754007, 0.0186083438038548, 0.0186086386043284, 0.0186088008240753, 0.0186087165350347, 0.0186084708193759, 0.0186082529469011, 0.0186082116017662, 0.0186083623629256, 0.0186085940906632, 0.018608753042967, 0.0186087424883828, 0.0186085769691102, 0.0186083649973877, 0.0186082377410029, 0.0186082696898949, 0.0186084374028215
flux1:, 0.664258175399482, 0.0188043302721436, 0.0188041671812309, 0.0188041355314809, 0.0188042583531148, 0.0188044631961573, 0.0188046225484638, 0.0188046314069113, 0.0188044766648191, 0.0188042533195844, 0.0188041107120191, 0.0188041550627833, 0.0188043682444246, 0.0188046034233345, 0.0188046772485316, 0.0188045115376773, 0.0188042235942878, 0.0188040689621365, 0.0188042291556963, 0.0188045850844402, 0.0188047278185933, 0.01880437105911, 0.0188039045201011, 0.0188042166001935, 0.0188051214595832, 0.0188045540235135, 0.0188033109147772, 0.0188054948558567, 0.0188030155268687, 0.0188062917562466, 0.0188040478329609, 0.0188028726603904, 0.0188040478329609, 0.0188062917562466, 0.0188030155268687, 0.0188054948558567, 0.0188033109147772, 0.0188045540235135, 0.0188051214595832, 0.0188042166001935, 0.0188039045201011, 0.01880437105911, 0.0188047278185933, 0.0188045850844402, 0.0188042291556963, 0.0188040689621365, 0.0188042235942878, 0.0188045115376773, 0.0188046772485316, 0.0188046034233345, 0.0188043682444246, 0.0188041550627833, 0.0188041107120191, 0.0188042533195844, 0.0188044766648191, 0.0188046314069113, 0.0188046225484638, 0.0188044631961574, 0.0188042583531148, 0.0188041355314809, 0.0188041671812309, 0.0188043302721436
flux1:, 0.664520624303235, 0.01898550566218, 0.018985347994858, 0.0189853161471539, 0.0189854329969274, 0.018985628996189, 0.0189857812705398, 0.0189857888642351, 0.0189856398796876, 0.0189854267034974, 0.0189852932436463, 0.0189853402145122, 0.0189855471526567, 0.0189857699796958, 0.0189858323346351, 0.0189856635268185, 0.0189853839732589, 0.0189852449451262, 0.018985417849139, 0.0189857740306402, 0.0189859033120245, 0.0189855294512238, 0.0189850567206585, 0.0189853780521215, 0.0189862935148525, 0.0189857228934883, 0.0189844833973925, 0.0189866907597637, 0.0189841788155418, 0.0189874801308798, 0.0189852050372893, 0.0189840136781309, 0.0189852050372893, 0.0189874801308798, 0.0189841788155418, 0.0189866907597637, 0.0189844833973925, 0.0189857228934883, 0.0189862935148525, 0.0189853780521215, 0.0189850567206585, 0.0189855294512238, 0.0189859033120245, 0.0189857740306402, 0.018985417849139, 0.0189852449451262, 0.0189853839732589, 0.0189856635268185, 0.0189858323346351, 0.0189857699796957, 0.0189855471526567, 0.0189853402145122, 0.0189852932436463, 0.0189854267034974, 0.0189856398796876, 0.0189857888642351, 0.0189857812705398, 0.018985628996189, 0.0189854329969274, 0.0189853161471539, 0.018985347994858, 0.01898550566218
flux1:, 0.664783073206988, 0.0191515001783797, 0.0191513485397794, 0.0191513159622809, 0.0191514254492246, 0.0191516111329229, 0.0191517556199953, 0.0191517624253396, 0.0191516206082858, 0.0191514191462079, 0.0191512956207046, 0.0191513447719276, 0.0191515440450256, 0.019151752947087, 0.0191518030388855, 0.0191516315886342, 0.0191513618278748, 0.0191512398660058, 0.0191514261034865, 0.0191517820359879, 0.0191518967547776, 0.0191515048984605, 0.0191510255853359, 0.0191513558514759, 0.0191522818010681, 0.0191517095927086, 0.0191504759032746, 0.0191527051808046, 0.0191501619624578, 0.0191534845775795, 0.0191511789937168, 0.0191499719181054, 0.0191511789937168, 0.0191534845775795, 0.0191501619624578, 0.0191527051808046, 0.0191504759032745, 0.0191517095927086, 0.0191522818010681, 0.0191513558514759, 0.0191510255853359, 0.0191515048984605, 0.0191518967547776, 0.0191517820359879, 0.0191514261034865, 0.0191512398660058, 0.0191513618278748, 0.0191516315886342, 0.0191518030388855, 0.019151752947087, 0.0191515440450256, 0.0191513447719276, 0.0191512956207046, 0.0191514191462079, 0.0191516206082858, 0.0191517624253396, 0.0191517556199953, 0.0191516111329229, 0.0191514254492246, 0.0191513159622809, 0.0191513485397794, 0.0191515001783797
flux1:, 0.665045522110741, 0.0193018864996974, 0.0193017413118909, 0.0193017074829244, 0.0193018084142, 0.0193019825853634, 0.0193021187724026, 0.0193021252726848, 0.0193019918453562, 0.0193018033651481, 0.0193016903502121, 0.0193017412185186, 0.019301931583534, 0.0193021252684394, 0.0193021625280836, 0.0193019889274632, 0.0193017301895423, 0.0193016264703509, 0.0193018264312003, 0.0193021815700962, 0.019302280789411, 0.0193018703264028, 0.0193013842603331, 0.0193017231778391, 0.019302659350085, 0.019302086928975, 0.0193008610170186, 0.0193031105729892, 0.0193005376061257, 0.0193038779030605, 0.0193015428040105, 0.0193003206110108, 0.0193015428040105, 0.0193038779030605, 0.0193005376061257, 0.0193031105729892, 0.0193008610170186, 0.019302086928975, 0.019302659350085, 0.0193017231778391, 0.0193013842603331, 0.0193018703264028, 0.019302280789411, 0.0193021815700962, 0.0193018264312003, 0.0193016264703509, 0.0193017301895423, 0.0193019889274632, 0.0193021625280836, 0.0193021252684394, 0.019301931583534, 0.0193017412185186, 0.0193016903502121, 0.0193018033651481, 0.0193019918453562, 0.0193021252726848, 0.0193021187724026, 0.0193019825853634, 0.0193018084142, 0.0193017074829244, 0.0193017413118909, 0.0193018864996974
flux1:, 0.665307971014495, 0.0194362752136911, 0.0194361367391466, 0.019436101193876, 0.0194361926196283, 0.0194363543758499, 0.0194364819318558, 0.0194364885766607, 0.0194363645290472, 0.0194361899958306, 0.0194360878635577, 0.0194361399957285, 0.0194363204307969, 0.0194364979167999, 0.0194365220008415, 0.0194363467535235, 0.0194361000563514, 0.0194360154385532, 0.0194362292709239, 0.0194365830464925, 0.0194366660358785, 0.01943623666949, 0.0194357439154455, 0.0194360912277584, 0.0194370371868603, 0.0194364656700354, 0.0194352492573352, 0.0194375173269157, 0.0194349163359168, 0.0194382709019866, 0.019435907580771, 0.0194346710069784, 0.019435907580771, 0.0194382709019866, 0.0194349163359168, 0.0194375173269157, 0.0194352492573352, 0.0194364656700354, 0.0194370371868603, 0.0194360912277584, 0.0194357439154455, 0.01943623666949, 0.0194366660358784, 0.0194365830464925, 0.0194362292709239, 0.0194360154385532, 0.0194361000563514, 0.0194363467535235, 0.0194365220008415, 0.0194364979167999, 0.0194363204307969, 0.0194361399957285, 0.0194360878635577, 0.0194361899958306, 0.0194363645290472, 0.0194364885766607, 0.0194364819318558, 0.0194363543758499, 0.0194361926196283, 0.019436101193876, 0.0194361367391466, 0.0194362752136911
flux1:, 0.665570419918248, 0.0195543165024354, 0.0195541848758409, 0.0195541472519505, 0.0195542285007217, 0.0195543772414793, 0.0195544959938355, 0.0195545031582683, 0.0195543892115541, 0.0195542292739363, 0.0195541382071359, 0.019554191194677, 0.0195543609350767, 0.019554521569866, 0.0195545323537178, 0.0195543559473063, 0.0195541220631219, 0.0195540570655336, 0.0195542846753731, 0.019554636512686, 0.0195547027767457, 0.0195542545473021, 0.0195537554124802, 0.0195541108807262, 0.0195550659995571, 0.0195544962218364, 0.0195532907630268, 0.0195555754588206, 0.0195529483772735, 0.0195563140345684, 0.0195539241170516, 0.0195526740418861, 0.0195539241170516, 0.0195563140345684, 0.0195529483772735, 0.0195555754588206, 0.0195532907630268, 0.0195544962218364, 0.0195550659995571, 0.0195541108807262, 0.0195537554124802, 0.0195542545473021, 0.0195547027767457, 0.019554636512686, 0.0195542846753731, 0.0195540570655336, 0.0195541220631219, 0.0195543559473063, 0.0195545323537178, 0.019554521569866, 0.0195543609350767, 0.019554191194677, 0.0195541382071359, 0.0195542292739363, 0.0195543892115541, 0.0195545031582683, 0.0195544959938355, 0.0195543772414793, 0.0195542285007217, 0.0195541472519505, 0.0195541848758409, 0.0195543165024354
flux1:, 0.665832868822001, 0.0196557016687653, 0.0196555769350254, 0.0196555370146654, 0.0196556077175242, 0.0196557431390083, 0.0196558530431767, 0.0196558609892491, 0.0196557575690226, 0.0196556125570652, 0.0196555325715497, 0.0196555860845369, 0.0196557446502773, 0.019655888118827, 0.0196558856822828, 0.0196557085603707, 0.0196554879893606, 0.0196554427791734, 0.0196556838377324, 0.0196560331777165, 0.0196560824786294, 0.0196556157761852, 0.0196551108088779, 0.0196554742009409, 0.0196564376463757, 0.019655870144387, 0.0196546768170263, 0.0196569761375212, 0.0196543251142056, 0.0196576989406203, 0.0196552843918013, 0.0196540218392553, 0.0196552843918013, 0.0196576989406202, 0.0196543251142056, 0.0196569761375212, 0.0196546768170263, 0.019655870144387, 0.0196564376463757, 0.0196554742009409, 0.0196551108088779, 0.0196556157761852, 0.0196560824786294, 0.0196560331777165, 0.0196556838377324, 0.0196554427791734, 0.0196554879893606, 0.0196557085603707, 0.0196558856822828, 0.019655888118827, 0.0196557446502773, 0.0196555860845369, 0.0196555325715497, 0.0196556125570652, 0.0196557575690226, 0.0196558609892491, 0.0196558530431767, 0.0196557431390083, 0.0196556077175242, 0.0196555370146654, 0.0196555769350254, 0.0196557016687653
flux1:, 0.666095317725754, 0.0197401644930866, 0.0197400466489323, 0.0197400043943351, 0.0197400644964363, 0.0197401865744629, 0.019740287678742, 0.0197402965212013, 0.0197402037418155, 0.0197400736767047, 0.0197400046495692, 0.0197400584677503, 0.0197402056814114, 0.0197403320024985, 0.0197403166084463, 0.0197401391439178, 0.0197399320962537, 0.0197399064881931, 0.019740160446963, 0.0197405067675156, 0.0197405391403823, 0.019740054707092, 0.0197395446877074, 0.0197399157661048, 0.0197408864902166, 0.0197403214960371, 0.0197391411990197, 0.0197414530396671, 0.0197387804396248, 0.019742159780899, 0.0197397229022298, 0.0197384490389399, 0.0197397229022298, 0.019742159780899, 0.0197387804396248, 0.0197414530396671, 0.0197391411990197, 0.0197403214960371, 0.0197408864902166, 0.0197399157661048, 0.0197395446877074, 0.019740054707092, 0.0197405391403823, 0.0197405067675155, 0.019740160446963, 0.0197399064881931, 0.0197399320962537, 0.0197401391439178, 0.0197403166084463, 0.0197403320024985, 0.0197402056814114, 0.0197400584677504, 0.0197400046495691, 0.0197400736767047, 0.0197402037418155, 0.0197402965212013, 0.019740287678742, 0.0197401865744629, 0.0197400644964363, 0.0197400043943351, 0.0197400466489323, 0.0197401644930866
flux1:, 0.666357766629508, 0.0198074824118169, 0.0198073714482575, 0.0198073270287475, 0.0198073767876688, 0.0198074857498595, 0.0198075781574646, 0.0198075878361534, 0.0198075054971046, 0.0198073901118324, 0.0198073318139771, 0.019807385853315, 0.0198075218471818, 0.0198076313588625, 0.0198076034264546, 0.0198074258975205, 0.0198072322847572, 0.0198072257511187, 0.0198074918633745, 0.0198078346994106, 0.0198078504596018, 0.019807349381574, 0.0198068353062611, 0.0198072138155468, 0.0198081905532731, 0.0198076279979402, 0.0198064613581376, 0.0198087835247008, 0.0198060919250642, 0.0198094743975763, 0.019807017815231, 0.0198057339448661, 0.019807017815231, 0.0198094743975763, 0.0198060919250642, 0.0198087835247008, 0.0198064613581376, 0.0198076279979402, 0.0198081905532731, 0.0198072138155468, 0.0198068353062611, 0.019807349381574, 0.0198078504596018, 0.0198078346994106, 0.0198074918633745, 0.0198072257511187, 0.0198072322847572, 0.0198074258975205, 0.0198076034264546, 0.0198076313588625, 0.0198075218471818, 0.019807385853315, 0.0198073318139771, 0.0198073901118324, 0.0198075054971046, 0.0198075878361534, 0.0198075781574646, 0.0198074857498595, 0.0198073767876688, 0.0198073270287475, 0.0198073714482575, 0.0198074824118168
flux1:, 0.666620215533261, 0.0198574775094454, 0.01985737345225, 0.0198573272608195, 0.019857367231702, 0.0198574635206489, 0.0198575473515016, 0.0198575576120251, 0.0198574852066527, 0.0198573839765205, 0.0198573361074788, 0.0198573904405143, 0.0198575156525001, 0.0198576089873027, 0.0198575690610725, 0.0198573916314217, 0.0198572110678302, 0.0198572227589705, 0.0198575001068412, 0.0198578390681861, 0.0198578388101616, 0.0198573224990058, 0.0198568055565912, 0.0198571912110306, 0.0198581724846924, 0.0198576120115046, 0.0198564593982498, 0.0198587896219802, 0.0198560818024042, 0.0198594652867703, 0.0198569919310869, 0.0198556994851574, 0.0198569919310869, 0.0198594652867703, 0.0198560818024042, 0.0198587896219802, 0.0198564593982498, 0.0198576120115046, 0.0198581724846924, 0.0198571912110306, 0.0198568055565912, 0.0198573224990058, 0.0198578388101615, 0.0198578390681861, 0.0198575001068412, 0.0198572227589706, 0.0198572110678302, 0.0198573916314217, 0.0198575690610725, 0.0198576089873027, 0.0198575156525001, 0.0198573904405143, 0.0198573361074788, 0.0198573839765205, 0.0198574852066527, 0.0198575576120251, 0.0198575473515016, 0.0198574635206489, 0.019857367231702, 0.0198573272608195, 0.01985737345225, 0.0198574775094454
flux1:, 0.666882664437014, 0.0198900173172467, 0.0198899202627684, 0.0198898729209581, 0.0198899039291537, 0.0198899881587227, 0.019890063513333, 0.0198900738973934, 0.0198900106336247, 0.0198899228149362, 0.0198898850379854, 0.0198899399066902, 0.019890055065034, 0.0198901331160445, 0.0198900818326132, 0.0198899045368791, 0.0198897363508965, 0.0198897651253552, 0.0198900526511479, 0.0198903874372801, 0.0198903720246581, 0.0198898421892968, 0.0198893237324762, 0.0198897162047254, 0.0198907003355459, 0.0198901413227356, 0.0198890028694959, 0.0198913388236536, 0.0198886177513703, 0.0198920003772133, 0.0198895134538093, 0.0198882139791209, 0.0198895134538093, 0.0198920003772133, 0.0198886177513703, 0.0198913388236536, 0.0198890028694959, 0.0198901413227356, 0.0198907003355459, 0.0198897162047254, 0.0198893237324762, 0.0198898421892968, 0.0198903720246581, 0.0198903874372801, 0.0198900526511479, 0.0198897651253552, 0.0198897363508965, 0.0198899045368791, 0.0198900818326132, 0.0198901331160445, 0.019890055065034, 0.0198899399066902, 0.0198898850379854, 0.0198899228149362, 0.0198900106336247, 0.0198900738973934, 0.019890063513333, 0.0198899881587227, 0.0198899039291537, 0.0198898729209581, 0.0198899202627684, 0.0198900173172467
flux1:, 0.667145113340768, 0.0199050154128228, 0.0199049255567759, 0.0199048779072357, 0.0199049010098043, 0.0199049739170496, 0.0199050408447271, 0.0199050506909899, 0.0199049955232818, 0.019904920198243, 0.0199048921738006, 0.0199049479939489, 0.0199050540911595, 0.0199051179705468, 0.0199050560246284, 0.0199048787601302, 0.0199047220156949, 0.0199047664787645, 0.0199050630191296, 0.0199053934299172, 0.019905363976906, 0.0199048225865725, 0.0199043040984914, 0.0199047030099628, 0.0199056881364727, 0.0199051297285104, 0.0199040053608709, 0.0199063446780637, 0.0199036134877602, 0.019906993610307, 0.0199044965636421, 0.0199031917067224, 0.0199044965636421, 0.019906993610307, 0.0199036134877602, 0.0199063446780637, 0.0199040053608709, 0.0199051297285104, 0.0199056881364727, 0.0199047030099628, 0.0199043040984914, 0.0199048225865725, 0.019905363976906, 0.0199053934299172, 0.0199050630191296, 0.0199047664787645, 0.0199047220156949, 0.0199048787601302, 0.0199050560246284, 0.0199051179705468, 0.0199050540911595, 0.0199049479939489, 0.0199048921738006, 0.019904920198243, 0.0199049955232818, 0.0199050506909899, 0.0199050408447271, 0.0199049739170496, 0.0199049010098043, 0.0199048779072357, 0.0199049255567759, 0.0199050154128228
flux1:, 0.667407562244521, 0.019902431815898, 0.0199023494731309, 0.0199023025599272, 0.0199023189978948, 0.0199023813932325, 0.0199024398665916, 0.0199024483224, 0.0199023999934986, 0.0199023361190887, 0.0199023175345308, 0.0199023748910377, 0.0199024731480349, 0.0199025241398519, 0.0199024522512465, 0.0199022747766655, 0.019902128303801, 0.0199021868530499, 0.0199024911745048, 0.0199028171162649, 0.0199027749609012, 0.0199022242005556, 0.0199017072580516, 0.0199021121715621, 0.0199030962745299, 0.0199025374210233, 0.0199014268898992, 0.0199037671797099, 0.0199010291486073, 0.0199044053180462, 0.0199019017884449, 0.0199005932773665, 0.0199019017884449, 0.0199044053180462, 0.0199010291486073, 0.0199037671797099, 0.0199014268898992, 0.0199025374210233, 0.0199030962745299, 0.0199021121715621, 0.0199017072580516, 0.0199022242005556, 0.0199027749609012, 0.0199028171162649, 0.0199024911745048, 0.0199021868530499, 0.019902128303801, 0.0199022747766655, 0.0199024522512465, 0.0199025241398519, 0.0199024731480349, 0.0199023748910377, 0.0199023175345308, 0.0199023361190887, 0.0199023999934986, 0.0199024483224, 0.0199024398665916, 0.0199023813932326, 0.0199023189978948, 0.0199023025599272, 0.0199023494731309, 0.019902431815898
flux1:, 0.667670011148274, 0.0198822731771212, 0.019882198790987, 0.0198821538284022, 0.0198821649721577, 0.0198822176904721, 0.0198822675878109, 0.0198822736314908, 0.019882230722168, 0.0198821771806166, 0.0198821677748858, 0.0198822274080145, 0.0198823192298502, 0.0198823587391513, 0.0198822776223122, 0.0198820995636306, 0.0198819619972558, 0.0198820328732642, 0.0198823437075895, 0.0198826651940204, 0.0198826118639798, 0.0198820540836361, 0.0198815403185076, 0.0198819507336953, 0.0198829316669696, 0.019882371167861, 0.0198812740867019, 0.0198836129530848, 0.0198808714717625, 0.0198842423965341, 0.0198817361718874, 0.0198804257959914, 0.0198817361718874, 0.019884242396534, 0.0198808714717625, 0.0198836129530848, 0.019881274086702, 0.019882371167861, 0.0198829316669696, 0.0198819507336953, 0.0198815403185076, 0.0198820540836361, 0.0198826118639798, 0.0198826651940204, 0.0198823437075895, 0.0198820328732642, 0.0198819619972558, 0.0198820995636306, 0.0198822776223122, 0.0198823587391513, 0.0198823192298502, 0.0198822274080145, 0.0198821677748858, 0.0198821771806166, 0.019882230722168, 0.0198822736314908, 0.0198822675878109, 0.0198822176904721, 0.0198821649721577, 0.0198821538284022, 0.019882198790987, 0.0198822731771212
flux1:, 0.667932460052027, 0.0198445927580344, 0.0198445268986039, 0.0198444852298251, 0.0198444925203563, 0.0198445363755955, 0.0198445774722568, 0.0198445799451898, 0.0198445409297478, 0.0198444965782398, 0.0198444961599304, 0.0198445589427333, 0.0198446458676434, 0.0198446753680678, 0.0198445857056477, 0.0198444065693217, 0.0198442763949231, 0.0198443577353201, 0.0198446738134067, 0.0198449909611881, 0.0198449281332285, 0.0198443657928929, 0.0198438568525871, 0.019844272204444, 0.0198452477308691, 0.0198446842864208, 0.0198436001710629, 0.0198459352290217, 0.0198431937686843, 0.0198465582740757, 0.0198440532376074, 0.0198427428256967, 0.0198440532376074, 0.0198465582740757, 0.0198431937686843, 0.0198459352290217, 0.0198436001710629, 0.0198446842864208, 0.0198452477308691, 0.019844272204444, 0.0198438568525871, 0.0198443657928929, 0.0198449281332285, 0.0198449909611881, 0.0198446738134067, 0.0198443577353201, 0.0198442763949231, 0.0198444065693217, 0.0198445857056477, 0.0198446753680678, 0.0198446458676434, 0.0198445589427333, 0.0198444961599304, 0.0198444965782397, 0.0198445409297478, 0.0198445799451898, 0.0198445774722568, 0.0198445363755955, 0.0198444925203563, 0.019844485229825, 0.0198445268986039, 0.0198445927580344
flux1:, 0.668194908955781, 0.0197894902018298, 0.019789433552877, 0.0197893966005374, 0.0197894014893995, 0.0197894372349521, 0.0197894692042323, 0.0197894668513523, 0.0197894301564282, 0.0197893938737663, 0.0197894023317629, 0.0197894692395725, 0.0197895528834037, 0.0197895738653806, 0.0197894762869116, 0.0197892954798917, 0.0197891710844048, 0.0197892609792053, 0.0197895810620579, 0.0197898940811714, 0.0197898235355261, 0.0197892591475864, 0.0197887566566785, 0.0197891763173908, 0.019790144148754, 0.0197895764126542, 0.0197885047224169, 0.0197908336135289, 0.0197880956905423, 0.0197914526741067, 0.0197889527497038, 0.0197876441473155, 0.0197889527497038, 0.0197914526741067, 0.0197880956905422, 0.0197908336135289, 0.0197885047224169, 0.0197895764126542, 0.019790144148754, 0.0197891763173908, 0.0197887566566785, 0.0197892591475864, 0.0197898235355261, 0.0197898940811714, 0.0197895810620579, 0.0197892609792054, 0.0197891710844048, 0.0197892954798916, 0.0197894762869116, 0.0197895738653806, 0.0197895528834037, 0.0197894692395725, 0.0197894023317629, 0.0197893938737663, 0.0197894301564282, 0.0197894668513523, 0.0197894692042323, 0.0197894372349521, 0.0197894014893995, 0.0197893966005374, 0.019789433552877, 0.0197894902018298
flux1:, 0.668457357859534, 0.0197171110960062, 0.0197170644313855, 0.019717033642386, 0.0197170375333092, 0.0197170658300725, 0.0197170882536826, 0.0197170797705943, 0.0197170438346659, 0.0197170145628469, 0.0197170318690243, 0.0197171039422237, 0.0197171859404735, 0.0197171998621123, 0.0197170949286739, 0.0197169117845391, 0.0197167915105687, 0.0197168880568044, 0.0197172109625869, 0.0197175201416715, 0.0197174437129156, 0.0197168797838853, 0.0197163853076412, 0.0197168085917681, 0.019717766431573, 0.0197171930653986, 0.0197161332440122, 0.0197184536504331, 0.019715722789056, 0.0197190711744762, 0.0197165802711506, 0.0197152753175435, 0.0197165802711506, 0.0197190711744762, 0.019715722789056, 0.0197184536504331, 0.0197161332440122, 0.0197171930653986, 0.0197177664315731, 0.0197168085917681, 0.0197163853076412, 0.0197168797838853, 0.0197174437129156, 0.0197175201416715, 0.0197172109625869, 0.0197168880568044, 0.0197167915105687, 0.0197169117845392, 0.0197170949286739, 0.0197171998621123, 0.0197171859404735, 0.0197171039422237, 0.0197170318690243, 0.0197170145628469, 0.0197170438346659, 0.0197170797705943, 0.0197170882536826, 0.0197170658300725, 0.0197170375333092, 0.019717033642386, 0.0197170644313855, 0.0197171110960062
flux1:, 0.668719806763287, 0.0196276463295372, 0.019627610480227, 0.0196275872675826, 0.0196275914624995, 0.0196276128560613, 0.0196276252435758, 0.019627609328132, 0.0196275726591235, 0.0196275494381044, 0.0196275756420563, 0.0196276539437121, 0.0196277358935129, 0.0196277441360583, 0.0196276323314458, 0.0196274461416096, 0.0196273283429774, 0.0196274296966927, 0.0196277543229305, 0.0196280600102303, 0.01962797953629, 0.0196274185098132, 0.0196269335210022, 0.0196273596938544, 0.0196283052815942, 0.0196277250088282, 0.019626676523828, 0.0196289861804887, 0.0196262658748006, 0.0196296045658541, 0.0196271265229125, 0.0196258270284031, 0.0196271265229125, 0.0196296045658541, 0.0196262658748006, 0.0196289861804887, 0.019626676523828, 0.0196277250088282, 0.0196283052815942, 0.0196273596938544, 0.0196269335210022, 0.0196274185098132, 0.01962797953629, 0.0196280600102303, 0.0196277543229305, 0.0196274296966927, 0.0196273283429774, 0.0196274461416096, 0.0196276323314458, 0.0196277441360583, 0.0196277358935129, 0.0196276539437121, 0.0196275756420563, 0.0196275494381044, 0.0196275726591235, 0.019627609328132, 0.0196276252435758, 0.0196276128560613, 0.0196275914624995, 0.0196275872675826, 0.019627610480227, 0.0196276463295372
flux1:, 0.66898225566704, 0.0195213312486476, 0.0195213070623055, 0.019521292746934, 0.0195212983989166, 0.0195213133067202, 0.0195213151229215, 0.0195212905288502, 0.0195212517573648, 0.0195212337516996, 0.0195212689679136, 0.0195213545381324, 0.019521437942494, 0.019521441771959, 0.0195213235005065, 0.0195211335491835, 0.0195210166457435, 0.019521121069583, 0.0195214464098963, 0.0195217489905828, 0.01952166626164, 0.0195211104645811, 0.0195206363145352, 0.0195210646034563, 0.0195219957589869, 0.0195214074168241, 0.0195203697961322, 0.0195226665009303, 0.0195199601769924, 0.0195232880132573, 0.0195208265477168, 0.0195195342719815, 0.0195208265477168, 0.0195232880132573, 0.0195199601769924, 0.0195226665009303, 0.0195203697961322, 0.0195214074168241, 0.0195219957589869, 0.0195210646034563, 0.0195206363145352, 0.0195211104645811, 0.01952166626164, 0.0195217489905828, 0.0195214464098963, 0.019521121069583, 0.0195210166457435, 0.0195211335491835, 0.0195213235005065, 0.019521441771959, 0.019521437942494, 0.0195213545381324, 0.0195212689679136, 0.0195212337516996, 0.0195212517573648, 0.0195212905288502, 0.0195213151229215, 0.0195213133067202, 0.0195212983989166, 0.019521292746934, 0.0195213070623055, 0.0195213312486476
flux1:, 0.669244704570794, 0.0193984446167383, 0.0193984329120729, 0.0193984286674449, 0.0193984367426303, 0.0193984454513974, 0.0193984361499581, 0.0193984017400078, 0.0193983596659634, 0.0193983461824526, 0.0193983905707777, 0.0193984843798319, 0.0193985705963375, 0.0193985711325898, 0.0193984467234447, 0.0193982523248672, 0.0193981348545559, 0.019398240759398, 0.0193985659144192, 0.0193988657852563, 0.0193987824943133, 0.0193982340876135, 0.0193977719823304, 0.0193982015904376, 0.0193991162570292, 0.0193985188442927, 0.0193974917088484, 0.0193997733307307, 0.0193970843100142, 0.0194004000258818, 0.0193979586835756, 0.0193966753154919, 0.0193979586835756, 0.0194004000258818, 0.0193970843100142, 0.0193997733307307, 0.0193974917088484, 0.0193985188442927, 0.0193991162570292, 0.0193982015904376, 0.0193977719823304, 0.0193982340876135, 0.0193987824943133, 0.0193988657852563, 0.0193985659144192, 0.019398240759398, 0.0193981348545559, 0.0193982523248672, 0.0193984467234447, 0.0193985711325898, 0.0193985705963375, 0.0193984843798319, 0.0193983905707777, 0.0193983461824526, 0.0193983596659634, 0.0193984017400078, 0.0193984361499581, 0.0193984454513974, 0.0193984367426303, 0.0193984286674449, 0.0193984329120729, 0.0193984446167383
flux1:, 0.669507153474547, 0.0192593073853723, 0.0192593089039606, 0.0192593157063705, 0.0192593269564332, 0.0192593296295257, 0.0192593086910981, 0.0192592634871831, 0.0192592171179844, 0.0192592076139713, 0.0192592613545963, 0.019259364256947, 0.0192594544528758, 0.0192594526470755, 0.0192593223643779, 0.0192591229006172, 0.0192590035668327, 0.0192591095462039, 0.01925943372862, 0.0192597312710848, 0.0192596489678941, 0.0192591099036744, 0.0192586608855298, 0.0192590910073457, 0.0192599872920249, 0.0192593800116703, 0.0192583631031381, 0.0192606275880615, 0.019257959053149, 0.0192612612415766, 0.0192588433532542, 0.019257570492799, 0.0192588433532542, 0.0192612612415766, 0.0192579590531489, 0.0192606275880615, 0.0192583631031381, 0.0192593800116703, 0.0192599872920249, 0.0192590910073457, 0.0192586608855298, 0.0192591099036744, 0.0192596489678941, 0.0192597312710847, 0.01925943372862, 0.019259109546204, 0.0192590035668327, 0.0192591229006172, 0.0192593223643779, 0.0192594526470755, 0.0192594544528758, 0.019259364256947, 0.0192592613545963, 0.0192592076139713, 0.0192592171179844, 0.0192592634871831, 0.0192593086910981, 0.0192593296295257, 0.0192593269564332, 0.0192593157063705, 0.0192593089039607, 0.0192593073853723
flux1:, 0.6697696023783, 0.019104281284529, 0.0191042966428689, 0.0191043152297766, 0.0191043301759096, 0.0191043268697449, 0.019104293842268, 0.0191042370702394, 0.0191041856490621, 0.0191041797315091, 0.019104242995976, 0.0191043556872997, 0.0191044508028429, 0.0191044474237086, 0.0191043114818284, 0.0191041064395225, 0.0191039841521223, 0.0191040890084597, 0.0191044115423988, 0.0191047070954576, 0.0191046271454003, 0.0191040991315306, 0.0191036640669299, 0.0191040939052388, 0.0191049701151151, 0.0191043524100024, 0.0191033456127912, 0.0191055909876417, 0.0191029459511307, 0.0191062330333937, 0.0191038416769403, 0.0191025808195874, 0.0191038416769403, 0.0191062330333937, 0.0191029459511308, 0.0191055909876417, 0.0191033456127912, 0.0191043524100024, 0.0191049701151151, 0.0191040939052388, 0.0191036640669299, 0.0191040991315306, 0.0191046271454003, 0.0191047070954576, 0.0191044115423988, 0.0191040890084597, 0.0191039841521223, 0.0191041064395225, 0.0191043114818284, 0.0191044474237086, 0.0191044508028429, 0.0191043556872997, 0.0191042429959761, 0.019104179731509, 0.0191041856490621, 0.0191042370702394, 0.019104293842268, 0.0191043268697449, 0.0191043301759096, 0.0191043152297766, 0.0191042966428689, 0.019104281284529
flux1:, 0.670032051282053, 0.0189337672415152, 0.0189337968860987, 0.0189338277245468, 0.0189338466532824, 0.0189338373414189, 0.0189337918803175, 0.0189337230072525, 0.0189336660305192, 0.0189336634464722, 0.0189337363664631, 0.018933859345662, 0.0189339600665213, 0.0189339556954853, 0.0189338142782125, 0.0189336032825307, 0.0189334771910086, 0.0189335799531917, 0.0189339002684298, 0.0189341941022089, 0.0189341176515142, 0.018933602124576, 0.0189331816976284, 0.0189336104808221, 0.0189344651542289, 0.0189338367350907, 0.0189328400921396, 0.0189350644667661, 0.0189324457442071, 0.0189357159466883, 0.0189333539163727, 0.0189321064403408, 0.0189333539163727, 0.0189357159466883, 0.0189324457442072, 0.0189350644667661, 0.0189328400921396, 0.0189338367350907, 0.0189344651542289, 0.0189336104808221, 0.0189331816976284, 0.018933602124576, 0.0189341176515142, 0.0189341941022089, 0.0189339002684298, 0.0189335799531917, 0.0189334771910086, 0.0189336032825307, 0.0189338142782125, 0.0189339556954853, 0.0189339600665213, 0.018933859345662, 0.0189337363664631, 0.0189336634464722, 0.0189336660305192, 0.0189337230072525, 0.0189337918803175, 0.0189338373414189, 0.0189338466532824, 0.0189338277245468, 0.0189337968860987, 0.0189337672415152
flux1:, 0.670294500185807, 0.0187482036389788, 0.0187482478070072, 0.0187482910735696, 0.0187483140441336, 0.0187482986472345, 0.018748240553183, 0.0187481593154592, 0.0187480965391239, 0.0187480971586038, 0.0187481797943611, 0.0187483133323142, 0.0187484200725393, 0.0187484151074399, 0.018748268389838, 0.0187480512341154, 0.0187479207518477, 0.0187480206837911, 0.0187483383054788, 0.0187486305970451, 0.0187485585455059, 0.0187480566527485, 0.0187476513648121, 0.0187480783639609, 0.0187489102954138, 0.0187482711602305, 0.0187472848822513, 0.018749486449846, 0.0187468966374114, 0.0187501479762146, 0.0187478177596324, 0.0187465849162429, 0.0187478177596324, 0.0187501479762146, 0.0187468966374114, 0.018749486449846, 0.0187472848822513, 0.0187482711602305, 0.0187489102954138, 0.0187480783639609, 0.0187476513648121, 0.0187480566527485, 0.0187485585455059, 0.0187486305970451, 0.0187483383054788, 0.0187480206837911, 0.0187479207518477, 0.0187480512341154, 0.018748268389838, 0.0187484151074399, 0.0187484200725393, 0.0187483133323142, 0.0187481797943611, 0.0187480971586038, 0.0187480965391239, 0.0187481593154592, 0.018748240553183, 0.0187482986472345, 0.0187483140441336, 0.0187482910735696, 0.0187482478070072, 0.0187482036389788
flux1:, 0.67055694908956, 0.0185480644234051, 0.0185481231114426, 0.0185481786845416, 0.0185482055468333, 0.0185481839664209, 0.0185481132184747, 0.0185480196393538, 0.0185479510741605, 0.0185479548668759, 0.0185480471771326, 0.0185481912936338, 0.0185483041890995, 0.0185482988556817, 0.0185481470271926, 0.0185479236968521, 0.0185477885156675, 0.0185478851161338, 0.018548199650927, 0.0185484904633134, 0.0185484234453636, 0.0185479360359199, 0.0185475462106484, 0.0185479707555331, 0.0185487790137244, 0.0185481294580219, 0.0185471539261296, 0.0185493309622381, 0.0185467724196666, 0.0185500026935643, 0.0185477064566861, 0.0185464893639799, 0.0185477064566861, 0.0185500026935643, 0.0185467724196666, 0.0185493309622381, 0.0185471539261296, 0.0185481294580219, 0.0185487790137244, 0.0185479707555331, 0.0185475462106484, 0.0185479360359199, 0.0185484234453636, 0.0185484904633134, 0.018548199650927, 0.0185478851161338, 0.0185477885156675, 0.0185479236968521, 0.0185481470271926, 0.0185482988556817, 0.0185483041890995, 0.0185481912936338, 0.0185480471771326, 0.0185479548668759, 0.0185479510741605, 0.0185480196393538, 0.0185481132184747, 0.0185481839664209, 0.0185482055468333, 0.0185481786845416, 0.0185481231114426, 0.0185480644234051
flux1:, 0.670819397993313, 0.0183338570762592, 0.0183339300186751, 0.0183339974834446, 0.0183340279052024, 0.0183340000589465, 0.0183339168410964, 0.0183338112370632, 0.0183337371334566, 0.0183337441410109, 0.0183338459562208, 0.0183340004061765, 0.0183341193186285, 0.0183341136887969, 0.0183339569761463, 0.0183337276657673, 0.0183335877604968, 0.0183336807546287, 0.0183339918742357, 0.0183342811397164, 0.0183342195144243, 0.0183337471397118, 0.0183333729330367, 0.0183337944264188, 0.0183345783647106, 0.0183339189826125, 0.0183329547445029, 0.018335105604989, 0.0183325804441765, 0.0183357872361117, 0.0183335268165798, 0.0183323264562415, 0.0183335268165798, 0.0183357872361117, 0.0183325804441765, 0.018335105604989, 0.0183329547445029, 0.0183339189826125, 0.0183345783647106, 0.0183337944264188, 0.0183333729330367, 0.0183337471397118, 0.0183342195144243, 0.0183342811397164, 0.0183339918742357, 0.0183336807546287, 0.0183335877604968, 0.0183337276657673, 0.0183339569761463, 0.0183341136887969, 0.0183341193186285, 0.0183340004061765, 0.0183338459562208, 0.0183337441410109, 0.0183337371334566, 0.0183338112370632, 0.0183339168410964, 0.0183340000589465, 0.0183340279052024, 0.0183339974834446, 0.0183339300186751, 0.0183338570762592
flux1:, 0.671081846897066, 0.0181061204605881, 0.0181062071190827, 0.0181062857843066, 0.0181063192855793, 0.0181062851418339, 0.0181061898613918, 0.0181060728370433, 0.0181059936608857, 0.0181060039663216, 0.0181061149667987, 0.0181062792363302, 0.0181064037674801, 0.0181063977829836, 0.018106236471471, 0.0181060015941636, 0.0181058572172213, 0.0181059465406063, 0.0181062539638441, 0.0181065414722855, 0.0181064853224783, 0.0181060282453889, 0.0181056696597145, 0.0181060875891945, 0.018106846848328, 0.0181061785245099, 0.0181052262845673, 0.0181073494028784, 0.0181048594823019, 0.0181080401693739, 0.018105817077926, 0.0181046342954543, 0.018105817077926, 0.0181080401693739, 0.0181048594823019, 0.0181073494028784, 0.0181052262845673, 0.0181061785245099, 0.018106846848328, 0.0181060875891945, 0.0181056696597145, 0.0181060282453889, 0.0181064853224783, 0.0181065414722855, 0.0181062539638441, 0.0181059465406063, 0.0181058572172214, 0.0181060015941636, 0.018106236471471, 0.0181063977829836, 0.0181064037674801, 0.0181062792363302, 0.0181061149667987, 0.0181060039663216, 0.0181059936608857, 0.0181060728370433, 0.0181061898613918, 0.0181062851418339, 0.0181063192855793, 0.0181062857843066, 0.0181062071190827, 0.0181061204605881
flux1:, 0.67134429580082, 0.0178654225564028, 0.0178655221212916, 0.0178656110473304, 0.0178656470400565, 0.0178656066494554, 0.0178654999461265, 0.0178653723779573, 0.0178652887785995, 0.0178653024751952, 0.0178654221755054, 0.0178655954881479, 0.0178657250028806, 0.0178657185029215, 0.0178655529547889, 0.017865313143368, 0.0178651648098101, 0.0178652505861488, 0.0178655540606189, 0.0178658394535163, 0.0178657885939162, 0.0178653468060978, 0.0178650037078643, 0.0178654176547783, 0.0178661521577918, 0.0178654760507883, 0.0178645366546954, 0.0178666305387807, 0.0178641774637518, 0.0178673292353297, 0.0178651446649764, 0.0178639801729432, 0.0178651446649764, 0.0178673292353297, 0.0178641774637518, 0.0178666305387807, 0.0178645366546954, 0.0178654760507883, 0.0178661521577918, 0.0178654176547783, 0.0178650037078643, 0.0178653468060978, 0.0178657885939162, 0.0178658394535163, 0.0178655540606189, 0.0178652505861488, 0.0178651648098101, 0.017865313143368, 0.0178655529547889, 0.0178657185029215, 0.0178657250028806, 0.0178655954881479, 0.0178654221755054, 0.0178653024751952, 0.0178652887785995, 0.0178653723779573, 0.0178654999461265, 0.0178656066494554, 0.0178656470400565, 0.0178656110473304, 0.0178655221212916, 0.0178654225564028
flux1:, 0.671606744704573, 0.0176123580985302, 0.017612469501814, 0.0176125675378983, 0.017612605368209, 0.0176125588903585, 0.0176124416353509, 0.017612304645304, 0.017612217417861, 0.0176122345790543, 0.0176123623196686, 0.0176125436524055, 0.0176126773098042, 0.0176126700609554, 0.0176125007297045, 0.0176122568295149, 0.0176121052933831, 0.0176121878070403, 0.0176124870914998, 0.0176127698620672, 0.0176127238559872, 0.0176122971022633, 0.0176119692419507, 0.0176123788868867, 0.0176130888264981, 0.0176124063440905, 0.0176114807586847, 0.0176135439879044, 0.0176111291164638, 0.017614248999806, 0.0176121038421567, 0.0176109582263047, 0.0176121038421567, 0.017614248999806, 0.0176111291164638, 0.0176135439879044, 0.0176114807586847, 0.0176124063440905, 0.0176130888264981, 0.0176123788868867, 0.0176119692419507, 0.0176122971022633, 0.0176127238559872, 0.0176127698620672, 0.0176124870914998, 0.0176121878070403, 0.0176121052933831, 0.0176122568295149, 0.0176125007297045, 0.0176126700609554, 0.0176126773098042, 0.0176125436524055, 0.0176123623196686, 0.0176122345790543, 0.017612217417861, 0.017612304645304, 0.0176124416353509, 0.0176125588903585, 0.017612605368209, 0.0176125675378983, 0.017612469501814, 0.0176123580985302
flux1:, 0.671869193608326, 0.0173475461308794, 0.0173476680704854, 0.0173477738993193, 0.0173478128901355, 0.0173477606137729, 0.0173476338988246, 0.0173474888189438, 0.0173473988628287, 0.0173474195150071, 0.0173475544618394, 0.017347742570271, 0.0173478793608752, 0.0173478710876717, 0.0173476985274311, 0.0173474515810353, 0.017347297804115, 0.0173473774689693, 0.0173476723173849, 0.0173479518168031, 0.0173479100006493, 0.0173474978094051, 0.0173471848430164, 0.0173475899676744, 0.017348275786642, 0.0173475885543027, 0.0173466778435531, 0.0173487090658887, 0.0173463335199749, 0.0173494184124936, 0.0173473132804171, 0.0173461870082666, 0.0173473132804171, 0.0173494184124936, 0.0173463335199749, 0.0173487090658887, 0.0173466778435531, 0.0173475885543027, 0.017348275786642, 0.0173475899676744, 0.0173471848430164, 0.0173474978094051, 0.0173479100006493, 0.0173479518168031, 0.0173476723173849, 0.0173473774689693, 0.017347297804115, 0.0173474515810353, 0.0173476985274311, 0.0173478710876717, 0.0173478793608752, 0.017347742570271, 0.0173475544618394, 0.0173474195150071, 0.0173473988628287, 0.0173474888189438, 0.0173476338988246, 0.0173477606137729, 0.0173478128901355, 0.0173477738993193, 0.0173476680704854, 0.0173475461308794
flux1:, 0.67213164251208, 0.0170716274911994, 0.0170717584651862, 0.0170718706524949, 0.0170719101440811, 0.0170718524994856, 0.0170717176162162, 0.0170715659461246, 0.0170714742219753, 0.0170714983216442, 0.0170716394736868, 0.0170718329252379, 0.0170719717127477, 0.0170719621273721, 0.0170717869966901, 0.017071538220982, 0.0170713833353648, 0.0170714606614463, 0.0170717508095858, 0.0170720262592529, 0.017071987773807, 0.01707158949201, 0.0170712910030807, 0.0170716914883624, 0.0170723538535655, 0.0170716636771393, 0.017070768975214, 0.0170727669050481, 0.01707043158641, 0.0170734782935151, 0.0170714135491555, 0.0170703069807249, 0.0170714135491555, 0.0170734782935151, 0.01707043158641, 0.0170727669050481, 0.017070768975214, 0.0170716636771393, 0.0170723538535655, 0.0170716914883624, 0.0170712910030807, 0.01707158949201, 0.017071987773807, 0.0170720262592529, 0.0170717508095858, 0.0170714606614463, 0.0170713833353648, 0.017071538220982, 0.0170717869966901, 0.0170719621273721, 0.0170719717127477, 0.0170718329252379, 0.0170716394736868, 0.0170714983216442, 0.0170714742219753, 0.0170715659461246, 0.0170717176162162, 0.0170718524994856, 0.0170719101440811, 0.0170718706524949, 0.0170717584651862, 0.0170716274911994
flux1:, 0.672394091415833, 0.0167852622404336, 0.0167854005894423, 0.016785517635929, 0.0167855570222865, 0.016785494585208, 0.0167853529956973, 0.0167851963549175, 0.0167851038420297, 0.0167851312585653, 0.0167852774634157, 0.0167854746771496, 0.0167856142426709, 0.0167856030722932, 0.0167854261320346, 0.0167851768886578, 0.0167850221546996, 0.0167850977141085, 0.0167853828693499, 0.0167856533787222, 0.0167856172059565, 0.0167852320373765, 0.0167849475585992, 0.0167853433789752, 0.0167859831501641, 0.0167852919741193, 0.0167844144565709, 0.01678637787325, 0.0167840834834357, 0.0167870887607302, 0.0167850645477602, 0.0167839779479551, 0.0167850645477602, 0.0167870887607302, 0.0167840834834357, 0.01678637787325, 0.0167844144565709, 0.0167852919741193, 0.0167859831501641, 0.0167853433789752, 0.0167849475585992, 0.0167852320373765, 0.0167856172059565, 0.0167856533787222, 0.0167853828693499, 0.0167850977141085, 0.0167850221546996, 0.0167851768886578, 0.0167854261320346, 0.0167856030722932, 0.0167856142426709, 0.0167854746771496, 0.0167852774634157, 0.0167851312585653, 0.0167851038420297, 0.0167851963549175, 0.0167853529956973, 0.016785494585208, 0.0167855570222865, 0.016785517635929, 0.0167854005894423, 0.0167852622404336
flux1:, 0.672656540319586, 0.0164891270507309, 0.016489271006559, 0.0164893913997104, 0.0164894301590237, 0.0164893636458987, 0.016489216945835, 0.0164890570231468, 0.0164889646793894, 0.0164889951842291, 0.0164891451609013, 0.0164893444522446, 0.0164894835391499, 0.016489470549682, 0.0164892926550168, 0.0164890444152465, 0.0164888911766335, 0.01648896557017, 0.0164892454050135, 0.0164895099943859, 0.0164894749983885, 0.0164891020435404, 0.0164888310771837, 0.0164892222915443, 0.0164898404858682, 0.016489150348561, 0.0164882912026696, 0.0164902189500022, 0.0164879660136377, 0.0164909266121199, 0.0164889428910306, 0.0164878764432221, 0.0164889428910306, 0.0164909266121199, 0.0164879660136377, 0.0164902189500022, 0.0164882912026696, 0.016489150348561, 0.0164898404858682, 0.0164892222915443, 0.0164888310771837, 0.0164891020435404, 0.0164894749983885, 0.0164895099943859, 0.0164892454050135, 0.01648896557017, 0.0164888911766335, 0.0164890444152465, 0.0164892926550168, 0.016489470549682, 0.0164894835391499, 0.0164893444522446, 0.0164891451609013, 0.0164889951842291, 0.0164889646793894, 0.0164890570231468, 0.016489216945835, 0.0164893636458987, 0.0164894301590237, 0.0164893913997104, 0.016489271006559, 0.0164891270507309
flux1:, 0.672918989223339, 0.0161839125660377, 0.0161840603039391, 0.016184182567235, 0.0161842202850051, 0.0161841505397381, 0.0161840004158354, 0.0161838389179306, 0.0161837476438933, 0.0161837809066213, 0.0161839332746727, 0.0161841329031806, 0.0161842702607259, 0.0161842552760016, 0.0161840773627853, 0.0161838316682488, 0.0161836813059364, 0.0161837551317503, 0.0161840292812979, 0.0161842869086712, 0.016184251879154, 0.0161838901754967, 0.0161836322119036, 0.0161840189512553, 0.0161846167048002, 0.0161839296922379, 0.0161830900875343, 0.0161849810743089, 0.0161827699647973, 0.016185682677657, 0.0161837392628315, 0.0161826930831307, 0.0161837392628315, 0.016185682677657, 0.0161827699647973, 0.0161849810743089, 0.0161830900875343, 0.0161839296922379, 0.0161846167048002, 0.0161840189512553, 0.0161836322119036, 0.0161838901754967, 0.016184251879154, 0.0161842869086712, 0.0161840292812979, 0.0161837551317503, 0.0161836813059364, 0.0161838316682487, 0.0161840773627853, 0.0161842552760016, 0.0161842702607259, 0.0161841329031806, 0.0161839332746727, 0.0161837809066213, 0.0161837476438933, 0.0161838389179306, 0.0161840004158354, 0.0161841505397381, 0.0161842202850051, 0.016184182567235, 0.0161840603039391, 0.0161839125660377
flux1:, 0.673181438127093, 0.0158703207490019, 0.015870470441182, 0.0158705931785108, 0.0158706295624853, 0.0158705575355481, 0.0158704057191927, 0.0158702443208375, 0.0158701549296491, 0.0158701905210354, 0.0158703438347326, 0.0158705420529362, 0.0158706764769251, 0.0158706593926125, 0.0158704824587402, 0.0158702408795101, 0.0158700947662686, 0.0158701685916675, 0.0158704366551162, 0.0158706862461268, 0.0158706499429338, 0.0158702985039328, 0.015870053037531, 0.0158704354900271, 0.0158710140176687, 0.01587033221726, 0.0158695132771867, 0.0158713664787252, 0.015869197445444, 0.0158720591550239, 0.0158701557523454, 0.0158691299040807, 0.0158701557523454, 0.0158720591550239, 0.015869197445444, 0.0158713664787252, 0.0158695132771867, 0.01587033221726, 0.0158710140176687, 0.0158704354900271, 0.015870053037531, 0.0158702985039328, 0.0158706499429338, 0.0158706862461268, 0.0158704366551162, 0.0158701685916675, 0.0158700947662686, 0.0158702408795101, 0.0158704824587402, 0.0158706593926125, 0.0158706764769251, 0.0158705420529362, 0.0158703438347326, 0.0158701905210354, 0.0158701549296491, 0.0158702443208375, 0.0158704057191927, 0.0158705575355481, 0.0158706295624853, 0.0158705931785108, 0.015870470441182, 0.0158703207490019
flux1:, 0.673443887030846, 0.0155490622276732, 0.0155492120954617, 0.0155493340288931, 0.0155493689154165, 0.0155492956364384, 0.0155491438556786, 0.0155489841534327, 0.0155488973473196, 0.0155489347489776, 0.0155490875349889, 0.0155492826363782, 0.0155494130053857, 0.0155493937972473, 0.0155492188798164, 0.0155489829714946, 0.0155488424287017, 0.0155489167660405, 0.0155491783120162, 0.0155494187917866, 0.0155493799888381, 0.0155490378406195, 0.0155488043830203, 0.0155491827769321, 0.015549743331831, 0.0155490687875497, 0.0155482715631341, 0.0155500860238295, 0.0155479592198833, 0.0155507669434058, 0.0155489031871875, 0.0155478976951124, 0.0155489031871875, 0.0155507669434058, 0.0155479592198833, 0.0155500860238295, 0.0155482715631341, 0.0155490687875497, 0.015549743331831, 0.0155491827769321, 0.0155488043830203, 0.0155490378406195, 0.0155493799888381, 0.0155494187917866, 0.0155491783120162, 0.0155489167660405, 0.0155488424287017, 0.0155489829714946, 0.0155492188798163, 0.0155493937972473, 0.0155494130053857, 0.0155492826363782, 0.0155490875349889, 0.0155489347489776, 0.0155488973473196, 0.0155489841534327, 0.0155491438556786, 0.0155492956364384, 0.0155493689154165, 0.0155493340288931, 0.0155492120954617, 0.0155490622276732
flux1:, 0.673706335934599, 0.0152208536551871, 0.0152210020175173, 0.0152211220170334, 0.0152211553689429, 0.0152210819143083, 0.0152209318463325, 0.0152207753176176, 0.0152206916718698, 0.0152207302918385, 0.0152208810887863, 0.0152210714530783, 0.0152211967590277, 0.01522117548546, 0.0152210036347812, 0.0152207748962037, 0.0152206411543596, 0.0152207164416946, 0.0152209710170581, 0.015221201342752, 0.0152211588699307, 0.0152208250844151, 0.0152206031743495, 0.0152209777596624, 0.0152215215937079, 0.0152208562639954, 0.0152200817102867, 0.0152218565470101, 0.0152197720566107, 0.0152225229893504, 0.0152206984774595, 0.0152197133412481, 0.0152206984774595, 0.0152225229893504, 0.0152197720566107, 0.0152218565470101, 0.0152200817102867, 0.0152208562639954, 0.0152215215937079, 0.0152209777596624, 0.0152206031743495, 0.0152208250844151, 0.0152211588699307, 0.015221201342752, 0.0152209710170581, 0.0152207164416946, 0.0152206411543596, 0.0152207748962037, 0.0152210036347812, 0.01522117548546, 0.0152211967590277, 0.0152210714530783, 0.0152208810887863, 0.0152207302918385, 0.0152206916718698, 0.0152207753176176, 0.0152209318463325, 0.0152210819143083, 0.0152211553689429, 0.0152211220170334, 0.0152210020175173, 0.0152208536551871
flux1:, 0.673968784838352, 0.0148864150952869, 0.0148865604113898, 0.0148866775156643, 0.0148867094123396, 0.0148866368695508, 0.0148864900957281, 0.0148863380647039, 0.0148862580192916, 0.0148862972125438, 0.0148864446106825, 0.0148866287447046, 0.0148867481169128, 0.0148867249160007, 0.0148865571676432, 0.0148863370007777, 0.0148862111650022, 0.0148862877519371, 0.0148865348935151, 0.0148867540863653, 0.0148867068679796, 0.0148863805915834, 0.0148861698015801, 0.0148865408309586, 0.0148870691573935, 0.0148864148769758, 0.014885663832864, 0.0148873982390749, 0.0148853561036648, 0.0148880476583657, 0.014886261984524, 0.0148852971911633, 0.014886261984524, 0.0148880476583657, 0.0148853561036648, 0.0148873982390749, 0.014885663832864, 0.0148864148769758, 0.0148870691573935, 0.0148865408309586, 0.0148861698015801, 0.0148863805915834, 0.0148867068679796, 0.0148867540863654, 0.0148865348935151, 0.0148862877519371, 0.0148862111650022, 0.0148863370007777, 0.0148865571676432, 0.0148867249160007, 0.0148867481169128, 0.0148866287447046, 0.0148864446106825, 0.0148862972125438, 0.0148862580192916, 0.0148863380647039, 0.0148864900957281, 0.0148866368695508, 0.0148867094123396, 0.0148866775156643, 0.0148865604113898, 0.0148864150952869
flux1:, 0.674231233742106, 0.014546467446155, 0.0145466083507527, 0.0145467217785953, 0.0145467523991881, 0.0145466818298945, 0.0145465397952691, 0.0145463934065824, 0.0145463172652579, 0.0145463563578902, 0.0145464990371975, 0.0145466756099676, 0.0145467883321176, 0.0145467634137133, 0.0145466007598575, 0.0145463904333399, 0.0145462734548533, 0.0145463515937405, 0.0145465908422998, 0.01454679801791, 0.0145467451065463, 0.0145464255837586, 0.0145462255236281, 0.0145465932335085, 0.0145471071928556, 0.0145464656394718, 0.0145457388113532, 0.0145474320616969, 0.0145454323040105, 0.0145480621455035, 0.0145463149278947, 0.0145453704626372, 0.0145463149278947, 0.0145480621455035, 0.0145454323040105, 0.0145474320616969, 0.0145457388113532, 0.0145464656394718, 0.0145471071928556, 0.0145465932335085, 0.0145462255236281, 0.0145464255837586, 0.0145467451065463, 0.01454679801791, 0.0145465908422998, 0.0145463515937406, 0.0145462734548533, 0.0145463904333399, 0.0145466007598575, 0.0145467634137133, 0.0145467883321177, 0.0145466756099676, 0.0145464990371975, 0.0145463563578902, 0.0145463172652579, 0.0145463934065824, 0.0145465397952691, 0.0145466818298945, 0.0145467523991881, 0.0145467217785953, 0.0145466083507527, 0.014546467446155
flux1:, 0.674493682645859, 0.0142017299146127, 0.0142018652443577, 0.0142019743969577, 0.0142020039981704, 0.0142019364017901, 0.0142018003806452, 0.0142016605816896, 0.0142015885180312, 0.0142016268337318, 0.0142017635988041, 0.0142019314696942, 0.0142020369895487, 0.014202010623119, 0.0142018539845076, 0.0142016546020805, 0.0142015472563805, 0.0142016270987956, 0.0142018580144731, 0.0142020524102778, 0.0142019930150673, 0.0142016796064442, 0.0142014899237752, 0.0142018545163383, 0.0142023551465988, 0.0142017278134268, 0.0142010257630203, 0.01420267721817, 0.0142007198635252, 0.0142032859376862, 0.0142015768431667, 0.0142006526987763, 0.0142015768431667, 0.0142032859376862, 0.0142007198635252, 0.01420267721817, 0.0142010257630203, 0.0142017278134268, 0.0142023551465988, 0.0142018545163383, 0.0142014899237752, 0.0142016796064442, 0.0142019930150673, 0.0142020524102778, 0.0142018580144731, 0.0142016270987955, 0.0142015472563805, 0.0142016546020805, 0.0142018539845076, 0.014202010623119, 0.0142020369895487, 0.0142019314696942, 0.0142017635988041, 0.0142016268337318, 0.0142015885180312, 0.0142016605816896, 0.0142018003806453, 0.0142019364017901, 0.0142020039981704, 0.0142019743969577, 0.0142018652443577, 0.0142017299146127
flux1:, 0.674756131549612, 0.0138529175522887, 0.0138530463626995, 0.0138531508172852, 0.013853179707313, 0.0138531159870952, 0.0138529870558614, 0.0138528545877463, 0.0138527866572709, 0.0138528235445741, 0.0138529533549024, 0.0138531115941151, 0.0138532095261213, 0.0138531820252908, 0.0138530322250311, 0.0138528446999117, 0.0138527475720566, 0.0138528291702292, 0.0138530513485766, 0.0138532323474745, 0.0138531658560441, 0.0138528580504021, 0.0138526784283982, 0.0138530400551278, 0.0138535282670385, 0.0138529164413802, 0.0138522395778404, 0.0138538486893169, 0.0138519337835538, 0.0138544343399529, 0.0138527631033452, 0.0138518592874392, 0.0138527631033452, 0.0138544343399529, 0.0138519337835538, 0.0138538486893169, 0.0138522395778404, 0.0138529164413802, 0.0138535282670385, 0.0138530400551278, 0.0138526784283982, 0.0138528580504021, 0.0138531658560441, 0.0138532323474745, 0.0138530513485766, 0.0138528291702292, 0.0138527475720566, 0.0138528446999117, 0.0138530322250311, 0.0138531820252908, 0.0138532095261213, 0.0138531115941151, 0.0138529533549024, 0.0138528235445741, 0.0138527866572709, 0.0138528545877463, 0.0138529870558614, 0.0138531159870952, 0.013853179707313, 0.0138531508172852, 0.0138530463626995, 0.0138529175522887
flux1:, 0.675018580453365, 0.0135007388648551, 0.0135008604375253, 0.0135009599334754, 0.0135009884438694, 0.0135009293770651, 0.0135008083954456, 0.0135006837924507, 0.0135006199496596, 0.0135006548085021, 0.013500776802948, 0.0135009247039022, 0.0135010148251508, 0.0135009865299947, 0.0135008442703561, 0.0135006693062943, 0.0135005827833986, 0.0135006660960861, 0.0135008791838706, 0.0135010463332124, 0.0135009723268504, 0.0135006697476718, 0.0135004999007556, 0.013500858648217, 0.0135013352061555, 0.0135007399547052, 0.0135000885310192, 0.0135016548457179, 0.0134997824693411, 0.0135022160771503, 0.0135005825152925, 0.0134996990556615, 0.0135005825152925, 0.0135022160771503, 0.0134997824693411, 0.0135016548457179, 0.0135000885310192, 0.0135007399547052, 0.0135013352061555, 0.013500858648217, 0.0135004999007556, 0.0135006697476718, 0.0135009723268504, 0.0135010463332124, 0.0135008791838706, 0.0135006660960861, 0.0135005827833986, 0.0135006693062943, 0.0135008442703561, 0.0135009865299947, 0.0135010148251508, 0.0135009247039022, 0.013500776802948, 0.0135006548085021, 0.0135006199496596, 0.0135006837924507, 0.0135008083954456, 0.0135009293770651, 0.0135009884438694, 0.0135009599334754, 0.0135008604375253, 0.0135007388648551
flux1:, 0.675281029357119, 0.0131458935048716, 0.0131460073452413, 0.0131461017640256, 0.0131461302212661, 0.0131460764348099, 0.0131459640355728, 0.0131458476324709, 0.0131457877515065, 0.0131458200576807, 0.0131459335722698, 0.0131460706558542, 0.0131461528961269, 0.0131461241543278, 0.0131459899975266, 0.0131458280770212, 0.0131457523477786, 0.0131458372499044, 0.0131460409598404, 0.0131461939851487, 0.013146112246984, 0.0131458146532618, 0.0131456543209462, 0.0131460101993221, 0.0131464757082258, 0.0131458978690147, 0.0131452719825265, 0.0131467951466896, 0.0131449654249174, 0.0131473309818762, 0.0131457350022919, 0.0131448719501518, 0.0131457350022919, 0.0131473309818762, 0.0131449654249174, 0.0131467951466896, 0.0131452719825265, 0.0131458978690147, 0.0131464757082258, 0.0131460101993221, 0.0131456543209462, 0.0131458146532618, 0.013146112246984, 0.0131461939851487, 0.0131460409598404, 0.0131458372499044, 0.0131457523477786, 0.0131458280770212, 0.0131459899975266, 0.0131461241543278, 0.0131461528961269, 0.0131460706558542, 0.0131459335722698, 0.0131458200576807, 0.0131457877515065, 0.0131458476324709, 0.0131459640355728, 0.0131460764348099, 0.0131461302212661, 0.0131461017640256, 0.0131460073452413, 0.0131458935048716
flux1:, 0.675543478260872, 0.0127890700581821, 0.012789175884626, 0.012789265225195, 0.0127892939236923, 0.0127892458764657, 0.0127891424639206, 0.0127890344102205, 0.0127889783077044, 0.0127890076339604, 0.0127891122124396, 0.0127892382234422, 0.0127893126502973, 0.0127892837982881, 0.01278915815205, 0.0127890095318878, 0.0127889445926703, 0.0127890308879292, 0.0127892250115835, 0.0127893638246003, 0.0127892743408569, 0.0127889816228022, 0.0127888305623704, 0.0127891834971718, 0.0127896383956207, 0.0127890785765013, 0.012788478173276, 0.0127899579356649, 0.0127881710442478, 0.0127904677787045, 0.0127889093829485, 0.0127880668141554, 0.0127889093829485, 0.0127904677787045, 0.0127881710442478, 0.0127899579356649, 0.012788478173276, 0.0127890785765013, 0.0127896383956207, 0.0127891834971718, 0.0127888305623704, 0.0127889816228022, 0.0127892743408569, 0.0127893638246003, 0.0127892250115835, 0.0127890308879292, 0.0127889445926703, 0.0127890095318878, 0.01278915815205, 0.0127892837982881, 0.0127893126502973, 0.0127892382234422, 0.0127891122124396, 0.0127890076339604, 0.0127889783077044, 0.0127890344102205, 0.0127891424639206, 0.0127892458764657, 0.0127892939236923, 0.012789265225195, 0.012789175884626, 0.0127890700581821
flux1:, 0.675805927164625, 0.0124309439331367, 0.0124310416585293, 0.0124311260099057, 0.0124311551879773, 0.0124311131603464, 0.0124310189171142, 0.0124309191970032, 0.0124308666556109, 0.0124308926883727, 0.0124309880853195, 0.0124311029816593, 0.0124311697816639, 0.0124311411268147, 0.0124310242352772, 0.0124308889492666, 0.012430834616116, 0.0124309220516779, 0.012431106469895, 0.0124312311707815, 0.0124311341254156, 0.0124308462956118, 0.0124307042741621, 0.0124310541013993, 0.0124314986607898, 0.0124309572441185, 0.0124303821267495, 0.0124318183408066, 0.0124300745076279, 0.0124323019738901, 0.0124307812558006, 0.0124299592701244, 0.0124307812558006, 0.0124323019738901, 0.0124300745076279, 0.0124318183408066, 0.0124303821267495, 0.0124309572441185, 0.0124314986607898, 0.0124310541013993, 0.0124307042741621, 0.0124308462956118, 0.0124311341254156, 0.0124312311707815, 0.012431106469895, 0.0124309220516779, 0.012430834616116, 0.0124308889492666, 0.0124310242352772, 0.0124311411268147, 0.0124311697816639, 0.0124311029816593, 0.0124309880853195, 0.0124308926883727, 0.0124308666556109, 0.0124309191970032, 0.0124310189171142, 0.0124311131603464, 0.0124311551879773, 0.0124311260099057, 0.0124310416585293, 0.0124309439331367
flux1:, 0.676068376068379, 0.0120721753611976, 0.0120722650684268, 0.0120723445812818, 0.0120723744014069, 0.0120723384923288, 0.0120722533936407, 0.0120721618502211, 0.0120721126416016, 0.0120721351925277, 0.0120722213691419, 0.0120723253047964, 0.0120723847621059, 0.0120723565669112, 0.012072248507172, 0.0120721263756634, 0.0120720823013052, 0.0120721705837177, 0.0120723452740478, 0.0120724561477861, 0.0120723519110411, 0.0120720690917562, 0.0120719358781548, 0.0120722823431123, 0.0120727166726452, 0.0120721938256334, 0.0120716436640072, 0.0120730362888359, 0.0120713357914539, 0.0120734938588782, 0.0120720109981252, 0.0120712097167409, 0.0120720109981252, 0.0120734938588782, 0.0120713357914539, 0.0120730362888359, 0.0120716436640072, 0.0120721938256334, 0.0120727166726452, 0.0120722823431123, 0.0120719358781548, 0.0120720690917562, 0.0120723519110411, 0.0120724561477861, 0.0120723452740478, 0.0120721705837177, 0.0120720823013052, 0.0120721263756634, 0.012072248507172, 0.0120723565669112, 0.0120723847621059, 0.0120723253047964, 0.0120722213691419, 0.0120721351925277, 0.0120721126416016, 0.0120721618502211, 0.0120722533936407, 0.0120723384923288, 0.0120723744014069, 0.0120723445812818, 0.0120722650684268, 0.0120721753611976
flux1:, 0.676330824972132, 0.0117134075166968, 0.0117134894298156, 0.0117135642887353, 0.0117135948230744, 0.011713564954666, 0.0117134887891169, 0.0117134051514269, 0.0117133590572102, 0.011713378069119, 0.0117134551821463, 0.0117135484848837, 0.011713600958398, 0.01171357342746, 0.0117134741118261, 0.0117133647573638, 0.011713330452233, 0.0117134192636443, 0.0117135843044076, 0.0117136818116764, 0.0117135709232772, 0.0117132933307387, 0.0117131686879842, 0.0117135114475975, 0.0117139355046136, 0.0117134311946649, 0.0117129055391321, 0.0117142546391729, 0.0117125977986032, 0.0117146866350216, 0.0117132418864789, 0.0117124614478857, 0.0117132418864789, 0.0117146866350216, 0.0117125977986032, 0.0117142546391729, 0.0117129055391321, 0.0117134311946649, 0.0117139355046136, 0.0117135114475975, 0.0117131686879842, 0.0117132933307387, 0.0117135709232772, 0.0117136818116764, 0.0117135843044076, 0.0117134192636443, 0.011713330452233, 0.0117133647573638, 0.0117134741118261, 0.01171357342746, 0.011713600958398, 0.0117135484848837, 0.0117134551821463, 0.011713378069119, 0.0117133590572102, 0.0117134051514269, 0.0117134887891169, 0.011713564954666, 0.0117135948230744, 0.0117135642887353, 0.0117134894298156, 0.0117134075166968
flux1:, 0.676593273875885, 0.0113552647626764, 0.0113553392154862, 0.0113554096134681, 0.0113554408352849, 0.0113554167643746, 0.011355349159814, 0.0113552730711028, 0.0113552299009288, 0.0113552454479174, 0.0113553138324382, 0.0113553969776124, 0.0113554428779014, 0.0113554161483237, 0.0113553253320608, 0.0113552282003022, 0.0113552030564859, 0.0113552920703639, 0.0113554476411546, 0.0113555324041478, 0.0113554155520137, 0.0113551434784988, 0.0113550271569421, 0.0113553657856357, 0.0113557793906725, 0.0113552934048986, 0.0113547917012632, 0.0113560974445948, 0.0113544846157465, 0.0113565046659746, 0.0113550983455525, 0.011354338900173, 0.0113550983455525, 0.0113565046659746, 0.0113544846157465, 0.0113560974445948, 0.0113547917012632, 0.0113552934048986, 0.0113557793906725, 0.0113553657856357, 0.0113550271569421, 0.0113551434784988, 0.0113554155520137, 0.0113555324041478, 0.0113554476411546, 0.0113552920703639, 0.0113552030564859, 0.0113552282003022, 0.0113553253320608, 0.0113554161483237, 0.0113554428779014, 0.0113553969776124, 0.0113553138324382, 0.0113552454479174, 0.0113552299009288, 0.0113552730711028, 0.011355349159814, 0.0113554167643746, 0.0113554408352849, 0.0113554096134681, 0.0113553392154862, 0.0113552647626764
flux1:, 0.676855722779638, 0.010998351028845, 0.0109984184327091, 0.0109984845491791, 0.0109985163304309, 0.0109984976662809, 0.0109984381193644, 0.0109983691651545, 0.0109983287708962, 0.0109983410527796, 0.0109984011998344, 0.0109984747815812, 0.0109985145486858, 0.0109984886842775, 0.0109984059784274, 0.0109983203633063, 0.0109983036802712, 0.010998392575893, 0.0109985389544938, 0.0109986117383271, 0.0109984897337886, 0.0109982235284001, 0.0109981152601846, 0.0109984492588975, 0.0109988521147061, 0.0109983840827296, 0.0109979056884529, 0.0109991683437043, 0.010997599902985, 0.0109995518632648, 0.010998184330924, 0.0109974460346665, 0.010998184330924, 0.0109995518632648, 0.010997599902985, 0.0109991683437043, 0.010997905688453, 0.0109983840827296, 0.0109988521147061, 0.0109984492588975, 0.0109981152601846, 0.0109982235284001, 0.0109984897337886, 0.0109986117383271, 0.0109985389544938, 0.010998392575893, 0.0109983036802712, 0.0109983203633063, 0.0109984059784274, 0.0109984886842775, 0.0109985145486858, 0.0109984747815811, 0.0109984011998344, 0.0109983410527796, 0.0109983287708962, 0.0109983691651545, 0.0109984381193644, 0.0109984976662809, 0.0109985163304309, 0.0109984845491791, 0.0109984184327091, 0.010998351028845
flux1:, 0.677118171683392, 0.0106432483267311, 0.0106433091393158, 0.0106433711226546, 0.01064340323765, 0.0106433894647656, 0.0106433373726147, 0.0106432751072184, 0.0106432373928386, 0.0106432467243215, 0.0106432992545215, 0.0106433639557102, 0.0106433980387835, 0.0106433730282571, 0.0106432979168878, 0.0106432229888839, 0.0106432139998787, 0.0106433024749807, 0.0106434400308282, 0.0106435017213179, 0.010643375471893, 0.0106431155208644, 0.0106430150158629, 0.0106433438238724, 0.0106437355375375, 0.0106432849566399, 0.0106428291576631, 0.0106440490895762, 0.0106425254202578, 0.010644410209565, 0.0106430818502854, 0.0106423648573692, 0.0106430818502854, 0.010644410209565, 0.0106425254202578, 0.0106440490895762, 0.0106428291576631, 0.0106432849566399, 0.0106437355375374, 0.0106433438238724, 0.0106430150158629, 0.0106431155208644, 0.010643375471893, 0.0106435017213179, 0.0106434400308282, 0.0106433024749807, 0.0106432139998787, 0.0106432229888839, 0.0106432979168878, 0.0106433730282571, 0.0106433980387835, 0.0106433639557102, 0.0106432992545215, 0.0106432467243215, 0.0106432373928386, 0.0106432751072184, 0.0106433373726147, 0.0106433894647656, 0.01064340323765, 0.0106433711226546, 0.0106433091393158, 0.0106432483267311
flux1:, 0.677380620587145, 0.0102905154061341, 0.0102905701025871, 0.0102906280578125, 0.0102906601924976, 0.0102906506972372, 0.0102906053896636, 0.0102905493600123, 0.0102905142867791, 0.010290521082017, 0.0102905667164048, 0.010290623278652, 0.0102906521182276, 0.0102906278773551, 0.0102905597384389, 0.0102904945747671, 0.0102904924728469, 0.0102905802539731, 0.0102907094384647, 0.0102907610171681, 0.0102906314979739, 0.0102903782052945, 0.0102902851487186, 0.0102906081577774, 0.0102909882650201, 0.0102905545266802, 0.0102901205543003, 0.0102912982180361, 0.0102898196940234, 0.0102916384232107, 0.0102903496267106, 0.0102896540820649, 0.0102903496267106, 0.0102916384232107, 0.0102898196940234, 0.0102912982180361, 0.0102901205543003, 0.0102905545266802, 0.0102909882650201, 0.0102906081577774, 0.0102902851487186, 0.0102903782052945, 0.0102906314979739, 0.0102907610171681, 0.0102907094384647, 0.0102905802539731, 0.0102904924728469, 0.0102904945747671, 0.0102905597384389, 0.0102906278773551, 0.0102906521182276, 0.010290623278652, 0.0102905667164048, 0.010290521082017, 0.0102905142867791, 0.0102905493600123, 0.0102906053896636, 0.0102906506972372, 0.0102906601924976, 0.0102906280578125, 0.0102905701025871, 0.0102905154061341
flux1:, 0.677643069490898, 0.00994068655594782, 0.00994073560376471, 0.00994078958566419, 0.0099408213517982, 0.00994081545137783, 0.0099407762222124, 0.00994072598810058, 0.00994069357516457, 0.0099406983285738, 0.00994073785804981, 0.00994078705298969, 0.00994081106646817, 0.00994078744395488, 0.00994072557294844, 0.009940669188471, 0.00994067315120196, 0.00994076000143736, 0.00994088133550687, 0.00994092385297778, 0.00994079207783152, 0.00994054584689991, 0.0099404598986608, 0.00994077646888519, 0.00994114445960377, 0.00994072687649289, 0.00994031392377654, 0.00994144985810102, 0.00994001682677479, 0.00994177076652921, 0.00994052190652403, 0.00993984793806344, 0.00994052190652403, 0.00994177076652921, 0.00994001682677479, 0.00994144985810102, 0.00994031392377654, 0.00994072687649289, 0.00994114445960377, 0.00994077646888519, 0.0099404598986608, 0.00994054584689991, 0.00994079207783151, 0.00994092385297778, 0.00994088133550687, 0.00994076000143736, 0.00994067315120196, 0.009940669188471, 0.00994072557294844, 0.00994078744395488, 0.00994081106646817, 0.00994078705298969, 0.00994073785804981, 0.0099406983285738, 0.00994069357516457, 0.00994072598810058, 0.0099407762222124, 0.00994081545137783, 0.0099408213517982, 0.00994078958566419, 0.00994073560376471, 0.00994068655594782
flux1:, 0.677905518394651, 0.00959427055140374, 0.0095943143899248, 0.00959436440158181, 0.00959439535482792, 0.00959439232727005, 0.00959435846349475, 0.00959431361360447, 0.00959428393420235, 0.0095942871985282, 0.00959432145314092, 0.00959436405599976, 0.00959438362672075, 0.00959436041337584, 0.00959430404849845, 0.00959425542621793, 0.0095942646382496, 0.00959435036218636, 0.00959446442168593, 0.00959449896992102, 0.00959436596312619, 0.00959412718003498, 0.00959404797583391, 0.00959435745273418, 0.00959471279684645, 0.00959431062940279, 0.00959391786668166, 0.0095950126862133, 0.0095936254510185, 0.0095953159995823, 0.00959410741334165, 0.00959345512441006, 0.00959410741334165, 0.0095953159995823, 0.0095936254510185, 0.00959501268621329, 0.00959391786668165, 0.00959431062940279, 0.00959471279684645, 0.00959435745273417, 0.00959404797583391, 0.00959412718003498, 0.00959436596312619, 0.00959449896992102, 0.00959446442168593, 0.00959435036218636, 0.0095942646382496, 0.00959425542621793, 0.00959430404849845, 0.00959436041337584, 0.00959438362672074, 0.00959436405599976, 0.00959432145314092, 0.0095942871985282, 0.00959428393420235, 0.00959431361360447, 0.00959435846349475, 0.00959439232727005, 0.00959439535482792, 0.00959436440158182, 0.0095943143899248, 0.00959427055140375
flux1:, 0.678167967298405, 0.00925174974873441, 0.00925178877386933, 0.00925183477020969, 0.00925186443099544, 0.00925186354461194, 0.00925183435219933, 0.00925179451555713, 0.00925176768933815, 0.00925177005207714, 0.00925179987140426, 0.00925183663772792, 0.00925185210778351, 0.00925182904841514, 0.00925177739659395, 0.00925173551667217, 0.00925174918953235, 0.00925183363546729, 0.00925194103497159, 0.00925196872000813, 0.00925183548972661, 0.00925160450866126, 0.00925153166270144, 0.00925183339471883, 0.00925217556741483, 0.00925178804919586, 0.00925141463826665, 0.00925246902499359, 0.00925112782842355, 0.00925275647997496, 0.00925158844887592, 0.00925095791112409, 0.00925158844887591, 0.00925275647997496, 0.00925112782842355, 0.00925246902499359, 0.00925141463826665, 0.00925178804919586, 0.00925217556741484, 0.00925183339471883, 0.00925153166270144, 0.00925160450866127, 0.00925183548972661, 0.00925196872000814, 0.00925194103497159, 0.00925183363546729, 0.00925174918953235, 0.00925173551667217, 0.00925177739659395, 0.00925182904841514, 0.00925185210778352, 0.00925183663772793, 0.00925179987140426, 0.00925177005207715, 0.00925176768933815, 0.00925179451555712, 0.00925183435219933, 0.00925186354461194, 0.00925186443099544, 0.00925183477020969, 0.00925178877386933, 0.00925174974873442
flux1:, 0.678430416202158, 0.00891357932723522, 0.00891361388166815, 0.00891365577737744, 0.00891368365328511, 0.00891368419439047, 0.00891365902000936, 0.0089136238728017, 0.0089136000549601, 0.00891360211426342, 0.00891362831997984, 0.00891365996615101, 0.00891367163288599, 0.00891364844023618, 0.00891360070270676, 0.00891356456908972, 0.00891358195772779, 0.00891366501723111, 0.00891376639293233, 0.00891378830850324, 0.00891365582249222, 0.00891343295359773, 0.00891336606272811, 0.00891365941864698, 0.008913987924232, 0.00891361428535104, 0.00891325939208144, 0.00891427408638124, 0.0089129790939631, 0.00891454740846775, 0.00891342014016773, 0.00891281138710161, 0.00891342014016773, 0.00891454740846775, 0.0089129790939631, 0.00891427408638123, 0.00891325939208144, 0.00891361428535104, 0.00891398792423199, 0.00891365941864698, 0.00891336606272811, 0.00891343295359773, 0.00891365582249222, 0.00891378830850324, 0.00891376639293233, 0.00891366501723111, 0.00891358195772778, 0.00891356456908972, 0.00891360070270676, 0.00891364844023618, 0.00891367163288599, 0.00891365996615101, 0.00891362831997984, 0.00891360211426342, 0.00891360005496011, 0.0089136238728017, 0.00891365902000936, 0.00891368419439047, 0.00891368365328511, 0.00891365577737744, 0.00891361388166815, 0.00891357932723523
flux1:, 0.678692865105911, 0.00858018667769445, 0.00858021704648432, 0.00858025472743011, 0.00858028033585798, 0.00858028163358114, 0.00858025988160015, 0.00858022914953389, 0.0085802085175685, 0.00858021085872375, 0.00858023423028428, 0.0085802614182351, 0.00858026953419156, 0.00858024590415413, 0.008580201300769, 0.00858016996465592, 0.00858019038044345, 0.00858027198556188, 0.00858036797793977, 0.00858038518100664, 0.00858025434535631, 0.00858003984529186, 0.00857997849433051, 0.00858026287995951, 0.00858057727356675, 0.00858021676163689, 0.00857987956676606, 0.00858085535817249, 0.00857960664399727, 0.00858111621923755, 0.00858002983199532, 0.00857944285339231, 0.00858002983199532, 0.00858111621923755, 0.00857960664399727, 0.00858085535817249, 0.00857987956676606, 0.00858021676163689, 0.00858057727356675, 0.00858026287995951, 0.00857997849433051, 0.00858003984529186, 0.00858025434535631, 0.00858038518100664, 0.00858036797793978, 0.00858027198556188, 0.00858019038044345, 0.00858016996465592, 0.008580201300769, 0.00858024590415413, 0.00858026953419156, 0.0085802614182351, 0.00858023423028428, 0.00858021085872375, 0.0085802085175685, 0.00858022914953388, 0.00858025988160015, 0.00858028163358114, 0.00858028033585798, 0.0085802547274301, 0.00858021704648432, 0.00858018667769444
flux1:, 0.678955314009665, 0.00825197093520303, 0.0082519973463918, 0.00825203068353477, 0.00825205357342258, 0.008252055020703, 0.00825203616520699, 0.00825200962182804, 0.00825199236083503, 0.00825199553433924, 0.00825201678850084, 0.00825204011479665, 0.00825204489070263, 0.0082520205180374, 0.00825197830943666, 0.00825195088901385, 0.00825197370908915, 0.0082520538275469, 0.00825214506448421, 0.00825215855335477, 0.00825203019470459, 0.00825182425997838, 0.00825176802791481, 0.00825204290148085, 0.00825234280805043, 0.00825199470619216, 0.00825167441419914, 0.0082526121321613, 0.00825140966642239, 0.00825286211279187, 0.00825181662235866, 0.00825125135970969, 0.00825181662235866, 0.00825286211279187, 0.0082514096664224, 0.0082526121321613, 0.00825167441419914, 0.00825199470619216, 0.00825234280805043, 0.00825204290148085, 0.00825176802791481, 0.00825182425997838, 0.0082520301947046, 0.00825215855335476, 0.00825214506448421, 0.0082520538275469, 0.00825197370908915, 0.00825195088901385, 0.00825197830943666, 0.0082520205180374, 0.00825204489070263, 0.00825204011479665, 0.00825201678850084, 0.00825199553433924, 0.00825199236083503, 0.00825200962182804, 0.00825203616520699, 0.00825205502070299, 0.00825205357342258, 0.00825203068353477, 0.00825199734639181, 0.00825197093520303
flux1:, 0.679217762913418, 0.00792930265343684, 0.00792932528302147, 0.00792935414772118, 0.00792937391925016, 0.00792937498935467, 0.00792935858116392, 0.00792933604273316, 0.00792932233016373, 0.00792932683227401, 0.00792934660695962, 0.007929366596214, 0.00792936820648807, 0.00792934280025701, 0.00792930230718945, 0.00792927800324124, 0.00792930267625111, 0.0079293813050855, 0.00792946838605638, 0.00792947908165815, 0.00792935393320732, 0.00792915669626068, 0.00792910516300666, 0.00792937004877366, 0.00792965517882801, 0.00792931882043306, 0.00792901466642837, 0.00792991517129987, 0.00792875881021286, 0.00793015572872976, 0.00792915103812046, 0.00792860738120943, 0.00792915103812046, 0.00793015572872975, 0.00792875881021286, 0.00792991517129987, 0.00792901466642837, 0.00792931882043306, 0.00792965517882801, 0.00792937004877366, 0.00792910516300666, 0.00792915669626068, 0.00792935393320732, 0.00792947908165815, 0.00792946838605639, 0.00792938130508549, 0.00792930267625111, 0.00792927800324124, 0.00792930230718945, 0.00792934280025701, 0.00792936820648807, 0.007929366596214, 0.00792934660695962, 0.00792932683227401, 0.00792932233016373, 0.00792933604273316, 0.00792935858116392, 0.00792937498935467, 0.00792937391925016, 0.00792935414772118, 0.00792932528302147, 0.00792930265343684
flux1:, 0.679480211817171, 0.00761252361666276, 0.00761254259709075, 0.00761256687670245, 0.00761258319805099, 0.0076125834562177, 0.00761256912515073, 0.00761255044281193, 0.00761254043360381, 0.00761254669008377, 0.00761256553286167, 0.00761258263524352, 0.00761258122540232, 0.00761255452340229, 0.00761251514264347, 0.0076124932498468, 0.00761251929828864, 0.0076125964564037, 0.00761267993829237, 0.00761268866902494, 0.00761256736048858, 0.00761237888839178, 0.00761233164173816, 0.0076125861414479, 0.00761285630333364, 0.0076125310834143, 0.0076122423380858, 0.00761310651256372, 0.00761199599094167, 0.00761333895479797, 0.00761237484713586, 0.00761185263182455, 0.00761237484713586, 0.00761333895479797, 0.00761199599094167, 0.00761310651256372, 0.0076122423380858, 0.0076125310834143, 0.00761285630333364, 0.0076125861414479, 0.00761233164173816, 0.00761237888839178, 0.00761256736048858, 0.00761268866902494, 0.00761267993829237, 0.0076125964564037, 0.00761251929828864, 0.0076124932498468, 0.00761251514264347, 0.00761255452340228, 0.00761258122540232, 0.00761258263524352, 0.00761256553286168, 0.00761254669008378, 0.00761254043360382, 0.00761255044281193, 0.00761256912515073, 0.00761258345621771, 0.00761258319805099, 0.00761256687670245, 0.00761254259709075, 0.00761252361666276
flux1:, 0.679742660720924, 0.00730194678493971, 0.00730196221615698, 0.00730198182887562, 0.00730199444932129, 0.00730199355940411, 0.00730198101224423, 0.00730196606230361, 0.00730195987521968, 0.00730196822881078, 0.00730198659003722, 0.00730200118246545, 0.00730199687777258, 0.00730196865932419, 0.00730192987580964, 0.00730190978970575, 0.00730193680919739, 0.00730201252933689, 0.00730209291435411, 0.00730210040478596, 0.00730198345629384, 0.0073018037518227, 0.00730176039426567, 0.00730200419609274, 0.00730225930450463, 0.00730194468758988, 0.00730167066029941, 0.00730249940150844, 0.00730143432816268, 0.00730272486798713, 0.00730180100250081, 0.00730130000974228, 0.00730180100250082, 0.00730272486798713, 0.00730143432816268, 0.00730249940150844, 0.00730167066029941, 0.00730194468758988, 0.00730225930450463, 0.00730200419609274, 0.00730176039426566, 0.0073018037518227, 0.00730198345629384, 0.00730210040478596, 0.00730209291435411, 0.00730201252933688, 0.00730193680919739, 0.00730190978970575, 0.00730192987580965, 0.00730196865932418, 0.00730199687777258, 0.00730200118246545, 0.00730198659003722, 0.00730196822881077, 0.00730195987521968, 0.00730196606230361, 0.00730198101224423, 0.00730199355940411, 0.00730199444932129, 0.00730198182887562, 0.00730196221615698, 0.00730194678493971
flux1:, 0.680005109624678, 0.00699785636729528, 0.0069978683293131, 0.00699788323733548, 0.00699789199623154, 0.00699788972247663, 0.00699787873727548, 0.00699786741044243, 0.00699786511633621, 0.00699787581827624, 0.00699789404874045, 0.00699790643922853, 0.00699789935391608, 0.00699786945047787, 0.00699783084544877, 0.0069978120652572, 0.00699783972116186, 0.0069979140417939, 0.00699799176785162, 0.00699799863137058, 0.00699788645116153, 0.00699771545595148, 0.00699767561107362, 0.0069979084958917, 0.00699814857663288, 0.00699784410129427, 0.00699758414147896, 0.00699837835386253, 0.00699735820989677, 0.00699859780277577, 0.00699771371391843, 0.00699723366998088, 0.00699771371391842, 0.00699859780277577, 0.00699735820989676, 0.00699837835386253, 0.00699758414147896, 0.00699784410129427, 0.00699814857663289, 0.0069979084958917, 0.00699767561107363, 0.00699771545595147, 0.00699788645116153, 0.00699799863137058, 0.00699799176785162, 0.0069979140417939, 0.00699783972116186, 0.00699781206525719, 0.00699783084544877, 0.00699786945047787, 0.00699789935391609, 0.00699790643922853, 0.00699789404874044, 0.00699787581827624, 0.00699786511633621, 0.00699786741044243, 0.00699787873727548, 0.00699788972247663, 0.00699789199623154, 0.00699788323733548, 0.0069978683293131, 0.00699785636729528
flux1:, 0.680267558528431, 0.00670050801704324, 0.0067005165829963, 0.00670052680323542, 0.00670053163463544, 0.00670052783894842, 0.00670051825642574, 0.00670051044684571, 0.00670051205942606, 0.00670052526513028, 0.00670054361785447, 0.00670055405237539, 0.00670054429879674, 0.00670051260200538, 0.00670047385713917, 0.00670045598473036, 0.00670048400663305, 0.00670055696420515, 0.00670063239799287, 0.00670063913336832, 0.00670053201900909, 0.00670036961843097, 0.00670033293655723, 0.00670055478141827, 0.0067007799724855, 0.00670048525268483, 0.00670023874975986, 0.00670099933890467, 0.0067000234788699, 0.0067012135410448, 0.00670036864060555, 0.00669990921844918, 0.00670036864060555, 0.0067012135410448, 0.0067000234788699, 0.00670099933890467, 0.00670023874975986, 0.00670048525268483, 0.0067007799724855, 0.00670055478141827, 0.00670033293655723, 0.00670036961843097, 0.0067005320190091, 0.00670063913336832, 0.00670063239799286, 0.00670055696420515, 0.00670048400663306, 0.00670045598473036, 0.00670047385713917, 0.00670051260200538, 0.00670054429879673, 0.00670055405237539, 0.00670054361785448, 0.00670052526513028, 0.00670051205942606, 0.00670051044684571, 0.00670051825642574, 0.00670052783894842, 0.00670053163463544, 0.00670052680323542, 0.0067005165829963, 0.00670050801704324
flux1:, 0.680530007432184, 0.00641012914288799, 0.00641013439162165, 0.00641014000340376, 0.00641014093635021, 0.0064101355716067, 0.00641012728447798, 0.00641012287932218, 0.00641012834882304, 0.00641014411764254, 0.00641016275333777, 0.00641017142452491, 0.00641015912165924, 0.00641012558853805, 0.0064100864862027, 0.00641006922166934, 0.00641009739624019, 0.00641016901821004, 0.00641024245109527, 0.00641024944277112, 0.00641014758552461, 0.00640999361489289, 0.00640995977779004, 0.00641017055662351, 0.0064103811058251, 0.00641009582936778, 0.00640986221135973, 0.00641059007883947, 0.00640965773462442, 0.00641079961767174, 0.00640999319966027, 0.00640955402137809, 0.00640999319966027, 0.00641079961767174, 0.00640965773462442, 0.00641059007883946, 0.00640986221135973, 0.00641009582936778, 0.0064103811058251, 0.00641017055662351, 0.00640995977779004, 0.0064099936148929, 0.00641014758552461, 0.00641024944277112, 0.00641024245109527, 0.00641016901821004, 0.00641009739624019, 0.00641006922166934, 0.0064100864862027, 0.00641012558853805, 0.00641015912165925, 0.00641017142452491, 0.00641016275333777, 0.00641014411764254, 0.00641012834882304, 0.00641012287932218, 0.00641012728447799, 0.0064101355716067, 0.00641014093635021, 0.00641014000340376, 0.00641013439162165, 0.00641012914288799
flux1:, 0.680792456335937, 0.00612691932902778, 0.00612692135637015, 0.00612692250576045, 0.00612691966047732, 0.00612691276057606, 0.00612690570166181, 0.00612690457193714, 0.00612691378191748, 0.0061269320807089, 0.00612695107626851, 0.00612695813325737, 0.00612694341407161, 0.00612690806929723, 0.00612686848921444, 0.00612685162357634, 0.0061268797863678, 0.00612695008534355, 0.00612702173209829, 0.00612702925391413, 0.00612693274580185, 0.00612678699751595, 0.00612675572195799, 0.0061269555035945, 0.00612715176301388, 0.00612687568746575, 0.00612665441862478, 0.00612735045790762, 0.00612646074515714, 0.00612755573536054, 0.00612678698337255, 0.00612636762357618, 0.00612678698337255, 0.00612755573536054, 0.00612646074515714, 0.00612735045790762, 0.00612665441862478, 0.00612687568746575, 0.00612715176301388, 0.0061269555035945, 0.00612675572195799, 0.00612678699751595, 0.00612693274580185, 0.00612702925391413, 0.0061270217320983, 0.00612695008534355, 0.0061268797863678, 0.00612685162357634, 0.00612686848921444, 0.00612690806929723, 0.00612694341407161, 0.00612695813325737, 0.00612695107626851, 0.00612693208070891, 0.00612691378191748, 0.00612690457193715, 0.00612690570166182, 0.00612691276057607, 0.00612691966047732, 0.00612692250576045, 0.00612692135637016, 0.00612691932902778
flux1:, 0.681054905239691, 0.00585105085711255, 0.00585104978514682, 0.00585104668577025, 0.00585104026619518, 0.0058510319336514, 0.00585102606359465, 0.00585102805670479, 0.00585104082402696, 0.00585106153411047, 0.00585108089344801, 0.00585108645218373, 0.00585106946946406, 0.00585103240472365, 0.00585099231745201, 0.00585097572309258, 0.00585100374980062, 0.0058510727190432, 0.00585114271928555, 0.00585115094122128, 0.00585105978426971, 0.00585092201549377, 0.00585089305557773, 0.00585108199929119, 0.00585126441699338, 0.00585099736347314, 0.00585078794111945, 0.00585145303454316, 0.00585060496132661, 0.00585165428187074, 0.00585092227858234, 0.00585052226859374, 0.00585092227858234, 0.00585165428187074, 0.00585060496132661, 0.00585145303454316, 0.00585078794111945, 0.00585099736347315, 0.00585126441699338, 0.00585108199929119, 0.00585089305557773, 0.00585092201549377, 0.00585105978426971, 0.00585115094122128, 0.00585114271928555, 0.0058510727190432, 0.00585100374980062, 0.00585097572309259, 0.005850992317452, 0.00585103240472365, 0.00585106946946406, 0.00585108645218373, 0.00585108089344801, 0.00585106153411047, 0.00585104082402696, 0.00585102805670479, 0.00585102606359466, 0.0058510319336514, 0.00585104026619518, 0.00585104668577025, 0.00585104978514682, 0.00585105085711255
flux1:, 0.681317354143444, 0.00558266932265005, 0.00558266530648788, 0.00558265823692419, 0.005582648520172, 0.00558263891209795, 0.00558263420744774, 0.00558263914188556, 0.00558265521975013, 0.00558267814670995, 0.00558269781320902, 0.00558270196660141, 0.00558268289698458, 0.00558264426758841, 0.00558260372533486, 0.00558258734479804, 0.00558261514247899, 0.0055826827529291, 0.00558275117506702, 0.00558276017252858, 0.00558267428965983, 0.00558254423017068, 0.00558251737832831, 0.00558269572716711, 0.00558286483660983, 0.00558260668190329, 0.00558240863275971, 0.00558304364954, 0.00558223612693512, 0.00558324094249135, 0.00558254468088888, 0.00558216351358269, 0.00558254468088888, 0.00558324094249136, 0.00558223612693512, 0.00558304364954, 0.00558240863275971, 0.00558260668190329, 0.00558286483660983, 0.00558269572716711, 0.00558251737832831, 0.00558254423017068, 0.00558267428965983, 0.00558276017252858, 0.00558275117506702, 0.0055826827529291, 0.00558261514247899, 0.00558258734479804, 0.00558260372533486, 0.00558264426758841, 0.00558268289698458, 0.00558270196660141, 0.00558269781320902, 0.00558267814670995, 0.00558265521975013, 0.00558263914188556, 0.00558263420744774, 0.00558263891209795, 0.005582648520172, 0.00558265823692419, 0.00558266530648788, 0.00558266932265005
flux1:, 0.681579803047197, 0.00532189433825734, 0.00532188757001529, 0.00532187686803944, 0.00532186419150223, 0.00532185350481987, 0.00532184994713434, 0.00532185760952733, 0.00532187669329148, 0.00532190157898463, 0.00532192144883071, 0.00532192427621843, 0.00532190332227608, 0.0053218633413064, 0.00532182246664218, 0.00532180630042049, 0.00532183379909587, 0.00532189999799923, 0.00532196684537675, 0.00532197661048684, 0.00532189585750694, 0.00532177321737647, 0.00532174830408921, 0.00532191637632818, 0.0053220727839832, 0.00532182345144017, 0.00532163632768965, 0.00532224212289189, 0.00532147397710869, 0.00532243540034326, 0.00532177379626928, 0.00532141093140163, 0.00532177379626928, 0.00532243540034326, 0.00532147397710869, 0.0053222421228919, 0.00532163632768965, 0.00532182345144017, 0.0053220727839832, 0.00532191637632818, 0.00532174830408922, 0.00532177321737647, 0.00532189585750694, 0.00532197661048684, 0.00532196684537675, 0.00532189999799923, 0.00532183379909588, 0.00532180630042049, 0.00532182246664218, 0.00532186334130639, 0.00532190332227608, 0.00532192427621843, 0.00532192144883071, 0.00532190157898463, 0.00532187669329149, 0.00532185760952733, 0.00532184994713434, 0.00532185350481987, 0.00532186419150223, 0.00532187686803944, 0.00532188757001529, 0.00532189433825734
flux1:, 0.68184225195095, 0.00506882031603728, 0.00506881102591834, 0.00506879708001895, 0.00506878182687497, 0.00506877028356145, 0.00506876785005441, 0.00506877799462557, 0.00506879973000678, 0.00506882626609542, 0.00506884620179515, 0.00506884777728074, 0.0050688251676303, 0.0050687840980025, 0.00506874307109866, 0.00506872716501644, 0.00506875431002595, 0.00506881902114162, 0.00506888424001898, 0.0050688946943488, 0.00506881887250402, 0.00506870334932924, 0.00506868024161117, 0.00506883842070214, 0.00506898279241267, 0.00506874224208429, 0.00506856561736927, 0.0050691430317442, 0.00506841301738778, 0.00506933211690245, 0.00506870402248946, 0.00506835889234671, 0.00506870402248946, 0.00506933211690246, 0.00506841301738778, 0.0050691430317442, 0.00506856561736928, 0.00506874224208428, 0.00506898279241267, 0.00506883842070214, 0.00506868024161117, 0.00506870334932924, 0.00506881887250402, 0.0050688946943488, 0.00506888424001897, 0.00506881902114162, 0.00506875431002595, 0.00506872716501644, 0.00506874307109866, 0.0050687840980025, 0.0050688251676303, 0.00506884777728074, 0.00506884620179515, 0.00506882626609543, 0.00506879973000678, 0.00506877799462557, 0.00506876785005441, 0.00506877028356145, 0.00506878182687497, 0.00506879708001895, 0.00506881102591835, 0.00506882031603728
flux1:, 0.682104700854704, 0.0048235173212958, 0.00482350577586859, 0.00482348901460232, 0.00482347159852451, 0.00482345943160758, 0.0048234580877167, 0.00482347043807492, 0.00482349443124497, 0.00482352227355509, 0.00482354211701447, 0.00482354251634487, 0.00482351850387356, 0.00482347664875671, 0.00482343569376072, 0.00482342012650673, 0.00482344687188686, 0.00482350999718466, 0.00482357348613553, 0.00482358449430922, 0.0048235133629151, 0.00482340464836505, 0.0048233832471286, 0.00482353197055578, 0.00482366501715696, 0.00482343323561095, 0.00482326670116432, 0.00482381656172391, 0.00482312337578538, 0.00482400118499925, 0.00482340540256848, 0.00482307741777214, 0.00482340540256848, 0.00482400118499925, 0.00482312337578537, 0.00482381656172391, 0.00482326670116432, 0.00482343323561094, 0.00482366501715696, 0.00482353197055578, 0.0048233832471286, 0.00482340464836505, 0.00482351336291511, 0.00482358449430922, 0.00482357348613553, 0.00482350999718466, 0.00482344687188686, 0.00482342012650673, 0.00482343569376072, 0.00482347664875671, 0.00482351850387356, 0.00482354251634487, 0.00482354211701447, 0.00482352227355509, 0.00482349443124498, 0.00482347043807492, 0.0048234580877167, 0.00482345943160758, 0.00482347159852451, 0.00482348901460231, 0.00482350577586859, 0.0048235173212958
flux1:, 0.682367149758457, 0.00458603198982049, 0.00458601848775482, 0.00458599936757792, 0.00458598021740942, 0.00458596765831639, 0.0045859673524187, 0.00458598160546217, 0.00458600743447386, 0.00458603621750367, 0.00458605580212681, 0.00458605510791143, 0.00458602996629772, 0.00458598765838603, 0.00458594702954312, 0.0045859319008378, 0.00458595820391686, 0.00458601962659963, 0.00458608124688033, 0.00458609263050241, 0.00458602591920198, 0.00458592370470892, 0.00458590394117134, 0.00458604368862886, 0.00458616615134039, 0.00458594314155795, 0.00458578630262282, 0.00458630942381462, 0.00458565171998335, 0.00458648924648086, 0.00458592454250372, 0.00458561309781612, 0.00458592454250372, 0.00458648924648086, 0.00458565171998335, 0.00458630942381462, 0.00458578630262282, 0.00458594314155795, 0.00458616615134039, 0.00458604368862886, 0.00458590394117134, 0.00458592370470892, 0.00458602591920198, 0.0045860926305024, 0.00458608124688033, 0.00458601962659963, 0.00458595820391686, 0.0045859319008378, 0.00458594702954312, 0.00458598765838603, 0.00458602996629772, 0.00458605510791143, 0.00458605580212681, 0.00458603621750366, 0.00458600743447386, 0.00458598160546217, 0.0045859673524187, 0.00458596765831639, 0.00458598021740942, 0.00458599936757792, 0.00458601848775482, 0.00458603198982049
flux1:, 0.68262959866221, 0.00435638850098533, 0.00435637336664087, 0.00435635235889891, 0.00435633190399947, 0.00435631917172915, 0.00435631983208031, 0.00435633566368788, 0.00435636289064691, 0.00435639224160167, 0.00435641140297804, 0.00435640970815241, 0.00435638372695123, 0.00435634131709698, 0.004356301285175, 0.00435628670497374, 0.00435631252228796, 0.00435637211091865, 0.00435643169735681, 0.00435644324875098, 0.00435638066902194, 0.00435628465050501, 0.0043562664818258, 0.00435639776313049, 0.0043565103991945, 0.0043562961709073, 0.00435614864356863, 0.00435664582889589, 0.00435602223180474, 0.00435682046670613, 0.00435628558545623, 0.00435599006544473, 0.00435628558545623, 0.00435682046670613, 0.00435602223180474, 0.00435664582889589, 0.00435614864356863, 0.0043562961709073, 0.0043565103991945, 0.00435639776313049, 0.0043562664818258, 0.00435628465050501, 0.00435638066902195, 0.00435644324875098, 0.00435643169735681, 0.00435637211091865, 0.00435631252228796, 0.00435628670497374, 0.004356301285175, 0.00435634131709698, 0.00435638372695123, 0.0043564097081524, 0.00435641140297803, 0.00435639224160167, 0.00435636289064691, 0.00435633566368788, 0.00435631983208031, 0.00435631917172915, 0.00435633190399947, 0.00435635235889892, 0.00435637336664087, 0.00435638850098533
flux1:, 0.682892047565963, 0.00413458959904218, 0.00413457317440787, 0.00413455075216417, 0.0041345294090359, 0.00413451670147694, 0.00413451823531179, 0.00413453530741804, 0.00413456349081589, 0.00413459304262267, 0.00413461162748825, 0.00413460903703995, 0.00413458251565711, 0.0041345403613695, 0.00413450120088169, 0.00413448727992449, 0.00413451256447726, 0.00413457017795005, 0.00413462754991181, 0.00413463904521461, 0.00413458030081686, 0.00413449018238405, 0.0041344735867458, 0.00413459692987817, 0.00413470049886757, 0.00413449505963897, 0.00413435646815376, 0.00413482851208472, 0.00413423763112995, 0.00413499755808368, 0.00413449123465021, 0.00413421101908343, 0.00413449123465021, 0.00413499755808368, 0.00413423763112995, 0.00413482851208472, 0.00413435646815376, 0.00413449505963897, 0.00413470049886757, 0.00413459692987817, 0.0041344735867458, 0.00413449018238405, 0.00413458030081686, 0.00413463904521461, 0.00413462754991181, 0.00413457017795005, 0.00413451256447726, 0.00413448727992449, 0.00413450120088169, 0.0041345403613695, 0.00413458251565711, 0.00413460903703995, 0.00413461162748825, 0.00413459304262267, 0.00413456349081589, 0.00413453530741804, 0.00413451823531179, 0.00413451670147694, 0.0041345294090359, 0.00413455075216416, 0.00413457317440787, 0.00413458959904218
flux1:, 0.683154496469717, 0.0039206176550866, 0.00392060029063054, 0.0039205769159733, 0.00392055507665601, 0.00392054256422651, 0.00392054485883843, 0.0039205628274368, 0.00392059153409253, 0.00392062093694624, 0.00392063881022338, 0.00392063544129311, 0.00392060868221313, 0.00392056713649749, 0.00392052911413872, 0.00392051595605952, 0.00392054065587311, 0.00392059614894212, 0.00392065112096621, 0.00392066233218631, 0.00392060712831762, 0.00392052262494622, 0.00392050759630273, 0.00392062353593657, 0.00392071878709817, 0.00392052213439333, 0.00392039210907246, 0.00392083979908371, 0.00392028024150033, 0.00392100284495201, 0.00392052381733261, 0.00392025828620156, 0.00392052381733261, 0.00392100284495201, 0.00392028024150033, 0.00392083979908371, 0.00392039210907246, 0.00392052213439333, 0.00392071878709817, 0.00392062353593657, 0.00392050759630273, 0.00392052262494622, 0.00392060712831763, 0.00392066233218631, 0.00392065112096621, 0.00392059614894212, 0.0039205406558731, 0.00392051595605952, 0.00392052911413871, 0.00392056713649749, 0.00392060868221313, 0.00392063544129311, 0.00392063881022338, 0.00392062093694624, 0.00392059153409253, 0.0039205628274368, 0.00392054485883843, 0.00392054256422651, 0.003920555076656, 0.0039205769159733, 0.00392060029063054, 0.0039206176550866
flux1:, 0.68341694537347, 0.00371443576235288, 0.00371441780736612, 0.00371439391976333, 0.00371437194235442, 0.00371435976399562, 0.00371436268951385, 0.00371438121311229, 0.00371441002923013, 0.00371443896033101, 0.00371445601016823, 0.0037144519907181, 0.00371442529236529, 0.00371438469332925, 0.0037143480579495, 0.00371433575306519, 0.00371435981091065, 0.00371441303998096, 0.00371446543171243, 0.00371447613744269, 0.00371442418844742, 0.00371434502769004, 0.00371433157040603, 0.00371444063724301, 0.00371452829817255, 0.00371434041260007, 0.00371421858826117, 0.00371464270686916, 0.00371411308979015, 0.00371479936224303, 0.00371434638228841, 0.00371409492036638, 0.00371434638228842, 0.00371479936224303, 0.00371411308979015, 0.00371464270686916, 0.00371421858826117, 0.00371434041260007, 0.00371452829817255, 0.00371444063724301, 0.00371433157040603, 0.00371434502769004, 0.00371442418844742, 0.00371447613744269, 0.00371446543171243, 0.00371441303998097, 0.00371435981091065, 0.00371433575306519, 0.0037143480579495, 0.00371438469332925, 0.00371442529236529, 0.0037144519907181, 0.00371445601016823, 0.003714438960331, 0.00371441002923013, 0.00371438121311229, 0.00371436268951385, 0.00371435976399562, 0.00371437194235442, 0.00371439391976333, 0.00371441780736611, 0.00371443576235288
flux1:, 0.683679394277223, 0.00351598885768344, 0.00351597065068768, 0.00351594665685973, 0.00351592485837485, 0.00351591311980253, 0.00351591653331543, 0.00351593528137628, 0.00351596382230381, 0.00351599199356258, 0.00351600813440341, 0.00351600360070534, 0.00351597725031269, 0.00351593791190015, 0.00351590288624453, 0.00351589150705341, 0.00351591486119542, 0.00351596569008711, 0.00351601533519815, 0.00351602532974969, 0.00351597636529963, 0.0035159022881027, 0.00351589041170017, 0.00351599312287432, 0.00351607388974848, 0.00351589472959288, 0.00351578074457536, 0.00351618207122255, 0.0035156810325032, 0.00351633198055105, 0.00351590382358973, 0.0035156658244665, 0.00351590382358973, 0.00351633198055106, 0.0035156810325032, 0.00351618207122255, 0.00351578074457536, 0.00351589472959288, 0.00351607388974848, 0.00351599312287432, 0.00351589041170017, 0.0035159022881027, 0.00351597636529964, 0.00351602532974969, 0.00351601533519815, 0.0035159656900871, 0.00351591486119542, 0.00351589150705341, 0.00351590288624453, 0.00351593791190015, 0.00351597725031269, 0.00351600360070534, 0.00351600813440341, 0.00351599199356258, 0.00351596382230381, 0.00351593528137628, 0.00351591653331543, 0.00351591311980253, 0.00351592485837485, 0.00351594665685973, 0.00351597065068768, 0.00351598885768344
flux1:, 0.683941843180977, 0.00332520486224034, 0.00332518672198233, 0.00332516298764851, 0.00332514163929979, 0.00332513041330757, 0.00332513416393602, 0.0033251528248655, 0.00332518074323057, 0.00332520790683204, 0.00332522308063523, 0.00332521817387214, 0.00332519244070787, 0.00332515464484673, 0.00332512141919423, 0.00332511101753427, 0.0033251336032919, 0.0033251819087069, 0.00332522866255766, 0.00332523776336659, 0.00332519153310283, 0.00332512229385442, 0.00332511200806277, 0.0033252088588216, 0.00332528338833817, 0.00332511288544334, 0.00332500638115135, 0.00332538569383227, 0.00332491190147576, 0.00332552855045589, 0.00332512402348422, 0.00332489889303175, 0.00332512402348422, 0.00332552855045589, 0.00332491190147576, 0.00332538569383227, 0.00332500638115135, 0.00332511288544334, 0.00332528338833817, 0.0033252088588216, 0.00332511200806277, 0.00332512229385442, 0.00332519153310283, 0.00332523776336659, 0.00332522866255766, 0.0033251819087069, 0.0033251336032919, 0.00332511101753427, 0.00332512141919423, 0.00332515464484673, 0.00332519244070787, 0.00332521817387214, 0.00332522308063522, 0.00332520790683204, 0.00332518074323057, 0.0033251528248655, 0.00332513416393602, 0.00332513041330757, 0.00332514163929979, 0.00332516298764851, 0.00332518672198233, 0.00332520486224034
flux1:, 0.68420429208473, 0.00314199583476467, 0.00314197805224762, 0.00314195489597681, 0.00314193422081779, 0.00314192354934055, 0.0031419274838492, 0.00314194577215619, 0.00314197276416174, 0.00314199871598658, 0.00314201289179731, 0.00314200775408992, 0.00314198288335115, 0.00314194687371705, 0.00314191560145826, 0.00314190620720695, 0.00314192795911029, 0.00314197363556349, 0.00314201738142365, 0.00314202543466235, 0.00314198171134758, 0.00314191707729301, 0.0031419083875748, 0.00314199984438343, 0.00314206874748927, 0.00314190680449658, 0.00314180742541568, 0.00314216550194828, 0.00314171766202567, 0.00314230105920601, 0.00314191900758335, 0.00314170616683119, 0.00314191900758335, 0.00314230105920601, 0.00314171766202567, 0.00314216550194828, 0.00314180742541568, 0.00314190680449658, 0.00314206874748927, 0.00314199984438343, 0.00314190838757479, 0.00314191707729301, 0.00314198171134758, 0.00314202543466235, 0.00314201738142365, 0.00314197363556349, 0.00314192795911029, 0.00314190620720695, 0.00314191560145825, 0.00314194687371705, 0.00314198288335115, 0.00314200775408992, 0.00314201289179731, 0.00314199871598658, 0.00314197276416174, 0.00314194577215619, 0.0031419274838492, 0.00314192354934055, 0.00314193422081779, 0.00314195489597681, 0.00314197805224762, 0.00314199583476467
flux1:, 0.684466740988483, 0.00296625913095929, 0.00296624196286788, 0.0029662196521379, 0.00296619982491162, 0.00296618972249598, 0.00296619369103975, 0.00296621135335464, 0.00296623716311429, 0.00296626174411587, 0.00296627491624497, 0.00296626968641697, 0.00296624589404607, 0.00296621187156039, 0.00296618266666955, 0.00296617428781284, 0.00296619514212849, 0.00296623810614439, 0.00296627875986796, 0.00296628564426639, 0.00296624422554966, 0.00296618397572459, 0.00296617687941745, 0.00296626337457116, 0.00296632721198971, 0.00296617370088511, 0.00296608109500328, 0.00296641871387492, 0.00296599557688759, 0.00296654679316411, 0.00296618610580465, 0.00296598499322327, 0.00296618610580465, 0.00296654679316411, 0.00296599557688759, 0.00296641871387492, 0.00296608109500328, 0.00296617370088511, 0.00296632721198971, 0.00296626337457115, 0.00296617687941745, 0.00296618397572459, 0.00296624422554966, 0.00296628564426639, 0.00296627875986796, 0.00296623810614439, 0.00296619514212849, 0.00296617428781284, 0.00296618266666955, 0.00296621187156039, 0.00296624589404607, 0.00296626968641697, 0.00296627491624497, 0.00296626174411587, 0.00296623716311429, 0.00296621135335464, 0.00296619369103975, 0.00296618972249598, 0.00296619982491162, 0.0029662196521379, 0.00296624196286788, 0.00296625913095929
flux1:, 0.684729189892236, 0.00279787856285413, 0.00279786222662392, 0.00279784097607366, 0.00279782212500785, 0.00279781258330368, 0.00279781644493807, 0.00279783326466433, 0.0027978576865614, 0.00279788078227744, 0.00279789296738371, 0.00279788777676112, 0.00279786524537848, 0.00279783336547529, 0.00279780630175854, 0.00279779892561629, 0.00279781882302056, 0.0027978590164435, 0.00279789652955771, 0.00279790215850742, 0.00279786286744432, 0.00279780679127836, 0.00279780127445908, 0.00279788320223036, 0.00279794248173892, 0.00279779724362085, 0.00279771106317496, 0.00279802900391639, 0.00279762936960056, 0.002798149499739, 0.00279780911283846, 0.00279761918604601, 0.00279780911283846, 0.002798149499739, 0.00279762936960056, 0.00279802900391639, 0.00279771106317496, 0.00279779724362085, 0.00279794248173892, 0.00279788320223036, 0.00279780127445908, 0.00279780679127836, 0.00279786286744431, 0.00279790215850742, 0.00279789652955771, 0.0027978590164435, 0.00279781882302056, 0.00279779892561629, 0.00279780630175854, 0.00279783336547529, 0.00279786524537848, 0.00279788777676112, 0.00279789296738371, 0.00279788078227744, 0.00279785768656139, 0.00279783326466433, 0.00279781644493807, 0.00279781258330368, 0.00279782212500785, 0.00279784097607366, 0.00279786222662392, 0.00279787856285413
flux1:, 0.68499163879599, 0.00263672555231692, 0.00263671022298805, 0.00263669019473819, 0.0026366724049634, 0.00263666339784095, 0.0026366670254752, 0.00263668282593326, 0.00263670570507796, 0.00263672724352158, 0.00263673847690984, 0.00263673344541871, 0.00263671232149854, 0.00263668269311817, 0.00263665780505909, 0.00263665140042999, 0.00263667028862543, 0.00263670768094157, 0.00263674204217579, 0.00263674636424599, 0.00263670904874734, 0.00263665694448582, 0.00263665297962568, 0.00263673069391745, 0.00263678586927068, 0.00263664871521676, 0.00263656861768009, 0.00263686766074516, 0.00263649038136595, 0.00263698054287205, 0.00263665944224775, 0.00263648017917126, 0.00263665944224775, 0.00263698054287205, 0.00263649038136595, 0.00263686766074516, 0.00263656861768009, 0.00263664871521676, 0.00263678586927068, 0.00263673069391745, 0.00263665297962568, 0.00263665694448582, 0.00263670904874734, 0.00263674636424599, 0.00263674204217579, 0.00263670768094157, 0.00263667028862543, 0.00263665140042999, 0.00263665780505909, 0.00263668269311817, 0.00263671232149854, 0.00263673344541871, 0.00263673847690984, 0.00263672724352158, 0.00263670570507796, 0.00263668282593326, 0.0026366670254752, 0.00263666339784095, 0.0026366724049634, 0.00263669019473819, 0.00263671022298805, 0.00263672555231692
flux1:, 0.685254087699743, 0.00248266027319905, 0.00248264608208526, 0.00248262738791243, 0.00248261070613468, 0.00248260219504695, 0.00248260547958224, 0.00248262012559267, 0.00248264135653188, 0.00248266130475243, 0.00248267163619963, 0.00248266686898333, 0.00248264726133099, 0.00248261994752966, 0.00248259723250713, 0.00248259175248535, 0.00248260958858215, 0.00248264417820286, 0.00248267541354122, 0.00248267841158115, 0.00248264294298264, 0.00248259461606289, 0.00248259216050607, 0.00248266597393335, 0.00248271744528535, 0.00248258815816963, 0.00248251380739637, 0.00248279473354877, 0.00248243871577192, 0.0024829000465168, 0.00248259726867379, 0.00248242816820851, 0.00248259726867379, 0.0024829000465168, 0.00248243871577192, 0.00248279473354877, 0.00248251380739637, 0.00248258815816963, 0.00248271744528535, 0.00248266597393335, 0.00248259216050607, 0.00248259461606289, 0.00248264294298264, 0.00248267841158115, 0.00248267541354122, 0.00248264417820286, 0.00248260958858215, 0.00248259175248535, 0.00248259723250713, 0.00248261994752966, 0.00248264726133099, 0.00248266686898333, 0.00248267163619963, 0.00248266130475243, 0.00248264135653188, 0.00248262012559267, 0.00248260547958224, 0.00248260219504695, 0.00248261070613467, 0.00248262738791243, 0.00248264608208526, 0.00248266027319905
flux1:, 0.685516536603496, 0.00233553277694493, 0.00233551981204853, 0.00233550251712728, 0.00233548695716784, 0.0023354788964121, 0.00233548174987909, 0.00233549514781409, 0.00233551467171214, 0.00233553303134296, 0.00233554252074832, 0.00233553810547447, 0.00233552008499894, 0.00233549510500674, 0.00233547452662902, 0.00233546991184763, 0.00233548666436437, 0.00233551847886962, 0.0023355466502602, 0.00233554833929618, 0.00233551461024975, 0.00233546987175067, 0.00233546886701244, 0.00233553905129309, 0.0023355871669359, 0.00233546550403172, 0.00233539657147723, 0.0023356601607069, 0.00233532436617107, 0.0023357580209324, 0.00233547265299401, 0.0023353132352144, 0.00233547265299401, 0.0023357580209324, 0.00233532436617107, 0.0023356601607069, 0.00233539657147723, 0.00233546550403172, 0.0023355871669359, 0.00233553905129309, 0.00233546886701244, 0.00233546987175067, 0.00233551461024975, 0.00233554833929618, 0.00233554665026019, 0.00233551847886962, 0.00233548666436437, 0.00233546991184763, 0.00233547452662902, 0.00233549510500675, 0.00233552008499894, 0.00233553810547447, 0.00233554252074832, 0.00233553303134296, 0.00233551467171214, 0.00233549514781409, 0.00233548174987909, 0.0023354788964121, 0.00233548695716784, 0.00233550251712728, 0.00233551981204853, 0.00233553277694493
flux1:, 0.685778985507249, 0.00219518409685426, 0.00219517240487069, 0.00219515653274947, 0.00219514208156821, 0.00219513442315002, 0.00219513678073526, 0.00219514887714111, 0.0021951666776978, 0.00219518347981618, 0.00219519219294027, 0.00219518819791294, 0.00219517179862828, 0.00219514913114373, 0.00219513062342668, 0.00219512680549706, 0.00219514245587151, 0.00219517155125801, 0.00219519675415087, 0.00219519717830734, 0.00219516510019397, 0.00219512376545695, 0.00219512413730526, 0.00219519092480731, 0.00219523598401903, 0.00219512168021349, 0.0021950578461565, 0.00219530487616751, 0.00219498832090658, 0.00219539546701037, 0.0021951266456709, 0.00219497645165363, 0.0021951266456709, 0.00219539546701036, 0.00219498832090658, 0.00219530487616751, 0.0021950578461565, 0.00219512168021349, 0.00219523598401903, 0.0021951909248073, 0.00219512413730526, 0.00219512376545695, 0.00219516510019397, 0.00219519717830734, 0.00219519675415087, 0.00219517155125801, 0.00219514245587151, 0.00219512680549706, 0.00219513062342668, 0.00219514913114373, 0.00219517179862828, 0.00219518819791294, 0.00219519219294027, 0.00219518347981618, 0.0021951666776978, 0.00219514887714111, 0.00219513678073526, 0.00219513442315001, 0.00219514208156821, 0.00219515653274947, 0.00219517240487069, 0.00219518409685426
flux1:, 0.686041434411003, 0.00206144732655586, 0.00206143691624156, 0.00206142245469413, 0.00206140907853648, 0.00206140177640096, 0.00206140359732549, 0.00206141437627977, 0.00206143047468118, 0.00206144577429667, 0.00206145377881477, 0.00206145025195136, 0.00206143547309026, 0.00206141506056899, 0.00206139853268388, 0.00206139543762372, 0.00206140998116374, 0.00206143644018213, 0.00206145880009678, 0.00206145802878063, 0.00206142752883498, 0.00206138941633075, 0.00206139107558656, 0.00206145466185426, 0.00206149691863639, 0.00206138969008115, 0.00206133064478313, 0.00206156188911048, 0.00206126364199483, 0.00206164545425826, 0.00206139236392677, 0.0020612509552504, 0.00206139236392677, 0.00206164545425826, 0.00206126364199483, 0.00206156188911048, 0.00206133064478313, 0.00206138969008115, 0.00206149691863639, 0.00206145466185426, 0.00206139107558656, 0.00206138941633075, 0.00206142752883498, 0.00206145802878063, 0.00206145880009678, 0.00206143644018213, 0.00206140998116374, 0.00206139543762372, 0.00206139853268389, 0.00206141506056899, 0.00206143547309026, 0.00206145025195136, 0.00206145377881477, 0.00206144577429667, 0.00206143047468118, 0.00206141437627977, 0.00206140359732549, 0.00206140177640096, 0.00206140907853649, 0.00206142245469413, 0.00206143691624156, 0.00206144732655586
flux1:, 0.686303883314756, 0.0019341486686408, 0.00193413951526804, 0.00193412642265803, 0.00193411407300685, 0.00193410708646821, 0.00193410835375026, 0.00193411783316479, 0.00193413228237467, 0.00193414615283889, 0.00193415351488585, 0.00193415048356517, 0.00193413729264631, 0.00193411904632525, 0.00193410438765185, 0.00193410193912485, 0.00193411538536736, 0.00193413931506558, 0.00193415898340623, 0.00193415710699287, 0.00193412812531353, 0.00193409305580541, 0.00193409589977339, 0.00193415644683907, 0.00193419611431729, 0.0019340956623458, 0.001934041107094, 0.00193425733291938, 0.00193397651329621, 0.00193433416847873, 0.00193409603878713, 0.00193396299677458, 0.00193409603878713, 0.00193433416847873, 0.00193397651329621, 0.00193425733291938, 0.001934041107094, 0.0019340956623458, 0.00193419611431729, 0.00193415644683906, 0.00193409589977339, 0.00193409305580541, 0.00193412812531353, 0.00193415710699287, 0.00193415898340623, 0.00193413931506558, 0.00193411538536735, 0.00193410193912485, 0.00193410438765185, 0.00193411904632525, 0.00193413729264631, 0.00193415048356517, 0.00193415351488585, 0.00193414615283888, 0.00193413228237467, 0.00193411783316479, 0.00193410835375026, 0.00193410708646821, 0.00193411407300685, 0.00193412642265803, 0.00193413951526804, 0.0019341486686408
flux1:, 0.686566332218509, 0.00181310844979636, 0.00181310050038918, 0.00181308871220225, 0.00181307733126804, 0.00181307062753723, 0.00181307134673044, 0.0018130795738426, 0.00181309245253794, 0.00181310498013408, 0.00181311176146737, 0.00181310923320696, 0.00181309756986852, 0.00181308137526282, 0.00181306846050442, 0.00181306658272995, 0.00181307895521189, 0.00181310048382686, 0.00181311763317073, 0.00181311475841987, 0.0018130872450177, 0.00181305504104752, 0.00181305895547098, 0.00181311659575205, 0.0018131538510191, 0.00181305986617172, 0.00181300951416461, 0.00181321147990916, 0.00181294725462647, 0.00181328192559485, 0.00181305802844191, 0.00181293295321093, 0.00181305802844191, 0.00181328192559485, 0.00181294725462647, 0.00181321147990916, 0.00181300951416461, 0.00181305986617172, 0.0018131538510191, 0.00181311659575205, 0.00181305895547098, 0.00181305504104751, 0.0018130872450177, 0.00181311475841987, 0.00181311763317073, 0.00181310048382686, 0.00181307895521189, 0.00181306658272995, 0.00181306846050442, 0.00181308137526282, 0.00181309756986852, 0.00181310923320696, 0.00181311176146737, 0.00181310498013408, 0.00181309245253794, 0.0018130795738426, 0.00181307134673044, 0.00181307062753723, 0.00181307733126804, 0.00181308871220225, 0.00181310050038918, 0.00181310844979636
flux1:, 0.686828781122262, 0.00169814209918842, 0.0016981352782239, 0.00169812471345493, 0.00169811423899936, 0.00169810779477526, 0.0016981079918223, 0.00169811503813344, 0.00169812644456965, 0.00169813772349612, 0.00169814397935241, 0.00169814194323225, 0.00169813172362551, 0.0016981174462444, 0.0016981061403904, 0.00169810476061867, 0.00169811609609613, 0.00169813536945186, 0.00169815018853307, 0.00169814643394391, 0.00169812034595541, 0.00169809083165629, 0.00169809569307815, 0.00169815053366, 0.00169818552285057, 0.00169809768886432, 0.00169805126591081, 0.00169823971868839, 0.00169799129868419, 0.0016983041484888, 0.00169809379478384, 0.00169797630416769, 0.00169809379478384, 0.0016983041484888, 0.00169799129868418, 0.00169823971868839, 0.00169805126591081, 0.00169809768886432, 0.00169818552285057, 0.00169815053366, 0.00169809569307815, 0.00169809083165629, 0.00169812034595541, 0.00169814643394391, 0.00169815018853307, 0.00169813536945186, 0.00169811609609613, 0.00169810476061867, 0.0016981061403904, 0.0016981174462444, 0.00169813172362551, 0.00169814194323225, 0.0016981439793524, 0.00169813772349612, 0.00169812644456964, 0.00169811503813344, 0.0016981079918223, 0.00169810779477526, 0.00169811423899936, 0.00169812471345493, 0.0016981352782239, 0.00169814209918842
flux1:, 0.687091230026016, 0.00158906108724571, 0.00158905530251406, 0.00158904586964256, 0.00158903623899435, 0.00158903004114409, 0.00158902975952067, 0.00158903571544177, 0.00158904576150229, 0.00158905588941701, 0.00158906166708862, 0.0015890600958059, 0.0015890512173365, 0.0015890387083828, 0.0015890288713394, 0.00158902792182551, 0.00158903826900364, 0.00158905544658218, 0.00158906813518221, 0.00158906362647305, 0.00158903892563872, 0.0015890119268589, 0.00158901760526426, 0.00158906973237779, 0.00158910257578319, 0.00158902057342255, 0.0015889778184383, 0.00158915349145328, 0.00158892012808373, 0.0015892123041284, 0.00158901484038628, 0.00158890456878213, 0.00158901484038628, 0.0015892123041284, 0.00158892012808373, 0.00158915349145328, 0.0015889778184383, 0.00158902057342255, 0.00158910257578319, 0.00158906973237779, 0.00158901760526426, 0.0015890119268589, 0.00158903892563872, 0.00158906362647305, 0.00158906813518221, 0.00158905544658218, 0.00158903826900364, 0.00158902792182551, 0.0015890288713394, 0.0015890387083828, 0.0015890512173365, 0.0015890600958059, 0.00158906166708862, 0.00158905588941701, 0.00158904576150229, 0.00158903571544177, 0.00158902975952067, 0.00158903004114409, 0.00158903623899435, 0.00158904586964256, 0.00158905530251406, 0.00158906108724571
flux1:, 0.687353678929769, 0.00148567382241101, 0.00148566897075276, 0.00148566057309453, 0.00148565172628077, 0.00148564577168512, 0.00148564506903184, 0.00148565003848438, 0.00148565884413112, 0.00148566791837148, 0.00148567325648558, 0.00148567210890208, 0.00148566445511013, 0.00148565355695526, 0.00148564504770386, 0.0014856444671496, 0.00148565388500689, 0.00148566913585815, 0.00148567989979508, 0.00148567476566358, 0.00148565141614303, 0.00148562676084839, 0.00148563312246406, 0.00148568260598106, 0.00148571340303397, 0.00148563691366028, 0.00148559757895601, 0.00148576118892778, 0.00148554217019389, 0.0014858147986623, 0.00148562960358531, 0.00148552620078168, 0.00148562960358531, 0.0014858147986623, 0.00148554217019389, 0.00148576118892778, 0.00148559757895601, 0.00148563691366028, 0.00148571340303397, 0.00148568260598106, 0.00148563312246406, 0.00148562676084839, 0.00148565141614303, 0.00148567476566359, 0.00148567989979508, 0.00148566913585815, 0.00148565388500689, 0.0014856444671496, 0.00148564504770386, 0.00148565355695526, 0.00148566445511013, 0.00148567210890208, 0.00148567325648558, 0.00148566791837148, 0.00148565884413112, 0.00148565003848438, 0.00148564506903184, 0.00148564577168512, 0.00148565172628077, 0.00148566057309453, 0.00148566897075276, 0.00148567382241101
flux1:, 0.687616127833522, 0.00138778650382943, 0.00138778247650553, 0.00138777501678805, 0.00138776689876364, 0.00138776119344432, 0.00138776013789184, 0.00138776423308874, 0.00138777192138398, 0.00138778003592883, 0.00138778496437409, 0.00138778418840473, 0.00138777763378862, 0.00138776818504809, 0.00138776086523056, 0.00138776059969558, 0.00138776915550041, 0.00138778265414966, 0.00138779170053369, 0.00138778606882219, 0.00138776403539123, 0.00138774155430105, 0.00138774846443167, 0.00138779536222078, 0.00138782419620668, 0.00138775290500583, 0.00138771675637296, 0.00138786900106372, 0.00138766364787897, 0.00138791782855706, 0.00138774430972072, 0.00138764743974825, 0.00138774430972072, 0.00138791782855706, 0.00138766364787897, 0.00138786900106372, 0.00138771675637296, 0.00138775290500583, 0.00138782419620668, 0.00138779536222078, 0.00138774846443167, 0.00138774155430104, 0.00138776403539123, 0.00138778606882219, 0.00138779170053369, 0.00138778265414966, 0.00138776915550041, 0.00138776059969558, 0.00138776086523056, 0.00138776818504809, 0.00138777763378862, 0.00138778418840473, 0.00138778496437409, 0.00138778003592883, 0.00138777192138398, 0.00138776423308874, 0.00138776013789184, 0.00138776119344432, 0.00138776689876364, 0.00138777501678805, 0.00138778247650553, 0.00138778650382943
flux1:, 0.687878576737275, 0.00129520392834539, 0.00129520061584302, 0.00129519399991196, 0.00129518656192282, 0.00129518111959631, 0.00129517978598633, 0.00129518312258556, 0.00129518981540888, 0.00129519705860142, 0.00129520159901824, 0.00129520113470501, 0.00129519554931453, 0.00129518738938591, 0.00129518112625557, 0.00129518112956713, 0.00129518889669216, 0.00129520081919065, 0.00129520835208503, 0.00129520234644253, 0.00129518159309212, 0.00129516112049352, 0.00129516844628336, 0.00129521280829227, 0.00129523975067202, 0.00129517334948333, 0.00129514016609025, 0.00129528172200526, 0.00129508938462617, 0.00129532618623437, 0.00129516377697354, 0.0012950731170156, 0.00129516377697354, 0.00129532618623437, 0.00129508938462617, 0.00129528172200526, 0.00129514016609025, 0.00129517334948333, 0.00129523975067202, 0.00129521280829227, 0.00129516844628336, 0.00129516112049352, 0.00129518159309212, 0.00129520234644253, 0.00129520835208503, 0.00129520081919065, 0.00129518889669216, 0.00129518112956713, 0.00129518112625557, 0.00129518738938591, 0.00129519554931453, 0.001295201134705, 0.00129520159901824, 0.00129519705860142, 0.00129518981540888, 0.00129518312258556, 0.00129517978598633, 0.00129518111959631, 0.00129518656192282, 0.00129519399991196, 0.00129520061584302, 0.00129520392834539
flux1:, 0.688141025641029, 0.00120773025056818, 0.00120772754669704, 0.00120772168631908, 0.0012077148864782, 0.0012077097266973, 0.00120770819288703, 0.00120771088567218, 0.00120771670020758, 0.00120772315321786, 0.00120772731994655, 0.00120772710256697, 0.00120772235621847, 0.00120771532918273, 0.00120770999789627, 0.00120771023160957, 0.00120771728725121, 0.00120772780749656, 0.00120773402409189, 0.00120772776119245, 0.00120770825012721, 0.00120768962480869, 0.00120769723783075, 0.00120773910978596, 0.00120776422404306, 0.00120770241375324, 0.00120767198787293, 0.00120780350819225, 0.00120762356291138, 0.00120784401903351, 0.00120769217560427, 0.00120760741499605, 0.00120769217560427, 0.00120784401903351, 0.00120762356291138, 0.00120780350819225, 0.00120767198787293, 0.00120770241375324, 0.00120776422404306, 0.00120773910978596, 0.00120769723783075, 0.00120768962480869, 0.00120770825012721, 0.00120772776119245, 0.00120773402409189, 0.00120772780749656, 0.00120771728725121, 0.00120771023160957, 0.00120770999789627, 0.00120771532918273, 0.00120772235621847, 0.00120772710256697, 0.00120772731994655, 0.00120772315321786, 0.00120771670020758, 0.00120771088567218, 0.00120770819288703, 0.0012077097266973, 0.0012077148864782, 0.00120772168631908, 0.00120772754669704, 0.00120773025056818
flux1:, 0.688403474544782, 0.00112516969514362, 0.00112516750033147, 0.0011251623151101, 0.00112515611829849, 0.00112515126434779, 0.00112514960776259, 0.0011251517669633, 0.0011251568129865, 0.0011251625489576, 0.00112516635032684, 0.00112516631339797, 0.00112516227939508, 0.00112515623722043, 0.00112515172247899, 0.00112515215545659, 0.00112515857836275, 0.00112516786479391, 0.00112517295217195, 0.00112516653951871, 0.00112514823053405, 0.00112513129677674, 0.0011251390753664, 0.00112517850200852, 0.00112520184696277, 0.00112514433944944, 0.00112511647604372, 0.0011252385888335, 0.00112507043501163, 0.00112527554068014, 0.00112513373975169, 0.00112505457908837, 0.00112513373975169, 0.00112527554068014, 0.00112507043501163, 0.0011252385888335, 0.00112511647604372, 0.00112514433944944, 0.00112520184696277, 0.00112517850200852, 0.0011251390753664, 0.00112513129677674, 0.00112514823053405, 0.00112516653951871, 0.00112517295217195, 0.00112516786479391, 0.00112515857836275, 0.00112515215545659, 0.00112515172247899, 0.00112515623722044, 0.00112516227939508, 0.00112516631339797, 0.00112516635032684, 0.0011251625489576, 0.0011251568129865, 0.0011251517669633, 0.00112514960776259, 0.00112515126434779, 0.00112515611829849, 0.0011251623151101, 0.00112516750033147, 0.00112516969514362
flux1:, 0.688665923448535, 0.00104732722072851, 0.00104732544447716, 0.00104732086294208, 0.00104731524016886, 0.00104731071687452, 0.00104730901144412, 0.0010473107397663, 0.001047315117721, 0.00104732020151665, 0.00104732364135032, 0.00104732371940721, 0.0010473202776837, 0.00104731508270758, 0.00104731127978304, 0.00104731188747256, 0.00104731775577305, 0.00104732596852007, 0.00104733010105213, 0.0010473236353687, 0.00104730648557055, 0.00104729109413806, 0.00104729892540599, 0.00104733595320514, 0.00104735758576132, 0.00104730410538821, 0.00104727862157719, 0.00104739192831635, 0.00104723498580728, 0.00104742569477855, 0.00104729343128932, 0.00104721958165643, 0.00104729343128932, 0.00104742569477855, 0.00104723498580728, 0.00104739192831635, 0.00104727862157719, 0.00104730410538821, 0.00104735758576132, 0.00104733595320513, 0.00104729892540599, 0.00104729109413806, 0.00104730648557055, 0.0010473236353687, 0.00104733010105213, 0.00104732596852007, 0.00104731775577305, 0.00104731188747256, 0.00104731127978304, 0.00104731508270758, 0.0010473202776837, 0.00104732371940721, 0.00104732364135032, 0.00104732020151665, 0.001047315117721, 0.0010473107397663, 0.00104730901144412, 0.00104731071687452, 0.00104731524016886, 0.00104732086294208, 0.00104732544447716, 0.00104732722072851
flux1:, 0.688928372352288, 9.74009135502878e-4, 9.74007698013429e-4, 9.74003657979015e-4, 9.73998585345809e-4, 9.7399441694583e-4, 9.73992730525423e-4, 9.73994120920698e-4, 9.73997920737759e-4, 9.74002409191058e-4, 9.74005488414461e-4, 9.74005619464349e-4, 9.74002659098755e-4, 9.73998185796377e-4, 9.73995001000944e-4, 9.7399576449543e-4, 9.74001153716654e-4, 9.74008442260081e-4, 9.74011779655624e-4, 9.74005345843071e-4, 9.73989309663565e-4, 9.73975318735729e-4, 9.73983100212902e-4, 9.74017779534396e-4, 9.74037756859233e-4, 9.73988041540605e-4, 9.73964765987128e-4, 9.74069840432867e-4, 9.73923547432456e-4, 9.74100770161344e-4, 9.73977555554588e-4, 9.73908737886679e-4, 9.73977555554588e-4, 9.74100770161344e-4, 9.73923547432456e-4, 9.74069840432868e-4, 9.73964765987128e-4, 9.73988041540605e-4, 9.74037756859234e-4, 9.74017779534395e-4, 9.73983100212902e-4, 9.73975318735728e-4, 9.73989309663566e-4, 9.74005345843071e-4, 9.74011779655625e-4, 9.74008442260081e-4, 9.74001153716654e-4, 9.73995764495431e-4, 9.73995001000944e-4, 9.73998185796378e-4, 9.74002659098755e-4, 9.74005619464349e-4, 9.74005488414461e-4, 9.74002409191058e-4, 9.73997920737759e-4, 9.73994120920698e-4, 9.73992730525423e-4, 9.7399441694583e-4, 9.73998585345809e-4, 9.74003657979014e-4, 9.74007698013428e-4, 9.74009135502879e-4
flux1:, 0.689190821256042, 9.05023664373662e-4, 9.05022497391613e-4, 9.05018945703694e-4, 9.05014403119567e-4, 9.05010611319559e-4, 9.05009003662449e-4, 9.05010137828326e-4, 9.05013438413777e-4, 9.05017380966084e-4, 9.05020099202361e-4, 9.05020226780832e-4, 9.05017647864273e-4, 9.05013783940505e-4, 9.05011134613914e-4, 9.05012039578925e-4, 9.05017020909087e-4, 9.05023522278746e-4, 9.05026208273467e-4, 9.05019878891416e-4, 9.05004908346518e-4, 9.04992184349925e-4, 9.0499982523624e-4, 9.05032211950602e-4, 9.05050593092321e-4, 9.05004394956692e-4, 9.04983167195311e-4, 9.05080554598831e-4, 9.04944365929343e-4, 9.05108968229983e-4, 9.04994329067656e-4, 9.04930273635371e-4, 9.04994329067656e-4, 9.05108968229983e-4, 9.04944365929343e-4, 9.05080554598831e-4, 9.04983167195311e-4, 9.05004394956691e-4, 9.05050593092322e-4, 9.05032211950601e-4, 9.04999825236241e-4, 9.04992184349926e-4, 9.05004908346519e-4, 9.05019878891415e-4, 9.05026208273467e-4, 9.05023522278747e-4, 9.05017020909088e-4, 9.05012039578925e-4, 9.05011134613914e-4, 9.05013783940505e-4, 9.05017647864272e-4, 9.05020226780832e-4, 9.05020099202361e-4, 9.05017380966084e-4, 9.05013438413776e-4, 9.05010137828326e-4, 9.05009003662448e-4, 9.05010611319559e-4, 9.05014403119567e-4, 9.05018945703695e-4, 9.05022497391613e-4, 9.05023664373663e-4
flux1:, 0.689453270159795, 8.40181468315546e-4, 8.4018051527916e-4, 8.40177407084265e-4, 8.40173376869629e-4, 8.40169979183224e-4, 8.40168500496158e-4, 8.40169448066115e-4, 8.40172317363632e-4, 8.40175756980192e-4, 8.40178114041905e-4, 8.40178188823254e-4, 8.40175903690886e-4, 8.40172550554995e-4, 8.40170364653917e-4, 8.40171400200848e-4, 8.40176039054551e-4, 8.40181876573798e-4, 8.40184038223693e-4, 8.40177873439158e-4, 8.40163918571431e-4, 8.4015233686795e-4, 8.40159758873578e-4, 8.40189915425779e-4, 8.40206762409132e-4, 8.40163848101717e-4, 8.40144517840179e-4, 8.4023473451208e-4, 8.40108120334761e-4, 8.40260922696025e-4, 8.40154399635189e-4, 8.40094845655107e-4, 8.40154399635189e-4, 8.40260922696025e-4, 8.40108120334761e-4, 8.4023473451208e-4, 8.40144517840179e-4, 8.40163848101717e-4, 8.40206762409131e-4, 8.40189915425779e-4, 8.40159758873578e-4, 8.4015233686795e-4, 8.40163918571431e-4, 8.40177873439158e-4, 8.40184038223692e-4, 8.40181876573797e-4, 8.40176039054551e-4, 8.40171400200848e-4, 8.40170364653917e-4, 8.40172550554994e-4, 8.40175903690886e-4, 8.40178188823253e-4, 8.40178114041905e-4, 8.40175756980192e-4, 8.40172317363632e-4, 8.40169448066115e-4, 8.40168500496158e-4, 8.40169979183223e-4, 8.40173376869629e-4, 8.40177407084266e-4, 8.4018051527916e-4, 8.40181468315546e-4
flux1:, 0.689715719063548, 7.79296116563345e-4, 7.79295332163027e-4, 7.79292629838353e-4, 7.79289095341365e-4, 7.79286103785718e-4, 7.79284793866115e-4, 7.79285612222466e-4, 7.7928810774317e-4, 7.7929108199566e-4, 7.7929307919442e-4, 7.79293060134178e-4, 7.79290993995885e-4, 7.79288066695932e-4, 7.79286282074899e-4, 7.7928743965169e-4, 7.79291794565163e-4, 7.79297077125e-4, 7.7929882465431e-4, 7.79292872591352e-4, 7.79279882040768e-4, 7.79269327445564e-4, 7.79276465230599e-4, 7.7930446120156e-4, 7.79319839645173e-4, 7.79279990315278e-4, 7.79262416733669e-4, 7.79345949948219e-4, 7.79228394881426e-4, 7.79370172389073e-4, 7.7927131949335e-4, 7.79216014851085e-4, 7.7927131949335e-4, 7.79370172389073e-4, 7.79228394881426e-4, 7.79345949948219e-4, 7.79262416733669e-4, 7.79279990315278e-4, 7.79319839645173e-4, 7.79304461201559e-4, 7.79276465230599e-4, 7.79269327445564e-4, 7.79279882040768e-4, 7.79292872591352e-4, 7.7929882465431e-4, 7.79297077125e-4, 7.79291794565163e-4, 7.7928743965169e-4, 7.79286282074899e-4, 7.79288066695932e-4, 7.79290993995885e-4, 7.79293060134178e-4, 7.79293079194421e-4, 7.7929108199566e-4, 7.79288107743169e-4, 7.79285612222466e-4, 7.79284793866115e-4, 7.79286103785718e-4, 7.79289095341365e-4, 7.79292629838353e-4, 7.79295332163026e-4, 7.79296116563346e-4
flux1:, 0.689978167967302, 7.22184512610247e-4, 7.22183861881584e-4, 7.22181533760316e-4, 7.22178478089091e-4, 7.22175898277076e-4, 7.22174786202291e-4, 7.22175520824929e-4, 7.22177690531941e-4, 7.22180232747272e-4, 7.22181873964492e-4, 7.22181728975989e-4, 7.22179820002322e-4, 7.22177246707467e-4, 7.22175810180185e-4, 7.22177082539667e-4, 7.22181204410108e-4, 7.22186026239218e-4, 7.22187453376007e-4, 7.22181750793099e-4, 7.22169672441863e-4, 7.22160039552684e-4, 7.22166840785138e-4, 7.22192752992921e-4, 7.22206732306603e-4, 7.2216974332993e-4, 7.22153794399102e-4, 7.2223110261715e-4, 7.22122105224507e-4, 7.22253588030185e-4, 7.22161972379612e-4, 7.22110673452946e-4, 7.22161972379612e-4, 7.22253588030185e-4, 7.22122105224508e-4, 7.22231102617151e-4, 7.22153794399102e-4, 7.22169743329931e-4, 7.22206732306603e-4, 7.2219275299292e-4, 7.22166840785139e-4, 7.22160039552684e-4, 7.22169672441863e-4, 7.221817507931e-4, 7.22187453376007e-4, 7.22186026239217e-4, 7.22181204410108e-4, 7.22177082539667e-4, 7.22175810180185e-4, 7.22177246707467e-4, 7.22179820002322e-4, 7.2218172897599e-4, 7.22181873964492e-4, 7.22180232747272e-4, 7.2217769053194e-4, 7.22175520824929e-4, 7.22174786202291e-4, 7.22175898277076e-4, 7.22178478089091e-4, 7.22181533760317e-4, 7.22183861881585e-4, 7.22184512610247e-4
flux1:, 0.690240616871055, 6.68667275182534e-4, 6.68666732261656e-4, 6.68664751277026e-4, 6.68662156227511e-4, 6.68659986869954e-4, 6.6865909118535e-4, 6.68659776436829e-4, 6.68661659873062e-4, 6.68663800261293e-4, 6.68665092743445e-4, 6.68664798931482e-4, 6.68662997866604e-4, 6.68660718991265e-4, 6.68659585256753e-4, 6.68660965550114e-4, 6.68664897216349e-4, 6.6866933809791e-4, 6.68670522821409e-4, 6.68665096041337e-4, 6.68653877683713e-4, 6.68645071013387e-4, 6.68651496077785e-4, 6.68675408276967e-4, 6.68688061503464e-4, 6.68653741990759e-4, 6.68639293827572e-4, 6.68710807210208e-4, 6.6860987981359e-4, 6.68731754081575e-4, 6.68646955637774e-4, 6.68599427204509e-4, 6.68646955637774e-4, 6.68731754081575e-4, 6.6860987981359e-4, 6.68710807210208e-4, 6.68639293827572e-4, 6.6865374199076e-4, 6.68688061503465e-4, 6.68675408276967e-4, 6.68651496077786e-4, 6.68645071013387e-4, 6.68653877683713e-4, 6.68665096041337e-4, 6.68670522821408e-4, 6.6866933809791e-4, 6.68664897216349e-4, 6.68660965550114e-4, 6.68659585256753e-4, 6.68660718991265e-4, 6.68662997866604e-4, 6.68664798931483e-4, 6.68665092743445e-4, 6.68663800261294e-4, 6.68661659873062e-4, 6.6865977643683e-4, 6.6865909118535e-4, 6.68659986869953e-4, 6.68662156227511e-4, 6.68664751277027e-4, 6.68666732261656e-4, 6.68667275182534e-4
flux1:, 0.690503065774808, 6.1856907554852e-4, 6.18568622216533e-4, 6.18566964571604e-4, 6.1856480980591e-4, 6.18563042612259e-4, 6.18562371946657e-4, 6.18563032188033e-4, 6.18564661742319e-4, 6.185664284325e-4, 6.18567383294566e-4, 6.18566926786982e-4, 6.18565196170567e-4, 6.18563163235335e-4, 6.18562293745189e-4, 6.1856377477453e-4, 6.18567550921591e-4, 6.18571676796483e-4, 6.18572682414933e-4, 6.18567548433316e-4, 6.18557138428278e-4, 6.18549072342067e-4, 6.18555093740619e-4, 6.18577095985489e-4, 6.18588499354798e-4, 6.18556671497342e-4, 6.1854360776989e-4, 6.18609728948983e-4, 6.18516397714234e-4, 6.18629306971537e-4, 6.18550918651064e-4, 6.18506933864661e-4, 6.18550918651063e-4, 6.18629306971537e-4, 6.18516397714234e-4, 6.18609728948983e-4, 6.1854360776989e-4, 6.18556671497343e-4, 6.18588499354798e-4, 6.18577095985488e-4, 6.18555093740619e-4, 6.18549072342067e-4, 6.18557138428278e-4, 6.18567548433316e-4, 6.18572682414933e-4, 6.18571676796483e-4, 6.18567550921591e-4, 6.1856377477453e-4, 6.18562293745189e-4, 6.18563163235335e-4, 6.18565196170567e-4, 6.18566926786982e-4, 6.18567383294566e-4, 6.185664284325e-4, 6.18564661742319e-4, 6.18563032188033e-4, 6.18562371946656e-4, 6.18563042612259e-4, 6.1856480980591e-4, 6.18566964571604e-4, 6.18568622216533e-4, 6.1856907554852e-4
flux1:, 0.690765514678561, 5.7171893268293e-4, 5.71718556817317e-4, 5.71717200767127e-4, 5.71715463272602e-4, 5.71714083216831e-4, 5.71713637241992e-4, 5.71714288173824e-4, 5.71715690391478e-4, 5.71717110322079e-4, 5.71717742761214e-4, 5.71717118192708e-4, 5.71715431278216e-4, 5.7171360559872e-4, 5.71712967431373e-4, 5.71714541081868e-4, 5.71718188439918e-4, 5.71722052328349e-4, 5.71722928804732e-4, 5.71718096507585e-4, 5.71708444379868e-4, 5.71701042847929e-4, 5.71706644343121e-4, 5.71726832084377e-4, 5.71737064349066e-4, 5.7170756264902e-4, 5.71695774040655e-4, 5.71756879108007e-4, 5.71670684347502e-4, 5.71775231160348e-4, 5.71702859067617e-4, 5.7166219948331e-4, 5.71702859067617e-4, 5.71775231160348e-4, 5.71670684347502e-4, 5.71756879108006e-4, 5.71695774040655e-4, 5.7170756264902e-4, 5.71737064349066e-4, 5.71726832084377e-4, 5.71706644343121e-4, 5.71701042847929e-4, 5.71708444379868e-4, 5.71718096507585e-4, 5.71722928804733e-4, 5.71722052328349e-4, 5.71718188439919e-4, 5.71714541081868e-4, 5.71712967431373e-4, 5.7171360559872e-4, 5.71715431278216e-4, 5.71717118192708e-4, 5.71717742761214e-4, 5.71717110322078e-4, 5.71715690391479e-4, 5.71714288173824e-4, 5.71713637241992e-4, 5.71714083216831e-4, 5.71715463272602e-4, 5.71717200767127e-4, 5.71718556817317e-4, 5.7171893268293e-4
flux1:, 0.691027963582315, 5.27950467944365e-4, 5.27950161981249e-4, 5.27949086791828e-4, 5.2794774062797e-4, 5.279467265298e-4, 5.27946497174405e-4, 5.2794714730278e-4, 5.27948344160947e-4, 5.27949443789352e-4, 5.27949773026691e-4, 5.27948982738781e-4, 5.27947322196168e-4, 5.27945673483924e-4, 5.27945238279687e-4, 5.27946895139036e-4, 5.27950432937562e-4, 5.2795407610728e-4, 5.27954861552564e-4, 5.27950332979894e-4, 5.27941389943401e-4, 5.27934586125855e-4, 5.27939761677698e-4, 5.27958234662989e-4, 5.27967376280763e-4, 5.27940046710188e-4, 5.27929430446964e-4, 5.27985870121401e-4, 5.27906366756143e-4, 5.28003114656436e-4, 5.27936378427988e-4, 5.27898834062206e-4, 5.27936378427988e-4, 5.28003114656435e-4, 5.27906366756143e-4, 5.27985870121401e-4, 5.27929430446964e-4, 5.27940046710188e-4, 5.27967376280763e-4, 5.27958234662989e-4, 5.27939761677698e-4, 5.27934586125854e-4, 5.27941389943401e-4, 5.27950332979894e-4, 5.27954861552563e-4, 5.2795407610728e-4, 5.27950432937562e-4, 5.27946895139036e-4, 5.27945238279688e-4, 5.27945673483925e-4, 5.27947322196168e-4, 5.27948982738781e-4, 5.2794977302669e-4, 5.27949443789352e-4, 5.27948344160947e-4, 5.2794714730278e-4, 5.27946497174404e-4, 5.279467265298e-4, 5.2794774062797e-4, 5.27949086791828e-4, 5.27950161981249e-4, 5.27950467944365e-4
flux1:, 0.691290412486068, 4.87102121038472e-4, 4.87101880531595e-4, 4.87101065657796e-4, 4.87100081978164e-4, 4.87099407337848e-4, 4.87099380165676e-4, 4.87100032302687e-4, 4.87101042386912e-4, 4.87101848199759e-4, 4.871018971813e-4, 4.87100950207386e-4, 4.87099306695038e-4, 4.87097811644299e-4, 4.8709755464213e-4, 4.87099283803648e-4, 4.87102724435144e-4, 4.87106177744048e-4, 4.87106900002553e-4, 4.87102671603338e-4, 4.87094390989188e-4, 4.87088126676986e-4, 4.8709287922981e-4, 4.8710974027647e-4, 4.8711787250174e-4, 4.87092571629082e-4, 4.8708303107153e-4, 4.87135132002243e-4, 4.87061890127398e-4, 4.87151365715552e-4, 4.87089898929793e-4, 4.87055268336624e-4, 4.87089898929793e-4, 4.87151365715552e-4, 4.87061890127398e-4, 4.87135132002243e-4, 4.87083031071531e-4, 4.87092571629082e-4, 4.8711787250174e-4, 4.8710974027647e-4, 4.87092879229811e-4, 4.87088126676986e-4, 4.87094390989188e-4, 4.87102671603338e-4, 4.87106900002553e-4, 4.87106177744048e-4, 4.87102724435144e-4, 4.87099283803648e-4, 4.8709755464213e-4, 4.87097811644299e-4, 4.87099306695038e-4, 4.87100950207386e-4, 4.871018971813e-4, 4.87101848199759e-4, 4.87101042386911e-4, 4.87100032302687e-4, 4.87099380165676e-4, 4.87099407337848e-4, 4.87100081978163e-4, 4.87101065657796e-4, 4.87101880531595e-4, 4.87102121038472e-4
flux1:, 0.691552861389821, 4.49017329130022e-4, 4.49017151472365e-4, 4.49016575974897e-4, 4.49015923294727e-4, 4.49015557312831e-4, 4.49015712978993e-4, 4.49016365699926e-4, 4.49017205235358e-4, 4.49017744056943e-4, 4.49017538954041e-4, 4.4901644985982e-4, 4.49014820543731e-4, 4.49013461466573e-4, 4.49013360670726e-4, 4.49015149706707e-4, 4.49018499550314e-4, 4.4902178489378e-4, 4.49022463152915e-4, 4.49018526986012e-4, 4.49010864565406e-4, 4.49005089504353e-4, 4.4900942967748e-4, 4.49024783381364e-4, 4.49031987321403e-4, 4.49008581438433e-4, 4.49000025735248e-4, 4.4904809190034e-4, 4.48980697401155e-4, 4.49063392556706e-4, 4.49006843166909e-4, 4.48974933516767e-4, 4.49006843166909e-4, 4.49063392556706e-4, 4.48980697401154e-4, 4.49048091900341e-4, 4.49000025735248e-4, 4.49008581438432e-4, 4.49031987321403e-4, 4.49024783381364e-4, 4.4900942967748e-4, 4.49005089504353e-4, 4.49010864565406e-4, 4.49018526986012e-4, 4.49022463152915e-4, 4.4902178489378e-4, 4.49018499550314e-4, 4.49015149706707e-4, 4.49013360670726e-4, 4.49013461466572e-4, 4.49014820543731e-4, 4.4901644985982e-4, 4.49017538954041e-4, 4.49017744056943e-4, 4.49017205235358e-4, 4.49016365699926e-4, 4.49015712978993e-4, 4.49015557312831e-4, 4.49015923294728e-4, 4.49016575974896e-4, 4.49017151472365e-4, 4.49017329130022e-4
flux1:, 0.691815310293574, 4.13544671038647e-4, 4.13544554391816e-4, 4.13544196594589e-4, 4.13543841262552e-4, 4.13543749974142e-4, 4.13544065681171e-4, 4.13544714675513e-4, 4.13545398382822e-4, 4.13545697492181e-4, 4.13545267048259e-4, 4.13544054695431e-4, 4.13542441784348e-4, 4.13541205343321e-4, 4.13541240835951e-4, 4.13543075920343e-4, 4.13546336274723e-4, 4.13549468073175e-4, 4.13550114438746e-4, 4.13546459284263e-4, 4.13539373483571e-4, 4.13534044611139e-4, 4.13537989345127e-4, 4.1355194078327e-4, 4.13558296467074e-4, 4.13536660743129e-4, 4.13529004541753e-4, 4.13573318702841e-4, 4.13511373872704e-4, 4.13587748010585e-4, 4.13535778763867e-4, 4.13506405911301e-4, 4.13535778763866e-4, 4.13587748010585e-4, 4.13511373872703e-4, 4.13573318702841e-4, 4.13529004541753e-4, 4.13536660743129e-4, 4.13558296467074e-4, 4.13551940783269e-4, 4.13537989345127e-4, 4.13534044611139e-4, 4.13539373483571e-4, 4.13546459284264e-4, 4.13550114438746e-4, 4.13549468073175e-4, 4.13546336274723e-4, 4.13543075920343e-4, 4.13541240835951e-4, 4.13541205343321e-4, 4.13542441784349e-4, 4.13544054695431e-4, 4.13545267048259e-4, 4.13545697492181e-4, 4.13545398382822e-4, 4.13544714675513e-4, 4.13544065681171e-4, 4.13543749974142e-4, 4.13543841262551e-4, 4.1354419659459e-4, 4.13544554391816e-4, 4.13544671038647e-4
flux1:, 0.692077759197328, 3.80537978503562e-4, 3.80537920959961e-4, 3.80537758332563e-4, 3.80537665157186e-4, 3.80537812612073e-4, 3.80538263498663e-4, 3.80538902767832e-4, 3.80539444529423e-4, 3.80539531607253e-4, 3.80538906380206e-4, 3.80537592676177e-4, 3.80536002030307e-4, 3.80534878104882e-4, 3.80535031509763e-4, 3.80536897663744e-4, 3.80540065739787e-4, 3.80543052409078e-4, 3.8054367339775e-4, 3.80540285753038e-4, 3.80533737764649e-4, 3.80528818390188e-4, 3.80532389595962e-4, 3.8054504307309e-4, 3.80550628572936e-4, 3.80530646257254e-4, 3.80523809464256e-4, 3.80564634640997e-4, 3.80507758759347e-4, 3.80578241077445e-4, 3.80530529887976e-4, 3.80503518417718e-4, 3.80530529887976e-4, 3.80578241077445e-4, 3.80507758759347e-4, 3.80564634640997e-4, 3.80523809464256e-4, 3.80530646257254e-4, 3.80550628572936e-4, 3.8054504307309e-4, 3.80532389595962e-4, 3.80528818390189e-4, 3.80533737764649e-4, 3.80540285753038e-4, 3.8054367339775e-4, 3.80543052409078e-4, 3.80540065739787e-4, 3.80536897663744e-4, 3.80535031509763e-4, 3.80534878104882e-4, 3.80536002030308e-4, 3.80537592676177e-4, 3.80538906380206e-4, 3.80539531607253e-4, 3.80539444529423e-4, 3.80538902767832e-4, 3.80538263498664e-4, 3.80537812612073e-4, 3.80537665157186e-4, 3.80537758332563e-4, 3.80537920959961e-4, 3.80537978503562e-4
flux1:, 0.692340208101081, 3.49856416537196e-4, 3.4985641552174e-4, 3.49856424759077e-4, 3.49856557736652e-4, 3.49856907163034e-4, 3.49857467571138e-4, 3.49858090441647e-4, 3.49858503777501e-4, 3.49858406711823e-4, 3.49857618261337e-4, 3.49856226950007e-4, 3.49854666808795e-4, 3.49853647519152e-4, 3.49853901612347e-4, 3.49855783043082e-4, 3.49858852970391e-4, 3.49861698326132e-4, 3.49862296237205e-4, 3.49859161181008e-4, 3.49853114978542e-4, 3.4984857393679e-4, 3.49851797189383e-4, 3.49863255069842e-4, 3.49868145707002e-4, 3.49849707393955e-4, 3.4984361497683e-4, 3.49881195909069e-4, 3.4982902574379e-4, 3.49894017415782e-4, 3.49850257666616e-4, 3.49825440909139e-4, 3.49850257666616e-4, 3.49894017415782e-4, 3.4982902574379e-4, 3.49881195909068e-4, 3.4984361497683e-4, 3.49849707393954e-4, 3.49868145707002e-4, 3.49863255069841e-4, 3.49851797189384e-4, 3.4984857393679e-4, 3.49853114978542e-4, 3.49859161181008e-4, 3.49862296237205e-4, 3.49861698326132e-4, 3.49858852970392e-4, 3.49855783043082e-4, 3.49853901612347e-4, 3.49853647519152e-4, 3.49854666808795e-4, 3.49856226950007e-4, 3.49857618261337e-4, 3.49858406711823e-4, 3.49858503777502e-4, 3.49858090441648e-4, 3.49857467571138e-4, 3.49856907163033e-4, 3.49856557736652e-4, 3.49856424759077e-4, 3.4985641552174e-4, 3.49856416537197e-4
flux1:, 0.692602657004834, 3.2136453490542e-4, 3.21364586807665e-4, 3.21364744069949e-4, 3.21365067160752e-4, 3.21365582058159e-4, 3.21366226638066e-4, 3.21366826573674e-4, 3.2136712493763e-4, 3.21366871521837e-4, 3.21365951588016e-4, 3.21364507127621e-4, 3.2136298698963e-4, 3.21362065889657e-4, 3.21362404345498e-4, 3.21364284847093e-4, 3.21367248653178e-4, 3.21369953209521e-4, 3.21370527348823e-4, 3.21367629265575e-4, 3.21362051535783e-4, 3.21357862341816e-4, 3.21360765653848e-4, 3.21371127311587e-4, 3.21375394969264e-4, 3.21358397935898e-4, 3.2135297975712e-4, 3.21387544326874e-4, 3.21339734533043e-4, 3.21399610809261e-4, 3.2135951156335e-4, 3.21336731573523e-4, 3.2135951156335e-4, 3.21399610809261e-4, 3.21339734533043e-4, 3.21387544326874e-4, 3.2135297975712e-4, 3.21358397935898e-4, 3.21375394969265e-4, 3.21371127311587e-4, 3.21360765653848e-4, 3.21357862341816e-4, 3.21362051535783e-4, 3.21367629265575e-4, 3.21370527348823e-4, 3.2136995320952e-4, 3.21367248653178e-4, 3.21364284847093e-4, 3.21362404345498e-4, 3.21362065889657e-4, 3.2136298698963e-4, 3.21364507127621e-4, 3.21365951588016e-4, 3.21366871521837e-4, 3.2136712493763e-4, 3.21366826573674e-4, 3.21366226638065e-4, 3.21365582058159e-4, 3.21365067160752e-4, 3.21364744069949e-4, 3.21364586807665e-4, 3.2136453490542e-4
flux1:, 0.692865105908588, 2.94932292774788e-4, 2.94932392789835e-4, 2.94932674060832e-4, 2.94933151963864e-4, 2.94933797081652e-4, 2.94934501708669e-4, 2.94935072918485e-4, 2.94935269834546e-4, 2.9493488739363e-4, 2.94933867108315e-4, 2.94932393672078e-4, 2.94930923348055e-4, 2.94930094789106e-4, 2.94930502044254e-4, 2.94932365430485e-4, 2.94935213957819e-4, 2.94937776090897e-4, 2.94938323829712e-4, 2.94935646993379e-4, 2.94930506999671e-4, 2.94926647030491e-4, 2.94929259733437e-4, 2.94938620643744e-4, 2.94942333202251e-4, 2.94926680822697e-4, 2.94921871496718e-4, 2.94953632087015e-4, 2.94909855481389e-4, 2.9496496766913e-4, 2.94928253776231e-4, 2.9490736127091e-4, 2.94928253776231e-4, 2.9496496766913e-4, 2.94909855481389e-4, 2.94953632087015e-4, 2.94921871496718e-4, 2.94926680822697e-4, 2.94942333202251e-4, 2.94938620643745e-4, 2.94929259733437e-4, 2.94926647030491e-4, 2.94930506999672e-4, 2.94935646993379e-4, 2.94938323829712e-4, 2.94937776090896e-4, 2.9493521395782e-4, 2.94932365430485e-4, 2.94930502044254e-4, 2.94930094789106e-4, 2.94930923348056e-4, 2.94932393672077e-4, 2.94933867108315e-4, 2.9493488739363e-4, 2.94935269834546e-4, 2.94935072918486e-4, 2.94934501708669e-4, 2.94933797081652e-4, 2.94933151963864e-4, 2.94932674060832e-4, 2.94932392789835e-4, 2.94932292774789e-4
flux1:, 0.693127554812341, 2.70435058558056e-4, 2.70435200705258e-4, 2.70435582225116e-4, 2.7043618110747e-4, 2.70436923276506e-4, 2.70437665766159e-4, 2.70438203616951e-4, 2.70438312681494e-4, 2.70437827661765e-4, 2.70436736827459e-4, 2.70435257452404e-4, 2.70433846301384e-4, 2.70433104959774e-4, 2.70433566174477e-4, 2.70435396714955e-4, 2.7043812044803e-4, 2.70440537403834e-4, 2.70441055064999e-4, 2.70438584087959e-4, 2.7043385348182e-4, 2.70430303206275e-4, 2.70432654960275e-4, 2.70441105948379e-4, 2.70444326850281e-4, 2.70429928087422e-4, 2.70425666851665e-4, 2.70454821624281e-4, 2.70414769322144e-4, 2.7046544662516e-4, 2.70431858717081e-4, 2.70412712969548e-4, 2.70431858717081e-4, 2.7046544662516e-4, 2.70414769322143e-4, 2.70454821624281e-4, 2.70425666851665e-4, 2.70429928087422e-4, 2.70444326850281e-4, 2.70441105948379e-4, 2.70432654960275e-4, 2.70430303206275e-4, 2.7043385348182e-4, 2.70438584087959e-4, 2.70441055064999e-4, 2.70440537403834e-4, 2.7043812044803e-4, 2.70435396714955e-4, 2.70433566174476e-4, 2.70433104959774e-4, 2.70433846301385e-4, 2.70435257452404e-4, 2.70436736827459e-4, 2.70437827661765e-4, 2.70438312681494e-4, 2.70438203616951e-4, 2.70437665766159e-4, 2.70436923276506e-4, 2.7043618110747e-4, 2.70435582225117e-4, 2.70435200705258e-4, 2.70435058558056e-4
flux1:, 0.693390003716094, 2.47753586967018e-4, 2.47753764249758e-4, 2.47754222980099e-4, 2.47754911124872e-4, 2.47755719921687e-4, 2.47756480542394e-4, 2.47756981792331e-4, 2.47757016571696e-4, 2.47756454126898e-4, 2.47755320590625e-4, 2.47753856489682e-4, 2.47752512838153e-4, 2.47751853392641e-4, 2.47752354486439e-4, 2.47754137321218e-4, 2.47756727102995e-4, 2.47758995838515e-4, 2.47759479409861e-4, 2.47757199567222e-4, 2.47752852164079e-4, 2.47749594438574e-4, 2.47751714384463e-4, 2.47759341038206e-4, 2.47762128984643e-4, 2.47748897956058e-4, 2.47745128547722e-4, 2.47771862626778e-4, 2.47735244034564e-4, 2.47781795239225e-4, 2.47751089611141e-4, 2.47733558302221e-4, 2.47751089611141e-4, 2.47781795239225e-4, 2.47735244034564e-4, 2.47771862626778e-4, 2.47745128547722e-4, 2.47748897956058e-4, 2.47762128984643e-4, 2.47759341038206e-4, 2.47751714384463e-4, 2.47749594438574e-4, 2.47752852164079e-4, 2.47757199567222e-4, 2.47759479409861e-4, 2.47758995838515e-4, 2.47756727102995e-4, 2.47754137321218e-4, 2.47752354486439e-4, 2.47751853392641e-4, 2.47752512838153e-4, 2.47753856489682e-4, 2.47755320590625e-4, 2.47756454126898e-4, 2.47757016571696e-4, 2.4775698179233e-4, 2.47756480542394e-4, 2.47755719921687e-4, 2.47754911124871e-4, 2.477542229801e-4, 2.47753764249758e-4, 2.47753586967017e-4
flux1:, 0.693652452619847, 2.26773975249794e-4, 2.2677417991703e-4, 2.26774693999878e-4, 2.26775442345422e-4, 2.26776290579289e-4, 2.26777052371639e-4, 2.26777515249303e-4, 2.26777489103472e-4, 2.26776872706083e-4, 2.26775721847585e-4, 2.26774291890637e-4, 2.26773022626525e-4, 2.26772439567152e-4, 2.26772967306037e-4, 2.26774688817827e-4, 2.26777136442316e-4, 2.2677925429692e-4, 2.26779699979048e-4, 2.26777597422198e-4, 2.26773608957695e-4, 2.26770628400852e-4, 2.26772544461284e-4, 2.26779426707989e-4, 2.2678183548191e-4, 2.26769691094571e-4, 2.26766361626114e-4, 2.26790848179197e-4, 2.2675739084253e-4, 2.26800105845033e-4, 2.26772054225206e-4, 2.26756013252565e-4, 2.26772054225206e-4, 2.26800105845033e-4, 2.2675739084253e-4, 2.26790848179197e-4, 2.26766361626114e-4, 2.26769691094571e-4, 2.26781835481909e-4, 2.26779426707989e-4, 2.26772544461284e-4, 2.26770628400852e-4, 2.26773608957695e-4, 2.26777597422198e-4, 2.26779699979048e-4, 2.2677925429692e-4, 2.26777136442316e-4, 2.26774688817827e-4, 2.26772967306037e-4, 2.26772439567153e-4, 2.26773022626525e-4, 2.26774291890637e-4, 2.26775721847585e-4, 2.26776872706083e-4, 2.26777489103472e-4, 2.26777515249303e-4, 2.26777052371639e-4, 2.26776290579289e-4, 2.26775442345422e-4, 2.26774693999878e-4, 2.2677417991703e-4, 2.26773975249794e-4
flux1:, 0.693914901523601, 2.07387600547358e-4, 2.07387824417945e-4, 2.07388373595895e-4, 2.07389156148583e-4, 2.07390020172097e-4, 2.07390769092085e-4, 2.07391193248596e-4, 2.07391119110904e-4, 2.07390470212269e-4, 2.07389324557942e-4, 2.07387944919094e-4, 2.07386755245746e-4, 2.0738624279238e-4, 2.07386784905499e-4, 2.07388433033419e-4, 2.07390731707962e-4, 2.07392696909102e-4, 2.07393101509792e-4, 2.07391163385272e-4, 2.07387511266509e-4, 2.07384793721449e-4, 2.07386532051955e-4, 2.07392743893616e-4, 2.07394822301227e-4, 2.07383687947515e-4, 2.07380750775041e-4, 2.0740315198789e-4, 2.07372601299999e-4, 2.07411752475042e-4, 2.07386141689176e-4, 2.07371474937658e-4, 2.07386141689176e-4, 2.07411752475042e-4, 2.07372601299999e-4, 2.0740315198789e-4, 2.07380750775041e-4, 2.07383687947515e-4, 2.07394822301227e-4, 2.07392743893616e-4, 2.07386532051955e-4, 2.07384793721449e-4, 2.07387511266509e-4, 2.07391163385272e-4, 2.07393101509791e-4, 2.07392696909102e-4, 2.07390731707962e-4, 2.07388433033419e-4, 2.07386784905499e-4, 2.0738624279238e-4, 2.07386755245746e-4, 2.07387944919094e-4, 2.07389324557942e-4, 2.0739047021227e-4, 2.07391119110905e-4, 2.07391193248596e-4, 2.07390769092085e-4, 2.07390020172097e-4, 2.07389156148583e-4, 2.07388373595895e-4, 2.07387824417944e-4, 2.07387600547359e-4
flux1:, 0.694177350427354, 1.89491040254351e-4, 1.89491275067841e-4, 1.89491841039823e-4, 1.89492635151587e-4, 1.89493495004073e-4, 1.89494219913591e-4, 1.8949460627764e-4, 1.89494496417963e-4, 1.89493834174964e-4, 1.89492713141474e-4, 1.89491397102754e-4, 1.89490290433375e-4, 1.89489842540929e-4, 1.89490387847138e-4, 1.89491952330866e-4, 1.89494097008008e-4, 1.89495909021192e-4, 1.89496270212662e-4, 1.89494484703479e-4, 1.89491147767848e-4, 1.89488679856565e-4, 1.89490264442021e-4, 1.89495873837954e-4, 1.89497665756389e-4, 1.894874690629e-4, 1.89484880643069e-4, 1.89505348587676e-4, 1.89477467367698e-4, 1.89513310783985e-4, 1.89489942323573e-4, 1.89476541400574e-4, 1.89489942323573e-4, 1.89513310783985e-4, 1.89477467367698e-4, 1.89505348587676e-4, 1.89484880643069e-4, 1.894874690629e-4, 1.89497665756389e-4, 1.89495873837953e-4, 1.89490264442021e-4, 1.89488679856565e-4, 1.89491147767848e-4, 1.89494484703479e-4, 1.89496270212662e-4, 1.89495909021192e-4, 1.89494097008008e-4, 1.89491952330866e-4, 1.89490387847138e-4, 1.89489842540929e-4, 1.89490290433375e-4, 1.89491397102753e-4, 1.89492713141474e-4, 1.89493834174964e-4, 1.89494496417963e-4, 1.8949460627764e-4, 1.89494219913591e-4, 1.89493495004073e-4, 1.89492635151587e-4, 1.89491841039823e-4, 1.89491275067841e-4, 1.89491040254351e-4
flux1:, 0.694439799331107, 1.72985977210889e-4, 1.72986214973117e-4, 1.72986781667725e-4, 1.729875681781e-4, 1.72988407578073e-4, 1.72989100109797e-4, 1.72989450675212e-4, 1.72989316470359e-4, 1.72988657550262e-4, 1.72987577315075e-4, 1.72986335211253e-4, 1.72985313181185e-4, 1.72984923608584e-4, 1.72985462136073e-4, 1.72986934684137e-4, 1.72988922268364e-4, 1.729905820059e-4, 1.72990898463751e-4, 1.72989254770298e-4, 1.72986213062232e-4, 1.72983981832527e-4, 1.72985434220099e-4, 1.72990503102491e-4, 1.72992047619322e-4, 1.72982720239441e-4, 1.72980440972012e-4, 1.72999118371328e-4, 1.72973686325534e-4, 1.73006462817484e-4, 1.72985152323842e-4, 1.72972916264491e-4, 1.72985152323842e-4, 1.73006462817484e-4, 1.72973686325534e-4, 1.72999118371328e-4, 1.72980440972012e-4, 1.72982720239441e-4, 1.72992047619322e-4, 1.72990503102491e-4, 1.72985434220099e-4, 1.72983981832527e-4, 1.72986213062232e-4, 1.72989254770297e-4, 1.7299089846375e-4, 1.729905820059e-4, 1.72988922268364e-4, 1.72986934684137e-4, 1.72985462136073e-4, 1.72984923608584e-4, 1.72985313181185e-4, 1.72986335211253e-4, 1.72987577315075e-4, 1.72988657550262e-4, 1.72989316470359e-4, 1.72989450675213e-4, 1.72989100109797e-4, 1.72988407578073e-4, 1.729875681781e-4, 1.72986781667725e-4, 1.72986214973117e-4, 1.72985977210888e-4
flux1:, 0.69470224823486, 1.57779091488081e-4, 1.57779324785576e-4, 1.57779878541574e-4, 1.57780641791246e-4, 1.57781447999326e-4, 1.57782102324836e-4, 1.57782419898568e-4, 1.57782271629043e-4, 1.5778163009826e-4, 1.57780603588596e-4, 1.57779442873801e-4, 1.57778505446622e-4, 1.57778167867844e-4, 1.57778690953527e-4, 1.57780065334065e-4, 1.57781894773159e-4, 1.577834046794e-4, 1.57783676123359e-4, 1.57782164400377e-4, 1.57779398973815e-4, 1.57777391635837e-4, 1.57778730791971e-4, 1.57783315197052e-4, 1.57784646825963e-4, 1.5777612426714e-4, 1.57774118321723e-4, 1.57791139216864e-4, 1.57767952298457e-4, 1.57797888406413e-4, 1.5777846508371e-4, 1.57767300031202e-4, 1.5777846508371e-4, 1.57797888406413e-4, 1.57767952298457e-4, 1.57791139216864e-4, 1.57774118321723e-4, 1.5777612426714e-4, 1.57784646825963e-4, 1.57783315197052e-4, 1.57778730791971e-4, 1.57777391635837e-4, 1.57779398973815e-4, 1.57782164400377e-4, 1.57783676123359e-4, 1.577834046794e-4, 1.57781894773159e-4, 1.57780065334065e-4, 1.57778690953527e-4, 1.57778167867844e-4, 1.57778505446622e-4, 1.57779442873801e-4, 1.57780603588596e-4, 1.5778163009826e-4, 1.57782271629043e-4, 1.57782419898567e-4, 1.57782102324835e-4, 1.57781447999326e-4, 1.57780641791246e-4, 1.57779878541574e-4, 1.57779324785577e-4, 1.57779091488081e-4
flux1:, 0.694964697138614, 1.4378194045928e-4, 1.43782162723088e-4, 1.4378269237384e-4, 1.43783420102614e-4, 1.4378418367949e-4, 1.4378479620948e-4, 1.43785084144815e-4, 1.43784930832172e-4, 1.43784318129158e-4, 1.43783355116449e-4, 1.43782280530805e-4, 1.43781426174186e-4, 1.437811343119e-4, 1.43781634670908e-4, 1.43782906727252e-4, 1.43784579001447e-4, 1.43785943034285e-4, 1.43786170191132e-4, 1.43784781455681e-4, 1.43782274207517e-4, 1.43780477953999e-4, 1.43781720230475e-4, 1.43785870526449e-4, 1.43787019482863e-4, 1.43779240960059e-4, 1.43777476086929e-4, 1.43792966414861e-4, 1.43771836099754e-4, 1.43799144893e-4, 1.43781450864456e-4, 1.43771269731127e-4, 1.43781450864456e-4, 1.43799144893e-4, 1.43771836099754e-4, 1.43792966414861e-4, 1.43777476086929e-4, 1.43779240960059e-4, 1.43787019482863e-4, 1.43785870526449e-4, 1.43781720230475e-4, 1.43780477953999e-4, 1.43782274207517e-4, 1.43784781455681e-4, 1.43786170191132e-4, 1.43785943034285e-4, 1.43784579001447e-4, 1.43782906727252e-4, 1.43781634670908e-4, 1.437811343119e-4, 1.43781426174186e-4, 1.43782280530805e-4, 1.43783355116449e-4, 1.43784318129158e-4, 1.43784930832172e-4, 1.43785084144815e-4, 1.4378479620948e-4, 1.4378418367949e-4, 1.43783420102614e-4, 1.4378269237384e-4, 1.43782162723088e-4, 1.4378194045928e-4
flux1:, 0.695227146042367, 1.30910828774322e-4, 1.30911034480455e-4, 1.30911531345367e-4, 1.30912214491873e-4, 1.30912928977366e-4, 1.30913498021172e-4, 1.30913759957102e-4, 1.30913609251058e-4, 1.30913034238912e-4, 1.30912141522572e-4, 1.3091115533597e-4, 1.3091038124438e-4, 1.30910129009556e-4, 1.30910600768786e-4, 1.30911768365665e-4, 1.30913286390123e-4, 1.30914509919332e-4, 1.30914694427671e-4, 1.30913420451251e-4, 1.30911153988571e-4, 1.30909555890559e-4, 1.30910715083029e-4, 1.30914476275266e-4, 1.30915468795957e-4, 1.30908377103435e-4, 1.30906824429495e-4, 1.30920902520658e-4, 1.30901655017467e-4, 1.30926536815485e-4, 1.30910426437245e-4, 1.30901148552034e-4, 1.30910426437245e-4, 1.30926536815484e-4, 1.30901655017467e-4, 1.30920902520658e-4, 1.30906824429495e-4, 1.30908377103435e-4, 1.30915468795957e-4, 1.30914476275266e-4, 1.30910715083029e-4, 1.30909555890559e-4, 1.30911153988571e-4, 1.30913420451251e-4, 1.30914694427671e-4, 1.30914509919332e-4, 1.30913286390123e-4, 1.30911768365665e-4, 1.30910600768786e-4, 1.30910129009556e-4, 1.3091038124438e-4, 1.3091115533597e-4, 1.30912141522572e-4, 1.30913034238912e-4, 1.30913609251058e-4, 1.30913759957102e-4, 1.30913498021172e-4, 1.30912928977367e-4, 1.30912214491873e-4, 1.30911531345367e-4, 1.30911034480455e-4, 1.30910828774322e-4
flux1:, 0.69548959494612, 1.19086669774431e-4, 1.19086854574526e-4, 1.19087312365811e-4, 1.19087944789035e-4, 1.19088606328194e-4, 1.19089131737125e-4, 1.19089371360371e-4, 1.19089229480105e-4, 1.19088698570577e-4, 1.1908788023292e-4, 1.19086982543261e-4, 1.19086284886666e-4, 1.19086066510712e-4, 1.19086505203783e-4, 1.19087568112595e-4, 1.19088936570105e-4, 1.19090026212981e-4, 1.19090170488123e-4, 1.19089003683896e-4, 1.19086961225634e-4, 1.19085548193795e-4, 1.1908663567544e-4, 1.19090047769588e-4, 1.19090906461157e-4, 1.19084447855826e-4, 1.19083081667739e-4, 1.19095858674019e-4, 1.19078334086652e-4, 1.19100977094383e-4, 1.19086316241238e-4, 1.19077866989067e-4, 1.19086316241238e-4, 1.19100977094383e-4, 1.19078334086651e-4, 1.19095858674019e-4, 1.19083081667739e-4, 1.19084447855826e-4, 1.19090906461157e-4, 1.19090047769588e-4, 1.1908663567544e-4, 1.19085548193795e-4, 1.19086961225634e-4, 1.19089003683896e-4, 1.19090170488123e-4, 1.19090026212981e-4, 1.19088936570105e-4, 1.19087568112595e-4, 1.19086505203783e-4, 1.19086066510712e-4, 1.19086284886667e-4, 1.19086982543261e-4, 1.1908788023292e-4, 1.19088698570577e-4, 1.19089229480105e-4, 1.19089371360371e-4, 1.19089131737125e-4, 1.19088606328193e-4, 1.19087944789035e-4, 1.19087312365811e-4, 1.19086854574526e-4, 1.19086669774431e-4
flux1:, 0.695752043849873, 1.08234839803006e-4, 1.082350005845e-4, 1.08235415241524e-4, 1.08235993385574e-4, 1.08236600326259e-4, 1.08237083141609e-4, 1.08237303983203e-4, 1.08237175713012e-4, 1.08236693050795e-4, 1.08235950764112e-4, 1.08235139828559e-4, 1.08234514008994e-4, 1.08234324158334e-4, 1.08234726682283e-4, 1.08235686415795e-4, 1.08236911537008e-4, 1.08237874950771e-4, 1.08237982026022e-4, 1.08236915339837e-4, 1.08235080651508e-4, 1.08233839452089e-4, 1.08234864365034e-4, 1.08237962769644e-4, 1.08238706972e-4, 1.08232831062649e-4, 1.08231628579946e-4, 1.08243208843759e-4, 1.08227260304425e-4, 1.08247841177024e-4, 1.08234506513461e-4, 1.08226816971692e-4, 1.08234506513461e-4, 1.08247841177024e-4, 1.08227260304425e-4, 1.08243208843759e-4, 1.08231628579947e-4, 1.08232831062649e-4, 1.08238706972e-4, 1.08237962769644e-4, 1.08234864365034e-4, 1.08233839452089e-4, 1.08235080651508e-4, 1.08236915339837e-4, 1.08237982026022e-4, 1.08237874950771e-4, 1.08236911537008e-4, 1.08235686415795e-4, 1.08234726682283e-4, 1.08234324158334e-4, 1.08234514008994e-4, 1.08235139828559e-4, 1.08235950764112e-4, 1.08236693050795e-4, 1.08237175713012e-4, 1.08237303983203e-4, 1.08237083141609e-4, 1.08236600326259e-4, 1.08235993385574e-4, 1.08235415241524e-4, 1.082350005845e-4, 1.08234839803006e-4
flux1:, 0.696014492753627, 9.82850267818708e-5, 9.82851616618174e-5, 9.82855311279304e-5, 9.82860536513641e-5, 9.82866061352582e-5, 9.82870482577914e-5, 9.82872535316797e-5, 9.82871422675615e-5, 9.82867099618939e-5, 9.82860433289624e-5, 9.82853159087868e-5, 9.82847568097999e-5, 9.82845906760654e-5, 9.82849552126502e-5, 9.82858148206103e-5, 9.8286904128738e-5, 9.82877497775019e-5, 9.82878231358333e-5, 9.82868499474862e-5, 9.8285207306145e-5, 9.82841246201476e-5, 9.82850941079385e-5, 9.82879100595945e-5, 9.82885562122483e-5, 9.82832158501919e-5, 9.82821569916757e-5, 9.82926383668562e-5, 9.82781311562718e-5, 9.82968155079468e-5, 9.8284693756927e-5, 9.82777003336611e-5, 9.82846937569269e-5, 9.82968155079467e-5, 9.82781311562716e-5, 9.82926383668562e-5, 9.82821569916758e-5, 9.82832158501919e-5, 9.82885562122485e-5, 9.82879100595944e-5, 9.82850941079387e-5, 9.82841246201477e-5, 9.8285207306145e-5, 9.82868499474862e-5, 9.82878231358333e-5, 9.82877497775018e-5, 9.82869041287379e-5, 9.82858148206103e-5, 9.82849552126502e-5, 9.82845906760654e-5, 9.82847568098e-5, 9.8285315908787e-5, 9.82860433289624e-5, 9.82867099618939e-5, 9.82871422675615e-5, 9.82872535316796e-5, 9.82870482577913e-5, 9.82866061352582e-5, 9.82860536513641e-5, 9.82855311279303e-5, 9.82851616618174e-5, 9.82850267818709e-5
[truncated: 50,945 more chars]
