# Supplementary material for: Spatial Resolution and Refractive Index Contrast of Resonant Photonic Crystal Surfaces for Biosensing
Source: IEEE Photonics J. Author manuscript; Available in PMC 2015 Sep 7. (PMC4561521; doi:10.1109/JPHOT.2015.2435699)
Supplement: fig6_data [file NIHMS64775-supplement-fig6_data.gz › Volumes/graham/MacBook_backup/PhD_folder_2015_06_02/paper_improvements/IEEE_J_Photonics/final_files/data_files/fig6/meep_data/1/t.dat]

flux1:	0.627777777777778	7.56577216020184e-7	7.52078005621351e-7	7.47185422466424e-7	7.41902000880935e-7	7.3738390105582e-7	7.35167065169526e-7	7.35793971539659e-7	7.38147177297765e-7	7.40276786386647e-7	7.41281128419906e-7	7.42656418612918e-7	7.4715567943375e-7	7.55635083699546e-7	7.65342671808695e-7	7.72243803204042e-7	7.75873992498469e-7	7.81090403121711e-7	7.92526554311297e-7	8.07004559913026e-7	8.15294628405283e-7	8.15484227323869e-7	8.20651828415493e-7	8.39202165303787e-7	8.49671848200603e-7	8.38919069309688e-7	8.59139494858511e-7	8.71504334451497e-7	8.39391777489552e-7	8.87182744620521e-7	9.59580040090061e-7	8.53146899838483e-7	7.60521778430853e-7	8.35048850368051e-7	8.24181878685572e-7	7.99041130787693e-7	7.71642161039144e-7	7.81113121396945e-7	7.60494031746375e-7	7.42857698076507e-7	7.43407460435843e-7	7.48271386647945e-7	7.49526626728404e-7	7.51019108723137e-7	7.5689802306289e-7	7.6592835631714e-7	7.74469184425158e-7	7.8058126346416e-7	7.84464431067942e-7
flux1:	0.628040226681531	8.66361328292031e-7	8.61006104094064e-7	8.54543489956269e-7	8.47178521230599e-7	8.40832807134268e-7	8.37675385815467e-7	8.3810547432328e-7	8.40182737477182e-7	8.41268158066215e-7	8.40688877103593e-7	8.41005457744126e-7	8.45822926897338e-7	8.55629472162487e-7	8.66303222876152e-7	8.7287671452105e-7	8.75650368611909e-7	8.81378389724737e-7	8.95409409766392e-7	9.12674848809676e-7	9.21434372837366e-7	9.20532360744816e-7	9.27168441014388e-7	9.50450277244336e-7	9.62225474995329e-7	9.48395042164608e-7	9.73977461399407e-7	9.87709026180614e-7	9.51421432252955e-7	1.00495316514882e-6	1.09083263773386e-6	9.74291065750135e-7	8.72736592387088e-7	9.56566238659051e-7	9.48643528263009e-7	9.23352270158361e-7	8.96834871520594e-7	9.03066170776776e-7	8.83303539424246e-7	8.64669353680928e-7	8.59952201021769e-7	8.61095179413052e-7	8.61853466441209e-7	8.62527450180714e-7	8.65306186328632e-7	8.70874797450204e-7	8.78132763943893e-7	8.85222734545684e-7	8.90417224683125e-7
flux1:	0.628302675585284	9.96554571984557e-7	9.90270389014442e-7	9.82043712923642e-7	9.72447968468366e-7	9.64220358809957e-7	9.60022064102196e-7	9.59889269852134e-7	9.60973599121834e-7	9.60111414365544e-7	9.5714897264979e-7	9.55835144330197e-7	9.60416011652041e-7	9.70653452219168e-7	9.80955384327707e-7	9.85773628866134e-7	9.86661169852482e-7	9.92303849913851e-7	1.00819825183537e-6	1.02688693024188e-6	1.03449471797786e-6	1.0315775095903e-6	1.03950071916949e-6	1.06668292421667e-6	1.07788424163863e-6	1.06035015080667e-6	1.09156533975253e-6	1.10455978007157e-6	1.06483981997894e-6	1.12197135504849e-6	1.22067383273949e-6	1.09468154779119e-6	9.85214489434948e-7	1.07994291548629e-6	1.08198333293563e-6	1.05666920700098e-6	1.03755862699739e-6	1.0423240668127e-6	1.02458776709591e-6	1.00901092458296e-6	1.00111396469158e-6	9.9778258744704e-7	9.97342059168921e-7	9.97521496177141e-7	9.97137101489847e-7	9.97827633303906e-7	1.00175032078591e-6	1.00837617355531e-6	1.01442579268694e-6
flux1:	0.628565124489038	1.15063799310261e-6	1.14338178753531e-6	1.13329566665485e-6	1.1214330776062e-6	1.1113070003156e-6	1.10588925208365e-6	1.1046884378989e-6	1.10396903743043e-6	1.10026232209449e-6	1.09416195255859e-6	1.09059852634104e-6	1.0941839206296e-6	1.10368098481832e-6	1.11209180650971e-6	1.11370633362387e-6	1.11168238300024e-6	1.11645901454411e-6	1.13309125580426e-6	1.15149421247338e-6	1.15628605036758e-6	1.15052768192446e-6	1.15932886572491e-6	1.18904408550766e-6	1.19770771362364e-6	1.17620999169246e-6	1.21289300017188e-6	1.22300986240678e-6	1.18073365851618e-6	1.2394557126177e-6	1.34975541414548e-6	1.21422044729968e-6	1.09729056900479e-6	1.20523740765012e-6	1.22425355489931e-6	1.1986155926081e-6	1.19324480065349e-6	1.19966422128482e-6	1.18454254309134e-6	1.17610596653006e-6	1.16833223574516e-6	1.16048436262358e-6	1.15798919244362e-6	1.15789462037882e-6	1.15467767797343e-6	1.1495166739258e-6	1.14801143647171e-6	1.15223086572616e-6	1.15814268534355e-6
flux1:	0.628827573392791	1.33137855465345e-6	1.3232077399564e-6	1.31132623162843e-6	1.29728373542291e-6	1.28525836222209e-6	1.27837729569453e-6	1.27556446922969e-6	1.27230836447797e-6	1.26503492474124e-6	1.25518718183926e-6	1.2487552826705e-6	1.2504656404302e-6	1.25796809083175e-6	1.26305954985469e-6	1.260238009146e-6	1.25440049314484e-6	1.25740719638965e-6	1.27341291488895e-6	1.28978040236643e-6	1.29034641260172e-6	1.2811252167864e-6	1.2901884604156e-6	1.3207889103609e-6	1.32527060255003e-6	1.29994556243456e-6	1.3415615076235e-6	1.34713812530721e-6	1.30305941464577e-6	1.3621801183514e-6	1.48283184901118e-6	1.33648975852503e-6	1.21154062404966e-6	1.33583353068531e-6	1.37750568616553e-6	1.35088150387075e-6	1.36406368678437e-6	1.37627363506595e-6	1.36355484725034e-6	1.36545445312065e-6	1.36172498498264e-6	1.35002265982498e-6	1.34445992630824e-6	1.3439478412844e-6	1.33838389748981e-6	1.32688390500066e-6	1.31805276752119e-6	1.3175930049714e-6	1.3218278920694e-6
flux1:	0.629090022296544	1.54044060356558e-6	1.53158910383816e-6	1.51817991689673e-6	1.5021592714688e-6	1.4882352548988e-6	1.47963503593663e-6	1.47477763757216e-6	1.46852859037123e-6	1.45730375895733e-6	1.44333277619113e-6	1.43348080002128e-6	1.43245935673963e-6	1.43688856435143e-6	1.43762251004574e-6	1.42956705798917e-6	1.41924269776574e-6	1.41955875998117e-6	1.43358165373673e-6	1.44648293900707e-6	1.44193410928294e-6	1.42889353018973e-6	1.43747421818743e-6	1.46739861915529e-6	1.46673777860917e-6	1.43802658975141e-6	1.48384936064806e-6	1.48416213186403e-6	1.43862064987316e-6	1.49836529535048e-6	1.62877369585027e-6	1.4689102394904e-6	1.33405894549714e-6	1.47857898967862e-6	1.54607197832934e-6	1.51760117444032e-6	1.55148034766058e-6	1.57402379182111e-6	1.56264676547395e-6	1.57636974951806e-6	1.5803982679995e-6	1.56602946741879e-6	1.55625889455717e-6	1.55460653972682e-6	1.54701851597341e-6	1.52909668058911e-6	1.51143897041792e-6	1.50395065627271e-6	1.50452686744885e-6
flux1:	0.629352471200297	1.77817314400404e-6	1.76911212730113e-6	1.75465975932164e-6	1.73695332144673e-6	1.72113688785221e-6	1.71064275733024e-6	1.70359517916188e-6	1.6943583867203e-6	1.67925664754039e-6	1.66108187589782e-6	1.64741050792227e-6	1.64301260203684e-6	1.64374574809453e-6	1.63973721079304e-6	1.62623685197359e-6	1.61105841293219e-6	1.60789391550671e-6	1.6188882401201e-6	1.62755245558482e-6	1.61769064557658e-6	1.60074162877162e-6	1.60810261215076e-6	1.63628508127831e-6	1.63042833156531e-6	1.59886837208604e-6	1.64825305380707e-6	1.64379249953174e-6	1.59645185693609e-6	1.65880345118899e-6	1.79967109025823e-6	1.62206293744659e-6	1.47397893989911e-6	1.64315377450779e-6	1.73638570952353e-6	1.7052236317133e-6	1.75860616216142e-6	1.79563201246273e-6	1.78383455239492e-6	1.80864729370278e-6	1.82305803216328e-6	1.80740996708175e-6	1.79223500846553e-6	1.78804729925713e-6	1.77828590067537e-6	1.75408108947579e-6	1.72662967107091e-6	1.70999358709834e-6	1.70471173392168e-6
flux1:	0.629614920104051	2.04365727109265e-6	2.03511857940895e-6	2.02029681221108e-6	2.00125382408392e-6	1.98358667851984e-6	1.97122548354149e-6	1.9622923018382e-6	1.95065858970476e-6	1.93226275758568e-6	1.91012512494278e-6	1.89248483833687e-6	1.88448373378269e-6	1.88159641477143e-6	1.87327656033721e-6	1.85475650623892e-6	1.83470404096152e-6	1.82757386209834e-6	1.83510575610833e-6	1.8396614351354e-6	1.82500315727332e-6	1.80427162908324e-6	1.80986524519846e-6	1.83609433373329e-6	1.82589922372417e-6	1.79183807714328e-6	1.84454144934596e-6	1.83699412148782e-6	1.78668189398474e-6	1.85532657499932e-6	2.00912156681102e-6	1.80822571258512e-6	1.64225240531246e-6	1.84072438059075e-6	1.95633318901332e-6	1.9218442190775e-6	1.99023956281829e-6	2.04466214627687e-6	2.03030408838614e-6	2.06321868346182e-6	2.08881625459e-6	2.0730605171439e-6	2.05133715322936e-6	2.04263223895772e-6	2.02987329205741e-6	1.99951572052139e-6	1.96188684831724e-6	1.93452747744352e-6	1.92129961827945e-6
flux1:	0.629877369007804	2.33505935761261e-6	2.328003979444e-6	2.31360641519225e-6	2.29359955767554e-6	2.27421549220433e-6	2.26033987779645e-6	2.25038319652406e-6	2.23755205609384e-6	2.21691121244132e-6	2.19136174281387e-6	2.1699515943965e-6	2.15871966671232e-6	2.15312867338013e-6	2.14175723207341e-6	2.11920895236192e-6	2.09461551019656e-6	2.08351422170306e-6	2.08799358973386e-6	2.08953594461903e-6	2.07117122655489e-6	2.04691091040387e-6	2.05058026365257e-6	2.07571256459877e-6	2.06269821888825e-6	2.02600149121922e-6	2.08248424581351e-6	2.07437438577251e-6	2.01908725041645e-6	2.0989089621438e-6	2.27001428966891e-6	2.03938179262011e-6	1.84989241134648e-6	2.08212991317688e-6	2.21424763618498e-6	2.17609822944743e-6	2.2525528557573e-6	2.32535477813801e-6	2.30633959296846e-6	2.34262955477948e-6	2.37802132826612e-6	2.3626990214606e-6	2.33346402589066e-6	2.31795390430582e-6	2.30068766657637e-6	2.26409455287237e-6	2.21645029549583e-6	2.17760222327284e-6	2.15484036548202e-6
flux1:	0.630139817911557	2.65028052400787e-6	2.64580445804453e-6	2.63264178385376e-6	2.61204441075411e-6	2.59124456395918e-6	2.57662856359507e-6	2.5670792901898e-6	2.55475665318545e-6	2.53325259462912e-6	2.50510876625637e-6	2.48055959665118e-6	2.467178571606e-6	2.46063379099285e-6	2.44813852866452e-6	2.42294093810761e-6	2.39447041483702e-6	2.38001427062799e-6	2.38279131924864e-6	2.38323709605178e-6	2.36254493609248e-6	2.33504823270931e-6	2.33720897292774e-6	2.36316110800563e-6	2.34903576075373e-6	2.30887737013285e-6	2.37051283582522e-6	2.36454052530815e-6	2.30164867205171e-6	2.39782770590695e-6	2.59229385081183e-6	2.32512699721897e-6	2.10604930054599e-6	2.37600025320046e-6	2.51775855575775e-6	2.4758434388346e-6	2.55246344569354e-6	2.64232029953673e-6	2.61699871975057e-6	2.65120283320864e-6	2.69291421390525e-6	2.67761961989131e-6	2.64020725035862e-6	2.61573761530516e-6	2.59199507239621e-6	2.54876716819637e-6	2.49170881835576e-6	2.44158373688292e-6	2.40857982671876e-6
flux1:	0.63040226681531	2.98783095405648e-6	2.98701504210757e-6	2.97579717619665e-6	2.95497902127498e-6	2.93330832086134e-6	2.91917975916701e-6	2.91192668256622e-6	2.9020986179822e-6	2.88124146625034e-6	2.85152200063989e-6	2.82494280152979e-6	2.81120104379e-6	2.80610070578786e-6	2.79475904962718e-6	2.76842813122909e-6	2.73703676845825e-6	2.72053544383629e-6	2.72381423518754e-6	2.725549622686e-6	2.70383176727951e-6	2.67337513403296e-6	2.67513239577543e-6	2.70461696134091e-6	2.6906785381768e-6	2.64549782097266e-6	2.71461937061223e-6	2.71282192059325e-6	2.63946281829995e-6	2.75634940492348e-6	2.98125990016971e-6	2.67098762801746e-6	2.41638304666566e-6	2.72727893986708e-6	2.87277120489726e-6	2.82694240825492e-6	2.89680914360178e-6	3.00016662786756e-6	2.96759258975217e-6	2.99481072317568e-6	3.03792991204633e-6	3.02117988451063e-6	2.97528983639968e-6	2.94035147274102e-6	2.90815325942345e-6	2.85762735837978e-6	2.79205352068442e-6	2.7318681556912e-6	2.68908512702489e-6
flux1:	0.630664715719064	3.34780107264159e-6	3.35152703745193e-6	3.34275469036628e-6	3.32209803386035e-6	3.30039799113909e-6	3.28837896981043e-6	3.28553288189528e-6	3.28014575931381e-6	3.26133774360122e-6	3.23118850004846e-6	3.20415341762328e-6	3.19240314096405e-6	3.19144247798643e-6	3.18345976615336e-6	3.15738396008518e-6	3.12427596621401e-6	3.10770009342157e-6	3.1142542635133e-6	3.11963286378238e-6	3.09775719802569e-6	3.06460965280973e-6	3.06776681922593e-6	3.1037954850141e-6	3.09035350586637e-6	3.03803380177844e-6	3.11777806484585e-6	3.12071470497494e-6	3.03431450789146e-6	3.17434204240258e-6	3.43690012140411e-6	3.07762720279186e-6	2.78218305284955e-6	3.1365829470015e-6	3.28284764277518e-6	3.23247024045884e-6	3.29150836468566e-6	3.40315673473437e-6	3.36308865081526e-6	3.38026965144356e-6	3.41953119755571e-6	3.39887472552897e-6	3.34455877519856e-6	3.29874604676052e-6	3.2566941051483e-6	3.19816828012384e-6	3.12513840327984e-6	3.05698597111434e-6	3.00618274360457e-6
flux1:	0.630927164622817	3.73276339525104e-6	3.74153169565167e-6	3.73542300811098e-6	3.71535336033446e-6	3.69476368586627e-6	3.68670493273055e-6	3.69026387562607e-6	3.69086848356707e-6	3.67518583645892e-6	3.6458073125045e-6	3.62026403774863e-6	3.61313558989396e-6	3.61883871728574e-6	3.61590929545863e-6	3.5911351064312e-6	3.55771686708195e-6	3.54353887809291e-6	3.55625684203308e-6	3.56705018401136e-6	3.54520434540691e-6	3.50970854497636e-6	3.51663677810251e-6	3.56187553753363e-6	3.54786398543395e-6	3.48613496530895e-6	3.58007783497788e-6	3.58627162682978e-6	3.48508467047937e-6	3.64802842697689e-6	3.95455855017282e-6	3.54125790544651e-6	3.20055567154016e-6	3.60067174106549e-6	3.74918619203212e-6	3.69260550204273e-6	3.7409096062289e-6	3.85499218959762e-6	3.80759185169658e-6	3.81447408897176e-6	3.84556915499268e-6	3.81794306361575e-6	3.75549482819789e-6	3.69977837402415e-6	3.64765588317831e-6	3.58075513538188e-6	3.50139584290888e-6	3.42797222446196e-6	3.37210696119882e-6
flux1:	0.63118961352657	4.14842969800261e-6	4.16222207044946e-6	4.15869470495161e-6	4.13971193718217e-6	4.12159743373805e-6	4.11931386650815e-6	4.13078398006263e-6	4.13821866052794e-6	4.12626136556453e-6	4.09884246321394e-6	4.07693151936125e-6	4.07693199503489e-6	4.09115169572127e-6	4.09410426649741e-6	4.07122724708884e-6	4.03905522821904e-6	4.02996021157819e-6	4.05129049473706e-6	4.06822061081124e-6	4.04585972596889e-6	4.00856810894803e-6	4.02192787865824e-6	4.07804073290373e-6	4.06097065456902e-6	3.98797101680808e-6	4.09960157647456e-6	4.10545018943092e-6	3.98897626327373e-6	4.17183189311023e-6	4.52693885649059e-6	4.05530458238929e-6	3.66576656320948e-6	4.11404310899463e-6	4.27126056150924e-6	4.20531763919365e-6	4.24751088048452e-6	4.35879568663942e-6	4.30406339534042e-6	4.3034740280889e-6	4.32429197701825e-6	4.28657449765626e-6	4.21633441363236e-6	4.1530428769304e-6	4.09226129951363e-6	4.01736346879061e-6	3.93284131462193e-6	3.85706662088691e-6	3.79996038014429e-6
flux1:	0.631452062430323	4.60391386642367e-6	4.62214154057804e-6	4.62085922881072e-6	4.60354919640383e-6	4.58933982709424e-6	4.59427964461271e-6	4.61432712330575e-6	4.62851739258211e-6	4.62036381523751e-6	4.59601876776903e-6	4.57980729558329e-6	4.58886100719922e-6	4.61235206599766e-6	4.62097310675658e-6	4.60016402451829e-6	4.57087186764047e-6	4.5693599310974e-6	4.60076178831457e-6	4.62324421747875e-6	4.59927410325878e-6	4.56109451865137e-6	4.58343004565856e-6	4.65057356660647e-6	4.62690859319616e-6	4.54178203923018e-6	4.67390615402362e-6	4.67418959562245e-6	4.54332661620203e-6	4.74097274347826e-6	5.14709539876677e-6	4.613049260666e-6	4.17153510298879e-6	4.67137639415894e-6	4.84801188418674e-6	4.76777096975273e-6	4.81215993277168e-6	4.91732240667666e-6	4.8544011855744e-6	4.85175269084424e-6	4.86324043999136e-6	4.81290673389925e-6	4.73502715908877e-6	4.66749580552775e-6	4.60124126523915e-6	4.51984983770796e-6	4.43141286402482e-6	4.35601303433633e-6	4.30180418878438e-6
flux1:	0.631714511334077	5.1115103858643e-6	5.13307665829129e-6	5.13355371133365e-6	5.11855915525e-6	5.10950910964121e-6	5.12241180230568e-6	5.15062876457094e-6	5.1705651315476e-6	5.1658450054308e-6	5.14554334070603e-6	5.13669492150984e-6	5.15570694225976e-6	5.18787851377042e-6	5.20097575402615e-6	5.1821350719881e-6	5.15731949710004e-6	5.16524762120462e-6	5.20676831463243e-6	5.23296028855179e-6	5.20613616687067e-6	5.16842072438771e-6	5.20168043594684e-6	5.27830188176135e-6	5.24423850567236e-6	5.14759206991952e-6	5.30179135878758e-6	5.29076988139754e-6	5.14759310392745e-6	5.35422765194204e-6	5.81175738065834e-6	5.21068837872844e-6	4.71379897225042e-6	5.2702775935106e-6	5.47932779099221e-6	5.37816772258338e-6	5.43474307233407e-6	5.53337723255938e-6	5.45993598545983e-6	5.46195696676631e-6	5.4683437051162e-6	5.40409820894946e-6	5.31834278459836e-6	5.25027438745577e-6	5.18326228038356e-6	5.09820555663192e-6	5.00727220958399e-6	4.93439757750931e-6	4.88686643594152e-6
flux1:	0.63197696023783	5.68598353367644e-6	5.70946774119687e-6	5.71120879956982e-6	5.69914333460631e-6	5.69603646986023e-6	5.71665043980226e-6	5.75150684654765e-6	5.77542957991456e-6	5.77349909172262e-6	5.75797517874834e-6	5.75739618222224e-6	5.78593074766835e-6	5.82485861789008e-6	5.84057487431134e-6	5.82356916246125e-6	5.80461585423393e-6	5.82275026458628e-6	5.87284149361327e-6	5.9000272125066e-6	5.86948130845883e-6	5.83398716334211e-6	5.87905140474017e-6	5.96209365848128e-6	5.91461101262736e-6	5.80865741263406e-6	5.98494053975323e-6	5.95787495906622e-6	5.80500239232793e-6	6.01613587598984e-6	6.52414995566762e-6	5.85004466916264e-6	5.29327408840715e-6	5.91362116384746e-6	6.16743712241246e-6	6.03760273088478e-6	6.11525698230687e-6	6.21036591929063e-6	6.12230534734353e-6	6.13526506590394e-6	6.14353596685093e-6	6.06579399334741e-6	5.9714609631744e-6	5.90613657025466e-6	5.84397528975819e-6	5.75933632310289e-6	5.66758994325891e-6	5.5985439400099e-6	5.56042543287121e-6
flux1:	0.632239409141583	6.34345805157339e-6	6.36740060256652e-6	6.3700400965954e-6	6.36134070328461e-6	6.36419048989357e-6	6.39112327610475e-6	6.43014774629459e-6	6.4559225020686e-6	6.45609627721509e-6	6.44572772239159e-6	6.4532467268621e-6	6.48940500474425e-6	6.53213746125897e-6	6.5484635463319e-6	6.53336567344565e-6	6.52120758357784e-6	6.54887167368509e-6	6.60452171282047e-6	6.62978559100723e-6	6.5955420450433e-6	6.56420913121143e-6	6.62052343275753e-6	6.70605651854423e-6	6.64399554283935e-6	6.53224068495446e-6	6.7290058614983e-6	6.68378220577916e-6	6.52338004934044e-6	6.73797818876367e-6	7.29548801869034e-6	6.54015753402519e-6	5.91709252280424e-6	6.61078998921315e-6	6.91783356292643e-6	6.75144723399655e-6	6.85506151875143e-6	6.95287690901717e-6	6.84457345422846e-6	6.87245016446318e-6	6.89113893833607e-6	6.80225672856091e-6	6.69830887156331e-6	6.63785803253942e-6	6.58613086941802e-6	6.50686795345866e-6	6.41630395042089e-6	6.3514340004745e-6	6.32385327334667e-6
flux1:	0.632501858045337	7.1000895922665e-6	7.12333024635029e-6	7.12673063558803e-6	7.12146083831846e-6	7.12926764775035e-6	7.16002791424166e-6	7.20021602348264e-6	7.22583656504347e-6	7.22761095845704e-6	7.22226480770096e-6	7.23641051120052e-6	7.27696557600944e-6	7.32009450505622e-6	7.33547239068727e-6	7.32271347850405e-6	7.31753464343259e-6	7.35243756049701e-6	7.40963670218472e-6	7.43069365810168e-6	7.3940030369241e-6	7.36853227639086e-6	7.43394436919928e-6	7.51814055350697e-6	7.44300988312165e-6	7.32943335850539e-6	7.54381277138907e-6	7.48225458037451e-6	7.31483862611039e-6	7.5370832550242e-6	8.1445512219621e-6	7.29716183182521e-6	6.5989439735167e-6	7.37731271934349e-6	7.73943358933424e-6	7.5298473059836e-6	7.65805799952751e-6	7.76718621657582e-6	7.63239158100871e-6	7.67553651337969e-6	7.71310135661814e-6	7.61730506258054e-6	7.50275437533918e-6	7.44772172115406e-6	7.41099353399467e-6	7.34228663334042e-6	7.25516156103764e-6	7.1939283944705e-6	7.17608234051464e-6
flux1:	0.63276430694909	7.97075344910802e-6	7.99275414912144e-6	7.99702675413411e-6	7.99466141847722e-6	8.00529371880202e-6	8.03655423699806e-6	8.07495144837656e-6	8.09906628269463e-6	8.10226319103622e-6	8.10112443132517e-6	8.11906534250581e-6	8.15986864720864e-6	8.20027267488312e-6	8.21414160585604e-6	8.2044937064451e-6	8.20541835668402e-6	8.24373254577166e-6	8.2982174882623e-6	8.31420715722262e-6	8.27754798032048e-6	8.25881903469852e-6	8.32969699401077e-6	8.40996659356631e-6	8.32617708760614e-6	8.21397549368443e-6	8.44255998579807e-6	8.37100029509859e-6	8.19427609045454e-6	8.43440179677883e-6	9.09517663307886e-6	8.14223883930003e-6	7.35746637916593e-6	8.23276467907141e-6	8.64386382879844e-6	8.38711334456679e-6	8.53154379023901e-6	8.66160315555771e-6	8.49496058028843e-6	8.54977858837591e-6	8.61297889225504e-6	8.51600754317966e-6	8.39054240881905e-6	8.33995313282367e-6	8.32096655996969e-6	8.2674037394607e-6	8.18605188673004e-6	8.12724955044468e-6	8.11641523629088e-6
flux1:	0.633026755852843	8.96800775819399e-6	8.98908321560942e-6	8.99451092495306e-6	8.99374987684292e-6	9.00400529297707e-6	9.03207394779397e-6	9.06643246959817e-6	9.08877185630021e-6	9.09354596273061e-6	9.09496089588387e-6	9.11265465328728e-6	9.1492745713461e-6	9.18488826536435e-6	9.1980195547465e-6	9.19236518189927e-6	9.1971983048539e-6	9.23392056671237e-6	9.28207298519997e-6	9.29410090112872e-6	9.26075586447246e-6	9.24818486895536e-6	9.31985251185339e-6	9.39588552730669e-6	9.31019930443723e-6	9.20029589009438e-6	9.44015397009862e-6	9.3689351714648e-6	9.176967090275e-6	9.45075548071183e-6	1.01720474986753e-5	9.09791650640018e-6	8.2130721311224e-6	9.19726420076289e-6	9.64402181476038e-6	9.3400572973054e-6	9.48656291649163e-6	9.64662338538909e-6	9.44557524792025e-6	9.50556311739846e-6	9.59831784337658e-6	9.506857745527e-6	9.37162336463099e-6	9.32365057286028e-6	9.32297224155479e-6	9.28775120225611e-6	9.21426265971504e-6	9.15631912697649e-6	9.14820351687004e-6
flux1:	0.633289204756596	1.01015548518547e-5	1.01229429050259e-5	1.0129808129013e-5	1.01284747049022e-5	1.01343512939273e-5	1.01557900064618e-5	1.01851662281932e-5	1.0206752439884e-5	1.0213436649918e-5	1.02148193006444e-5	1.02273907880875e-5	1.02558899246209e-5	1.02863263049339e-5	1.03008235671353e-5	1.02997260217634e-5	1.03048295123545e-5	1.03344129811998e-5	1.03741350155658e-5	1.03853705414809e-5	1.03585832218069e-5	1.03495726778078e-5	1.04170414107407e-5	1.04914782674515e-5	1.04116156597171e-5	1.03012534559076e-5	1.05510795808676e-5	1.04928497072482e-5	1.02758373479087e-5	1.06026055964272e-5	1.13956890231508e-5	1.01834984125241e-5	9.18386096488958e-6	1.02873520456048e-5	1.07523011734122e-5	1.04056410777494e-5	1.05376903909722e-5	1.07349137391734e-5	1.05016005724886e-5	1.05597743023818e-5	1.06829257285584e-5	1.06039579109713e-5	1.04623236780073e-5	1.04155091783207e-5	1.04318091945027e-5	1.04161533767693e-5	1.03519423663269e-5	1.02932007675832e-5	1.02825679556005e-5
flux1:	0.63355165366035	1.13783440638327e-5	1.14020742879623e-5	1.14104235262654e-5	1.14055015686976e-5	1.14026717835255e-5	1.14149609229505e-5	1.14401125360384e-5	1.14631718461268e-5	1.14719800460025e-5	1.14698371517033e-5	1.14721656388969e-5	1.14898811889204e-5	1.15167440011118e-5	1.15356525415835e-5	1.15388072797417e-5	1.15391972818326e-5	1.15563881615293e-5	1.1587757521637e-5	1.16029772047514e-5	1.15848124551397e-5	1.15744709929322e-5	1.16333837304082e-5	1.1711880389015e-5	1.16444338250169e-5	1.15262298333884e-5	1.17874012694788e-5	1.17543498630589e-5	1.1499210088404e-5	1.18984762439573e-5	1.27779635350929e-5	1.14107811371909e-5	1.02816398546423e-5	1.15123635041966e-5	1.19790468510472e-5	1.15985531457982e-5	1.17023269398744e-5	1.19412019079031e-5	1.16838389516982e-5	1.17361988434016e-5	1.18884225315861e-5	1.18286183301921e-5	1.16867095140588e-5	1.16415165756464e-5	1.1672521983349e-5	1.16754861716896e-5	1.16208122175104e-5	1.15596851459538e-5	1.15411252971177e-5
flux1:	0.633814102564103	1.28033437676903e-5	1.2831903489303e-5	1.28413052167289e-5	1.28291517438034e-5	1.2813587516907e-5	1.28157061657953e-5	1.28391711802546e-5	1.28667264918402e-5	1.28773798303834e-5	1.28675042079704e-5	1.28549564129995e-5	1.28611277164819e-5	1.28878980263339e-5	1.29144587117622e-5	1.29201641739887e-5	1.29098943895692e-5	1.29106569321027e-5	1.2936185929149e-5	1.29607709726708e-5	1.29509120436772e-5	1.29322075933993e-5	1.2979852271914e-5	1.30704111226613e-5	1.30184261919455e-5	1.28802445767993e-5	1.31575498429342e-5	1.3158021489025e-5	1.28498310293532e-5	1.33372065536198e-5	1.43194626061649e-5	1.27813574941783e-5	1.15092304107968e-5	1.28724812320834e-5	1.33318456319197e-5	1.29294524140942e-5	1.29997045199648e-5	1.32821653237096e-5	1.30153721320128e-5	1.30646853427409e-5	1.32445058594225e-5	1.32097833714668e-5	1.30765397952686e-5	1.30368639168636e-5	1.30808451873808e-5	1.30996111957068e-5	1.30531405796673e-5	1.29880507335673e-5	1.29567082977964e-5
flux1:	0.634076551467856	1.43808810635407e-5	1.4416725416486e-5	1.44260936027592e-5	1.44028351100791e-5	1.43714909611351e-5	1.43642798501351e-5	1.4390072743993e-5	1.44252700732062e-5	1.44366505852461e-5	1.4414511189905e-5	1.43837174848295e-5	1.43798146353805e-5	1.44112775538738e-5	1.44479576328163e-5	1.44527764575856e-5	1.44256277489754e-5	1.44080045361495e-5	1.44323914802985e-5	1.44709262597291e-5	1.44657139726872e-5	1.44301637259788e-5	1.4466374430233e-5	1.45779676068172e-5	1.45387167773153e-5	1.43646069654192e-5	1.46664412649174e-5	1.47016113607218e-5	1.43257791411307e-5	1.49089428505702e-5	1.60099482336008e-5	1.42866207942998e-5	1.28601175127995e-5	1.4359427854884e-5	1.4816125987568e-5	1.44045542734964e-5	1.44498758758804e-5	1.47763959664844e-5	1.45200730818753e-5	1.4578995740863e-5	1.47875452934855e-5	1.47828454925368e-5	1.46694123099205e-5	1.46435895027038e-5	1.47010601327217e-5	1.47317111929962e-5	1.46902156498208e-5	1.46192854428489e-5	1.45713588616553e-5
flux1:	0.634339000371609	1.61163302703263e-5	1.61613270087449e-5	1.61688826028499e-5	1.61309647191137e-5	1.60823964670735e-5	1.6068595065536e-5	1.61015305011683e-5	1.6146824787731e-5	1.61567766377883e-5	1.61180974384603e-5	1.60676413068658e-5	1.60572903163356e-5	1.60985678032815e-5	1.61460805213403e-5	1.61448549222548e-5	1.60952880327971e-5	1.60600298672038e-5	1.60893892011915e-5	1.61441332670677e-5	1.6136161484963e-5	1.60750599903971e-5	1.61028142349581e-5	1.62435010082497e-5	1.62070449735481e-5	1.59792939693104e-5	1.63171980072079e-5	1.63786241669625e-5	1.5923469064583e-5	1.6599230290495e-5	1.78324028155365e-5	1.59110755070988e-5	1.43210630009995e-5	1.59602265868353e-5	1.64372441799265e-5	1.60269686344701e-5	1.60729585877241e-5	1.64444610330395e-5	1.62210539340937e-5	1.63135566709032e-5	1.65574280870627e-5	1.65866973642184e-5	1.65050571167076e-5	1.65059260265475e-5	1.6581107650176e-5	1.66197447303655e-5	1.65780251415654e-5	1.64985489901894e-5	1.6431418127549e-5
flux1:	0.634601449275363	1.80178515830795e-5	1.80727810376268e-5	1.80762051689225e-5	1.80210251814459e-5	1.79558133658837e-5	1.79397144200339e-5	1.79844523744333e-5	1.80408306350085e-5	1.80462163828744e-5	1.79876904771575e-5	1.7918574758613e-5	1.79070438121475e-5	1.79623979764334e-5	1.80189620466082e-5	1.80052941564857e-5	1.7929550519669e-5	1.78803676839691e-5	1.79210393502542e-5	1.79906255225103e-5	1.79691381758736e-5	1.787519657194e-5	1.79007448697533e-5	1.807564107033e-5	1.80247113578201e-5	1.77268084010958e-5	1.81143457475832e-5	1.81831665851397e-5	1.76424179205645e-5	1.83958162851259e-5	1.97704015884216e-5	1.76387979281276e-5	1.5877634726673e-5	1.76637110165465e-5	1.82038219890676e-5	1.77997721085638e-5	1.78888197945361e-5	1.83089966469824e-5	1.81393279453904e-5	1.82995828458715e-5	1.85929605533776e-5	1.86592563605714e-5	1.86201674154202e-5	1.86638798890982e-5	1.87654530081669e-5	1.88094089108967e-5	1.87605044837921e-5	1.86683167010013e-5	1.8580244396465e-5
flux1:	0.634863898179116	2.00978580952453e-5	2.01620946570222e-5	2.01588912466868e-5	2.00854097128676e-5	2.00062746411271e-5	1.99930110704094e-5	2.00529910776357e-5	2.01194283143561e-5	2.01165033847038e-5	2.00365425304228e-5	1.99523150828379e-5	1.99456117456514e-5	2.00172569882384e-5	2.00783302134856e-5	2.00455439416263e-5	1.99427148024911e-5	1.98860505449802e-5	1.9943195833685e-5	2.00219151771004e-5	1.99741055540538e-5	1.98432457862588e-5	1.98756746748823e-5	2.00852296781468e-5	1.99967644487841e-5	1.96168192673493e-5	2.0067923443143e-5	2.0116243426371e-5	1.94909004546506e-5	2.02969920856005e-5	2.18175946744251e-5	1.94620292222766e-5	1.75218161974762e-5	1.94686581003864e-5	2.01316676791635e-5	1.97302934728332e-5	1.99172392721179e-5	2.03946882316381e-5	2.02929118180399e-5	2.0561244762468e-5	2.09265124142631e-5	2.10321022309269e-5	2.10425912990895e-5	2.11461162151242e-5	2.12868668556023e-5	2.13357161069293e-5	2.12714187705299e-5	2.11603390479541e-5	2.10498138890564e-5
flux1:	0.635126347082869	2.23739312284267e-5	2.24454100196601e-5	2.24334475928023e-5	2.23426578395048e-5	2.22541977533716e-5	2.22487554538427e-5	2.23252339553314e-5	2.23985503255104e-5	2.2383648970969e-5	2.22830331906917e-5	2.21895000241327e-5	2.21932148406317e-5	2.22804064265062e-5	2.23390505788751e-5	2.2281531965081e-5	2.2154375787699e-5	2.20986788426926e-5	2.21749444331247e-5	2.22529018154943e-5	2.2166016207026e-5	2.19989651224927e-5	2.20491899226061e-5	2.22882335236492e-5	2.21365791580318e-5	2.16705319405807e-5	2.21975807806848e-5	2.21921767694551e-5	2.14911918130177e-5	2.23196670195596e-5	2.39873008141207e-5	2.13901254018346e-5	1.92601479407394e-5	2.1391749816825e-5	2.22472712492563e-5	2.18346360569118e-5	2.21784141701487e-5	2.27279385698872e-5	2.26964919175125e-5	2.31126387323959e-5	2.35788890220623e-5	2.37252075114434e-5	2.37860356607619e-5	2.39636230199305e-5	2.41588084754539e-5	2.42148858844222e-5	2.41265329533858e-5	2.39881106968288e-5	2.38530230514003e-5
flux1:	0.635388795986622	2.48690064082548e-5	2.49445283400727e-5	2.49226806046405e-5	2.48178203851939e-5	2.47258702125466e-5	2.4731989830329e-5	2.48233993000991e-5	2.48986160130183e-5	2.48690596287406e-5	2.47513379579016e-5	2.46558588965562e-5	2.46739585602523e-5	2.47725973743219e-5	2.48205034300983e-5	2.47351969046808e-5	2.45904846681893e-5	2.45450494077011e-5	2.46396027929949e-5	2.47038695497432e-5	2.45678031735688e-5	2.43710926577766e-5	2.44503866145652e-5	2.47083086537161e-5	2.44697174942038e-5	2.39235869941904e-5	2.45355504957014e-5	2.44435277639053e-5	2.36829282095411e-5	2.45050777869697e-5	2.63197935608505e-5	2.34566443742188e-5	2.11204030929608e-5	2.34732358832931e-5	2.45897295676334e-5	2.41411838469281e-5	2.46935199322821e-5	2.53360327554903e-5	2.53616505730267e-5	2.59562578792124e-5	2.65555493844264e-5	2.67429220473155e-5	2.68465610001702e-5	2.71057613668368e-5	2.73703220671404e-5	2.7438557826506e-5	2.73180321329923e-5	2.71418039167466e-5	2.69787442298689e-5
flux1:	0.635651244890376	2.76107943085819e-5	2.7686652207923e-5	2.7655416144769e-5	2.75418371019035e-5	2.74525217241809e-5	2.74716965431217e-5	2.75735017042754e-5	2.76446886486849e-5	2.75997508155651e-5	2.74712609623495e-5	2.73817014298166e-5	2.74155081627658e-5	2.75184157234403e-5	2.75474630500376e-5	2.74352112529866e-5	2.72834279153579e-5	2.72569624510436e-5	2.73651591508591e-5	2.74018371671515e-5	2.72117294879203e-5	2.69977518451241e-5	2.71160237776354e-5	2.73782508011708e-5	2.70359391181498e-5	2.6426416895766e-5	2.71274524056374e-5	2.69229660953705e-5	2.61232907919081e-5	2.69202139480994e-5	2.88849703086792e-5	2.57223845370273e-5	2.31547760261078e-5	2.57783176189105e-5	2.72101049539397e-5	2.66918466603797e-5	2.74849703636387e-5	2.82456963884944e-5	2.82975316835967e-5	2.9083456060841e-5	2.98452025792218e-5	3.00723307852497e-5	3.02020092852677e-5	3.05400973092573e-5	3.08851759093957e-5	3.09722174254922e-5	3.08130509698102e-5	3.05874631260155e-5	3.03914693350187e-5
flux1:	0.635913693794129	3.06305598146476e-5	3.07033912191011e-5	3.06653414454202e-5	3.05500070069935e-5	3.04686351287611e-5	3.04994180329887e-5	3.060455683529e-5	3.06660471545972e-5	3.0607759339492e-5	3.04771838587058e-5	3.04006723927429e-5	3.04482543652374e-5	3.05461410576185e-5	3.05502144121253e-5	3.04165969798305e-5	3.02709245777672e-5	3.02700805621686e-5	3.0383918321701e-5	3.03808043379249e-5	3.01390425562452e-5	2.99249414655922e-5	3.00890525389668e-5	3.0339719317628e-5	2.9888487110693e-5	2.92414144586211e-5	3.00302369241428e-5	2.97009967358998e-5	2.88832535318753e-5	2.9653725651839e-5	3.17787968525633e-5	2.82727750993951e-5	2.54380428366186e-5	2.83929498736134e-5	3.01676704038592e-5	2.95401442521045e-5	3.05760623912218e-5	3.14811076980501e-5	3.15117523002109e-5	3.24770720023305e-5	3.34214987930447e-5	3.36848113308353e-5	3.38150936664052e-5	3.421684620895e-5	3.46463595986771e-5	3.4759147114321e-5	3.45576069758014e-5	3.42716399267971e-5	3.40366774980242e-5
flux1:	0.636176142697882	3.39615182096441e-5	3.40292237290758e-5	3.39891711091642e-5	3.38798240234569e-5	3.38098206129068e-5	3.3847614603429e-5	3.39474939350984e-5	3.39952355879356e-5	3.39288099707583e-5	3.38062651149636e-5	3.37479639827434e-5	3.3804102003079e-5	3.38870992732163e-5	3.38637800773781e-5	3.37191504481054e-5	3.35937919878872e-5	3.36219278804094e-5	3.37312914728747e-5	3.36806424408231e-5	3.33977035221989e-5	3.32030870190491e-5	3.34155291397991e-5	3.36409597965415e-5	3.30902930886027e-5	3.24369301958581e-5	3.3307166932973e-5	3.28592681500486e-5	3.2039960888568e-5	3.28061871398674e-5	3.51131405376649e-5	3.12091029735305e-5	2.80601023388692e-5	3.14138880386774e-5	3.35231889407557e-5	3.2745881726018e-5	3.39898569490587e-5	3.50616397000012e-5	3.50113619950815e-5	3.61159952598774e-5	3.72480202968787e-5	3.75411006382947e-5	3.76402374016521e-5	3.80779119017358e-5	3.85860754514228e-5	3.87302227002087e-5	3.84862577674742e-5	3.81316348861785e-5	3.7851962500918e-5
flux1:	0.636438591601635	3.76371956295537e-5	3.7699722349141e-5	3.76644860279988e-5	3.75686001575395e-5	3.75106932953361e-5	3.75481202180609e-5	3.76340113517188e-5	3.76667594935757e-5	3.76004501199339e-5	3.74961988269952e-5	3.7458320341527e-5	3.75151160843309e-5	3.75746020143311e-5	3.75263168843846e-5	3.73848587819521e-5	3.72929094466575e-5	3.73493492832451e-5	3.7443879802945e-5	3.73446787834745e-5	3.70383970542971e-5	3.68821072739634e-5	3.71403381796915e-5	3.7332714066967e-5	3.67074385313314e-5	3.60788937827575e-5	3.70204600726737e-5	3.64802076468198e-5	3.56662610062993e-5	3.647591970583e-5	3.90001302030706e-5	3.46344614171718e-5	3.11135704333988e-5	3.49341896318364e-5	3.73301829081849e-5	3.63670171043032e-5	3.77474106830892e-5	3.89998263089205e-5	3.88037192639671e-5	3.99810833241394e-5	4.12861555713595e-5	4.15995182396005e-5	4.16334873725026e-5	4.20695195470481e-5	4.26401822356869e-5	4.28186332037176e-5	4.25365746302506e-5	4.21102725720879e-5	4.17826434693288e-5
flux1:	0.636701040505389	4.16901175370284e-5	4.17499076580254e-5	4.17276786113948e-5	4.16513704620857e-5	4.16032241006735e-5	4.16310574545043e-5	4.16956310780954e-5	4.17156785083755e-5	4.16599969103954e-5	4.15829712962641e-5	4.15642555020131e-5	4.1612323068997e-5	4.16426735406875e-5	4.15769418585379e-5	4.14547533304125e-5	4.14059563689567e-5	4.14859442592046e-5	4.15572142843466e-5	4.14163573175852e-5	4.11094821547882e-5	4.1005898869709e-5	4.13025400117233e-5	4.14629992276756e-5	4.08009333945449e-5	4.02215764918976e-5	4.12229110061566e-5	4.06347430301727e-5	3.98193032206662e-5	4.07428459973278e-5	4.35336910785185e-5	3.86367329529962e-5	3.46784225275716e-5	3.90267192533409e-5	4.16258878649892e-5	4.04501851158431e-5	4.18657740315945e-5	4.33002036309212e-5	4.28972763172894e-5	4.40615568108728e-5	4.5504823853048e-5	4.58263089706564e-5	4.5764094864008e-5	4.61565219727162e-5	4.67649098234881e-5	4.69773549866063e-5	4.66662867534612e-5	4.61729205862279e-5	4.57993292077844e-5
flux1:	0.636963489409142	4.61511282915481e-5	4.62130793822457e-5	4.62124388196728e-5	4.61595476474604e-5	4.61159651160511e-5	4.61244951894698e-5	4.61631762907303e-5	4.61763815539731e-5	4.61427138260593e-5	4.60991039921036e-5	4.60949120183396e-5	4.61249712269213e-5	4.61248427096478e-5	4.60534152673886e-5	4.59658450691414e-5	4.5964652167617e-5	4.60600944253326e-5	4.61036704654122e-5	4.59356501269982e-5	4.56519121126957e-5	4.56074485572615e-5	4.5931411413522e-5	4.60718416126041e-5	4.54184580930537e-5	4.48994930282732e-5	4.59503094336551e-5	4.53706301301211e-5	4.4530688221604e-5	4.56537413229838e-5	4.87720332120264e-5	4.32720343989699e-5	3.88067476642759e-5	4.37291697239552e-5	4.64240561251008e-5	4.50220035208778e-5	4.63564268711917e-5	4.79597115498194e-5	4.73024029442274e-5	4.83608695105849e-5	4.98905368582675e-5	5.0206504264764e-5	5.00258164013608e-5	5.03358187372138e-5	5.09528255959375e-5	5.11962435413286e-5	5.08699858372412e-5	5.03235567907727e-5	4.99140136368438e-5
flux1:	0.637225938312895	5.10495169806165e-5	5.11203873682633e-5	5.11491280110267e-5	5.11206681293132e-5	5.1074391175469e-5	5.10549886137559e-5	5.10668158420301e-5	5.10818142996561e-5	5.10806283510343e-5	5.10728236336804e-5	5.10759017644035e-5	5.10804941408617e-5	5.10533028090116e-5	5.09902029091901e-5	5.09488664240111e-5	5.0993229945559e-5	5.10941775839724e-5	5.11111311469343e-5	5.09360648247342e-5	5.0695330233593e-5	5.07058504080331e-5	5.10442866898063e-5	5.11872540226789e-5	5.05879995208604e-5	5.01225294618756e-5	5.12166118724336e-5	5.07041934379789e-5	4.98007476806179e-5	5.12124979570764e-5	5.47252959906996e-5	4.85525406247008e-5	4.35111979089832e-5	4.90344077953918e-5	5.17118097008539e-5	5.00835480950453e-5	5.12249463925751e-5	5.2970205433382e-5	5.20324878269188e-5	5.29011054566013e-5	5.44560535268749e-5	5.4753392186896e-5	5.44457823707574e-5	5.46461451371004e-5	5.52447296217913e-5	5.55151806318832e-5	5.51918529975799e-5	5.46163492071557e-5	5.41910110030342e-5
flux1:	0.637488387216649	5.64139549321797e-5	5.65012614458618e-5	5.65652245985786e-5	5.65593654508428e-5	5.65023773417542e-5	5.64489581209333e-5	5.64367065594783e-5	5.64633579459519e-5	5.65023110214145e-5	5.65284535443128e-5	5.65303010920173e-5	5.65053009483826e-5	5.64587024706361e-5	5.64174280947724e-5	5.64274692587512e-5	5.65087124172874e-5	5.66053904560093e-5	5.66028913145503e-5	5.64430853043084e-5	5.62564676680011e-5	5.6306281370605e-5	5.66470830833008e-5	5.68236659181958e-5	5.63151845182524e-5	5.58759976356909e-5	5.70135241854243e-5	5.66179638074153e-5	5.55990296025968e-5	5.73784703459096e-5	6.13520631775638e-5	5.44422551737175e-5	4.87604788946057e-5	5.48894025245087e-5	5.7452252722487e-5	5.56101048201301e-5	5.64726253710019e-5	5.8323310901886e-5	5.71055844288177e-5	5.77251918062393e-5	5.92459750020523e-5	5.95147275256898e-5	5.90889967042182e-5	5.91718658720308e-5	5.97345285947932e-5	6.00300062819332e-5	5.97311578015609e-5	5.91596055237699e-5	5.87495541028067e-5
flux1:	0.637750836120402	6.22740744899156e-5	6.23846476134135e-5	6.24868165960718e-5	6.24994596891749e-5	6.24245909516234e-5	6.23346791273178e-5	6.23041406525476e-5	6.23514440940434e-5	6.24337706907263e-5	6.24880960018998e-5	6.24807470853956e-5	6.2426354842335e-5	6.23707272777362e-5	6.23610952716254e-5	6.24192961226325e-5	6.25232404120734e-5	6.26083050132563e-5	6.25990881233931e-5	6.24746743469457e-5	6.23406132438159e-5	6.24034826612187e-5	6.27379228540148e-5	6.29836348320651e-5	6.25855468580247e-5	6.21264756207998e-5	6.33154122187187e-5	6.306575061301e-5	6.18720042032738e-5	6.40746341368672e-5	6.85670437912838e-5	6.08630679319671e-5	5.44841739033131e-5	6.12045958316432e-5	6.35935634052637e-5	6.15574680483688e-5	6.21004558346064e-5	6.40173876991082e-5	6.2546787091166e-5	6.28965913922276e-5	6.43380521884707e-5	6.45742348167196e-5	6.4057170818597e-5	6.40393337562747e-5	6.45651971782132e-5	6.48890109532652e-5	6.46383232998964e-5	6.4110095040016e-5	6.37561788175013e-5
flux1:	0.638013285024155	6.86623752508899e-5	6.88008327127158e-5	6.89409021774018e-5	6.89668123436683e-5	6.88693677271791e-5	6.87445092025834e-5	6.87029972071564e-5	6.87768522163994e-5	6.89004078711324e-5	6.89744128586197e-5	6.89523426299226e-5	6.88733280957135e-5	6.88194789606911e-5	6.8844736208971e-5	6.89389838582158e-5	6.90482837850296e-5	6.911891061291e-5	6.91196254970138e-5	6.90440791663691e-5	6.89463387945896e-5	6.89885849302016e-5	6.93136196636561e-5	6.96630317066724e-5	6.93720288291021e-5	6.88331288752353e-5	7.00893899207947e-5	6.99852486593193e-5	6.85575474034677e-5	7.1205367474582e-5	7.62600614253913e-5	6.77114915581274e-5	6.05874507085042e-5	6.78735257531836e-5	7.00839439932517e-5	6.78747593814018e-5	6.81153924736535e-5	7.00658287424361e-5	6.83913281457036e-5	6.84965788295925e-5	6.98396793211481e-5	7.00477113235663e-5	6.94815708297138e-5	6.94057132830233e-5	6.99155357108448e-5	7.02794337376626e-5	7.01010249141824e-5	6.96574973634166e-5	6.94069262742515e-5
flux1:	0.638275733927908	7.56160658692428e-5	7.57835155796127e-5	7.59580844845794e-5	7.59924164167814e-5	7.587151130803e-5	7.57169060805099e-5	7.567122701728e-5	7.57724997920535e-5	7.5929747580781e-5	7.6014063311622e-5	7.59758754935346e-5	7.58809737515437e-5	7.58374852228116e-5	7.58923357164885e-5	7.60027408116993e-5	7.61001241477195e-5	7.61595218475537e-5	7.61882085350308e-5	7.61646834363934e-5	7.60729534861326e-5	7.60583390427287e-5	7.63781061811405e-5	7.68591193882153e-5	7.66468843267728e-5	7.59629418931292e-5	7.73092412890334e-5	7.7316617611804e-5	7.56041854516947e-5	7.86815098389325e-5	8.43240030915243e-5	7.48841483692129e-5	6.69740730187628e-5	7.4800191967697e-5	7.68903701546571e-5	7.45222278234816e-5	7.45381994652461e-5	7.65054197594322e-5	7.4688109951166e-5	7.46196201483118e-5	7.58799035345948e-5	7.60740003132783e-5	7.5510697881184e-5	7.5441680433213e-5	7.59792922019384e-5	7.64054205784252e-5	7.63218092286179e-5	7.60007836734037e-5	7.59015693573676e-5
flux1:	0.638538182831662	8.31784561886888e-5	8.3371726630086e-5	8.35751492459541e-5	8.36151125165687e-5	8.34744373998705e-5	8.32978101468449e-5	8.32520848111995e-5	8.33754276052569e-5	8.3554490305334e-5	8.36411776144077e-5	8.35907379102398e-5	8.34912659663093e-5	8.34620143980801e-5	8.35320957064862e-5	8.36337483471919e-5	8.37056362196914e-5	8.37636463533803e-5	8.38367860446176e-5	8.38561447206538e-5	8.37294758826033e-5	8.36251424219424e-5	8.3951298754355e-5	8.45801962825778e-5	8.43960533714975e-5	8.35072022305007e-5	8.49707743370462e-5	8.50239352245054e-5	8.299173965877e-5	8.64484319908989e-5	9.26870728500584e-5	8.23078688245965e-5	7.35740625048353e-5	8.19295542798615e-5	8.40178675584825e-5	8.1491079348555e-5	8.1411597181839e-5	8.34031504890338e-5	8.15030899377596e-5	8.13676830397875e-5	8.25981301209007e-5	8.28020979996666e-5	8.2294703153528e-5	8.23107875450519e-5	8.29399600596929e-5	8.34608440503819e-5	8.34906809009507e-5	8.33202741126113e-5	8.34140663252932e-5
flux1:	0.638800631735415	9.13996070267335e-5	9.16112233728297e-5	9.18370171165438e-5	9.18833663136251e-5	9.17311882098013e-5	9.15410785152705e-5	9.14948671396536e-5	9.16286271059256e-5	9.18153157605919e-5	9.19001785431577e-5	9.18469321625155e-5	9.17548583679408e-5	9.17372624193415e-5	9.18003605172387e-5	9.18673653719883e-5	9.1907201695862e-5	9.19797851535997e-5	9.21095001606384e-5	9.21506616552282e-5	9.19434139716943e-5	9.17258514306834e-5	9.20765740405124e-5	9.28549347222469e-5	9.26332747110171e-5	9.14959389743767e-5	9.31055439343692e-5	9.31153809864607e-5	9.07492313203317e-5	9.45116246149864e-5	1.01343122664169e-4	8.99686785274188e-5	8.03708132812028e-5	8.92751863107494e-5	9.15253667522745e-5	8.88214183420041e-5	8.88070147430946e-5	9.08598135181567e-5	8.89217052902509e-5	8.88444409556973e-5	9.0131373560355e-5	9.03764787507082e-5	8.99692288101343e-5	9.01492159817944e-5	9.09457999865394e-5	9.16018404875702e-5	9.17575745455778e-5	9.1750497877451e-5	9.20647967159126e-5
flux1:	0.639063080639168	1.00336105212713e-4	1.00555092843657e-4	1.00797670706961e-4	1.00855707950728e-4	1.00704054544718e-4	1.00507844927954e-4	1.00455010189201e-4	1.00582367268087e-4	1.00762877489179e-4	1.00847333326568e-4	1.00805676133646e-4	1.00731502347977e-4	1.0071595471774e-4	1.00744912667559e-4	1.00755035831046e-4	1.00765630413014e-4	1.00873229722429e-4	1.01065222594084e-4	1.01098035721711e-4	1.00767467772832e-4	1.00427368897776e-4	1.00825080439886e-4	1.01739357913055e-4	1.01410912384741e-4	1.00007027109283e-4	1.01789818197672e-4	1.01657750462331e-4	9.8965942115393e-5	1.02954144026753e-4	1.10373438509226e-4	9.79334293084613e-5	8.74218663565059e-5	9.69378746845359e-5	9.95342825629366e-5	9.66141535823192e-5	9.68281580986619e-5	9.90090211585328e-5	9.70494409663636e-5	9.71502749354371e-5	9.86022492142508e-5	9.89231906931075e-5	9.86416725466794e-5	9.90498862810768e-5	1.00090043199162e-4	1.00924508586458e-4	1.01210223796193e-4	1.01359439713029e-4	1.01900465566684e-4
flux1:	0.639325529542921	1.1005002533393e-4	1.10263453121156e-4	1.10519850833482e-4	1.10599691412226e-4	1.10462822270724e-4	1.10264903363966e-4	1.10193530721618e-4	1.10294756899263e-4	1.10458545194388e-4	1.10550624945261e-4	1.10538365630031e-4	1.10489244951411e-4	1.10459977489111e-4	1.1042689540106e-4	1.10365952770842e-4	1.10360256533581e-4	1.10525231005389e-4	1.10777945217353e-4	1.10768294568018e-4	1.10282494010411e-4	1.09827441297359e-4	1.10295560261454e-4	1.11319656683748e-4	1.10824819392929e-4	1.09167403913473e-4	1.11146288285244e-4	1.10781582824685e-4	1.07792466729153e-4	1.11941303257754e-4	1.19954372342279e-4	1.06358617045969e-4	9.48681581661876e-5	1.05110055318895e-4	1.0822692053802e-4	1.05033385082187e-4	1.05609906082588e-4	1.08010916089257e-4	1.06009772530812e-4	1.06378741176944e-4	1.0810983273998e-4	1.08539266448296e-4	1.08382592863014e-4	1.09054338690668e-4	1.10400640839469e-4	1.11452714078001e-4	1.11862432482212e-4	1.12139078883256e-4	1.12886675650059e-4
flux1:	0.639587978446675	1.20607324124847e-4	1.20802331779097e-4	1.21073560392274e-4	1.21189531529304e-4	1.21081950236813e-4	1.20882426428661e-4	1.20775928854946e-4	1.20831413192956e-4	1.20973670749507e-4	1.21087841385462e-4	1.2112396625355e-4	1.21102459486171e-4	1.21039816079968e-4	1.20920833066199e-4	1.20785909386285e-4	1.20785885519367e-4	1.21029402629631e-4	1.21334670684653e-4	1.21251035813215e-4	1.20595691411649e-4	1.20049943778069e-4	1.20609163280412e-4	1.21709740370288e-4	1.21011539793637e-4	1.19145222719042e-4	1.21337274216398e-4	1.20674757977712e-4	1.17430338570668e-4	1.21710170224058e-4	1.30347564783352e-4	1.15483000668111e-4	1.02928371922781e-4	1.14063330368324e-4	1.1783353497378e-4	1.14297317253343e-4	1.15311751160376e-4	1.18040769504326e-4	1.15939073225623e-4	1.16614818590077e-4	1.18725028277607e-4	1.19287481629509e-4	1.19224118867951e-4	1.20154484495856e-4	1.21842361249615e-4	1.23139352520202e-4	1.23656132510304e-4	1.24010333323951e-4	1.24916116065832e-4
flux1:	0.639850427350428	1.32076046280882e-4	1.32241970242753e-4	1.32533658295811e-4	1.32702856713294e-4	1.32637226264767e-4	1.32431485364913e-4	1.32270785039179e-4	1.32264274808784e-4	1.32387435304963e-4	1.32543137814466e-4	1.32645236033042e-4	1.32649006715651e-4	1.32532806885527e-4	1.32312572032145e-4	1.32113306917174e-4	1.32146901226996e-4	1.32485794704991e-4	1.32830952341086e-4	1.32651273851614e-4	1.31833881058135e-4	1.31235028127947e-4	1.31899747779765e-4	1.33043435714277e-4	1.32137607484674e-4	1.30133556983101e-4	1.32549849497669e-4	1.31564630967377e-4	1.28111059063487e-4	1.32544371922465e-4	1.4187282340568e-4	1.25603676222586e-4	1.1187777725908e-4	1.24119536900633e-4	1.28609069156009e-4	1.24657908382493e-4	1.26106014047049e-4	1.29273697991071e-4	1.26978626444415e-4	1.27934863547349e-4	1.30491263976176e-4	1.31197551649052e-4	1.31165940893161e-4	1.3230447736061e-4	1.34331748754703e-4	1.3588197186982e-4	1.36478113870321e-4	1.36842880293288e-4	1.37832414869122e-4
flux1:	0.640112876254181	1.44524769817968e-4	1.44654922770189e-4	1.44977019005587e-4	1.45217216226829e-4	1.45202582250238e-4	1.44981900304457e-4	1.44748350812818e-4	1.4466976624801e-4	1.44783624955433e-4	1.45002658154217e-4	1.45184452186209e-4	1.45207029384912e-4	1.45020459584909e-4	1.44695389035285e-4	1.44452888130518e-4	1.44549474206168e-4	1.44993617381157e-4	1.45364761013427e-4	1.45082309432068e-4	1.44132793534804e-4	1.43525640501206e-4	1.44301186116545e-4	1.45462397159157e-4	1.44382358817417e-4	1.42328110159455e-4	1.44975066811691e-4	1.43691195441738e-4	1.40067672821046e-4	1.44737836072846e-4	1.5486737467719e-4	1.37038698274315e-4	1.22014135266216e-4	1.35609327744042e-4	1.4080287282445e-4	1.36371863058458e-4	1.38162200791915e-4	1.41867682792024e-4	1.39264537511536e-4	1.40407869473391e-4	1.43430330382723e-4	1.44273655472961e-4	1.44187978459664e-4	1.45440916570637e-4	1.47762872043696e-4	1.49550794784504e-4	1.50189385734204e-4	1.50487317943719e-4	1.51466490148366e-4
flux1:	0.640375325157934	1.58021671147494e-4	1.58114360791512e-4	1.58479833116333e-4	1.58807055580828e-4	1.58847744778377e-4	1.58600899551463e-4	1.58279438480203e-4	1.58126656020688e-4	1.58246921142698e-4	1.5855003706327e-4	1.58819468816568e-4	1.58852000551335e-4	1.58585325896109e-4	1.58164923616706e-4	1.57908296839238e-4	1.58093302466986e-4	1.58643980464471e-4	1.59029791829032e-4	1.5865683680176e-4	1.57624213006235e-4	1.5705283362682e-4	1.57933989776491e-4	1.5910182478488e-4	1.57917187191833e-4	1.55902882680807e-4	1.58784933463054e-4	1.57275890193085e-4	1.5350390213527e-4	1.58553760499713e-4	1.69638423015191e-4	1.5008246212549e-4	1.33616214924302e-4	1.48825238321641e-4	1.54626525379693e-4	1.49667699531702e-4	1.51629898694722e-4	1.55947725748699e-4	1.52916956770856e-4	1.54097431608158e-4	1.57552193642645e-4	1.58506948028056e-4	1.58267450107455e-4	1.59507791587577e-4	1.62039436734559e-4	1.6402448574929e-4	1.64662363156882e-4	1.64814371008503e-4	1.65679368395794e-4
flux1:	0.640637774061688	1.72634452914986e-4	1.72692947585428e-4	1.73115607196911e-4	1.73541801145827e-4	1.73637248483167e-4	1.73352911328338e-4	1.72934856157149e-4	1.72714024966462e-4	1.72859425804564e-4	1.7326268386586e-4	1.73620924964077e-4	1.73654643931106e-4	1.73308028086907e-4	1.72813894777533e-4	1.72574905125236e-4	1.72864543047777e-4	1.73514145016679e-4	1.73909558418043e-4	1.73477994761693e-4	1.72423449012204e-4	1.71922777508462e-4	1.72893942490001e-4	1.74076758145165e-4	1.72885181583527e-4	1.70988533849965e-4	1.74111604694888e-4	1.72491987734355e-4	1.68566830846133e-4	1.74186659202003e-4	1.86417981329384e-4	1.64962149591231e-4	1.46902539924167e-4	1.63978043939904e-4	1.70225847746473e-4	1.64714978808271e-4	1.66623275992445e-4	1.71594143660648e-4	1.68030457675977e-4	1.69063792723531e-4	1.7286685424416e-4	1.7389072348869e-4	1.73397101087951e-4	1.74481411163976e-4	1.77107237935841e-4	1.79227072843274e-4	1.79819079825365e-4	1.79753944025357e-4	1.8040356976307e-4
flux1:	0.640900222965441	1.88431180285763e-4	1.8846252361616e-4	1.88954286739373e-4	1.89485484642566e-4	1.89631071374612e-4	1.89300579933147e-4	1.88785522654662e-4	1.88509754842748e-4	1.88698134958359e-4	1.89209648103996e-4	1.8965124333624e-4	1.89680212391552e-4	1.89265077364632e-4	1.88727682823507e-4	1.88534408870398e-4	1.88931482693953e-4	1.89664601030949e-4	1.90073581476567e-4	1.89632226658703e-4	1.88619743084042e-4	1.8820826643976e-4	1.89245254520153e-4	1.904718406934e-4	1.89385339017059e-4	1.8765801648103e-4	1.9103319378126e-4	1.89442669634526e-4	1.85328913238891e-4	1.91735354125301e-4	2.05329232949979e-4	1.81804047134763e-4	1.61998624739948e-4	1.81165347496688e-4	1.87662959999084e-4	1.8160198625057e-4	1.83210360102667e-4	1.88837586615774e-4	1.84667525571327e-4	1.8536548965629e-4	1.8939594511221e-4	1.90435336028528e-4	1.89601006282789e-4	1.90390321769911e-4	1.92980483477576e-4	1.95158734702062e-4	1.9566289721208e-4	1.95326270796069e-4	1.95674778124213e-4
flux1:	0.641162671869194	2.05481857514386e-4	2.05494665466508e-4	2.06062699591186e-4	2.0669802922332e-4	2.06886817177475e-4	2.06506837890324e-4	2.059032538386e-4	2.05589857933583e-4	2.05833919857588e-4	2.06451590764764e-4	2.06965734419725e-4	2.06989366111196e-4	2.06527994327604e-4	2.05981753554567e-4	2.05852432245107e-4	2.06344043630595e-4	2.07139803055502e-4	2.07576646343861e-4	2.07185575446131e-4	2.06271797751797e-4	2.05946800350978e-4	2.07020014596616e-4	2.08336953249399e-4	2.07464904183856e-4	2.05922909447375e-4	2.09569576415098e-4	2.08151766004976e-4	2.03783620482416e-4	2.11193128891841e-4	2.26372032285683e-4	2.00617220227764e-4	1.78919898490656e-4	2.00359593999809e-4	2.06912765251159e-4	2.00327047075048e-4	2.01409721531205e-4	2.0766237970588e-4	2.02856825570526e-4	2.03060385298481e-4	2.07181854563508e-4	2.08180004242373e-4	2.06944759608999e-4	2.0732601782511e-4	2.09756403614649e-4	2.11913944308087e-4	2.12296973136849e-4	2.11658430958958e-4	2.11646829960136e-4
flux1:	0.641425120772948	2.23860395284016e-4	2.23861989243457e-4	2.24506244042426e-4	2.25237973563817e-4	2.2546303863762e-4	2.25037631760473e-4	2.24362067789857e-4	2.24028809769574e-4	2.24332294942545e-4	2.25042982402234e-4	2.25615707061128e-4	2.25640577789709e-4	2.25164004937631e-4	2.24641578251652e-4	2.24579834547334e-4	2.25137496549245e-4	2.25972692599929e-4	2.26461527858852e-4	2.26184424171827e-4	2.25409688345433e-4	2.25146092578792e-4	2.26224531879885e-4	2.27690054069837e-4	2.27121937807443e-4	2.25741899467369e-4	2.29689738114172e-4	2.28569859669697e-4	2.23856540597521e-4	2.32458161198825e-4	2.49431753458567e-4	2.21299009657841e-4	1.97574842038719e-4	2.21419301376759e-4	2.27875711584393e-4	2.20806348230453e-4	2.21196022626807e-4	2.28018370151584e-4	2.2259723245236e-4	2.22206176379626e-4	2.26292705874228e-4	2.27199234121114e-4	2.25537936615994e-4	2.25441969334071e-4	2.27614676757569e-4	2.29682661919136e-4	2.29925014877915e-4	2.2898201057126e-4	2.28585927742e-4
flux1:	0.641687569676701	2.43646513452124e-4	2.43639904379562e-4	2.44351482533404e-4	2.45166101184231e-4	2.45423039160571e-4	2.44964743376114e-4	2.44239740522627e-4	2.43900847880745e-4	2.44255897596309e-4	2.45036196442013e-4	2.45653066705378e-4	2.45693670081243e-4	2.45238268172393e-4	2.44765213734695e-4	2.44757676457275e-4	2.45339894700536e-4	2.46192348455858e-4	2.46764868306982e-4	2.46660808015675e-4	2.46043149848235e-4	2.45796354184515e-4	2.46851753352153e-4	2.48527128646402e-4	2.48318207593521e-4	2.47040437009772e-4	2.51329914818039e-4	2.50595440180318e-4	2.45430680515926e-4	2.55363368800898e-4	2.74311158457125e-4	2.43662628460489e-4	2.17789030019806e-4	2.4412282816863e-4	2.50405551686814e-4	2.42898021325466e-4	2.42514283035322e-4	2.49839860836812e-4	2.43867614635513e-4	2.42860722927588e-4	2.46822413718479e-4	2.4760268112915e-4	2.45528272068338e-4	2.44940820887705e-4	2.46801165829263e-4	2.48733514125064e-4	2.48833195220763e-4	2.47611249426127e-4	2.46843918184871e-4
flux1:	0.641950018580454	2.64927120339168e-4	2.64908422260449e-4	2.656691049344e-4	2.66549236441853e-4	2.66838366028762e-4	2.66368106708149e-4	2.65619281924091e-4	2.65281998575013e-4	2.65668246461061e-4	2.66486755977891e-4	2.67135545041704e-4	2.67213828170782e-4	2.66817258989238e-4	2.66408147823136e-4	2.66425025279589e-4	2.66981928301895e-4	2.67833400263593e-4	2.68525194132957e-4	2.68641449409249e-4	2.68174878170495e-4	2.67887237006893e-4	2.68897605425589e-4	2.7083763533601e-4	2.71000334355002e-4	2.69738209573737e-4	2.74419477766211e-4	2.74107644986083e-4	2.68381705417337e-4	2.79720741975091e-4	3.00780183206107e-4	2.67482605437336e-4	2.39346519444939e-4	2.68219351487723e-4	2.743477051202e-4	2.66438918861478e-4	2.6530096614291e-4	2.73068740401096e-4	2.66641243124794e-4	2.65082672541408e-4	2.68886080290996e-4	2.69528616019884e-4	2.67088713033734e-4	2.6605207847372e-4	2.67598688227001e-4	2.69381554806549e-4	2.69355909964913e-4	2.67904956547829e-4	2.66814711731187e-4
flux1:	0.642212467484207	2.87796812457257e-4	2.87753608883023e-4	2.88536638045413e-4	2.89463413676108e-4	2.89791248106232e-4	2.89337105914216e-4	2.88590006885747e-4	2.88252432293815e-4	2.88638058295887e-4	2.89458715150985e-4	2.90131526796908e-4	2.90275288357372e-4	2.89972654478929e-4	2.8962950529792e-4	2.89628127948495e-4	2.9010730889734e-4	2.90945378348554e-4	2.91791527114375e-4	2.92158814808004e-4	2.91816341434792e-4	2.91426209261384e-4	2.92378142727366e-4	2.94622564903041e-4	2.95125276752521e-4	2.93779262135916e-4	2.98909718256108e-4	2.99004523003668e-4	2.92616549948569e-4	3.05371969538473e-4	3.28634552191826e-4	2.92549902173399e-4	2.62041251728985e-4	2.93487892865043e-4	2.995813992133e-4	2.9128768933939e-4	2.89508465009791e-4	2.97677897062128e-4	2.90902671813639e-4	2.88932807915811e-4	2.92611966275232e-4	2.93132480430455e-4	2.90400024795686e-4	2.89004670925711e-4	2.9029035263463e-4	2.91946514888186e-4	2.91831516121841e-4	2.90218969777255e-4	2.88881574157601e-4
flux1:	0.642474916387961	3.12357326907483e-4	3.1226834579436e-4	3.13040321421282e-4	3.13995738216254e-4	3.14375431152563e-4	3.13970537675331e-4	3.13247949345332e-4	3.12898661445845e-4	3.13243252872032e-4	3.14029078497585e-4	3.14723468428738e-4	3.14963920340414e-4	3.14784917197549e-4	3.1449836395622e-4	3.14429107716325e-4	3.14781573224822e-4	3.15600073447335e-4	3.16630817388458e-4	3.17261959685796e-4	3.17002929096417e-4	3.16454656607864e-4	3.17344031243122e-4	3.19911511903471e-4	3.2068512781409e-4	3.19158781761274e-4	3.24799822886658e-4	3.25239301644947e-4	3.18107794423858e-4	3.32235454533383e-4	3.57751845654341e-4	3.18726114390766e-4	2.85728684475508e-4	3.19793087172476e-4	3.26057592082995e-4	3.17366072551239e-4	3.15128611345121e-4	3.23690680265886e-4	3.16664240317881e-4	3.14476333671561e-4	3.18131962816581e-4	3.18573033182241e-4	3.15632605789653e-4	3.13999984196876e-4	3.15122759162568e-4	3.16709678387596e-4	3.16556547844584e-4	3.14858210145853e-4	3.13365277217027e-4
flux1:	0.642737365291714	3.38716011308529e-4	3.38552212907702e-4	3.39275737217531e-4	3.40244518064061e-4	3.40695186324814e-4	3.4037519110724e-4	3.39695493079953e-4	3.3931510436119e-4	3.39573800526064e-4	3.40290311088612e-4	3.41009145382094e-4	3.4137810366471e-4	3.41345780494568e-4	3.41098836534187e-4	3.40912344706843e-4	3.41097417362221e-4	3.4189529023446e-4	3.43132571792014e-4	3.44024856955491e-4	3.43805251890267e-4	3.43058293309099e-4	3.43889266132927e-4	3.4677517862259e-4	3.47726113046292e-4	3.45940988633369e-4	3.52154642548377e-4	3.52847216609125e-4	3.44916719409343e-4	3.60340121800649e-4	3.88133655105509e-4	3.45985869692473e-4	3.10367355570042e-4	3.47126509129301e-4	3.53825102782894e-4	3.44690238070646e-4	3.42210702812618e-4	3.51192675806483e-4	3.43979170050611e-4	3.41785991743626e-4	3.45572749729426e-4	3.45999072746224e-4	3.42931378672421e-4	3.41191018852313e-4	3.42276642504428e-4	3.4387813348908e-4	3.43747592619824e-4	3.42037877977468e-4	3.40483386853461e-4
flux1:	0.642999814195467	3.6698360016714e-4	3.66710497758319e-4	3.6734703983187e-4	3.68317601007148e-4	3.68862645960545e-4	3.68663284828961e-4	3.68040247140568e-4	3.67604647674988e-4	3.67732771405591e-4	3.68350348864262e-4	3.69100379548409e-4	3.69627618986594e-4	3.69759025336612e-4	3.69532768217448e-4	3.69187102966794e-4	3.69175312360725e-4	3.69954056686178e-4	3.71409563983314e-4	3.72550336890549e-4	3.72334084162186e-4	3.7136951324868e-4	3.72152089250193e-4	3.75330537246799e-4	3.76357698244086e-4	3.74264214744888e-4	3.81110347841368e-4	3.81957140506981e-4	3.73200008932084e-4	3.89838785467458e-4	4.19924896684588e-4	3.74438535358091e-4	3.36041727551944e-4	3.75624859301147e-4	3.83039400940504e-4	3.73385603201661e-4	3.70870338690479e-4	3.80333344869312e-4	3.7294864922664e-4	3.70945543676857e-4	3.75049597101621e-4	3.75539563253314e-4	3.72406999481678e-4	3.70672156687552e-4	3.71851211690622e-4	3.73563926108679e-4	3.7351878700425e-4	3.71861851128853e-4	3.70329121982923e-4
flux1:	0.64326226309922	3.97271749523671e-4	3.96852526000422e-4	3.97364925612733e-4	3.98329229248708e-4	3.98993974850409e-4	3.98949241667e-4	3.98393344110918e-4	3.97878028835047e-4	3.97835294209075e-4	3.98330016163706e-4	3.99119406928019e-4	3.9983067218454e-4	4.00139267377858e-4	3.99919354660177e-4	3.99385700408504e-4	3.99159095030538e-4	3.99919269999775e-4	4.01594301073004e-4	4.0296863485041e-4	4.02737698202519e-4	4.01560919496272e-4	4.02307632127762e-4	4.05737327356519e-4	4.06749666315001e-4	4.04331807353306e-4	4.11866465250652e-4	4.12785234953611e-4	4.03198297729701e-4	4.20997857894248e-4	4.53405800765864e-4	4.04324335736974e-4	3.62961222506303e-4	4.05560757461081e-4	4.1395180212805e-4	4.03681648291153e-4	4.01286972770404e-4	4.11316933161659e-4	4.03721298455019e-4	4.02052887859772e-4	4.06664106231026e-4	4.07299218214375e-4	4.04135281223123e-4	4.02481850916375e-4	4.03865724167047e-4	4.05782768511136e-4	4.05879928353699e-4	4.04323094079469e-4	4.02874517337636e-4
flux1:	0.643524712002974	4.29690843593068e-4	4.29089654771421e-4	4.29443750575296e-4	4.30396041066925e-4	4.3120513743117e-4	4.31346423796986e-4	4.30867454492978e-4	4.30252094232384e-4	4.30005557148435e-4	4.30358295624517e-4	4.31193542740571e-4	4.32109562793789e-4	4.32608882934581e-4	4.32391614795931e-4	4.31657437979901e-4	4.31207280222211e-4	4.31944729531082e-4	4.33831824359376e-4	4.35430674205409e-4	4.35191926307837e-4	4.3383111638461e-4	4.34553547691701e-4	4.38186373287508e-4	4.3911751871783e-4	4.36390448937554e-4	4.44665618343889e-4	4.45611556311278e-4	4.35208503116549e-4	4.54165042999298e-4	4.88957683920342e-4	4.35985175447818e-4	3.91435156313026e-4	4.37307430700243e-4	4.46880737523125e-4	4.3588721522748e-4	4.33690247457472e-4	4.44384132528718e-4	4.36484811618142e-4	4.35221981076472e-4	4.40506243622456e-4	4.4136037241347e-4	4.38164942275962e-4	4.36617818080349e-4	4.38278263339894e-4	4.40472979101865e-4	4.40756056672043e-4	4.39326485409496e-4	4.37997773886106e-4
flux1:	0.643787160906727	4.64348530411799e-4	4.6353334049439e-4	4.63698386085008e-4	4.64633036042943e-4	4.65608114260553e-4	4.65964461899925e-4	4.65574865846488e-4	4.64847218983297e-4	4.64372396561735e-4	4.64566359795163e-4	4.65449179536031e-4	4.66585812421018e-4	4.67293606584643e-4	4.67090324683464e-4	4.6615941552427e-4	4.65481776484189e-4	4.66184315486402e-4	4.68270242215205e-4	4.70097363458451e-4	4.6988486132762e-4	4.68385531292913e-4	4.69091430830773e-4	4.72881982157183e-4	4.73699068061217e-4	4.70700204741682e-4	4.79764950817633e-4	4.80744182977514e-4	4.69545349524602e-4	4.89721337870934e-4	5.27009162007906e-4	4.69815790076924e-4	4.21828325641975e-4	4.71284064102769e-4	4.82170504159352e-4	4.70350817093861e-4	4.68337437330081e-4	4.79787852423143e-4	4.71451108732908e-4	4.70582858095771e-4	4.7666001519363e-4	4.77790566261267e-4	4.74531950908873e-4	4.73061593820652e-4	4.7501801663132e-4	4.77531072585779e-4	4.78024885995503e-4	4.7672981936992e-4	4.75529670989935e-4
flux1:	0.64404960981048	5.01349277786413e-4	5.00293669155006e-4	5.00241457451234e-4	5.01150333134105e-4	5.02308330696472e-4	5.0290768606082e-4	5.02625958236744e-4	5.01784352152097e-4	5.01064328836314e-4	5.01081559756948e-4	5.02006325622159e-4	5.03375712576431e-4	5.04317640425346e-4	5.04156584637102e-4	5.03046060835277e-4	5.02136292113075e-4	5.02781530463913e-4	5.05050941134809e-4	5.07127098696672e-4	5.06999316830099e-4	5.0541617237712e-4	5.06107811866087e-4	5.10022028132319e-4	5.10727054967996e-4	5.07502481246035e-4	5.17405087617243e-4	5.18478195743772e-4	5.06499909361215e-4	5.28027131345036e-4	5.67973759581726e-4	5.06205138009665e-4	4.54506198063973e-4	5.07892806257618e-4	5.20145638900161e-4	5.07413729943759e-4	5.0548622357777e-4	5.17767726799874e-4	5.08837697781247e-4	5.08279384592116e-4	5.15211288612265e-4	5.16653991266135e-4	5.13277254903492e-4	5.11807220718689e-4	5.14024378128432e-4	5.16856801260482e-4	5.17564617003029e-4	5.16394831160944e-4	5.15309819416654e-4
flux1:	0.644312058714234	5.40795001481027e-4	5.39478624346895e-4	5.39181523917656e-4	5.40051382507509e-4	5.4140380239553e-4	5.42274928239583e-4	5.42128320306234e-4	5.41182235519394e-4	5.40205016861652e-4	5.40022603597578e-4	5.40974809419126e-4	5.42587194575049e-4	5.43799250812372e-4	5.43724519566096e-4	5.42459519857269e-4	5.41306843623097e-4	5.41861609623062e-4	5.44300557885323e-4	5.46664117094409e-4	5.46696726492613e-4	5.45084546021053e-4	5.45758693093168e-4	5.4977992038706e-4	5.50403583621648e-4	5.46992655179282e-4	5.57783147426909e-4	5.59058087137819e-4	5.46303773683812e-4	5.69373627703964e-4	6.12191916576414e-4	5.45480221600712e-4	4.89781050172397e-4	5.47460416534291e-4	5.61070158287607e-4	5.47365339804335e-4	5.45368113340877e-4	5.58528344628714e-4	5.48848816074924e-4	5.48464871406281e-4	5.56255793073226e-4	5.58024088022892e-4	5.54463899920521e-4	5.52887847397994e-4	5.55284603539802e-4	5.58398283326011e-4	5.59302303995638e-4	5.58237811550786e-4	5.57241274821834e-4
flux1:	0.644574507617987	5.82786558249131e-4	5.81194190937497e-4	5.80622547078316e-4	5.81432975421026e-4	5.82986128811734e-4	5.84160665697929e-4	5.84186609764551e-4	5.83155312390747e-4	5.81910085944755e-4	5.81496927918488e-4	5.82452946529752e-4	5.84318668460271e-4	5.8584775230719e-4	5.85915617005432e-4	5.84522911975474e-4	5.83106374995381e-4	5.8352790462726e-4	5.86126469935706e-4	5.88830221097819e-4	5.89105917643618e-4	5.87511350384199e-4	5.88160911698561e-4	5.9229232702143e-4	5.92881874389915e-4	5.89303237476613e-4	6.01035562153469e-4	6.02651571444373e-4	5.89106397065731e-4	6.13949849796344e-4	6.59889657341447e-4	5.87864209253459e-4	5.27870397287299e-4	5.90196785817137e-4	6.05120062710054e-4	5.90409943487391e-4	5.88167831575821e-4	6.02225529775738e-4	5.91660089360724e-4	5.91296208128632e-4	5.99905317218655e-4	6.0199434566011e-4	5.98189642288344e-4	5.96394383757082e-4	5.98861919455161e-4	6.02187665729549e-4	6.03252647019621e-4	6.02269269144728e-4	6.0133216324802e-4
flux1:	0.64483695652174	6.27425677034137e-4	6.25545189628304e-4	6.24664702721436e-4	6.25386997899757e-4	6.2714305666236e-4	6.28657175909148e-4	6.28903096640218e-4	6.27812697130726e-4	6.26285924015019e-4	6.25600808123146e-4	6.26528951438374e-4	6.28660069020422e-4	6.30562496219968e-4	6.30835873779576e-4	6.29337858853684e-4	6.27624632727593e-4	6.27863347132988e-4	6.30616825120017e-4	6.33721691599505e-4	6.3431917237628e-4	6.32775131893267e-4	6.33392172954222e-4	6.37655323949046e-4	6.38259302811475e-4	6.34501220535353e-4	6.47234407156712e-4	6.49340389982647e-4	6.34970408978333e-4	6.61832228511565e-4	7.11162743046243e-4	6.33457807077063e-4	5.68876580435597e-4	6.36179129677169e-4	6.52374829291582e-4	6.3665193475699e-4	6.34012892362487e-4	6.48963405450168e-4	6.37409830963127e-4	6.36927605793386e-4	6.46290586527762e-4	6.48684782373183e-4	6.44592144198268e-4	6.42482029127552e-4	6.44907944193651e-4	6.4835965799352e-4	6.49538965145416e-4	6.48614262043792e-4	6.47715543386078e-4
flux1:	0.645099405425493	6.74816774991871e-4	6.72636555898968e-4	6.71406281791237e-4	6.72003479617825e-4	6.73961979438734e-4	6.75857141267609e-4	6.76378671482621e-4	6.75258343072788e-4	6.7343067079488e-4	6.72422159793151e-4	6.73284779866458e-4	6.75695867186431e-4	6.78034045856561e-4	6.7857631259928e-4	6.7698676588799e-4	6.74933295265552e-4	6.74936685332291e-4	6.77845134621312e-4	6.81412070931613e-4	6.82396397231984e-4	6.80920134747552e-4	6.81499703513809e-4	6.85929798971653e-4	6.86583238930226e-4	6.82600176605331e-4	6.96398019617105e-4	6.99130036611165e-4	6.83885811924227e-4	7.12998922478367e-4	7.65989663207215e-4	6.8224787056334e-4	6.12791894482323e-4	6.85365217366114e-4	7.02829637750833e-4	6.86102475953399e-4	6.82975495077859e-4	6.98802763767896e-4	6.86198795110887e-4	6.8550524904873e-4	6.95560119760776e-4	6.98242594990514e-4	6.93845493304004e-4	6.913631226765e-4	6.93656623956506e-4	6.97148878834854e-4	6.98391828023801e-4	6.97509047890267e-4	6.96643255855432e-4
flux1:	0.645361854329247	7.25068103540238e-4	7.22574657859557e-4	7.20946168125904e-4	7.21374186575766e-4	7.23533515899006e-4	7.25856028154371e-4	7.26713987040204e-4	7.25592273944056e-4	7.23437110214804e-4	7.22045380142641e-4	7.22801538780852e-4	7.2550935704034e-4	7.28347224011373e-4	7.29216672711118e-4	7.27539271045206e-4	7.25095174560283e-4	7.24812105055575e-4	7.27878413395552e-4	7.31960169280224e-4	7.33376404617663e-4	7.31971516749764e-4	7.32515540366171e-4	7.37154865716127e-4	7.3786834962049e-4	7.33584399935729e-4	7.48513516319958e-4	7.51976157148775e-4	7.35799831102391e-4	7.67365578941121e-4	8.24270503225128e-4	7.34141303509786e-4	6.59528096604276e-4	7.3763271027422e-4	7.56425623328892e-4	7.38706154693834e-4	7.3508630111765e-4	7.51778876751752e-4	7.38098448777104e-4	7.37164070151762e-4	7.4787534318776e-4	7.50836821759348e-4	7.46148747371296e-4	7.43287785313999e-4	7.45400910257191e-4	7.48866521323477e-4	7.50125605624387e-4	7.49274756185971e-4	7.48455048102534e-4
flux1:	0.645624303233	7.78291797857297e-4	7.75468219890634e-4	7.73386232569724e-4	7.7359586400028e-4	7.75954272008424e-4	7.78753596588512e-4	7.80010356065675e-4	7.78912491040283e-4	7.76396737079441e-4	7.74557099138827e-4	7.75165222109016e-4	7.78187213446737e-4	7.81585271452027e-4	7.82831342504785e-4	7.81061314723868e-4	7.78175359048014e-4	7.77560042291195e-4	7.80787006930125e-4	7.8542143184125e-4	7.87292676237025e-4	7.85954414157339e-4	7.86474936571862e-4	7.91366198397524e-4	7.92121418302724e-4	7.87439652331913e-4	8.03566127924518e-4	8.07821634196538e-4	7.90655670546512e-4	8.24834452614854e-4	8.85882951385205e-4	7.89016670997849e-4	7.0896373963342e-4	7.92835919609055e-4	8.1309150259687e-4	7.94381753728766e-4	7.90357078555226e-4	8.07924842485617e-4	7.93165997721499e-4	7.92027462826632e-4	8.03403145746052e-4	8.06648254113151e-4	8.01709023335855e-4	7.98516553741359e-4	8.0045721445723e-4	8.03861368356902e-4	8.05098003734049e-4	8.04273776534758e-4	8.03529619233876e-4
flux1:	0.645886752136753	8.3460263550426e-4	8.31428490854014e-4	8.28832980423148e-4	8.28772289463539e-4	8.31328049257547e-4	8.34654069626723e-4	8.36370061760545e-4	8.35316992929003e-4	8.32403974367159e-4	8.30051466053347e-4	8.30471412152082e-4	8.33823209711839e-4	8.37834063889918e-4	8.39496057769325e-4	8.37624649981574e-4	8.34251675302787e-4	8.33266660603825e-4	8.36653796028726e-4	8.41859985174951e-4	8.4418991275234e-4	8.42912411884569e-4	8.43433594480542e-4	8.48615018064859e-4	8.49367974822075e-4	8.44183517165514e-4	8.61568670999973e-4	8.66635916404734e-4	8.48431377203455e-4	8.85345743216428e-4	9.50742797991041e-4	8.46781930256511e-4	7.6099874718196e-4	8.50867359909074e-4	8.72787363798185e-4	8.53068101047675e-4	8.48807224262391e-4	8.67295315511539e-4	8.51462894226883e-4	8.50210123132552e-4	8.62307669627122e-4	8.65856936383286e-4	8.60722908262998e-4	8.57291024064474e-4	8.59125409523176e-4	8.62473662518163e-4	8.63661412472544e-4	8.62858370182831e-4	8.62228211635149e-4
flux1:	0.646149201040506	8.94115595477958e-4	8.90568452719912e-4	8.8739793562201e-4	8.87014537789374e-4	8.89765086631938e-4	8.93664770853631e-4	8.9589584665843e-4	8.94905289882857e-4	8.91559443856923e-4	8.88633652227367e-4	8.88827765876956e-4	8.92520122363802e-4	8.971852746479e-4	8.99293670666352e-4	8.97314461589009e-4	8.93421937392439e-4	8.92039698062852e-4	8.95580541297982e-4	9.01358463706964e-4	9.0413743734108e-4	9.02921047800974e-4	9.03479630813968e-4	9.08983235911855e-4	9.09674539086984e-4	9.03888374641916e-4	9.22584374357949e-4	9.28447577372646e-4	9.09169918394442e-4	9.48919427088818e-4	0.00101885516033597	9.07425204889911e-4	8.15603928760506e-4	9.11710300928974e-4	9.35540859720704e-4	9.14764757367183e-4	9.10488245282012e-4	9.29985320616104e-4	9.13072713126152e-4	9.1182347250416e-4	9.24743300744582e-4	9.28630148054979e-4	9.23360369085861e-4	9.19808994542277e-4	9.21653168715104e-4	9.2499194951992e-4	9.26116741134732e-4	9.25322772542289e-4	9.24843069752086e-4
flux1:	0.64641164994426	9.56942583298072e-4	9.53001073415388e-4	9.4919651066512e-4	9.48439238929405e-4	9.51379345231453e-4	9.55893364944205e-4	9.58689510193305e-4	9.57778879851177e-4	9.53971365178324e-4	9.5042060301638e-4	9.50353552936999e-4	9.54389211698508e-4	9.59737566536184e-4	9.6231746446025e-4	9.60233145048344e-4	9.55806125799315e-4	9.54009150234182e-4	9.57689719155222e-4	9.64023170851445e-4	9.67236191043343e-4	9.66093060998223e-4	9.66737318539613e-4	9.72591067556244e-4	9.73161207849831e-4	9.66691615199249e-4	9.86737721519378e-4	9.93362565422257e-4	9.72993504500368e-4	0.00101567792892464	0.00109034465394389	9.710469848259e-4	8.72854163990675e-4	9.75470431387631e-4	0.00100146765950499	9.79558360037161e-4	9.75500644296979e-4	9.96139857512855e-4	9.7811432176391e-4	9.7698245697982e-4	9.9085051013815e-4	9.95113638366482e-4	9.89754775268272e-4	9.86209595226754e-4	9.88212474326842e-4	9.91622372147e-4	9.92679891125894e-4	9.91869324802908e-4	9.91562066631001e-4
flux1:	0.646674098848013	0.00102318888653856	0.00101883681969427	0.00101434543855579	0.00101316504552678	0.0010162842720321	0.00102144414014481	0.00102484973212199	0.00102404036400496	0.00101975454684557	0.00101553865208249	0.00101517613796966	0.00101954718104286	0.00102559531619495	0.00102867102193494	0.00102649914060673	0.00102154275404309	0.00101932239029097	0.00102312119223818	0.00102998316731096	0.00103361750173525	0.00103257395860997	0.00103336149902689	0.00103959511222917	0.00104000147127095	0.00103279057280546	0.00105421066706159	0.00106156383242806	0.00104009873736033	0.0010858442836927	0.00116545742988888	0.00103786625282297	9.3293758732562e-4	0.00104237937331694	0.00107077148880793	0.00104762858892216	0.00104399926508205	0.0010659519774512	0.00104674721170834	0.00104581209392793	0.00106075547614741	0.00106542810417602	0.00106000124337928	0.00105657162540421	0.00105889338352959	0.00106247709840268	0.00106346820366911	0.00106259607069884	0.0010624572444363
flux1:	0.646936547751766	0.00109294999976784	0.00108818081275357	0.00108295915881074	0.00108130792162222	0.0010845878176628	0.00109041398598999	0.00109446940950502	0.00109379117532671	0.00108902695644753	0.00108411829563568	0.00108342496903717	0.00108811107536149	0.00109486492992714	0.0010984644389795	0.00109624083971631	0.00109077999535012	0.00108813458339554	0.00109202423049187	0.0010993832736721	0.00110343370694834	0.00110252870869584	0.00110352370236054	0.00111017707098091	0.00111040905819162	0.00110242314778232	0.00112522493200443	0.00113329229435964	0.00111073354954643	0.00115971602727957	0.00124453438074087	0.00110819892446241	9.96138504026258e-4	0.00111276912231355	0.00114372366589786	0.00111923228175634	0.00111618568491432	0.00113964953561388	0.00111916752484911	0.00111845207411192	0.00113457346377186	0.00113967165037317	0.00113416358397095	0.00113092529432278	0.00113371620595973	0.0011375842259584	0.00113850971035496	0.00113750844031496	0.00113749968418707
flux1:	0.647198996655519	0.00116630938655993	0.001161130090947	0.00115514578143909	0.00115297612794225	0.00115638765518506	0.00116288879614638	0.00116763291181516	0.00116712820904465	0.0011619044003755	0.00115628706042905	0.00115522419720942	0.00116019205609881	0.00116764937767584	0.0011718075329911	0.00116958672804027	0.00116366335387514	0.00116059634167412	0.00116454648468754	0.00117237240497607	0.00117684262758405	0.0011761224538628	0.00117739295954491	0.00118452545792142	0.00118461461059835	0.00117583840017221	0.00120001431538127	0.00120881340604436	0.00118516112063707	0.00123762065785007	0.00132796144041681	0.00118241331840077	0.00106279775657714	0.0011870231156769	0.00122062670251949	0.00119466919186524	0.00119228914336504	0.00121747334322523	0.00119559534220937	0.00119505806314013	0.00121241498571721	0.00121792754263251	0.00121228812589985	0.00120927446890993	0.00121265901842859	0.00121691658688507	0.00121777281422519	0.0012165521826329	0.0012165971914926
flux1:	0.647461445559273	0.00124333754044597	0.00123777141840392	0.00123100334534155	0.00122826584973875	0.00123176751091133	0.00123894094544228	0.00124441369409909	0.00124413990630733	0.00123849428127465	0.00123216183997488	0.00123068537753675	0.00123588927164081	0.00124404201781361	0.00124880142778755	0.00124665383141898	0.00124032248919573	0.00123684122876282	0.00124082225206415	0.00124908978200199	0.00125398937204031	0.00125349958759176	0.00125511557552941	0.00126281432391927	0.00126283737568079	0.00125326375227272	0.00127879331700521	0.00128837701854209	0.00126361902906524	0.00131986282779652	0.00141610823492307	0.00126087269093595	0.00113325946632234	0.00126551502648453	0.00130177021648985	0.00127423711928569	0.00127254011970756	0.0012996513935292	0.00127625576104824	0.00127579902685417	0.00129439305422745	0.00130027529455691	0.00129442108248128	0.00129162409364659	0.00129569389112667	0.00130043250671336	0.00130120931897851	0.00129965983896968	0.00129964609890052
flux1:	0.647723894463026	0.00132409240911198	0.00131817994774051	0.0013106170157457	0.00130725826969186	0.00131079527794156	0.00131862826615425	0.00132487264989564	0.00132490248785562	0.00131888962798086	0.0013118422105887	0.00130990170634844	0.00131528505801712	0.00132412099817204	0.00132953032401017	0.0013275369694029	0.00132086003515777	0.00131697579083577	0.00132096257765695	0.00132965210991402	0.00133498963625853	0.00133476598635955	0.00133679843742162	0.00134518375721175	0.00134525830393315	0.0013348762719439	0.00136172927950641	0.00137217981999894	0.00134628308422571	0.00140667543070052	0.00150926911973533	0.00134387792225893	0.00120781627810846	0.00134854927862134	0.00138738923367311	0.00135818666698385	0.00135714240803481	0.00138637476342582	0.00136135771758849	0.00136085078646311	0.00138062953244601	0.00138680232866303	0.00138062529169325	0.00137800624063964	0.00138282316145728	0.0013881187692772	0.00138880059647955	0.00138679989584709	0.00138658523682775
flux1:	0.647986343366779	0.00140862092203006	0.00140241883578508	0.00139405764103885	0.00139001855845473	0.00139352318773149	0.00140199462708145	0.0014090574409664	0.00140947702184633	0.00140316454703997	0.00139540603050169	0.00139294492140491	0.00139844243683608	0.0014079454362637	0.00141405527363851	0.00141230117796781	0.00140534482385363	0.00140107423072371	0.00140504933894281	0.00141414463293089	0.0014199183727387	0.00141997851614205	0.00142249966247309	0.00143172655294737	0.00143200064851664	0.00142078459307472	0.00144892448388894	0.00146033912683566	0.00143324427279	0.00149818593294679	0.00160762017589363	0.00143162348345753	0.00128666565820985	0.00143631696231017	0.00147763448451601	0.00144668606199998	0.00144624997058244	0.00147778046655284	0.00145107507781272	0.00145038688971018	0.00147125878615429	0.00147761330731632	0.00147099231311587	0.00146849856963588	0.00147410706123461	0.00148002547660675	0.0014805958844506	0.00147801706844174	0.00147743958464648
flux1:	0.648248792270532	0.00149696108449555	0.00149053966900057	0.00148138176025058	0.00147659680973202	0.00147998984983116	0.00148907186758265	0.0014970028358877	0.00149790783358592	0.00149137192722964	0.00148290810797398	0.00147986539348791	0.00148540537587122	0.0014955542090961	0.00150241135189025	0.00150097895604766	0.00149381091629967	0.00148917876737181	0.00149313454129202	0.00150261808783093	0.00150880647793328	0.00150914426682321	0.00151222870337387	0.00152248401893025	0.00152312241792642	0.0015110255520416	0.00154041232490004	0.00155288418248917	0.00152450424652693	0.00159440581292836	0.00171120208984086	0.0015241767874206	0.0013698872951704	0.00152887732436019	0.00157256159457831	0.00153980425076741	0.00153995384661253	0.00157394500447727	0.00154553406509811	0.00154456855112476	0.00156642747739629	0.00157283478253817	0.0015656469697484	0.00156323076906395	0.00156967601249976	0.00157628433306196	0.00157673345539014	0.00157345413691176	0.00157234343933693
flux1:	0.648511241174286	0.0015891439358658	0.00158258333531018	0.00157263279198128	0.00156703048448767	0.00157022353776769	0.00157988253326471	0.00158873186484168	0.00159022245742424	0.00158354370310896	0.00157438200800601	0.00157069519880397	0.00157620164762361	0.00158696759501395	0.00159460884574006	0.00159357287161097	0.00158626247686435	0.00158130537454304	0.00158524481159528	0.00159509218415698	0.00160164626452228	0.00160222968735049	0.00160595580526557	0.0016174517269482	0.00161862223135651	0.00160557614034461	0.00163616837159907	0.0016497670205708	0.0016199904532802	0.00169524559298694	0.00181993282216646	0.00162148559794642	0.00145744677052425	0.00162616908258025	0.00167214172167411	0.00163751630503989	0.00163828215687436	0.00167488995875416	0.00164480969998436	0.00164353569513573	0.00166629027501422	0.0016726139317657	0.00166474322682345	0.00166237740173582	0.00166972450886132	0.00167710572648202	0.00167743932213811	0.00167334996505771	0.00167153762682846
flux1:	0.648773690078039	0.00168519465838535	0.00167858083392843	0.00166784282728661	0.00166134755584361	0.00166424579779975	0.00167444266786628	0.00168425740111125	0.0016864329583739	0.00167969336674581	0.00166984431260743	0.00166545324721365	0.00167084750293998	0.00168219133661734	0.00169063812898035	0.00169006278741098	0.00168268312361659	0.00167745328356506	0.00168138980580638	0.00169156465878056	0.00169840438037077	0.00169917742980718	0.00170362846917723	0.00171659363139886	0.00171845691641346	0.0017043777055022	0.00173613355861742	0.00175089030885239	0.00171958737106765	0.00180055192315112	0.00193364696408786	0.00172341158354724	0.0015492245140225	0.00172804882319909	0.00177629119244133	0.00173973000092194	0.00174121326478813	0.00178059822550256	0.00174893189358523	0.00174740094364192	0.001771002253441	0.0017771115616028	0.00176845237499584	0.00176613882579776	0.00177448786207633	0.00178275495026302	0.00178300335734775	0.00177801382287557	0.0017753412685898
flux1:	0.649036138981792	0.00178513227343252	0.00177855348241615	0.00176703426750927	0.00175956935108377	0.00176207435785208	0.00177276388153975	0.00178358365558501	0.00178653809877002	0.00177981985153076	0.00176930003267254	0.00176415101880308	0.00176935291471729	0.00178122209194214	0.00179047699135375	0.00179041583500279	0.00178304727553744	0.00177761567903702	0.00178157224908296	0.00179202356536232	0.00179903901144106	0.0017999268266813	0.00180519085701869	0.0018198609302913	0.00182256633550873	0.00180736634815091	0.00184024380176715	0.00185614550693407	0.0018231764446271	0.00191015792018219	0.00205215233244289	0.00182978189604944	0.00164506306856472	0.00183434731331252	0.00188491319891425	0.00184632745352457	0.00184869911279942	0.00189103704308572	0.00185789961909707	0.00185624774908319	0.00188070956221996	0.00188649093089302	0.00187694633408569	0.0018747147323329	0.00188420719331426	0.00189351285276366	0.00189373799880558	0.00188778164475589	0.00188410452140847
flux1:	0.649298587885546	0.00188896764598589	0.00188251207430774	0.00187022054136667	0.0018617121204855	0.00186372444368254	0.00187485405049926	0.00188670705107738	0.00189052557957333	0.0018839115356823	0.00187274754100346	0.00186679725980177	0.00187172595566882	0.00188405285830936	0.00189409855302424	0.00189459655368781	0.00188733047376892	0.00188178865328847	0.00188579685485925	0.00189645960758066	0.00190351710822443	0.00190443298511858	0.00191060129874391	0.00192721083983235	0.0019308991233969	0.00191450188996178	0.00194845870598099	0.00196545212731973	0.00193067517514103	0.00202393474037575	0.00217529018066418	0.00194044630569039	0.00174482128292209	0.00194493022276451	0.00199794169397109	0.00195721207652183	0.00196069335429492	0.00200618237532253	0.00197169969777723	0.00197013292068555	0.0019955403703998	0.00200090493435995	0.00199038006683954	0.00198827664401808	0.00199909090782577	0.00200962994651794	0.00200992884677333	0.00200296409296372	0.00199815314900405
flux1:	0.649561036789299	0.00199669987610991	0.00199045474672002	0.00197740531299849	0.00196778662408176	0.00196920794465707	0.0019807162816756	0.00199361603986716	0.00199837351267925	0.00199194902418014	0.00198018144466833	0.00197340016775796	0.00197797501087491	0.00199067689157748	0.00200147768849305	0.00200257450185197	0.00199551582369151	0.00198997581992775	0.0019940755528935	0.00200487523040942	0.00201182728571097	0.00201267973077432	0.00201984344003145	0.00203862040165	0.00204343271725924	0.00202578802630183	0.00206078214708635	0.00207878851833798	0.00204206591558041	0.00214183196659376	0.00230298442811028	0.00205532599344722	0.001848422293734	0.00205974855832811	0.00211537698520262	0.00207234976169855	0.0020771777210857	0.00212603887050346	0.00209032562520975	0.00208909274390328	0.0021155980132919	0.0021204845551787	0.00210887729899206	0.00210694600894129	0.00211928181395073	0.00213128465710381	0.00213178844477851	0.00212379825171135	0.00211773770248594
flux1:	0.649823485693052	0.00210831151024018	0.00210236359432744	0.00208857992072892	0.00207779546391826	0.00207853034178727	0.0020903461413683	0.00210428962719472	0.00211005040839498	0.00210390560075192	0.0020915922439417	0.00208396612806129	0.00208810797292231	0.0021010889324673	0.0021125941709827	0.00211432718521921	0.00210759456657528	0.00210218695950826	0.00210642727240268	0.0021172878890992	0.00212398500870132	0.00212468303605911	0.00213292803221525	0.00215409157728486	0.00216018236091322	0.00214127830229932	0.0021772693630562	0.00219620650811819	0.0021574072843156	0.00226389695246525	0.00243526780921049	0.00217444196894	0.00195588350749119	0.00217886639511657	0.00223730435441302	0.00219179439705639	0.00219818040255859	0.00225065061941506	0.00221379180785038	0.00221315100271995	0.00224095770907124	0.00224533114654867	0.00223252292242802	0.00223078321206892	0.00224483778808461	0.00225855552285062	0.00225942387688503	0.00225041396518914	0.00224299900553327
flux1:	0.650085934596805	0.00222376327542298	0.00221820035448085	0.00220371919474656	0.00219172840557664	0.00219168581275196	0.00220372752106236	0.00221869462836057	0.00222551327289383	0.00221974475498737	0.00220696234786798	0.00219849483820521	0.0022021282334305	0.0022152831372729	0.00222743147663186	0.00222983721862491	0.00222356015560022	0.00221843046601071	0.00222287179629096	0.00223372626898889	0.00224002847556004	0.00224048380676602	0.00224988458368598	0.00227364595534018	0.00228119637808247	0.00226106590212013	0.00229801836572495	0.00231782603174037	0.00227682519395081	0.0023902682151789	0.00257227826549548	0.00229791584728389	0.00206732097021671	0.00230245875193791	0.00236389092751854	0.0023156914121828	0.00232378201229618	0.00238010006890158	0.00234213961421057	0.00234232670544027	0.00237166730610456	0.00237551412107631	0.00236136380169753	0.0023597902104426	0.00237573072028534	0.00239141394746935	0.00239282563785803	0.00238282241652194	0.00237395778562306
flux1:	0.650348383500559	0.00234298916321865	0.0023379017226932	0.00232277619833	0.00230955641141954	0.00230865134902826	0.00232082781437822	0.0023367819628936	0.00234470384032694	0.00233941487318259	0.00232625887309639	0.0023169714999424	0.00232002802217101	0.00233324786421461	0.00234597119555499	0.00234908400103724	0.00234339676602457	0.00233870085752298	0.00234341863098391	0.00235421991568057	0.00236000583270927	0.00236013145051268	0.00237074454090272	0.00239730991616201	0.00240653832350743	0.00238525913031192	0.00242314723325284	0.00244381062228596	0.00240048534224313	0.00252114414600965	0.0027142259861896	0.00242594227935009	0.00218292655890165	0.00243077948632148	0.00249536109155024	0.00244425814347777	0.00245410758103938	0.00251449522657716	0.00247543354835926	0.00247663932698839	0.00250775149453885	0.00251107425162957	0.00249541760643895	0.00249392619272488	0.00251186413582291	0.00252973929478214	0.00253188026398304	0.00252092930754113	0.00251053055175558
flux1:	0.650610832404312	0.00246589263457992	0.00246137498151447	0.00244567672755161	0.0024312254361503	0.00242938096048947	0.00244159323765838	0.00245848251467242	0.00246754341671798	0.00246284187851784	0.00244942444469885	0.00243935747645955	0.00244178028229472	0.00245495821347359	0.00246818404791086	0.00247203151587317	0.00246706454334915	0.00246296385024022	0.00246805307973714	0.00247878434865409	0.00248395645571809	0.00248366189614451	0.00249551975628174	0.00252509346023149	0.00253625984035439	0.00251394795769369	0.00255276226678426	0.002574329244294	0.00252855346861216	0.00265673424419412	0.00286133856659468	0.00255873913782647	0.00230292292339223	0.00256410622751091	0.00263195581226092	0.00257774525788337	0.00258930628103966	0.00265394807140707	0.00261374819347458	0.00261610993246029	0.00264921802689682	0.00265203135675939	0.00263468726237317	0.00263313246029109	0.00265310540326754	0.00267335282843831	0.00267640361500551	0.00266456916907651	0.00265256753929116
flux1:	0.650873281308065	0.00259234448978519	0.00258849460436645	0.00257231451472786	0.00255665113035611	0.00255380104206642	0.00256594510288601	0.00258370320717428	0.00259392717947098	0.00258992114939441	0.0025763677539493	0.00256558122734161	0.00256733065139283	0.00258036777652776	0.00259401934251685	0.00259861484624968	0.00259448474984686	0.00259114216545445	0.00259672245578698	0.0026074048730743	0.00261189050339183	0.00261107512188349	0.00262418121257105	0.0026569675283631	0.0026703703916981	0.00264716924855703	0.00268692425520303	0.00270951326998436	0.00266115266106386	0.00279720434081389	0.00301379709781257	0.00269648698464978	0.00242750650020136	0.00270267491600987	0.0027738850431158	0.00271638796971347	0.0027295234875319	0.00279854920689368	0.00275714880422167	0.00276075752405924	0.00279606397017237	0.00279839401322099	0.00277917715070471	0.00277736040321407	0.00279932488596931	0.00282206249912183	0.00282618680093003	0.00281355229330477	0.00279990321702361
flux1:	0.651135730211818	0.00272218259441436	0.00271910032580274	0.00270254797591652	0.00268571542799136	0.00268180772717737	0.0026937776440183	0.00271232392309644	0.00272371896291331	0.00272051029610462	0.00270695577022522	0.00269553133774201	0.00269659114062017	0.00270940127427019	0.00272339513086421	0.00272872837044075	0.00272552808795229	0.00272310516598289	0.0027293254268448	0.00274002268087665	0.00274377141514102	0.00274231742568439	0.00275664299451588	0.00279284511218628	0.00280881090762563	0.00278487871609089	0.00282562062206137	0.00284941862252023	0.00279832776307914	0.00294262881490827	0.00317167831673936	0.002839272062015	0.00255679190237964	0.0028466191273451	0.00292128410335267	0.00286035824595856	0.00287487162261869	0.00294834474583358	0.00290567001669919	0.00291059113387526	0.00294827999478565	0.00295016839224811	0.00292890665713561	0.00292659557528386	0.00295043263747691	0.00297570795463399	0.0029810437300564	0.00296771274701341	0.00295240676482755
flux1:	0.651398179115572	0.00285521324914691	0.00285299688129829	0.00283619903592538	0.00281826558775964	0.00281326660189323	0.002824957645486	0.00284419573174169	0.00285674751036838	0.00285442426135402	0.00284100920226671	0.00282905303205808	0.00282943674588685	0.00284194958382888	0.00285619118472714	0.00286221826860351	0.00286000881074293	0.00285866459808424	0.00286570680948264	0.00287652633096394	0.00287950534469958	0.00287727256746063	0.00289275529901376	0.00293257063457019	0.00295143756092029	0.00292693613670445	0.0029687498740689	0.00299400191292047	0.00294002526394426	0.00309296120916146	0.00333491663591516	0.00298704637161375	0.00269077081521992	0.00299592836408129	0.00307418401015662	0.00300972900730792	0.00302540655062284	0.00310332095456485	0.00305929770253542	0.00306559928715088	0.00310585120658923	0.00310736349772976	0.00308391722039579	0.00308087168747758	0.00310640372668388	0.0031341950453014	0.00314084885948206	0.00312694564558782	0.00311001984675761
flux1:	0.651660628019325	0.00299121362730861	0.00298995527226311	0.00297305411715964	0.00295411570071655	0.00294801459805926	0.00295932569736949	0.00297914060335618	0.00299280488464036	0.002991433740362	0.00297830211197934	0.00296594878993667	0.00296570555409396	0.00297786809692672	0.00299224627359165	0.00299888098991409	0.00299768591663765	0.00299757732535805	0.00300565887399367	0.00301675042151027	0.00301893984873363	0.00301576377545622	0.0030323081237232	0.00307592014848978	0.00309801952962826	0.0030731072320348	0.0031161218349536	0.00314311603999829	0.00308609333309857	0.00324803027595006	0.00350329521235836	0.0031396144577381	0.00282929519984149	0.00315043510004423	0.00323250246180923	0.0031644585082358	0.00318111500200702	0.00326340039905648	0.00321795836608562	0.00322573921213827	0.00326875392870086	0.00326999095699379	0.00324427053697235	0.00324027066259545	0.00326728591326896	0.00329751156934257	0.00330555607788849	0.0032912244381749	0.0032727719781393
flux1:	0.651923076923078	0.00312993446318448	0.00312971508168104	0.00311286688894407	0.00309305009071648	0.00308586334634422	0.00309669849772309	0.00311695244444334	0.00313164725765615	0.00313126718866475	0.00311856565132088	0.00310598273282655	0.00310520206973037	0.00311697853793204	0.00313136018181255	0.00313846792171806	0.00313827106957477	0.00313955430406668	0.00314892866884159	0.00316048151199636	0.00316187187014543	0.00315756594306313	0.00317504468007427	0.00322261231393547	0.00324825127778396	0.00322308163875644	0.00326747332834373	0.00329652599889825	0.00323630176001281	0.00340756235554935	0.00367646829258198	0.00329665020490091	0.00297208889036818	0.00330983357389555	0.00339605724758222	0.00332439826695899	0.00334191588093348	0.00342845063092529	0.00338151879695334	0.00339092837671911	0.00343694891867509	0.00343805887009917	0.00341003768752787	0.00340490817948749	0.0034331875648055	0.003465720480045	0.00347519420452147	0.00346059378618695	0.00344076913584178
flux1:	0.652185525826831	0.00327110211490935	0.00327198712927232	0.00325536195460693	0.00323482755611342	0.00322660287572149	0.0032368713307907	0.00325739895842865	0.00327299775081634	0.00327361586467844	0.00326149493290083	0.00324888754112958	0.00324770267626857	0.00325907348657489	0.00327329972759871	0.00328069500172088	0.00328144128086261	0.00328427355591346	0.00329522940173301	0.00330746954251695	0.00330806272409733	0.00330242479345333	0.00332068116860127	0.00337232749175215	0.00340177638778048	0.00337650249370796	0.00342249519302357	0.00345394069159625	0.00339037666625137	0.00357122457610646	0.00385400954005433	0.00345773979725117	0.00311878491734512	0.00347372576438848	0.00356459847237937	0.00348932224993124	0.00350767496918526	0.00359830345988357	0.00354979632603713	0.00356104051888829	0.00361037249266179	0.00361156073057006	0.00358128115274044	0.00357490759652896	0.00360424842039804	0.00363893219696754	0.00364984027043089	0.00363513956889171	0.00361415772799309
flux1:	0.652447974730585	0.00341441926807852	0.00341645567188856	0.003400238406826	0.00337918514694126	0.00337000439109134	0.00337961974220776	0.00340022360117293	0.00341655050047475	0.00341814063410379	0.00340675728635284	0.00339437201329372	0.00339296155929408	0.00340392211380691	0.00341780701311156	0.00342525478538288	0.00342685322609544	0.00343139391165138	0.00344425288644045	0.00345744158179796	0.00345725598636498	0.00345007798771244	0.00346892792873959	0.00352473028651309	0.00355821716548888	0.00353300031945154	0.00358086370245095	0.00361505256158422	0.00354804116160787	0.00373867822671054	0.00403547473212165	0.00362244068915575	0.00326897971965347	0.00364168345338213	0.00373785142366274	0.00365896985198616	0.00367822926929142	0.00377278028972627	0.00372257754285747	0.00373590738659664	0.00378892766928346	0.00379046171683772	0.00375803344384948	0.00375036794142581	0.00378059992493916	0.00381726272374858	0.00382957719459744	0.00381494319529437	0.00379307207777306
flux1:	0.652710423634338	0.00355956386509195	0.00356277945254031	0.00354717217441562	0.00352584021126068	0.00351582099201425	0.00352469954324467	0.00354514682431065	0.00356197480317935	0.00356447882319723	0.00355399978489866	0.00354212715439911	0.00354071520689971	0.00355127523896246	0.00356460750806225	0.0035718278319214	0.00357415564366809	0.00358056607950016	0.00359567974700545	0.00361011407578414	0.00360919335793904	0.00360027255662221	0.00361950654746715	0.00367948998355794	0.00371720281254349	0.0036922228137603	0.00374226832235655	0.00377957486975664	0.0037090515401825	0.00390962905644691	0.00422046365311204	0.00379034253767383	0.00342229131692991	0.00381331138182943	0.00391555928548645	0.00383309180485627	0.00385341482016736	0.00395171746652147	0.00389964130604008	0.00391532612480694	0.00397247757186333	0.00397468539708322	0.00394027695054417	0.00393133310078745	0.00396232437743773	0.00400078774417192	0.00401444635506297	0.00400003137089739	0.00397757772505551
flux1:	0.652972872538091	0.00370618627464143	0.0037105911671671	0.00369581632968537	0.00367448978179404	0.00366378559600371	0.00367184459326249	0.00369186591256554	0.00370891814193713	0.00371224936644306	0.00370285405302968	0.00369182895397335	0.00369068383742977	0.00370086786801352	0.00371341551799831	0.00372009037814384	0.00372299669175873	0.0037314382088838	0.00374918456249133	0.00376520004922964	0.00376362396243215	0.00375277381730135	0.00377215840980814	0.00383629379560564	0.00387838928782411	0.00385385311360013	0.00390642857806533	0.00394726690411374	0.00387321956684189	0.00408386185484041	0.00440866610145013	0.00396111551590994	0.00357840751420344	0.00398829619727847	0.00409751487471242	0.00401148733763044	0.00403309086199532	0.00413498547817865	0.00408078080725	0.00409907094230542	0.00416084289476896	0.00416410389939658	0.00412792938167696	0.00411776907315709	0.00414942242880365	0.00418950388667354	0.00420440692179735	0.0041903337795959	0.00416762408749065
flux1:	0.653235321441844	0.00385390516178612	0.00385949529908718	0.00384579897930928	0.00382480694444442	0.00381360592057263	0.00382076227353134	0.00384005301280197	0.00385700713626152	0.00386105487786311	0.00385293697523201	0.00384313673653631	0.00384256875119436	0.00385241788619134	0.00386393514625433	0.00386971612348322	0.00387302434266196	0.00388365444227622	0.00390443433740452	0.00392240888751812	0.00392030405439026	0.00390736292736025	0.00392664220225304	0.00399484956660111	0.00404146600237907	0.00401761190743177	0.00407309543608577	0.00411794028390362	0.0040404146862923	0.00426125035914082	0.00459988068256611	0.00413453441998572	0.00373711257046737	0.00416642928644193	0.00428357317256664	0.00419402292802249	0.00421715397439092	0.00432249719689307	0.00426581960041686	0.00428690667144831	0.00435380434406677	0.0043585338628064	0.00432083788751768	0.00430955421409398	0.00434179643749202	0.0043833066422688	0.00439931230205124	0.00438565944457486	0.00436301801816726
flux1:	0.653497770345598	0.00400230287981923	0.00400906468372279	0.00399671892615142	0.00397643451153854	0.00396495703336933	0.00397112708070916	0.00398935136753332	0.00400584595195676	0.00401048000777328	0.00400384688859154	0.00399568698944337	0.00399604552644092	0.00400562044992243	0.00401585590875022	0.0040203713613353	0.00402387959012791	0.00403684666904988	0.00406108031771038	0.00408143812477267	0.00407898642331814	0.00406382296229961	0.00408272055705705	0.00415487716385834	0.00420614772882919	0.00418324274080504	0.00424203640554687	0.00429144410118388	0.00421054481880705	0.00444173944147579	0.00479400159325609	0.00431047280285868	0.00389828593928126	0.0043475978925851	0.00447364104852338	0.00438062736660564	0.00440553810640508	0.00451420286276322	0.00445461786213722	0.00447860135295429	0.0045511098181781	0.00455773917604057	0.00451878291209949	0.0045064842606468	0.00453925331908755	0.00458199037884352	0.00459890998443329	0.00458569820153985	0.00456342499882215
flux1:	0.653760219249351	0.0041509213932188	0.0041588365145187	0.0041481398360899	0.00412897696099321	0.00411747255311672	0.00412257322176464	0.00413937021439068	0.00415501234292614	0.00416008636289147	0.0041551559396814	0.0041490836591256	0.00415075397253298	0.00416013865587423	0.00416884346060216	0.00417170432763906	0.00417518403157684	0.00419062140204315	0.00421874484705581	0.00424195865442205	0.00423940131398926	0.00422191621538344	0.00424013870049761	0.00431609059429748	0.00437215377008692	0.00435048403352065	0.00441300760968889	0.00446763183141278	0.00438351962111611	0.00462530323176716	0.00499097634582643	0.00448886862052965	0.00406187344738558	0.00453174662842828	0.00466764612248409	0.00457126357142144	0.00459819972615634	0.00471007258011191	0.00464706739597889	0.00467393516270191	0.00475248498039628	0.00476143994661973	0.00472149052566711	0.00470829033500052	0.00474152573802464	0.00478527047688689	0.00480286541248496	0.0047900477694281	0.00476839824410112
flux1:	0.654022668153104	0.00429925970383644	0.00430830869763246	0.00429958404141678	0.0042819920475425	0.0042707359416678	0.00427468737824354	0.00428967919015169	0.00430405212571977	0.00430940514937733	0.00430640025775607	0.00430288680170916	0.00430628658018988	0.00431559201275041	0.00432252712943611	0.0043233310996616	0.00432652482525527	0.00434454496947006	0.00437700625813864	0.0044035964684421	0.0044012328241374	0.00438135761970757	0.00439859997886739	0.00447817521094815	0.00453917961897883	0.0045190346735799	0.0045857193686196	0.0046463174696787	0.00455920441316339	0.00481188869889951	0.00519074445031109	0.00466966980304688	0.00422783798479877	0.00471881874782701	0.00486549184807947	0.00476588326690156	0.00479509085749247	0.0049100700073363	0.00484307650467141	0.00487270381668934	0.00495764506813809	0.00496932570593544	0.00492864999385275	0.00491466497052706	0.00494830595005117	0.00499282212571387	0.00501080462787683	0.00499826075783538	0.00497742940581194
flux1:	0.654285117056858	0.00444677348596386	0.00445693745079865	0.00445052725847237	0.00443498363180524	0.00442427337875089	0.00442700285227686	0.00443980328607846	0.00445247334968974	0.00445792932640423	0.00445707020160754	0.0044566019556835	0.00446217766397833	0.00447154486765309	0.00447648681380601	0.00447482130032725	0.00447744074993023	0.00449813072719729	0.00453538538712795	0.00456591499321489	0.00456409594780115	0.00454179022566389	0.00455774397232867	0.00464076564315518	0.00470686825294053	0.0046885217364573	0.00475980354868213	0.00482723109082278	0.00473737533208633	0.0050013578008716	0.00539317173709337	0.00485277307125045	0.00439610180268608	0.00490869156476695	0.00506700937382753	0.00496437490319907	0.0049961256917159	0.00511412296866403	0.00504254820752105	0.00507471585716703	0.00516630548707901	0.00518106990074604	0.00513993214541083	0.00512528925829329	0.00515928342844157	0.00520432610429893	0.00522236572622521	0.0052099010898454	0.00519000944259052
flux1:	0.654547565960611	0.00459287718771423	0.00460413680947314	0.00460039534436568	0.00458739706227079	0.0045775494316075	0.00457899608561833	0.00458921937587083	0.00459974159501402	0.00460510726573451	0.00460660301566527	0.00460967254164222	0.0046178953504078	0.00462749707522868	0.00463024206948229	0.00462568700390706	0.00462741291505844	0.0046508316034607	0.00469333701818789	0.00472840206703402	0.00472751939049877	0.00470276825926137	0.00471713234153307	0.00480342995553492	0.00487478835622253	0.00485847846223543	0.00493479062876812	0.00500998429918304	0.00491768607667991	0.00519344172880702	0.00559799610280648	0.00503797099749287	0.00456649461649765	0.00510112196443664	0.00527191769126877	0.00516651699413593	0.00520114805523386	0.0053220974059552	0.00524535680896408	0.00527978463795454	0.00537818903046682	0.00539634248547744	0.00535500400445152	0.00533985396849276	0.00537417638884936	0.00541950997108804	0.00543724681936426	0.00542459693016947	0.00540568580522136
flux1:	0.654810014864364	0.00473694831789716	0.00474928029167765	0.00474856378813174	0.0047386179199326	0.00472996617252715	0.00473008609133668	0.00473735506519878	0.00474527764675557	0.00475033963049851	0.00475437974330861	0.0047614769819404	0.00477283801494719	0.00478287878980868	0.00478324578607689	0.00477537754225779	0.00477586260495548	0.00480204006368021	0.00485024845700999	0.00489046458103269	0.00489093798076727	0.00486375151689777	0.00487624570279583	0.00496566402830319	0.00504242508943286	0.00502833818738619	0.0051101021636454	0.00519405374087048	0.00509965387665767	0.00538771788644865	0.00580479770754164	0.00522492032373235	0.00473872035841278	0.00529571563238538	0.00547980175738499	0.00537194793664547	0.00540990688462749	0.00553378024874132	0.0054513281547654	0.00548771704903853	0.0055930283774554	0.0056148179732284	0.0055735361869047	0.00555806903540505	0.00559274874028058	0.00563817399302858	0.00565523879255872	0.00564207788967273	0.00562410297962435
flux1:	0.655072463768117	0.00487833312665488	0.00489170446884239	0.00489436001601023	0.00488797420723647	0.00488086567607112	0.00487963674553266	0.00488359013833963	0.00488845828002177	0.00489298046237074	0.004899727289769	0.00491133119869978	0.00492633582471353	0.00493705038595248	0.00493488383348334	0.00492328152782471	0.00492215703279182	0.00495109580847849	0.00500544575085443	0.00505143201642352	0.00505369624524055	0.00502411213923393	0.00503449213437334	0.00512689761392324	0.00520918592965693	0.0051974460541648	0.00528506063183325	0.00537878654453502	0.00528266771396633	0.00558361475290548	0.00601300069429779	0.00541313936706395	0.0049123509226011	0.00549192797074829	0.00569011410329027	0.00558015958990084	0.00562204502850839	0.00574887460810116	0.00566022795833244	0.00569830175005559	0.0058105636608429	0.00583617749322784	0.0057952014751565	0.00577965874508266	0.00581480751321678	0.00586019466647867	0.00587623456968486	0.00586218788707583	0.00584501742875202
flux1:	0.655334912671871	0.0050163525228598	0.00503071370934823	0.0050370679297775	0.00503474129765624	0.00502953510546284	0.00502696128154917	0.00502726030179252	0.00502862015819307	0.0050323424610935	0.00504192531972779	0.00505849592654466	0.00507765691347487	0.00508930736782199	0.00508448066680674	0.00506873566532495	0.00506562183569552	0.00509729961812773	0.00515820622204223	0.00521056798859112	0.00521506204928591	0.00518315181139664	0.00519122503709157	0.00528651058394666	0.00537442034100676	0.00536508595417176	0.00545891444350134	0.00556342628462264	0.00546601646062446	0.0057804430065998	0.00622190578727951	0.00560203521240816	0.00508684867906377	0.00568909703130077	0.00590219990978853	0.00579051633766106	0.00583710359338855	0.00596700771634259	0.00587176056522992	0.00591129973546949	0.00603053607311103	0.00606010494357608	0.0060196653091406	0.00600434361778465	0.00604018060997403	0.00608550399226354	0.00610021205090544	0.00608487073362624	0.00606828412567794
flux1:	0.655597361575624	0.0051503069442737	0.00516558502382781	0.00517593355162849	0.00517814834179432	0.00517521304298051	0.00517132785056959	0.00516766237911494	0.00516506606456405	0.00516770539187589	0.00518021650247484	0.00520218715626312	0.0052260166690485	0.00523888898474225	0.00523130945422041	0.00521103824176231	0.00520555743590811	0.00523993019839446	0.00530777441953253	0.00536708697831684	0.00537424679145025	0.005340124900206	0.00534576572303656	0.00544385526839154	0.00553744853778534	0.00553051638182863	0.00563087219371261	0.005747153120306	0.00564892979729227	0.00597744490081575	0.0064307455406337	0.0057909540521343	0.00526161248994239	0.0058865010234227	0.00611533997794143	0.00600229536910786	0.00605454042301191	0.00618774896178836	0.0060855779331656	0.00612643941066255	0.00625267940609217	0.00628627883581321	0.00624657108979054	0.00623181343739563	0.00626867962677363	0.00631404849077305	0.00632719406328126	0.00631013190354576	0.00629381868808966
flux1:	0.655859810479377	0.00527947905231794	0.0052955718410838	0.00531017036089054	0.00531738450680204	0.00531709546991084	0.00531196477881709	0.00530405973150371	0.00529707205221364	0.00529832572472337	0.00531381777009476	0.00534158728361996	0.00537058790858058	0.00538498841228112	0.00537460418825875	0.00534946398336459	0.00534125535268255	0.00537826006068465	0.00545337771694396	0.00552017218094138	0.00553042708467612	0.00549426159979194	0.00549742488172956	0.00559827916948757	0.00569759224706942	0.00569300662206358	0.00580013799951881	0.00592912837662327	0.00583062172780832	0.00617384945041588	0.00663874841917121	0.00597924228197039	0.00543603616511196	0.00608342694463573	0.00632880179776667	0.00621473894160937	0.00627375802419444	0.00641063295435036	0.00630129606576343	0.0063434171683633	0.00647671186055582	0.00651436252342959	0.00647552464039414	0.00646169829106354	0.006500056313395	0.00654573687097806	0.00655719407650771	0.00653798551717466	0.00652154495338446
flux1:	0.65612225938313	0.00540313354563361	0.00541990572559911	0.00543896296449584	0.00545160349989015	0.00545433993049628	0.0054480642319534	0.00543568657114831	0.00542389377770283	0.0054234452137606	0.005441929953521	0.00547585436922941	0.00551050954067374	0.00552676200936193	0.00551357074276555	0.00548327655888951	0.00547201044906677	0.00551156660602624	0.00559423783207428	0.00566899016335576	0.00568276256201287	0.00564478518873269	0.00564551729810083	0.00574914212443403	0.00585419976470802	0.00585186454689086	0.00596593952565812	0.00610853284686983	0.00601032597013081	0.00636891961572491	0.00684519568144564	0.00616630321982604	0.00560956516502857	0.00627923410587515	0.00654188705234749	0.00642710664319637	0.00649413412359457	0.00663518139491772	0.00651851427217415	0.00656190300623851	0.0067023303040307	0.00674399591165037	0.00670608254212186	0.00669354523717407	0.00673396302192038	0.00678038809708404	0.00679015977090663	0.00676839894418466	0.00675134124998865
flux1:	0.656384708286884	0.0055205139980204	0.00553779549251986	0.00556146815317014	0.00557992529542434	0.00558606690863363	0.00557878339189517	0.00556175004711622	0.00554477038255302	0.0055422962845951	0.00556374350410136	0.00560412738415019	0.00564489172965484	0.00566333542889824	0.00564739408826657	0.00561173551362055	0.00559712598479553	0.00563913566861368	0.00572957552492934	0.00581269886673887	0.00583040550081798	0.00579091901634425	0.00578936583715754	0.00589582327095606	0.00600665889888384	0.00600644930214664	0.00612754215455378	0.00628458976047999	0.00618731462727549	0.0065619797042061	0.00704945676056106	0.00635163526470602	0.00578173767454604	0.00647339747259591	0.00675396484800367	0.00663871582485171	0.00671504757929341	0.00686091789979391	0.00673683189270354	0.0067815493745827	0.00692920843438546	0.00697479135326083	0.00693774824490374	0.00692680711320908	0.00696992679714457	0.00701769162871114	0.00702592698821638	0.00700124780567194	0.00698299878250279
flux1:	0.656647157190637	0.00563083730220194	0.00564842379939819	0.00567681308103695	0.00570143475493918	0.00571135820609636	0.00570324288651465	0.00568142948957138	0.00565892480496075	0.00565410280157964	0.00567843893700327	0.00572552633213114	0.00577281650843381	0.00579380519957511	0.00577523983853769	0.00573409573559092	0.0057159100262775	0.00576025656604875	0.00585860742699571	0.0059504472370664	0.00597250012021862	0.00593188147378335	0.00592829337809713	0.00603771563496594	0.00615439430164087	0.00615616584596753	0.00628424624276906	0.00645656727324971	0.0063608958071827	0.00675241616317143	0.00725099408783264	0.00653484173700803	0.00595219986687971	0.00666552054820149	0.00696448350593762	0.00684896138925983	0.00693589369354957	0.00708737176546618	0.00695585772163573	0.00700200052489141	0.00715699920126316	0.00720633533645801	0.00716997804002006	0.00716084727727459	0.00720734372799278	0.0072571888232739	0.00726419403339163	0.00723629142171001	0.00721620240546222
flux1:	0.65690960609439	0.00573328689462657	0.00575094196204188	0.00578409111743636	0.005815177728829	0.00582925296873871	0.00582052295345527	0.00579387289636075	0.00576556024010493	0.00575807588650971	0.00578518194338151	0.00583914747615263	0.00589333402427636	0.0059172356221158	0.0058962497525928	0.00584959937938579	0.00582766384209367	0.00587420977537976	0.00598053595803056	0.00608136698215946	0.00610817214294507	0.0060668703216087	0.00606160442417285	0.00617420920893935	0.00629684948934804	0.00630044275101816	0.00643536866582124	0.00662376052958512	0.00653039121641379	0.00693965159284252	0.00744933579611955	0.00671560946441345	0.00612069135817243	0.00685531482404367	0.00717295902364587	0.00705731126893136	0.00715608575742872	0.00731406950716262	0.00717520913923145	0.00722289938090634	0.00738534062431106	0.00743819603486393	0.00740219660181254	0.00739496039593623	0.00744549553345211	0.00749827954842061	0.00750452134606126	0.00747317357864705	0.00745053837135195
flux1:	0.657172054998143	0.00582700631178511	0.00584446429969322	0.00588235666550169	0.00592015604533336	0.00593874276242079	0.00592965849688514	0.00589819148057984	0.00586385343242857	0.00585340570286092	0.00588311450472388	0.00594405523948878	0.00600545585366033	0.00603265214311731	0.00600953241177595	0.00595746206479785	0.00593166488607037	0.00598025020283532	0.00609453510474562	0.0062045590916241	0.00623651184250802	0.00619504056528688	0.00618856077881325	0.00630466626554386	0.00643345760640717	0.00643869880069886	0.00658021382409425	0.00678545852878009	0.00669509987058635	0.00712309852762041	0.00764402263339876	0.00689366073171251	0.00628700401426151	0.00704255083291622	0.0073789440260206	0.00726327994467235	0.00737504322328588	0.00754051617452438	0.00739450051107147	0.00744388944761343	0.0076138631334924	0.00766993519787371	0.00763381944206096	0.00762840563523746	0.00768358521771019	0.00774025215221811	0.00774635542754191	0.00771144714189743	0.00768552678956267
flux1:	0.657434503901897	0.00591109469096839	0.00592806362256015	0.00597062073570812	0.00601532332319692	0.00603876756707458	0.00602963464619455	0.00599345369287641	0.00595294634638295	0.00593925120567645	0.00597134446860469	0.0060392733714523	0.00610814777942297	0.00613903345668587	0.00611415163757588	0.00605685666278605	0.00602714835430719	0.00607759018143426	0.00619973600963343	0.00631907927138147	0.00635655565469367	0.00631548188391892	0.00630835729314784	0.00642839463132483	0.0065636077563275	0.00657030666924168	0.00671804196782345	0.00694090490594684	0.00685425766879761	0.00730210465259877	0.00783454177007863	0.00706868964799305	0.00645092366331622	0.0072269926149153	0.00758198577651836	0.00746638777086168	0.00759217037197037	0.00776617116425621	0.00761332311048327	0.00766461040339057	0.00784219600347202	0.00790112160999233	0.00786427785242073	0.00786044569387174	0.00792078424237021	0.00798232951194054	0.00798907009088122	0.00795061507276678	0.00792067020282916
flux1:	0.65769695280565	0.00598460555021846	0.00600076944280712	0.00604784916788354	0.00609958364428699	0.00612821460864441	0.00611938452860293	0.00607868043505113	0.00603193830581194	0.00601473051382684	0.006048936625246	0.00612377840319036	0.00620032483669136	0.00623530515782584	0.00620911597041625	0.00614689870412947	0.00611329174916324	0.00616538651508683	0.00629521653995865	0.00642392694138139	0.00646727203836308	0.00642720195905034	0.00642010383999051	0.00654462522593448	0.00668661481562601	0.00669456268445374	0.00684804341917214	0.00708926334142383	0.00700700376621885	0.00747590337255254	0.0080202634314571	0.00724029772473432	0.00661216832962943	0.00740833128293168	0.00778158444194424	0.00766611735803061	0.00780683186269967	0.00799042484466436	0.00783122101416627	0.00788468752172663	0.00806997051004956	0.00813134275785283	0.00809304117634471	0.00809038374925643	0.00815628109408195	0.00822372024980219	0.00823201402257734	0.00819017629294674	0.00815550543753581
flux1:	0.657959401709403	0.00604654961311333	0.00606157010495035	0.00611296506317607	0.00617179474426982	0.00620592155135446	0.00619779068025513	0.00615284310225166	0.00609988076871779	0.006078914612172	0.00611490819831514	0.00619649814117075	0.00628085117915884	0.00632033766961614	0.0062933724909435	0.00622663720701027	0.00618920627073037	0.00624273502942527	0.00637999820113609	0.0065180417780144	0.00656755645418865	0.00652912081816954	0.00652281830261092	0.00665249919844462	0.00680169978253423	0.0068106701479978	0.00696932583557996	0.00722959723504671	0.00715236314471413	0.00764358247151113	0.00820039563299284	0.00740794359206382	0.00677033734649876	0.00758613341749259	0.0079771626560549	0.00786187895966311	0.00801833249970633	0.00821258238342013	0.008047668576969	0.00810371658355536	0.00829681810070354	0.00836021156952657	0.00831963173922324	0.00831759090372781	0.0083893209969723	0.00846366325034121	0.00847455230826487	0.00842966360077565	0.00838964477476056
flux1:	0.658221850613157	0.0060959017048477	0.00610941936509721	0.0061648562747263	0.00623077659094197	0.00627068480102369	0.00626369089243983	0.00621486563087717	0.00615577647746948	0.00613082650501819	0.00616823084029234	0.00625631699842578	0.00634854643093143	0.00639295039117653	0.00636580742641223	0.00629505356629054	0.00625393732543844	0.00630867438664966	0.00645305210732691	0.00660031009936145	0.00665623827869346	0.00662007879484451	0.00661543281300901	0.00675106770129719	0.00690798510947939	0.00691774030928727	0.00708091842428744	0.007360869788956	0.00728925090068961	0.00780407928296254	0.00837396791052937	0.00757091828702573	0.00692488295869661	0.00775981622845232	0.0081680545451964	0.00805299454741677	0.0082259076809702	0.00843185969999056	0.00826205492435831	0.00832124710445217	0.00852236299143522	0.00858736608847835	0.00854362936245871	0.00854151899364617	0.00861922885756364	0.00870145556888694	0.00871609131330777	0.00866866280116821	0.00862279481806013
flux1:	0.65848429951691	0.00613161100559958	0.00614324714701157	0.00620238786722495	0.00627532519399519	0.00632127269426171	0.00631588845847855	0.006263630986773	0.006198583885673	0.00616944684766166	0.00620783988576046	0.00630208855723344	0.00640219886782419	0.0064519227388997	0.00642525454185434	0.00635106935837119	0.00630647436517092	0.00636219878787054	0.00651331362509865	0.00666958110129281	0.00673209968806389	0.0066988575340511	0.00669681236712325	0.0068393043088353	0.00700450578156538	0.00701481070123818	0.00718179279324498	0.00748196560636448	0.00741649850506591	0.00795620440422766	0.00853984791487843	0.0077283513022445	0.0070751104760704	0.00792865473922326	0.00835351747543718	0.00823870559350533	0.00842872851586111	0.00864739379747621	0.00847367944665887	0.00853676723050597	0.00874620991201976	0.00881246147969186	0.00876466470991364	0.00876169710217652	0.00884541175730003	0.00893645819951327	0.00895608070067849	0.00890680690485852	0.00885474666068535
flux1:	0.658746748420663	0.00615261338581619	0.00616197345723017	0.0062244185125835	0.00630423046912225	0.00635644239955316	0.00635316595053692	0.00629799168161751	0.00622722671404589	0.00619372574250801	0.00623265008397929	0.00633265422556372	0.00644058433004226	0.00649601128742929	0.00647051062456514	0.00639356193629201	0.00634576816531818	0.00640227715227101	0.00655970328587193	0.00672469062821762	0.00679390372787267	0.00676421043063486	0.00676578206406207	0.00691612708003953	0.0070902330658926	0.00710087625298293	0.00727089597319784	0.00759172959485331	0.00753289695351081	0.00809868911849728	0.00869678682709605	0.00787924513914406	0.00722020606693153	0.00809181833337886	0.00853276406622058	0.00841820365882424	0.00862592211148627	0.00885826650695099	0.00868175988652616	0.00874969342260558	0.00896792890647339	0.00903515547082928	0.00898240320148983	0.00897771394537284	0.0090673423823866	0.00916807989346667	0.00919399233672308	0.00914374554727945	0.00908533782811286
flux1:	0.659009197324416	0.00615784431604292	0.00616452394265479	0.00622981907888966	0.00631629621954821	0.00637495867420583	0.00637430102825081	0.0063167831727603	0.00624060749606945	0.00620259913654955	0.00624157568541201	0.00634686557231134	0.00646248856488744	0.00652397092925745	0.00650035586072671	0.00642138502270186	0.00637075205013603	0.00642787494465599	0.0065911501353535	0.00676448839720166	0.0068404266461606	0.00681489674992253	0.00682115729522235	0.00698042505350494	0.00716410484374899	0.00717492548065891	0.00734718812089186	0.00768901469521819	0.00763724764775429	0.00823024603870367	0.00884348271086717	0.00802252931190292	0.00735928460800709	0.00824842680997691	0.00870500690187831	0.00859067716744527	0.00881660388158876	0.00906353767788031	0.00888545185671426	0.00895936710571928	0.00918703986890924	0.00925508979715333	0.00919652327660656	0.0091891915440118	0.00928452945224031	0.00939574487238271	0.00942928191264499	0.00937909613994552	0.00931439333393332
flux1:	0.65927164622817	0.00614625102339853	0.0061498454667053	0.00621749138771716	0.00631036000705513	0.00637561239615365	0.00637808254120467	0.00631883858814921	0.00623762330703086	0.00619500742542754	0.00623355194439985	0.00634360723490135	0.00646673004970596	0.00653457720285931	0.00651357597108977	0.00643339058765324	0.00638036289517327	0.00643797439446277	0.00660661323148141	0.00678786385102027	0.00687048866072828	0.00684971299165268	0.00686177074447648	0.00703108312023705	0.00722505501925058	0.00723597291372561	0.00740967628540345	0.00777272781181203	0.00772841004913605	0.00834962945692917	0.00897864684197379	0.00815712027432457	0.00749144528136144	0.00839761139608196	0.00886950512237535	0.00875536363884588	0.00899991581610764	0.00926228179245559	0.00908387617167718	0.00916505903364355	0.00940299967045879	0.00947187109450209	0.00940669390705492	0.00939575745913487	0.0094964843258418	0.00961885446646396	0.00966134379559952	0.00961238814070681	0.00954165837814566
flux1:	0.659534095131923	0.00611680314707701	0.00611692042242924	0.00618638536204689	0.00628531096747769	0.00635723711259898	0.00636332543074579	0.00630300326120783	0.00621718172478725	0.00616991369065653	0.00620755505052008	0.00632181738723342	0.00645218044357099	0.00652664691160528	0.00650898287922108	0.00642844837780458	0.00637355817147569	0.00643158954192792	0.00660509765802064	0.00679376630605979	0.00688297790389312	0.00686751600977128	0.00688649118589131	0.00706699997495746	0.0072720350410753	0.00728308003734938	0.00745743668268409	0.00784186383577739	0.00780533607152281	0.0084556822141236	0.00910105773766932	0.00828197268537724	0.00761582098461924	0.00853856511430402	0.00902560149057146	0.00891159515787286	0.00917506317357548	0.00945362135886182	0.00927614881036796	0.00936598055302628	0.00961519426961705	0.00968505476435225	0.00961255618182489	0.00959702290722754	0.00970269376221658	0.00983675438665619	0.00988947175376355	0.00984301401394401	0.0097667374793256
flux1:	0.659796544035676	0.00606850201827664	0.00606477924361098	0.00613551353964264	0.00624010445271947	0.00631872268116676	0.00632888364605094	0.00626814809033342	0.00617821551954884	0.00612631954850071	0.00616261826006946	0.00628050364864731	0.00641778067470507	0.0064990549124376	0.00648543148479101	0.00640546054845692	0.00634932675916994	0.00640777421302841	0.00658566305183578	0.00678121668606438	0.00687686421370867	0.00686723476642811	0.0068942315117364	0.00708709602045735	0.00730402294734787	0.00731536014570858	0.00748962091742767	0.00789552069727092	0.00786708459684299	0.00854735949975801	0.00920959110534257	0.00839611002938779	0.00773160948269022	0.00867056974603927	0.00917274075844632	0.00905882635252422	0.00934134237784528	0.00963675138547915	0.00946140801544586	0.00956129961776496	0.00982293721067702	0.00989413460907624	0.00981371254905953	0.00979257228337684	0.00990260709229418	0.010048718087179	0.0101128372325217	0.0100701993992303	0.00998905361819411
flux1:	0.660058992939429	0.00600038966885503	0.00599251156520492	0.00606396303342869	0.00617377358704315	0.00625902625885371	0.00627366132984886	0.00621318165964526	0.00611969553415555	0.00606327776490324	0.00609784341046825	0.00621875381974996	0.00636255211305481	0.00645074633944595	0.00644183163239773	0.00636337068857084	0.00630669340139087	0.00636562326764901	0.00654742486077345	0.00674931050277291	0.00685120224874889	0.00684787079372402	0.00688394658324452	0.00709031114753116	0.00732001894894679	0.007331966826801	0.0075054457658185	0.0079328931892598	0.00791281454259211	0.00862372593755244	0.00930322034268735	0.00849862819202488	0.0078380790952374	0.00879299265024605	0.00931046463935918	0.00919663825100707	0.00949815492970656	0.00981095150692084	0.00963883403376861	0.0097501586209599	0.0100254746440628	0.0100985396914669	0.0100097252220357	0.00998196646121879	0.0100956422505389	0.0102539527861561	0.0103304930081859	0.0102930009548578	0.0102078365749547
flux1:	0.660321441843183	0.00591155953120918	0.00589927749670357	0.00597090623238179	0.00608543914131227	0.00617718215951505	0.00619662367283438	0.00613706216797726	0.00604064247695576	0.00597990231893406	0.00601240873740654	0.00613574260250188	0.00628560397340073	0.00638074522107876	0.00637715624012814	0.00630116867186985	0.0062447189664752	0.00630426973491182	0.00648955081124835	0.00669721427318166	0.00680512639381319	0.00680849066143727	0.00685462457447677	0.00707559546091278	0.0073190304884251	0.00733207024859491	0.00750417043602447	0.00795324866441273	0.00794176031904425	0.00868392911578927	0.0093809899298401	0.00858867275225169	0.00793454836055979	0.00890525439342533	0.00943838433237113	0.0093247170920649	0.00964500537886332	0.00997558535352293	0.00980765905072596	0.00993169105451301	0.010221995756303	0.0102976382480994	0.0102001228635905	0.0101647584998029	0.0102812101579493	0.0104516291311847	0.0105414042302288	0.0105103342566991	0.0104221431310694
flux1:	0.660583890746936	0.00580117131514471	0.0057843212591794	0.00585561256375358	0.00597432024434936	0.00607231315461028	0.00609680981168182	0.00603881124333986	0.00594013959691845	0.00587537810276307	0.00590557555573562	0.00603073707409178	0.00618613963615642	0.00628816203743125	0.00629044831539124	0.00621789467654816	0.00616250056061341	0.0062228821776618	0.00641125680318415	0.00662415961470874	0.0067378423434669	0.00674821619004566	0.00680527769389466	0.00704189846249702	0.00730005295169092	0.00731482886885644	0.00748506857022144	0.00795589227381035	0.00795319792979457	0.008727158676911	0.00944197112295645	0.0086653976890985	0.00802034588551799	0.00900677561229939	0.00955613695310103	0.00944281306837617	0.0097814850464793	0.0101300897783728	0.00996716744815063	0.0101050346745776	0.0104116465745909	0.0104907469845454	0.010384412559122	0.0103405170053864	0.0104587520689708	0.0106409295835924	0.0107445024815196	0.0107210274707102	0.0106309047503634
flux1:	0.660846339650689	0.00566847258723132	0.00564698979092845	0.00571746421977743	0.00583974908767173	0.00594364637096743	0.00597335070452058	0.00591753240165762	0.00581734912034256	0.0057489735436977	0.00577669749745624	0.00590310473521226	0.00606346557520786	0.00617220384333525	0.00618083078651409	0.00611264690152634	0.00605917650449393	0.00612066737266575	0.00631180722043056	0.00652944031151689	0.0066486214863213	0.00666621918720936	0.0067349389505989	0.00698816330509661	0.00726205394119516	0.00727936577912099	0.00744740380091706	0.00794013205391865	0.007946412293744	0.00875260371145385	0.00948521402719615	0.00872791819340751	0.00809476180549346	0.00909691692775406	0.00966333608338723	0.00955068865362836	0.00990724635324205	0.0102739588365573	0.0101166889785032	0.0102693400647223	0.0105935447268714	0.0106771430706648	0.010562092800705	0.0105088502177895	0.0106277809009494	0.0108211057924792	0.0109387530745673	0.010923890871601	0.0108329924490595
flux1:	0.661108788554442	0.00551282909282989	0.00548675873501578	0.00555597872637526	0.00568119276455637	0.0057905368811241	0.00582549489638884	0.00577243704259053	0.0056715356447136	0.00560005982612741	0.0056252363246505	0.00575232816828414	0.00591700678037475	0.00603219086592335	0.00604752339605276	0.00598459765227171	0.00593394099591632	0.00599688295321056	0.00619052424173426	0.0064124174254937	0.00653680395165665	0.0065617268582603	0.00664267077584134	0.00691333220124607	0.00720396880150713	0.00722475822392043	0.00739041704369945	0.00790525423410331	0.00792067603484443	0.00875942162029707	0.00950971124878906	0.00877527209051095	0.0081570046593335	0.00917492774215654	0.00975952803098826	0.00964806847688918	0.0100219745300048	0.0104067283969922	0.0102555891877685	0.0104237749358917	0.0107667929732993	0.0108560758792374	0.0107326630576119	0.0106694234657135	0.0107879161481245	0.0109915327089243	0.0111232226582319	0.0111177889895102	0.0110272852118516
flux1:	0.661371237458196	0.00533376493422422	0.00530326750183326	0.00537084057890153	0.00549828469554474	0.00561250137117527	0.00565264445465338	0.00560288038853611	0.00550209929166801	0.00542813994991648	0.00545078774725739	0.0055780296456815	0.00574633188490492	0.00586758287685916	0.00588987023203966	0.00583302151649191	0.00578607195663779	0.00585086313275077	0.00604680925231881	0.00627253608654486	0.00640181449075153	0.00643404190784843	0.0065275890265455	0.00681636703897596	0.00712471297973322	0.00715004609187178	0.00731333107536099	0.00785051664618798	0.0078752471093448	0.00874672874565374	0.00951438565395677	0.00880640259481816	0.0082061764669319	0.00923991791440384	0.00984416398257173	0.00973460213140915	0.0101253637201749	0.0105279667315322	0.0103832620120607	0.0105675258168279	0.0109304901048368	0.0110267760287728	0.0108956265404805	0.0108219640798667	0.0109389031010609	0.0111517475660376	0.0112971340772042	0.0113017019900827	0.0112127282801889
flux1:	0.661633686361949	0.00513101254629905	0.00509636400199418	0.00516194302794977	0.00529086687420161	0.00540926305099352	0.00545440222781614	0.00540840874462231	0.00530862037806571	0.00523288966696736	0.00525311929825875	0.00538000757421278	0.00555118980240186	0.0056780172681126	0.00570737996239592	0.00565733752056296	0.00561497342425105	0.00568205838630161	0.00588017725985628	0.00610935530767727	0.00624319268596417	0.00628257825781065	0.00638890276455028	0.00669628623615315	0.00702321334907326	0.0070542610669657	0.00721537400165618	0.0077751637370559	0.00780938797665868	0.00871361768228806	0.00949810900543357	0.00882017020935189	0.00824127466561708	0.00929086110700173	0.00991659442270513	0.0098098480252986	0.010217103001724	0.0106372745234586	0.0104991287828603	0.0106997996410351	0.0110837389214255	0.0111884604606348	0.0110504847226605	0.0109662508226304	0.0110806104847862	0.0113014650302945	0.0114598983157371	0.0114747658285641	0.0113883708804774
flux1:	0.661896135265702	0.00490457125965788	0.00486615842211793	0.00492943973128738	0.00505904269801835	0.0051808075136951	0.00523063020304491	0.00518881810601992	0.00509091590014375	0.00501421066363136	0.00503222047753056	0.00515828479608851	0.00533155787628516	0.00546335895114617	0.00549977884815045	0.00545716489778522	0.0054202314265697	0.00549008757058963	0.00569030286965377	0.00592258962354405	0.00606063600639354	0.0061069100495853	0.00622596702164132	0.00655221563052614	0.00689845671408697	0.00693647371374177	0.00709581898958158	0.00767846156017347	0.00772240377794293	0.00865919965482082	0.00945975088256514	0.00881539480551377	0.00826122337026683	0.00932663135293931	0.00997608695423756	0.00987328125009919	0.0102968750646353	0.0107342949621762	0.0106026460871465	0.0108198279146671	0.0112256521654427	0.0113403337982556	0.0111967245779912	0.0111020886693878	0.0112130054789796	0.0114405650422853	0.0116111185457323	0.0116362860065456	0.0115533786242991
flux1:	0.662158584169456	0.00465477237874775	0.00461308435939718	0.00467380472197785	0.00480323877445377	0.00492744788899578	0.00498151741742713	0.00494422276909876	0.00484910658095549	0.00477229460398255	0.00478836351737871	0.00491316694277388	0.00508769978628445	0.00522376039296115	0.00526707463003147	0.00523238996657079	0.00520168016861906	0.00527479901693436	0.00547707447471347	0.00571215920944218	0.00585405173132612	0.00590682901301806	0.00603834333788705	0.00638344858373614	0.00674955035466892	0.00679585217882854	0.00695403422110858	0.00755974657887582	0.00761369251449057	0.00858266434850861	0.00939825018439803	0.00879092197660318	0.00826492972439737	0.00934606690384156	0.0100218633098855	0.00992432275847033	0.0103643669010729	0.0108187316517863	0.0106933224963764	0.0109268756103615	0.0113553581961828	0.0114815877121768	0.0113338017348819	0.0112292734438469	0.0113361102244762	0.0115690558518867	0.0117505675150902	0.0117857260769872	0.0117070224637491
flux1:	0.662421033073209	0.00438234832612192	0.00433796498924271	0.00439589827612668	0.00452427312914569	0.00464989667554697	0.0047076549088321	0.00467513152435516	0.00458369196678691	0.00450769523785255	0.0045221716982015	0.00464530769970851	0.00482023016749388	0.00495972873713723	0.00500962789193712	0.00498324012980041	0.0049594740867498	0.00503633611693136	0.00524065235244439	0.00547824395675161	0.00562361238449522	0.0056824040227032	0.00582586181006221	0.00618950914028548	0.00657578750578138	0.00663172433164269	0.0067895352974404	0.00741847931766316	0.00748279765700203	0.00848334562300033	0.00931269644422091	0.00874570237658367	0.00825135556308674	0.00934804953604573	0.0100531472190956	0.00996238232082506	0.0104192887621649	0.010890369703101	0.0107707417124334	0.011020255808384	0.0114720086118594	0.0116114010689085	0.0114611242744941	0.01134755348077	0.0114499481217821	0.0116870200791823	0.0118781452481636	0.0119226778292734	0.0118486520565963
flux1:	0.662683481976962	0.00408850357230549	0.0040420818420481	0.00409703597731013	0.00422342688961687	0.00434934127036729	0.00441011476534038	0.00438252844459832	0.004295630350926	0.00422140502809852	0.0042346914792619	0.00435577729467741	0.00453018237390152	0.00467219634689557	0.00472822684474508	0.00471036050292388	0.0046941611671781	0.00477520307128365	0.00498152656314803	0.00522133705413817	0.00536980940175517	0.00543403702661959	0.00558867895171935	0.00597021234833795	0.00637671058769082	0.00644363548630537	0.00660203271375087	0.00725429354688639	0.00732945360538486	0.00836078059836775	0.00920240638565548	0.00867887023875444	0.0082195915578203	0.00933158462195303	0.0100692128922282	0.00998690495253559	0.0104613955884582	0.010949094196591	0.0108345877914747	0.0110993496731128	0.0115747898417927	0.0117289439972385	0.0115780423319509	0.0114565965229905	0.0115544904966935	0.0117945550398248	0.0119938279156893	0.0120468239305474	0.011977665203735
flux1:	0.662945930880715	0.00377498566722868	0.00372724416302748	0.00377905856485665	0.00390251678000573	0.00402752044450669	0.0040905304681946	0.00406795529172634	0.00398642025582514	0.0039149327832951	0.0039274649097626	0.00404613084676734	0.0042190761316336	0.00436259134085178	0.00442416174158819	0.00441488921082097	0.00440675385620258	0.00449232768958526	0.00470057181900507	0.00494229489276391	0.00509350122616034	0.00516251137388101	0.00532732765018015	0.00572571760175094	0.00615216676450224	0.00623139621055017	0.00639146939510863	0.00706703383198354	0.00715361692732468	0.00821475187288853	0.00906698300962123	0.00858980817765804	0.0081689211540381	0.00929586805670306	0.0100694246351485	0.00999741041769059	0.0104905046361604	0.0109949004951424	0.0108846672601839	0.0111636299558237	0.011662939974867	0.0118333885557543	0.0116838478756956	0.0115559692140133	0.0116496140309169	0.0118917192860759	0.0120976198677375	0.0121579047868569	0.0120934857267322
flux1:	0.663208379784469	0.0034441554263006	0.00339585748782403	0.00344440080864072	0.00356396643209288	0.0036867996404689	0.00375117624512984	0.0037335930091255	0.00365818069745818	0.00359037946144661	0.00360259967967443	0.0037184742107923	0.00388898278647192	0.00403290559615863	0.00409929614118875	0.00409852870109143	0.00409879554997821	0.00418911999744324	0.00439909841906509	0.00464238216748665	0.00479595442257418	0.00486903132655269	0.00504275831259713	0.00545657356797055	0.00590235347803138	0.0059951184484508	0.00615804695818976	0.00685677830776442	0.00695548064045177	0.00804530747429266	0.00890634945921769	0.00847818939195735	0.0080988648232277	0.00924033027179007	0.0100532612619977	0.00999351798348396	0.0105065042023597	0.01102789257811	0.0109209233324353	0.0112126851846749	0.0117357709300252	0.011923927517282	0.011777787215398	0.0116451340359512	0.0117350768154871	0.0119784952238096	0.0121895189990011	0.0122556993191398	0.0121955595914283
flux1:	0.663470828688222	0.00309905579544925	0.0030509906017148	0.00309615828903518	0.00321087520525619	0.0033302436102943	0.00339504370974884	0.00338234031970072	0.0033137281574095	0.00325051026636775	0.0032628353412046	0.00337552618843106	0.0035425870334612	0.00368575885774976	0.00375613353755675	0.00376361198456629	0.00377242244127034	0.00386752728666931	0.00407890028351186	0.00432331321704161	0.00447887897679049	0.00455525437499196	0.00473637307625765	0.00516375610540934	0.00562785506910514	0.00573524219658781	0.00590224329707296	0.00662384833085253	0.00673547379014501	0.00785275925754606	0.00872075661293308	0.00834399439654334	0.00800920053468357	0.00916465392882297	0.0100203236716403	0.00997495311040419	0.0105093508792796	0.0110482682410475	0.0109434389583193	0.0112462412744265	0.0117926947737391	0.0119998011578262	0.0118590863433553	0.0117234649748171	0.0118105166354747	0.012054773348427	0.0122695013531744	0.0123400247872988	0.012283373900137
flux1:	0.663733277591975	0.00274347869388642	0.00269644001692612	0.00273815110762549	0.00284708343213486	0.00296168510711582	0.00302591421746093	0.00301788767711014	0.0029566486325309	0.00289882186870781	0.00291160511412718	0.00302067687944816	0.00318324487044386	0.0033244584688106	0.00339787888844479	0.00341316388485639	0.00343042172413412	0.00353008743100393	0.00374230236377428	0.00398729218010192	0.00414446084671215	0.00422331998783199	0.00441005683897187	0.00484870265567838	0.00532967441470565	0.00545255810973209	0.00562482714526383	0.00636881088201881	0.00649425285400581	0.00763766621233581	0.00851077001260013	0.00818750581092213	0.00789996246906325	0.00906876878056932	0.00997032894392367	0.00994153802014019	0.0104990559796685	0.0110562929970715	0.0109524277058042	0.0112641775453906	0.0118332518406665	0.0120603302137021	0.0119269867089235	0.0117902794228604	0.0118754701911808	0.0121203582109604	0.0123375252911662	0.012410754920275	0.0123564968634726
flux1:	0.663995726495728	0.00238202787521663	0.002336790118532	0.00237498278704308	0.00247723232757991	0.00258578766063361	0.00264842470782756	0.00264478429479341	0.00259136284494845	0.00253960351615258	0.00255309271784664	0.00265804195764995	0.00281503750673717	0.00295305429088577	0.00302849473568461	0.00305095756000154	0.00307628721617459	0.00317998220786977	0.00339220967562587	0.00363705480359753	0.003795395355498	0.0038758789000003	0.00406620917049843	0.00451334719766771	0.00500926477695486	0.00514823270965172	0.00532687650504546	0.00609248202989868	0.00623269388733867	0.00740081299575531	0.00827724657384373	0.00800928982926554	0.00777142524015162	0.0089528328100576	0.0099030982751757	0.00989317270816129	0.0104756648410281	0.0110522670913314	0.0109482139265203	0.0112665350000626	0.0118571375692896	0.012104951732514	0.0119807870231432	0.011844880731951	0.0119294075951046	0.0121749910453541	0.0123935500798888	0.0124678499234018	0.0124146306444559
flux1:	0.664258175399482	0.00202017343612955	0.00197746500596843	0.00201209069738462	0.00210681496100468	0.00220809866178464	0.00226812308126111	0.002268494428307	0.00222318134740867	0.00217798957617698	0.00219228246147218	0.00229251140555342	0.00244281972936199	0.0025763872537729	0.00265275054404169	0.0026815653846312	0.00271427202973829	0.00282109074005373	0.00303215862157069	0.00327591339134747	0.0034349237884726	0.00351612564614839	0.00370777962089772	0.0041601586229486	0.00466856627188542	0.00482384183306039	0.00500980678279532	0.00579593967491729	0.00595189410727838	0.00714319491560274	0.00802131327004483	0.00781017546210354	0.0076240839009849	0.00881721165437039	0.00981854795394105	0.00982981575376742	0.0104392348443646	0.0110364915758189	0.010931205697884	0.0112535159431127	0.0118642247782157	0.0121332536996148	0.0120198856207107	0.011886604107812	0.0119717736873945	0.0122183803372592	0.0124375597943705	0.0125113878888749	0.0124576645933401
flux1:	0.664520624303235	0.00166429022193733	0.00162476490604443	0.00165578133709797	0.00174221174847222	0.00183508610649982	0.00189150641334343	0.00189543651077858	0.00185834380374727	0.00181999860819616	0.00183499830601973	0.00192978868651006	0.00207225874820217	0.00220012762282734	0.00227626155132307	0.00231040075403277	0.00234943508676767	0.00245804013420817	0.00266636826607165	0.00290780351576542	0.00306687267287792	0.00314783395443496	0.00333830576864098	0.00379218247658784	0.00431004856151017	0.00448141469796855	0.00467541124745251	0.00548055107064384	0.00565318876522096	0.0068660182766696	0.00774435815982632	0.00759124183593052	0.00745864001626864	0.0086624677455671	0.00971669185741786	0.0097514744942309	0.0103898186226517	0.0110092395297279	0.0109018651881924	0.0112254753429778	0.0118545785051425	0.0121450042362803	0.0120438179643488	0.0119148585242922	0.012002027105898	0.012250230368849	0.012469581968261	0.0125415857759981	0.0124857149646994
flux1:	0.664783073206988	0.0013216685534741	0.00128587631804738	0.00131324012952089	0.00139070029395063	0.00147414881786527	0.00152603193141264	0.00153299548877981	0.00150403348307926	0.00147255071198597	0.00148792413460422	0.00157641283568311	0.00170985616613508	0.00183079584025124	0.00190551018428077	0.00194374392054018	0.00198767453927445	0.00209624650531979	0.00229978535369631	0.00253732726728559	0.00269569125685118	0.00277539048839896	0.00296194924379251	0.00341308202974637	0.00393675715271948	0.0041234862110212	0.00432591174884252	0.00514801586837796	0.00533818433816803	0.00657072002688812	0.00744803921606336	0.00735381999214707	0.00727600110271516	0.00848936671659777	0.00959766077254535	0.00965821169674196	0.0103274579126288	0.0109707372443868	0.0108606811182288	0.0111829054184576	0.0118284614045694	0.0121401718271878	0.0120522849846266	0.0119291589535706	0.0120196696932741	0.0122702591927208	0.0124896918449215	0.0125587998371777	0.0124991391187195
flux1:	0.665045522110741	0.00100048225252795	9.68841561190058e-4	9.92501851121491e-4	0.00106042587484175	0.0011335865400037	0.00118008739271586	0.0011894954732291	0.00116835467020679	0.00114345135973952	0.00115859376993316	0.00123975226129781	0.00136294218053709	0.00147575540136466	0.0015478396900119	0.00158874140112864	0.0016357373989503	0.00174193573239276	0.00193811299664776	0.00216978386930659	0.00232647860429529	0.00240381827647907	0.0025835209368963	0.00302717058823275	0.00355235608347407	0.00375315004020972	0.00396401262737436	0.00480041980392064	0.00500880347201918	0.0062590042648705	0.00713430970456422	0.00709950977077905	0.00707729557072005	0.00829890244381241	0.00946173899011801	0.00955017138215536	0.0102521910680132	0.0109211578632484	0.0108081469413686	0.0111264155656468	0.0117863288510163	0.0121189342659666	0.0120451697842755	0.011929145969812	0.0120242622226479	0.0122782011574166	0.012497997020193	0.0125634997713547	0.0124985170436104
flux1:	0.665307971014495	7.09696874737616e-4	6.8247113261129e-4	7.02365399884743e-4	7.6031644306794e-4	8.22513972585596e-4	8.62905276347465e-4	8.74117555896829e-4	8.60258228674509e-4	8.41327191493169e-4	8.55336389719909e-4	9.27956181618615e-4	0.00103962840216075	0.0011431646299194	0.00121140704293395	0.00125336582959087	0.0013011919515056	0.00140213053825888	0.00158781013243845	0.00181117548589579	0.00196498858581182	0.00203877813137971	0.00220848376637872	0.00263942389621688	0.00316115600910795	0.00337410085508059	0.00359294669955822	0.00444028906805629	0.00466733216132522	0.00593288704079219	0.00680545213463127	0.00683020606519008	0.00686389931724134	0.00809233524696033	0.00930941329880404	0.00942762104943809	0.0101640740047377	0.0108606271751287	0.0107447465540862	0.0110567098246987	0.0117288140780951	0.0120816755177636	0.0120225423229916	0.0119145929424932	0.01201542664622	0.0122737940509262	0.012494602744678	0.0125562169555726	0.0124845996862539
flux1:	0.665570419918248	4.58901367382557e-4	4.36182283421568e-4	4.52236406510389e-4	4.99925769089093e-4	5.50702639588352e-4	5.84405054978911e-4	5.96747369609816e-4	5.89400011149262e-4	5.75498430459213e-4	5.87162014223612e-4	6.49848659455548e-4	7.48704812281467e-4	8.41873429778641e-4	9.05081428297756e-4	9.46322390484896e-4	9.92348839289679e-4	0.00108458979043055	0.00125604800596586	0.00146817495747993	0.00161759986618749	0.00168653540856562	0.00184292064648264	0.00225546042110239	0.0027681148718767	0.00299065213950303	0.00321650022594377	0.00407063221162863	0.00431645665253486	0.00559473660845892	0.00646410787405438	0.00654812369397921	0.00663746491579058	0.00787123204678968	0.00914142506398427	0.00929100257882394	0.0100632110925264	0.010789238702889	0.0106709472825443	0.0109745636772486	0.0116567046752139	0.0120289711589581	0.0119846535300421	0.0118854037727425	0.0119928390006702	0.012256755855898	0.0124795637984733	0.012537473397011	0.0124582305104499
flux1:	0.665832868822001	2.58049830053611e-4	2.39750315890647e-4	2.51884063327388e-4	2.89191174305032e-4	3.28337323220177e-4	3.54950597408579e-4	3.67739554660873e-4	3.65919096620602e-4	3.55774587321469e-4	3.63573601950913e-4	4.14752022609327e-4	4.99468213348443e-4	5.81252931059024e-4	6.38276475509038e-4	6.76889932864191e-4	7.18118745864608e-4	7.97687924228919e-4	9.50611684553623e-4	0.00114804365419502	0.00129123939966002	0.00135388114940805	0.00149345717238314	0.00188147876478244	0.00237879914903633	0.00260771679923251	0.00283900451507392	0.00369495604198192	0.0039592773556177	0.00524729503034655	0.0061132877632935	0.00625580775428643	0.00639994133460232	0.00763749422346823	0.00895881365529446	0.00914098081159453	0.009949790042745	0.0107070735324149	0.0105871981196613	0.0108808012465684	0.0115709124088157	0.0119615641831762	0.0119319214606817	0.0118416057609768	0.0119562197168247	0.0122267597402723	0.0124528332477697	0.0125077030637962	0.0124202523305734
flux1:	0.666095317725754	1.17107010308556e-4	1.02965707053003e-4	1.11104946463981e-4	1.38098632126937e-4	1.6568008682806e-4	1.85015913007377e-4	1.97592203736811e-4	2.0012844653238e-4	1.92165484714513e-4	1.94297482911117e-4	2.32231528262362e-4	3.01474478812994e-4	3.70950808806041e-4	4.20709275577854e-4	4.54689810990049e-4	4.87799612751943e-4	5.50227232982525e-4	6.79739094586181e-4	8.58491770137684e-4	9.93252038611003e-4	0.00104800099281234	0.0011671329501554	0.00152414544479807	0.00199929724167206	0.00223074146353352	0.00246528531395756	0.0033172446163665	0.00359928980962789	0.00489366921566034	0.00575635105918982	0.00595611733066999	0.00615357215226618	0.00739335940129398	0.00876293973942557	0.0089784780555916	0.00982411376738995	0.0106142198754473	0.0104939301660217	0.0107762731989384	0.0114724385813324	0.0118803335872564	0.0118649124107525	0.0117833423544913	0.0119053287081264	0.0121834172877417	0.0124142204233972	0.012467179797561	0.0123714145319783
flux1:	0.666357766629508	4.56013630753075e-5	3.52000824824556e-5	3.92963744770378e-5	5.62577095997009e-5	7.26444966289426e-5	8.47618356313235e-5	9.65334726896893e-5	1.02119413711307e-4	9.45082419031506e-5	8.89322526801953e-5	1.11761279905537e-4	1.6421479367295e-4	2.20572733895122e-4	2.62086826624979e-4	2.89383117948859e-4	3.10793857314349e-4	3.51183002606142e-4	4.51896826879725e-4	6.07479748402089e-4	7.31215132467264e-4	7.76291608763776e-4	8.71221795667559e-4	0.00119043224790606	0.00163608235916472	0.0018655912925445	0.00210056675652935	0.00294189564226521	0.00324032791267947	0.00453728464353247	0.00539694541956512	0.00565217471213124	0.00590086342853848	0.00714136740154154	0.0085554798836461	0.00880468476567889	0.00968662274443224	0.0105107882116546	0.0103915561992402	0.010661835070792	0.0113623370396593	0.0117862582433543	0.011784319369006	0.0117108692345468	0.0118399710991813	0.0121262787155056	0.0123633695798165	0.0124159654739009	0.0123122956440355
flux1:	0.666620215533261	5.21020327715748e-5	4.48964280938292e-5	4.49541217475413e-5	5.24010085951124e-5	5.82946774714987e-5	6.35380278330344e-5	7.40340616557113e-5	8.12928142117794e-5	7.20219049715656e-5	5.65270116176704e-5	6.23217944218807e-5	9.67260627052947e-5	1.39300081841219e-4	1.71730036575873e-4	1.903063284389e-4	1.96265149767342e-4	2.09390090844585e-4	2.75500023999303e-4	4.02967158374984e-4	5.12704413687057e-4	5.46131704489933e-4	6.1300809907859e-4	8.87409224261179e-4	0.00129582920688485	0.0015183890933873	0.00175033325087911	0.00257361524678136	0.00288647104486272	0.00418180199868413	0.00503890817542969	0.00534727886142669	0.00564451803009947	0.00688428727048771	0.00833838887382098	0.00862104094260869	0.0095379034578308	0.010396919727512	0.010280467228205	0.0105383255539596	0.0112416766255055	0.0116803782357397	0.0116909390813224	0.0116245548732331	0.0117600161994622	0.0120548552011916	0.0122997670534756	0.012353888572011	0.0122432529883587
flux1:	0.666882664437014	1.43649467939571e-4	1.39012232661835e-4	1.35122574600008e-4	1.33835932321694e-4	1.30296803318482e-4	1.29337397130645e-4	1.38271743076064e-4	1.45841534403361e-4	1.32813425464834e-4	1.05111492696437e-4	9.19507967926024e-5	1.07156337121684e-4	1.35464284944329e-4	1.58155370068139e-4	1.66065020288686e-4	1.52753519151174e-4	1.3318818251026e-4	1.58591710257811e-4	2.52622932415635e-4	3.45024693101734e-4	3.64621513192442e-4	3.99533168952247e-4	6.22005859884235e-4	9.85195533402272e-4	0.00119531919938557	0.00142015890686967	0.00221727871874338	0.00254192292378972	0.00383100408104289	0.00468613703922028	0.0050447892348718	0.0053873399895874	0.00662501005812663	0.00811383200414462	0.00842918837311784	0.00937868146117935	0.0102727881174382	0.0101610254872187	0.0104065445197654	0.0111115044857058	0.0115637553019316	0.0115856477353175	0.0115248840035127	0.0116654281728221	0.0119686633036551	0.012222779155184	0.0122805576416115	0.0121644056037109
flux1:	0.667145113340768	3.25181611229133e-4	3.22456539342831e-4	3.14837699925901e-4	3.05888765395681e-4	2.94362569068948e-4	2.8824172707444e-4	2.95585629335513e-4	3.02220979922807e-4	2.83369763584473e-4	2.41211285205023e-4	2.07278952862407e-4	2.02315700142035e-4	2.16107340593242e-4	2.28642954892787e-4	2.24113628484562e-4	1.87775287477234e-4	1.30050082530087e-4	1.0850352872826e-4	1.63517020693041e-4	2.34924543840396e-4	2.38309767718375e-4	2.37330072287288e-4	4.00757777997399e-4	7.10584790336515e-4	9.02411532207288e-4	0.00111551865029072	0.00187777000673702	0.00221087462978797	0.00348866595793486	0.00434244476916531	0.00474799240885134	0.0051321187826089	0.00636641907274797	0.00788409500408346	0.00823089939009185	0.00920980079217166	0.0101385969750375	0.0100335551151746	0.0102672311715169	0.0109728113774511	0.0114374335074495	0.0114693742901187	0.0114124601775727	0.0115563028780082	0.0118672860461441	0.0121317167745685	0.0121954075990207	0.0120756501647993
flux1:	0.667407562244521	5.99006641742144e-4	5.97571027911239e-4	5.86612339659143e-4	5.71390067506367e-4	5.53732999376611e-4	5.4390595029389e-4	5.49966360807325e-4	5.54652011715367e-4	5.28078973111386e-4	4.69389038460534e-4	4.13089430623522e-4	3.87249739342305e-4	3.86564235453006e-4	3.88825777923576e-4	3.70354505158297e-4	3.07439107975903e-4	2.06221702339857e-4	1.31523774155461e-4	1.41817068741757e-4	1.88317139162723e-4	1.72929492023773e-4	1.32167468745691e-4	2.29558545223203e-4	4.7790878496536e-4	6.45323590639275e-4	8.41597147846578e-4	0.00155981538549591	0.00189736621624614	0.00315842410172755	0.004011415623297	0.00445996780449897	0.00488150774192473	0.00611125401871474	0.00765148301421654	0.00802799208201934	0.00903219405912196	0.0099945763760262	0.00989833321774637	0.0101210434869308	0.010826499997095	0.011302401000662	0.011343070126268	0.0112880024066962	0.011432902597797	0.0117504408403172	0.0120259171692002	0.0120977708035262	0.0119767036466133
flux1:	0.667670011148274	9.64377203160406e-4	9.63709324791294e-4	9.5001740287246e-4	9.3025430764692e-4	9.08754719633055e-4	8.97132153459808e-4	9.02631995570322e-4	9.04704517306947e-4	8.68826421809284e-4	7.91855511207635e-4	7.11942802635399e-4	6.64875011475215e-4	6.50104990961073e-4	6.42336177987949e-4	6.08790722986782e-4	5.16110175294218e-4	3.66402965061097e-4	2.32599071920232e-4	1.9251396197698e-4	2.10029140681329e-4	1.73163075412928e-4	8.88218526953309e-5	1.13435408032604e-4	2.92368810830077e-4	4.29137447751198e-4	6.03110796931355e-4	0.00126782632022172	0.00160516032446529	0.00284365959699147	0.00369628091541394	0.00418346920058218	0.00463791217143765	0.00586198666757144	0.00741822130827206	0.00782224388409649	0.00884684891612972	0.00984098245355966	0.00975558468593495	0.00996854078847079	0.0106733574339394	0.0111595537395837	0.0112076741389144	0.0111523311665189	0.0112956795762319	0.0116180421270111	0.0119048298919915	0.0119869607461366	0.0118671623317377
flux1:	0.667932460052027	0.00141721860069458	0.00141696638117728	0.00140141013241195	0.00137920416325888	0.00135659823079778	0.00134558181498893	0.00135173682462886	0.00135100719957644	0.0013047096507788	0.00120819155477174	0.00110390590614316	0.00103571290503676	0.00100767089989281	9.90542515335648e-4	9.41263546285404e-4	8.16151116412644e-4	6.1349545731617e-4	4.15092890937782e-4	3.19196944340432e-4	3.03596077681838e-4	2.42453249322961e-4	1.10893754386271e-4	5.63642988076866e-5	1.5827053840667e-4	2.58185526916446e-4	4.04154699340064e-4	0.00100576343294476	0.00133763762760641	0.00254740666108027	0.00339982679810122	0.00392083561126739	0.00440340078504981	0.00562072327748248	0.00718636909090836	0.00761531486287812	0.00865477654671095	0.00967810272509723	0.00960548380959215	0.0098101716127344	0.0105140330233051	0.0110096624299504	0.0110640735728888	0.0110063408184326	0.0111452807055398	0.0114702469576063	0.0117680930371093	0.0118623547433473	0.0117465652192449
flux1:	0.668194908955781	0.0019500540996413	0.00195010046818215	0.00193385129157298	0.00191168052645479	0.00189115837153462	0.00188366553217819	0.0018922512423124	0.00188912020242455	0.00183190653163283	0.00171521342678404	0.00158641479102786	0.00149775002249008	0.00145773137472045	0.00143240083260166	0.0013672975950862	0.00120776056209289	9.48435758284385e-4	6.80617802166128e-4	5.23893086582641e-4	4.71116723684301e-4	3.82870590717196e-4	2.00677665730039e-4	6.11340381731595e-5	7.88827543975087e-5	1.35913885172623e-4	2.48081680773992e-4	7.77028527193726e-4	0.00109771873995377	0.00227229173463272	0.00312434061274677	0.0036739392582197	0.0041796493813348	0.00538914350522597	0.00695775412714436	0.00740868903128334	0.00845698628472649	0.0095062679210049	0.0094481644198356	0.009646268874478	0.010349023013253	0.0108533444192997	0.0109130625104441	0.0108509583585426	0.0109825290635377	0.0113074746736642	0.0116155880714864	0.011723463443233	0.0116144511151824
flux1:	0.668457357859534	0.00255215471744679	0.00255267464403281	0.00253723742205413	0.0025179636105491	0.00250316165326973	0.00250263424309974	0.00251603584380943	0.00251159255869494	0.00244371713828656	0.00230700008850024	0.00215428871115355	0.00204644056711277	0.00199627563330506	0.00196443454779119	0.00188406553210643	0.00168892005769736	0.00137012408314623	0.00102895008964971	8.06978269157955e-4	7.13171754678576e-4	5.95041271907996e-4	3.59088964792158e-4	1.29263502550928e-4	5.63440692458386e-5	6.47862188869894e-5	1.37415290466163e-4	5.84386182889111e-4	8.87811817124083e-4	0.00202050181284434	0.0028715944576456	0.00344417121730562	0.00396791933932666	0.00516847840053551	0.00673393114239669	0.00720363753293426	0.00825446807439968	0.00932586863302618	0.00928373832633882	0.00947705360349099	0.0101786634227959	0.0106910427352835	0.01075530153482	0.0106870916849233	0.0108083825425965	0.0111303966931547	0.0114474659248311	0.0115699787344512	0.0114704021472982
flux1:	0.668719806763287	0.00320992028805878	0.00321142402147782	0.00319865389318858	0.00318551029796828	0.00318048519271074	0.00319087637091635	0.00321211380030412	0.0032082078788537	0.00313078188804277	0.00297508413452798	0.0027998960292554	0.00267485098163305	0.00261693894667986	0.00258084147285806	0.00248647132213984	0.00225544843762866	0.00187544772126372	0.00145802643335801	0.001167158968406	0.00102880487400415	8.78132335773641e-4	5.85645214227001e-4	2.60969895861428e-4	9.16162782619695e-5	4.62270985188947e-5	7.37945560507449e-5	4.2991187755715e-4	7.09780822685476e-4	0.00179377517116356	0.00264285792295337	0.0032324585926425	0.00376906711242622	0.00495952295213979	0.00651616209858641	0.00700120268766783	0.00804818180324967	0.00913737292112861	0.00911231968183845	0.00930264738791757	0.0100031321493698	0.0105230146075235	0.0105912832356485	0.0105155734712966	0.0106238744893215	0.0109398980740337	0.0112641426841149	0.0114017967965443	0.0113140711245083
flux1:	0.66898225566704	0.00390747545492534	0.00391083223275422	0.00390293177952361	0.00389949052715626	0.00390867005345683	0.00393440391833698	0.00396712478357287	0.00396640171299646	0.00388145952624066	0.00370879019247116	0.00351345628577641	0.00337393154401691	0.00331124859448099	0.00327371388038645	0.00316733877509327	0.00290115191410119	0.00245938939634918	0.00196401442675138	0.00160151740204276	0.00141555892507912	0.0012298869874354	8.78494981136303e-4	4.55182224796347e-4	1.84479246637734e-4	8.06000087915788e-5	5.79459848795724e-5	3.14961007602853e-4	5.64927383365972e-4	0.00159340454888511	0.00243892783282713	0.00303930234747	0.0035835759150667	0.00476267322252523	0.00630541278023373	0.0068021979059241	0.0078390503811104	0.00894133972179198	0.00893405116849661	0.00912309232415985	0.00982246074749955	0.0103493314990669	0.0104213085160124	0.0103371085225665	0.0104300450132449	0.010737017728467	0.0110662688787881	0.0112190182797521	0.0111451947963684
flux1:	0.669244704570794	0.00462744150711113	0.00463387810451993	0.00463336965749894	0.00464348407517636	0.00467159091951639	0.00471749027006651	0.00476592420495266	0.00477181550436771	0.00468233124682134	0.00449568871458585	0.00428344809734831	0.00413288622059111	0.00406896233289006	0.00403334611379878	0.00391768215303049	0.00361804963808316	0.00311520360453534	0.00254144294472705	0.00210560810839736	0.00186955621381028	0.00164670000016229	0.00123448538569005	7.09592235113425e-4	3.33560591070983e-4	1.67215046005982e-4	8.96782393907674e-5	2.40153079734923e-4	4.53979720933991e-4	0.0014202428951034	0.00226016223986514	0.00286482324998631	0.00341159835477973	0.00457797554891753	0.00610235845053206	0.00660721630350726	0.00762795238981211	0.00873842291126575	0.0087491270397586	0.00893837605568073	0.00963655540911975	0.0101698918377798	0.0102454779184373	0.0101522326890716	0.0102278735709043	0.0105228777683962	0.0108546807150719	0.0110219317453921	0.0109635984895184
flux1:	0.669507153474547	0.00535182560597857	0.00536289474128793	0.0053725632308577	0.00540028155891419	0.00545222712497153	0.00552340624387956	0.00559227616451318	0.00560893778678998	0.00551878430051506	0.00532212153848938	0.00509708230099894	0.00493960294616571	0.00487846405350559	0.00484859713255923	0.00472702962930157	0.00439664963575412	0.00383464020181159	0.00318337562751034	0.00267359237998971	0.00238561167453662	0.00212372347202737	0.00164925995902924	0.00102073544160144	5.36394028958029e-4	3.04362393378779e-4	1.67896770725563e-4	2.05367515457275e-4	3.77085032371748e-4	0.00127470482466737	0.0021065088365591	0.00270880502943512	0.00325299931051012	0.00440517603442704	0.00590739195084859	0.00641664092464385	0.00741571049363017	0.00852936229040845	0.00855780834051302	0.00874845867481964	0.00944522567314593	0.00998444636106301	0.0100637004680796	0.00996128992583312	0.0100182231612348	0.0102986137394988	0.0106303438378167	0.0108109886644872	0.0107691990115571
flux1:	0.6697696023783	0.00606295559860377	0.00608047059646227	0.00610327385831705	0.00615272237293899	0.0062334696174854	0.00633519116320335	0.00642957958205469	0.0064617754332905	0.00637562183538178	0.0061737502119878	0.00594079544841081	0.00578110307585244	0.00572717865512154	0.00570727345105502	0.00558376913942173	0.00522624936849007	0.00460819436147302	0.00388161114531365	0.00329839808416526	0.00295736934255958	0.00265499536356263	0.00211738052863429	0.0013840969243384	7.89502443271967e-4	4.89370177428296e-4	2.90638612505116e-4	2.0975110858691e-4	3.33805943380744e-4	0.00115676204922744	0.00197752347097023	0.00257072819375205	0.00310739158153319	0.00424376219769835	0.00572063019981527	0.00623065165292694	0.00720307349862176	0.00831496031108018	0.00836042705846711	0.00855329807039263	0.00924821847363694	0.00979263447847372	0.00987572013622499	0.00976443119051775	0.00980180407067043	0.0100653162697503	0.0103942999270141	0.0105867781253063	0.0105620118800365
flux1:	0.670032051282053	0.00674438315015348	0.00677031748111897	0.00680926326868103	0.00688449921859378	0.00699889597186651	0.00713639385512468	0.00726156583542493	0.00731449750810665	0.00723764641237807	0.00703607963020939	0.00680072097742386	0.00664397147680076	0.00660197125087862	0.00659650127983998	0.00647548958755211	0.00609523847645864	0.00542536514391215	0.00462689696393803	0.00397189561774578	0.00357745599793868	0.00323358654046206	0.00263246978413141	0.00179423930216525	0.00108850443337522	7.18687875911241e-4	4.55130332527362e-4	2.51740923918796e-4	3.2312593614158e-4	0.00106593675225748	0.00187238099031416	0.00244979375812747	0.00297416174360003	0.00409299406449953	0.00554191876723772	0.00604922744999882	0.00699069253209965	0.00809604649236853	0.00815737823410245	0.00835287079430414	0.00904525450175711	0.00959402860797133	0.00968115743028137	0.00956163519577591	0.00957916116005934	0.009823991326517	0.0101476239330716	0.0103500071890158	0.010342166211329
flux1:	0.670294500185807	0.00738168115249273	0.0074180344941373	0.00747602654542745	0.00758086428009845	0.00773345142463112	0.00791172474382291	0.00807291297267814	0.00815200155171237	0.00809017240196516	0.00789491761813557	0.00766310361180311	0.00751473695809615	0.00748950394380773	0.00750306446218413	0.00738929754363115	0.00699138758436133	0.00627491034207473	0.0054091480326904	0.00468508496438016	0.00423764964266	0.00385176525682152	0.00318737377999822	0.0022449526119966	0.00142824522402811	9.87997941049885e-4	6.57873631905126e-4	3.29108973303999e-4	3.43471557244616e-4	0.00100130150245428	0.00178988632957255	0.00234494174104178	0.00285248885250778	0.00395192762376451	0.00537083792822122	0.00587214644657599	0.00677909458091582	0.00787343444293464	0.00794910165907006	0.00814718659456939	0.0088360636580867	0.00938818235761159	0.00947956135590585	0.0093527473632816	0.00935068410794661	0.00957554171301144	0.00989139578932625	0.010101489301688	0.0101099268284356
flux1:	0.67055694908956	0.00796307287924175	0.00801170898654684	0.00809136812210476	0.00822918512411466	0.00842398713216722	0.00864757357790288	0.00884973504298818	0.00896036565077598	0.00891943587801227	0.00873674419287845	0.00851463518887082	0.00838018485659576	0.00837653487908737	0.0084136953730939	0.00831209889497284	0.00790211488979532	0.00714509161945835	0.00621766687171593	0.00542829279238968	0.00492906345186087	0.00450118003597366	0.00377434490970619	0.00272942674839446	0.00180295331193773	0.00129235785689591	8.94762419161216e-4	4.39035293719173e-4	3.92759678322721e-4	9.61496437233193e-4	0.00172849696570381	0.00225487313128739	0.0027413626828795	0.00381943786747794	0.00520671622132251	0.00569898947857384	0.00656865880316987	0.00764787848587416	0.0077360571111263	0.00793629617929772	0.00862041667067154	0.00917467794907913	0.00927046554820932	0.0091375304534724	0.00911663584800097	0.00932076775266889	0.00962668608103101	0.00984213935297196	0.00986571940773732
flux1:	0.670819397993313	0.00847984861429005	0.0085423141829393	0.00864578418674341	0.00881931706381723	0.0090596254069143	0.00933236566838776	0.0095799230909431	0.00972716711650156	0.00971288733646105	0.00954898000339553	0.00934270485684771	0.00922759731328825	0.00925015689007094	0.00931531719386178	0.00923084446984285	0.00881472992346495	0.00802390977748198	0.0070413656646798	0.00619138112010789	0.00564234704623353	0.00517306198694607	0.00438524523991959	0.00324044609215943	0.00220642263197077	0.00162637215412106	0.00116123210708771	5.782136127152e-4	4.68475663717466e-4	9.44773312431525e-4	0.00168636756140688	0.00217808501204458	0.00263960995416152	0.00369425040144742	0.00504865821244822	0.00552915399162413	0.00635960196115331	0.00742003753319799	0.00751869854846949	0.00772029320945589	0.00839815070339808	0.00895316853264613	0.00905344203293567	0.00891571885874864	0.00887719156322772	0.0090603813883449	0.00935455149401511	0.00957297091639965	0.00961015183829537
flux1:	0.671081846897066	0.00892654803575671	0.00900388538820398	0.00913263685044434	0.00934378026285978	0.0096319427314827	0.00995674995466245	0.0102533339837169	0.0104416671204861	0.0104593697295853	0.0103201591094857	0.0101355707666149	0.0100449295535052	0.0100979844082951	0.0101952457147454	0.0101327465377075	0.00971665979944254	0.00889933401589784	0.00786899317404845	0.00696396955262402	0.00636790590870315	0.00585844553365777	0.00501176748285632	0.00377060299310254	0.00263221643760751	0.00198438931441804	0.00145243681209821	7.4298889832749e-4	5.67783313678109e-4	9.4907166251168e-4	0.00166142372057959	0.00211292629081686	0.00254593595509431	0.00357498934256874	0.00489559158487664	0.00536188436791194	0.00615197865747942	0.00719045285854368	0.00729745294914878	0.00749931263368576	0.00816918782995342	0.00872341198928574	0.0088281469112069	0.00868706871393929	0.00863247958933624	0.00879502595562644	0.00907603377105851	0.00929508971701476	0.00934402416806314
flux1:	0.67134429580082	0.00930091052501553	0.0093934797704766	0.00954812760807805	0.00979775115151673	0.0101349817743707	0.0105136316509716	0.010861841423433	0.0110948772404136	0.011149199088237	0.0110400241672765	0.0108824715267245	0.0108209400276172	0.0109083053188115	0.0110413652380858	0.0110054778321316	0.010595666335801	0.00975953048542974	0.00868936910065776	0.00773567128791875	0.00709613666396648	0.00654840273690456	0.0056456668510772	0.00431252247495824	0.00307388424848554	0.00236071297703463	0.00176344413255668	9.29519742349383e-4	6.8766093026523e-4	9.72125652317762e-4	0.00165146511225845	0.00205767651507186	0.00245898534756901	0.00346024519923974	0.0047463351126396	0.00519632177709776	0.00594569982835366	0.00695954393013668	0.00707270844643214	0.007273528016886	0.00793354638321585	0.00848529426800407	0.00859435406266378	0.00845139768129868	0.00838261654049493	0.00852529400762112	0.00879215579101738	0.00900967781404544	0.00906832082695632
flux1:	0.671606744704573	0.00960361775997287	0.00971094552102939	0.00989109703702958	0.0101788958603768	0.0105651205527334	0.0109980778415055	0.0113992775351341	0.0116795360189785	0.0117741750956894	0.0116995701632282	0.0115737019509343	0.0115452969516633	0.0116702177268128	0.011842295153206	0.0118373655519991	0.0114400621458233	0.0105930940894674	0.00949162601346512	0.00849633942708555	0.00781767147913025	0.00723428177670711	0.00627899258296929	0.00485908596158706	0.00352517831705809	0.00274981177273003	0.00208943168738065	0.0011339521985989	8.25051312438127e-4	0.00101159277380446	0.00165429038395998	0.0020106437677085	0.00237742060878418	0.00334866068049439	0.00459968433949885	0.00503157228835572	0.00574056958948378	0.00672762300176633	0.00684481429972306	0.00704315035537648	0.00769134617311233	0.00823884196878245	0.00835197532428099	0.00820861105152006	0.0081277315461593	0.00825173758523902	0.00850391015782726	0.0087179652111152	0.00878418196945448
flux1:	0.671869193608326	0.00983787079792481	0.00995854222785841	0.0101626919523696	0.0104870860702424	0.0109208381350789	0.0114071341375225	0.0118613014377699	0.0121900296947443	0.0123275530006829	0.0122910649695101	0.012200678130514	0.012208682959347	0.0123737697368123	0.0125875611478812	0.0126175897208714	0.0122389304285792	0.0113892838149624	0.0102654548437164	0.00923631551998821	0.00852362015533788	0.00790793595141229	0.00690430427124352	0.00540363825004052	0.00398025247329601	0.00314650888177544	0.00242586609824797	0.0013525870117085	9.77008567925763e-4	0.00106518916962732	0.00166782923863639	0.00197027127729332	0.00230001091256536	0.00323902637769405	0.00445450702425973	0.00486678726119076	0.00553633677133894	0.00649492546225681	0.00661409253021578	0.00680843006425835	0.00744280920062402	0.00798422541615323	0.00810106800846206	0.00795871398672424	0.00786797796297656	0.0079748686067726	0.00821223877639318	0.00842118900611731	0.0084928550248158
flux1:	0.67213164251208	0.0100088554663486	0.010140463890702	0.0103659489021693	0.0107240436454625	0.0112024207191696	0.0117395934228371	0.012245232452131	0.0126222907312672	0.0128040059925685	0.0128080712081957	0.0127560118526703	0.0128029136722893	0.0130101139379567	0.0132677785582571	0.0133363891688351	0.0129823476270404	0.0121382568207899	0.0110013452315121	0.00994666792590204	0.00920579482592607	0.00856192695812569	0.00751485641460382	0.00594016053627296	0.00443382511695896	0.00354613217321603	0.00276864476097806	0.0015820204868825	0.00114082269813496	0.00113081270231693	0.00169026263888864	0.00193523781160141	0.00222571973203972	0.00313037358650936	0.00430983682547829	0.0047012461424958	0.00533275417947558	0.00626164982164763	0.00638085836268486	0.00656966257443989	0.00718825766988259	0.0077217545742533	0.00784183256808061	0.00770181257885774	0.00760353441422691	0.0076951506855052	0.00791800542398351	0.00812054386699835	0.00819563186230888
flux1:	0.672394091415833	0.0101231543582335	0.0102623185327096	0.0105053435882321	0.0108929595229525	0.0114116496072033	0.0119957540369464	0.0125498805395976	0.0129737013557273	0.0131995995436872	0.0132454853418679	0.0132336051521628	0.0133210764309577	0.0135716788382894	0.0138748465558145	0.013985270701431	0.0136616017208945	0.0128312913410587	0.0116908079459811	0.0106194046552399	0.00985690065021009	0.00918968616669653	0.00810473562144316	0.00646339378596167	0.00488129025239836	0.00394460906431499	0.00311418410205122	0.00181924131677728	0.00131410471422321	0.00120663500999759	0.00172011160555763	0.00190453542624479	0.00215377729549906	0.00302204946563855	0.00416495224537138	0.00453442975325	0.00512963655517364	0.00602799935070166	0.00614544456896699	0.00632719660364342	0.00692811081394065	0.00745187063543875	0.0075746043186366	0.00743810828799548	0.00733459967157508	0.00741298672733529	0.00762196634444153	0.00781713060895119	0.00789378033416051
flux1:	0.672656540319586	0.0101881612203231	0.0103306142795016	0.0105863502610515	0.010998125525038	0.011551504683043	0.01217719582006	0.0127753967353023	0.0132430187420978	0.013511788128691	0.0135995985422412	0.0136287643911793	0.0137576843097753	0.0140523490795291	0.0144021426919821	0.0145572094928463	0.0142693931863265	0.0134609844504566	0.0123265642667663	0.0112476447885145	0.0104706771538202	0.0097856204748628	0.00866893882618951	0.00696890127266495	0.00531876581944611	0.00433849680434397	0.00345944477889214	0.00206167142505819	0.00149482049901184	0.00129114792593727	0.00175627888228708	0.00187751028270208	0.00208372492323323	0.00291376092848444	0.00401942901849923	0.00436607254955467	0.00492690791220261	0.00579421719610691	0.00590822387635362	0.00608144301567588	0.00666288141326152	0.00717513592395358	0.00729984321903625	0.00716789089821548	0.00706138713692782	0.00712870835921873	0.00732474560518203	0.00751191117505378	0.00758848054657853
flux1:	0.672918989223339	0.0102115451178935	0.0103522924407295	0.010615044965562	0.011044606857074	0.0116259054568299	0.0122865904107123	0.012923154013367	0.0134303261097091	0.0137394325836208	0.0138681721661122	0.0139383221372605	0.0141088302375083	0.0144476371367983	0.014844699783747	0.0150468230838569	0.0148000019393803	0.0140214089210524	0.0129026873471972	0.0118257347546573	0.0110419789772988	0.0103451548795356	0.00920338728375231	0.00745306612889823	0.00574307644250386	0.00472494773613122	0.00380189339389164	0.00230714738964782	0.00168126982515898	0.00138315709689676	0.0017980352296594	0.00185385774746766	0.00201542217357322	0.00280557802432148	0.00387315780256417	0.00419618522247045	0.00472463052000092	0.00556060830357828	0.00566962399933603	0.00583288155137873	0.00639317209221584	0.00689222400211273	0.00701812486370415	0.00689153435362457	0.00678412428943797	0.00684257320988131	0.00702682192232428	0.00720567797765162	0.00728077564950181
flux1:	0.673181438127093	0.010200799240981	0.0103343355131905	0.0105977738425351	0.0110379703209383	0.0116394989857488	0.0123275495461915	0.0129956567541547	0.0135370024060236	0.0138828256650133	0.01405051099976	0.0141607465566109	0.0143723187262657	0.0147548233256993	0.0151993428909773	0.015450498880933	0.0152494028125158	0.0145082143499444	0.0134146833927584	0.0123493005133677	0.0115667911859803	0.0108647112542194	0.00970487895587664	0.00791302812584555	0.00615167675929963	0.00510161864808379	0.00413941010234253	0.00255384868781009	0.00187201630637236	0.00148172494469117	0.00184495180704793	0.0018335707564933	0.00194901387592689	0.0026978942245777	0.00372632451743304	0.00402504381552375	0.00452301100276426	0.00532754435705695	0.00543013148463857	0.00558206277535836	0.00611967075517156	0.00660391078307805	0.00673013433477301	0.00660949800581301	0.00650306062825061	0.00655477436939091	0.00672853188457246	0.00689904339373619	0.0069715443545021
flux1:	0.673443887030846	0.0101628947224499	0.0102834643334408	0.010540894781872	0.0109840710419056	0.0115974923736242	0.0123045042528433	0.0129964671170365	0.0135656946407643	0.0139437061994218	0.0141475117390177	0.0142962138053457	0.0145477499252857	0.014973039598607	0.0154647641983374	0.0157664563976066	0.015615314625649	0.0149186614633755	0.0138595056359676	0.0128152332882091	0.012042181882256	0.0113416306878698	0.0101709897937462	0.00834657210022127	0.00654253001933862	0.00546654177762304	0.00447016011090319	0.00280018794652616	0.00206578271232658	0.00158607435748973	0.0018967899760898	0.00181684884933495	0.00188486123538084	0.00259134858013996	0.00357935687666546	0.00385314729420107	0.00432238318094792	0.00509545155276685	0.00519028305484026	0.00532960334192718	0.00584314407529798	0.00631106634201998	0.00643666282659103	0.00632233344563546	0.00621848490318151	0.00626546346784512	0.00643009142976635	0.00659245171241789	0.00666149837648357
flux1:	0.673706335934599	0.0101040455011298	0.0102059259028352	0.0104505895727533	0.0108888907164497	0.0115055190024646	0.0122226005623878	0.0129301308626975	0.0135202728559036	0.0139252398767327	0.014161663531215	0.0143466198451837	0.0146365330943954	0.0151032762031229	0.015641518107199	0.0159947305494209	0.015897173384032	0.0152515844584846	0.014235500742188	0.0132216138009829	0.0124662022770883	0.0117740536611738	0.0105999408765744	0.0087519869206108	0.00691396299590511	0.00581798068855164	0.00479245275845679	0.00304468476228473	0.00226133223657848	0.00169547173550935	0.0019533678194613	0.00180398254654009	0.00182344773213139	0.00248672153581348	0.00343284629101313	0.00368115098712285	0.0041231715382187	0.00486478459307126	0.00495064593108322	0.00507617398148377	0.00556442790830629	0.00601464626914766	0.00613860543985586	0.00603069483457052	0.00593074951742349	0.00597478548719771	0.00613163379653182	0.00628621180139079	0.00635120344867366
flux1:	0.673968784838352	0.010029577891037	0.0101073632911198	0.0103327357175534	0.0107584143087455	0.0113695232911081	0.0120875947349637	0.0128020843021094	0.0134057487006134	0.0138319475352638	0.0140969818767766	0.0143155140678521	0.0146418137573015	0.0151482982238105	0.0157319270387959	0.0161370702861472	0.0160960276776019	0.015507283449338	0.0145422943081348	0.0135675866678198	0.0128377502595626	0.0121607770118042	0.0109904521497306	0.00912791735826228	0.00726452115220549	0.00615429595790562	0.00510461346222811	0.00328584714655639	0.00245735868237986	0.00180911173008613	0.00201442701497718	0.00179523230382911	0.00176527510467798	0.00238482082012782	0.00328745824668003	0.00350978738505827	0.00392584267666739	0.0046359930568217	0.00471179108706261	0.0048224811553498	0.00528441389693124	0.00571568103880077	0.00583695762544912	0.00573534906464368	0.0056402976515119	0.00568292048780377	0.0058332588508947	0.00598054509513775	0.00604111847293633
flux1:	0.674231233742106	0.00994388936234397	0.00999275243904161	0.010192822934359	0.0105985301826948	0.0111956488316568	0.0119057329195167	0.0126185278497427	0.0132281441582907	0.0136695689988393	0.0139588658395689	0.014207946954112	0.0145683094494684	0.0151124699266633	0.0157398989206005	0.0161967563547241	0.016214362701769	0.015687356332611	0.0147806283168637	0.0138532015528943	0.0131564167870056	0.0125011082031382	0.0113416038892571	0.00947323099425065	0.00759284682585632	0.00647384298341293	0.00540489092382676	0.00352208271947111	0.00265240661498554	0.00192602543836975	0.00207952351932231	0.00179072216167017	0.00171076633359089	0.00228637530826131	0.0031438457015515	0.00333978760463446	0.00373085412599504	0.00440948772363102	0.00447426499500776	0.0045692447720577	0.00500403227469877	0.00541526206568146	0.00553280764977987	0.00543718153924257	0.00534768746627293	0.00539012560157009	0.00553508644141257	0.00567564100430188	0.00573164458727553
flux1:	0.674493682645859	0.00985047568769804	0.0098663878486278	0.0100358989574741	0.0104149404586242	0.010990118574187	0.0116836058467397	0.0123862589999227	0.0129943057968609	0.0134448606140198	0.0137538796370431	0.0140302358695599	0.0144220611762575	0.0150014967251919	0.0156706682358579	0.0161783514038482	0.0162558670739947	0.0157944854873432	0.0149521677658991	0.014079240013554	0.0134223345578613	0.0127947356091272	0.0116527239378168	0.00978691837559126	0.00789759813693117	0.00677491773581914	0.00569141514379134	0.00375165578670702	0.00284483669963626	0.00204502909420415	0.00214796085398449	0.00179036525390007	0.00166019091894814	0.00219195282000317	0.0030025787688465	0.00317181607244074	0.0035386100246113	0.00418561425179776	0.00423856583364113	0.00431717537082605	0.00472423179243701	0.00511452382366786	0.00522732315659511	0.00513719398319583	0.00505360796069266	0.00509677033384297	0.00523730575669366	0.00537171100525213	0.00542317497623024
flux1:	0.674756131549612	0.00975200399439787	0.0097318996484423	0.00986653180081403	0.0102130728781689	0.0107591019998661	0.0114279769803556	0.0121124666776736	0.0127116700728079	0.0131653355655765	0.0134894711459579	0.0137896648175208	0.0142101192440669	0.0148221053824888	0.0155304819750597	0.0160874033871373	0.0162251625299781	0.0158321987197878	0.0150592955362047	0.0142470464049447	0.0136360455034596	0.0130416287725192	0.0119233128230175	0.010068037770631	0.00817741834483219	0.00705575717296518	0.00596221229984189	0.00397269759192263	0.00303284287960474	0.00216472244121489	0.00221877664988342	0.00179383220088676	0.00161362326171771	0.00210191294131822	0.00286410031289839	0.00300642789524054	0.00334943151718376	0.00396463993687939	0.00400512927511076	0.00406695452390248	0.00444595855187559	0.004814622427272	0.00492173121583249	0.00483649227436846	0.00475888259987201	0.00480335946306007	0.00494021365343399	0.00506903359661096	0.005116137199831
flux1:	0.675018580453365	0.00965041079456091	0.00959228746063666	0.00968878000618277	0.00999799121854764	0.010508571281025	0.011145590696275	0.0118044978484667	0.0123879946414846	0.0128389657086211	0.0131736495425275	0.0134941434208923	0.0139401909875366	0.0145816908962173	0.0153262582579343	0.0159301280580819	0.016127519758189	0.0158046252122085	0.0151049137482141	0.0143583779987199	0.0137983983146888	0.0132419758630099	0.0121530112411142	0.0103157073808307	0.00843095600863881	0.00731459105089431	0.00621527222639432	0.00418326710015332	0.00321451846222924	0.00228353662487745	0.00229078320274265	0.00180056540365289	0.00157093860808217	0.00201639923424316	0.00272871188762664	0.00284405367362238	0.00316354661897653	0.00374675652580483	0.00377432706721564	0.00381922180187165	0.00417013611623635	0.00451671215290229	0.00461729283329207	0.00453626442519411	0.00446445928205168	0.00451054029470363	0.00464423730654554	0.00476798470770428	0.0048110223253104
flux1:	0.675281029357119	0.00954700780806395	0.00944996075980652	0.00950616725697679	0.00977430683602096	0.0102441546264694	0.0108429737478996	0.0114696141793319	0.0120310774880241	0.0124738702648206	0.0128146504782445	0.0131518559593585	0.0136202825998663	0.0142879621091023	0.0150652478020184	0.0157130975896602	0.0159685836882388	0.0157162658706941	0.0150922666751002	0.0144152843514373	0.0139104806139022	0.0133961581878309	0.0123416065259972	0.0105291393476706	0.00865692732089789	0.00754973289481341	0.00644865504294114	0.00438145057741218	0.00338795944822395	0.0023998224887445	0.00236265313670232	0.00180983403422428	0.00153184414413253	0.00193536805605391	0.00259658880528526	0.0026850112176057	0.00298110046367429	0.00353209885094367	0.00354647911195274	0.00357457056262238	0.00389764941398231	0.00422192222429253	0.00431527434287227	0.00423775099493004	0.00417138797036986	0.00421909410282076	0.00434993971389188	0.00446905140134878	0.00450839854082221
flux1:	0.675543478260872	0.00944258328925043	0.00930677990013649	0.00932166193965853	0.00954609800333022	0.00997099904499973	0.010526247170174	0.0111147601130627	0.011648488758087	0.0120780191576877	0.0124206188653152	0.0127709320785093	0.0132583670904794	0.0139486169688041	0.0147547265471077	0.0154429599528154	0.0157541286462044	0.0155717937901793	0.0150247954663256	0.0144200199880645	0.0139735837921574	0.0135047549910994	0.0124890680806516	0.0107077029172519	0.00885420503941534	0.00775969156049655	0.00666061709395815	0.00456548169691963	0.00355138719934041	0.0025119633375947	0.00243303375198783	0.00182081771460416	0.00149593683039911	0.00185864508741878	0.00246781815849608	0.00252953882750129	0.00280218307608424	0.0033207760589624	0.00332187715683739	0.00333355328635768	0.00362933459088985	0.00393133657497875	0.00401691905370715	0.00394221185960673	0.00388078971436276	0.00392991455074911	0.00405800982240346	0.00417283006426276	0.0042089103910511
flux1:	0.675805927164625	0.00933749163436407	0.0091640958149929	0.00913766497320241	0.00931684557152636	0.00969365589617628	0.0102009661981233	0.0107463633690706	0.0112473389882545	0.0116589767070723	0.0119993363622127	0.0123591668341627	0.012862105544925	0.0135710728969711	0.0144017420990557	0.0151262082215163	0.015489858562623	0.0153758953155088	0.0149060294182341	0.0143749887798772	0.0139891931754023	0.0135685671024141	0.0125955974843608	0.0108509999040725	0.0090219147313899	0.00794328217812333	0.00684973385098518	0.00473386105001391	0.00370326986003054	0.00261849274552549	0.00250066959256357	0.0018327027421044	0.00146277557347473	0.00178599670792755	0.00234245024168591	0.00237784142785782	0.00262686883027429	0.00311291002624961	0.00310081609244067	0.00309669549684763	0.00336597614118782	0.00364597910911319	0.00372342274126873	0.003650894022694	0.00359382228033992	0.0036439780579261	0.00376924161574827	0.00388001298834931	0.00391326753036692
flux1:	0.676068376068379	0.00923172851785191	0.00902278902330316	0.00895601015490874	0.00908939293873952	0.00941600077073131	0.00987200279776081	0.0103701848383616	0.0108341023896577	0.011223705401623	0.0115580137064833	0.0119238098985226	0.0124386403547573	0.0131622690197978	0.0140129283386337	0.0147690114757646	0.0151812608248836	0.0151331563105945	0.014739513282297	0.0142827139750593	0.0139589929505811	0.0135886459921732	0.0126616777431835	0.0109589347552404	0.00915951908043193	0.0080997166091786	0.00701499905220293	0.00488545510481468	0.00384242313197855	0.00271819829565395	0.00256451276542441	0.00184477387260276	0.00143195398382432	0.00171720215841022	0.0022205525392112	0.0022301394355015	0.00245526008761406	0.00290867454705816	0.00288362758802486	0.00286451581320145	0.00310831150647859	0.00336680622364829	0.00343591599564282	0.00336500485580021	0.00331164788895407	0.00336231202451829	0.00348450789762822	0.00359136878014347	0.00362222839498436
flux1:	0.676330824972132	0.00912499221232295	0.00888330984867522	0.00877798050577927	0.00886593569967535	0.00914119501185585	0.00954347977414842	0.00999122801504797	0.0104145060011402	0.0107784407397919	0.0111031584984182	0.0114714335276747	0.0119944685066265	0.0127285466515477	0.0135943930298628	0.0143771107328462	0.0148335154904223	0.0148479926854817	0.0145287659320232	0.0141458253235622	0.0138848745724828	0.0135663156175919	0.0126881079394425	0.0110317639947848	0.00926687454229274	0.00822865835507439	0.0071558845588408	0.00501955935081205	0.00396807556027737	0.00281019589152476	0.00262380426278147	0.0018564870121529	0.00140316130236702	0.00165211396656262	0.0021022562985094	0.00208671089222096	0.0022875273655908	0.00270832914367391	0.00267071058604885	0.00263754864397341	0.00285704208649196	0.00309470717356645	0.0031554551988075	0.00308569390812975	0.00303540761306891	0.00308596640436738	0.00320473450530504	0.00330772216820531	0.00333658424117494
flux1:	0.676593273875885	0.00901673391820018	0.00874572183711691	0.00860434212178313	0.0086480424435516	0.00887169056341739	0.00921875835303071	0.00961370989155903	0.00999348642066539	0.0103286383050669	0.0106405186261956	0.0110078780861135	0.0115353922088986	0.0122756041656407	0.0131516741147147	0.0139557756364604	0.0144514554307214	0.0145246197345215	0.0142772631198272	0.013967054319418	0.01376893904168	0.0135031776818574	0.0126760137802456	0.0110701149209634	0.00934425075281054	0.00833023398084407	0.00727235296990453	0.00513591743215513	0.00407989030285053	0.00289396545459975	0.00267811593068731	0.00186751293773588	0.00137622256644017	0.00159069778628625	0.00198778827470972	0.00194791974297941	0.00212393964222435	0.00251224269511857	0.00246255396733181	0.00241636563463231	0.00261284849536482	0.00283051149661094	0.00288302227301701	0.00281404452819136	0.00276620509713204	0.00281599251953416	0.00293087941650551	0.00302993762281294	0.00305714772916137
flux1:	0.676855722779638	0.00890620093936445	0.00860974963184988	0.0084353945341349	0.00843670393175649	0.00860927402718641	0.00890047404232371	0.0092410871931055	0.00957520709102363	0.00987898502841348	0.0101750919995621	0.0105382643261542	0.011066534831186	0.0118085138307226	0.0126897529501848	0.013509811534035	0.0140395683271438	0.0141670518817725	0.0139884361813217	0.0137492300122072	0.0136134868773254	0.0134010957100176	0.0126268302259609	0.0110749699705483	0.00939231043168496	0.0084050010360813	0.00736482336148242	0.00523469595918141	0.00417794293782455	0.00296934598786213	0.00272735028449058	0.00187774818096984	0.00135111379806807	0.001533047621814	0.00187748379228409	0.00181422651076942	0.0019648806505456	0.002320904117059	0.00225974823587235	0.00220159224123103	0.00237640712941084	0.00257500144438604	0.00261953168242426	0.0025510744494348	0.00250509990442421	0.00255343068788252	0.00266391907472931	0.00275890915936016	0.0027847480925254
flux1:	0.677118171683392	0.00879247662206941	0.0084748314939096	0.00827103425658766	0.0082324042610624	0.00835514098033562	0.00859060977801213	0.00887612534457044	0.00916312220844568	0.00943345945699079	0.00971118609018597	0.0100670546594666	0.0105924036724686	0.0113317824927164	0.0122131079573631	0.0130436027508647	0.0136020287121497	0.0137791231524248	0.0136656791739105	0.0134952705123928	0.0134209938820931	0.0132621585583667	0.0125422582711871	0.0110476197877343	0.00941205459172787	0.00845387961284318	0.00743409798613878	0.00531642181517009	0.00426266171358817	0.00303649464821701	0.00277170249225052	0.0018872951370698	0.00132795284198532	0.00147937725179021	0.0017717809721057	0.00168618118679876	0.00181084969805266	0.0021349195541206	0.00206298496770388	0.00199391662557938	0.0021484048247794	0.00232892645002117	0.00236584183432526	0.00229774267589647	0.00225310854488981	0.00229930577830579	0.0024048418272139	0.00249555633701149	0.00252023252579614
flux1:	0.677380620587145	0.00867452041950178	0.00834017566093393	0.00811082660990347	0.00803520531954585	0.00810998860465587	0.00829059180144351	0.00852099364898625	0.00876006924040778	0.00899542176875811	0.00925250689265408	0.00959814218513956	0.0101169781809998	0.0108494357064445	0.0117257903929117	0.0125611765457475	0.0131427474969967	0.0133645189229898	0.0133123585982679	0.013208168442528	0.0131940748984452	0.0130886285149445	0.0124242028842487	0.0109895934684123	0.00940474333869398	0.00847805980995683	0.00748126307465818	0.00538189386403511	0.00433474155725618	0.00309581939957444	0.00281159419571803	0.0018964181443522	0.00130697046252271	0.00142999254552601	0.00167119905211881	0.00156440115626336	0.00166244807059414	0.00195499749137675	0.00187304460184619	0.00179408924938251	0.00192954861780716	0.00209301627875225	0.0021227672860971	0.00205495885131498	0.00201120959080401	0.00205462779600141	0.00215464624168432	0.00224082438000751	0.00226447135952963
flux1:	0.677643069490898	0.00855121052875192	0.00820481908808241	0.00795408036689416	0.00784483522969032	0.00787411392461266	0.00800139284476255	0.00817736924785679	0.00836837118503894	0.00856771359832523	0.00880225659586099	0.00913494642238329	0.00964380296295778	0.010365105977842	0.0112315050524129	0.0120662731913039	0.012665427379469	0.0129268108540384	0.0129318219515332	0.0128909713803397	0.0129354408091127	0.0128828821485492	0.0122747022084991	0.0109025777639258	0.00937180555174	0.00847889973430932	0.0075075792745632	0.00543208328275703	0.00439504544847772	0.00314789729028495	0.00284759161063252	0.0019054849632637	0.00128846874327688	0.00138525162714856	0.00157630566520068	0.0014495388803458	0.001520353973632	0.00178192450718974	0.00169077457094786	0.00160291283971457	0.00172056832016847	0.00186798972369893	0.00189108815062582	0.00182359102207142	0.00178034858481436	0.00182039346617817	0.00191434071709616	0.00199568501314045	0.00201836334303594
flux1:	0.677905518394651	0.00842139047862481	0.00806768690708687	0.00779992026658223	0.00766077250861051	0.00764750637042149	0.00772362890848977	0.00784653437324334	0.00798993186815922	0.00815275019320024	0.00836322212454958	0.00868049805945776	0.0091760686532409	0.00988210952881944	0.0107336820498948	0.0115624103123337	0.0121736146899332	0.0124694888740745	0.0125274033300151	0.0125467601890414	0.0126478554762659	0.0126473530516584	0.0120958589582393	0.0107883377986102	0.00931475097009639	0.00845782815308713	0.00751437664606687	0.00546803621054755	0.00444450637418279	0.00319339030194688	0.00288032039439745	0.00191490354676173	0.00127277447063233	0.00134552030073541	0.00148767854263578	0.0013422446462435	0.00138528995771332	0.0016165349222302	0.00151706056425075	0.00142122357135896	0.00152221064717105	0.00165455646980191	0.00167155377742767	0.00160446831792028	0.00156143877993494	0.00159758472431795	0.00168494048121832	0.00176113426620301	0.00178283714900202
flux1:	0.678167967298405	0.00828391995291909	0.00792765109742153	0.00764735375626704	0.00748231997365399	0.00742992647787067	0.00745763961212315	0.00752945552868693	0.00762631203214585	0.00775259221244677	0.00793784190147152	0.00823750060536104	0.00871666944818763	0.00940350142478395	0.0102355304840595	0.0110529332998705	0.0116707410241694	0.0119959861703652	0.0121024257149989	0.0121786287193297	0.0123340989874959	0.012384484591177	0.011889783568963	0.0106486502072136	0.00923509596818207	0.00841626299956569	0.00750296604037435	0.00549078954975477	0.00448404050770402	0.00323296850981497	0.00291038755477174	0.00192506253597278	0.00126019421217923	0.00131112905272768	0.00140586653623002	0.00124312910859919	0.00125798684405307	0.00145967740475372	0.00135279385134188	0.00124986519015534	0.00133522480521788	0.00145341089528593	0.00146487899468563	0.00139837638478362	0.00135535497364781	0.00138716096371491	0.00146745876093816	0.00153818415365817	0.00155884600579936
flux1:	0.678430416202158	0.00813772907764516	0.0077835872028567	0.00749533002290594	0.00730866537065949	0.00722096653169038	0.00720354688372363	0.00722683856474088	0.00727877967924512	0.00736899051201083	0.00752824452568805	0.00780836338848069	0.00826823257515162	0.00893210485018547	0.00974006981674332	0.0105410475358909	0.0111601508714288	0.0115096949718529	0.0116602002397555	0.0117896677190636	0.0119969417334436	0.0120966981460387	0.0116585555890387	0.0104852561281045	0.00913431033957501	0.00835555253937055	0.00747457407108955	0.00550130651982076	0.00451447839348288	0.00326724683421825	0.00293831709777066	0.00193628122518268	0.00125097575736826	0.00128233587713337	0.00133135350241355	0.00115272897182368	0.00113914750363094	0.00131218089457055	0.00119883720021211	0.00108965830368286	0.00116034056081378	0.00126521788833578	0.00127173265805713	0.00120604508093453	0.00116291946591423	0.00119004353658594	0.00126289036752841	0.00132784652916422	0.00134735386840746
flux1:	0.678692865105911	0.00798187441489733	0.00763442823166646	0.00734279101248052	0.00713892862065835	0.00702009298558647	0.00696129162426288	0.00693915905909832	0.00694833395657011	0.00700340335981718	0.00713625934914524	0.00739520665249411	0.00783312100135323	0.00847051570997977	0.00925013928354299	0.0100298316713987	0.0106451139490521	0.0110139722692145	0.0112040226894675	0.011382954223568	0.0116391310484853	0.0117863787849664	0.0114042058225625	0.0102998370933201	0.0090137877493223	0.00827694121880033	0.00743030390404742	0.00550043406760911	0.00453651679899547	0.00329673795344987	0.00296450224563842	0.00194877168311214	0.00124527817501606	0.00125929684729081	0.00126452699385369	0.00107147753033087	0.00102941278512685	0.00117482132392593	0.00105599123680915	9.41367204256094e-4	9.98240716000893e-4	0.00109059198851096	0.00109271966331185	0.00102812960732536	9.84881043572837e-4	0.00100709291415078	0.00107218774878024	0.00113110914979114	0.0011493133277847
flux1:	0.678955314009665	0.00781559402887047	0.00747921498047854	0.00718871532353642	0.00697219787545608	0.00682667377900108	0.0067306520417478	0.00666667200493081	0.00663570680957354	0.00665699066704434	0.00676340412922976	0.00699984454107647	0.00741341532751429	0.00802108777921466	0.0087683890167267	0.00952223387125503	0.0101288228558492	0.010512135474962	0.0107371669640918	0.0109615457415412	0.0112633891315463	0.0114558767503139	0.0111287177425971	0.0100940125161905	0.00887483818460111	0.00818155806059881	0.0073711197928778	0.00548888047882086	0.00455069043868101	0.00332182088858782	0.00298917385584702	0.00196261310003249	0.00124315063957313	0.00124204444895446	0.00120565235306943	9.99680399787697e-4	9.29330808918671e-4	0.00104828985743573	9.24962390313025e-4	8.05666452018936e-4	8.49530498319475e-4	9.30072114030778e-4	9.28358676229065e-4	8.65187537509506e-4	8.21889444492776e-4	8.39080620861597e-4	8.96231267431748e-4	9.48905619559849e-4	9.65637075576553e-4
flux1:	0.679217762913418	0.00763835828787241	0.00731714185236664	0.00703215637581995	0.0068075578589291	0.00663999569367513	0.00651124997664136	0.00640940787841305	0.00634134998606687	0.00633059330519551	0.00641085835118639	0.00662375490352907	0.00701088353090106	0.00758590590557875	0.00829725849951479	0.00902105459657939	0.00961437789685166	0.0100074484936366	0.0102628745816465	0.0105284767743686	0.0108724184434779	0.0111075202214506	0.0108340434817574	0.00986935403672533	0.00871869755184696	0.00807042267208513	0.00729785042273551	0.00546720919059765	0.0045573605865996	0.0033427229422129	0.00301238276536948	0.00197773680642199	0.0012445188684095	0.00123047263104007	0.00115485203430878	9.37495991758588e-4	8.39330058567785e-4	9.33162973535341e-4	8.06333080628714e-4	6.83109159017895e-4	7.14706600267021e-4	7.84094675641045e-4	7.79058439522562e-4	7.17654908127412e-4	6.74468669168504e-4	6.86659194414081e-4	7.35796683628077e-4	7.8208204399125e-4	7.97165820767426e-4
flux1:	0.679480211817171	0.00744991263948238	0.00714759685194354	0.00687227607487935	0.00664411413564413	0.00645927745414674	0.00630255247522773	0.00616716340408541	0.00606541643556798	0.00602470709882432	0.00607943218383664	0.00626804589808311	0.00662694791718449	0.00716675527584117	0.0078389485228933	0.00852892019424608	0.00910476160313638	0.00950309894024926	0.00978433886514197	0.0100867540996245	0.0104689092918268	0.0107436331621721	0.0105221278087526	0.0096274099909083	0.00854654798176291	0.00794446279374205	0.00721120499634502	0.00543584410020472	0.00455671686282085	0.0033595122373585	0.00303399334568375	0.0019939199680672	0.00124917767947696	0.00122432744335903	0.00111208989834911	8.84920228315569e-4	7.59696380491792e-4	8.29874753179529e-4	7.00534660536344e-4	5.74098601403835e-4	5.94128500480344e-4	6.52967963850077e-4	6.45095576388159e-4	5.85824548287155e-4	5.42992646469778e-4	5.50333782675885e-4	5.91523316764715e-4	6.31363698792666e-4	6.44635904807439e-4
flux1:	0.679742660720924	0.00725030855770344	0.00697019398813248	0.00670837448383549	0.00648101614383927	0.00628368350573396	0.00610387522062025	0.00593949485659786	0.00580774480121523	0.0057394607343995	0.00576954049371632	0.00593342853251898	0.006262657598975	0.00676509380452958	0.00739539226685614	0.00804825152212105	0.00860280574903145	0.00900216751107403	0.00930468249779476	0.00963934710429091	0.0100555441244876	0.010366551820924	0.0101949331106653	0.0093697328889945	0.00835954243739795	0.00780453771706248	0.00711179645352533	0.00539508237583087	0.00454878898130004	0.00337209881073457	0.0030536863160266	0.00201078652389278	0.00125678869179028	0.00122320282052338	0.0010771606973816	8.41775539868962e-4	6.90554147493394e-4	7.38692159240752e-4	6.07823821344808e-4	4.78864530544532e-4	4.87994339427427e-4	5.36850374787234e-4	5.2659638476349e-4	4.69829244261507e-4	4.27666177639561e-4	4.30438571055307e-4	4.63886104246674e-4	4.97324771431374e-4	5.08649494071992e-4
flux1:	0.680005109624678	0.00703991930523722	0.00678479600572336	0.00653991506762619	0.00631748040921533	0.00611234169117893	0.00591439260680716	0.0057257199314413	0.00556785393923103	0.00547460501466208	0.00548118934934581	0.0056202020790845	0.00591867259633172	0.00638203281919277	0.00696822990382711	0.00758123135376087	0.00811115374696408	0.00850759091191379	0.00882692774886629	0.0091891703068	0.00963499410754292	0.00997863452996991	0.00985445937636742	0.00909790381797194	0.0081588285275292	0.00765146336746474	0.00700016774857987	0.00534511234272357	0.00453346646364393	0.00338024352011969	0.00307097023996118	0.00202781503715313	0.00126688317482505	0.00122654211482844	0.0010496856856747	8.07705028198107e-4	6.31852297367483e-4	6.59694687828557e-4	5.28263582461924e-4	3.97445380373879e-4	3.96323101192907e-4	4.35734422928599e-4	4.23524357010451e-4	3.69631356721868e-4	3.28512993047482e-4	3.27120222967905e-4	3.53173912334025e-4	3.80363428033263e-4	3.89649336696163e-4
flux1:	0.680267558528431	0.0068194381179033	0.00659152539476393	0.00636654422833959	0.00615281377000442	0.00594436592530772	0.00573315681424413	0.00552493166913557	0.00534495180414694	0.00522951820604165	0.00521397962585651	0.00532825639909752	0.00559526291639106	0.00601832899042569	0.0065587896693081	0.00712977366120545	0.0076322213242027	0.00802212032198714	0.00835395978909925	0.00873905684872242	0.0092099055312018	0.00958226145242975	0.00950275510506339	0.00881354964765126	0.00794556841998666	0.00748603672766868	0.00687681902564486	0.00528603572885713	0.00451052561045259	0.00338357527136317	0.0030852024167735	0.00204435419919886	0.00127887101743368	0.00123364686965608	0.00102911587771776	7.82173412995429e-4	5.8335647061704e-4	5.92760292216088e-4	4.6171040742913e-4	3.2967744440518e-4	3.18944262652173e-4	3.49437722228107e-4	3.3567426333498e-4	2.85019395714848e-4	2.45371467819698e-4	2.40329216860312e-4	2.59475267500971e-4	2.80683365063731e-4	2.87898961465476e-4
flux1:	0.680530007432184	0.00658985785206665	0.00639076211463992	0.00618810339043484	0.00598643512528552	0.00577888297637626	0.00555912581608082	0.00533602524529317	0.00513796022602466	0.00500322930228552	0.00496712931977563	0.00505709227096693	0.00529232333596651	0.00567438840183473	0.00616807702650217	0.00669549727452892	0.00716815842182192	0.00754827804603153	0.0078884849004673	0.00829172377269034	0.00878287596587844	0.00917982331532987	0.00914191739270976	0.00851835121197608	0.00772095377357834	0.00730905892273543	0.00674223515272254	0.00521789475240373	0.00447966380563426	0.00338161768170372	0.00309562046101956	0.00205964723853993	0.00129205728035861	0.00124369462172363	0.00101474459842776	7.64476657227815e-4	5.44648770787057e-4	5.37559675501742e-4	4.07809201011273e-4	2.75191947601456e-4	2.55495484293107e-4	2.77601345116876e-4	2.62672796272545e-4	2.15611071555309e-4	1.77897372961041e-4	1.69818714591196e-4	1.8267149161375e-4	1.98281939022839e-4	2.03468197732984e-4
flux1:	0.680792456335937	0.00635243289241146	0.00618312742571953	0.00600463199008017	0.00581789348347509	0.00561506103214752	0.0053911983068937	0.00515773616387616	0.00494555460754768	0.0047944583964604	0.0047395135447122	0.00480585835417055	0.00500940253777299	0.0053502821199573	0.0057967725823233	0.00627970595489867	0.00672081528389351	0.00708831562907706	0.00743298671995423	0.00784973185817942	0.0083564223252681	0.00877370038919467	0.00877408162580765	0.00821404267943152	0.00748621611488086	0.00712135722920416	0.00659691391583136	0.00514070479292047	0.00444054116133867	0.00337382594422287	0.00310138539432131	0.0020728661370772	0.00130566753702565	0.00125576698824629	0.00100573044637091	7.53761770161939e-4	5.15136550751575e-4	4.9356075725293e-4	3.65997773128836e-4	2.33420681832873e-4	2.05428376666948e-4	2.19695304965076e-4	2.03985133396988e-4	1.6086166853812e-4	1.25572236770534e-4	1.15149683061657e-4	1.2243632524807e-4	1.32944194044686e-4	1.3622326744402e-4
flux1:	0.681054905239691	0.00610862596488033	0.00596945452924525	0.00581636038569522	0.00564688007361314	0.00545213709512164	0.00522825240091884	0.00498868684597463	0.00476621573431798	0.00460167137327072	0.00452971924720315	0.00457340174411692	0.0047457439639125	0.00504577173949232	0.00544523884056849	0.00588337657747564	0.00629171563902863	0.00664417708791329	0.00698968461393403	0.00741544422051708	0.00793294461325729	0.00836623458818435	0.00840140280980788	0.00790240370272858	0.0072426337619519	0.00692380631867537	0.0064413950538878	0.00505449261656264	0.00439282855517263	0.00335963334345124	0.00310163556469341	0.00208315532471891	0.0013188821612738	0.00126888796327792	0.00100113063894956	7.49057207621498e-4	4.94071006936217e-4	4.60044310029457e-4	3.35521736193915e-4	2.03610448530781e-4	1.68021899365066e-4	1.75030417432876e-4	1.58926408621114e-4	1.20076319192029e-4	8.77155834272634e-5	7.57005794130604e-5	7.82406850814585e-5	8.42417803027699e-5	8.58205710858411e-5
flux1:	0.681317354143444	0.0058600441585787	0.00575074815653856	0.00562369279720748	0.00547323293329507	0.00528944043253216	0.00506918466614279	0.00482743790219683	0.00459828985842945	0.00442314495013191	0.00433611058177951	0.00435832824654651	0.00450033524453567	0.00476034308087412	0.00511353561400263	0.00550715680853154	0.005882039607397	0.0062174708819652	0.00656049860487599	0.00699098848405798	0.00751468984503803	0.00795969832436723	0.0080260313564957	0.00758524647184459	0.00699153621305911	0.00671734831733428	0.00627628937621349	0.00495933856900616	0.00433625953660806	0.00333850491357338	0.00309554851738993	0.00208968268990682	0.00133087810822324	0.00128207050205256	9.99943144541291e-4	7.49312725943406e-4	4.80575308631086e-4	4.36130543327204e-4	3.15459787759156e-4	1.84845947840334e-4	1.42402534455833e-4	1.42775494021254e-4	1.26676983953541e-4	9.24248639933052e-5	6.34994872591673e-5	5.06800162149225e-5	4.93612539225398e-5	5.15358862107156e-5	5.17036299217175e-5
flux1:	0.681579803047197	0.00560836965571458	0.00552813654838483	0.0054271816490977	0.00529693348898044	0.00512641012755442	0.00491294651037322	0.00467254042176728	0.00444005292693091	0.0042570376626006	0.0041569005421163	0.00415906839525902	0.00427196315095397	0.00449324630416998	0.0048014437900572	0.00515137325854029	0.0054926184060461	0.00580945370768009	0.006147024846781	0.00657822700706215	0.00710372037677995	0.00755626363814965	0.0076500861568046	0.00726439955969802	0.00673430610969195	0.00650301011952171	0.0061023058511121	0.00485541930865136	0.00427068187359297	0.00330999366954479	0.00308240566361874	0.00209169379331915	0.00134087496518645	0.00129436757446059	0.00100115438749105	7.53445853174303e-4	4.73680701551278e-4	4.20815010581462e-4	3.04758089972343e-4	1.76080021232657e-4	1.27570017979302e-4	1.21978680101225e-4	1.06300515514763e-4	7.69583484611168e-5	5.19643968049272e-5	3.91413251861913e-5	3.48920384088399e-5	3.39837727768925e-5	3.31032911712648e-5
flux1:	0.68184225195095	0.0053552911855597	0.00530282016076426	0.00522749584237339	0.00511809588976346	0.0049626059379598	0.004758575842146	0.0045225861748008	0.00428977509160262	0.00410146252807288	0.00399022465555351	0.00397394560218018	0.00405927143274119	0.00424354092158577	0.00450849697436252	0.00481605050684883	0.00512394204544456	0.00542102816278871	0.00575052451344185	0.00617873846245546	0.0067018898101706	0.00715797432896413	0.00727562717027441	0.0069416897169829	0.00647237785601776	0.00628191532257806	0.0059202733181411	0.00474304613310442	0.00419610323534128	0.00327379328702866	0.0030616528957312	0.00208856366335811	0.00134818060743694	0.00130492242831121	0.00100378803969692	7.6039073292436e-4	4.72367784699373e-4	4.13010915870976e-4	3.02271235506852e-4	1.76169400658942e-4	1.22427113197266e-4	1.1159171969384e-4	9.67640079926132e-5	7.26266708299828e-5	5.20358337834487e-5	3.9998622250001e-5	3.37586469217158e-5	3.05490895771361e-5	2.90420025381055e-5
flux1:	0.682104700854704	0.00510244194982041	0.00507602173079249	0.00502538624784735	0.00493695092780835	0.00479771282932227	0.00460522296869425	0.00437625341981267	0.00414578220635701	0.0039545575951446	0.00383421305634034	0.0038012433823252	0.00386081934901361	0.00401014431776751	0.00423402019537232	0.00450094059666291	0.00477618006283003	0.00505275490880617	0.00537192731880307	0.00579381233944788	0.00631082807851354	0.00676672264250942	0.00690462888215538	0.00661892191245806	0.00620723118042845	0.00605528761641964	0.00573115286236343	0.00462269329396735	0.00411272513999257	0.00322978056820511	0.00303294973175812	0.00207983996001943	0.00135223110431755	0.00131301223878059	0.00100694982808591	7.69144338883052e-4	4.75609256743851e-4	4.11593978526752e-4	3.06806346156272e-4	1.8391348075974e-4	1.25811683278933e-4	1.10495957633971e-4	9.69592476622177e-5	7.8297284324987e-5	6.25421394324198e-5	5.2044602686531e-5	4.47356040439785e-5	4.00166362366015e-5	3.83434606776067e-5
flux1:	0.682367149758457	0.00485134873953203	0.00484894195985714	0.00482165192422625	0.00475382702867701	0.00463154042314648	0.00445217057750657	0.00423234677734185	0.00400651166478072	0.00381455117641514	0.00368705783180652	0.0036392691075034	0.00367513899440967	0.00379188229408741	0.00397717430844724	0.00420556164723948	0.00444921405386959	0.00470487837062978	0.00501184903199713	0.00542445600367539	0.00593193566411015	0.00638423088813486	0.00653895514472798	0.00629785728463567	0.0059403777185953	0.00582444277321394	0.00553603722858118	0.00449501122394924	0.00402096009496093	0.00317804177685249	0.00299620042540663	0.00206527188002879	0.00135261983628487	0.00131807984828816	0.00100986358045261	7.7880517307967e-4	4.82410086453829e-4	4.15445678132457e-4	3.17166396984251e-4	1.98093248989691e-4	1.36529197028403e-4	1.17528938116738e-4	1.0572512074797e-4	9.27750588204961e-5	8.22337541902196e-5	7.39706628701526e-5	6.64673282139916e-5	6.10124222727991e-5	5.96490409495794e-5
flux1:	0.68262959866221	0.00460339533757943	0.00462272407687242	0.00461711017575627	0.00456913089570933	0.0044640190104383	0.00429884819176486	0.00408983020161997	0.00387056049887082	0.00367981912256358	0.00354707304099726	0.00348641208574802	0.00350078957240903	0.00358753983437741	0.00373700405773777	0.00392924325334985	0.00414267952882951	0.00437736350727658	0.00467062062066774	0.00507141222992878	0.00556638551286642	0.00601203746414261	0.00618033539036346	0.0059801885158006	0.0056733392523385	0.00559076760622983	0.00533613501660119	0.00436082133781435	0.00392142879037396	0.0031188789139719	0.00295156269211003	0.00204482091647192	0.00134911211269073	0.00131974987541735	0.00101189489183848	7.88600568903003e-4	4.91841383387492e-4	4.23491028681074e-4	3.32189008286913e-4	2.17507482744076e-4	1.53383811841883e-4	1.31510511971777e-4	1.21870331727003e-4	1.14823370511416e-4	1.0980449631115e-4	1.04389945918423e-4	9.74933441045046e-5	9.2029676881325e-5	9.14420433643375e-5
flux1:	0.682892047565963	0.00435980134090874	0.00439842911281001	0.00441257266624568	0.00438332995944259	0.00429519369512993	0.00414484164061128	0.0039478524000993	0.00373672409575225	0.00354893197164733	0.00341274519664818	0.00334119393323815	0.00333640663231053	0.00339590985241042	0.00351248708807348	0.00367117551408845	0.00385601363438707	0.00406994001816607	0.00434832536098764	0.00473518392182881	0.00521513036631102	0.00565148634050217	0.00583034210770441	0.00566751253282599	0.00540761749276657	0.00535568620725714	0.00513273957105151	0.00422109172382901	0.00381493695060288	0.00305279488494475	0.00289943288505077	0.00201865217278577	0.0013416436862625	0.00131782779513053	0.00101256060891891	7.97900434044912e-4	5.03065185300405e-4	4.34727958167318e-4	3.50777685580208e-4	2.41003689095028e-4	1.75206348495464e-4	1.51267431331089e-4	1.44195953365655e-4	1.43186246638769e-4	1.43914974666601e-4	1.41863547904923e-4	1.36277881821879e-4	1.31460890080811e-4	1.32079994579338e-4
flux1:	0.683154496469717	0.00412161556170994	0.00417702211034881	0.00420882859756617	0.00419693795704563	0.00412521774942651	0.0039898979156658	0.0038057641673816	0.0036040242272158	0.00342069023064866	0.0032827723295003	0.00320230929659911	0.00318074410678408	0.00321583730480979	0.00330258073122565	0.00343045802790445	0.00358850472046548	0.00378214970775503	0.00404483960169286	0.00441606224234568	0.00487891303330777	0.00530371911679694	0.0054903697842738	0.0053613012724241	0.00514465697508715	0.00512061602277325	0.00492718501825409	0.00407689608279452	0.00370243447199515	0.00298045970946185	0.00284040997482556	0.00198710784717979	0.00133030401756537	0.00131228318970759	0.0010115244406654	8.06217341302015e-4	5.15348757280535e-4	4.48246713957012e-4	3.71923676863349e-4	2.67501980348539e-4	2.00877807841829e-4	1.7565551222351e-4	1.71517121175912e-4	1.76611038856047e-4	1.83217743764308e-4	1.84929509165135e-4	1.81243339049286e-4	1.77635154742582e-4	1.79834195426059e-4
flux1:	0.68341694537347	0.00388972149025507	0.00395936799791728	0.00400663469707821	0.00401050397099259	0.00395434557684147	0.00383392545492896	0.00366312713847971	0.00347172541865271	0.00329414649816959	0.00315609012281427	0.00306865514317921	0.00303270694894575	0.00304625592835976	0.00310626328719869	0.00320614513765826	0.00333933969886677	0.0035133927143809	0.00375987293904539	0.00411415462020413	0.00455827752048238	0.00496966922653699	0.00516161608379249	0.00506287227009464	0.00488580432508518	0.00488691837751992	0.00472079424820501	0.00392936105398058	0.00358496215935074	0.00290266279121081	0.00277524382292232	0.00195066714931652	0.00131530744109747	0.00130322070279196	0.00100858098684126	8.13194882540285e-4	5.28068542119536e-4	4.63239210490473e-4	3.94718027492276e-4	2.96011033755308e-4	2.29347556886442e-4	2.0357860714699e-4	2.02683098996023e-4	2.13870757410269e-4	2.26383249613571e-4	2.32133529934178e-4	2.30806329535933e-4	2.28859220513169e-4	2.32934632957441e-4
flux1:	0.683679394277223	0.00366485117141518	0.00374623472956644	0.00380671069263927	0.00382460433534356	0.00378292501333622	0.00367698959309712	0.0035197135680465	0.00333933911037566	0.0031686137054501	0.00303188412163749	0.00293934720663138	0.00289137243138948	0.00288621513134128	0.00292256688022943	0.00299728415850975	0.00310764565105746	0.00326296889949414	0.00349300428487385	0.00382940993926928	0.00425357974622083	0.00465005849006444	0.00484506661389572	0.00477336172422975	0.00463226842522772	0.00465584941065023	0.00451482525417758	0.0037796089921215	0.00346359316539468	0.00282025821232665	0.00270477535672553	0.00190989874697523	0.0012969570525928	0.00129084382669482	0.00100363194492906	8.18587743464476e-4	5.40705311808345e-4	4.78999600840969e-4	4.18354777764133e-4	3.25636312977118e-4	2.59645878091342e-4	2.34003863353176e-4	2.36594950260021e-4	2.53784985625617e-4	2.7212519125679e-4	2.82059785390868e-4	2.83414411969093e-4	2.83459974623931e-4	2.89617526353673e-4
flux1:	0.683941843180977	0.00344760340059033	0.00353830070022461	0.00360973827980443	0.0036398361780339	0.00361138824853665	0.00351930280346769	0.00337549701642362	0.00320661565163033	0.00304365948852587	0.00290958774971877	0.00281372283817176	0.00275599881690632	0.00273489528496424	0.00275059979166127	0.00280294422711044	0.00289252311389436	0.00303011176623387	0.00324371150662647	0.00356163941993283	0.00396499751889204	0.00434539678938478	0.00454148501440687	0.0044937031550613	0.00438508650049969	0.00442851770954801	0.0043104227420476	0.003628703913866	0.00333937677450415	0.00273411067089481	0.0026298769474186	0.00186541251327135	0.00127560685203369	0.00127541722042068	9.96658947911335e-4	8.22237750546814e-4	5.52833086805301e-4	4.94918347096286e-4	4.42127318607335e-4	3.55581653555378e-4	2.90891155147422e-4	2.65973040395761e-4	2.72220183630893e-4	2.95238286781073e-4	3.19223759413242e-4	3.33359929316999e-4	3.37581253525477e-4	3.39825699370133e-4	3.48172333208616e-4
flux1:	0.68420429208473	0.0032384623911584	0.00333616344441816	0.00341636139958685	0.00345681112996206	0.00344024053617889	0.00336120951765023	0.00323063431006792	0.00307352491753119	0.00291908759410127	0.00278886679735575	0.00269133046286337	0.00262602111712832	0.0025916107615214	0.00258955735493017	0.00262223463807144	0.0026930697413388	0.00281401362716975	0.0030113937289661	0.00331053297453505	0.00369254030265295	0.00405598594755392	0.00425141008473443	0.00422461463135649	0.00414510068591587	0.00420585409446808	0.0041085811675951	0.00347760758222296	0.00321329136445155	0.00264504894895394	0.00255140047514398	0.00181781676506102	0.00125162733608141	0.00125723273588624	9.87697315727365e-4	8.24050079489174e-4	5.64104849919463e-4	5.10472538422186e-4	4.65420521280464e-4	3.85145978537806e-4	3.22292475542784e-4	2.9860999184545e-4	3.0860399592449e-4	3.37195230086879e-4	3.66545361099781e-4	3.84778448012453e-4	3.91918022482751e-4	3.96443507654824e-4	4.06985094159452e-4
flux1:	0.684466740988483	0.00303781388885926	0.00314034715153106	0.00322718593114417	0.00327614791165064	0.00327004610307106	0.00320316573797919	0.00308543980047145	0.00294022718135738	0.00279490818244391	0.00266959208662498	0.00257190697210652	0.00250103489053503	0.00245580138755111	0.00243872185509343	0.00245431288508553	0.00250839439580644	0.00261384212877127	0.00279538673666053	0.00307567189342339	0.00343605982024504	0.00378192882829181	0.00397516120711229	0.00396659673911366	0.00391294827522461	0.00398859716428779	0.00391012349019064	0.00332715071524878	0.00308621142445745	0.00255383189262593	0.00247013847870061	0.00176768553581362	0.00122537846989008	0.00123658290713948	9.76814077339548e-4	8.23972982319326e-4	5.74237949665497e-4	5.25215129588663e-4	4.87701319083601e-4	4.13717212829489e-4	3.53148787794942e-4	3.31124733273498e-4	3.44877066528764e-4	3.78711553781029e-4	4.13057863446108e-4	4.35172942298984e-4	4.45159218260836e-4	4.51930812074015e-4	4.64575511911195e-4
flux1:	0.684729189892236	0.00284595689944259	0.00295130742134647	0.00304277754711954	0.00309846302034607	0.00310141117857896	0.00304571425951949	0.00294035365865056	0.00280703668200333	0.00267129978584967	0.0025518030254218	0.00245534552171456	0.00238077028829061	0.00232701429533381	0.00229745317653254	0.00229838387824617	0.00233762294587216	0.00242874943409143	0.00259497297331083	0.00285653939973932	0.00319526264986323	0.00352314422569462	0.00371285247035687	0.00371994214270991	0.00368906683873498	0.00377729572250406	0.00371569732348942	0.00317802152052647	0.00295889083452935	0.00246112925375549	0.00238680092985304	0.00171553811811962	0.00119719210877556	0.00121374370345195	9.64092198367648e-4	8.21983035178214e-4	5.83001455164468e-4	5.38765231268394e-4	5.08509989023675e-4	4.40765380146849e-4	3.82845906927914e-4	3.62814768236719e-4	3.80260197881009e-4	4.1894145887191e-4	4.57840986331037e-4	4.83528574772195e-4	4.9618183913005e-4	5.05059433373211e-4	5.19626016133201e-4
flux1:	0.68499163879599	0.00266311049869613	0.00276943272320019	0.0028636572997994	0.00292435942756329	0.00293496470215753	0.00288945694257366	0.00279590655947174	0.00267438094779291	0.00254856635457068	0.00243566555225678	0.00234165714222307	0.00226505960140445	0.00220487922441731	0.00216517296366685	0.00215369276592451	0.00217989795250891	0.00225787618749561	0.00240938823647175	0.00265253081311086	0.00296972567621155	0.00327938739243067	0.00346441482318318	0.00348475599828226	0.0034737131400637	0.00357232656157557	0.00352578734644616	0.00303077075382856	0.00283196177945916	0.0023675169599531	0.00230200717901287	0.00166183066646249	0.00116736392141568	0.00118896632373637	9.49621377840939e-4	8.18076373725188e-4	5.90206779894525e-4	5.50800747936258e-4	5.27453602294475e-4	4.65836446872744e-4	4.10852600350308e-4	3.93064480813769e-4	4.14066372173241e-4	4.57141473806186e-4	5.00092097195445e-4	5.28966665585597e-4	5.44017600300444e-4	5.5477183399463e-4	5.71002065232326e-4
flux1:	0.685254087699743	0.00248941635965397	0.00259504298741005	0.0026902953038861	0.00275441387445519	0.00277133784917648	0.0027350259581075	0.00265268348306884	0.0025427592386453	0.00242709313750946	0.00232142839256512	0.00223093011735826	0.00215380219081905	0.00208908094893415	0.00204134563036427	0.0020195143086036	0.00203437489514715	0.00210035274008395	0.00223782727704065	0.00246296481284755	0.00275891466783413	0.00305027523369996	0.00322962451564123	0.00326098494753066	0.00326699273186379	0.00337392381239829	0.00334074036815148	0.00288582988129786	0.00270594624122353	0.00227348401569776	0.0022162901077786	0.00160695758613584	0.00113615312729857	0.00116247615645725	9.33494405194158e-4	8.12265020261608e-4	5.95701871069575e-4	5.61053742542996e-4	5.44202185963049e-4	4.88547838031422e-4	4.3671673339179e-4	4.21343402634811e-4	4.4570094579129e-4	4.9267164588378e-4	5.39128167673846e-4	5.70748083959607e-4	5.87858672505348e-4	6.00189789169422e-4	6.17763873532165e-4
flux1:	0.685516536603496	0.00232493846571888	0.0024283864660531	0.00252310348342098	0.00258916385407757	0.00261114389069961	0.00258305613474575	0.00251128938552911	0.00241270336721879	0.00230730502302841	0.00220938149650528	0.00212329112718287	0.00204693076557535	0.00197933257487246	0.00192545959195394	0.00189514177743934	0.00190021758701989	0.00195529999831225	0.00207945017128422	0.00228709671171292	0.00256220554903508	0.00283531447330581	0.00300813525433864	0.00304845126268439	0.00306889567205713	0.00318221458956862	0.00316079777991449	0.00274353717770217	0.00258127542468943	0.00217944672625493	0.00213010795916786	0.00155125914043228	0.00110378724273857	0.00113447606297512	9.15807165764813e-4	8.04576495944328e-4	5.99368391564253e-4	5.69308112830176e-4	5.5848727579394e-4	5.0858584269737e-4	4.60062070873566e-4	4.47204027838188e-4	4.74660700736215e-4	5.24994934195824e-4	5.74384933268336e-4	6.08272526326354e-4	6.27057964240057e-4	6.40616428515123e-4	6.59170459384399e-4
flux1:	0.685778985507249	0.00216966187297667	0.00226963634364316	0.00236242864610899	0.00242909558682531	0.00245495997568962	0.00243416040058431	0.00237231913715	0.00228474365128351	0.00218963040576023	0.00209981999550574	0.00201887165994837	0.00194438249214118	0.0018753529621881	0.00181701161936724	0.0017798779172653	0.00177659500654902	0.00182183175219463	0.0019333906789892	0.00212413391912096	0.00237890730319032	0.00263393064915152	0.00279951108097543	0.00284688816095618	0.00287933323678573	0.0029972552244015	0.00298612954894152	0.00260416599266603	0.0024583119533255	0.00208576549316919	0.00204385891584375	0.00149503137124014	0.00107046870263635	0.00110515099245379	8.96660086626371e-4	7.95054600511373e-4	6.01120768295777e-4	5.75398642417989e-4	5.7010191571616e-4	5.25704501079792e-4	4.80585902317267e-4	4.70279613026796e-4	5.0053232473759e-4	5.5367558840585e-4	6.05414309948721e-4	6.41074921588855e-4	6.61125231776225e-4	6.75532906678402e-4	6.94677292269572e-4
flux1:	0.686041434411003	0.00202349233139396	0.00211888853836535	0.0022085471092962	0.00227463419746763	0.0023033121788289	0.00228890985193178	0.00223633344547805	0.00215938191022188	0.00207447273095421	0.00199301607896738	0.00191778224982563	0.00184607745987119	0.00177685058488921	0.00171549634198893	0.00167302973644079	0.00166268104665282	0.00169905958504628	0.00179876700600178	0.00197325307414104	0.00220828503851386	0.00244549572042989	0.00260325706859817	0.0026559724553013	0.00269817088273538	0.0028190629918957	0.00281686444169541	0.00246794997590481	0.00233737021005622	0.00199276001843719	0.00195789420061599	0.00143853500131056	0.0010363806632452	0.00107467152921984	8.76159107527679e-4	7.83759522524234e-4	6.00905818619658e-4	5.79210309939236e-4	5.78900874872257e-4	5.3972514336805e-4	4.98057272259389e-4	4.90282114797416e-4	5.22990642215027e-4	5.78377038502493e-4	6.31880891792026e-4	6.68820063868591e-4	6.89720260769623e-4	7.04590983723954e-4	7.23928870813105e-4
flux1:	0.686303883314756	0.001886258153611	0.00197616177642861	0.00206166177903111	0.00212613693756062	0.00215666465732768	0.00214781928672983	0.00210384159429411	0.00203707238971666	0.00196219074794175	0.00188920000786846	0.00182009586125748	0.00175190577245429	0.00168351493473967	0.00162040183467206	0.00157390793029821	0.00155765781644048	0.00158610063336295	0.00167469463193376	0.00183361781720188	0.0020495816524428	0.0022693523787243	0.00241884548844725	0.00247535150153107	0.00252525389848894	0.00264763970315381	0.00265311261178496	0.00233510154043805	0.0022187315580717	0.00190072011581245	0.00187252698181216	0.00138200122023851	0.00100169029365967	0.00104319506601974	8.54414990637349e-4	7.70766166352147e-4	5.98701868381431e-4	5.80676883641831e-4	5.84799922661359e-4	5.50535596156989e-4	5.1231532770847e-4	5.07000147788115e-4	5.41796633174982e-4	5.98859473805823e-4	6.53557967616217e-4	6.9129621952354e-4	7.12644086814781e-4	7.27602580536373e-4	7.46747365378802e-4
flux1:	0.686566332218509	0.00175771507483512	0.00184140047091844	0.00192190208735262	0.0019838897740476	0.00201541312791846	0.00201133825717933	0.00197529090278783	0.00191821045641661	0.00185308736330656	0.00178855024574028	0.00172584042951614	0.00166172321139513	0.00159501532718705	0.00153121112187883	0.00148183079315651	0.00146072228705288	0.00148208771525537	0.00156030028894342	0.00170439593503259	0.00190203674938217	0.00210483377228066	0.00224573600374369	0.00230466265038975	0.00236042389040658	0.00248298548928215	0.00249497867442899	0.00220582185329961	0.00210265297108672	0.00180991106003071	0.00178803622784608	0.00132563377368614	9.66549116866019e-4	0.00101086454986487	8.31540706810545e-4	7.56160506481507e-4	5.94516732313026e-4	5.79778206573099e-4	5.87773358165652e-4	5.58088186102433e-4	5.23267186517493e-4	5.20296649086826e-4	5.56795028939267e-4	6.14976953613302e-4	6.70323071713621e-4	7.08408011286839e-4	7.29828826043408e-4	7.44527037153532e-4	7.63118136795998e-4
flux1:	0.686828781122262	0.00163755414639922	0.00171448034293629	0.00178932666114857	0.00184810712084233	0.00187988225802199	0.00187984698389281	0.00185106200924576	0.0018031280211017	0.00174740600350974	0.0016911915984076	0.00163499940027265	0.00157535425347141	0.00151100589896052	0.00144740850868762	0.00139613168850461	0.00137109539869901	0.00138618080415577	0.00145473587230257	0.00158477467173767	0.00176490192632465	0.00195127813382275	0.00208338949945412	0.00214354484298975	0.00220352609405067	0.00232510311365731	0.00234256546495252	0.00208030269842544	0.00198936939416554	0.00172057406741501	0.00170466638694901	0.0012696081720736	9.31091122906718e-4	9.77805816280375e-4	8.07647492588602e-4	7.40034637954467e-4	5.88384481848583e-4	5.76536055640744e-4	5.87849507735005e-4	5.62395993357903e-4	5.30884790126043e-4	5.30105849331127e-4	5.67911122330606e-4	6.26673656811018e-4	6.82152744530221e-4	7.20168482973045e-4	7.41326303912802e-4	7.55456472841834e-4	7.73172636945201e-4
flux1:	0.687091230026016	0.00152541210425661	0.0015952162264861	0.00166392815884844	0.0017189340553076	0.00175032609773143	0.00175365596962779	0.00173146854468127	0.00169209405718702	0.00164533271726877	0.00159719947236084	0.00154751826733418	0.00149260040172366	0.00143113486099078	0.00136848904281046	0.00131616864206908	0.00128803233459254	0.00129757856065635	0.00135719104768798	0.0014739732977372	0.00163745211948288	0.00180803857709589	0.00193127614361467	0.00199164330521861	0.00205440910879913	0.00217399481125378	0.00219597041449689	0.00195872221790751	0.00187909155723746	0.00163292372006387	0.00162262496965144	0.00121406977759021	8.95430161441726e-4	9.44125147551096e-4	7.82840742494689e-4	7.22481758792482e-4	5.8036141486812e-4	5.71008897715919e-4	5.85104435794681e-4	5.635272395182e-4	5.35200401574932e-4	5.3642918887439e-4	5.75146408874689e-4	6.339788021347e-4	6.8911601312536e-4	7.26690004007132e-4	7.47295414230286e-4	7.60599434248083e-4	7.77169019743378e-4
flux1:	0.687353678929769	0.00142088326314209	0.00148337119814321	0.00154563946138741	0.00159645012781496	0.00162693045241162	0.00163300793742812	0.00161675955609594	0.00158531834840039	0.0015470019449512	0.00150660797974691	0.00146331469210613	0.00141325141095902	0.00135505577241285	0.00129396918761027	0.00124133444703762	0.00121083255475143	0.00121552865689522	0.00126690355208786	0.00137125246902152	0.0015189932646693	0.00167448893978779	0.00178887901053926	0.00184860925350549	0.00191291972506375	0.00202965467353914	0.0020552775590219	0.00184123750034912	0.00177200171862897	0.00154714469315367	0.00154208055366693	0.00115913282877564	8.59658364388228e-4	9.09908734691711e-4	7.57217060489409e-4	7.03592465809956e-4	5.70521939950091e-4	5.63286157145402e-4	5.79654526171518e-4	5.61598121927058e-4	5.36300686748832e-4	5.39329962074979e-4	5.78572784179864e-4	6.36999868486516e-4	6.91366146087885e-4	7.28173643279339e-4	7.47988076692876e-4	7.60262981191725e-4	7.75470798322584e-4
flux1:	0.687616127833522	0.0013235318560877	0.00137866610799611	0.00143434037789451	0.00148067387455874	0.00150981613664128	0.00151808080877794	0.00150712316437635	0.00148295671694801	0.00145250395398393	0.00141941964612136	0.00138228981638022	0.00133709706206499	0.00128243872539986	0.00122339692772088	0.00117106580654256	0.00113884834418991	0.00113933588744781	0.00118316657951531	0.00127592037593526	0.00140886694600483	0.00155002689389032	0.00165569496235793	0.00171409696948181	0.00177889589467106	0.00189205984792134	0.00192054848675528	0.00172797713132075	0.00166824984651282	0.00146338997865385	0.00146316339296362	0.00110488210999739	8.23847038440845e-4	8.75225224621484e-4	7.30863534272502e-4	6.83453458768016e-4	5.589551318846e-4	5.53482693261927e-4	5.71648795850356e-4	5.56764726888343e-4	5.34319602162256e-4	5.38926683452952e-4	5.78325228303886e-4	6.35913983935962e-4	6.8913047215108e-4	7.24896822196223e-4	7.43733793409639e-4	7.54833496151775e-4	7.6852406391361e-4
flux1:	0.687878576737275	0.00123290385159428	0.0012807887388449	0.00132986420196747	0.00137156735491679	0.00139904232068242	0.00140899077640523	0.00140269032736168	0.00138511637553473	0.00136189231428323	0.00133561484890405	0.00130433878268043	0.00126393758580499	0.00121297979025779	0.00115635995305411	0.00110485041181742	0.00107149099412771	0.00106836747250426	0.00110533309468726	0.00118733606956741	0.00130645291856209	0.00143407558219966	0.00153123445542168	0.00158776050560702	0.00165216059182365	0.00176116335210212	0.00179181506974982	0.00161903622896902	0.0015679521489746	0.00138178205335624	0.00138596986916412	0.00105137812400339	7.88050731382732e-4	8.40131665716766e-4	7.0385971689247e-4	6.62149132253459e-4	5.45762516393693e-4	5.41734065824329e-4	5.61261772302274e-4	5.49214802227448e-4	5.2943053882438e-4	5.35385392450346e-4	5.74593155565709e-4	6.30957665676317e-4	6.82698405045554e-4	7.1719938464289e-4	7.34923078294865e-4	7.44756754635271e-4	7.56834062665193e-4
flux1:	0.688141025641029	0.0011485375688129	0.00118940211655451	0.00123200376097912	0.00126904037864439	0.00129460959059607	0.00130579500677549	0.00130353810564497	0.00129186059153075	0.00127519034579924	0.00125515970751109	0.00122935912215434	0.00119359151541676	0.00114640772555656	0.00109249114762316	0.00104223135705669	0.00100823420194925	0.00100205542114897	0.00103281732820126	0.00110491059493045	0.00121117037587851	0.00132608480700056	0.00141502157267909	0.00146925173696428	0.0015325184769854	0.00163689031501746	0.00166907581972964	0.00151447539317408	0.00147119286954279	0.00130241737533802	0.00131057078228002	9.98665547414727e-4	7.52314243186755e-4	8.04682184225966e-4	6.76282077265299e-4	6.39765772109113e-4	5.31057275017574e-4	5.2819289590664e-4	5.48687532612177e-4	5.39160125718185e-4	5.2183829029646e-4	5.28911295355448e-4	5.67610835185308e-4	6.22415397943589e-4	6.72408189514044e-4	7.05468596063454e-4	7.21990353612039e-4	7.30518064924143e-4	7.40942201673097e-4
flux1:	0.688403474544782	0.00106997277652192	0.00110415183961919	0.00114051694243186	0.00117295446187534	0.00119646277612785	0.00120849399962985	0.00120969236097927	0.00120321241227503	0.00119239607250366	0.00117801181283763	0.00115725639855094	0.00112590049133234	0.00108248765029881	0.00103147120858258	9.82808807083304e-4	9.48614741272311e-4	9.39896238574171e-4	9.6509400152814e-4	0.00102810662881412	0.00112247863333146	0.00122553238680412	0.00130659500918518	0.00135822065336495	0.00141975616000856	0.00151913823599927	0.00155229645542621	0.00141432372179075	0.00137802917127353	0.00122537352215469	0.0012370222938168	9.46783746770986e-4	7.16681485119021e-4	7.68937902721352e-4	6.48210015301348e-4	6.16397373525699e-4	5.14964639808778e-4	5.13026297988974e-4	5.34135147384881e-4	5.26829998450987e-4	5.11771404218641e-4	5.19740242971157e-4	5.5764743978903e-4	6.10607753162247e-4	6.58633173949756e-4	6.90123894872168e-4	7.05397169696322e-4	7.12623475841465e-4	7.21404715793399e-4
flux1:	0.688665923448535	9.96758303104704e-4	0.00102467259373742	0.00105513196186563	0.00108312685170416	0.00110449394376545	0.00111703401598277	0.00112113023309582	0.00111915765560952	0.00111348573690907	0.0011041237846008	0.00108794715533029	0.00106073119537555	0.00102102196198792	9.73028717797497e-4	9.26239260204562e-4	8.92230828993736e-4	8.81448558575283e-4	9.0169597191241e-4	9.56437235824973e-4	0.00103987759270498	0.0011319258320826	0.00120551011407961	0.0012543179082726	0.00131364574610086	0.00140778070692339	0.00144141408533138	0.00131858491827423	0.00128849802395966	0.00115071748703424	0.00116537751780405	8.95777469858472e-4	6.81204515417416e-4	7.32976165714069e-4	6.19732101899954e-4	5.92151643716861e-4	4.97622892156101e-4	4.96414061547913e-4	5.17825396927923e-4	5.12466086022529e-4	4.99475351793498e-4	5.08130541905752e-4	5.44997321763754e-4	5.95879840832286e-4	6.41768547703233e-4	6.71602377133119e-4	6.85616719618327e-4	6.91583081308039e-4	6.98774192975201e-4
flux1:	0.688928372352288	9.28458421572305e-4	9.50594193948096e-4	9.75552784132936e-4	9.99335110433516e-4	0.00101854612380512	0.0010313101783646	0.00103778295938324	0.0010396476383922	0.00103841627744572	0.00103344507648535	0.00102135968694954	9.97975043348075e-4	9.61849168015814e-4	9.16938302986425e-4	8.72233018569164e-4	8.38738843885717e-4	8.2632942368564e-4	8.42210976909644e-4	8.89464170490545e-4	9.62908036614664e-4	0.0010448040922242	0.00111134156994362	0.00115719891247904	0.0012139504895508	0.00130267321890328	0.0013363435585218	0.0012272447844178	0.00120262349253193	0.00107851331028662	0.00109569649539879	8.4570566224567e-4	6.45950937698743e-4	6.9689717546833e-4	5.90951103844564e-4	5.67154654572481e-4	4.7918418594952e-4	4.78547075017206e-4	4.99988328579248e-4	4.96318508048645e-4	4.85206746739302e-4	4.94355501929576e-4	5.29971046301566e-4	5.78590793249626e-4	6.22219422724543e-4	6.5034595312797e-4	6.63120544314889e-4	6.678972861347e-4	6.73584900872261e-4
flux1:	0.689190821256042	8.64658362678536e-4	8.81547517849728e-4	9.01465091872577e-4	9.21322718932547e-4	9.38418306177097e-4	9.51170817780206e-4	9.59539597597905e-4	9.64602170810089e-4	9.67127310471167e-4	9.65922660535555e-4	9.57433387896496e-4	9.37546462579296e-4	9.04841439313955e-4	8.63017629333995e-4	8.20550566977005e-4	7.87849111495921e-4	7.74209918619442e-4	7.86278028178451e-4	8.26795933095681e-4	8.91151558552251e-4	9.63738884116705e-4	0.00102368597958107	0.00106652832950263	0.0011204309397845	0.00120365932137233	0.0012369841706957	0.00114027818880612	0.00112042278734074	0.00100882739304733	0.00102805262137942	7.96646714204948e-4	6.1100815932637e-4	6.60826643259641e-4	5.61986603038144e-4	5.41552885752875e-4	4.59814429740779e-4	4.59625453152387e-4	4.80861070897541e-4	4.78642817128992e-4	4.69228617397788e-4	4.78696959596064e-4	5.12887547022268e-4	5.59104790097147e-4	6.00390906201483e-4	6.26790878640327e-4	6.38368061986187e-4	6.42046557684055e-4	6.46342414508689e-4
flux1:	0.689453270159795	8.04969250256296e-4	8.17170567503418e-4	8.32543024645035e-4	8.4880595910404e-4	8.63872019787821e-4	8.76423417114824e-4	8.86252014702362e-4	8.93913212036254e-4	8.99543104919292e-4	9.01501219615298e-4	8.96117428831282e-4	8.79380537178749e-4	8.49901615282094e-4	8.11123876878628e-4	7.70998485057648e-4	7.3932137956749e-4	7.24810718611523e-4	7.33583805736675e-4	7.68085595049058e-4	8.24229820022946e-4	8.88335069786547e-4	9.42163578914837e-4	9.81983759997938e-4	0.00103284999201899	0.0011105755368441	0.00114322505490203	0.00105765391340203	0.00104190983768917	9.41730436620835e-4	9.62534398695919e-4	7.48699207865859e-4	5.7648367744894e-4	6.24913892056975e-4	5.329745450027e-4	5.15511968619366e-4	4.39691676115523e-4	4.39855948661236e-4	4.60685338706024e-4	4.59697369231052e-4	4.51806538224348e-4	4.6143983104555e-4	4.94067558016095e-4	5.37783839015558e-4	5.76680462243274e-4	6.01359990422947e-4	6.11799163950354e-4	6.14484739433845e-4	6.17517498317287e-4
flux1:	0.689715719063548	7.49032584220563e-4	7.57114671354811e-4	7.68456641090898e-4	7.81482025252585e-4	7.94639468902974e-4	8.06842152379364e-4	8.17741188389593e-4	8.27449330172764e-4	8.35574848006049e-4	8.40123312554813e-4	8.37369324705695e-4	8.23430582769821e-4	7.96960154505636e-4	7.6115014356625e-4	7.23425325721647e-4	6.92960411795577e-4	6.77897893806976e-4	6.83859193296155e-4	7.13028290302344e-4	7.61802855212632e-4	8.18229694498556e-4	8.66418483942837e-4	9.03257667048194e-4	9.50975686443359e-4	0.00102325396254324	0.00105494813682252	9.79336471798216e-4	9.67095842861664e-4	8.77295789168839e-4	8.99242451517757e-4	7.01978201883196e-4	5.42501411702847e-4	5.89325794400155e-4	5.04063715541877e-4	4.89212159459831e-4	4.19002819063602e-4	4.19448459413675e-4	4.39704233529134e-4	4.39740591961324e-4	4.33205303751372e-4	4.42867579308988e-4	4.73828266405162e-4	5.14982235769914e-4	5.51472481097186e-4	5.74457553166989e-4	5.83829686372375e-4	5.85635541320233e-4	5.8754365969223e-4
flux1:	0.689978167967302	6.9652418112284e-4	7.0105058052163e-4	7.08879759836189e-4	7.19037975745375e-4	7.30432828821041e-4	7.42176657948001e-4	7.53804526781336e-4	7.65060823563315e-4	7.75123254939833e-4	7.81729731091718e-4	7.81153682693047e-4	7.69665908646488e-4	7.45972228088196e-4	7.13021947668656e-4	6.77717650652838e-4	6.48611885399785e-4	6.33279072505656e-4	6.36875920338018e-4	6.61358240162225e-4	7.03566291047042e-4	7.53089570335932e-4	7.96117235107205e-4	8.30057090875638e-4	8.74581284472988e-4	9.41522232941029e-4	9.72028308194309e-4	9.05284849875055e-4	8.95987035737449e-4	8.1559483186613e-4	8.38282753127275e-4	6.56608016225426e-4	5.09194921226509e-4	5.54237763619119e-4	4.75409783354863e-4	4.62841261021483e-4	3.97938799385996e-4	3.98611717324231e-4	4.18158211434892e-4	4.19027792292169e-4	4.13685802360557e-4	4.23258370213967e-4	4.5247896901037e-4	4.91042392347518e-4	5.25134651651317e-4	5.46466252077011e-4	5.54849191263984e-4	5.55891448428881e-4	5.56817378901027e-4
flux1:	0.690240616871055	6.47157289354685e-4	6.48673999924311e-4	6.53497591674014e-4	6.61159856428798e-4	6.70953995968519e-4	6.82161336424628e-4	6.9422363803877e-4	7.065851253474e-4	7.18081354543062e-4	7.26260025980392e-4	7.27441142228523e-4	7.18069736555016e-4	6.9691488291487e-4	6.66693764210266e-4	6.33796187861642e-4	6.06158550477805e-4	5.90799862878898e-4	5.92443168059924e-4	6.12845230339366e-4	6.49247562804405e-4	6.92607609281327e-4	7.30945817213697e-4	7.62101284257543e-4	8.03442894381474e-4	8.65201267252142e-4	8.94331252442013e-4	8.35448911712283e-4	8.28580556526241e-4	7.56690683530624e-4	7.79757773360459e-4	6.12713142877775e-4	4.76698936298496e-4	5.19823545924224e-4	4.47168012373863e-4	4.36586214503801e-4	3.76688864820737e-4	3.77548491570164e-4	3.96280380101682e-4	3.97807367627043e-4	3.93501817006011e-4	4.02881656575521e-4	4.30317436778187e-4	4.66291592254982e-4	4.98015536052934e-4	5.17745622601329e-4	5.25220252816806e-4	5.25614083043397e-4	5.25699816610038e-4
flux1:	0.690503065774808	6.00684484656058e-4	5.9970998367532e-4	6.02013449224265e-4	6.07541175535668e-4	6.15903919107339e-4	6.2652437149773e-4	6.38771842193808e-4	6.51851989281222e-4	6.64337147180808e-4	6.73653010467017e-4	6.76207322501453e-4	6.68637049595187e-4	6.49784030677213e-4	6.22145377306052e-4	5.91611919705176e-4	5.65516445487847e-4	5.50340302638207e-4	5.50403964490612e-4	5.67290561611813e-4	5.98601416973135e-4	6.36498386229015e-4	6.70605696522914e-4	6.99117917309762e-4	7.37335534478265e-4	7.94101797348517e-4	8.21709950126079e-4	7.69764749251162e-4	7.64859720976416e-4	7.00631798382379e-4	7.23757557338545e-4	5.70409166668592e-4	4.45140874477726e-4	4.86245677286933e-4	4.19485943516238e-4	4.10624793598173e-4	3.55434644586336e-4	3.56450797276512e-4	3.74291525337764e-4	3.76316532773024e-4	3.72896620851212e-4	3.81994973026303e-4	4.07626700528501e-4	4.41039228162307e-4	4.70442708479583e-4	4.8863114320844e-4	4.95278392450803e-4	4.95135053381366e-4	4.94518840875995e-4
flux1:	0.690765514678561	5.56897955501454e-4	5.53915647888789e-4	5.5415384437473e-4	5.57889923454144e-4	5.64990647008296e-4	5.74995617788539e-4	5.87220740707069e-4	6.0068796759592e-4	6.13775810733643e-4	6.23846990674698e-4	6.2743151816233e-4	6.21372083894717e-4	6.04590979640738e-4	5.7937779326728e-4	5.5114185174783e-4	5.26630892393309e-4	5.11811066461576e-4	5.10631230438842e-4	5.24522610040196e-4	5.51405144206684e-4	5.84493576372328e-4	6.14809640863651e-4	6.40838831212763e-4	6.76028872663214e-4	7.28020941950158e-4	7.54001171235946e-4	7.08150424395833e-4	7.047900048642e-4	6.47446927399912e-4	6.70352568837252e-4	5.29795398600665e-4	4.14633863501518e-4	4.53648169362419e-4	3.92497244911428e-4	3.85118717509766e-4	3.34344833599746e-4	3.35495637948826e-4	3.52395399458466e-4	3.54776888089263e-4	3.52099407746695e-4	3.60840825118414e-4	3.84672057923492e-4	4.15574184867219e-4	4.42720936901492e-4	4.59433329599513e-4	4.65331938032681e-4	4.64756514640753e-4	4.63570478832716e-4
flux1:	0.691027963582315	5.15627910216645e-4	5.11080810936853e-4	5.09671455674965e-4	5.1193350732834e-4	5.17935409218501e-4	5.2731272575365e-4	5.39345331287786e-4	5.5291982825265e-4	5.6628121871094e-4	5.7677952621283e-4	5.81094936031975e-4	5.76285249921968e-4	5.61358315473078e-4	5.38408534675745e-4	5.12384256224484e-4	4.89472022406813e-4	4.75149208238287e-4	4.73023420814113e-4	4.84392222633801e-4	5.07454037179411e-4	5.3633792676241e-4	5.63278126942451e-4	5.86996399417998e-4	6.19283906023151e-4	6.66740025504122e-4	6.91023189186063e-4	6.50503348655103e-4	6.48316775033047e-4	5.97142464526407e-4	6.1958954541732e-4	4.90950375062034e-4	3.85272319397782e-4	4.22152369137831e-4	3.66317577986816e-4	3.60209109036428e-4	3.13571141433097e-4	3.14841725281847e-4	3.30774805620355e-4	3.33390281838226e-4	3.31321755880437e-4	3.39643684730269e-4	3.61698233307496e-4	3.90162211157114e-4	4.15130114032859e-4	4.30436418003664e-4	4.35661355875141e-4	4.3475099866587e-4	4.33119312981315e-4
flux1:	0.691290412486068	4.76739051788874e-4	4.71026428145861e-4	4.68345731128677e-4	4.6942127077243e-4	4.74476356762035e-4	4.83225163988614e-4	4.94927427475363e-4	5.08376775726916e-4	5.21736696706397e-4	5.3238666062496e-4	5.37178412976054e-4	5.33389443273473e-4	5.20115117395506e-4	4.99266292343502e-4	4.75353307758634e-4	4.54029692676257e-4	4.40313328643326e-4	4.3749980770687e-4	4.46768214969527e-4	4.66557510863947e-4	4.91786291612229e-4	5.15736993201283e-4	5.37321381815345e-4	5.66851565527636e-4	6.10024483077216e-4	6.32575579275127e-4	5.96700052551876e-4	5.95365277563341e-4	5.49702541223469e-4	5.71490789749034e-4	4.53930616393566e-4	3.57130463095148e-4	3.91856163372354e-4	3.4104282529227e-4	3.36014666061648e-4	2.9324588886529e-4	2.94627443056356e-4	3.09588892853878e-4	3.12335437486041e-4	3.10754429154992e-4	3.18607223418597e-4	3.38926759635061e-4	3.65043323873782e-4	3.87922915191113e-4	4.01896539951245e-4	4.06517943870267e-4	4.05360452685514e-4	4.03397805343152e-4
flux1:	0.691552861389821	4.4012532445095e-4	4.33600990062338e-4	4.29981226539847e-4	4.3012462791229e-4	4.34369958449821e-4	4.42496153081645e-4	4.53757445136708e-4	4.66891575753539e-4	4.8002512694629e-4	4.90601730092703e-4	4.95659743426942e-4	4.92695917131217e-4	4.80891708845408e-4	4.61985102102579e-4	4.40073196238582e-4	4.20307813750376e-4	4.07278206772842e-4	4.03995546295156e-4	4.11533220635851e-4	4.28536174970865e-4	4.50602023277101e-4	4.71916711754166e-4	4.91542791215884e-4	5.1847374047298e-4	5.57626158582002e-4	5.78441411323338e-4	5.46598462472075e-4	5.45842794867062e-4	5.05091544466715e-4	5.26056478551347e-4	4.18772263161613e-4	3.30263473034579e-4	3.62835962228692e-4	3.16749502964905e-4	3.12632330615257e-4	2.73481302806007e-4	2.74970102186043e-4	2.88971873755301e-4	2.91765727005541e-4	2.90564851021691e-4	2.97911994855864e-4	3.16553757393695e-4	3.40429452590274e-4	3.61322404715311e-4	3.74039589413496e-4	3.78122094994468e-4	3.76794772733767e-4	3.74604936694707e-4
flux1:	0.691815310293574	4.05703381664439e-4	3.98675337632269e-4	3.94404096921276e-4	3.93835183778476e-4	3.97390396801713e-4	4.04902846040632e-4	4.15634880157483e-4	4.28300879445813e-4	4.41028661768603e-4	4.51354005416277e-4	4.56510913456634e-4	4.54210075463708e-4	4.43714326490785e-4	4.26598384910739e-4	4.0657196906356e-4	3.88318277971951e-4	3.76029083057428e-4	3.72456732754171e-4	3.78580077414765e-4	3.93219950245499e-4	4.12556726689437e-4	4.31553302985873e-4	4.49389830840445e-4	4.73886647516212e-4	5.09287736296891e-4	5.28391562901245e-4	5.0004219493957e-4	4.99642361602946e-4	4.63258186194386e-4	4.83268911947354e-4	3.85494602882469e-4	3.0471042775788e-4	3.35150365323209e-4	2.934967588554e-4	2.901397646414e-4	2.54370249380529e-4	2.55966326964786e-4	2.69033144554633e-4	2.71808301447548e-4	2.70895535119805e-4	2.77713797493576e-4	2.94748332660329e-4	3.16502623295133e-4	3.35519969886421e-4	3.47059193926239e-4	3.50661567512349e-4	3.49230346216772e-4	3.46904805046841e-4
flux1:	0.692077759197328	3.7340540623648e-4	3.66136557199127e-4	3.61457396545068e-4	3.60361472550661e-4	3.63327565895967e-4	3.70235314648393e-4	3.8036796721807e-4	3.92445150126078e-4	4.04628384285269e-4	4.14567502313138e-4	4.19695636089777e-4	4.17927654132503e-4	4.08600198398988e-4	3.93133298815724e-4	3.74875482935157e-4	3.58074822157672e-4	3.46555898850257e-4	3.42835694908385e-4	3.47808842898925e-4	3.60447121693215e-4	3.77431121384754e-4	3.94390583956138e-4	4.10595517714706e-4	4.32825957968475e-4	4.64748581912619e-4	4.82190408872616e-4	4.56865943719626e-4	4.56647107825094e-4	4.24139970336887e-4	4.43097295896264e-4	3.54104193764004e-4	2.80497907356881e-4	3.08844194939473e-4	2.71329124416377e-4	2.68598674823041e-4	2.359879245494e-4	2.37693265060165e-4	2.49858581118504e-4	2.52564583559115e-4	2.51863640655497e-4	2.58142905518497e-4	2.73651795487169e-4	2.93413976114723e-4	3.10673999166412e-4	3.21115279776549e-4	3.24290284622453e-4	3.22809186144504e-4	3.2042588988272e-4
flux1:	0.692340208101081	3.43171994124331e-4	3.35881714746158e-4	3.30995959929379e-4	3.295250758343e-4	3.31984396709924e-4	3.38294990166904e-4	3.47773050006418e-4	3.59168596653808e-4	3.7070423947637e-4	3.80160285380199e-4	3.85167581423764e-4	3.83831757102452e-4	3.75553524830321e-4	3.61605874745503e-4	3.45001906462964e-4	3.29587244852782e-4	3.18847864535319e-4	3.15086750770101e-4	3.19124438725067e-4	3.30064068489042e-4	3.45016568779152e-4	3.60183198245771e-4	3.74901277299128e-4	3.95032755399069e-4	4.23751007779059e-4	4.39601886404956e-4	4.16900863912674e-4	4.16734239903873e-4	3.87666935707539e-4	4.05501701560603e-4	3.24598332944191e-4	2.57643140970298e-4	2.83951699914739e-4	2.50279179466822e-4	2.48058011961775e-4	2.18393933897868e-4	2.20210253279233e-4	2.31512647851022e-4	2.34111931919518e-4	2.33561666841437e-4	2.39304262077819e-4	2.53377818961982e-4	2.71283822198948e-4	2.86909639586023e-4	2.96333658956511e-4	2.9912812274039e-4	2.97639143837901e-4	2.95261557815286e-4
flux1:	0.692602657004834	3.14945780873374e-4	3.07812159149687e-4	3.02881616746806e-4	3.0115686953119e-4	3.03174211137921e-4	3.08893155357288e-4	3.17674111722292e-4	3.28319417989286e-4	3.39135458472926e-4	3.48044494250647e-4	3.52869594823409e-4	3.51891107085845e-4	3.44562754092088e-4	3.32017341489594e-4	3.16957197883483e-4	3.02856413381019e-4	2.92888733116305e-4	2.89162633912038e-4	2.92434850895366e-4	3.01925333308502e-4	3.15116746901803e-4	3.28699765171732e-4	3.42061641657197e-4	3.60259284343053e-4	3.86045958394811e-4	4.00394932154799e-4	3.79978966711845e-4	3.79777867751885e-4	3.53763866656865e-4	3.704352336639e-4	2.96966964818305e-4	2.3615587750557e-4	2.60498131825975e-4	2.30369482094333e-4	2.28556282595027e-4	2.01634244905573e-4	2.03560600676735e-4	2.14040911488087e-4	2.16506142729769e-4	2.16059145303255e-4	2.21278607357473e-4	2.34013541347266e-4	2.50202796598935e-4	2.64319795710697e-4	2.7280688913655e-4	2.75261962042269e-4	2.73795464037104e-4	2.71472108208655e-4
flux1:	0.692865105908588	2.8866635426424e-4	2.81828981295024e-4	2.76979351981808e-4	2.75094005300854e-4	2.76718653796929e-4	2.81849919286812e-4	2.89902742811897e-4	2.99750497387379e-4	3.09801541861768e-4	3.18127162440905e-4	3.22734022745008e-4	3.2205968138955e-4	3.15599366391285e-4	3.04351905483409e-4	2.90731892794196e-4	2.77870438158364e-4	2.68653102366869e-4	2.65011728277911e-4	2.67649777982525e-4	2.75893702863585e-4	2.87548995669952e-4	2.99725521124455e-4	3.11848223658691e-4	3.28273571887242e-4	3.51397315959142e-4	3.64347515233858e-4	3.45935875891167e-4	3.45650269935993e-4	3.22350658734439e-4	3.37844041770668e-4	2.71192669204707e-4	2.16038623655061e-4	2.38499452304206e-4	2.11613442871672e-4	2.10122578408801e-4	1.85742658794693e-4	1.87773250498345e-4	1.97472596012805e-4	1.99784388983773e-4	1.99405065468411e-4	2.04124394296279e-4	2.15621489260607e-4	2.30233998035471e-4	2.42967319467125e-4	2.50596420174777e-4	2.52748020957176e-4	2.51323660938691e-4	2.49088312280693e-4
flux1:	0.693127554812341	2.64266788849442e-4	2.57829993801206e-4	2.53154795367813e-4	2.51178001315367e-4	2.52446516043843e-4	2.56993876117874e-4	2.64298610474947e-4	2.73320497602516e-4	2.82583696818704e-4	2.90311721160862e-4	2.94684062100522e-4	2.9427768001288e-4	2.88618162425667e-4	2.78576069369432e-4	2.66299394405204e-4	2.54602274139022e-4	2.46103967969551e-4	2.42576189593705e-4	2.44679621800606e-4	2.51840054641203e-4	2.62144991417866e-4	2.73063982878295e-4	2.84052345137685e-4	2.98862305978853e-4	3.19584381661344e-4	3.31248868885353e-4	3.14611758676074e-4	3.14221645211823e-4	2.93341066364194e-4	3.07665457769098e-4	2.47248959250057e-4	1.97285407046733e-4	2.17960497577433e-4	1.94015188950433e-4	1.92776348762334e-4	1.70741673141613e-4	1.72864217549289e-4	1.81822924729457e-4	1.83968212243807e-4	1.83630699373775e-4	1.87880253310982e-4	1.9824209908899e-4	2.11415865058211e-4	2.22888142145116e-4	2.29735805428498e-4	2.31615245709256e-4	2.30243420917976e-4	2.28116075215608e-4
flux1:	0.693390003716094	2.41671899382574e-4	2.35708341035329e-4	2.31273161173014e-4	2.29254051166763e-4	2.30193507252191e-4	2.34162412658756e-4	2.40710296469578e-4	2.4889514929604e-4	2.573664818002e-4	2.64499926750324e-4	2.68635864643347e-4	2.68473565592967e-4	2.63558847622582e-4	2.54639387035195e-4	2.43615791164551e-4	2.33008854318886e-4	2.25191621286544e-4	2.21790965181208e-4	2.23434747640014e-4	2.29642853626112e-4	2.38750599063886e-4	2.48537395451047e-4	2.58486006103343e-4	2.71831750913624e-4	2.9040249825678e-4	3.00899950345443e-4	2.85850704961487e-4	2.85358809165724e-4	2.66640505436905e-4	2.79825074311826e-4	2.25097605465751e-4	1.79879651994092e-4	1.98872363933178e-4	1.77568774411209e-4	1.76526306487893e-4	1.56642829244048e-4	1.58837827656711e-4	1.67095134341925e-4	1.69066265642785e-4	1.68752488684307e-4	1.72567722889276e-4	1.81896559047992e-4	1.93765454123799e-4	2.04094964852514e-4	2.10234581468689e-4	2.11869338967857e-4	2.1055304416837e-4	2.08541625403622e-4
flux1:	0.693652452619847	2.20798084249508e-4	2.15352608832454e-4	2.11199512387376e-4	2.09171414659475e-4	2.0980280107663e-4	2.13202440615745e-4	2.1899623244055e-4	2.26348431815281e-4	2.34039336044153e-4	2.40593858483606e-4	2.44501004957685e-4	2.44566768189323e-4	2.40348548534163e-4	2.32476396442964e-4	2.22621063411236e-4	2.13031694966306e-4	2.05853849566146e-4	2.02583664812411e-4	2.03824987184717e-4	2.0918732050547e-4	2.17224945772991e-4	2.25985977704184e-4	2.34981217717903e-4	2.47006873644669e-4	2.63662143869562e-4	2.73112526849664e-4	2.59499176977783e-4	2.58923558270564e-4	2.42143830485799e-4	2.54233868275269e-4	2.04685972059099e-4	1.6379200059126e-4	1.8120998811769e-4	1.62257275922331e-4	1.61369083210845e-4	1.43446804331981e-4	1.45687876603881e-4	1.53282174782513e-4	1.55076630479156e-4	1.54774712537311e-4	1.58193971721499e-4	1.66589695058274e-4	1.77281774705506e-4	1.86581079919704e-4	1.92082344184624e-4	1.93496929938508e-4	1.9223386569338e-4	1.90336556440282e-4
flux1:	0.693914901523601	2.0155445327013e-4	1.96648117355815e-4	1.92800034783936e-4	1.90784574354582e-4	1.91126032380515e-4	1.93971225197272e-4	1.99025412973421e-4	2.05563338222907e-4	2.12497676418682e-4	2.18497623812427e-4	2.22188884855796e-4	2.22470589833911e-4	2.18904821198232e-4	2.12009369832717e-4	2.03241407664905e-4	1.94598762929632e-4	1.88017273258025e-4	1.8487518538799e-4	1.85759398391901e-4	1.90364404604823e-4	1.97438917492374e-4	2.05266192849217e-4	2.1338800991022e-4	2.24229158827296e-4	2.39187068626749e-4	2.47707516060554e-4	2.35404311591064e-4	2.34771484881487e-4	2.19734004770562e-4	2.30786464283718e-4	1.85945352844547e-4	1.48978925336474e-4	1.64930844538277e-4	1.48052332917846e-4	1.47288295035165e-4	1.31143581878679e-4	1.33398857099269e-4	1.40368196388287e-4	1.41988659768948e-4	1.41691752191014e-4	1.44754293995502e-4	1.52312675358301e-4	1.61948896339706e-4	1.70323946597714e-4	1.75252583512224e-4	1.76469424353416e-4	1.75254155692949e-4	1.73462125583836e-4
flux1:	0.694177350427354	1.83844829395688e-4	1.79478973125525e-4	1.75943901961836e-4	1.73954752766886e-4	1.74024365364445e-4	1.76336975456676e-4	1.8067760974779e-4	1.8643199227014e-4	1.92643327695514e-4	1.98118480610943e-4	2.01608702129495e-4	2.02094879930506e-4	1.99138719319491e-4	1.93151484819441e-4	1.85392321731775e-4	1.77627282999276e-4	1.7159956025515e-4	1.68580952719247e-4	1.69146317893143e-4	1.73069755865406e-4	1.79273369701241e-4	1.86248408903395e-4	1.93571610946431e-4	2.03353751144797e-4	2.16812125441939e-4	2.24513262968041e-4	2.13412807391644e-4	2.12751883722941e-4	1.99282347269657e-4	2.09361346510198e-4	1.687910435742e-4	1.35382773670978e-4	1.49975397323486e-4	1.34914558057673e-4	1.34254547712975e-4	1.197130037513e-4	1.21947371993407e-4	1.28329956530316e-4	1.29784410233812e-4	1.29489882272424e-4	1.32234246240943e-4	1.39045395094304e-4	1.47738652089997e-4	1.55288269453054e-4	1.59705965767233e-4	1.60746209184181e-4	1.59572167233523e-4	1.57872418343044e-4
flux1:	0.694439799331107	1.67570187225818e-4	1.63730433624582e-4	1.60505298232073e-4	1.58551390633442e-4	1.58369292976434e-4	1.60178942837776e-4	1.63842926962493e-4	1.68855021299113e-4	1.74384191912947e-4	1.79367221074095e-4	1.82670740199652e-4	1.83348167135593e-4	1.80957571166071e-4	1.75810046329213e-4	1.68982063143063e-4	1.62027100730627e-4	1.56512199933856e-4	1.53612614764995e-4	1.53893735231829e-4	1.57202891028436e-4	1.62617355851764e-4	1.68814358482279e-4	1.75409356219571e-4	1.84246565363024e-4	1.96381367677936e-4	2.03364320650367e-4	1.93370899816127e-4	1.92709091699928e-4	1.80650644060844e-4	1.89823348752427e-4	1.53124462230649e-4	1.2293352480047e-4	1.36269514159585e-4	1.22795002929436e-4	1.22226649980243e-4	1.0912589256778e-4	1.1130377511542e-4	1.17138252065576e-4	1.18439789040921e-4	1.18148622859677e-4	1.20611389899657e-4	1.26758499775262e-4	1.34612891252957e-4	1.41428489941384e-4	1.45392932825095e-4	1.46277082346872e-4	1.45138227175034e-4	1.43516265477025e-4
flux1:	0.69470224823486	1.52631133903188e-4	1.49291189482076e-4	1.46365229584255e-4	1.4445327025379e-4	1.44042939123783e-4	1.45386913005149e-4	1.48420693995693e-4	1.5274025002374e-4	1.57633223645659e-4	1.62157826327344e-4	1.65286904110152e-4	1.66139094454744e-4	1.64267242275387e-4	1.59889463524284e-4	1.53915114642597e-4	1.4770420697023e-4	1.42663504013878e-4	1.39880002759215e-4	1.39909985916337e-4	1.42666696345517e-4	1.47366620340743e-4	1.52854763700587e-4	1.58787823368059e-4	1.66781870848642e-4	1.77746790102381e-4	1.84101066797636e-4	1.75125591822412e-4	1.74485231353064e-4	1.63694958080999e-4	1.7202820981245e-4	1.38837142059238e-4	1.11552122593978e-4	1.2372858387394e-4	1.11637584848675e-4	1.11153989476058e-4	9.93457683827381e-5	1.0143398445337e-4	1.06759418313813e-4	1.07925556188464e-4	1.07641761100987e-4	1.09856686988497e-4	1.15415091664281e-4	1.22525348277623e-4	1.28690757452749e-4	1.32255671990712e-4	1.33003979476275e-4	1.31895995311054e-4	1.30338075870885e-4
flux1:	0.694964697138614	1.38930129558284e-4	1.36055272288189e-4	1.33412868261611e-4	1.31549099300303e-4	1.3093778281193e-4	1.31860132238829e-4	1.34317844955574e-4	1.38000926229135e-4	1.42306922817944e-4	1.4640655620015e-4	1.49370597519815e-4	1.50377172813824e-4	1.48973803869386e-4	1.45293786429103e-4	1.40095352657167e-4	1.34564069583904e-4	1.29961523772225e-4	1.27293170832629e-4	1.27104711383437e-4	1.293673218337e-4	1.33422501199043e-4	1.38267384489439e-4	1.43600542599823e-4	1.50840638973429e-4	1.60767838843629e-4	1.66570202946862e-4	1.58526956693102e-4	1.57923978576183e-4	1.48270572557039e-4	1.55828506881261e-4	1.25815993961189e-4	1.01154879514502e-4	1.12262694259437e-4	1.01382136204356e-4	1.00979739232369e-4	9.03310169900455e-5	9.23013262640326e-5	9.71568552700314e-5	9.82082941371047e-5	9.79381843246609e-5	9.99356503905201e-5	1.04972217480819e-4	1.11423268351125e-4	1.17014557638213e-4	1.2022965308412e-4	1.2086222766817e-4	1.19783191204072e-4	1.18277961404949e-4
flux1:	0.695227146042367	1.26373259442565e-4	1.23923422210377e-4	1.21546312047311e-4	1.19737514080635e-4	1.18955868103719e-4	1.19505843748082e-4	1.21447049136255e-4	1.24553786966655e-4	1.28323652964099e-4	1.32030750857245e-4	1.348361677615e-4	1.35973007489384e-4	1.34984653083241e-4	1.31928711267998e-4	1.27428702376871e-4	1.22514493997906e-4	1.18316626649309e-4	1.15764332428394e-4	1.15389983061062e-4	1.17214426244421e-4	1.20691271915282e-4	1.24955611808062e-4	1.29746441561093e-4	1.36309702231104e-4	1.45311579068712e-4	1.50625924229951e-4	1.43431050495249e-4	1.42874729843919e-4	1.34237250522624e-4	1.4107998175114e-4	1.13948962939241e-4	9.16582107788328e-5	1.01782006705041e-4	9.1967586795213e-5	9.16443722241057e-5	8.2037241037559e-5	8.38682186937648e-5	8.82924745805695e-5	8.9251399560039e-5	8.90026582562896e-5	9.08093676113284e-5	9.53822502513679e-5	1.01248949078687e-4	1.06334219449828e-4	1.09244998065798e-4	1.09781634311118e-4	1.08732170141504e-4	1.07271633169898e-4
flux1:	0.69548959494612	1.14871483272444e-4	1.12803871392856e-4	1.10672765204259e-4	1.08926584507363e-4	1.08007672718973e-4	1.08237691023341e-4	1.09724906485097e-4	1.12317302457804e-4	1.1560212111714e-4	1.18947667716093e-4	1.21598215740009e-4	1.22838235106255e-4	1.22209217614983e-4	1.19703052652999e-4	1.15825159541391e-4	1.11467831786421e-4	1.07643549469677e-4	1.05209534064264e-4	1.04681450015083e-4	1.06121652937899e-4	1.09083851607115e-4	1.12827596391921e-4	1.17129001949393e-4	1.2308157204437e-4	1.31253241672108e-4	1.36131374625462e-4	1.29702826490719e-4	1.2919645471771e-4	1.21463935966706e-4	1.27647211800613e-4	1.03130141280395e-4	8.29829027428737e-5	9.22014503844679e-5	8.33347632635749e-5	8.30889061373583e-5	7.44194696845102e-5	7.60975040673002e-5	8.01279276249099e-5	8.10160889720759e-5	8.07966433022396e-5	8.2435498983597e-5	8.65942546512689e-5	9.19413234302672e-5	9.65804936937319e-5	9.92279326960181e-5	9.96877046511855e-5	9.86707061862756e-5	9.72505267481924e-5
flux1:	0.695752043849873	1.04341379803189e-4	1.02612595716064e-4	1.00708241741328e-4	9.90329833097644e-5	9.80108609629951e-5	9.79742601974332e-5	9.90705001820507e-5	1.01210391405049e-4	1.04060312764445e-4	1.07073652040907e-4	1.09571064678487e-4	1.1088542537328e-4	1.10559413309168e-4	1.08529742809895e-4	1.05200149492201e-4	1.01342459521048e-4	9.78628288982689e-5	9.55499434382621e-5	9.48993568475927e-5	9.60071733931963e-5	9.85157495980599e-5	1.0179580672324e-4	1.05655969416118e-4	1.11054639431462e-4	1.18476803872127e-4	1.22959948947886e-4	1.17218456434939e-4	1.16760596601086e-4	1.09832161919394e-4	1.15407749125055e-4	9.32635496200899e-5	7.50572461263005e-5	8.34440401673559e-5	7.54283864834874e-5	7.52573837143429e-5	6.74339278071198e-5	6.89532902948923e-5	7.26254858458811e-5	7.34623602066481e-5	7.32791844455114e-5	7.47693081762349e-5	7.85553750205788e-5	8.34376365011868e-5	8.76823095138823e-5	9.01024808604274e-5	9.05031856134166e-5	8.95232252744966e-5	8.81424832485544e-5
flux1:	0.696014492753627	9.47054654368197e-5	9.32731474995832e-5	9.15769420132308e-5	8.9981009980156e-5	8.88891390606002e-5	8.86379840780814e-5	8.94045139400647e-5	9.11517990597324e-5	9.36150744785052e-5	9.63238528713515e-5	9.86686137414418e-5	1.00028156484944e-4	9.99500105634268e-5	9.83264492633762e-5	9.54752677548868e-5	9.20635440980032e-5	8.89015913727461e-5	8.67126770095416e-5	8.59692956802505e-5	8.67941350245873e-5	8.89070935122883e-5	9.17768618495415e-5	9.52393909084667e-5	1.00133455003942e-4	1.06875295684478e-4	1.10996068076777e-4	1.05866618106587e-4	1.05452599383445e-4	9.92377220065816e-5	1.04254201868081e-4	8.42651074917852e-5	6.78186315631938e-5	7.54424434681407e-5	6.81980362684892e-5	6.8098285543699e-5	6.10391611690961e-5	6.24012504709795e-5	6.57484961650288e-5	6.65498286540037e-5	6.64078534997549e-5	6.77647292792224e-5	7.121222544961e-5	7.56751812584475e-5	7.95686993607692e-5	8.17924296660395e-5	8.21499863992685e-5	8.1212559916613e-5	7.98731126470148e-5
flux1:	0.69627694165738	8.58921928953905e-5	8.47162038108502e-5	8.32104608331821e-5	8.17016396270061e-5	8.05713732281382e-5	8.01545346599726e-5	8.06489979389631e-5	8.20601937903876e-5	8.41824027439609e-5	8.66125704348628e-5	8.88046904583387e-5	9.01813845969866e-5	9.02990170151415e-5	8.90159063879322e-5	8.65784975533636e-5	8.35631851185368e-5	8.06937553647138e-5	7.86311471667529e-5	7.78226005577787e-5	7.84108895455127e-5	8.01826155495244e-5	8.26914861341152e-5	8.57957564186779e-5	9.02288426054202e-5	9.63506410898044e-5	1.001352090163e-4	9.55485558858107e-5	9.5171930779958e-5	8.95905280871062e-5	9.40941696853127e-5	7.60627053483623e-5	6.12135410066581e-5	6.81387984409915e-5	6.15980819787685e-5	6.15648183376838e-5	5.51964524185581e-5	5.64084329736242e-5	5.94614124396488e-5	6.02383651944987e-5	6.01396810492843e-5	6.13754263268772e-5	6.45122099010953e-5	6.85929820240054e-5	7.21707715224702e-5	7.42234556997519e-5	7.45513699377135e-5	7.36621157724743e-5	7.23677503444374e-5
flux1:	0.696539390561133	7.78357352049739e-5	7.68789560589443e-5	7.5546958830885e-5	7.41317126816731e-5	7.29910437132187e-5	7.24527152882929e-5	7.27277347369829e-5	7.38549000815891e-5	7.56783604347062e-5	7.78541865159432e-5	7.98938885645533e-5	8.12621220097412e-5	8.15281186265731e-5	8.05260414837191e-5	7.84440271754562e-5	7.57800736006892e-5	7.31797518333375e-5	7.12449642218739e-5	7.03963549703106e-5	7.07909439817535e-5	7.22715257476718e-5	7.44644724128861e-5	7.72460798704797e-5	8.12577149184616e-5	8.68129985476403e-5	9.02831681758073e-5	8.61769952067752e-5	8.58307725465373e-5	8.08129299948044e-5	8.48483658567116e-5	6.85946666644742e-5	5.51961922952132e-5	6.14831297930148e-5	5.55867907020132e-5	5.56142604159385e-5	4.9869608559874e-5	5.09427264863652e-5	5.37294871778938e-5	5.44884969682263e-5	5.44319982570405e-5	5.55557704342805e-5	5.84046715576411e-5	6.21332700743734e-5	6.54235326947572e-5	6.73251972351054e-5	6.76341845237725e-5	6.67981948810862e-5	6.55537397435236e-5
flux1:	0.696801839464887	7.04756414269211e-5	6.97044382569539e-5	6.85303836293041e-5	6.72133129887065e-5	6.60860165175774e-5	6.54647568713781e-5	6.55670448155685e-5	6.64570749630866e-5	6.80204309197015e-5	6.99645145786769e-5	7.18527648624744e-5	7.31903424700899e-5	7.35631588027699e-5	7.27899529540121e-5	7.10117966862402e-5	6.86588280176417e-5	6.6305900603168e-5	6.44994762777318e-5	6.36330497345017e-5	6.3872649936226e-5	6.51072645789073e-5	6.70245984097248e-5	6.95158404691191e-5	7.31425903785579e-5	7.81797146353738e-5	8.13547215423521e-5	7.76742254826084e-5	7.73517857976673e-5	7.28370369955685e-5	7.64475702942162e-5	6.18071691132878e-5	4.97263339091248e-5	5.54309449943452e-5	5.01249732021153e-5	5.02067222582232e-5	4.50243187576968e-5	4.59721832694784e-5	4.85182740509278e-5	4.92615806519449e-5	4.92431173860282e-5	5.02616534325511e-5	5.28417717175924e-5	5.62425948533293e-5	5.92673409868313e-5	6.10330105109742e-5	6.13308426169846e-5	6.05521445217699e-5	5.93626729930492e-5
flux1:	0.69706428836864	6.37564248143312e-5	6.31408565712806e-5	6.21097793167328e-5	6.08933187618599e-5	5.97985412608568e-5	5.91268482342996e-5	5.9096803007726e-5	5.97910716212317e-5	6.1129054620823e-5	6.28623340791144e-5	6.4601193389738e-5	6.58899666979882e-5	6.63345913825542e-5	6.57457761224949e-5	6.42268940927639e-5	6.21491660646976e-5	6.00235906478216e-5	5.83450637521376e-5	5.74799848445245e-5	5.75987090579178e-5	5.86271812527815e-5	6.03044982933175e-5	6.2534792458267e-5	6.58109208400213e-5	7.03741084065402e-5	7.3271974384306e-5	6.99698086166278e-5	6.96654889562389e-5	6.56017045253703e-5	6.88292019733309e-5	5.56513248170134e-5	4.47667963823087e-5	4.9940680088277e-5	4.51745825853422e-5	4.53037581860067e-5	4.06273462125043e-5	4.14644166087859e-5	4.37931240829446e-5	4.45198057700349e-5	4.45328090319204e-5	4.5451074744827e-5	4.77790285330643e-5	5.08724564327843e-5	5.36488067702506e-5	5.52891708690733e-5	5.5580767178999e-5	5.4862009325203e-5	5.37322171851382e-5
flux1:	0.697326737272393	5.76271205873014e-5	5.71409521789529e-5	5.6238684383319e-5	5.51230679621202e-5	5.40753439098124e-5	5.33797024302279e-5	5.32514225751286e-5	5.37857270158456e-5	5.49290830492134e-5	5.6470854543426e-5	5.8063650240859e-5	5.92897585027411e-5	5.97778269229353e-5	5.93364574941959e-5	5.80389014739687e-5	5.62050491441797e-5	5.42884031152643e-5	5.27363203612854e-5	5.1888543590063e-5	5.19156096067397e-5	5.27722148236504e-5	5.42405306490995e-5	5.62367139733543e-5	5.91944013940732e-5	6.33243399243937e-5	6.59627394701412e-5	6.29983968346557e-5	6.27077882380285e-5	5.90498206016093e-5	6.19342610004944e-5	5.00805870886122e-5	4.02813738192137e-5	4.49715962730325e-5	4.06976370065496e-5	4.08672363765675e-5	3.66458183046486e-5	3.73862533157158e-5	3.9518848912646e-5	4.02261189200592e-5	4.0262573660781e-5	4.10844738039226e-5	4.31754961615301e-5	4.59794185268644e-5	4.8521044207557e-5	5.00433639435415e-5	5.0331109064009e-5	4.96734508037158e-5	4.86072383905012e-5
flux1:	0.697589186176146	5.20408348462932e-5	5.16614093729119e-5	5.08745969746189e-5	4.98580639911342e-5	4.88676820459633e-5	4.81689800132404e-5	4.79706007513547e-5	4.83753554440345e-5	4.93509273962254e-5	5.07188882944124e-5	5.21702280574003e-5	5.33239820757952e-5	5.3833403122169e-5	5.3509453079567e-5	5.24012671848314e-5	5.07839032662345e-5	4.90592916910245e-5	4.76312471964739e-5	4.68134741684462e-5	4.67731139116551e-5	4.74866568759813e-5	4.8772697272895e-5	5.05591909368646e-5	5.32284365181262e-5	5.69625815675659e-5	5.93592431657129e-5	5.66980593356409e-5	5.64180885001358e-5	5.31263664629454e-5	5.57051972583483e-5	4.50489792235158e-5	3.6233455071313e-5	4.04825373018544e-5	3.66557146259128e-5	3.68587554581669e-5	3.304682026887e-5	3.3703749517101e-5	3.56596761049553e-5	3.63441695975638e-5	3.63957433937033e-5	3.7124823144627e-5	3.89936221874232e-5	4.15247476289485e-5	4.38432878492111e-5	4.52524357292938e-5	4.553666913643e-5	4.49398382145097e-5	4.39400843433642e-5
flux1:	0.6978516350799	4.6954299603959e-5	4.66623127486748e-5	4.59784829640496e-5	4.50576581597693e-5	4.41312630521922e-5	4.34454472036789e-5	4.31996946113858e-5	4.3500312200765e-5	4.43312585868656e-5	4.55415838745105e-5	4.68572445381197e-5	4.79327246181886e-5	4.84469427925512e-5	4.82163692927826e-5	4.72707552534719e-5	4.58459819651734e-5	4.42979011315385e-5	4.29905632227732e-5	4.22122936739757e-5	4.21238912956489e-5	4.27180500094489e-5	4.38446542636101e-5	4.54435183625346e-5	4.78518863229675e-5	5.12246207501494e-5	5.33973512095802e-5	5.10093527303468e-5	5.0738222975056e-5	4.77774851948488e-5	5.00849742082754e-5	4.05103832180058e-5	3.25855964636768e-5	3.64316998761679e-5	3.30101022535107e-5	3.32397234482153e-5	2.97973979567312e-5	3.03825861588396e-5	3.21795465418061e-5	3.28383623512344e-5	3.28974768951665e-5	3.35375359702098e-5	3.51988710608841e-5	3.74737014854267e-5	3.95799986819557e-5	4.0879502243331e-5	4.11591032221527e-5	4.06215719463645e-5	3.96900589429176e-5
flux1:	0.698114083983653	4.23274493320436e-5	4.2106658528401e-5	4.15143126944124e-5	4.06846745033131e-5	3.98259795175132e-5	3.9164824174409e-5	3.88896886855369e-5	3.91070895443335e-5	3.98132128456321e-5	4.08806657842837e-5	4.2067395874359e-5	4.3061859181938e-5	4.35689052673728e-5	4.3412571936019e-5	4.26070003184864e-5	4.13539000776653e-5	3.99680674782597e-5	3.87771992631933e-5	3.80448882337482e-5	3.79233448228952e-5	3.84172352160713e-5	3.94038256070006e-5	4.08347585785825e-5	4.30071324832149e-5	4.60499057725459e-5	4.80163632185507e-5	4.58751717134277e-5	4.56122246948824e-5	4.29505330715674e-5	4.50172880092589e-5	3.64188501201578e-5	2.92999857561452e-5	3.27773103562957e-5	2.97225114121609e-5	2.99720344314594e-5	2.68649614021649e-5	2.73887714688912e-5	2.90427207650715e-5	2.96740630419688e-5	2.97347194783007e-5	3.02902670032223e-5	3.17592319619518e-5	3.37946410222252e-5	3.56996665040954e-5	3.68926282883082e-5	3.7165612454124e-5	3.66848381119165e-5	3.58222762394819e-5
flux1:	0.698376532887406	3.81230376197196e-5	3.79599305948435e-5	3.74486289211226e-5	3.67049787811882e-5	3.59154751036192e-5	3.52873562412441e-5	3.49968037736827e-5	3.51479989021648e-5	3.57461495182857e-5	3.66842185423046e-5	3.77494927867455e-5	3.86626922306924e-5	3.91541771354307e-5	3.90567951057824e-5	3.83721773870427e-5	3.72723363667211e-5	3.60355081169683e-5	3.49560005296335e-5	3.42733317706815e-5	3.41296264164492e-5	3.4538516713841e-5	3.5401591915118e-5	3.66819402107151e-5	3.86404117846879e-5	4.1381934863496e-5	4.3159285021106e-5	4.12412333463257e-5	4.09867715448188e-5	3.85948710395468e-5	4.04476449845064e-5	3.27296633010456e-5	2.6339546669285e-5	2.94789002458935e-5	2.67561457999137e-5	2.70191331752864e-5	2.42179805480858e-5	2.46895109119552e-5	2.62145892446422e-5	2.68179590458029e-5	2.68761910735866e-5	2.73526914438308e-5	2.86447344193353e-5	3.04581532065695e-5	3.21735524754498e-5	3.32633464013653e-5	3.35273985901809e-5	3.31000807016313e-5	3.23061841026788e-5
flux1:	0.698638981791159	3.43063141454229e-5	3.41897562374912e-5	3.37501636369534e-5	3.30870252806888e-5	3.23666026510896e-5	3.17772007098155e-5	3.14818614840214e-5	3.15805605012076e-5	3.20850779457863e-5	3.29061254929813e-5	3.38578852586545e-5	3.46913931495677e-5	3.51615754643236e-5	3.51107835233109e-5	3.45307808445245e-5	3.35678806566186e-5	3.2467680890069e-5	3.14936227971499e-5	3.0861896349571e-5	3.07037874609639e-5	3.10398777441043e-5	3.17934958678376e-5	3.29383314022669e-5	3.47022917313811e-5	3.71688099383304e-5	3.87733841731461e-5	3.7056921315091e-5	3.68120106715016e-5	3.46630218289922e-5	3.63248462456965e-5	2.94007478999749e-5	2.36693155632938e-5	2.64987691796862e-5	2.40768385899174e-5	2.43471783326469e-5	2.1826799606037e-5	2.22540742339979e-5	2.36625367234975e-5	2.42385267232854e-5	2.4292440401157e-5	2.46963336620682e-5	2.58270742505361e-5	2.74363468368122e-5	2.8974600874582e-5	2.99652898079364e-5	3.02181788255215e-5	2.98404992594978e-5	2.91140792215773e-5
flux1:	0.698901430694913	3.08447791129416e-5	3.07656560021717e-5	3.03895290032039e-5	2.98014334995563e-5	2.91488634182626e-5	2.86017528500583e-5	2.83095500087834e-5	2.83667537739725e-5	2.87899064864931e-5	2.95053130292872e-5	3.03517198522423e-5	3.11083287645585e-5	3.15533453234986e-5	3.15389967612449e-5	3.10494964576528e-5	3.02089881893534e-5	2.92337717348946e-5	2.83585761575088e-5	2.77771897419798e-5	2.76099819801919e-5	2.78831644595172e-5	2.85393908329911e-5	2.95616904241176e-5	3.11481257533876e-5	3.3363748119035e-5	3.4810787705809e-5	3.32761686540602e-5	3.30424267942372e-5	3.11117906633156e-5	3.26023990812576e-5	2.63939941770263e-5	2.12577040170923e-5	2.38032299040175e-5	2.16539853090426e-5	2.19260129370279e-5	1.96643787703041e-5	2.00544981955053e-5	2.13567016650973e-5	2.19065258331372e-5	2.19559719304729e-5	2.22944893827232e-5	2.32794121089324e-5	2.47024267528017e-5	2.60766886814472e-5	2.69731598909926e-5	2.72130081930263e-5	2.68808357949525e-5	2.6219894515375e-5
flux1:	0.699163879598666	2.7708023727361e-5	2.76588949241537e-5	2.73390047661519e-5	2.68206478059188e-5	2.62339176276244e-5	2.5731032470078e-5	2.54477314327844e-5	2.54722773335987e-5	2.58246668412691e-5	2.64449551828766e-5	2.71941766541643e-5	2.78774223060245e-5	2.82947229106605e-5	2.83083924523553e-5	2.78971433003199e-5	2.71659996360495e-5	2.63047608708277e-5	2.55213524205315e-5	2.49883374304126e-5	2.48156325614291e-5	2.50341608133683e-5	2.56034644066776e-5	2.6514394329262e-5	2.79383324780571e-5	2.99253685283748e-5	3.12288974658177e-5	2.98580906923133e-5	2.963746125236e-5	2.79030172519138e-5	2.92394613114668e-5	2.36761413729438e-5	1.90773354068653e-5	2.13633305311053e-5	1.94610689275198e-5	1.97297189755465e-5	1.77068009403971e-5	1.80660072635784e-5	1.92704982251578e-5	1.97954274925816e-5	1.98414217144358e-5	2.01222503603718e-5	2.09763574837967e-5	2.22305789657588e-5	2.3454291897275e-5	2.42621548354474e-5	2.44875645487963e-5	2.41966198259029e-5	2.35984432193273e-5
flux1:	0.699426328502419	2.48676526018781e-5	2.48424300230568e-5	2.45724321617034e-5	2.41187178823967e-5	2.35952344320372e-5	2.31372224269569e-5	2.28668957066381e-5	2.28659325841975e-5	2.31568362334135e-5	2.36917662989709e-5	2.43518055799464e-5	2.49656277195611e-5	2.53536102275962e-5	2.53882902376214e-5	2.50446592754756e-5	2.44111878729702e-5	2.36535177743316e-5	2.29545691539201e-5	2.24671285498234e-5	2.22914848877537e-5	2.24625026982662e-5	2.29540924817386e-5	2.37633711295576e-5	2.50383895686346e-5	2.68176387987534e-5	2.79904669019031e-5	2.67671771171198e-5	2.65616937173053e-5	2.50037649340586e-5	2.62010923506063e-5	2.12190205957948e-5	1.7105281922001e-5	1.91549102260202e-5	1.7475685083952e-5	1.77366476061838e-5	1.59334454041693e-5	1.62671001711629e-5	1.73808217717248e-5	1.78816920375817e-5	1.79257366596894e-5	1.81566077240733e-5	1.88941041744507e-5	1.99961270031377e-5	2.10825503661881e-5	2.18078753458011e-5	2.20179355585186e-5	2.17639205418665e-5	2.12251781237846e-5
flux1:	0.699688777406172	2.22972702649744e-5	2.22909344858491e-5	2.20652062441473e-5	2.16712115889251e-5	2.12079119934935e-5	2.07944027565307e-5	2.05398134885296e-5	2.05191923765694e-5	2.07568301040905e-5	2.12154613720683e-5	2.17940343079829e-5	2.23425665176525e-5	2.27003745749906e-5	2.27503025763242e-5	2.2465103899567e-5	2.19188000125007e-5	2.12548830996847e-5	2.06330735378896e-5	2.01880651978873e-5	2.00115090805344e-5	2.01414169845215e-5	2.05635151633594e-5	2.1279805266481e-5	2.24185035152609e-5	2.40094551765092e-5	2.50632819591029e-5	2.39729827278968e-5	2.37845337084413e-5	2.23859183491415e-5	2.34577837602861e-5	1.89991356193563e-5	1.53226909132894e-5	1.71580204720533e-5	1.56790968310368e-5	1.59289461123057e-5	1.43268116295467e-5	1.4639321281061e-5	1.56679258567841e-5	1.61448423248334e-5	1.61883040976158e-5	1.63765869467248e-5	1.7010649333356e-5	1.79758641392348e-5	1.8937630139237e-5	1.95866212773764e-5	1.97808362995295e-5	1.9559538973988e-5	1.90764009898599e-5
flux1:	0.699951226309926	1.99725028390204e-5	1.99808665593506e-5	1.97943402241372e-5	1.94552426808454e-5	1.90486564937155e-5	1.86784723608659e-5	1.84413839509064e-5	1.84059599766164e-5	1.85976826881323e-5	1.89884082070967e-5	1.94928659187893e-5	1.99803274651584e-5	2.03077546731496e-5	2.03683063425282e-5	2.01336548980399e-5	1.96650729510494e-5	1.90857085163685e-5	1.85339687190507e-5	1.81282854697863e-5	1.79526456439767e-5	1.804731055461e-5	1.84073638445098e-5	1.90386374714838e-5	2.00529931359419e-5	2.14739184736041e-5	2.24194910527544e-5	2.1449385914248e-5	2.12794987025473e-5	2.00253113888172e-5	2.09844218577323e-5	1.69967233615879e-5	1.3713935136501e-5	1.53558918267028e-5	1.40554504845912e-5	1.4291714845979e-5	1.2872053832767e-5	1.31667958299007e-5	1.41150228318519e-5	1.456731880836e-5	1.46109856724434e-5	1.47633584659396e-5	1.53060136244049e-5	1.61484378653164e-5	1.69972309136573e-5	1.75759211625525e-5	1.77541038581697e-5	1.75614860577277e-5	1.71297636944482e-5
flux1:	0.700213675213679	1.78710205743384e-5	1.78905444582476e-5	1.7738562062667e-5	1.74495715740746e-5	1.70958733943644e-5	1.67672071163653e-5	1.65486276976005e-5	1.65024770906491e-5	1.66548851127293e-5	1.6985446115789e-5	1.74227364166081e-5	1.7853390469605e-5	1.81508322956268e-5	1.82184231761226e-5	1.80275804193801e-5	1.76282108331049e-5	1.71248400662229e-5	1.6636548889889e-5	1.62673641168742e-5	1.60944304222352e-5	1.61592661284104e-5	1.646409940587e-5	1.70179250799273e-5	1.79194873262087e-5	1.91874343395756e-5	2.00347101293072e-5	1.91735816701828e-5	1.90232497879862e-5	1.79006087871804e-5	1.87589554059375e-5	1.51945448872017e-5	1.22655180989236e-5	1.37337139619492e-5	1.25908453078531e-5	1.28119975472206e-5	1.15563432070475e-5	1.18356451079904e-5	1.27077080254127e-5	1.31341450325177e-5	1.31780288103228e-5	1.33002742211149e-5	1.37623863345195e-5	1.44946655407724e-5	1.52410740471422e-5	1.57551077144047e-5	1.59172767606296e-5	1.57495507756522e-5	1.53648570855729e-5
flux1:	0.700476124117432	1.59725288489456e-5	1.60001896801174e-5	1.58783989496856e-5	1.56347240871078e-5	1.53298032463035e-5	1.50403780054334e-5	1.48407483193447e-5	1.47873117792571e-5	1.49063198181508e-5	1.51838122817935e-5	1.55604704628133e-5	1.59386129443859e-5	1.62070183943719e-5	1.62789780056909e-5	1.61261755776658e-5	1.57883218125056e-5	1.53530442950626e-5	1.49221515066341e-5	1.45870229266358e-5	1.44185581580644e-5	1.44585185029346e-5	1.47144376295622e-5	1.51981566719557e-5	1.59980726856006e-5	1.71287966972096e-5	1.78870715713376e-5	1.71250226215203e-5	1.69945966529796e-5	1.59921995403259e-5	1.67610813719963e-5	1.35766937480011e-5	1.09649963671804e-5	1.22775109245531e-5	1.12724600482701e-5	1.14778244047723e-5	1.03681987694178e-5	1.06334056493468e-5	1.14333295487552e-5	1.18324662507485e-5	1.18758548363956e-5	1.19727989326871e-5	1.23641429360868e-5	1.2997689908177e-5	1.36512326549459e-5	1.41057683145449e-5	1.42520760157049e-5	1.4105770418531e-5	1.37636908434481e-5
flux1:	0.700738573021185	1.42587041671677e-5	1.42919100247172e-5	1.41962106111718e-5	1.39930735356601e-5	1.37326315321846e-5	1.34798492435012e-5	1.32991822653863e-5	1.32413511905518e-5	1.33322202029318e-5	1.35631040827864e-5	1.38852625447872e-5	1.42152127313149e-5	1.44560066410732e-5	1.45304133226611e-5	1.44106596337601e-5	1.41273183844763e-5	1.37528869845504e-5	1.33739515387079e-5	1.30708000066118e-5	1.29084531283721e-5	1.29279838787783e-5	1.31408364155621e-5	1.35616198622492e-5	1.42705279402982e-5	1.52784039640228e-5	1.59563841572973e-5	1.52845120413257e-5	1.51736682260791e-5	1.42813284660378e-5	1.49712216298887e-5	1.21276716276052e-5	9.8001459036714e-6	1.0973339158731e-5	1.00879019460516e-5	1.02774909812943e-5	9.29691751528199e-6	9.54855691930283e-6	1.02804199561871e-5	1.06510425655334e-5	1.06927484298564e-5	1.07683302906657e-5	1.10977164634469e-5	1.16429304817763e-5	1.22122194370084e-5	1.26119517872202e-5	1.27426536292944e-5	1.26146649063503e-5	1.23109200695732e-5
flux1:	0.701001021924939	1.27130655022081e-5	1.27496083244442e-5	1.26761461951026e-5	1.25088447520248e-5	1.22885163185081e-5	1.20695925871963e-5	1.19075732685573e-5	1.1847737967756e-5	1.191509410997e-5	1.21052129479244e-5	1.23786196819803e-5	1.26646946519074e-5	1.28796625298704e-5	1.29551493984653e-5	1.28640373617062e-5	1.26287899899823e-5	1.23085806421245e-5	1.19767308929088e-5	1.17037306355588e-5	1.15489074856412e-5	1.15518978558333e-5	1.17271017108274e-5	1.20919035328381e-5	1.27197521927774e-5	1.36177149692658e-5	1.42235306564024e-5	1.36335960263401e-5	1.35413842714321e-5	1.27496095222138e-5	1.33699626810455e-5	1.08318891028258e-5	8.75851520079677e-6	9.80693375608155e-6	9.02487277047228e-6	9.19918170888005e-6	8.33219601212637e-6	8.57022227848493e-6	9.23827629253058e-6	9.57977824886989e-6	9.61849236137063e-6	9.67592766524512e-6	9.9513392960654e-6	1.04178391003875e-5	1.09108148536952e-5	1.12600855936275e-5	1.1375547989362e-5	1.12631727587322e-5	1.09937544797624e-5
flux1:	0.701263470828692	1.13207867375266e-5	1.13588199603734e-5	1.13040182397003e-5	1.11680204899609e-5	1.09835037698175e-5	1.07955837835776e-5	1.06516376907919e-5	1.05917164505428e-5	1.06395734451954e-5	1.07941876260102e-5	1.10242253485421e-5	1.12706923293047e-5	1.14618376878217e-5	1.153739452715e-5	1.14709340055672e-5	1.12778586359445e-5	1.1005818820871e-5	1.07166557756869e-5	1.0472083193383e-5	1.03258269638111e-5	1.0315589830851e-5	1.0458140463648e-5	1.07735816311001e-5	1.13294428178346e-5	1.21289887248037e-5	1.26701638682546e-5	1.21543169700834e-5	1.20792769711876e-5	1.13789570720886e-5	1.19380004349253e-5	9.67363042808131e-6	7.82739995481422e-6	8.76380839546011e-6	8.07116207163037e-6	8.23095559763919e-6	7.46398072140496e-6	7.68805942062259e-6	8.29673062623128e-6	8.60935218079894e-6	8.64400015871306e-6	8.68598839484397e-6	8.91470023127265e-6	9.31151269418723e-6	9.73568143616859e-6	1.00386321080246e-5	1.01393639453765e-5	1.00403072689782e-5	9.8015720411008e-6
flux1:	0.701525919732445	1.00684693859932e-5	1.01064977374332e-5	1.00671063301278e-5	9.95815539741164e-6	9.80533236598572e-6	9.64558170194012e-6	9.51892172632654e-6	9.46038672451741e-6	9.49218182473778e-6	9.61601421448424e-6	9.80771461121782e-6	1.00187255034052e-5	1.01881208916532e-5	1.0262921302222e-5	1.02174169312293e-5	1.00610283214422e-5	9.83161349548173e-6	9.58108727210973e-6	9.36317568962774e-6	9.22609586938823e-6	9.20539037495984e-6	9.31985685464775e-6	9.59208418620447e-6	1.00840202801373e-5	1.07952862175516e-5	1.12786893640703e-5	1.08293007312814e-5	1.07696238280967e-5	1.01518679275097e-5	1.0656507467253e-5	8.63740711580952e-6	6.99417064583529e-6	7.82970708617815e-6	7.21490135954752e-6	7.36102719218266e-6	6.68252770803288e-6	6.89231104592704e-6	7.44610549216284e-6	7.73098583325532e-6	7.76099615658147e-6	7.78992001188571e-6	7.9785772039734e-6	8.31424409736527e-6	8.67685538113029e-6	8.9375716605369e-6	9.02426017627744e-6	8.93661834338143e-6	8.72532983601985e-6
flux1:	0.701788368636199	8.94390324078041e-6	8.98077322789319e-6	8.95391808403732e-6	8.86812424151447e-6	8.74315419344632e-6	8.60882123127944e-6	8.49848144013578e-6	8.44239265796701e-6	8.4610394748639e-6	8.55832862162289e-6	8.71637913570211e-6	8.89589811572544e-6	9.04555415575199e-6	9.11883236551134e-6	9.09081821756861e-6	8.96603766397132e-6	8.77414733166212e-6	8.55843867647473e-6	8.36527695631399e-6	8.23754604950813e-6	8.20864123732817e-6	8.29916016720786e-6	8.53372268009386e-6	8.96874560273155e-6	9.60065892480332e-6	1.00324617378736e-5	9.64207733453049e-6	9.59578533978009e-6	9.05191206648933e-6	9.50775013679442e-6	7.70854237253971e-6	6.24680961999563e-6	6.99123516324926e-6	6.44496127528904e-6	6.57821669121849e-6	5.97860728604799e-6	6.17395416539086e-6	6.67730875779446e-6	6.9363523407578e-6	6.96177888823442e-6	6.97985457265671e-6	7.13450635237238e-6	7.41709799773462e-6	7.72522573717666e-6	7.94783178829826e-6	8.02136421596347e-6	7.94358438010387e-6	7.75690587343677e-6
flux1:	0.702050817539952	7.93584449671431e-6	7.97072721301927e-6	7.95394291664253e-6	7.8878446066443e-6	7.78721978447457e-6	7.67567070112795e-6	7.58053542010777e-6	7.52758791543176e-6	7.53554323053474e-6	7.61009749078571e-6	7.73884088782825e-6	7.89057826574928e-6	8.02235060697144e-6	8.09334071815353e-6	8.07957107211608e-6	7.98172287132147e-6	7.82264719727887e-6	7.6380804599249e-6	7.46757716059375e-6	7.34899415844946e-6	7.31376069142252e-6	7.3840348965149e-6	7.58580992178014e-6	7.96994286573058e-6	8.53041888630172e-6	8.91608402981687e-6	8.57749485090709e-6	8.54260673871183e-6	8.06425801389558e-6	8.47574491800969e-6	6.87379316373075e-6	5.57448246137476e-6	6.23647552988613e-6	5.75135615737177e-6	5.87242042534814e-6	5.34376467293509e-6	5.52487289705986e-6	5.9819983050659e-6	6.21760064309243e-6	6.23908384262571e-6	6.24843904033068e-6	6.3745347677118e-6	6.61158475673609e-6	6.8721029934754e-6	7.06078244558752e-6	7.12224067603204e-6	7.05306362861903e-6	6.88851023363009e-6
flux1:	0.702313266443705	7.03383617449656e-6	7.06619806359721e-6	7.05743340073132e-6	7.00801743658256e-6	6.92857838525912e-6	6.83730996062062e-6	6.75614422933589e-6	6.70672851908986e-6	6.70606599316981e-6	6.76131209051128e-6	6.86474120944564e-6	6.99210498621915e-6	7.10764960523454e-6	7.17558571920141e-6	7.17306959301909e-6	7.09789563431395e-6	6.96728001738701e-6	6.81028323883826e-6	6.66019924218783e-6	6.55030203347112e-6	6.51031283165485e-6	6.56361905177599e-6	6.736804117378e-6	7.07522967016477e-6	7.57138315563493e-6	7.91569303690544e-6	7.62208397038527e-6	7.59674678660283e-6	7.17607253216504e-6	7.54676020923826e-6	6.12183162840167e-6	4.96798206438829e-6	5.55542326965264e-6	5.12553682872268e-6	5.23496767833702e-6	4.77054712851827e-6	4.93798564242446e-6	5.35274210064463e-6	5.56744863957332e-6	5.58604027718213e-6	5.58871712043611e-6	5.69108166434725e-6	5.88947543252764e-6	6.10894782746592e-6	6.26788933257626e-6	6.31851334686015e-6	6.25690839370526e-6	6.11227529336679e-6
flux1:	0.702575715347458	6.22808591598105e-6	6.2576472147637e-6	6.2552408083953e-6	6.21992181843456e-6	6.15883833301069e-6	6.08547670489018e-6	6.01696155500846e-6	5.97123242099796e-6	5.96371442388641e-6	6.00273576802086e-6	6.08448713033789e-6	6.19055913229528e-6	6.29133503186951e-6	6.35549774372992e-6	6.36155684960194e-6	6.30523804198968e-6	6.19906807227555e-6	6.06618279161609e-6	5.93421844541955e-6	5.83241729859591e-6	5.78903763405361e-6	5.82824469229079e-6	5.97641349240929e-6	6.27367241647813e-6	6.71200848933498e-6	7.01913451743898e-6	6.76426263434921e-6	6.74683270777384e-6	6.37668480342653e-6	6.70953114224335e-6	5.44346324881669e-6	4.41993426034818e-6	4.94013534962989e-6	4.56049499052832e-6	4.65877428873712e-6	4.25262860854282e-6	4.40727922127051e-6	4.78311239122806e-6	4.97929213833519e-6	4.99619894773282e-6	4.99409788678615e-6	5.07690700619375e-6	5.24276534250918e-6	5.42728690575252e-6	5.56057161949536e-6	5.60169622624936e-6	5.5467978985514e-6	5.42008329816797e-6
flux1:	0.702838164251212	5.50940398469393e-6	5.5360879648635e-6	5.53871814103039e-6	5.51528591945426e-6	5.47001546566501e-6	5.4123098005092e-6	5.35508284709888e-6	5.3130293167705e-6	5.30016889949573e-6	5.32573183323995e-6	5.38908203475682e-6	5.47661971482892e-6	5.56392799423585e-6	5.62371436589825e-6	5.6360414779087e-6	5.59521452760264e-6	5.50981859992236e-6	5.39774984496943e-6	5.28166121165898e-6	5.18736347295181e-6	5.14181575731013e-6	5.16941222226265e-6	5.29561810515875e-6	5.5558145314806e-6	5.94237180964555e-6	6.21597339102188e-6	5.99432426923562e-6	5.98339628002334e-6	5.65747620498775e-6	5.95514064273135e-6	4.83153751757575e-6	3.92472476976536e-6	4.38457283788659e-6	4.05065813128397e-6	4.1382636458835e-6	3.78479728789615e-6	3.92773281390959e-6	4.26767860022943e-6	4.44728219486121e-6	4.46359692334241e-6	4.45838966624688e-6	4.52516403790847e-6	4.66375995175088e-6	4.81879758243306e-6	4.93025892991784e-6	4.96323515260227e-6	4.91429019186424e-6	4.80362989482598e-6
flux1:	0.703100613154965	4.86919254977768e-6	4.89307083214447e-6	4.89968909808597e-6	4.88623808675449e-6	4.85447613047099e-6	4.81029486734479e-6	4.76299406653525e-6	4.72450287398285e-6	4.70761060165931e-6	4.72217977106888e-6	4.77004791585989e-6	4.84150752040768e-6	4.91654938626671e-6	4.97154131697357e-6	4.98823888759578e-6	4.95999929573657e-6	4.89206212513392e-6	4.79775051322547e-6	4.69546521576302e-6	4.60816678230764e-6	4.56156308456307e-6	4.57969167969449e-6	4.68659307265423e-6	4.91356503583104e-6	5.25399694089987e-6	5.49733280622252e-6	5.3042140583846e-6	5.29860607222246e-6	5.01152868036942e-6	5.27660679609579e-6	4.28058649748151e-6	3.47817936694611e-6	3.88418969614751e-6	3.59160766015339e-6	3.66908556966407e-6	3.36280964881809e-6	3.49514517371678e-6	3.80189440282065e-6	3.966339315095e-6	3.98282372366402e-6	3.97586746474469e-6	4.0294975180278e-6	4.14523323494438e-6	4.27550768064213e-6	4.36859809309239e-6	4.39471395037446e-6	4.3510440590158e-6	4.25466934522053e-6
flux1:	0.703363062058718	4.2994686357879e-6	4.3207085330915e-6	4.33046850383013e-6	4.32532526342351e-6	4.30496087070207e-6	4.27229528327881e-6	4.23360191755609e-6	4.19850820393629e-6	4.17872223816655e-6	4.18446871586455e-6	4.21942683127099e-6	4.27699989841507e-6	4.34093460654505e-6	4.39094440812063e-6	4.41053042277183e-6	4.39241670485024e-6	4.33899493455143e-6	4.25968944368999e-6	4.16939589322071e-6	4.0887255797096e-6	4.04206946768447e-6	4.05256461158008e-6	4.14254499706423e-6	4.33997189617439e-6	4.63956711140173e-6	4.85559989862883e-6	4.68714999114953e-6	4.68585996678744e-6	4.43312026355157e-6	4.66828361195411e-6	3.78628852360175e-6	3.07708517875272e-6	3.43537706755529e-6	3.17969252184332e-6	3.24770905374293e-6	2.98314763504127e-6	3.10590220818061e-6	3.38190253242727e-6	3.53209406839648e-6	3.54905929569006e-6	3.54134029954575e-6	3.584145195507e-6	3.68059925155495e-6	3.79003746143956e-6	3.86773238028907e-6	3.88814732918744e-6	3.84912936392549e-6	3.76535266603816e-6
flux1:	0.703625510962471	3.79289912850288e-6	3.81171827260412e-6	3.8239114060772e-6	3.82557379350264e-6	3.81465988823856e-6	3.79163609053401e-6	3.76031241725662e-6	3.72843419350503e-6	3.70673563802909e-6	3.70554272765585e-6	3.72983448042146e-6	3.77548822957232e-6	3.82947500256859e-6	3.87455535427368e-6	3.89593273849829e-6	3.88589165191771e-6	3.84442295046841e-6	3.77773492434063e-6	3.69792773688458e-6	3.62364320047853e-6	3.5778096142211e-6	3.58223451650043e-6	3.65749446837895e-6	3.82893099953819e-6	4.09258724094984e-6	4.28406535802677e-6	4.13717771935989e-6	4.13932996404057e-6	3.91718418186797e-6	4.12521591793678e-6	3.34488575349226e-6	2.71866959452475e-6	3.03489461069689e-6	2.81162818232386e-6	2.87098692769209e-6	2.64273553332789e-6	2.75673389190175e-6	3.00429983975485e-6	3.14076439755726e-6	3.15806645174969e-6	3.15019065936147e-6	3.18400598832117e-6	3.26404301563113e-6	3.35581087770143e-6	3.42056924624844e-6	3.43627273941882e-6	3.40133428202964e-6	3.32855987527622e-6
flux1:	0.703887959866225	3.34282734524173e-6	3.35945913471163e-6	3.37346573271864e-6	3.38056258819506e-6	3.37730470937946e-6	3.36220188402154e-6	3.33711945963116e-6	3.30827562691313e-6	3.28549386321059e-6	3.27896546875375e-6	3.294531961346e-6	3.33004506949432e-6	3.37525942673621e-6	3.41567523255599e-6	3.43807020070048e-6	3.43440703987222e-6	3.40270627202919e-6	3.34663151887088e-6	3.27610788604228e-6	3.20805308970486e-6	3.16375907616658e-6	3.16343959706411e-6	3.22604796360335e-6	3.37489240643613e-6	3.60706606770692e-6	3.77657341393585e-6	3.64875527016892e-6	3.65355373166562e-6	3.45884477816567e-6	3.64258531183112e-6	2.95268147357474e-6	2.40015082897754e-6	2.67940927961286e-6	2.48416503677357e-6	2.53578672710514e-6	2.33867748647353e-6	2.44450814050186e-6	2.66591158824824e-6	2.78899552871663e-6	2.80613485641964e-6	2.7983697058091e-6	2.82465185695754e-6	2.89057385947898e-6	2.96718004180822e-6	3.0209660954385e-6	3.03276480442848e-6	3.0013902152824e-6	2.9381414473639e-6
flux1:	0.704150408769978	2.94327610350832e-6	2.95794728804116e-6	2.97320687089539e-6	2.98448084215014e-6	2.98724265441903e-6	2.97851300338608e-6	2.95866923143178e-6	2.93268392238328e-6	2.90949792731077e-6	2.89897313060125e-6	2.90748340898128e-6	2.93447140395652e-6	2.97209413499503e-6	3.00826345581944e-6	3.03114492469837e-6	3.03246578803225e-6	3.00870529785364e-6	2.96160977673587e-6	2.89942330386447e-6	2.83746505826746e-6	2.79524469291406e-6	2.7912984018665e-6	2.84320111859865e-6	2.9726201548765e-6	3.17727656285136e-6	3.32724872810784e-6	3.21644681565248e-6	3.22314690718875e-6	3.05311371294479e-6	3.21534823535155e-6	2.60571077291842e-6	2.11844502776633e-6	2.36522366860022e-6	2.19388517958783e-6	2.23875642457684e-6	2.06806575443914e-6	2.16609661174495e-6	2.36361787733532e-6	2.47369583093226e-6	2.48998685554103e-6	2.48234548672624e-6	2.50227748518163e-6	2.55598801232826e-6	2.61943460025114e-6	2.66379176708606e-6	2.67232365409604e-6	2.64406434315637e-6	2.58901597056905e-6
flux1:	0.704412857673731	2.58892024934565e-6	2.60183979578942e-6	2.6178403349022e-6	2.63215062409154e-6	2.63947013492027e-6	2.63575527599649e-6	2.62027777372747e-6	2.59697579613104e-6	2.57391712819585e-6	2.56049260179564e-6	2.56337594670229e-6	2.58330408882871e-6	2.6144882725139e-6	2.64690626881789e-6	2.66990156647504e-6	2.67505544286257e-6	2.65773027590659e-6	2.61830355827679e-6	2.56369090255932e-6	2.50765450607347e-6	2.46784851957586e-6	2.4612087102027e-6	2.50420400798744e-6	2.61704359566874e-6	2.79762878568649e-6	2.93034179174561e-6	2.83477090635708e-6	2.84267443544548e-6	2.69478380071659e-6	2.83811166650969e-6	2.29962759806485e-6	1.87006904236548e-6	2.08822292883801e-6	1.93715035368357e-6	1.97625484070744e-6	1.82788836803703e-6	1.91832774706538e-6	2.09425935309711e-6	2.191900477643e-6	2.2066644709356e-6	2.19901392904966e-6	2.21359818739229e-6	2.25675080504178e-6	2.30869864272105e-6	2.34485598627897e-6	2.35062410460288e-6	2.32510698874237e-6	2.2771113270279e-6
flux1:	0.704675306577484	2.27503012222717e-6	2.28638683850905e-6	2.30266850752927e-6	2.31900612047611e-6	2.32961438943253e-6	2.32975365548377e-6	2.3178940633795e-6	2.29709294899617e-6	2.27455447869106e-6	2.2591141326484e-6	2.25759128312679e-6	2.27177637307013e-6	2.29760277583539e-6	2.32676523970535e-6	2.3495865425323e-6	2.35761413604532e-6	2.34549624782209e-6	2.31268367209243e-6	2.26498349631774e-6	2.21460493008439e-6	2.17737052197763e-6	2.16880604023517e-6	2.20450168144578e-6	2.30321300079619e-6	2.46265970877502e-6	2.58020252680264e-6	2.49820795275885e-6	2.506678591684e-6	2.37850832231454e-6	2.5052322176222e-6	2.02979649742513e-6	1.65122845825311e-6	1.84401566177849e-6	1.7101866401744e-6	1.74443527885948e-6	1.61503902258491e-6	1.69802120626977e-6	1.85462884270715e-6	1.94068573257569e-6	1.95342013395367e-6	1.94559095541407e-6	1.95571826229328e-6	1.98982723070129e-6	2.03174429278088e-6	2.06073115503105e-6	2.06414693100364e-6	2.0410766390291e-6	1.99917507664961e-6
flux1:	0.704937755481238	1.99739444913565e-6	2.00735995491297e-6	2.02352678265736e-6	2.0410330338999e-6	2.05386734636674e-6	2.05689532300898e-6	2.04801572014808e-6	2.0295192976529e-6	2.00777138287321e-6	1.99102075588705e-6	1.9861318318766e-6	1.99573704655986e-6	2.01717004678924e-6	2.043511521656e-6	2.06590343201405e-6	2.07599730671085e-6	2.06808479029166e-6	2.04101266634807e-6	1.99959555715417e-6	1.95450131489612e-6	1.91984184946029e-6	1.90997424992893e-6	1.93974467650725e-6	2.02634688172034e-6	2.16711731792585e-6	2.27136135661596e-6	2.20133478523836e-6	2.20982607127475e-6	2.09901289947691e-6	2.21107522312395e-6	1.79153199569379e-6	1.45803931209268e-6	1.62820282673958e-6	1.50926201088755e-6	1.5394372489194e-6	1.42640856146391e-6	1.50208037270834e-6	1.6415356429471e-6	1.71714313695673e-6	1.72763113109415e-6	1.71950719798767e-6	1.72599709984094e-6	1.75249891326569e-6	1.78576758261772e-6	1.80851336725704e-6	1.80993863397757e-6	1.78909143355261e-6	1.75250740834707e-6
flux1:	0.705200204384991	1.75223526498571e-6	1.76096885758839e-6	1.7767012273251e-6	1.79468089720572e-6	1.80888654892409e-6	1.81401960686308e-6	1.80757543167777e-6	1.79117225001223e-6	1.77038557759955e-6	1.75288734852149e-6	1.74551519935028e-6	1.75154331907899e-6	1.76939817544984e-6	1.79325476499028e-6	1.81496754904749e-6	1.82644516429426e-6	1.82191297850641e-6	1.799820948424e-6	1.76404385582868e-6	1.72376127633606e-6	1.69157049771248e-6	1.680890176541e-6	1.70584913103706e-6	1.78193912965417e-6	1.9060976651973e-6	1.99867511264848e-6	1.93902917214675e-6	1.9471143450628e-6	1.85136361394239e-6	1.95034206827056e-6	1.58040209367508e-6	1.28680788046877e-6	1.43668784566209e-6	1.33089725569197e-6	1.35762209051429e-6	1.25902148532347e-6	1.32760952038487e-6	1.45191453233996e-6	1.51840853853608e-6	1.52675059489911e-6	1.51832438978451e-6	1.52193834634241e-6	1.54220477549664e-6	1.56817598804729e-6	1.58557834630283e-6	1.58535735919497e-6	1.56656734400799e-6	1.53468185360413e-6
flux1:	0.705462653288744	1.53612807752771e-6	1.54378071940109e-6	1.55884289244301e-6	1.5767660456745e-6	1.59168425414052e-6	1.59829813478959e-6	1.59382135685857e-6	1.57928917924216e-6	1.55956151176976e-6	1.54176831513082e-6	1.53265707410699e-6	1.53594722111115e-6	1.55087575269325e-6	1.57247608054993e-6	1.59326294213902e-6	1.60555125588103e-6	1.60370893345169e-6	1.58590016626005e-6	1.55509132136062e-6	1.51908441855715e-6	1.48919661833899e-6	1.47807923276305e-6	1.49907764017488e-6	1.56588461713915e-6	1.67518690684976e-6	1.75748593892834e-6	1.7066786727041e-6	1.71407203915534e-6	1.63121241377824e-6	1.71837067899128e-6	1.39250878610273e-6	1.13428954775524e-6	1.26594315185358e-6	1.17205101464459e-6	1.19578658788493e-6	1.11017544165134e-6	1.17202105454734e-6	1.28294500840582e-6	1.34172925195392e-6	1.3482984145054e-6	1.33968582306155e-6	1.34111966838636e-6	1.35643325772386e-6	1.37642875843403e-6	1.38938274054579e-6	1.38785906078868e-6	1.37099922643201e-6	1.34331410446614e-6
flux1:	0.705725102192497	1.34593793581279e-6	1.35265371773808e-6	1.36689293925126e-6	1.38438310799568e-6	1.39952616280174e-6	1.40712831004713e-6	1.40421368622906e-6	1.3913292116784e-6	1.37271220842237e-6	1.35499363394563e-6	1.34476316871396e-6	1.34599469682497e-6	1.35849147040102e-6	1.37797265018147e-6	1.39760448895936e-6	1.41023268825112e-6	1.41049245816886e-6	1.39630694203483e-6	1.36977920063536e-6	1.33749927892914e-6	1.30973604792369e-6	1.29845987883391e-6	1.31611135368849e-6	1.37458332222242e-6	1.47056579957456e-6	1.54374545972692e-6	1.5003361292498e-6	1.50689861496258e-6	1.43495703238566e-6	1.51133345170774e-6	1.22467574774029e-6	9.97863305664118e-7	1.11317009144816e-6	1.03023369754187e-6	1.05130256788831e-6	9.77546635236541e-7	1.03310519360469e-6	1.1321483823239e-6	1.18454611250061e-6	1.18988616856203e-6	1.18130436346125e-6	1.18116964725829e-6	1.19267908896805e-6	1.20795431869069e-6	1.21734483022729e-6	1.21486226514116e-6	1.19982428026383e-6	1.17592092125062e-6
flux1:	0.705987551096251	1.17877732697071e-6	1.18469201384181e-6	1.19802857011098e-6	1.21483875750878e-6	1.22985645069757e-6	1.23805742888421e-6	1.23635330380669e-6	1.22490473176377e-6	1.20742700344324e-6	1.19008898822271e-6	1.179246527637e-6	1.17895150637565e-6	1.18937776161034e-6	1.20681821098469e-6	1.22510658931421e-6	1.23770254558644e-6	1.23955880939135e-6	1.22836911236598e-6	1.20545319028556e-6	1.17639108156397e-6	1.15059678756064e-6	1.13936094411185e-6	1.15409018013999e-6	1.20499366941089e-6	1.28904887224276e-6	1.35407126070533e-6	1.31678454266653e-6	1.32251061873259e-6	1.25978148042991e-6	1.32629154236183e-6	1.07450477623101e-6	8.75586879844148e-7	9.76322794872474e-7	9.03527937146046e-7	9.22154789066387e-7	8.59237104499379e-7	9.09046954182289e-7	9.97439681232998e-7	1.04456672975719e-6	1.04926326689318e-6	1.04098275497111e-6	1.03978705598524e-6	1.0484614905921e-6	1.06014854950778e-6	1.06681639687038e-6	1.06370706693328e-6	1.05038364393241e-6	1.02988521572308e-6
flux1:	0.706250000000004	1.03198630312914e-6	1.03722364290282e-6	1.04963376740908e-6	1.0656146438664e-6	1.08025766737849e-6	1.08874562512154e-6	1.08794927493304e-6	1.07774860859646e-6	1.06143209790083e-6	1.04472850667937e-6	1.03367891694027e-6	1.03226236013924e-6	1.04088127485069e-6	1.05633972338695e-6	1.07315858173013e-6	1.08544487558502e-6	1.08846365173628e-6	1.07968758293915e-6	1.05977303008774e-6	1.03350077762872e-6	1.00956210344852e-6	9.98504814269361e-7	1.01060896847141e-6	1.05462195806387e-6	1.12804988637668e-6	1.18572336209178e-6	1.15350062837619e-6	1.15848859518015e-6	1.10357625710674e-6	1.16110425254176e-6	9.40298994076415e-7	7.66130493743551e-7	8.54002926881351e-7	7.90518411624429e-7	8.06877143925067e-7	7.53756786142878e-7	7.98389741323704e-7	8.77124793546106e-7	9.19811275247555e-7	9.24368286438935e-7	9.16654387127558e-7	9.14788899212872e-7	9.21387231524865e-7	9.30438902166375e-7	9.35135231158412e-7	9.31700454078451e-7	9.19973350059259e-7	9.02516952437945e-7
[truncated: 13 more columns]
