# Supplementary material for: Spatial Resolution and Refractive Index Contrast of Resonant Photonic Crystal Surfaces for Biosensing
Source: IEEE Photonics J. Author manuscript; Available in PMC 2015 Sep 7. (PMC4561521; doi:10.1109/JPHOT.2015.2435699)
Supplement: fig6_data [file NIHMS64775-supplement-fig6_data.gz › Volumes/graham/MacBook_backup/PhD_folder_2015_06_02/paper_improvements/IEEE_J_Photonics/final_files/data_files/fig6/meep_data/1/t.out]

-----------
Initializing structure...
Working in 2D dimensions.
Computational cell is 150 x 10 x 0 with resolution 25
     block, center = (0,-2.56637,0)
          size (150,4.86726,1e+20)
          axes (1,0,0), (0,1,0), (0,0,1)
          dielectric constant epsilon diagonal = (2.0736,2.0736,2.0736)
     block, center = (0,2.43363,0)
          size (150,5.13274,1e+20)
          axes (1,0,0), (0,1,0), (0,0,1)
          dielectric constant epsilon diagonal = (1.75562,1.75562,1.75562)
     block, center = (-37.5,0.309735,0)
          size (75,0.884956,1e+20)
          axes (1,0,0), (0,1,0), (0,0,1)
          dielectric constant epsilon diagonal = (2.0164,2.0164,2.0164)
     block, center = (74.5,0,0)
          size (0.65,0.265487,1e+20)
          axes (1,0,0), (0,1,0), (0,0,1)
          dielectric constant epsilon diagonal = (4,4,4)
     block, center = (73.5,0,0)
          size (0.65,0.265487,1e+20)
          axes (1,0,0), (0,1,0), (0,0,1)
          dielectric constant epsilon diagonal = (4,4,4)
     block, center = (72.5,0,0)
          size (0.65,0.265487,1e+20)
          axes (1,0,0), (0,1,0), (0,0,1)
          dielectric constant epsilon diagonal = (4,4,4)
     block, center = (71.5,0,0)
          size (0.65,0.265487,1e+20)
          axes (1,0,0), (0,1,0), (0,0,1)
          dielectric constant epsilon diagonal = (4,4,4)
     block, center = (70.5,0,0)
          size (0.65,0.265487,1e+20)
          axes (1,0,0), (0,1,0), (0,0,1)
          dielectric constant epsilon diagonal = (4,4,4)
     block, center = (69.5,0,0)
          size (0.65,0.265487,1e+20)
          axes (1,0,0), (0,1,0), (0,0,1)
          dielectric constant epsilon diagonal = (4,4,4)
     block, center = (68.5,0,0)
          size (0.65,0.265487,1e+20)
          axes (1,0,0), (0,1,0), (0,0,1)
          dielectric constant epsilon diagonal = (4,4,4)
     block, center = (67.5,0,0)
          size (0.65,0.265487,1e+20)
          axes (1,0,0), (0,1,0), (0,0,1)
          dielectric constant epsilon diagonal = (4,4,4)
     block, center = (66.5,0,0)
          size (0.65,0.265487,1e+20)
          axes (1,0,0), (0,1,0), (0,0,1)
          dielectric constant epsilon diagonal = (4,4,4)
     block, center = (65.5,0,0)
          size (0.65,0.265487,1e+20)
          axes (1,0,0), (0,1,0), (0,0,1)
          dielectric constant epsilon diagonal = (4,4,4)
     block, center = (64.5,0,0)
          size (0.65,0.265487,1e+20)
          axes (1,0,0), (0,1,0), (0,0,1)
          dielectric constant epsilon diagonal = (4,4,4)
     block, center = (63.5,0,0)
          size (0.65,0.265487,1e+20)
          axes (1,0,0), (0,1,0), (0,0,1)
          dielectric constant epsilon diagonal = (4,4,4)
     block, center = (62.5,0,0)
          size (0.65,0.265487,1e+20)
          axes (1,0,0), (0,1,0), (0,0,1)
          dielectric constant epsilon diagonal = (4,4,4)
     block, center = (61.5,0,0)
          size (0.65,0.265487,1e+20)
          axes (1,0,0), (0,1,0), (0,0,1)
          dielectric constant epsilon diagonal = (4,4,4)
     block, center = (60.5,0,0)
          size (0.65,0.265487,1e+20)
          axes (1,0,0), (0,1,0), (0,0,1)
          dielectric constant epsilon diagonal = (4,4,4)
     block, center = (59.5,0,0)
          size (0.65,0.265487,1e+20)
          axes (1,0,0), (0,1,0), (0,0,1)
          dielectric constant epsilon diagonal = (4,4,4)
     block, center = (58.5,0,0)
          size (0.65,0.265487,1e+20)
          axes (1,0,0), (0,1,0), (0,0,1)
          dielectric constant epsilon diagonal = (4,4,4)
     block, center = (57.5,0,0)
          size (0.65,0.265487,1e+20)
          axes (1,0,0), (0,1,0), (0,0,1)
          dielectric constant epsilon diagonal = (4,4,4)
     block, center = (56.5,0,0)
          size (0.65,0.265487,1e+20)
          axes (1,0,0), (0,1,0), (0,0,1)
          dielectric constant epsilon diagonal = (4,4,4)
     block, center = (55.5,0,0)
          size (0.65,0.265487,1e+20)
          axes (1,0,0), (0,1,0), (0,0,1)
          dielectric constant epsilon diagonal = (4,4,4)
     block, center = (54.5,0,0)
          size (0.65,0.265487,1e+20)
          axes (1,0,0), (0,1,0), (0,0,1)
          dielectric constant epsilon diagonal = (4,4,4)
     block, center = (53.5,0,0)
          size (0.65,0.265487,1e+20)
          axes (1,0,0), (0,1,0), (0,0,1)
          dielectric constant epsilon diagonal = (4,4,4)
     block, center = (52.5,0,0)
          size (0.65,0.265487,1e+20)
          axes (1,0,0), (0,1,0), (0,0,1)
          dielectric constant epsilon diagonal = (4,4,4)
     block, center = (51.5,0,0)
          size (0.65,0.265487,1e+20)
          axes (1,0,0), (0,1,0), (0,0,1)
          dielectric constant epsilon diagonal = (4,4,4)
     block, center = (50.5,0,0)
          size (0.65,0.265487,1e+20)
          axes (1,0,0), (0,1,0), (0,0,1)
          dielectric constant epsilon diagonal = (4,4,4)
     block, center = (49.5,0,0)
          size (0.65,0.265487,1e+20)
          axes (1,0,0), (0,1,0), (0,0,1)
          dielectric constant epsilon diagonal = (4,4,4)
     block, center = (48.5,0,0)
          size (0.65,0.265487,1e+20)
          axes (1,0,0), (0,1,0), (0,0,1)
          dielectric constant epsilon diagonal = (4,4,4)
     block, center = (47.5,0,0)
          size (0.65,0.265487,1e+20)
          axes (1,0,0), (0,1,0), (0,0,1)
          dielectric constant epsilon diagonal = (4,4,4)
     block, center = (46.5,0,0)
          size (0.65,0.265487,1e+20)
          axes (1,0,0), (0,1,0), (0,0,1)
          dielectric constant epsilon diagonal = (4,4,4)
     block, center = (45.5,0,0)
          size (0.65,0.265487,1e+20)
          axes (1,0,0), (0,1,0), (0,0,1)
          dielectric constant epsilon diagonal = (4,4,4)
     block, center = (44.5,0,0)
          size (0.65,0.265487,1e+20)
          axes (1,0,0), (0,1,0), (0,0,1)
          dielectric constant epsilon diagonal = (4,4,4)
     block, center = (43.5,0,0)
          size (0.65,0.265487,1e+20)
          axes (1,0,0), (0,1,0), (0,0,1)
          dielectric constant epsilon diagonal = (4,4,4)
     block, center = (42.5,0,0)
          size (0.65,0.265487,1e+20)
          axes (1,0,0), (0,1,0), (0,0,1)
          dielectric constant epsilon diagonal = (4,4,4)
     block, center = (41.5,0,0)
          size (0.65,0.265487,1e+20)
          axes (1,0,0), (0,1,0), (0,0,1)
          dielectric constant epsilon diagonal = (4,4,4)
     block, center = (40.5,0,0)
          size (0.65,0.265487,1e+20)
          axes (1,0,0), (0,1,0), (0,0,1)
          dielectric constant epsilon diagonal = (4,4,4)
     block, center = (39.5,0,0)
          size (0.65,0.265487,1e+20)
          axes (1,0,0), (0,1,0), (0,0,1)
          dielectric constant epsilon diagonal = (4,4,4)
     block, center = (38.5,0,0)
          size (0.65,0.265487,1e+20)
          axes (1,0,0), (0,1,0), (0,0,1)
          dielectric constant epsilon diagonal = (4,4,4)
     block, center = (37.5,0,0)
          size (0.65,0.265487,1e+20)
          axes (1,0,0), (0,1,0), (0,0,1)
          dielectric constant epsilon diagonal = (4,4,4)
     block, center = (36.5,0,0)
          size (0.65,0.265487,1e+20)
          axes (1,0,0), (0,1,0), (0,0,1)
          dielectric constant epsilon diagonal = (4,4,4)
     block, center = (35.5,0,0)
          size (0.65,0.265487,1e+20)
          axes (1,0,0), (0,1,0), (0,0,1)
          dielectric constant epsilon diagonal = (4,4,4)
     block, center = (34.5,0,0)
          size (0.65,0.265487,1e+20)
          axes (1,0,0), (0,1,0), (0,0,1)
          dielectric constant epsilon diagonal = (4,4,4)
     block, center = (33.5,0,0)
          size (0.65,0.265487,1e+20)
          axes (1,0,0), (0,1,0), (0,0,1)
          dielectric constant epsilon diagonal = (4,4,4)
     block, center = (32.5,0,0)
          size (0.65,0.265487,1e+20)
          axes (1,0,0), (0,1,0), (0,0,1)
          dielectric constant epsilon diagonal = (4,4,4)
     block, center = (31.5,0,0)
          size (0.65,0.265487,1e+20)
          axes (1,0,0), (0,1,0), (0,0,1)
          dielectric constant epsilon diagonal = (4,4,4)
     block, center = (30.5,0,0)
          size (0.65,0.265487,1e+20)
          axes (1,0,0), (0,1,0), (0,0,1)
          dielectric constant epsilon diagonal = (4,4,4)
     block, center = (29.5,0,0)
          size (0.65,0.265487,1e+20)
          axes (1,0,0), (0,1,0), (0,0,1)
          dielectric constant epsilon diagonal = (4,4,4)
     block, center = (28.5,0,0)
          size (0.65,0.265487,1e+20)
          axes (1,0,0), (0,1,0), (0,0,1)
          dielectric constant epsilon diagonal = (4,4,4)
     block, center = (27.5,0,0)
          size (0.65,0.265487,1e+20)
          axes (1,0,0), (0,1,0), (0,0,1)
          dielectric constant epsilon diagonal = (4,4,4)
     block, center = (26.5,0,0)
          size (0.65,0.265487,1e+20)
          axes (1,0,0), (0,1,0), (0,0,1)
          dielectric constant epsilon diagonal = (4,4,4)
     block, center = (25.5,0,0)
          size (0.65,0.265487,1e+20)
          axes (1,0,0), (0,1,0), (0,0,1)
          dielectric constant epsilon diagonal = (4,4,4)
     block, center = (24.5,0,0)
          size (0.65,0.265487,1e+20)
          axes (1,0,0), (0,1,0), (0,0,1)
          dielectric constant epsilon diagonal = (4,4,4)
     block, center = (23.5,0,0)
          size (0.65,0.265487,1e+20)
          axes (1,0,0), (0,1,0), (0,0,1)
          dielectric constant epsilon diagonal = (4,4,4)
     block, center = (22.5,0,0)
          size (0.65,0.265487,1e+20)
          axes (1,0,0), (0,1,0), (0,0,1)
          dielectric constant epsilon diagonal = (4,4,4)
     block, center = (21.5,0,0)
          size (0.65,0.265487,1e+20)
          axes (1,0,0), (0,1,0), (0,0,1)
          dielectric constant epsilon diagonal = (4,4,4)
     block, center = (20.5,0,0)
          size (0.65,0.265487,1e+20)
          axes (1,0,0), (0,1,0), (0,0,1)
          dielectric constant epsilon diagonal = (4,4,4)
     block, center = (19.5,0,0)
          size (0.65,0.265487,1e+20)
          axes (1,0,0), (0,1,0), (0,0,1)
          dielectric constant epsilon diagonal = (4,4,4)
     block, center = (18.5,0,0)
          size (0.65,0.265487,1e+20)
          axes (1,0,0), (0,1,0), (0,0,1)
          dielectric constant epsilon diagonal = (4,4,4)
     block, center = (17.5,0,0)
          size (0.65,0.265487,1e+20)
          axes (1,0,0), (0,1,0), (0,0,1)
          dielectric constant epsilon diagonal = (4,4,4)
     block, center = (16.5,0,0)
          size (0.65,0.265487,1e+20)
          axes (1,0,0), (0,1,0), (0,0,1)
          dielectric constant epsilon diagonal = (4,4,4)
     block, center = (15.5,0,0)
          size (0.65,0.265487,1e+20)
          axes (1,0,0), (0,1,0), (0,0,1)
          dielectric constant epsilon diagonal = (4,4,4)
     block, center = (14.5,0,0)
          size (0.65,0.265487,1e+20)
          axes (1,0,0), (0,1,0), (0,0,1)
          dielectric constant epsilon diagonal = (4,4,4)
     block, center = (13.5,0,0)
          size (0.65,0.265487,1e+20)
          axes (1,0,0), (0,1,0), (0,0,1)
          dielectric constant epsilon diagonal = (4,4,4)
     block, center = (12.5,0,0)
          size (0.65,0.265487,1e+20)
          axes (1,0,0), (0,1,0), (0,0,1)
          dielectric constant epsilon diagonal = (4,4,4)
     block, center = (11.5,0,0)
          size (0.65,0.265487,1e+20)
          axes (1,0,0), (0,1,0), (0,0,1)
          dielectric constant epsilon diagonal = (4,4,4)
     block, center = (10.5,0,0)
          size (0.65,0.265487,1e+20)
          axes (1,0,0), (0,1,0), (0,0,1)
          dielectric constant epsilon diagonal = (4,4,4)
     block, center = (9.5,0,0)
          size (0.65,0.265487,1e+20)
          axes (1,0,0), (0,1,0), (0,0,1)
          dielectric constant epsilon diagonal = (4,4,4)
     block, center = (8.5,0,0)
          size (0.65,0.265487,1e+20)
          axes (1,0,0), (0,1,0), (0,0,1)
          dielectric constant epsilon diagonal = (4,4,4)
     block, center = (7.5,0,0)
          size (0.65,0.265487,1e+20)
          axes (1,0,0), (0,1,0), (0,0,1)
          dielectric constant epsilon diagonal = (4,4,4)
     block, center = (6.5,0,0)
          size (0.65,0.265487,1e+20)
          axes (1,0,0), (0,1,0), (0,0,1)
          dielectric constant epsilon diagonal = (4,4,4)
     block, center = (5.5,0,0)
          size (0.65,0.265487,1e+20)
          axes (1,0,0), (0,1,0), (0,0,1)
          dielectric constant epsilon diagonal = (4,4,4)
     block, center = (4.5,0,0)
          size (0.65,0.265487,1e+20)
          axes (1,0,0), (0,1,0), (0,0,1)
          dielectric constant epsilon diagonal = (4,4,4)
     block, center = (3.5,0,0)
          size (0.65,0.265487,1e+20)
          axes (1,0,0), (0,1,0), (0,0,1)
          dielectric constant epsilon diagonal = (4,4,4)
     block, center = (2.5,0,0)
          size (0.65,0.265487,1e+20)
          axes (1,0,0), (0,1,0), (0,0,1)
          dielectric constant epsilon diagonal = (4,4,4)
     block, center = (1.5,0,0)
          size (0.65,0.265487,1e+20)
          axes (1,0,0), (0,1,0), (0,0,1)
          dielectric constant epsilon diagonal = (4,4,4)
     block, center = (0.5,0,0)
          size (0.65,0.265487,1e+20)
          axes (1,0,0), (0,1,0), (0,0,1)
          dielectric constant epsilon diagonal = (4,4,4)
     block, center = (-0.5,0,0)
          size (0.65,0.265487,1e+20)
          axes (1,0,0), (0,1,0), (0,0,1)
          dielectric constant epsilon diagonal = (4,4,4)
     block, center = (-1.5,0,0)
          size (0.65,0.265487,1e+20)
          axes (1,0,0), (0,1,0), (0,0,1)
          dielectric constant epsilon diagonal = (4,4,4)
     block, center = (-2.5,0,0)
          size (0.65,0.265487,1e+20)
          axes (1,0,0), (0,1,0), (0,0,1)
          dielectric constant epsilon diagonal = (4,4,4)
     block, center = (-3.5,0,0)
          size (0.65,0.265487,1e+20)
          axes (1,0,0), (0,1,0), (0,0,1)
          dielectric constant epsilon diagonal = (4,4,4)
     block, center = (-4.5,0,0)
          size (0.65,0.265487,1e+20)
          axes (1,0,0), (0,1,0), (0,0,1)
          dielectric constant epsilon diagonal = (4,4,4)
     block, center = (-5.5,0,0)
          size (0.65,0.265487,1e+20)
          axes (1,0,0), (0,1,0), (0,0,1)
          dielectric constant epsilon diagonal = (4,4,4)
     block, center = (-6.5,0,0)
          size (0.65,0.265487,1e+20)
          axes (1,0,0), (0,1,0), (0,0,1)
          dielectric constant epsilon diagonal = (4,4,4)
     block, center = (-7.5,0,0)
          size (0.65,0.265487,1e+20)
          axes (1,0,0), (0,1,0), (0,0,1)
          dielectric constant epsilon diagonal = (4,4,4)
     block, center = (-8.5,0,0)
          size (0.65,0.265487,1e+20)
          axes (1,0,0), (0,1,0), (0,0,1)
          dielectric constant epsilon diagonal = (4,4,4)
     block, center = (-9.5,0,0)
          size (0.65,0.265487,1e+20)
          axes (1,0,0), (0,1,0), (0,0,1)
          dielectric constant epsilon diagonal = (4,4,4)
     block, center = (-10.5,0,0)
          size (0.65,0.265487,1e+20)
          axes (1,0,0), (0,1,0), (0,0,1)
          dielectric constant epsilon diagonal = (4,4,4)
     block, center = (-11.5,0,0)
          size (0.65,0.265487,1e+20)
          axes (1,0,0), (0,1,0), (0,0,1)
          dielectric constant epsilon diagonal = (4,4,4)
     block, center = (-12.5,0,0)
          size (0.65,0.265487,1e+20)
          axes (1,0,0), (0,1,0), (0,0,1)
          dielectric constant epsilon diagonal = (4,4,4)
     block, center = (-13.5,0,0)
          size (0.65,0.265487,1e+20)
          axes (1,0,0), (0,1,0), (0,0,1)
          dielectric constant epsilon diagonal = (4,4,4)
     block, center = (-14.5,0,0)
          size (0.65,0.265487,1e+20)
          axes (1,0,0), (0,1,0), (0,0,1)
          dielectric constant epsilon diagonal = (4,4,4)
     block, center = (-15.5,0,0)
          size (0.65,0.265487,1e+20)
          axes (1,0,0), (0,1,0), (0,0,1)
          dielectric constant epsilon diagonal = (4,4,4)
     block, center = (-16.5,0,0)
          size (0.65,0.265487,1e+20)
          axes (1,0,0), (0,1,0), (0,0,1)
          dielectric constant epsilon diagonal = (4,4,4)
     block, center = (-17.5,0,0)
          size (0.65,0.265487,1e+20)
          axes (1,0,0), (0,1,0), (0,0,1)
          dielectric constant epsilon diagonal = (4,4,4)
     block, center = (-18.5,0,0)
          size (0.65,0.265487,1e+20)
          axes (1,0,0), (0,1,0), (0,0,1)
          dielectric constant epsilon diagonal = (4,4,4)
     block, center = (-19.5,0,0)
          size (0.65,0.265487,1e+20)
          axes (1,0,0), (0,1,0), (0,0,1)
          dielectric constant epsilon diagonal = (4,4,4)
     block, center = (-20.5,0,0)
          size (0.65,0.265487,1e+20)
          axes (1,0,0), (0,1,0), (0,0,1)
          dielectric constant epsilon diagonal = (4,4,4)
     block, center = (-21.5,0,0)
          size (0.65,0.265487,1e+20)
          axes (1,0,0), (0,1,0), (0,0,1)
          dielectric constant epsilon diagonal = (4,4,4)
     block, center = (-22.5,0,0)
          size (0.65,0.265487,1e+20)
          axes (1,0,0), (0,1,0), (0,0,1)
          dielectric constant epsilon diagonal = (4,4,4)
     block, center = (-23.5,0,0)
          size (0.65,0.265487,1e+20)
          axes (1,0,0), (0,1,0), (0,0,1)
          dielectric constant epsilon diagonal = (4,4,4)
     block, center = (-24.5,0,0)
          size (0.65,0.265487,1e+20)
          axes (1,0,0), (0,1,0), (0,0,1)
          dielectric constant epsilon diagonal = (4,4,4)
     block, center = (-25.5,0,0)
          size (0.65,0.265487,1e+20)
          axes (1,0,0), (0,1,0), (0,0,1)
          dielectric constant epsilon diagonal = (4,4,4)
     block, center = (-26.5,0,0)
          size (0.65,0.265487,1e+20)
          axes (1,0,0), (0,1,0), (0,0,1)
          dielectric constant epsilon diagonal = (4,4,4)
     block, center = (-27.5,0,0)
          size (0.65,0.265487,1e+20)
          axes (1,0,0), (0,1,0), (0,0,1)
          dielectric constant epsilon diagonal = (4,4,4)
     block, center = (-28.5,0,0)
          size (0.65,0.265487,1e+20)
          axes (1,0,0), (0,1,0), (0,0,1)
          dielectric constant epsilon diagonal = (4,4,4)
     block, center = (-29.5,0,0)
          size (0.65,0.265487,1e+20)
          axes (1,0,0), (0,1,0), (0,0,1)
          dielectric constant epsilon diagonal = (4,4,4)
     block, center = (-30.5,0,0)
          size (0.65,0.265487,1e+20)
          axes (1,0,0), (0,1,0), (0,0,1)
          dielectric constant epsilon diagonal = (4,4,4)
     block, center = (-31.5,0,0)
          size (0.65,0.265487,1e+20)
          axes (1,0,0), (0,1,0), (0,0,1)
          dielectric constant epsilon diagonal = (4,4,4)
     block, center = (-32.5,0,0)
          size (0.65,0.265487,1e+20)
          axes (1,0,0), (0,1,0), (0,0,1)
          dielectric constant epsilon diagonal = (4,4,4)
     block, center = (-33.5,0,0)
          size (0.65,0.265487,1e+20)
          axes (1,0,0), (0,1,0), (0,0,1)
          dielectric constant epsilon diagonal = (4,4,4)
     block, center = (-34.5,0,0)
          size (0.65,0.265487,1e+20)
          axes (1,0,0), (0,1,0), (0,0,1)
          dielectric constant epsilon diagonal = (4,4,4)
     block, center = (-35.5,0,0)
          size (0.65,0.265487,1e+20)
          axes (1,0,0), (0,1,0), (0,0,1)
          dielectric constant epsilon diagonal = (4,4,4)
     block, center = (-36.5,0,0)
          size (0.65,0.265487,1e+20)
          axes (1,0,0), (0,1,0), (0,0,1)
          dielectric constant epsilon diagonal = (4,4,4)
     block, center = (-37.5,0,0)
          size (0.65,0.265487,1e+20)
          axes (1,0,0), (0,1,0), (0,0,1)
          dielectric constant epsilon diagonal = (4,4,4)
     block, center = (-38.5,0,0)
          size (0.65,0.265487,1e+20)
          axes (1,0,0), (0,1,0), (0,0,1)
          dielectric constant epsilon diagonal = (4,4,4)
     block, center = (-39.5,0,0)
          size (0.65,0.265487,1e+20)
          axes (1,0,0), (0,1,0), (0,0,1)
          dielectric constant epsilon diagonal = (4,4,4)
     block, center = (-40.5,0,0)
          size (0.65,0.265487,1e+20)
          axes (1,0,0), (0,1,0), (0,0,1)
          dielectric constant epsilon diagonal = (4,4,4)
     block, center = (-41.5,0,0)
          size (0.65,0.265487,1e+20)
          axes (1,0,0), (0,1,0), (0,0,1)
          dielectric constant epsilon diagonal = (4,4,4)
     block, center = (-42.5,0,0)
          size (0.65,0.265487,1e+20)
          axes (1,0,0), (0,1,0), (0,0,1)
          dielectric constant epsilon diagonal = (4,4,4)
     block, center = (-43.5,0,0)
          size (0.65,0.265487,1e+20)
          axes (1,0,0), (0,1,0), (0,0,1)
          dielectric constant epsilon diagonal = (4,4,4)
     block, center = (-44.5,0,0)
          size (0.65,0.265487,1e+20)
          axes (1,0,0), (0,1,0), (0,0,1)
          dielectric constant epsilon diagonal = (4,4,4)
     block, center = (-45.5,0,0)
          size (0.65,0.265487,1e+20)
          axes (1,0,0), (0,1,0), (0,0,1)
          dielectric constant epsilon diagonal = (4,4,4)
     block, center = (-46.5,0,0)
          size (0.65,0.265487,1e+20)
          axes (1,0,0), (0,1,0), (0,0,1)
          dielectric constant epsilon diagonal = (4,4,4)
     block, center = (-47.5,0,0)
          size (0.65,0.265487,1e+20)
          axes (1,0,0), (0,1,0), (0,0,1)
          dielectric constant epsilon diagonal = (4,4,4)
     block, center = (-48.5,0,0)
          size (0.65,0.265487,1e+20)
          axes (1,0,0), (0,1,0), (0,0,1)
          dielectric constant epsilon diagonal = (4,4,4)
     block, center = (-49.5,0,0)
          size (0.65,0.265487,1e+20)
          axes (1,0,0), (0,1,0), (0,0,1)
          dielectric constant epsilon diagonal = (4,4,4)
     block, center = (-50.5,0,0)
          size (0.65,0.265487,1e+20)
          axes (1,0,0), (0,1,0), (0,0,1)
          dielectric constant epsilon diagonal = (4,4,4)
     block, center = (-51.5,0,0)
          size (0.65,0.265487,1e+20)
          axes (1,0,0), (0,1,0), (0,0,1)
          dielectric constant epsilon diagonal = (4,4,4)
     block, center = (-52.5,0,0)
          size (0.65,0.265487,1e+20)
          axes (1,0,0), (0,1,0), (0,0,1)
          dielectric constant epsilon diagonal = (4,4,4)
     block, center = (-53.5,0,0)
          size (0.65,0.265487,1e+20)
          axes (1,0,0), (0,1,0), (0,0,1)
          dielectric constant epsilon diagonal = (4,4,4)
     block, center = (-54.5,0,0)
          size (0.65,0.265487,1e+20)
          axes (1,0,0), (0,1,0), (0,0,1)
          dielectric constant epsilon diagonal = (4,4,4)
     block, center = (-55.5,0,0)
          size (0.65,0.265487,1e+20)
          axes (1,0,0), (0,1,0), (0,0,1)
          dielectric constant epsilon diagonal = (4,4,4)
     block, center = (-56.5,0,0)
          size (0.65,0.265487,1e+20)
          axes (1,0,0), (0,1,0), (0,0,1)
          dielectric constant epsilon diagonal = (4,4,4)
     block, center = (-57.5,0,0)
          size (0.65,0.265487,1e+20)
          axes (1,0,0), (0,1,0), (0,0,1)
          dielectric constant epsilon diagonal = (4,4,4)
     block, center = (-58.5,0,0)
          size (0.65,0.265487,1e+20)
          axes (1,0,0), (0,1,0), (0,0,1)
          dielectric constant epsilon diagonal = (4,4,4)
     block, center = (-59.5,0,0)
          size (0.65,0.265487,1e+20)
          axes (1,0,0), (0,1,0), (0,0,1)
          dielectric constant epsilon diagonal = (4,4,4)
     block, center = (-60.5,0,0)
          size (0.65,0.265487,1e+20)
          axes (1,0,0), (0,1,0), (0,0,1)
          dielectric constant epsilon diagonal = (4,4,4)
     block, center = (-61.5,0,0)
          size (0.65,0.265487,1e+20)
          axes (1,0,0), (0,1,0), (0,0,1)
          dielectric constant epsilon diagonal = (4,4,4)
     block, center = (-62.5,0,0)
          size (0.65,0.265487,1e+20)
          axes (1,0,0), (0,1,0), (0,0,1)
          dielectric constant epsilon diagonal = (4,4,4)
     block, center = (-63.5,0,0)
          size (0.65,0.265487,1e+20)
          axes (1,0,0), (0,1,0), (0,0,1)
          dielectric constant epsilon diagonal = (4,4,4)
     block, center = (-64.5,0,0)
          size (0.65,0.265487,1e+20)
          axes (1,0,0), (0,1,0), (0,0,1)
          dielectric constant epsilon diagonal = (4,4,4)
     block, center = (-65.5,0,0)
          size (0.65,0.265487,1e+20)
          axes (1,0,0), (0,1,0), (0,0,1)
          dielectric constant epsilon diagonal = (4,4,4)
     block, center = (-66.5,0,0)
          size (0.65,0.265487,1e+20)
          axes (1,0,0), (0,1,0), (0,0,1)
          dielectric constant epsilon diagonal = (4,4,4)
     block, center = (-67.5,0,0)
          size (0.65,0.265487,1e+20)
          axes (1,0,0), (0,1,0), (0,0,1)
          dielectric constant epsilon diagonal = (4,4,4)
     block, center = (-68.5,0,0)
          size (0.65,0.265487,1e+20)
          axes (1,0,0), (0,1,0), (0,0,1)
          dielectric constant epsilon diagonal = (4,4,4)
     block, center = (-69.5,0,0)
          size (0.65,0.265487,1e+20)
          axes (1,0,0), (0,1,0), (0,0,1)
          dielectric constant epsilon diagonal = (4,4,4)
     block, center = (-70.5,0,0)
          size (0.65,0.265487,1e+20)
          axes (1,0,0), (0,1,0), (0,0,1)
          dielectric constant epsilon diagonal = (4,4,4)
     block, center = (-71.5,0,0)
          size (0.65,0.265487,1e+20)
          axes (1,0,0), (0,1,0), (0,0,1)
          dielectric constant epsilon diagonal = (4,4,4)
     block, center = (-72.5,0,0)
          size (0.65,0.265487,1e+20)
          axes (1,0,0), (0,1,0), (0,0,1)
          dielectric constant epsilon diagonal = (4,4,4)
     block, center = (-73.5,0,0)
          size (0.65,0.265487,1e+20)
          axes (1,0,0), (0,1,0), (0,0,1)
          dielectric constant epsilon diagonal = (4,4,4)
     block, center = (-74.5,0,0)
          size (0.65,0.265487,1e+20)
          axes (1,0,0), (0,1,0), (0,0,1)
          dielectric constant epsilon diagonal = (4,4,4)
time for set_epsilon = 10.1326 s
-----------
Meep: using output directory "t-out"
creating output file "t-out/eps-000000.00.h5"...
Meep progress: 2.14/377.433631896973 = 0.6% done in 4.0s, 707.4s to go
on time step 112 (time=2.24), 0.0357523 s/step
Meep progress: 4.58/377.433631896973 = 1.2% done in 8.1s, 655.7s to go
on time step 234 (time=4.68), 0.0329006 s/step
Meep progress: 7.0/377.433631896973 = 1.9% done in 12.1s, 638.2s to go
on time step 355 (time=7.1), 0.0331687 s/step
Meep progress: 9.42/377.433631896973 = 2.5% done in 16.1s, 628.0s to go
on time step 476 (time=9.52), 0.033289 s/step
Meep progress: 11.94/377.433631896973 = 3.2% done in 20.1s, 614.7s to go
on time step 603 (time=12.06), 0.0316014 s/step
Meep progress: 14.36/377.433631896973 = 3.8% done in 24.1s, 609.5s to go
on time step 723 (time=14.46), 0.033383 s/step
Meep progress: 16.64/377.433631896973 = 4.4% done in 28.1s, 610.1s to go
on time step 836 (time=16.72), 0.035427 s/step
Meep progress: 18.86/377.433631896973 = 5.0% done in 32.2s, 611.6s to go
on time step 946 (time=18.92), 0.0363997 s/step
Meep progress: 20.98/377.433631896973 = 5.6% done in 36.2s, 615.0s to go
on time step 1052 (time=21.04), 0.038114 s/step
Meep progress: 23.06/377.433631896973 = 6.1% done in 40.2s, 618.0s to go
on time step 1156 (time=23.12), 0.0386413 s/step
Meep progress: 25.16/377.433631896973 = 6.7% done in 44.2s, 619.1s to go
on time step 1262 (time=25.24), 0.0379483 s/step
Meep progress: 27.22/377.433631896973 = 7.2% done in 48.2s, 620.7s to go
on time step 1365 (time=27.3), 0.0391965 s/step
Meep progress: 29.18/377.433631896973 = 7.7% done in 52.3s, 623.6s to go
on time step 1463 (time=29.26), 0.0411173 s/step
Meep progress: 31.14/377.433631896973 = 8.3% done in 56.3s, 625.8s to go
on time step 1561 (time=31.22), 0.0408889 s/step
Meep progress: 33.14/377.433631896973 = 8.8% done in 60.3s, 626.4s to go
on time step 1660 (time=33.2), 0.0404448 s/step
Meep progress: 34.94/377.433631896973 = 9.3% done in 64.3s, 630.4s to go
on time step 1751 (time=35.02), 0.0444553 s/step
Meep progress: 36.88/377.433631896973 = 9.8% done in 68.3s, 630.8s to go
on time step 1849 (time=36.98), 0.0412186 s/step
Meep progress: 38.82/377.433631896973 = 10.3% done in 72.3s, 630.9s to go
on time step 1947 (time=38.94), 0.0411531 s/step
Meep progress: 40.8/377.433631896973 = 10.8% done in 76.3s, 629.8s to go
on time step 2045 (time=40.9), 0.0411184 s/step
Meep progress: 42.38/377.433631896973 = 11.2% done in 80.4s, 635.3s to go
on time step 2125 (time=42.5), 0.0502811 s/step
Meep progress: 44.34/377.433631896973 = 11.7% done in 84.4s, 634.0s to go
on time step 2223 (time=44.46), 0.0410759 s/step
Meep progress: 46.28/377.433631896973 = 12.3% done in 88.4s, 632.7s to go
on time step 2320 (time=46.4), 0.0414937 s/step
Meep progress: 48.16/377.433631896973 = 12.8% done in 92.5s, 632.1s to go
on time step 2413 (time=48.26), 0.0433532 s/step
Meep progress: 49.84/377.433631896973 = 13.2% done in 96.5s, 634.3s to go
on time step 2496 (time=49.92), 0.048222 s/step
Meep progress: 51.54/377.433631896973 = 13.7% done in 100.5s, 635.5s to go
on time step 2581 (time=51.62), 0.0471697 s/step
Meep progress: 53.24/377.433631896973 = 14.1% done in 104.5s, 636.5s to go
on time step 2666 (time=53.32), 0.0472495 s/step
Meep progress: 54.92/377.433631896973 = 14.6% done in 108.6s, 637.5s to go
on time step 2750 (time=55), 0.047969 s/step
Meep progress: 56.6/377.433631896973 = 15.0% done in 112.6s, 638.3s to go
on time step 2834 (time=56.68), 0.0480647 s/step
Meep progress: 58.16/377.433631896973 = 15.4% done in 116.6s, 640.3s to go
on time step 2912 (time=58.24), 0.0517911 s/step
Meep progress: 59.84/377.433631896973 = 15.9% done in 120.7s, 640.5s to go
on time step 2995 (time=59.9), 0.0482663 s/step
Meep progress: 61.56/377.433631896973 = 16.3% done in 124.7s, 639.8s to go
on time step 3082 (time=61.64), 0.0464772 s/step
Meep progress: 63.22/377.433631896973 = 16.7% done in 128.7s, 639.8s to go
on time step 3165 (time=63.3), 0.0487206 s/step
Meep progress: 64.86/377.433631896973 = 17.2% done in 132.7s, 639.7s to go
on time step 3247 (time=64.94), 0.0490322 s/step
Meep progress: 66.68/377.433631896973 = 17.7% done in 136.8s, 637.4s to go
on time step 3338 (time=66.76), 0.0441932 s/step
Meep progress: 68.62/377.433631896973 = 18.2% done in 140.8s, 633.6s to go
on time step 3436 (time=68.72), 0.0411719 s/step
Meep progress: 70.6/377.433631896973 = 18.7% done in 144.8s, 629.4s to go
on time step 3535 (time=70.7), 0.0406582 s/step
Meep progress: 72.62/377.433631896973 = 19.2% done in 148.8s, 624.7s to go
on time step 3636 (time=72.72), 0.0397681 s/step
Meep progress: 74.58/377.433631896973 = 19.8% done in 152.8s, 620.6s to go
on time step 3735 (time=74.7), 0.0407005 s/step
Meep progress: 76.56/377.433631896973 = 20.3% done in 156.8s, 616.4s to go
on time step 3834 (time=76.68), 0.0405184 s/step
Meep progress: 78.52/377.433631896973 = 20.8% done in 160.9s, 612.4s to go
on time step 3932 (time=78.64), 0.0411739 s/step
Meep progress: 80.42/377.433631896973 = 21.3% done in 164.9s, 609.0s to go
on time step 4026 (time=80.52), 0.0430262 s/step
Meep progress: 81.98/377.433631896973 = 21.7% done in 168.9s, 608.9s to go
on time step 4104 (time=82.08), 0.0516295 s/step
Meep progress: 83.56/377.433631896973 = 22.1% done in 173.0s, 608.4s to go
on time step 4183 (time=83.66), 0.0512528 s/step
Meep progress: 85.18/377.433631896973 = 22.6% done in 177.0s, 607.4s to go
on time step 4264 (time=85.28), 0.0499086 s/step
Meep progress: 86.76/377.433631896973 = 23.0% done in 181.1s, 606.7s to go
on time step 4343 (time=86.86), 0.0512037 s/step
Meep progress: 88.38/377.433631896973 = 23.4% done in 185.1s, 605.5s to go
on time step 4423 (time=88.46), 0.050004 s/step
Meep progress: 89.96/377.433631896973 = 23.8% done in 189.1s, 604.4s to go
on time step 4502 (time=90.04), 0.0507089 s/step
Meep progress: 91.78/377.433631896973 = 24.3% done in 193.1s, 601.1s to go
on time step 4594 (time=91.88), 0.0437474 s/step
Meep progress: 93.72/377.433631896973 = 24.8% done in 197.2s, 596.9s to go
on time step 4691 (time=93.82), 0.0414366 s/step
Meep progress: 95.58/377.433631896973 = 25.3% done in 201.2s, 593.2s to go
on time step 4784 (time=95.68), 0.0430298 s/step
Meep progress: 97.36/377.433631896973 = 25.8% done in 205.2s, 590.3s to go
on time step 4872 (time=97.44), 0.0456442 s/step
Meep progress: 99.04/377.433631896973 = 26.2% done in 209.2s, 588.1s to go
on time step 4956 (time=99.12), 0.0477474 s/step
Meep progress: 100.72/377.433631896973 = 26.7% done in 213.3s, 585.9s to go
on time step 5040 (time=100.8), 0.0481612 s/step
Meep progress: 102.32/377.433631896973 = 27.1% done in 217.3s, 584.2s to go
on time step 5120 (time=102.4), 0.0501056 s/step
Meep progress: 103.96/377.433631896973 = 27.5% done in 221.3s, 582.1s to go
on time step 5202 (time=104.04), 0.0488585 s/step
Meep progress: 105.62/377.433631896973 = 28.0% done in 225.3s, 579.8s to go
on time step 5285 (time=105.7), 0.0484065 s/step
Meep progress: 107.28/377.433631896973 = 28.4% done in 229.3s, 577.5s to go
on time step 5368 (time=107.36), 0.0484677 s/step
Meep progress: 108.96/377.433631896973 = 28.9% done in 233.4s, 575.0s to go
on time step 5451 (time=109.02), 0.0482074 s/step
Meep progress: 110.64/377.433631896973 = 29.3% done in 237.4s, 572.4s to go
on time step 5535 (time=110.7), 0.0479187 s/step
Meep progress: 112.32/377.433631896973 = 29.8% done in 241.4s, 569.8s to go
on time step 5619 (time=112.38), 0.0478735 s/step
Meep progress: 113.98/377.433631896973 = 30.2% done in 245.4s, 567.3s to go
on time step 5702 (time=114.04), 0.0486494 s/step
Meep progress: 115.6/377.433631896973 = 30.6% done in 249.5s, 565.1s to go
on time step 5783 (time=115.66), 0.0497862 s/step
Meep progress: 117.26/377.433631896973 = 31.1% done in 253.5s, 562.5s to go
on time step 5866 (time=117.32), 0.0487724 s/step
Meep progress: 118.88/377.433631896973 = 31.5% done in 257.6s, 560.2s to go
on time step 5947 (time=118.94), 0.0498342 s/step
Meep progress: 120.44/377.433631896973 = 31.9% done in 261.6s, 558.2s to go
on time step 6024 (time=120.48), 0.0520343 s/step
Meep progress: 122.04/377.433631896973 = 32.3% done in 265.6s, 555.9s to go
on time step 6104 (time=122.08), 0.0500888 s/step
Meep progress: 123.7/377.433631896973 = 32.8% done in 269.6s, 553.1s to go
on time step 6187 (time=123.74), 0.0485941 s/step
Meep progress: 125.26/377.433631896973 = 33.2% done in 273.7s, 551.0s to go
on time step 6265 (time=125.3), 0.0515074 s/step
Meep progress: 126.82/377.433631896973 = 33.6% done in 277.7s, 548.8s to go
on time step 6343 (time=126.86), 0.0517311 s/step
Meep progress: 128.4/377.433631896973 = 34.0% done in 281.7s, 546.4s to go
on time step 6422 (time=128.44), 0.0508317 s/step
Meep progress: 130.0/377.433631896973 = 34.4% done in 285.7s, 543.9s to go
on time step 6502 (time=130.04), 0.0503581 s/step
Meep progress: 131.68/377.433631896973 = 34.9% done in 289.8s, 540.8s to go
on time step 6587 (time=131.74), 0.0472468 s/step
Meep progress: 133.6/377.433631896973 = 35.4% done in 293.8s, 536.2s to go
on time step 6682 (time=133.64), 0.0421206 s/step
Meep progress: 135.54/377.433631896973 = 35.9% done in 297.8s, 531.5s to go
on time step 6779 (time=135.58), 0.0415495 s/step
Meep progress: 137.3/377.433631896973 = 36.4% done in 301.8s, 527.9s to go
on time step 6867 (time=137.34), 0.0458645 s/step
Meep progress: 138.92/377.433631896973 = 36.8% done in 305.9s, 525.1s to go
on time step 6948 (time=138.96), 0.0497333 s/step
Meep progress: 140.54/377.433631896973 = 37.2% done in 309.9s, 522.3s to go
on time step 7029 (time=140.58), 0.0495456 s/step
Meep progress: 142.14/377.433631896973 = 37.7% done in 313.9s, 519.6s to go
on time step 7109 (time=142.18), 0.0503 s/step
Meep progress: 143.82/377.433631896973 = 38.1% done in 318.0s, 516.5s to go
on time step 7192 (time=143.84), 0.0482228 s/step
Meep progress: 145.42/377.433631896973 = 38.5% done in 322.0s, 513.7s to go
on time step 7272 (time=145.44), 0.05014 s/step
Meep progress: 147.02/377.433631896973 = 39.0% done in 326.0s, 510.9s to go
on time step 7352 (time=147.04), 0.050056 s/step
Meep progress: 148.68/377.433631896973 = 39.4% done in 330.0s, 507.8s to go
on time step 7435 (time=148.7), 0.0486494 s/step
Meep progress: 150.58/377.433631896973 = 39.9% done in 334.0s, 503.3s to go
on time step 7530 (time=150.6), 0.042385 s/step
Meep progress: 152.46/377.433631896973 = 40.4% done in 338.0s, 498.8s to go
on time step 7624 (time=152.48), 0.042576 s/step
Meep progress: 154.18/377.433631896973 = 40.8% done in 342.1s, 495.4s to go
on time step 7709 (time=154.18), 0.0471661 s/step
Meep progress: 155.78/377.433631896973 = 41.3% done in 346.1s, 492.5s to go
on time step 7789 (time=155.78), 0.0504228 s/step
Meep progress: 157.3/377.433631896973 = 41.7% done in 350.2s, 490.0s to go
on time step 7865 (time=157.3), 0.0529122 s/step
Meep progress: 159.16/377.433631896973 = 42.2% done in 354.2s, 485.8s to go
on time step 7958 (time=159.16), 0.0435455 s/step
Meep progress: 160.78/377.433631896973 = 42.6% done in 358.2s, 482.7s to go
on time step 8039 (time=160.78), 0.0496405 s/step
Meep progress: 162.38/377.433631896973 = 43.0% done in 362.3s, 479.8s to go
on time step 8119 (time=162.38), 0.050392 s/step
Meep progress: 164.02/377.433631896973 = 43.5% done in 366.3s, 476.6s to go
on time step 8201 (time=164.02), 0.0489676 s/step
Meep progress: 165.66/377.433631896973 = 43.9% done in 370.3s, 473.4s to go
on time step 8283 (time=165.66), 0.0492489 s/step
Meep progress: 167.54/377.433631896973 = 44.4% done in 374.3s, 469.0s to go
on time step 8377 (time=167.54), 0.0427033 s/step
Meep progress: 169.58/377.433631896973 = 44.9% done in 378.4s, 463.7s to go
on time step 8479 (time=169.58), 0.0394582 s/step
Meep progress: 171.52/377.433631896973 = 45.4% done in 382.4s, 459.0s to go
on time step 8576 (time=171.52), 0.0413856 s/step
Meep progress: 173.52/377.433631896973 = 46.0% done in 386.4s, 454.0s to go
on time step 8676 (time=173.52), 0.0400652 s/step
Meep progress: 175.4/377.433631896973 = 46.5% done in 390.4s, 449.7s to go
on time step 8770 (time=175.4), 0.0429028 s/step
Meep progress: 177.32/377.433631896973 = 47.0% done in 394.4s, 445.1s to go
on time step 8866 (time=177.32), 0.0418166 s/step
Meep progress: 179.32/377.433631896973 = 47.5% done in 398.4s, 440.2s to go
on time step 8966 (time=179.32), 0.0402492 s/step
Meep progress: 181.18/377.433631896973 = 48.0% done in 402.5s, 435.9s to go
on time step 9059 (time=181.18), 0.043126 s/step
Meep progress: 183.1/377.433631896973 = 48.5% done in 406.5s, 431.4s to go
on time step 9155 (time=183.1), 0.0417653 s/step
Meep progress: 185.1/377.433631896973 = 49.0% done in 410.5s, 426.5s to go
on time step 9255 (time=185.1), 0.0402944 s/step
Meep progress: 187.04/377.433631896973 = 49.6% done in 414.5s, 421.9s to go
on time step 9352 (time=187.04), 0.041316 s/step
Meep progress: 189.08/377.433631896973 = 50.1% done in 418.5s, 416.9s to go
on time step 9454 (time=189.08), 0.0395493 s/step
Meep progress: 191.08/377.433631896973 = 50.6% done in 422.5s, 412.1s to go
on time step 9554 (time=191.08), 0.0400416 s/step
Meep progress: 192.68/377.433631896973 = 51.1% done in 426.6s, 409.0s to go
on time step 9634 (time=192.68), 0.0502031 s/step
Meep progress: 194.32/377.433631896973 = 51.5% done in 430.6s, 405.7s to go
on time step 9716 (time=194.32), 0.0488132 s/step
Meep progress: 196.12/377.433631896973 = 52.0% done in 434.6s, 401.8s to go
on time step 9806 (time=196.12), 0.0447691 s/step
Meep progress: 198.06/377.433631896973 = 52.5% done in 438.6s, 397.2s to go
on time step 9903 (time=198.06), 0.0415574 s/step
Meep progress: 199.68/377.433631896973 = 52.9% done in 442.7s, 394.0s to go
on time step 9984 (time=199.68), 0.0498191 s/step
Meep progress: 201.4/377.433631896973 = 53.4% done in 446.7s, 390.4s to go
on time step 10070 (time=201.4), 0.0467234 s/step
Meep progress: 203.38/377.433631896973 = 53.9% done in 450.7s, 385.7s to go
on time step 10169 (time=203.38), 0.040416 s/step
Meep progress: 205.42/377.433631896973 = 54.4% done in 454.7s, 380.8s to go
on time step 10271 (time=205.42), 0.0395944 s/step
Meep progress: 207.4/377.433631896973 = 55.0% done in 458.8s, 376.1s to go
on time step 10370 (time=207.4), 0.040882 s/step
Meep progress: 209.38/377.433631896973 = 55.5% done in 462.8s, 371.4s to go
on time step 10469 (time=209.38), 0.0406797 s/step
Meep progress: 211.02/377.433631896973 = 55.9% done in 466.8s, 368.1s to go
on time step 10551 (time=211.02), 0.0491711 s/step
Meep progress: 212.98/377.433631896973 = 56.4% done in 470.8s, 363.6s to go
on time step 10649 (time=212.98), 0.0410353 s/step
Meep progress: 214.9/377.433631896973 = 56.9% done in 474.9s, 359.1s to go
on time step 10745 (time=214.9), 0.0418875 s/step
Meep progress: 216.92/377.433631896973 = 57.5% done in 478.9s, 354.4s to go
on time step 10846 (time=216.92), 0.0399549 s/step
Meep progress: 218.54/377.433631896973 = 57.9% done in 482.9s, 351.1s to go
on time step 10927 (time=218.54), 0.0495162 s/step
Meep progress: 220.12/377.433631896973 = 58.3% done in 487.0s, 348.0s to go
on time step 11006 (time=220.12), 0.0511686 s/step
Meep progress: 221.76/377.433631896973 = 58.8% done in 491.0s, 344.6s to go
on time step 11088 (time=221.76), 0.0488554 s/step
Meep progress: 223.44/377.433631896973 = 59.2% done in 495.0s, 341.1s to go
on time step 11172 (time=223.44), 0.0480663 s/step
Meep progress: 225.46/377.433631896973 = 59.7% done in 499.0s, 336.4s to go
on time step 11273 (time=225.46), 0.0396414 s/step
Meep progress: 227.42/377.433631896973 = 60.3% done in 503.0s, 331.8s to go
on time step 11371 (time=227.42), 0.0409492 s/step
Meep progress: 229.24/377.433631896973 = 60.7% done in 507.0s, 327.8s to go
on time step 11462 (time=229.24), 0.0441132 s/step
Meep progress: 230.92/377.433631896973 = 61.2% done in 511.1s, 324.3s to go
on time step 11546 (time=230.92), 0.0481034 s/step
Meep progress: 232.56/377.433631896973 = 61.6% done in 515.1s, 320.9s to go
on time step 11628 (time=232.56), 0.0489856 s/step
Meep progress: 234.24/377.433631896973 = 62.1% done in 519.1s, 317.3s to go
on time step 11712 (time=234.24), 0.0479057 s/step
Meep progress: 235.94/377.433631896973 = 62.5% done in 523.1s, 313.7s to go
on time step 11797 (time=235.94), 0.0474929 s/step
Meep progress: 237.62/377.433631896973 = 63.0% done in 527.2s, 310.2s to go
on time step 11881 (time=237.62), 0.0479979 s/step
Meep progress: 239.3/377.433631896973 = 63.4% done in 531.2s, 306.6s to go
on time step 11965 (time=239.3), 0.047815 s/step
Meep progress: 240.96/377.433631896973 = 63.8% done in 535.2s, 303.1s to go
on time step 12048 (time=240.96), 0.0482449 s/step
Meep progress: 242.78/377.433631896973 = 64.3% done in 539.2s, 299.1s to go
on time step 12139 (time=242.78), 0.0443544 s/step
Meep progress: 244.3/377.433631896973 = 64.7% done in 543.3s, 296.1s to go
on time step 12215 (time=244.3), 0.0529542 s/step
Meep progress: 245.9/377.433631896973 = 65.2% done in 547.3s, 292.7s to go
on time step 12295 (time=245.9), 0.0503078 s/step
Meep progress: 247.5/377.433631896973 = 65.6% done in 551.3s, 289.4s to go
on time step 12375 (time=247.5), 0.0503458 s/step
Meep progress: 249.14/377.433631896973 = 66.0% done in 555.3s, 286.0s to go
on time step 12457 (time=249.14), 0.0490701 s/step
Meep progress: 250.8/377.433631896973 = 66.4% done in 559.4s, 282.4s to go
on time step 12540 (time=250.8), 0.0485203 s/step
Meep progress: 252.48/377.433631896973 = 66.9% done in 563.4s, 278.8s to go
on time step 12624 (time=252.48), 0.0481804 s/step
Meep progress: 254.16/377.433631896973 = 67.3% done in 567.4s, 275.2s to go
on time step 12708 (time=254.16), 0.0477499 s/step
Meep progress: 256.04/377.433631896973 = 67.8% done in 571.4s, 270.9s to go
on time step 12802 (time=256.04), 0.0428519 s/step
Meep progress: 257.72/377.433631896973 = 68.3% done in 575.5s, 267.3s to go
on time step 12886 (time=257.72), 0.0481215 s/step
Meep progress: 259.52/377.433631896973 = 68.8% done in 579.5s, 263.3s to go
on time step 12976 (time=259.52), 0.0446364 s/step
Meep progress: 261.32/377.433631896973 = 69.2% done in 583.5s, 259.3s to go
on time step 13066 (time=261.32), 0.0448585 s/step
Meep progress: 262.96/377.433631896973 = 69.7% done in 587.6s, 255.8s to go
on time step 13148 (time=262.96), 0.0489046 s/step
Meep progress: 264.66/377.433631896973 = 70.1% done in 591.6s, 252.1s to go
on time step 13233 (time=264.66), 0.0470999 s/step
Meep progress: 266.34/377.433631896973 = 70.6% done in 595.6s, 248.4s to go
on time step 13317 (time=266.34), 0.0477165 s/step
Meep progress: 267.98/377.433631896973 = 71.0% done in 599.6s, 244.9s to go
on time step 13399 (time=267.98), 0.0488568 s/step
Meep progress: 269.64/377.433631896973 = 71.4% done in 603.6s, 241.3s to go
on time step 13482 (time=269.64), 0.0483714 s/step
Meep progress: 271.28/377.433631896973 = 71.9% done in 607.6s, 237.8s to go
on time step 13564 (time=271.28), 0.0490001 s/step
Meep progress: 272.94/377.433631896973 = 72.3% done in 611.6s, 234.2s to go
on time step 13647 (time=272.94), 0.048268 s/step
Meep progress: 274.54/377.433631896973 = 72.7% done in 615.7s, 230.7s to go
on time step 13727 (time=274.54), 0.0505261 s/step
Meep progress: 276.16/377.433631896973 = 73.2% done in 619.7s, 227.3s to go
on time step 13808 (time=276.16), 0.0499968 s/step
Meep progress: 277.78/377.433631896973 = 73.6% done in 623.7s, 223.8s to go
on time step 13889 (time=277.78), 0.0497698 s/step
Meep progress: 279.4/377.433631896973 = 74.0% done in 627.8s, 220.3s to go
on time step 13970 (time=279.4), 0.0497799 s/step
Meep progress: 281.04/377.433631896973 = 74.5% done in 631.8s, 216.7s to go
on time step 14052 (time=281.04), 0.0491426 s/step
Meep progress: 282.68/377.433631896973 = 74.9% done in 635.8s, 213.1s to go
on time step 14134 (time=282.68), 0.0489884 s/step
Meep progress: 284.28/377.433631896973 = 75.3% done in 639.9s, 209.7s to go
on time step 14214 (time=284.28), 0.0505018 s/step
Meep progress: 285.9/377.433631896973 = 75.7% done in 643.9s, 206.1s to go
on time step 14295 (time=285.9), 0.0494762 s/step
Meep progress: 287.54/377.433631896973 = 76.2% done in 647.9s, 202.5s to go
on time step 14377 (time=287.54), 0.0490463 s/step
Meep progress: 289.32/377.433631896973 = 76.7% done in 651.9s, 198.5s to go
on time step 14466 (time=289.32), 0.045052 s/step
Meep progress: 290.96/377.433631896973 = 77.1% done in 655.9s, 194.9s to go
on time step 14548 (time=290.96), 0.0492263 s/step
Meep progress: 292.44/377.433631896973 = 77.5% done in 660.0s, 191.8s to go
on time step 14622 (time=292.44), 0.0546519 s/step
Meep progress: 293.98/377.433631896973 = 77.9% done in 664.0s, 188.5s to go
on time step 14699 (time=293.98), 0.0524313 s/step
Meep progress: 295.6/377.433631896973 = 78.3% done in 668.0s, 184.9s to go
on time step 14780 (time=295.6), 0.0498407 s/step
Meep progress: 297.24/377.433631896973 = 78.8% done in 672.1s, 181.3s to go
on time step 14862 (time=297.24), 0.0492346 s/step
Meep progress: 298.88/377.433631896973 = 79.2% done in 676.1s, 177.7s to go
on time step 14944 (time=298.88), 0.048849 s/step
Meep progress: 300.78/377.433631896973 = 79.7% done in 680.1s, 173.3s to go
on time step 15039 (time=300.78), 0.0421398 s/step
Meep progress: 302.54/377.433631896973 = 80.2% done in 684.1s, 169.4s to go
on time step 15127 (time=302.54), 0.045691 s/step
Meep progress: 304.26/377.433631896973 = 80.6% done in 688.1s, 165.5s to go
on time step 15213 (time=304.26), 0.0466109 s/step
Meep progress: 306.12/377.433631896973 = 81.1% done in 692.1s, 161.2s to go
on time step 15306 (time=306.12), 0.0432877 s/step
Meep progress: 307.92/377.433631896973 = 81.6% done in 696.2s, 157.2s to go
on time step 15396 (time=307.92), 0.044681 s/step
Meep progress: 309.76/377.433631896973 = 82.1% done in 700.2s, 153.0s to go
on time step 15488 (time=309.76), 0.0436085 s/step
Meep progress: 311.44/377.433631896973 = 82.5% done in 704.2s, 149.2s to go
on time step 15572 (time=311.44), 0.0479833 s/step
Meep progress: 313.18/377.433631896973 = 83.0% done in 708.2s, 145.3s to go
on time step 15659 (time=313.18), 0.0462226 s/step
Meep progress: 314.92/377.433631896973 = 83.4% done in 712.2s, 141.4s to go
on time step 15746 (time=314.92), 0.0460326 s/step
Meep progress: 316.66/377.433631896973 = 83.9% done in 716.2s, 137.5s to go
on time step 15833 (time=316.66), 0.0459894 s/step
Meep progress: 318.36/377.433631896973 = 84.3% done in 720.3s, 133.6s to go
on time step 15918 (time=318.36), 0.0473435 s/step
Meep progress: 320.14/377.433631896973 = 84.8% done in 724.3s, 129.6s to go
on time step 16007 (time=320.14), 0.0451895 s/step
Meep progress: 321.94/377.433631896973 = 85.3% done in 728.3s, 125.5s to go
on time step 16097 (time=321.94), 0.0447377 s/step
Meep progress: 323.64/377.433631896973 = 85.7% done in 732.3s, 121.7s to go
on time step 16182 (time=323.64), 0.0470704 s/step
Meep progress: 325.44/377.433631896973 = 86.2% done in 736.3s, 117.6s to go
on time step 16272 (time=325.44), 0.0444713 s/step
Meep progress: 327.38/377.433631896973 = 86.7% done in 740.3s, 113.2s to go
on time step 16369 (time=327.38), 0.0414354 s/step
Meep progress: 329.38/377.433631896973 = 87.3% done in 744.4s, 108.6s to go
on time step 16469 (time=329.38), 0.0402977 s/step
Meep progress: 331.08/377.433631896973 = 87.7% done in 748.4s, 104.8s to go
on time step 16554 (time=331.08), 0.0474445 s/step
Meep progress: 332.92/377.433631896973 = 88.2% done in 752.4s, 100.6s to go
on time step 16646 (time=332.92), 0.0436538 s/step
Meep progress: 334.72/377.433631896973 = 88.7% done in 756.4s, 96.5s to go
on time step 16736 (time=334.72), 0.0447562 s/step
Meep progress: 336.46/377.433631896973 = 89.1% done in 760.5s, 92.6s to go
on time step 16823 (time=336.46), 0.0465158 s/step
Meep progress: 338.1/377.433631896973 = 89.6% done in 764.5s, 88.9s to go
on time step 16905 (time=338.1), 0.0488965 s/step
Meep progress: 339.76/377.433631896973 = 90.0% done in 768.5s, 85.2s to go
on time step 16988 (time=339.76), 0.0483563 s/step
Meep progress: 341.58/377.433631896973 = 90.5% done in 772.5s, 81.1s to go
on time step 17079 (time=341.58), 0.0441948 s/step
Meep progress: 343.38/377.433631896973 = 91.0% done in 776.6s, 77.0s to go
on time step 17169 (time=343.38), 0.0446727 s/step
Meep progress: 345.26/377.433631896973 = 91.5% done in 780.6s, 72.7s to go
on time step 17263 (time=345.26), 0.0427179 s/step
Meep progress: 347.02/377.433631896973 = 91.9% done in 784.6s, 68.8s to go
on time step 17351 (time=347.02), 0.045743 s/step
Meep progress: 348.88/377.433631896973 = 92.4% done in 788.6s, 64.5s to go
on time step 17444 (time=348.88), 0.0431886 s/step
Meep progress: 350.8/377.433631896973 = 92.9% done in 792.7s, 60.2s to go
on time step 17540 (time=350.8), 0.0420561 s/step
Meep progress: 352.7/377.433631896973 = 93.4% done in 796.7s, 55.9s to go
on time step 17635 (time=352.7), 0.0422508 s/step
Meep progress: 354.62/377.433631896973 = 94.0% done in 800.7s, 51.5s to go
on time step 17731 (time=354.62), 0.0420674 s/step
Meep progress: 356.42/377.433631896973 = 94.4% done in 804.7s, 47.4s to go
on time step 17821 (time=356.42), 0.0447505 s/step
Meep progress: 358.34/377.433631896973 = 94.9% done in 808.8s, 43.1s to go
on time step 17917 (time=358.34), 0.0420324 s/step
Meep progress: 360.2/377.433631896973 = 95.4% done in 812.8s, 38.9s to go
on time step 18010 (time=360.2), 0.0431583 s/step
Meep progress: 361.9/377.433631896973 = 95.9% done in 816.8s, 35.1s to go
on time step 18095 (time=361.9), 0.0471206 s/step
Meep progress: 363.84/377.433631896973 = 96.4% done in 820.8s, 30.7s to go
on time step 18192 (time=363.84), 0.0413241 s/step
Meep progress: 365.7/377.433631896973 = 96.9% done in 824.8s, 26.5s to go
on time step 18285 (time=365.7), 0.0433041 s/step
Meep progress: 367.52/377.433631896973 = 97.4% done in 828.9s, 22.4s to go
on time step 18376 (time=367.52), 0.0443861 s/step
Meep progress: 369.3/377.433631896973 = 97.8% done in 832.9s, 18.3s to go
on time step 18465 (time=369.3), 0.0452781 s/step
Meep progress: 371.1/377.433631896973 = 98.3% done in 836.9s, 14.3s to go
on time step 18555 (time=371.1), 0.0446293 s/step
Meep progress: 372.92/377.433631896973 = 98.8% done in 840.9s, 10.2s to go
on time step 18646 (time=372.92), 0.0440597 s/step
Meep progress: 374.74/377.433631896973 = 99.3% done in 844.9s, 6.1s to go
on time step 18737 (time=374.74), 0.0440966 s/step
Meep progress: 376.64/377.433631896973 = 99.8% done in 848.9s, 1.8s to go
on time step 18832 (time=376.64), 0.0423308 s/step
run 0 finished at t = 377.44 (18872 timesteps)
flux1:, 0.627777777777778, 7.56577216020184e-7, 7.52078005621351e-7, 7.47185422466424e-7, 7.41902000880935e-7, 7.3738390105582e-7, 7.35167065169526e-7, 7.35793971539659e-7, 7.38147177297765e-7, 7.40276786386647e-7, 7.41281128419906e-7, 7.42656418612918e-7, 7.4715567943375e-7, 7.55635083699546e-7, 7.65342671808695e-7, 7.72243803204042e-7, 7.75873992498469e-7, 7.81090403121711e-7, 7.92526554311297e-7, 8.07004559913026e-7, 8.15294628405283e-7, 8.15484227323869e-7, 8.20651828415493e-7, 8.39202165303787e-7, 8.49671848200603e-7, 8.38919069309688e-7, 8.59139494858511e-7, 8.71504334451497e-7, 8.39391777489552e-7, 8.87182744620521e-7, 9.59580040090061e-7, 8.53146899838483e-7, 7.60521778430853e-7, 8.35048850368051e-7, 8.24181878685572e-7, 7.99041130787693e-7, 7.71642161039144e-7, 7.81113121396945e-7, 7.60494031746375e-7, 7.42857698076507e-7, 7.43407460435843e-7, 7.48271386647945e-7, 7.49526626728404e-7, 7.51019108723137e-7, 7.5689802306289e-7, 7.6592835631714e-7, 7.74469184425158e-7, 7.8058126346416e-7, 7.84464431067942e-7, 7.86395926471189e-7, 7.85679265921179e-7, 7.81643650374611e-7, 7.74812760688244e-7, 7.66613250313275e-7, 7.58130665718862e-7, 7.49550292315324e-7, 7.40947230994161e-7, 7.33356164957491e-7, 7.28684235629907e-7, 7.28391219813859e-7, 7.32324349859402e-7, 7.39010557587667e-7
flux1:, 0.628040226681531, 8.66361328292031e-7, 8.61006104094064e-7, 8.54543489956269e-7, 8.47178521230599e-7, 8.40832807134268e-7, 8.37675385815467e-7, 8.3810547432328e-7, 8.40182737477182e-7, 8.41268158066215e-7, 8.40688877103593e-7, 8.41005457744126e-7, 8.45822926897338e-7, 8.55629472162487e-7, 8.66303222876152e-7, 8.7287671452105e-7, 8.75650368611909e-7, 8.81378389724737e-7, 8.95409409766392e-7, 9.12674848809676e-7, 9.21434372837366e-7, 9.20532360744816e-7, 9.27168441014388e-7, 9.50450277244336e-7, 9.62225474995329e-7, 9.48395042164608e-7, 9.73977461399407e-7, 9.87709026180614e-7, 9.51421432252955e-7, 1.00495316514882e-6, 1.09083263773386e-6, 9.74291065750135e-7, 8.72736592387088e-7, 9.56566238659051e-7, 9.48643528263009e-7, 9.23352270158361e-7, 8.96834871520594e-7, 9.03066170776776e-7, 8.83303539424246e-7, 8.64669353680928e-7, 8.59952201021769e-7, 8.61095179413052e-7, 8.61853466441209e-7, 8.62527450180714e-7, 8.65306186328632e-7, 8.70874797450204e-7, 8.78132763943893e-7, 8.85222734545684e-7, 8.90417224683125e-7, 8.92537275324858e-7, 8.91216997836807e-7, 8.87067291974852e-7, 8.81306572186602e-7, 8.74857471266168e-7, 8.67762605628279e-7, 8.59656674336137e-7, 8.50934400490793e-7, 8.43384755264683e-7, 8.39385381328953e-7, 8.40192116988451e-7, 8.45007093057741e-7, 8.51874261843403e-7
flux1:, 0.628302675585284, 9.96554571984557e-7, 9.90270389014442e-7, 9.82043712923642e-7, 9.72447968468366e-7, 9.64220358809957e-7, 9.60022064102196e-7, 9.59889269852134e-7, 9.60973599121834e-7, 9.60111414365544e-7, 9.5714897264979e-7, 9.55835144330197e-7, 9.60416011652041e-7, 9.70653452219168e-7, 9.80955384327707e-7, 9.85773628866134e-7, 9.86661169852482e-7, 9.92303849913851e-7, 1.00819825183537e-6, 1.02688693024188e-6, 1.03449471797786e-6, 1.0315775095903e-6, 1.03950071916949e-6, 1.06668292421667e-6, 1.07788424163863e-6, 1.06035015080667e-6, 1.09156533975253e-6, 1.10455978007157e-6, 1.06483981997894e-6, 1.12197135504849e-6, 1.22067383273949e-6, 1.09468154779119e-6, 9.85214489434948e-7, 1.07994291548629e-6, 1.08198333293563e-6, 1.05666920700098e-6, 1.03755862699739e-6, 1.0423240668127e-6, 1.02458776709591e-6, 1.00901092458296e-6, 1.00111396469158e-6, 9.9778258744704e-7, 9.97342059168921e-7, 9.97521496177141e-7, 9.97137101489847e-7, 9.97827633303906e-7, 1.00175032078591e-6, 1.00837617355531e-6, 1.01442579268694e-6, 1.01672172347647e-6, 1.0146788159934e-6, 1.0102527282258e-6, 1.00582636578574e-6, 1.00209340249265e-6, 9.97833887280961e-7, 9.91653109825891e-7, 9.83948393566907e-7, 9.77273036654651e-7, 9.74632606929065e-7, 9.77104920832932e-7, 9.8305632740697e-7, 9.89809929171883e-7
flux1:, 0.628565124489038, 1.15063799310261e-6, 1.14338178753531e-6, 1.13329566665485e-6, 1.1214330776062e-6, 1.1113070003156e-6, 1.10588925208365e-6, 1.1046884378989e-6, 1.10396903743043e-6, 1.10026232209449e-6, 1.09416195255859e-6, 1.09059852634104e-6, 1.0941839206296e-6, 1.10368098481832e-6, 1.11209180650971e-6, 1.11370633362387e-6, 1.11168238300024e-6, 1.11645901454411e-6, 1.13309125580426e-6, 1.15149421247338e-6, 1.15628605036758e-6, 1.15052768192446e-6, 1.15932886572491e-6, 1.18904408550766e-6, 1.19770771362364e-6, 1.17620999169246e-6, 1.21289300017188e-6, 1.22300986240678e-6, 1.18073365851618e-6, 1.2394557126177e-6, 1.34975541414548e-6, 1.21422044729968e-6, 1.09729056900479e-6, 1.20523740765012e-6, 1.22425355489931e-6, 1.1986155926081e-6, 1.19324480065349e-6, 1.19966422128482e-6, 1.18454254309134e-6, 1.17610596653006e-6, 1.16833223574516e-6, 1.16048436262358e-6, 1.15798919244362e-6, 1.15789462037882e-6, 1.15467767797343e-6, 1.1495166739258e-6, 1.14801143647171e-6, 1.15223086572616e-6, 1.15814268534355e-6, 1.16032794279558e-6, 1.15736360418758e-6, 1.15236679129267e-6, 1.1492404781723e-6, 1.14884624530047e-6, 1.14869210558198e-6, 1.14597121659438e-6, 1.14068996099929e-6, 1.13602694382132e-6, 1.13568494604646e-6, 1.14061190280688e-6, 1.14822216457163e-6, 1.15491251705416e-6
flux1:, 0.628827573392791, 1.33137855465345e-6, 1.3232077399564e-6, 1.31132623162843e-6, 1.29728373542291e-6, 1.28525836222209e-6, 1.27837729569453e-6, 1.27556446922969e-6, 1.27230836447797e-6, 1.26503492474124e-6, 1.25518718183926e-6, 1.2487552826705e-6, 1.2504656404302e-6, 1.25796809083175e-6, 1.26305954985469e-6, 1.260238009146e-6, 1.25440049314484e-6, 1.25740719638965e-6, 1.27341291488895e-6, 1.28978040236643e-6, 1.29034641260172e-6, 1.2811252167864e-6, 1.2901884604156e-6, 1.3207889103609e-6, 1.32527060255003e-6, 1.29994556243456e-6, 1.3415615076235e-6, 1.34713812530721e-6, 1.30305941464577e-6, 1.3621801183514e-6, 1.48283184901118e-6, 1.33648975852503e-6, 1.21154062404966e-6, 1.33583353068531e-6, 1.37750568616553e-6, 1.35088150387075e-6, 1.36406368678437e-6, 1.37627363506595e-6, 1.36355484725034e-6, 1.36545445312065e-6, 1.36172498498264e-6, 1.35002265982498e-6, 1.34445992630824e-6, 1.3439478412844e-6, 1.33838389748981e-6, 1.32688390500066e-6, 1.31805276752119e-6, 1.3175930049714e-6, 1.3218278920694e-6, 1.32324793261469e-6, 1.31904241804182e-6, 1.31308263840562e-6, 1.31094331087324e-6, 1.31408804918918e-6, 1.31896276697789e-6, 1.32114540511504e-6, 1.31985551315716e-6, 1.31861905475992e-6, 1.32178005661587e-6, 1.33019863496105e-6, 1.3403100377852e-6, 1.34745228099889e-6
flux1:, 0.629090022296544, 1.54044060356558e-6, 1.53158910383816e-6, 1.51817991689673e-6, 1.5021592714688e-6, 1.4882352548988e-6, 1.47963503593663e-6, 1.47477763757216e-6, 1.46852859037123e-6, 1.45730375895733e-6, 1.44333277619113e-6, 1.43348080002128e-6, 1.43245935673963e-6, 1.43688856435143e-6, 1.43762251004574e-6, 1.42956705798917e-6, 1.41924269776574e-6, 1.41955875998117e-6, 1.43358165373673e-6, 1.44648293900707e-6, 1.44193410928294e-6, 1.42889353018973e-6, 1.43747421818743e-6, 1.46739861915529e-6, 1.46673777860917e-6, 1.43802658975141e-6, 1.48384936064806e-6, 1.48416213186403e-6, 1.43862064987316e-6, 1.49836529535048e-6, 1.62877369585027e-6, 1.4689102394904e-6, 1.33405894549714e-6, 1.47857898967862e-6, 1.54607197832934e-6, 1.51760117444032e-6, 1.55148034766058e-6, 1.57402379182111e-6, 1.56264676547395e-6, 1.57636974951806e-6, 1.5803982679995e-6, 1.56602946741879e-6, 1.55625889455717e-6, 1.55460653972682e-6, 1.54701851597341e-6, 1.52909668058911e-6, 1.51143897041792e-6, 1.50395065627271e-6, 1.50452686744885e-6, 1.50412527056578e-6, 1.49820522227907e-6, 1.49084146737355e-6, 1.48917903948517e-6, 1.49565257974345e-6, 1.5060318125973e-6, 1.5143040296236e-6, 1.51858620448519e-6, 1.52238060479094e-6, 1.53048120149244e-6, 1.54366537407428e-6, 1.55744325381583e-6, 1.56605917673503e-6
flux1:, 0.629352471200297, 1.77817314400404e-6, 1.76911212730113e-6, 1.75465975932164e-6, 1.73695332144673e-6, 1.72113688785221e-6, 1.71064275733024e-6, 1.70359517916188e-6, 1.6943583867203e-6, 1.67925664754039e-6, 1.66108187589782e-6, 1.64741050792227e-6, 1.64301260203684e-6, 1.64374574809453e-6, 1.63973721079304e-6, 1.62623685197359e-6, 1.61105841293219e-6, 1.60789391550671e-6, 1.6188882401201e-6, 1.62755245558482e-6, 1.61769064557658e-6, 1.60074162877162e-6, 1.60810261215076e-6, 1.63628508127831e-6, 1.63042833156531e-6, 1.59886837208604e-6, 1.64825305380707e-6, 1.64379249953174e-6, 1.59645185693609e-6, 1.65880345118899e-6, 1.79967109025823e-6, 1.62206293744659e-6, 1.47397893989911e-6, 1.64315377450779e-6, 1.73638570952353e-6, 1.7052236317133e-6, 1.75860616216142e-6, 1.79563201246273e-6, 1.78383455239492e-6, 1.80864729370278e-6, 1.82305803216328e-6, 1.80740996708175e-6, 1.79223500846553e-6, 1.78804729925713e-6, 1.77828590067537e-6, 1.75408108947579e-6, 1.72662967107091e-6, 1.70999358709834e-6, 1.70471173392168e-6, 1.70108831192264e-6, 1.69282193532677e-6, 1.68362248867176e-6, 1.68186018828126e-6, 1.69114858227976e-6, 1.70705181856146e-6, 1.7222149348348e-6, 1.73348822741629e-6, 1.74396176897343e-6, 1.75857779294616e-6, 1.77797502212323e-6, 1.79684304739349e-6, 1.80839524309e-6
flux1:, 0.629614920104051, 2.04365727109265e-6, 2.03511857940895e-6, 2.02029681221108e-6, 2.00125382408392e-6, 1.98358667851984e-6, 1.97122548354149e-6, 1.9622923018382e-6, 1.95065858970476e-6, 1.93226275758568e-6, 1.91012512494278e-6, 1.89248483833687e-6, 1.88448373378269e-6, 1.88159641477143e-6, 1.87327656033721e-6, 1.85475650623892e-6, 1.83470404096152e-6, 1.82757386209834e-6, 1.83510575610833e-6, 1.8396614351354e-6, 1.82500315727332e-6, 1.80427162908324e-6, 1.80986524519846e-6, 1.83609433373329e-6, 1.82589922372417e-6, 1.79183807714328e-6, 1.84454144934596e-6, 1.83699412148782e-6, 1.78668189398474e-6, 1.85532657499932e-6, 2.00912156681102e-6, 1.80822571258512e-6, 1.64225240531246e-6, 1.84072438059075e-6, 1.95633318901332e-6, 1.9218442190775e-6, 1.99023956281829e-6, 2.04466214627687e-6, 2.03030408838614e-6, 2.06321868346182e-6, 2.08881625459e-6, 2.0730605171439e-6, 2.05133715322936e-6, 2.04263223895772e-6, 2.02987329205741e-6, 1.99951572052139e-6, 1.96188684831724e-6, 1.93452747744352e-6, 1.92129961827945e-6, 1.91287831035525e-6, 1.90151850375319e-6, 1.89012341768771e-6, 1.88777284498798e-6, 1.89924221815655e-6, 1.92032395138762e-6, 1.94273207652325e-6, 1.96207900502508e-6, 1.98072775396144e-6, 2.00341679303335e-6, 2.03052130624659e-6, 2.05601896343101e-6, 2.07222552636913e-6
flux1:, 0.629877369007804, 2.33505935761261e-6, 2.328003979444e-6, 2.31360641519225e-6, 2.29359955767554e-6, 2.27421549220433e-6, 2.26033987779645e-6, 2.25038319652406e-6, 2.23755205609384e-6, 2.21691121244132e-6, 2.19136174281387e-6, 2.1699515943965e-6, 2.15871966671232e-6, 2.15312867338013e-6, 2.14175723207341e-6, 2.11920895236192e-6, 2.09461551019656e-6, 2.08351422170306e-6, 2.08799358973386e-6, 2.08953594461903e-6, 2.07117122655489e-6, 2.04691091040387e-6, 2.05058026365257e-6, 2.07571256459877e-6, 2.06269821888825e-6, 2.02600149121922e-6, 2.08248424581351e-6, 2.07437438577251e-6, 2.01908725041645e-6, 2.0989089621438e-6, 2.27001428966891e-6, 2.03938179262011e-6, 1.84989241134648e-6, 2.08212991317688e-6, 2.21424763618498e-6, 2.17609822944743e-6, 2.2525528557573e-6, 2.32535477813801e-6, 2.30633959296846e-6, 2.34262955477948e-6, 2.37802132826612e-6, 2.3626990214606e-6, 2.33346402589066e-6, 2.31795390430582e-6, 2.30068766657637e-6, 2.26409455287237e-6, 2.21645029549583e-6, 2.17760222327284e-6, 2.15484036548202e-6, 2.14014208945237e-6, 2.12493213510815e-6, 2.11111813910748e-6, 2.10792949876466e-6, 2.1210507492028e-6, 2.14677569607583e-6, 2.17635203900506e-6, 2.20437286706381e-6, 2.23231873687114e-6, 2.2644076999209e-6, 2.30057179142006e-6, 2.33413859754e-6, 2.35668087055698e-6
flux1:, 0.630139817911557, 2.65028052400787e-6, 2.64580445804453e-6, 2.63264178385376e-6, 2.61204441075411e-6, 2.59124456395918e-6, 2.57662856359507e-6, 2.5670792901898e-6, 2.55475665318545e-6, 2.53325259462912e-6, 2.50510876625637e-6, 2.48055959665118e-6, 2.467178571606e-6, 2.46063379099285e-6, 2.44813852866452e-6, 2.42294093810761e-6, 2.39447041483702e-6, 2.38001427062799e-6, 2.38279131924864e-6, 2.38323709605178e-6, 2.36254493609248e-6, 2.33504823270931e-6, 2.33720897292774e-6, 2.36316110800563e-6, 2.34903576075373e-6, 2.30887737013285e-6, 2.37051283582522e-6, 2.36454052530815e-6, 2.30164867205171e-6, 2.39782770590695e-6, 2.59229385081183e-6, 2.32512699721897e-6, 2.10604930054599e-6, 2.37600025320046e-6, 2.51775855575775e-6, 2.4758434388346e-6, 2.55246344569354e-6, 2.64232029953673e-6, 2.61699871975057e-6, 2.65120283320864e-6, 2.69291421390525e-6, 2.67761961989131e-6, 2.64020725035862e-6, 2.61573761530516e-6, 2.59199507239621e-6, 2.54876716819637e-6, 2.49170881835576e-6, 2.44158373688292e-6, 2.40857982671876e-6, 2.3865678809313e-6, 2.36691204368169e-6, 2.35065993600503e-6, 2.34673838027921e-6, 2.36130402153628e-6, 2.39117013705916e-6, 2.42750089376248e-6, 2.46422629875729e-6, 2.50200642429742e-6, 2.54435089669457e-6, 2.59055137380563e-6, 2.63325994210134e-6, 2.66342234884196e-6
flux1:, 0.63040226681531, 2.98783095405648e-6, 2.98701504210757e-6, 2.97579717619665e-6, 2.95497902127498e-6, 2.93330832086134e-6, 2.91917975916701e-6, 2.91192668256622e-6, 2.9020986179822e-6, 2.88124146625034e-6, 2.85152200063989e-6, 2.82494280152979e-6, 2.81120104379e-6, 2.80610070578786e-6, 2.79475904962718e-6, 2.76842813122909e-6, 2.73703676845825e-6, 2.72053544383629e-6, 2.72381423518754e-6, 2.725549622686e-6, 2.70383176727951e-6, 2.67337513403296e-6, 2.67513239577543e-6, 2.70461696134091e-6, 2.6906785381768e-6, 2.64549782097266e-6, 2.71461937061223e-6, 2.71282192059325e-6, 2.63946281829995e-6, 2.75634940492348e-6, 2.98125990016971e-6, 2.67098762801746e-6, 2.41638304666566e-6, 2.72727893986708e-6, 2.87277120489726e-6, 2.82694240825492e-6, 2.89680914360178e-6, 3.00016662786756e-6, 2.96759258975217e-6, 2.99481072317568e-6, 3.03792991204633e-6, 3.02117988451063e-6, 2.97528983639968e-6, 2.94035147274102e-6, 2.90815325942345e-6, 2.85762735837978e-6, 2.79205352068442e-6, 2.7318681556912e-6, 2.68908512702489e-6, 2.65952399661694e-6, 2.6352076553293e-6, 2.61677220589274e-6, 2.612637700375e-6, 2.62891969086015e-6, 2.66267803441168e-6, 2.70516583030121e-6, 2.75005049908739e-6, 2.79746200623303e-6, 2.85021938429392e-6, 2.90681296781261e-6, 2.95909039276909e-6, 2.99739442719889e-6
flux1:, 0.630664715719064, 3.34780107264159e-6, 3.35152703745193e-6, 3.34275469036628e-6, 3.32209803386035e-6, 3.30039799113909e-6, 3.28837896981043e-6, 3.28553288189528e-6, 3.28014575931381e-6, 3.26133774360122e-6, 3.23118850004846e-6, 3.20415341762328e-6, 3.19240314096405e-6, 3.19144247798643e-6, 3.18345976615336e-6, 3.15738396008518e-6, 3.12427596621401e-6, 3.10770009342157e-6, 3.1142542635133e-6, 3.11963286378238e-6, 3.09775719802569e-6, 3.06460965280973e-6, 3.06776681922593e-6, 3.1037954850141e-6, 3.09035350586637e-6, 3.03803380177844e-6, 3.11777806484585e-6, 3.12071470497494e-6, 3.03431450789146e-6, 3.17434204240258e-6, 3.43690012140411e-6, 3.07762720279186e-6, 2.78218305284955e-6, 3.1365829470015e-6, 3.28284764277518e-6, 3.23247024045884e-6, 3.29150836468566e-6, 3.40315673473437e-6, 3.36308865081526e-6, 3.38026965144356e-6, 3.41953119755571e-6, 3.39887472552897e-6, 3.34455877519856e-6, 3.29874604676052e-6, 3.2566941051483e-6, 3.19816828012384e-6, 3.12513840327984e-6, 3.05698597111434e-6, 3.00618274360457e-6, 2.96993217785812e-6, 2.94135614561941e-6, 2.92133531532644e-6, 2.91791418470776e-6, 2.93672018894485e-6, 2.97453587752692e-6, 3.02257967921257e-6, 3.07458621519226e-6, 3.13062839990004e-6, 3.19309554767444e-6, 3.25961020908085e-6, 3.32100002277277e-6, 3.36690798185721e-6
flux1:, 0.630927164622817, 3.73276339525104e-6, 3.74153169565167e-6, 3.73542300811098e-6, 3.71535336033446e-6, 3.69476368586627e-6, 3.68670493273055e-6, 3.69026387562607e-6, 3.69086848356707e-6, 3.67518583645892e-6, 3.6458073125045e-6, 3.62026403774863e-6, 3.61313558989396e-6, 3.61883871728574e-6, 3.61590929545863e-6, 3.5911351064312e-6, 3.55771686708195e-6, 3.54353887809291e-6, 3.55625684203308e-6, 3.56705018401136e-6, 3.54520434540691e-6, 3.50970854497636e-6, 3.51663677810251e-6, 3.56187553753363e-6, 3.54786398543395e-6, 3.48613496530895e-6, 3.58007783497788e-6, 3.58627162682978e-6, 3.48508467047937e-6, 3.64802842697689e-6, 3.95455855017282e-6, 3.54125790544651e-6, 3.20055567154016e-6, 3.60067174106549e-6, 3.74918619203212e-6, 3.69260550204273e-6, 3.7409096062289e-6, 3.85499218959762e-6, 3.80759185169658e-6, 3.81447408897176e-6, 3.84556915499268e-6, 3.81794306361575e-6, 3.75549482819789e-6, 3.69977837402415e-6, 3.64765588317831e-6, 3.58075513538188e-6, 3.50139584290888e-6, 3.42797222446196e-6, 3.37210696119882e-6, 3.33126840710038e-6, 3.29964459323221e-6, 3.2790382809801e-6, 3.27758671792324e-6, 3.30019050796706e-6, 3.34269591119825e-6, 3.395854186431e-6, 3.45361840815732e-6, 3.5165611515532e-6, 3.58712532884762e-6, 3.66213959653183e-6, 3.73116050191607e-6, 3.78292359448853e-6
flux1:, 0.63118961352657, 4.14842969800261e-6, 4.16222207044946e-6, 4.15869470495161e-6, 4.13971193718217e-6, 4.12159743373805e-6, 4.11931386650815e-6, 4.13078398006263e-6, 4.13821866052794e-6, 4.12626136556453e-6, 4.09884246321394e-6, 4.07693151936125e-6, 4.07693199503489e-6, 4.09115169572127e-6, 4.09410426649741e-6, 4.07122724708884e-6, 4.03905522821904e-6, 4.02996021157819e-6, 4.05129049473706e-6, 4.06822061081124e-6, 4.04585972596889e-6, 4.00856810894803e-6, 4.02192787865824e-6, 4.07804073290373e-6, 4.06097065456902e-6, 3.98797101680808e-6, 4.09960157647456e-6, 4.10545018943092e-6, 3.98897626327373e-6, 4.17183189311023e-6, 4.52693885649059e-6, 4.05530458238929e-6, 3.66576656320948e-6, 4.11404310899463e-6, 4.27126056150924e-6, 4.20531763919365e-6, 4.24751088048452e-6, 4.35879568663942e-6, 4.30406339534042e-6, 4.3034740280889e-6, 4.32429197701825e-6, 4.28657449765626e-6, 4.21633441363236e-6, 4.1530428769304e-6, 4.09226129951363e-6, 4.01736346879061e-6, 3.93284131462193e-6, 3.85706662088691e-6, 3.79996038014429e-6, 3.7578065391747e-6, 3.72525238364257e-6, 3.70549207544422e-6, 3.70746207334433e-6, 3.7354078709133e-6, 3.78361715518402e-6, 3.84170834164189e-6, 3.90375641132979e-6, 3.97133972657257e-6, 4.04757632169421e-6, 4.12873184795293e-6, 4.20288140143892e-6, 4.25758896607778e-6
flux1:, 0.631452062430323, 4.60391386642367e-6, 4.62214154057804e-6, 4.62085922881072e-6, 4.60354919640383e-6, 4.58933982709424e-6, 4.59427964461271e-6, 4.61432712330575e-6, 4.62851739258211e-6, 4.62036381523751e-6, 4.59601876776903e-6, 4.57980729558329e-6, 4.58886100719922e-6, 4.61235206599766e-6, 4.62097310675658e-6, 4.60016402451829e-6, 4.57087186764047e-6, 4.5693599310974e-6, 4.60076178831457e-6, 4.62324421747875e-6, 4.59927410325878e-6, 4.56109451865137e-6, 4.58343004565856e-6, 4.65057356660647e-6, 4.62690859319616e-6, 4.54178203923018e-6, 4.67390615402362e-6, 4.67418959562245e-6, 4.54332661620203e-6, 4.74097274347826e-6, 5.14709539876677e-6, 4.613049260666e-6, 4.17153510298879e-6, 4.67137639415894e-6, 4.84801188418674e-6, 4.76777096975273e-6, 4.81215993277168e-6, 4.91732240667666e-6, 4.8544011855744e-6, 4.85175269084424e-6, 4.86324043999136e-6, 4.81290673389925e-6, 4.73502715908877e-6, 4.66749580552775e-6, 4.60124126523915e-6, 4.51984983770796e-6, 4.43141286402482e-6, 4.35601303433633e-6, 4.30180418878438e-6, 4.26245515087286e-6, 4.2319269680579e-6, 4.21484902256223e-6, 4.22171260208327e-6, 4.25651760363812e-6, 4.31159743994678e-6, 4.37469775084453e-6, 4.43966665108795e-6, 4.50940485230011e-6, 4.58832746108558e-6, 4.67250013177402e-6, 4.74843055886716e-6, 4.80228330796771e-6
flux1:, 0.631714511334077, 5.1115103858643e-6, 5.13307665829129e-6, 5.13355371133365e-6, 5.11855915525e-6, 5.10950910964121e-6, 5.12241180230568e-6, 5.15062876457094e-6, 5.1705651315476e-6, 5.1658450054308e-6, 5.14554334070603e-6, 5.13669492150984e-6, 5.15570694225976e-6, 5.18787851377042e-6, 5.20097575402615e-6, 5.1821350719881e-6, 5.15731949710004e-6, 5.16524762120462e-6, 5.20676831463243e-6, 5.23296028855179e-6, 5.20613616687067e-6, 5.16842072438771e-6, 5.20168043594684e-6, 5.27830188176135e-6, 5.24423850567236e-6, 5.14759206991952e-6, 5.30179135878758e-6, 5.29076988139754e-6, 5.14759310392745e-6, 5.35422765194204e-6, 5.81175738065834e-6, 5.21068837872844e-6, 4.71379897225042e-6, 5.2702775935106e-6, 5.47932779099221e-6, 5.37816772258338e-6, 5.43474307233407e-6, 5.53337723255938e-6, 5.45993598545983e-6, 5.46195696676631e-6, 5.4683437051162e-6, 5.40409820894946e-6, 5.31834278459836e-6, 5.25027438745577e-6, 5.18326228038356e-6, 5.09820555663192e-6, 5.00727220958399e-6, 4.93439757750931e-6, 4.88686643594152e-6, 4.85472350697181e-6, 4.82974663832894e-6, 4.81747685969702e-6, 4.83052369383181e-6, 4.87332198029346e-6, 4.93624144156707e-6, 5.00455441344805e-6, 5.07135478937022e-6, 5.14088594474685e-6, 5.21931754854104e-6, 5.3029408030728e-6, 5.37680216622228e-6, 5.42558757655497e-6
flux1:, 0.63197696023783, 5.68598353367644e-6, 5.70946774119687e-6, 5.71120879956982e-6, 5.69914333460631e-6, 5.69603646986023e-6, 5.71665043980226e-6, 5.75150684654765e-6, 5.77542957991456e-6, 5.77349909172262e-6, 5.75797517874834e-6, 5.75739618222224e-6, 5.78593074766835e-6, 5.82485861789008e-6, 5.84057487431134e-6, 5.82356916246125e-6, 5.80461585423393e-6, 5.82275026458628e-6, 5.87284149361327e-6, 5.9000272125066e-6, 5.86948130845883e-6, 5.83398716334211e-6, 5.87905140474017e-6, 5.96209365848128e-6, 5.91461101262736e-6, 5.80865741263406e-6, 5.98494053975323e-6, 5.95787495906622e-6, 5.80500239232793e-6, 6.01613587598984e-6, 6.52414995566762e-6, 5.85004466916264e-6, 5.29327408840715e-6, 5.91362116384746e-6, 6.16743712241246e-6, 6.03760273088478e-6, 6.11525698230687e-6, 6.21036591929063e-6, 6.12230534734353e-6, 6.13526506590394e-6, 6.14353596685093e-6, 6.06579399334741e-6, 5.9714609631744e-6, 5.90613657025466e-6, 5.84397528975819e-6, 5.75933632310289e-6, 5.66758994325891e-6, 5.5985439400099e-6, 5.56042543287121e-6, 5.53942796374777e-6, 5.52361395388987e-6, 5.51833309474559e-6, 5.53845031633563e-6, 5.58963016117946e-6, 5.66073748015134e-6, 5.73433061335757e-6, 5.80218934277572e-6, 5.86958439450328e-6, 5.94458013639374e-6, 6.024076098705e-6, 6.09198420940119e-6, 6.13168476500411e-6
flux1:, 0.632239409141583, 6.34345805157339e-6, 6.36740060256652e-6, 6.3700400965954e-6, 6.36134070328461e-6, 6.36419048989357e-6, 6.39112327610475e-6, 6.43014774629459e-6, 6.4559225020686e-6, 6.45609627721509e-6, 6.44572772239159e-6, 6.4532467268621e-6, 6.48940500474425e-6, 6.53213746125897e-6, 6.5484635463319e-6, 6.53336567344565e-6, 6.52120758357784e-6, 6.54887167368509e-6, 6.60452171282047e-6, 6.62978559100723e-6, 6.5955420450433e-6, 6.56420913121143e-6, 6.62052343275753e-6, 6.70605651854423e-6, 6.64399554283935e-6, 6.53224068495446e-6, 6.7290058614983e-6, 6.68378220577916e-6, 6.52338004934044e-6, 6.73797818876367e-6, 7.29548801869034e-6, 6.54015753402519e-6, 5.91709252280424e-6, 6.61078998921315e-6, 6.91783356292643e-6, 6.75144723399655e-6, 6.85506151875143e-6, 6.95287690901717e-6, 6.84457345422846e-6, 6.87245016446318e-6, 6.89113893833607e-6, 6.80225672856091e-6, 6.69830887156331e-6, 6.63785803253942e-6, 6.58613086941802e-6, 6.50686795345866e-6, 6.41630395042089e-6, 6.3514340004745e-6, 6.32385327334667e-6, 6.316672962592e-6, 6.31305668095306e-6, 6.3166282618156e-6, 6.34406209529162e-6, 6.40294521005804e-6, 6.48153470379313e-6, 6.5599629353222e-6, 6.62829507623811e-6, 6.69222960962947e-6, 6.76145152221557e-6, 6.83368915489791e-6, 6.89223962225097e-6, 6.91966500357347e-6
flux1:, 0.632501858045337, 7.1000895922665e-6, 7.12333024635029e-6, 7.12673063558803e-6, 7.12146083831846e-6, 7.12926764775035e-6, 7.16002791424166e-6, 7.20021602348264e-6, 7.22583656504347e-6, 7.22761095845704e-6, 7.22226480770096e-6, 7.23641051120052e-6, 7.27696557600944e-6, 7.32009450505622e-6, 7.33547239068727e-6, 7.32271347850405e-6, 7.31753464343259e-6, 7.35243756049701e-6, 7.40963670218472e-6, 7.43069365810168e-6, 7.3940030369241e-6, 7.36853227639086e-6, 7.43394436919928e-6, 7.51814055350697e-6, 7.44300988312165e-6, 7.32943335850539e-6, 7.54381277138907e-6, 7.48225458037451e-6, 7.31483862611039e-6, 7.5370832550242e-6, 8.1445512219621e-6, 7.29716183182521e-6, 6.5989439735167e-6, 7.37731271934349e-6, 7.73943358933424e-6, 7.5298473059836e-6, 7.65805799952751e-6, 7.76718621657582e-6, 7.63239158100871e-6, 7.67553651337969e-6, 7.71310135661814e-6, 7.61730506258054e-6, 7.50275437533918e-6, 7.44772172115406e-6, 7.41099353399467e-6, 7.34228663334042e-6, 7.25516156103764e-6, 7.1939283944705e-6, 7.17608234051464e-6, 7.18340128000626e-6, 7.19367649794423e-6, 7.20714065171298e-6, 7.24123186307897e-6, 7.30582855783962e-6, 7.38976422835716e-6, 7.47162394649602e-6, 7.5397106945103e-6, 7.59941249484493e-6, 7.66134434655797e-6, 7.72401883273519e-6, 7.77074341056225e-6, 7.78405629334786e-6
flux1:, 0.63276430694909, 7.97075344910802e-6, 7.99275414912144e-6, 7.99702675413411e-6, 7.99466141847722e-6, 8.00529371880202e-6, 8.03655423699806e-6, 8.07495144837656e-6, 8.09906628269463e-6, 8.10226319103622e-6, 8.10112443132517e-6, 8.11906534250581e-6, 8.15986864720864e-6, 8.20027267488312e-6, 8.21414160585604e-6, 8.2044937064451e-6, 8.20541835668402e-6, 8.24373254577166e-6, 8.2982174882623e-6, 8.31420715722262e-6, 8.27754798032048e-6, 8.25881903469852e-6, 8.32969699401077e-6, 8.40996659356631e-6, 8.32617708760614e-6, 8.21397549368443e-6, 8.44255998579807e-6, 8.37100029509859e-6, 8.19427609045454e-6, 8.43440179677883e-6, 9.09517663307886e-6, 8.14223883930003e-6, 7.35746637916593e-6, 8.23276467907141e-6, 8.64386382879844e-6, 8.38711334456679e-6, 8.53154379023901e-6, 8.66160315555771e-6, 8.49496058028843e-6, 8.54977858837591e-6, 8.61297889225504e-6, 8.51600754317966e-6, 8.39054240881905e-6, 8.33995313282367e-6, 8.32096655996969e-6, 8.2674037394607e-6, 8.18605188673004e-6, 8.12724955044468e-6, 8.11641523629088e-6, 8.13643821297483e-6, 8.16020895241444e-6, 8.18317713402432e-6, 8.22206092606976e-6, 8.28891402977225e-6, 8.37436670095176e-6, 8.45684364384215e-6, 8.52333231986533e-6, 8.57825253817651e-6, 8.63215639507151e-6, 8.68397945718459e-6, 8.71763466920808e-6, 8.71664444494558e-6
flux1:, 0.633026755852843, 8.96800775819399e-6, 8.98908321560942e-6, 8.99451092495306e-6, 8.99374987684292e-6, 9.00400529297707e-6, 9.03207394779397e-6, 9.06643246959817e-6, 9.08877185630021e-6, 9.09354596273061e-6, 9.09496089588387e-6, 9.11265465328728e-6, 9.1492745713461e-6, 9.18488826536435e-6, 9.1980195547465e-6, 9.19236518189927e-6, 9.1971983048539e-6, 9.23392056671237e-6, 9.28207298519997e-6, 9.29410090112872e-6, 9.26075586447246e-6, 9.24818486895536e-6, 9.31985251185339e-6, 9.39588552730669e-6, 9.31019930443723e-6, 9.20029589009438e-6, 9.44015397009862e-6, 9.3689351714648e-6, 9.176967090275e-6, 9.45075548071183e-6, 1.01720474986753e-5, 9.09791650640018e-6, 8.2130721311224e-6, 9.19726420076289e-6, 9.64402181476038e-6, 9.3400572973054e-6, 9.48656291649163e-6, 9.64662338538909e-6, 9.44557524792025e-6, 9.50556311739846e-6, 9.59831784337658e-6, 9.506857745527e-6, 9.37162336463099e-6, 9.32365057286028e-6, 9.32297224155479e-6, 9.28775120225611e-6, 9.21426265971504e-6, 9.15631912697649e-6, 9.14820351687004e-6, 9.17652662391178e-6, 9.21071376113504e-6, 9.24073451033341e-6, 9.28100418981061e-6, 9.34511373924682e-6, 9.42644892669902e-6, 9.5049353181069e-6, 9.56722367914892e-6, 9.61643631475903e-6, 9.66199445588913e-6, 9.70260742458697e-6, 9.72320377240889e-6, 9.7093363869898e-6
flux1:, 0.633289204756596, 1.01015548518547e-5, 1.01229429050259e-5, 1.0129808129013e-5, 1.01284747049022e-5, 1.01343512939273e-5, 1.01557900064618e-5, 1.01851662281932e-5, 1.0206752439884e-5, 1.0213436649918e-5, 1.02148193006444e-5, 1.02273907880875e-5, 1.02558899246209e-5, 1.02863263049339e-5, 1.03008235671353e-5, 1.02997260217634e-5, 1.03048295123545e-5, 1.03344129811998e-5, 1.03741350155658e-5, 1.03853705414809e-5, 1.03585832218069e-5, 1.03495726778078e-5, 1.04170414107407e-5, 1.04914782674515e-5, 1.04116156597171e-5, 1.03012534559076e-5, 1.05510795808676e-5, 1.04928497072482e-5, 1.02758373479087e-5, 1.06026055964272e-5, 1.13956890231508e-5, 1.01834984125241e-5, 9.18386096488958e-6, 1.02873520456048e-5, 1.07523011734122e-5, 1.04056410777494e-5, 1.05376903909722e-5, 1.07349137391734e-5, 1.05016005724886e-5, 1.05597743023818e-5, 1.06829257285584e-5, 1.06039579109713e-5, 1.04623236780073e-5, 1.04155091783207e-5, 1.04318091945027e-5, 1.04161533767693e-5, 1.03519423663269e-5, 1.02932007675832e-5, 1.02825679556005e-5, 1.03124663962314e-5, 1.03510068141154e-5, 1.03830053586083e-5, 1.04193591777689e-5, 1.04741667969929e-5, 1.05439963260861e-5, 1.06118548816804e-5, 1.06654669554527e-5, 1.07068722105301e-5, 1.07435252018301e-5, 1.07730961568936e-5, 1.07816197835557e-5, 1.07575319224643e-5
flux1:, 0.63355165366035, 1.13783440638327e-5, 1.14020742879623e-5, 1.14104235262654e-5, 1.14055015686976e-5, 1.14026717835255e-5, 1.14149609229505e-5, 1.14401125360384e-5, 1.14631718461268e-5, 1.14719800460025e-5, 1.14698371517033e-5, 1.14721656388969e-5, 1.14898811889204e-5, 1.15167440011118e-5, 1.15356525415835e-5, 1.15388072797417e-5, 1.15391972818326e-5, 1.15563881615293e-5, 1.1587757521637e-5, 1.16029772047514e-5, 1.15848124551397e-5, 1.15744709929322e-5, 1.16333837304082e-5, 1.1711880389015e-5, 1.16444338250169e-5, 1.15262298333884e-5, 1.17874012694788e-5, 1.17543498630589e-5, 1.1499210088404e-5, 1.18984762439573e-5, 1.27779635350929e-5, 1.14107811371909e-5, 1.02816398546423e-5, 1.15123635041966e-5, 1.19790468510472e-5, 1.15985531457982e-5, 1.17023269398744e-5, 1.19412019079031e-5, 1.16838389516982e-5, 1.17361988434016e-5, 1.18884225315861e-5, 1.18286183301921e-5, 1.16867095140588e-5, 1.16415165756464e-5, 1.1672521983349e-5, 1.16754861716896e-5, 1.16208122175104e-5, 1.15596851459538e-5, 1.15411252971177e-5, 1.15642431571359e-5, 1.15981887969444e-5, 1.16241049465829e-5, 1.16490247384338e-5, 1.16864371375446e-5, 1.17358255905958e-5, 1.17843699327095e-5, 1.18224643462379e-5, 1.18519427372642e-5, 1.18780162175179e-5, 1.18965535798282e-5, 1.18943959465196e-5, 1.186327835609e-5
flux1:, 0.633814102564103, 1.28033437676903e-5, 1.2831903489303e-5, 1.28413052167289e-5, 1.28291517438034e-5, 1.2813587516907e-5, 1.28157061657953e-5, 1.28391711802546e-5, 1.28667264918402e-5, 1.28773798303834e-5, 1.28675042079704e-5, 1.28549564129995e-5, 1.28611277164819e-5, 1.28878980263339e-5, 1.29144587117622e-5, 1.29201641739887e-5, 1.29098943895692e-5, 1.29106569321027e-5, 1.2936185929149e-5, 1.29607709726708e-5, 1.29509120436772e-5, 1.29322075933993e-5, 1.2979852271914e-5, 1.30704111226613e-5, 1.30184261919455e-5, 1.28802445767993e-5, 1.31575498429342e-5, 1.3158021489025e-5, 1.28498310293532e-5, 1.33372065536198e-5, 1.43194626061649e-5, 1.27813574941783e-5, 1.15092304107968e-5, 1.28724812320834e-5, 1.33318456319197e-5, 1.29294524140942e-5, 1.29997045199648e-5, 1.32821653237096e-5, 1.30153721320128e-5, 1.30646853427409e-5, 1.32445058594225e-5, 1.32097833714668e-5, 1.30765397952686e-5, 1.30368639168636e-5, 1.30808451873808e-5, 1.30996111957068e-5, 1.30531405796673e-5, 1.29880507335673e-5, 1.29567082977964e-5, 1.29640483527862e-5, 1.29821172190198e-5, 1.29908690062335e-5, 1.29944115342139e-5, 1.30048588221706e-5, 1.30236623615574e-5, 1.30424057207963e-5, 1.30555706055412e-5, 1.30662899042919e-5, 1.30780824282321e-5, 1.30845774743581e-5, 1.30727614783072e-5, 1.30374543634314e-5
flux1:, 0.634076551467856, 1.43808810635407e-5, 1.4416725416486e-5, 1.44260936027592e-5, 1.44028351100791e-5, 1.43714909611351e-5, 1.43642798501351e-5, 1.4390072743993e-5, 1.44252700732062e-5, 1.44366505852461e-5, 1.4414511189905e-5, 1.43837174848295e-5, 1.43798146353805e-5, 1.44112775538738e-5, 1.44479576328163e-5, 1.44527764575856e-5, 1.44256277489754e-5, 1.44080045361495e-5, 1.44323914802985e-5, 1.44709262597291e-5, 1.44657139726872e-5, 1.44301637259788e-5, 1.4466374430233e-5, 1.45779676068172e-5, 1.45387167773153e-5, 1.43646069654192e-5, 1.46664412649174e-5, 1.47016113607218e-5, 1.43257791411307e-5, 1.49089428505702e-5, 1.60099482336008e-5, 1.42866207942998e-5, 1.28601175127995e-5, 1.4359427854884e-5, 1.4816125987568e-5, 1.44045542734964e-5, 1.44498758758804e-5, 1.47763959664844e-5, 1.45200730818753e-5, 1.4578995740863e-5, 1.47875452934855e-5, 1.47828454925368e-5, 1.46694123099205e-5, 1.46435895027038e-5, 1.47010601327217e-5, 1.47317111929962e-5, 1.46902156498208e-5, 1.46192854428489e-5, 1.45713588616553e-5, 1.45544009895637e-5, 1.45439599605028e-5, 1.45218394721605e-5, 1.44916476638229e-5, 1.44642013267936e-5, 1.44415149368049e-5, 1.44187137792044e-5, 1.43951875979506e-5, 1.43772872162271e-5, 1.43683495653093e-5, 1.43599319624546e-5, 1.43382897119759e-5, 1.43003952634554e-5
flux1:, 0.634339000371609, 1.61163302703263e-5, 1.61613270087449e-5, 1.61688826028499e-5, 1.61309647191137e-5, 1.60823964670735e-5, 1.6068595065536e-5, 1.61015305011683e-5, 1.6146824787731e-5, 1.61567766377883e-5, 1.61180974384603e-5, 1.60676413068658e-5, 1.60572903163356e-5, 1.60985678032815e-5, 1.61460805213403e-5, 1.61448549222548e-5, 1.60952880327971e-5, 1.60600298672038e-5, 1.60893892011915e-5, 1.61441332670677e-5, 1.6136161484963e-5, 1.60750599903971e-5, 1.61028142349581e-5, 1.62435010082497e-5, 1.62070449735481e-5, 1.59792939693104e-5, 1.63171980072079e-5, 1.63786241669625e-5, 1.5923469064583e-5, 1.6599230290495e-5, 1.78324028155365e-5, 1.59110755070988e-5, 1.43210630009995e-5, 1.59602265868353e-5, 1.64372441799265e-5, 1.60269686344701e-5, 1.60729585877241e-5, 1.64444610330395e-5, 1.62210539340937e-5, 1.63135566709032e-5, 1.65574280870627e-5, 1.65866973642184e-5, 1.65050571167076e-5, 1.65059260265475e-5, 1.6581107650176e-5, 1.66197447303655e-5, 1.65780251415654e-5, 1.64985489901894e-5, 1.6431418127549e-5, 1.63831594643079e-5, 1.63315429837153e-5, 1.62631045087908e-5, 1.61847554888563e-5, 1.61073648979797e-5, 1.6032064318118e-5, 1.59555534137511e-5, 1.58819655600029e-5, 1.58228203822304e-5, 1.57836742105132e-5, 1.57550085803276e-5, 1.57215099265761e-5, 1.5680716450934e-5
flux1:, 0.634601449275363, 1.80178515830795e-5, 1.80727810376268e-5, 1.80762051689225e-5, 1.80210251814459e-5, 1.79558133658837e-5, 1.79397144200339e-5, 1.79844523744333e-5, 1.80408306350085e-5, 1.80462163828744e-5, 1.79876904771575e-5, 1.7918574758613e-5, 1.79070438121475e-5, 1.79623979764334e-5, 1.80189620466082e-5, 1.80052941564857e-5, 1.7929550519669e-5, 1.78803676839691e-5, 1.79210393502542e-5, 1.79906255225103e-5, 1.79691381758736e-5, 1.787519657194e-5, 1.79007448697533e-5, 1.807564107033e-5, 1.80247113578201e-5, 1.77268084010958e-5, 1.81143457475832e-5, 1.81831665851397e-5, 1.76424179205645e-5, 1.83958162851259e-5, 1.97704015884216e-5, 1.76387979281276e-5, 1.5877634726673e-5, 1.76637110165465e-5, 1.82038219890676e-5, 1.77997721085638e-5, 1.78888197945361e-5, 1.83089966469824e-5, 1.81393279453904e-5, 1.82995828458715e-5, 1.85929605533776e-5, 1.86592563605714e-5, 1.86201674154202e-5, 1.86638798890982e-5, 1.87654530081669e-5, 1.88094089108967e-5, 1.87605044837921e-5, 1.86683167010013e-5, 1.8580244396465e-5, 1.84959659692112e-5, 1.83919710030743e-5, 1.82614037925925e-5, 1.81191946323687e-5, 1.79791279367657e-5, 1.78405098658309e-5, 1.76987932158594e-5, 1.75614447574863e-5, 1.74466378374729e-5, 1.73651450862791e-5, 1.73082961226769e-5, 1.72587333224622e-5, 1.72125504701305e-5
flux1:, 0.634863898179116, 2.00978580952453e-5, 2.01620946570222e-5, 2.01588912466868e-5, 2.00854097128676e-5, 2.00062746411271e-5, 1.99930110704094e-5, 2.00529910776357e-5, 2.01194283143561e-5, 2.01165033847038e-5, 2.00365425304228e-5, 1.99523150828379e-5, 1.99456117456514e-5, 2.00172569882384e-5, 2.00783302134856e-5, 2.00455439416263e-5, 1.99427148024911e-5, 1.98860505449802e-5, 1.9943195833685e-5, 2.00219151771004e-5, 1.99741055540538e-5, 1.98432457862588e-5, 1.98756746748823e-5, 2.00852296781468e-5, 1.99967644487841e-5, 1.96168192673493e-5, 2.0067923443143e-5, 2.0116243426371e-5, 1.94909004546506e-5, 2.02969920856005e-5, 2.18175946744251e-5, 1.94620292222766e-5, 1.75218161974762e-5, 1.94686581003864e-5, 2.01316676791635e-5, 1.97302934728332e-5, 1.99172392721179e-5, 2.03946882316381e-5, 2.02929118180399e-5, 2.0561244762468e-5, 2.09265124142631e-5, 2.10321022309269e-5, 2.10425912990895e-5, 2.11461162151242e-5, 2.12868668556023e-5, 2.13357161069293e-5, 2.12714187705299e-5, 2.11603390479541e-5, 2.10498138890564e-5, 2.09274399811218e-5, 2.0762800561339e-5, 2.05556981077327e-5, 2.03339232036404e-5, 2.01185054032281e-5, 1.99070457208573e-5, 1.96905763971602e-5, 1.94771887586418e-5, 1.92922051623363e-5, 1.91547059479611e-5, 1.90596451626402e-5, 1.89878389625977e-5, 1.89318808400507e-5
flux1:, 0.635126347082869, 2.23739312284267e-5, 2.24454100196601e-5, 2.24334475928023e-5, 2.23426578395048e-5, 2.22541977533716e-5, 2.22487554538427e-5, 2.23252339553314e-5, 2.23985503255104e-5, 2.2383648970969e-5, 2.22830331906917e-5, 2.21895000241327e-5, 2.21932148406317e-5, 2.22804064265062e-5, 2.23390505788751e-5, 2.2281531965081e-5, 2.2154375787699e-5, 2.20986788426926e-5, 2.21749444331247e-5, 2.22529018154943e-5, 2.2166016207026e-5, 2.19989651224927e-5, 2.20491899226061e-5, 2.22882335236492e-5, 2.21365791580318e-5, 2.16705319405807e-5, 2.21975807806848e-5, 2.21921767694551e-5, 2.14911918130177e-5, 2.23196670195596e-5, 2.39873008141207e-5, 2.13901254018346e-5, 1.92601479407394e-5, 2.1391749816825e-5, 2.22472712492563e-5, 2.18346360569118e-5, 2.21784141701487e-5, 2.27279385698872e-5, 2.26964919175125e-5, 2.31126387323959e-5, 2.35788890220623e-5, 2.37252075114434e-5, 2.37860356607619e-5, 2.39636230199305e-5, 2.41588084754539e-5, 2.42148858844222e-5, 2.41265329533858e-5, 2.39881106968288e-5, 2.38530230514003e-5, 2.36930415213683e-5, 2.34636855696617e-5, 2.31690433388172e-5, 2.28537403927718e-5, 2.25514576334863e-5, 2.22597126397824e-5, 2.1962266277751e-5, 2.16640281951751e-5, 2.13965369523226e-5, 2.118973180301e-5, 2.10455517680975e-5, 2.09441580798329e-5, 2.08730075903741e-5
flux1:, 0.635388795986622, 2.48690064082548e-5, 2.49445283400727e-5, 2.49226806046405e-5, 2.48178203851939e-5, 2.47258702125466e-5, 2.4731989830329e-5, 2.48233993000991e-5, 2.48986160130183e-5, 2.48690596287406e-5, 2.47513379579016e-5, 2.46558588965562e-5, 2.46739585602523e-5, 2.47725973743219e-5, 2.48205034300983e-5, 2.47351969046808e-5, 2.45904846681893e-5, 2.45450494077011e-5, 2.46396027929949e-5, 2.47038695497432e-5, 2.45678031735688e-5, 2.43710926577766e-5, 2.44503866145652e-5, 2.47083086537161e-5, 2.44697174942038e-5, 2.39235869941904e-5, 2.45355504957014e-5, 2.44435277639053e-5, 2.36829282095411e-5, 2.45050777869697e-5, 2.63197935608505e-5, 2.34566443742188e-5, 2.11204030929608e-5, 2.34732358832931e-5, 2.45897295676334e-5, 2.41411838469281e-5, 2.46935199322821e-5, 2.53360327554903e-5, 2.53616505730267e-5, 2.59562578792124e-5, 2.65555493844264e-5, 2.67429220473155e-5, 2.68465610001702e-5, 2.71057613668368e-5, 2.73703220671404e-5, 2.7438557826506e-5, 2.73180321329923e-5, 2.71418039167466e-5, 2.69787442298689e-5, 2.6783777076191e-5, 2.64907061688932e-5, 2.61029150058348e-5, 2.56839583673217e-5, 2.52859384382349e-5, 2.49095999496249e-5, 2.45296233154392e-5, 2.41432815758819e-5, 2.37857247829491e-5, 2.34991092172408e-5, 2.32958650085083e-5, 2.31577401178161e-5, 2.30663009199255e-5
flux1:, 0.635651244890376, 2.76107943085819e-5, 2.7686652207923e-5, 2.7655416144769e-5, 2.75418371019035e-5, 2.74525217241809e-5, 2.74716965431217e-5, 2.75735017042754e-5, 2.76446886486849e-5, 2.75997508155651e-5, 2.74712609623495e-5, 2.73817014298166e-5, 2.74155081627658e-5, 2.75184157234403e-5, 2.75474630500376e-5, 2.74352112529866e-5, 2.72834279153579e-5, 2.72569624510436e-5, 2.73651591508591e-5, 2.74018371671515e-5, 2.72117294879203e-5, 2.69977518451241e-5, 2.71160237776354e-5, 2.73782508011708e-5, 2.70359391181498e-5, 2.6426416895766e-5, 2.71274524056374e-5, 2.69229660953705e-5, 2.61232907919081e-5, 2.69202139480994e-5, 2.88849703086792e-5, 2.57223845370273e-5, 2.31547760261078e-5, 2.57783176189105e-5, 2.72101049539397e-5, 2.66918466603797e-5, 2.74849703636387e-5, 2.82456963884944e-5, 2.82975316835967e-5, 2.9083456060841e-5, 2.98452025792218e-5, 3.00723307852497e-5, 3.02020092852677e-5, 3.05400973092573e-5, 3.08851759093957e-5, 3.09722174254922e-5, 3.08130509698102e-5, 3.05874631260155e-5, 3.03914693350187e-5, 3.01656933456409e-5, 2.98153958165166e-5, 2.93359626594238e-5, 2.88092792126566e-5, 2.83110679854782e-5, 2.78501453170363e-5, 2.73919448379853e-5, 2.69216299349296e-5, 2.64737182399616e-5, 2.61022158994165e-5, 2.58331538048567e-5, 2.56531005923151e-5, 2.55382175362511e-5
flux1:, 0.635913693794129, 3.06305598146476e-5, 3.07033912191011e-5, 3.06653414454202e-5, 3.05500070069935e-5, 3.04686351287611e-5, 3.04994180329887e-5, 3.060455683529e-5, 3.06660471545972e-5, 3.0607759339492e-5, 3.04771838587058e-5, 3.04006723927429e-5, 3.04482543652374e-5, 3.05461410576185e-5, 3.05502144121253e-5, 3.04165969798305e-5, 3.02709245777672e-5, 3.02700805621686e-5, 3.0383918321701e-5, 3.03808043379249e-5, 3.01390425562452e-5, 2.99249414655922e-5, 3.00890525389668e-5, 3.0339719317628e-5, 2.9888487110693e-5, 2.92414144586211e-5, 3.00302369241428e-5, 2.97009967358998e-5, 2.88832535318753e-5, 2.9653725651839e-5, 3.17787968525633e-5, 2.82727750993951e-5, 2.54380428366186e-5, 2.83929498736134e-5, 3.01676704038592e-5, 2.95401442521045e-5, 3.05760623912218e-5, 3.14811076980501e-5, 3.15117523002109e-5, 3.24770720023305e-5, 3.34214987930447e-5, 3.36848113308353e-5, 3.38150936664052e-5, 3.421684620895e-5, 3.46463595986771e-5, 3.4759147114321e-5, 3.45576069758014e-5, 3.42716399267971e-5, 3.40366774980242e-5, 3.37853632355019e-5, 3.33897574546202e-5, 3.28284884442996e-5, 3.21980832797071e-5, 3.16015292824817e-5, 3.1061572109337e-5, 3.05361994261565e-5, 2.99946678970284e-5, 2.94653198161981e-5, 2.90116414160669e-5, 2.86754352566269e-5, 2.84520309182733e-5, 2.83140638047264e-5
flux1:, 0.636176142697882, 3.39615182096441e-5, 3.40292237290758e-5, 3.39891711091642e-5, 3.38798240234569e-5, 3.38098206129068e-5, 3.3847614603429e-5, 3.39474939350984e-5, 3.39952355879356e-5, 3.39288099707583e-5, 3.38062651149636e-5, 3.37479639827434e-5, 3.3804102003079e-5, 3.38870992732163e-5, 3.38637800773781e-5, 3.37191504481054e-5, 3.35937919878872e-5, 3.36219278804094e-5, 3.37312914728747e-5, 3.36806424408231e-5, 3.33977035221989e-5, 3.32030870190491e-5, 3.34155291397991e-5, 3.36409597965415e-5, 3.30902930886027e-5, 3.24369301958581e-5, 3.3307166932973e-5, 3.28592681500486e-5, 3.2039960888568e-5, 3.28061871398674e-5, 3.51131405376649e-5, 3.12091029735305e-5, 2.80601023388692e-5, 3.14138880386774e-5, 3.35231889407557e-5, 3.2745881726018e-5, 3.39898569490587e-5, 3.50616397000012e-5, 3.50113619950815e-5, 3.61159952598774e-5, 3.72480202968787e-5, 3.75411006382947e-5, 3.76402374016521e-5, 3.80779119017358e-5, 3.85860754514228e-5, 3.87302227002087e-5, 3.84862577674742e-5, 3.81316348861785e-5, 3.7851962500918e-5, 3.75814003375069e-5, 3.71573877812529e-5, 3.65328148733975e-5, 3.58122439814577e-5, 3.51272006732088e-5, 3.45204065282234e-5, 3.39461012173335e-5, 3.33551200803966e-5, 3.27634013113436e-5, 3.22396142977063e-5, 3.18421449068547e-5, 3.15792715542289e-5, 3.14232658734902e-5
flux1:, 0.636438591601635, 3.76371956295537e-5, 3.7699722349141e-5, 3.76644860279988e-5, 3.75686001575395e-5, 3.75106932953361e-5, 3.75481202180609e-5, 3.76340113517188e-5, 3.76667594935757e-5, 3.76004501199339e-5, 3.74961988269952e-5, 3.7458320341527e-5, 3.75151160843309e-5, 3.75746020143311e-5, 3.75263168843846e-5, 3.73848587819521e-5, 3.72929094466575e-5, 3.73493492832451e-5, 3.7443879802945e-5, 3.73446787834745e-5, 3.70383970542971e-5, 3.68821072739634e-5, 3.71403381796915e-5, 3.7332714066967e-5, 3.67074385313314e-5, 3.60788937827575e-5, 3.70204600726737e-5, 3.64802076468198e-5, 3.56662610062993e-5, 3.647591970583e-5, 3.90001302030706e-5, 3.46344614171718e-5, 3.11135704333988e-5, 3.49341896318364e-5, 3.73301829081849e-5, 3.63670171043032e-5, 3.77474106830892e-5, 3.89998263089205e-5, 3.88037192639671e-5, 3.99810833241394e-5, 4.12861555713595e-5, 4.15995182396005e-5, 4.16334873725026e-5, 4.20695195470481e-5, 4.26401822356869e-5, 4.28186332037176e-5, 4.25365746302506e-5, 4.21102725720879e-5, 4.17826434693288e-5, 4.15006454855177e-5, 4.10694113055241e-5, 4.0408327934181e-5, 3.96212619629163e-5, 3.88667463994363e-5, 3.8212731831776e-5, 3.76147978834396e-5, 3.70044922660611e-5, 3.63792193660359e-5, 3.58070700423532e-5, 3.53622824380537e-5, 3.50699704467796e-5, 3.49060989229844e-5
flux1:, 0.636701040505389, 4.16901175370284e-5, 4.17499076580254e-5, 4.17276786113948e-5, 4.16513704620857e-5, 4.16032241006735e-5, 4.16310574545043e-5, 4.16956310780954e-5, 4.17156785083755e-5, 4.16599969103954e-5, 4.15829712962641e-5, 4.15642555020131e-5, 4.1612323068997e-5, 4.16426735406875e-5, 4.15769418585379e-5, 4.14547533304125e-5, 4.14059563689567e-5, 4.14859442592046e-5, 4.15572142843466e-5, 4.14163573175852e-5, 4.11094821547882e-5, 4.1005898869709e-5, 4.13025400117233e-5, 4.14629992276756e-5, 4.08009333945449e-5, 4.02215764918976e-5, 4.12229110061566e-5, 4.06347430301727e-5, 3.98193032206662e-5, 4.07428459973278e-5, 4.35336910785185e-5, 3.86367329529962e-5, 3.46784225275716e-5, 3.90267192533409e-5, 4.16258878649892e-5, 4.04501851158431e-5, 4.18657740315945e-5, 4.33002036309212e-5, 4.28972763172894e-5, 4.40615568108728e-5, 4.5504823853048e-5, 4.58263089706564e-5, 4.5764094864008e-5, 4.61565219727162e-5, 4.67649098234881e-5, 4.69773549866063e-5, 4.66662867534612e-5, 4.61729205862279e-5, 4.57993292077844e-5, 4.55163419062782e-5, 4.51025578345464e-5, 4.44386404519257e-5, 4.36182377845596e-5, 4.28226709880134e-5, 4.2148646581554e-5, 4.15586712213175e-5, 4.09657930918368e-5, 4.03436551848107e-5, 3.97533459565283e-5, 3.9282816675337e-5, 3.89770804978305e-5, 3.88201336963705e-5
flux1:, 0.636963489409142, 4.61511282915481e-5, 4.62130793822457e-5, 4.62124388196728e-5, 4.61595476474604e-5, 4.61159651160511e-5, 4.61244951894698e-5, 4.61631762907303e-5, 4.61763815539731e-5, 4.61427138260593e-5, 4.60991039921036e-5, 4.60949120183396e-5, 4.61249712269213e-5, 4.61248427096478e-5, 4.60534152673886e-5, 4.59658450691414e-5, 4.5964652167617e-5, 4.60600944253326e-5, 4.61036704654122e-5, 4.59356501269982e-5, 4.56519121126957e-5, 4.56074485572615e-5, 4.5931411413522e-5, 4.60718416126041e-5, 4.54184580930537e-5, 4.48994930282732e-5, 4.59503094336551e-5, 4.53706301301211e-5, 4.4530688221604e-5, 4.56537413229838e-5, 4.87720332120264e-5, 4.32720343989699e-5, 3.88067476642759e-5, 4.37291697239552e-5, 4.64240561251008e-5, 4.50220035208778e-5, 4.63564268711917e-5, 4.79597115498194e-5, 4.73024029442274e-5, 4.83608695105849e-5, 4.98905368582675e-5, 5.0206504264764e-5, 5.00258164013608e-5, 5.03358187372138e-5, 5.09528255959375e-5, 5.11962435413286e-5, 5.08699858372412e-5, 5.03235567907727e-5, 4.99140136368438e-5, 4.96446754030565e-5, 4.92757293006239e-5, 4.86473425440578e-5, 4.78342901848264e-5, 4.70345068484029e-5, 4.63746029148361e-5, 4.58289751514223e-5, 4.52942092864478e-5, 4.47165054397791e-5, 4.41438777381771e-5, 4.36749175080469e-5, 4.33764129271937e-5, 4.32442828730668e-5
flux1:, 0.637225938312895, 5.10495169806165e-5, 5.11203873682633e-5, 5.11491280110267e-5, 5.11206681293132e-5, 5.1074391175469e-5, 5.10549886137559e-5, 5.10668158420301e-5, 5.10818142996561e-5, 5.10806283510343e-5, 5.10728236336804e-5, 5.10759017644035e-5, 5.10804941408617e-5, 5.10533028090116e-5, 5.09902029091901e-5, 5.09488664240111e-5, 5.0993229945559e-5, 5.10941775839724e-5, 5.11111311469343e-5, 5.09360648247342e-5, 5.0695330233593e-5, 5.07058504080331e-5, 5.10442866898063e-5, 5.11872540226789e-5, 5.05879995208604e-5, 5.01225294618756e-5, 5.12166118724336e-5, 5.07041934379789e-5, 4.98007476806179e-5, 5.12124979570764e-5, 5.47252959906996e-5, 4.85525406247008e-5, 4.35111979089832e-5, 4.90344077953918e-5, 5.17118097008539e-5, 5.00835480950453e-5, 5.12249463925751e-5, 5.2970205433382e-5, 5.20324878269188e-5, 5.29011054566013e-5, 5.44560535268749e-5, 5.4753392186896e-5, 5.44457823707574e-5, 5.46461451371004e-5, 5.52447296217913e-5, 5.55151806318832e-5, 5.51918529975799e-5, 5.46163492071557e-5, 5.41910110030342e-5, 5.3955783980514e-5, 5.36610879907855e-5, 5.31084821513715e-5, 5.2347754073488e-5, 5.1586612044202e-5, 5.09801672410586e-5, 5.05179184031345e-5, 5.00824956524087e-5, 4.95908430162212e-5, 4.90732131676382e-5, 4.86355919662048e-5, 4.83671329191453e-5, 4.82784326611743e-5
flux1:, 0.637488387216649, 5.64139549321797e-5, 5.65012614458618e-5, 5.65652245985786e-5, 5.65593654508428e-5, 5.65023773417542e-5, 5.64489581209333e-5, 5.64367065594783e-5, 5.64633579459519e-5, 5.65023110214145e-5, 5.65284535443128e-5, 5.65303010920173e-5, 5.65053009483826e-5, 5.64587024706361e-5, 5.64174280947724e-5, 5.64274692587512e-5, 5.65087124172874e-5, 5.66053904560093e-5, 5.66028913145503e-5, 5.64430853043084e-5, 5.62564676680011e-5, 5.6306281370605e-5, 5.66470830833008e-5, 5.68236659181958e-5, 5.63151845182524e-5, 5.58759976356909e-5, 5.70135241854243e-5, 5.66179638074153e-5, 5.55990296025968e-5, 5.73784703459096e-5, 6.13520631775638e-5, 5.44422551737175e-5, 4.87604788946057e-5, 5.48894025245087e-5, 5.7452252722487e-5, 5.56101048201301e-5, 5.64726253710019e-5, 5.8323310901886e-5, 5.71055844288177e-5, 5.77251918062393e-5, 5.92459750020523e-5, 5.95147275256898e-5, 5.90889967042182e-5, 5.91718658720308e-5, 5.97345285947932e-5, 6.00300062819332e-5, 5.97311578015609e-5, 5.91596055237699e-5, 5.87495541028067e-5, 5.85759056093107e-5, 5.83862391439826e-5, 5.79484312316949e-5, 5.728502822495e-5, 5.66076592107342e-5, 5.60964110268009e-5, 5.57564769561505e-5, 5.54584873005802e-5, 5.50900769005781e-5, 5.46612635416968e-5, 5.42829315440492e-5, 5.40661383817165e-5, 5.40372942591962e-5
flux1:, 0.637750836120402, 6.22740744899156e-5, 6.23846476134135e-5, 6.24868165960718e-5, 6.24994596891749e-5, 6.24245909516234e-5, 6.23346791273178e-5, 6.23041406525476e-5, 6.23514440940434e-5, 6.24337706907263e-5, 6.24880960018998e-5, 6.24807470853956e-5, 6.2426354842335e-5, 6.23707272777362e-5, 6.23610952716254e-5, 6.24192961226325e-5, 6.25232404120734e-5, 6.26083050132563e-5, 6.25990881233931e-5, 6.24746743469457e-5, 6.23406132438159e-5, 6.24034826612187e-5, 6.27379228540148e-5, 6.29836348320651e-5, 6.25855468580247e-5, 6.21264756207998e-5, 6.33154122187187e-5, 6.306575061301e-5, 6.18720042032738e-5, 6.40746341368672e-5, 6.85670437912838e-5, 6.08630679319671e-5, 5.44841739033131e-5, 6.12045958316432e-5, 6.35935634052637e-5, 6.15574680483688e-5, 6.21004558346064e-5, 6.40173876991082e-5, 6.2546787091166e-5, 6.28965913922276e-5, 6.43380521884707e-5, 6.45742348167196e-5, 6.4057170818597e-5, 6.40393337562747e-5, 6.45651971782132e-5, 6.48890109532652e-5, 6.46383232998964e-5, 6.4110095040016e-5, 6.37561788175013e-5, 6.36787329986623e-5, 6.36254854027348e-5, 6.33371561331746e-5, 6.28112923563865e-5, 6.2260284765463e-5, 6.18845772693339e-5, 6.17026648231163e-5, 6.15735300775631e-5, 6.13566456610241e-5, 6.10419527693356e-5, 6.0744385278697e-5, 6.05959491307345e-5, 6.06382494761995e-5
flux1:, 0.638013285024155, 6.86623752508899e-5, 6.88008327127158e-5, 6.89409021774018e-5, 6.89668123436683e-5, 6.88693677271791e-5, 6.87445092025834e-5, 6.87029972071564e-5, 6.87768522163994e-5, 6.89004078711324e-5, 6.89744128586197e-5, 6.89523426299226e-5, 6.88733280957135e-5, 6.88194789606911e-5, 6.8844736208971e-5, 6.89389838582158e-5, 6.90482837850296e-5, 6.911891061291e-5, 6.91196254970138e-5, 6.90440791663691e-5, 6.89463387945896e-5, 6.89885849302016e-5, 6.93136196636561e-5, 6.96630317066724e-5, 6.93720288291021e-5, 6.88331288752353e-5, 7.00893899207947e-5, 6.99852486593193e-5, 6.85575474034677e-5, 7.1205367474582e-5, 7.62600614253913e-5, 6.77114915581274e-5, 6.05874507085042e-5, 6.78735257531836e-5, 7.00839439932517e-5, 6.78747593814018e-5, 6.81153924736535e-5, 7.00658287424361e-5, 6.83913281457036e-5, 6.84965788295925e-5, 6.98396793211481e-5, 7.00477113235663e-5, 6.94815708297138e-5, 6.94057132830233e-5, 6.99155357108448e-5, 7.02794337376626e-5, 7.01010249141824e-5, 6.96574973634166e-5, 6.94069262742515e-5, 6.94660873644044e-5, 6.95802089126584e-5, 6.94689417894132e-5, 6.91112923245686e-5, 6.87213415355827e-5, 6.85156664081632e-5, 6.85209852646501e-5, 6.85825484610955e-5, 6.85330830789112e-5, 6.83451077216914e-5, 6.81390673031925e-5, 6.80672599457097e-5, 6.8184407993463e-5
flux1:, 0.638275733927908, 7.56160658692428e-5, 7.57835155796127e-5, 7.59580844845794e-5, 7.59924164167814e-5, 7.587151130803e-5, 7.57169060805099e-5, 7.567122701728e-5, 7.57724997920535e-5, 7.5929747580781e-5, 7.6014063311622e-5, 7.59758754935346e-5, 7.58809737515437e-5, 7.58374852228116e-5, 7.58923357164885e-5, 7.60027408116993e-5, 7.61001241477195e-5, 7.61595218475537e-5, 7.61882085350308e-5, 7.61646834363934e-5, 7.60729534861326e-5, 7.60583390427287e-5, 7.63781061811405e-5, 7.68591193882153e-5, 7.66468843267728e-5, 7.59629418931292e-5, 7.73092412890334e-5, 7.7316617611804e-5, 7.56041854516947e-5, 7.86815098389325e-5, 8.43240030915243e-5, 7.48841483692129e-5, 6.69740730187628e-5, 7.4800191967697e-5, 7.68903701546571e-5, 7.45222278234816e-5, 7.45381994652461e-5, 7.65054197594322e-5, 7.4688109951166e-5, 7.46196201483118e-5, 7.58799035345948e-5, 7.60740003132783e-5, 7.5510697881184e-5, 7.5441680433213e-5, 7.59792922019384e-5, 7.64054205784252e-5, 7.63218092286179e-5, 7.60007836734037e-5, 7.59015693573676e-5, 7.61403421538505e-5, 7.64508170082467e-5, 7.65349554894659e-5, 7.63626424947296e-5, 7.61553931829728e-5, 7.61437683481664e-5, 7.63559502549789e-5, 7.66185626754283e-5, 7.67381523037323e-5, 7.667423466942e-5, 7.65567730659816e-5, 7.65588696115148e-5, 7.67455474450956e-5
flux1:, 0.638538182831662, 8.31784561886888e-5, 8.3371726630086e-5, 8.35751492459541e-5, 8.36151125165687e-5, 8.34744373998705e-5, 8.32978101468449e-5, 8.32520848111995e-5, 8.33754276052569e-5, 8.3554490305334e-5, 8.36411776144077e-5, 8.35907379102398e-5, 8.34912659663093e-5, 8.34620143980801e-5, 8.35320957064862e-5, 8.36337483471919e-5, 8.37056362196914e-5, 8.37636463533803e-5, 8.38367860446176e-5, 8.38561447206538e-5, 8.37294758826033e-5, 8.36251424219424e-5, 8.3951298754355e-5, 8.45801962825778e-5, 8.43960533714975e-5, 8.35072022305007e-5, 8.49707743370462e-5, 8.50239352245054e-5, 8.299173965877e-5, 8.64484319908989e-5, 9.26870728500584e-5, 8.23078688245965e-5, 7.35740625048353e-5, 8.19295542798615e-5, 8.40178675584825e-5, 8.1491079348555e-5, 8.1411597181839e-5, 8.34031504890338e-5, 8.15030899377596e-5, 8.13676830397875e-5, 8.25981301209007e-5, 8.28020979996666e-5, 8.2294703153528e-5, 8.23107875450519e-5, 8.29399600596929e-5, 8.34608440503819e-5, 8.34906809009507e-5, 8.33202741126113e-5, 8.34140663252932e-5, 8.38731427749923e-5, 8.44048769438282e-5, 8.46921924699793e-5, 8.47061438308484e-5, 8.46860366600839e-5, 8.4877861660201e-5, 8.53044201206476e-5, 8.57662679236231e-5, 8.60424217665455e-5, 8.60843391821678e-5, 8.60377316881852e-5, 8.60989236371297e-5, 8.63407263608421e-5
flux1:, 0.638800631735415, 9.13996070267335e-5, 9.16112233728297e-5, 9.18370171165438e-5, 9.18833663136251e-5, 9.17311882098013e-5, 9.15410785152705e-5, 9.14948671396536e-5, 9.16286271059256e-5, 9.18153157605919e-5, 9.19001785431577e-5, 9.18469321625155e-5, 9.17548583679408e-5, 9.17372624193415e-5, 9.18003605172387e-5, 9.18673653719883e-5, 9.1907201695862e-5, 9.19797851535997e-5, 9.21095001606384e-5, 9.21506616552282e-5, 9.19434139716943e-5, 9.17258514306834e-5, 9.20765740405124e-5, 9.28549347222469e-5, 9.26332747110171e-5, 9.14959389743767e-5, 9.31055439343692e-5, 9.31153809864607e-5, 9.07492313203317e-5, 9.45116246149864e-5, 1.01343122664169e-4, 8.99686785274188e-5, 8.03708132812028e-5, 8.92751863107494e-5, 9.15253667522745e-5, 8.88214183420041e-5, 8.88070147430946e-5, 9.08598135181567e-5, 8.89217052902509e-5, 8.88444409556973e-5, 9.0131373560355e-5, 9.03764787507082e-5, 8.99692288101343e-5, 9.01492159817944e-5, 9.09457999865394e-5, 9.16018404875702e-5, 9.17575745455778e-5, 9.1750497877451e-5, 9.20647967159126e-5, 9.27763828417379e-5, 9.3547548828394e-5, 9.40348124833011e-5, 9.42189730170004e-5, 9.43708613908199e-5, 9.47579326573043e-5, 9.53926054192961e-5, 9.60403382076668e-5, 9.64486178657798e-5, 9.65647698662148e-5, 9.65577928841691e-5, 9.6651955144044e-5, 9.69268210019098e-5
flux1:, 0.639063080639168, 1.00336105212713e-4, 1.00555092843657e-4, 1.00797670706961e-4, 1.00855707950728e-4, 1.00704054544718e-4, 1.00507844927954e-4, 1.00455010189201e-4, 1.00582367268087e-4, 1.00762877489179e-4, 1.00847333326568e-4, 1.00805676133646e-4, 1.00731502347977e-4, 1.0071595471774e-4, 1.00744912667559e-4, 1.00755035831046e-4, 1.00765630413014e-4, 1.00873229722429e-4, 1.01065222594084e-4, 1.01098035721711e-4, 1.00767467772832e-4, 1.00427368897776e-4, 1.00825080439886e-4, 1.01739357913055e-4, 1.01410912384741e-4, 1.00007027109283e-4, 1.01789818197672e-4, 1.01657750462331e-4, 9.8965942115393e-5, 1.02954144026753e-4, 1.10373438509226e-4, 9.79334293084613e-5, 8.74218663565059e-5, 9.69378746845359e-5, 9.95342825629366e-5, 9.66141535823192e-5, 9.68281580986619e-5, 9.90090211585328e-5, 9.70494409663636e-5, 9.71502749354371e-5, 9.86022492142508e-5, 9.89231906931075e-5, 9.86416725466794e-5, 9.90498862810768e-5, 1.00090043199162e-4, 1.00924508586458e-4, 1.01210223796193e-4, 1.01359439713029e-4, 1.01900465566684e-4, 1.0288170904302e-4, 1.03900781273718e-4, 1.04574232724378e-4, 1.04896861288435e-4, 1.051859730547e-4, 1.05741270635156e-4, 1.06563528568943e-4, 1.07374062755262e-4, 1.07882004493274e-4, 1.08031899592192e-4, 1.08023468085498e-4, 1.0811583547152e-4, 1.08396819458914e-4
flux1:, 0.639325529542921, 1.1005002533393e-4, 1.10263453121156e-4, 1.10519850833482e-4, 1.10599691412226e-4, 1.10462822270724e-4, 1.10264903363966e-4, 1.10193530721618e-4, 1.10294756899263e-4, 1.10458545194388e-4, 1.10550624945261e-4, 1.10538365630031e-4, 1.10489244951411e-4, 1.10459977489111e-4, 1.1042689540106e-4, 1.10365952770842e-4, 1.10360256533581e-4, 1.10525231005389e-4, 1.10777945217353e-4, 1.10768294568018e-4, 1.10282494010411e-4, 1.09827441297359e-4, 1.10295560261454e-4, 1.11319656683748e-4, 1.10824819392929e-4, 1.09167403913473e-4, 1.11146288285244e-4, 1.10781582824685e-4, 1.07792466729153e-4, 1.11941303257754e-4, 1.19954372342279e-4, 1.06358617045969e-4, 9.48681581661876e-5, 1.05110055318895e-4, 1.0822692053802e-4, 1.05033385082187e-4, 1.05609906082588e-4, 1.08010916089257e-4, 1.06009772530812e-4, 1.06378741176944e-4, 1.0810983273998e-4, 1.08539266448296e-4, 1.08382592863014e-4, 1.09054338690668e-4, 1.10400640839469e-4, 1.11452714078001e-4, 1.11862432482212e-4, 1.12139078883256e-4, 1.12886675650059e-4, 1.14133830785703e-4, 1.15396739441762e-4, 1.16233363641878e-4, 1.16650346058605e-4, 1.17024847965569e-4, 1.1770351323533e-4, 1.18679412452969e-4, 1.19622616146549e-4, 1.20194769917823e-4, 1.20335186104734e-4, 1.20279929431292e-4, 1.20331388768596e-4, 1.20590358562162e-4
flux1:, 0.639587978446675, 1.20607324124847e-4, 1.20802331779097e-4, 1.21073560392274e-4, 1.21189531529304e-4, 1.21081950236813e-4, 1.20882426428661e-4, 1.20775928854946e-4, 1.20831413192956e-4, 1.20973670749507e-4, 1.21087841385462e-4, 1.2112396625355e-4, 1.21102459486171e-4, 1.21039816079968e-4, 1.20920833066199e-4, 1.20785909386285e-4, 1.20785885519367e-4, 1.21029402629631e-4, 1.21334670684653e-4, 1.21251035813215e-4, 1.20595691411649e-4, 1.20049943778069e-4, 1.20609163280412e-4, 1.21709740370288e-4, 1.21011539793637e-4, 1.19145222719042e-4, 1.21337274216398e-4, 1.20674757977712e-4, 1.17430338570668e-4, 1.21710170224058e-4, 1.30347564783352e-4, 1.15483000668111e-4, 1.02928371922781e-4, 1.14063330368324e-4, 1.1783353497378e-4, 1.14297317253343e-4, 1.15311751160376e-4, 1.18040769504326e-4, 1.15939073225623e-4, 1.16614818590077e-4, 1.18725028277607e-4, 1.19287481629509e-4, 1.19224118867951e-4, 1.20154484495856e-4, 1.21842361249615e-4, 1.23139352520202e-4, 1.23656132510304e-4, 1.24010333323951e-4, 1.24916116065832e-4, 1.26400669735654e-4, 1.27888643566055e-4, 1.28858107768909e-4, 1.29317904699229e-4, 1.29713929269724e-4, 1.30456559660729e-4, 1.31540967469589e-4, 1.32582820171576e-4, 1.33186060906258e-4, 1.33277898497647e-4, 1.33132854800937e-4, 1.33105234824923e-4, 1.33316865211662e-4
flux1:, 0.639850427350428, 1.32076046280882e-4, 1.32241970242753e-4, 1.32533658295811e-4, 1.32702856713294e-4, 1.32637226264767e-4, 1.32431485364913e-4, 1.32270785039179e-4, 1.32264274808784e-4, 1.32387435304963e-4, 1.32543137814466e-4, 1.32645236033042e-4, 1.32649006715651e-4, 1.32532806885527e-4, 1.32312572032145e-4, 1.32113306917174e-4, 1.32146901226996e-4, 1.32485794704991e-4, 1.32830952341086e-4, 1.32651273851614e-4, 1.31833881058135e-4, 1.31235028127947e-4, 1.31899747779765e-4, 1.33043435714277e-4, 1.32137607484674e-4, 1.30133556983101e-4, 1.32549849497669e-4, 1.31564630967377e-4, 1.28111059063487e-4, 1.32544371922465e-4, 1.4187282340568e-4, 1.25603676222586e-4, 1.1187777725908e-4, 1.24119536900633e-4, 1.28609069156009e-4, 1.24657908382493e-4, 1.26106014047049e-4, 1.29273697991071e-4, 1.26978626444415e-4, 1.27934863547349e-4, 1.30491263976176e-4, 1.31197551649052e-4, 1.31165940893161e-4, 1.3230447736061e-4, 1.34331748754703e-4, 1.3588197186982e-4, 1.36478113870321e-4, 1.36842880293288e-4, 1.37832414869122e-4, 1.39500244112472e-4, 1.41178955966957e-4, 1.42246028668669e-4, 1.42695613438316e-4, 1.4304419505076e-4, 1.43782228875405e-4, 1.44922285006986e-4, 1.46028064120708e-4, 1.46636263438333e-4, 1.46650918224832e-4, 1.46382253259645e-4, 1.46243763830943e-4, 1.46389116226434e-4
flux1:, 0.640112876254181, 1.44524769817968e-4, 1.44654922770189e-4, 1.44977019005587e-4, 1.45217216226829e-4, 1.45202582250238e-4, 1.44981900304457e-4, 1.44748350812818e-4, 1.4466976624801e-4, 1.44783624955433e-4, 1.45002658154217e-4, 1.45184452186209e-4, 1.45207029384912e-4, 1.45020459584909e-4, 1.44695389035285e-4, 1.44452888130518e-4, 1.44549474206168e-4, 1.44993617381157e-4, 1.45364761013427e-4, 1.45082309432068e-4, 1.44132793534804e-4, 1.43525640501206e-4, 1.44301186116545e-4, 1.45462397159157e-4, 1.44382358817417e-4, 1.42328110159455e-4, 1.44975066811691e-4, 1.43691195441738e-4, 1.40067672821046e-4, 1.44737836072846e-4, 1.5486737467719e-4, 1.37038698274315e-4, 1.22014135266216e-4, 1.35609327744042e-4, 1.4080287282445e-4, 1.36371863058458e-4, 1.38162200791915e-4, 1.41867682792024e-4, 1.39264537511536e-4, 1.40407869473391e-4, 1.43430330382723e-4, 1.44273655472961e-4, 1.44187978459664e-4, 1.45440916570637e-4, 1.47762872043696e-4, 1.49550794784504e-4, 1.50189385734204e-4, 1.50487317943719e-4, 1.51466490148366e-4, 1.53240725357939e-4, 1.55061263689533e-4, 1.56188527986458e-4, 1.56579500267697e-4, 1.56814515447151e-4, 1.5747712658471e-4, 1.58616632258125e-4, 1.59753714806363e-4, 1.60350965179226e-4, 1.60275072060151e-4, 1.59863644101029e-4, 1.5959353321324e-4, 1.59662556717805e-4
flux1:, 0.640375325157934, 1.58021671147494e-4, 1.58114360791512e-4, 1.58479833116333e-4, 1.58807055580828e-4, 1.58847744778377e-4, 1.58600899551463e-4, 1.58279438480203e-4, 1.58126656020688e-4, 1.58246921142698e-4, 1.5855003706327e-4, 1.58819468816568e-4, 1.58852000551335e-4, 1.58585325896109e-4, 1.58164923616706e-4, 1.57908296839238e-4, 1.58093302466986e-4, 1.58643980464471e-4, 1.59029791829032e-4, 1.5865683680176e-4, 1.57624213006235e-4, 1.5705283362682e-4, 1.57933989776491e-4, 1.5910182478488e-4, 1.57917187191833e-4, 1.55902882680807e-4, 1.58784933463054e-4, 1.57275890193085e-4, 1.5350390213527e-4, 1.58553760499713e-4, 1.69638423015191e-4, 1.5008246212549e-4, 1.33616214924302e-4, 1.48825238321641e-4, 1.54626525379693e-4, 1.49667699531702e-4, 1.51629898694722e-4, 1.55947725748699e-4, 1.52916956770856e-4, 1.54097431608158e-4, 1.57552193642645e-4, 1.58506948028056e-4, 1.58267450107455e-4, 1.59507791587577e-4, 1.62039436734559e-4, 1.6402448574929e-4, 1.64662363156882e-4, 1.64814371008503e-4, 1.65679368395794e-4, 1.67467043552241e-4, 1.6936900143658e-4, 1.70519678106821e-4, 1.70813698389499e-4, 1.7087968535571e-4, 1.7140131980403e-4, 1.72485604989341e-4, 1.73625577253861e-4, 1.74207422097063e-4, 1.7404506465831e-4, 1.73489795261083e-4, 1.7308138513371e-4, 1.73073863421349e-4
flux1:, 0.640637774061688, 1.72634452914986e-4, 1.72692947585428e-4, 1.73115607196911e-4, 1.73541801145827e-4, 1.73637248483167e-4, 1.73352911328338e-4, 1.72934856157149e-4, 1.72714024966462e-4, 1.72859425804564e-4, 1.7326268386586e-4, 1.73620924964077e-4, 1.73654643931106e-4, 1.73308028086907e-4, 1.72813894777533e-4, 1.72574905125236e-4, 1.72864543047777e-4, 1.73514145016679e-4, 1.73909558418043e-4, 1.73477994761693e-4, 1.72423449012204e-4, 1.71922777508462e-4, 1.72893942490001e-4, 1.74076758145165e-4, 1.72885181583527e-4, 1.70988533849965e-4, 1.74111604694888e-4, 1.72491987734355e-4, 1.68566830846133e-4, 1.74186659202003e-4, 1.86417981329384e-4, 1.64962149591231e-4, 1.46902539924167e-4, 1.63978043939904e-4, 1.70225847746473e-4, 1.64714978808271e-4, 1.66623275992445e-4, 1.71594143660648e-4, 1.68030457675977e-4, 1.69063792723531e-4, 1.7286685424416e-4, 1.7389072348869e-4, 1.73397101087951e-4, 1.74481411163976e-4, 1.77107237935841e-4, 1.79227072843274e-4, 1.79819079825365e-4, 1.79753944025357e-4, 1.8040356976307e-4, 1.82105450029492e-4, 1.8402207529145e-4, 1.85162775050828e-4, 1.85335562706592e-4, 1.85194257828672e-4, 1.85521781710607e-4, 1.8650251072789e-4, 1.87622427781614e-4, 1.88194923224041e-4, 1.87966837694183e-4, 1.87285197227979e-4, 1.86746723216314e-4, 1.86671486370653e-4
flux1:, 0.640900222965441, 1.88431180285763e-4, 1.8846252361616e-4, 1.88954286739373e-4, 1.89485484642566e-4, 1.89631071374612e-4, 1.89300579933147e-4, 1.88785522654662e-4, 1.88509754842748e-4, 1.88698134958359e-4, 1.89209648103996e-4, 1.8965124333624e-4, 1.89680212391552e-4, 1.89265077364632e-4, 1.88727682823507e-4, 1.88534408870398e-4, 1.88931482693953e-4, 1.89664601030949e-4, 1.90073581476567e-4, 1.89632226658703e-4, 1.88619743084042e-4, 1.8820826643976e-4, 1.89245254520153e-4, 1.904718406934e-4, 1.89385339017059e-4, 1.8765801648103e-4, 1.9103319378126e-4, 1.89442669634526e-4, 1.85328913238891e-4, 1.91735354125301e-4, 2.05329232949979e-4, 1.81804047134763e-4, 1.61998624739948e-4, 1.81165347496688e-4, 1.87662959999084e-4, 1.8160198625057e-4, 1.83210360102667e-4, 1.88837586615774e-4, 1.84667525571327e-4, 1.8536548965629e-4, 1.8939594511221e-4, 1.90435336028528e-4, 1.89601006282789e-4, 1.90390321769911e-4, 1.92980483477576e-4, 1.95158734702062e-4, 1.9566289721208e-4, 1.95326270796069e-4, 1.95674778124213e-4, 1.97197095608452e-4, 1.99062038121207e-4, 2.00165260551363e-4, 2.00208620399778e-4, 1.99843213135553e-4, 1.99941645497938e-4, 2.0078100217191e-4, 2.01863802009933e-4, 2.02440647485242e-4, 2.02180493732245e-4, 2.01405914668815e-4, 2.00758980665351e-4, 2.00631546993369e-4
flux1:, 0.641162671869194, 2.05481857514386e-4, 2.05494665466508e-4, 2.06062699591186e-4, 2.0669802922332e-4, 2.06886817177475e-4, 2.06506837890324e-4, 2.059032538386e-4, 2.05589857933583e-4, 2.05833919857588e-4, 2.06451590764764e-4, 2.06965734419725e-4, 2.06989366111196e-4, 2.06527994327604e-4, 2.05981753554567e-4, 2.05852432245107e-4, 2.06344043630595e-4, 2.07139803055502e-4, 2.07576646343861e-4, 2.07185575446131e-4, 2.06271797751797e-4, 2.05946800350978e-4, 2.07020014596616e-4, 2.08336953249399e-4, 2.07464904183856e-4, 2.05922909447375e-4, 2.09569576415098e-4, 2.08151766004976e-4, 2.03783620482416e-4, 2.11193128891841e-4, 2.26372032285683e-4, 2.00617220227764e-4, 1.78919898490656e-4, 2.00359593999809e-4, 2.06912765251159e-4, 2.00327047075048e-4, 2.01409721531205e-4, 2.0766237970588e-4, 2.02856825570526e-4, 2.03060385298481e-4, 2.07181854563508e-4, 2.08180004242373e-4, 2.06944759608999e-4, 2.0732601782511e-4, 2.09756403614649e-4, 2.11913944308087e-4, 2.12296973136849e-4, 2.11658430958958e-4, 2.11646829960136e-4, 2.12913169566808e-4, 2.14667974609314e-4, 2.1571416220444e-4, 2.1563581298006e-4, 2.15052266767234e-4, 2.14908252140173e-4, 2.15582007304041e-4, 2.16616227358309e-4, 2.17214570042356e-4, 2.16962893607956e-4, 2.16139491176116e-4, 2.15415400854513e-4, 2.15254540475811e-4
flux1:, 0.641425120772948, 2.23860395284016e-4, 2.23861989243457e-4, 2.24506244042426e-4, 2.25237973563817e-4, 2.2546303863762e-4, 2.25037631760473e-4, 2.24362067789857e-4, 2.24028809769574e-4, 2.24332294942545e-4, 2.25042982402234e-4, 2.25615707061128e-4, 2.25640577789709e-4, 2.25164004937631e-4, 2.24641578251652e-4, 2.24579834547334e-4, 2.25137496549245e-4, 2.25972692599929e-4, 2.26461527858852e-4, 2.26184424171827e-4, 2.25409688345433e-4, 2.25146092578792e-4, 2.26224531879885e-4, 2.27690054069837e-4, 2.27121937807443e-4, 2.25741899467369e-4, 2.29689738114172e-4, 2.28569859669697e-4, 2.23856540597521e-4, 2.32458161198825e-4, 2.49431753458567e-4, 2.21299009657841e-4, 1.97574842038719e-4, 2.21419301376759e-4, 2.27875711584393e-4, 2.20806348230453e-4, 2.21196022626807e-4, 2.28018370151584e-4, 2.2259723245236e-4, 2.22206176379626e-4, 2.26292705874228e-4, 2.27199234121114e-4, 2.25537936615994e-4, 2.25441969334071e-4, 2.27614676757569e-4, 2.29682661919136e-4, 2.29925014877915e-4, 2.2898201057126e-4, 2.28585927742e-4, 2.29547305154016e-4, 2.31148522814087e-4, 2.32127469051617e-4, 2.31948787781829e-4, 2.31174046099329e-4, 2.3079655909794e-4, 2.31295661538617e-4, 2.32274701161878e-4, 2.32910467435303e-4, 2.32707423698549e-4, 2.31882921143148e-4, 2.3111755758963e-4, 2.30941506957244e-4
flux1:, 0.641687569676701, 2.43646513452124e-4, 2.43639904379562e-4, 2.44351482533404e-4, 2.45166101184231e-4, 2.45423039160571e-4, 2.44964743376114e-4, 2.44239740522627e-4, 2.43900847880745e-4, 2.44255897596309e-4, 2.45036196442013e-4, 2.45653066705378e-4, 2.45693670081243e-4, 2.45238268172393e-4, 2.44765213734695e-4, 2.44757676457275e-4, 2.45339894700536e-4, 2.46192348455858e-4, 2.46764868306982e-4, 2.46660808015675e-4, 2.46043149848235e-4, 2.45796354184515e-4, 2.46851753352153e-4, 2.48527128646402e-4, 2.48318207593521e-4, 2.47040437009772e-4, 2.51329914818039e-4, 2.50595440180318e-4, 2.45430680515926e-4, 2.55363368800898e-4, 2.74311158457125e-4, 2.43662628460489e-4, 2.17789030019806e-4, 2.4412282816863e-4, 2.50405551686814e-4, 2.42898021325466e-4, 2.42514283035322e-4, 2.49839860836812e-4, 2.43867614635513e-4, 2.42860722927588e-4, 2.46822413718479e-4, 2.4760268112915e-4, 2.45528272068338e-4, 2.44940820887705e-4, 2.46801165829263e-4, 2.48733514125064e-4, 2.48833195220763e-4, 2.47611249426127e-4, 2.46843918184871e-4, 2.474852511144e-4, 2.4890993791849e-4, 2.49821351150159e-4, 2.49573459829804e-4, 2.48650870639637e-4, 2.48069083712564e-4, 2.4839961339216e-4, 2.49320818344771e-4, 2.50004500748013e-4, 2.49882660022227e-4, 2.49100776216132e-4, 2.48328996323005e-4, 2.48152145793587e-4
flux1:, 0.641950018580454, 2.64927120339168e-4, 2.64908422260449e-4, 2.656691049344e-4, 2.66549236441853e-4, 2.66838366028762e-4, 2.66368106708149e-4, 2.65619281924091e-4, 2.65281998575013e-4, 2.65668246461061e-4, 2.66486755977891e-4, 2.67135545041704e-4, 2.67213828170782e-4, 2.66817258989238e-4, 2.66408147823136e-4, 2.66425025279589e-4, 2.66981928301895e-4, 2.67833400263593e-4, 2.68525194132957e-4, 2.68641449409249e-4, 2.68174878170495e-4, 2.67887237006893e-4, 2.68897605425589e-4, 2.7083763533601e-4, 2.71000334355002e-4, 2.69738209573737e-4, 2.74419477766211e-4, 2.74107644986083e-4, 2.68381705417337e-4, 2.79720741975091e-4, 3.00780183206107e-4, 2.67482605437336e-4, 2.39346519444939e-4, 2.68219351487723e-4, 2.743477051202e-4, 2.66438918861478e-4, 2.6530096614291e-4, 2.73068740401096e-4, 2.66641243124794e-4, 2.65082672541408e-4, 2.68886080290996e-4, 2.69528616019884e-4, 2.67088713033734e-4, 2.6605207847372e-4, 2.67598688227001e-4, 2.69381554806549e-4, 2.69355909964913e-4, 2.67904956547829e-4, 2.66814711731187e-4, 2.67156405319685e-4, 2.68404932216612e-4, 2.69257988028177e-4, 2.68976838435643e-4, 2.67959590866454e-4, 2.672182992921e-4, 2.67399850035254e-4, 2.68263663006119e-4, 2.68997376014395e-4, 2.68975919118459e-4, 2.68269598388708e-4, 2.67520216071709e-4, 2.67351014346753e-4
flux1:, 0.642212467484207, 2.87796812457257e-4, 2.87753608883023e-4, 2.88536638045413e-4, 2.89463413676108e-4, 2.89791248106232e-4, 2.89337105914216e-4, 2.88590006885747e-4, 2.88252432293815e-4, 2.88638058295887e-4, 2.89458715150985e-4, 2.90131526796908e-4, 2.90275288357372e-4, 2.89972654478929e-4, 2.8962950529792e-4, 2.89628127948495e-4, 2.9010730889734e-4, 2.90945378348554e-4, 2.91791527114375e-4, 2.92158814808004e-4, 2.91816341434792e-4, 2.91426209261384e-4, 2.92378142727366e-4, 2.94622564903041e-4, 2.95125276752521e-4, 2.93779262135916e-4, 2.98909718256108e-4, 2.99004523003668e-4, 2.92616549948569e-4, 3.05371969538473e-4, 3.28634552191826e-4, 2.92549902173399e-4, 2.62041251728985e-4, 2.93487892865043e-4, 2.995813992133e-4, 2.9128768933939e-4, 2.89508465009791e-4, 2.97677897062128e-4, 2.90902671813639e-4, 2.88932807915811e-4, 2.92611966275232e-4, 2.93132480430455e-4, 2.90400024795686e-4, 2.89004670925711e-4, 2.9029035263463e-4, 2.91946514888186e-4, 2.91831516121841e-4, 2.90218969777255e-4, 2.88881574157601e-4, 2.88975748322825e-4, 2.90071200927168e-4, 2.90882987271189e-4, 2.90604208060115e-4, 2.89547893914562e-4, 2.88701293141641e-4, 2.88764074905379e-4, 2.89573413498718e-4, 2.90349748997819e-4, 2.90431090932606e-4, 2.89817803428204e-4, 2.89110126255474e-4, 2.88950704632382e-4
flux1:, 0.642474916387961, 3.12357326907483e-4, 3.1226834579436e-4, 3.13040321421282e-4, 3.13995738216254e-4, 3.14375431152563e-4, 3.13970537675331e-4, 3.13247949345332e-4, 3.12898661445845e-4, 3.13243252872032e-4, 3.14029078497585e-4, 3.14723468428738e-4, 3.14963920340414e-4, 3.14784917197549e-4, 3.1449836395622e-4, 3.14429107716325e-4, 3.14781573224822e-4, 3.15600073447335e-4, 3.16630817388458e-4, 3.17261959685796e-4, 3.17002929096417e-4, 3.16454656607864e-4, 3.17344031243122e-4, 3.19911511903471e-4, 3.2068512781409e-4, 3.19158781761274e-4, 3.24799822886658e-4, 3.25239301644947e-4, 3.18107794423858e-4, 3.32235454533383e-4, 3.57751845654341e-4, 3.18726114390766e-4, 2.85728684475508e-4, 3.19793087172476e-4, 3.26057592082995e-4, 3.17366072551239e-4, 3.15128611345121e-4, 3.23690680265886e-4, 3.16664240317881e-4, 3.14476333671561e-4, 3.18131962816581e-4, 3.18573033182241e-4, 3.15632605789653e-4, 3.13999984196876e-4, 3.15122759162568e-4, 3.16709678387596e-4, 3.16556547844584e-4, 3.14858210145853e-4, 3.13365277217027e-4, 3.13287118322045e-4, 3.14271132517245e-4, 3.15064009042662e-4, 3.14818252014789e-4, 3.13773778330348e-4, 3.12878649828784e-4, 3.12859780992306e-4, 3.13619696652114e-4, 3.14422520300662e-4, 3.14591915111654e-4, 3.1407185193612e-4, 3.13414422716121e-4, 3.1326208279904e-4
flux1:, 0.642737365291714, 3.38716011308529e-4, 3.38552212907702e-4, 3.39275737217531e-4, 3.40244518064061e-4, 3.40695186324814e-4, 3.4037519110724e-4, 3.39695493079953e-4, 3.3931510436119e-4, 3.39573800526064e-4, 3.40290311088612e-4, 3.41009145382094e-4, 3.4137810366471e-4, 3.41345780494568e-4, 3.41098836534187e-4, 3.40912344706843e-4, 3.41097417362221e-4, 3.4189529023446e-4, 3.43132571792014e-4, 3.44024856955491e-4, 3.43805251890267e-4, 3.43058293309099e-4, 3.43889266132927e-4, 3.4677517862259e-4, 3.47726113046292e-4, 3.45940988633369e-4, 3.52154642548377e-4, 3.52847216609125e-4, 3.44916719409343e-4, 3.60340121800649e-4, 3.88133655105509e-4, 3.45985869692473e-4, 3.10367355570042e-4, 3.47126509129301e-4, 3.53825102782894e-4, 3.44690238070646e-4, 3.42210702812618e-4, 3.51192675806483e-4, 3.43979170050611e-4, 3.41785991743626e-4, 3.45572749729426e-4, 3.45999072746224e-4, 3.42931378672421e-4, 3.41191018852313e-4, 3.42276642504428e-4, 3.4387813348908e-4, 3.43747592619824e-4, 3.42037877977468e-4, 3.40483386853461e-4, 3.40319027026175e-4, 3.41244551643264e-4, 3.42042599612356e-4, 3.41851971443086e-4, 3.40859935150561e-4, 3.39969364768606e-4, 3.39908930996883e-4, 3.40626499303888e-4, 3.41433416800894e-4, 3.41661496854981e-4, 3.41218903450156e-4, 3.40610639541444e-4, 3.40460942186637e-4
flux1:, 0.642999814195467, 3.6698360016714e-4, 3.66710497758319e-4, 3.6734703983187e-4, 3.68317601007148e-4, 3.68862645960545e-4, 3.68663284828961e-4, 3.68040247140568e-4, 3.67604647674988e-4, 3.67732771405591e-4, 3.68350348864262e-4, 3.69100379548409e-4, 3.69627618986594e-4, 3.69759025336612e-4, 3.69532768217448e-4, 3.69187102966794e-4, 3.69175312360725e-4, 3.69954056686178e-4, 3.71409563983314e-4, 3.72550336890549e-4, 3.72334084162186e-4, 3.7136951324868e-4, 3.72152089250193e-4, 3.75330537246799e-4, 3.76357698244086e-4, 3.74264214744888e-4, 3.81110347841368e-4, 3.81957140506981e-4, 3.73200008932084e-4, 3.89838785467458e-4, 4.19924896684588e-4, 3.74438535358091e-4, 3.36041727551944e-4, 3.75624859301147e-4, 3.83039400940504e-4, 3.73385603201661e-4, 3.70870338690479e-4, 3.80333344869312e-4, 3.7294864922664e-4, 3.70945543676857e-4, 3.75049597101621e-4, 3.75539563253314e-4, 3.72406999481678e-4, 3.70672156687552e-4, 3.71851211690622e-4, 3.73563926108679e-4, 3.7351878700425e-4, 3.71861851128853e-4, 3.70329121982923e-4, 3.70162149104047e-4, 3.71084243635983e-4, 3.71909154491526e-4, 3.71785081775251e-4, 3.70872395295098e-4, 3.70031006061145e-4, 3.69968474283869e-4, 3.70652796628395e-4, 3.71438675458106e-4, 3.71686288594165e-4, 3.71293539638625e-4, 3.70726950131433e-4, 3.70577776014618e-4
flux1:, 0.64326226309922, 3.97271749523671e-4, 3.96852526000422e-4, 3.97364925612733e-4, 3.98329229248708e-4, 3.98993974850409e-4, 3.98949241667e-4, 3.98393344110918e-4, 3.97878028835047e-4, 3.97835294209075e-4, 3.98330016163706e-4, 3.99119406928019e-4, 3.9983067218454e-4, 4.00139267377858e-4, 3.99919354660177e-4, 3.99385700408504e-4, 3.99159095030538e-4, 3.99919269999775e-4, 4.01594301073004e-4, 4.0296863485041e-4, 4.02737698202519e-4, 4.01560919496272e-4, 4.02307632127762e-4, 4.05737327356519e-4, 4.06749666315001e-4, 4.04331807353306e-4, 4.11866465250652e-4, 4.12785234953611e-4, 4.03198297729701e-4, 4.20997857894248e-4, 4.53405800765864e-4, 4.04324335736974e-4, 3.62961222506303e-4, 4.05560757461081e-4, 4.1395180212805e-4, 4.03681648291153e-4, 4.01286972770404e-4, 4.11316933161659e-4, 4.03721298455019e-4, 4.02052887859772e-4, 4.06664106231026e-4, 4.07299218214375e-4, 4.04135281223123e-4, 4.02481850916375e-4, 4.03865724167047e-4, 4.05782768511136e-4, 4.05879928353699e-4, 4.04323094079469e-4, 4.02874517337636e-4, 4.02773542674133e-4, 4.0373977238843e-4, 4.04606679157782e-4, 4.04549279795073e-4, 4.03728371324368e-4, 4.02969725610988e-4, 4.02941215488094e-4, 4.03603392267914e-4, 4.0434412689753e-4, 4.04568382202815e-4, 4.041918363816e-4, 4.03657538638357e-4, 4.03513242244419e-4
flux1:, 0.643524712002974, 4.29690843593068e-4, 4.29089654771421e-4, 4.29443750575296e-4, 4.30396041066925e-4, 4.3120513743117e-4, 4.31346423796986e-4, 4.30867454492978e-4, 4.30252094232384e-4, 4.30005557148435e-4, 4.30358295624517e-4, 4.31193542740571e-4, 4.32109562793789e-4, 4.32608882934581e-4, 4.32391614795931e-4, 4.31657437979901e-4, 4.31207280222211e-4, 4.31944729531082e-4, 4.33831824359376e-4, 4.35430674205409e-4, 4.35191926307837e-4, 4.3383111638461e-4, 4.34553547691701e-4, 4.38186373287508e-4, 4.3911751871783e-4, 4.36390448937554e-4, 4.44665618343889e-4, 4.45611556311278e-4, 4.35208503116549e-4, 4.54165042999298e-4, 4.88957683920342e-4, 4.35985175447818e-4, 3.91435156313026e-4, 4.37307430700243e-4, 4.46880737523125e-4, 4.3588721522748e-4, 4.33690247457472e-4, 4.44384132528718e-4, 4.36484811618142e-4, 4.35221981076472e-4, 4.40506243622456e-4, 4.4136037241347e-4, 4.38164942275962e-4, 4.36617818080349e-4, 4.38278263339894e-4, 4.40472979101865e-4, 4.40756056672043e-4, 4.39326485409496e-4, 4.37997773886106e-4, 4.38007346473336e-4, 4.39049522462254e-4, 4.39963381406333e-4, 4.39962160065907e-4, 4.39232558421067e-4, 4.38578935234056e-4, 4.38615679430205e-4, 4.39268649119261e-4, 4.39944350924296e-4, 4.40104568752542e-4, 4.39710875893386e-4, 4.39202329123738e-4, 4.39077035936564e-4
flux1:, 0.643787160906727, 4.64348530411799e-4, 4.6353334049439e-4, 4.63698386085008e-4, 4.64633036042943e-4, 4.65608114260553e-4, 4.65964461899925e-4, 4.65574865846488e-4, 4.64847218983297e-4, 4.64372396561735e-4, 4.64566359795163e-4, 4.65449179536031e-4, 4.66585812421018e-4, 4.67293606584643e-4, 4.67090324683464e-4, 4.6615941552427e-4, 4.65481776484189e-4, 4.66184315486402e-4, 4.68270242215205e-4, 4.70097363458451e-4, 4.6988486132762e-4, 4.68385531292913e-4, 4.69091430830773e-4, 4.72881982157183e-4, 4.73699068061217e-4, 4.70700204741682e-4, 4.79764950817633e-4, 4.80744182977514e-4, 4.69545349524602e-4, 4.89721337870934e-4, 5.27009162007906e-4, 4.69815790076924e-4, 4.21828325641975e-4, 4.71284064102769e-4, 4.82170504159352e-4, 4.70350817093861e-4, 4.68337437330081e-4, 4.79787852423143e-4, 4.71451108732908e-4, 4.70582858095771e-4, 4.7666001519363e-4, 4.77790566261267e-4, 4.74531950908873e-4, 4.73061593820652e-4, 4.7501801663132e-4, 4.77531072585779e-4, 4.78024885995503e-4, 4.7672981936992e-4, 4.75529670989935e-4, 4.7566623314468e-4, 4.76795100902273e-4, 4.77748247225376e-4, 4.77783745720371e-4, 4.77135401790951e-4, 4.76599672550768e-4, 4.7672776998855e-4, 4.77385984473469e-4, 4.77982963533154e-4, 4.78045298501592e-4, 4.77606749657738e-4, 4.77124045850233e-4, 4.77043268724481e-4
flux1:, 0.64404960981048, 5.01349277786413e-4, 5.00293669155006e-4, 5.00241457451234e-4, 5.01150333134105e-4, 5.02308330696472e-4, 5.0290768606082e-4, 5.02625958236744e-4, 5.01784352152097e-4, 5.01064328836314e-4, 5.01081559756948e-4, 5.02006325622159e-4, 5.03375712576431e-4, 5.04317640425346e-4, 5.04156584637102e-4, 5.03046060835277e-4, 5.02136292113075e-4, 5.02781530463913e-4, 5.05050941134809e-4, 5.07127098696672e-4, 5.06999316830099e-4, 5.0541617237712e-4, 5.06107811866087e-4, 5.10022028132319e-4, 5.10727054967996e-4, 5.07502481246035e-4, 5.17405087617243e-4, 5.18478195743772e-4, 5.06499909361215e-4, 5.28027131345036e-4, 5.67973759581726e-4, 5.06205138009665e-4, 4.54506198063973e-4, 5.07892806257618e-4, 5.20145638900161e-4, 5.07413729943759e-4, 5.0548622357777e-4, 5.17767726799874e-4, 5.08837697781247e-4, 5.08279384592116e-4, 5.15211288612265e-4, 5.16653991266135e-4, 5.13277254903492e-4, 5.11807220718689e-4, 5.14024378128432e-4, 5.16856801260482e-4, 5.17564617003029e-4, 5.16394831160944e-4, 5.15309819416654e-4, 5.15563446624022e-4, 5.16767458295713e-4, 5.17738868048153e-4, 5.17784814621487e-4, 5.17202203457373e-4, 5.16791111158915e-4, 5.17032433603385e-4, 5.17711433112827e-4, 5.18222674125083e-4, 5.18162528941938e-4, 5.1766026765644e-4, 5.1721199454908e-4, 5.17212049156655e-4
flux1:, 0.644312058714234, 5.40795001481027e-4, 5.39478624346895e-4, 5.39181523917656e-4, 5.40051382507509e-4, 5.4140380239553e-4, 5.42274928239583e-4, 5.42128320306234e-4, 5.41182235519394e-4, 5.40205016861652e-4, 5.40022603597578e-4, 5.40974809419126e-4, 5.42587194575049e-4, 5.43799250812372e-4, 5.43724519566096e-4, 5.42459519857269e-4, 5.41306843623097e-4, 5.41861609623062e-4, 5.44300557885323e-4, 5.46664117094409e-4, 5.46696726492613e-4, 5.45084546021053e-4, 5.45758693093168e-4, 5.4977992038706e-4, 5.50403583621648e-4, 5.46992655179282e-4, 5.57783147426909e-4, 5.59058087137819e-4, 5.46303773683812e-4, 5.69373627703964e-4, 6.12191916576414e-4, 5.45480221600712e-4, 4.89781050172397e-4, 5.47460416534291e-4, 5.61070158287607e-4, 5.47365339804335e-4, 5.45368113340877e-4, 5.58528344628714e-4, 5.48848816074924e-4, 5.48464871406281e-4, 5.56255793073226e-4, 5.58024088022892e-4, 5.54463899920521e-4, 5.52887847397994e-4, 5.55284603539802e-4, 5.58398283326011e-4, 5.59302303995638e-4, 5.58237811550786e-4, 5.57241274821834e-4, 5.57582815383245e-4, 5.58831401176887e-4, 5.59787990581014e-4, 5.5981351371093e-4, 5.59279465451758e-4, 5.58997342811563e-4, 5.59371237747304e-4, 5.60087267144545e-4, 5.60511506549674e-4, 5.6031340500553e-4, 5.597378134127e-4, 5.59340401580446e-4, 5.59465522821114e-4
flux1:, 0.644574507617987, 5.82786558249131e-4, 5.81194190937497e-4, 5.80622547078316e-4, 5.81432975421026e-4, 5.82986128811734e-4, 5.84160665697929e-4, 5.84186609764551e-4, 5.83155312390747e-4, 5.81910085944755e-4, 5.81496927918488e-4, 5.82452946529752e-4, 5.84318668460271e-4, 5.8584775230719e-4, 5.85915617005432e-4, 5.84522911975474e-4, 5.83106374995381e-4, 5.8352790462726e-4, 5.86126469935706e-4, 5.88830221097819e-4, 5.89105917643618e-4, 5.87511350384199e-4, 5.88160911698561e-4, 5.9229232702143e-4, 5.92881874389915e-4, 5.89303237476613e-4, 6.01035562153469e-4, 6.02651571444373e-4, 5.89106397065731e-4, 6.13949849796344e-4, 6.59889657341447e-4, 5.87864209253459e-4, 5.27870397287299e-4, 5.90196785817137e-4, 6.05120062710054e-4, 5.90409943487391e-4, 5.88167831575821e-4, 6.02225529775738e-4, 5.91660089360724e-4, 5.91296208128632e-4, 5.99905317218655e-4, 6.0199434566011e-4, 5.98189642288344e-4, 5.96394383757082e-4, 5.98861919455161e-4, 6.02187665729549e-4, 6.03252647019621e-4, 6.02269269144728e-4, 6.0133216324802e-4, 6.01724313106511e-4, 6.02975227614252e-4, 6.03875233624905e-4, 6.03846820420639e-4, 6.03345162155968e-4, 6.03197059558579e-4, 6.03722340202694e-4, 6.04492183067218e-4, 6.04832071005235e-4, 6.04487288116604e-4, 6.03835522113253e-4, 6.03510030145003e-4, 6.03807544690645e-4
flux1:, 0.64483695652174, 6.27425677034137e-4, 6.25545189628304e-4, 6.24664702721436e-4, 6.25386997899757e-4, 6.2714305666236e-4, 6.28657175909148e-4, 6.28903096640218e-4, 6.27812697130726e-4, 6.26285924015019e-4, 6.25600808123146e-4, 6.26528951438374e-4, 6.28660069020422e-4, 6.30562496219968e-4, 6.30835873779576e-4, 6.29337858853684e-4, 6.27624632727593e-4, 6.27863347132988e-4, 6.30616825120017e-4, 6.33721691599505e-4, 6.3431917237628e-4, 6.32775131893267e-4, 6.33392172954222e-4, 6.37655323949046e-4, 6.38259302811475e-4, 6.34501220535353e-4, 6.47234407156712e-4, 6.49340389982647e-4, 6.34970408978333e-4, 6.61832228511565e-4, 7.11162743046243e-4, 6.33457807077063e-4, 5.68876580435597e-4, 6.36179129677169e-4, 6.52374829291582e-4, 6.3665193475699e-4, 6.34012892362487e-4, 6.48963405450168e-4, 6.37409830963127e-4, 6.36927605793386e-4, 6.46290586527762e-4, 6.48684782373183e-4, 6.44592144198268e-4, 6.42482029127552e-4, 6.44907944193651e-4, 6.4835965799352e-4, 6.49538965145416e-4, 6.48614262043792e-4, 6.47715543386078e-4, 6.48125582964465e-4, 6.49335106890486e-4, 6.50133263749579e-4, 6.50016315211002e-4, 6.49532737773342e-4, 6.49526084616022e-4, 6.5022273842234e-4, 6.51063917360334e-4, 6.51324002433582e-4, 6.50826815019138e-4, 6.50098145654103e-4, 6.49865010763865e-4, 6.50379309888003e-4
flux1:, 0.645099405425493, 6.74816774991871e-4, 6.72636555898968e-4, 6.71406281791237e-4, 6.72003479617825e-4, 6.73961979438734e-4, 6.75857141267609e-4, 6.76378671482621e-4, 6.75258343072788e-4, 6.7343067079488e-4, 6.72422159793151e-4, 6.73284779866458e-4, 6.75695867186431e-4, 6.78034045856561e-4, 6.7857631259928e-4, 6.7698676588799e-4, 6.74933295265552e-4, 6.74936685332291e-4, 6.77845134621312e-4, 6.81412070931613e-4, 6.82396397231984e-4, 6.80920134747552e-4, 6.81499703513809e-4, 6.85929798971653e-4, 6.86583238930226e-4, 6.82600176605331e-4, 6.96398019617105e-4, 6.99130036611165e-4, 6.83885811924227e-4, 7.12998922478367e-4, 7.65989663207215e-4, 6.8224787056334e-4, 6.12791894482323e-4, 6.85365217366114e-4, 7.02829637750833e-4, 6.86102475953399e-4, 6.82975495077859e-4, 6.98802763767896e-4, 6.86198795110887e-4, 6.8550524904873e-4, 6.95560119760776e-4, 6.98242594990514e-4, 6.93845493304004e-4, 6.913631226765e-4, 6.93656623956506e-4, 6.97148878834854e-4, 6.98391828023801e-4, 6.97509047890267e-4, 6.96643255855432e-4, 6.97054812933361e-4, 6.98189004461607e-4, 6.98842920159357e-4, 6.98602939710309e-4, 6.98123959078833e-4, 6.98268220092985e-4, 6.9915831094131e-4, 7.00089709722669e-4, 7.00275049517868e-4, 6.9961883864636e-4, 6.9880900964301e-4, 6.98681772130162e-4, 6.99448070251551e-4
flux1:, 0.645361854329247, 7.25068103540238e-4, 7.22574657859557e-4, 7.20946168125904e-4, 7.21374186575766e-4, 7.23533515899006e-4, 7.25856028154371e-4, 7.26713987040204e-4, 7.25592273944056e-4, 7.23437110214804e-4, 7.22045380142641e-4, 7.22801538780852e-4, 7.2550935704034e-4, 7.28347224011373e-4, 7.29216672711118e-4, 7.27539271045206e-4, 7.25095174560283e-4, 7.24812105055575e-4, 7.27878413395552e-4, 7.31960169280224e-4, 7.33376404617663e-4, 7.31971516749764e-4, 7.32515540366171e-4, 7.37154865716127e-4, 7.3786834962049e-4, 7.33584399935729e-4, 7.48513516319958e-4, 7.51976157148775e-4, 7.35799831102391e-4, 7.67365578941121e-4, 8.24270503225128e-4, 7.34141303509786e-4, 6.59528096604276e-4, 7.3763271027422e-4, 7.56425623328892e-4, 7.38706154693834e-4, 7.3508630111765e-4, 7.51778876751752e-4, 7.38098448777104e-4, 7.37164070151762e-4, 7.4787534318776e-4, 7.50836821759348e-4, 7.46148747371296e-4, 7.43287785313999e-4, 7.45400910257191e-4, 7.48866521323477e-4, 7.50125605624387e-4, 7.49274756185971e-4, 7.48455048102534e-4, 7.48876419501403e-4, 7.49921361074978e-4, 7.50398268032838e-4, 7.50001870160646e-4, 7.49512231674968e-4, 7.49816471530646e-4, 7.50923849959202e-4, 7.51966672010907e-4, 7.52082724557257e-4, 7.51257241139846e-4, 7.50353346867671e-4, 7.50332638146432e-4, 7.51371543682176e-4
flux1:, 0.645624303233, 7.78291797857297e-4, 7.75468219890634e-4, 7.73386232569724e-4, 7.7359586400028e-4, 7.75954272008424e-4, 7.78753596588512e-4, 7.80010356065675e-4, 7.78912491040283e-4, 7.76396737079441e-4, 7.74557099138827e-4, 7.75165222109016e-4, 7.78187213446737e-4, 7.81585271452027e-4, 7.82831342504785e-4, 7.81061314723868e-4, 7.78175359048014e-4, 7.77560042291195e-4, 7.80787006930125e-4, 7.8542143184125e-4, 7.87292676237025e-4, 7.85954414157339e-4, 7.86474936571862e-4, 7.91366198397524e-4, 7.92121418302724e-4, 7.87439652331913e-4, 8.03566127924518e-4, 8.07821634196538e-4, 7.90655670546512e-4, 8.24834452614854e-4, 8.85882951385205e-4, 7.89016670997849e-4, 7.0896373963342e-4, 7.92835919609055e-4, 8.1309150259687e-4, 7.94381753728766e-4, 7.90357078555226e-4, 8.07924842485617e-4, 7.93165997721499e-4, 7.92027462826632e-4, 8.03403145746052e-4, 8.06648254113151e-4, 8.01709023335855e-4, 7.98516553741359e-4, 8.0045721445723e-4, 8.03861368356902e-4, 8.05098003734049e-4, 8.04273776534758e-4, 8.03529619233876e-4, 8.03996859848998e-4, 8.04965998699208e-4, 8.05248956996372e-4, 8.04664964514488e-4, 8.04144233926456e-4, 8.0461297342987e-4, 8.05961618587212e-4, 8.07140439936135e-4, 8.07194558410176e-4, 8.06185427437622e-4, 8.05162777479276e-4, 8.05231876214304e-4, 8.0654563333579e-4
flux1:, 0.645886752136753, 8.3460263550426e-4, 8.31428490854014e-4, 8.28832980423148e-4, 8.28772289463539e-4, 8.31328049257547e-4, 8.34654069626723e-4, 8.36370061760545e-4, 8.35316992929003e-4, 8.32403974367159e-4, 8.30051466053347e-4, 8.30471412152082e-4, 8.33823209711839e-4, 8.37834063889918e-4, 8.39496057769325e-4, 8.37624649981574e-4, 8.34251675302787e-4, 8.33266660603825e-4, 8.36653796028726e-4, 8.41859985174951e-4, 8.4418991275234e-4, 8.42912411884569e-4, 8.43433594480542e-4, 8.48615018064859e-4, 8.49367974822075e-4, 8.44183517165514e-4, 8.61568670999973e-4, 8.66635916404734e-4, 8.48431377203455e-4, 8.85345743216428e-4, 9.50742797991041e-4, 8.46781930256511e-4, 7.6099874718196e-4, 8.50867359909074e-4, 8.72787363798185e-4, 8.53068101047675e-4, 8.48807224262391e-4, 8.67295315511539e-4, 8.51462894226883e-4, 8.50210123132552e-4, 8.62307669627122e-4, 8.65856936383286e-4, 8.60722908262998e-4, 8.57291024064474e-4, 8.59125409523176e-4, 8.62473662518163e-4, 8.63661412472544e-4, 8.62858370182831e-4, 8.62228211635149e-4, 8.62802249040259e-4, 8.63739464057032e-4, 8.63832161872705e-4, 8.63033056476223e-4, 8.62452368072762e-4, 8.63080504475881e-4, 8.6469156341053e-4, 8.66035108321043e-4, 8.66039517451844e-4, 8.64830549954056e-4, 8.636526140069e-4, 8.63775613348942e-4, 8.65346533186816e-4
flux1:, 0.646149201040506, 8.94115595477958e-4, 8.90568452719912e-4, 8.8739793562201e-4, 8.87014537789374e-4, 8.89765086631938e-4, 8.93664770853631e-4, 8.9589584665843e-4, 8.94905289882857e-4, 8.91559443856923e-4, 8.88633652227367e-4, 8.88827765876956e-4, 8.92520122363802e-4, 8.971852746479e-4, 8.99293670666352e-4, 8.97314461589009e-4, 8.93421937392439e-4, 8.92039698062852e-4, 8.95580541297982e-4, 9.01358463706964e-4, 9.0413743734108e-4, 9.02921047800974e-4, 9.03479630813968e-4, 9.08983235911855e-4, 9.09674539086984e-4, 9.03888374641916e-4, 9.22584374357949e-4, 9.28447577372646e-4, 9.09169918394442e-4, 9.48919427088818e-4, 0.00101885516033597, 9.07425204889911e-4, 8.15603928760506e-4, 9.11710300928974e-4, 9.35540859720704e-4, 9.14764757367183e-4, 9.10488245282012e-4, 9.29985320616104e-4, 9.13072713126152e-4, 9.1182347250416e-4, 9.24743300744582e-4, 9.28630148054979e-4, 9.23360369085861e-4, 9.19808994542277e-4, 9.21653168715104e-4, 9.2499194951992e-4, 9.26116741134732e-4, 9.25322772542289e-4, 9.24843069752086e-4, 9.25601310260042e-4, 9.26579152300919e-4, 9.26508673334068e-4, 9.25472579239264e-4, 9.24792518762065e-4, 9.25560309854673e-4, 9.27448131593659e-4, 9.28989336812861e-4, 9.289650191554e-4, 9.27543232935798e-4, 9.2616512664372e-4, 9.26288268442807e-4, 9.28079431892709e-4
flux1:, 0.64641164994426, 9.56942583298072e-4, 9.53001073415388e-4, 9.4919651066512e-4, 9.48439238929405e-4, 9.51379345231453e-4, 9.55893364944205e-4, 9.58689510193305e-4, 9.57778879851177e-4, 9.53971365178324e-4, 9.5042060301638e-4, 9.50353552936999e-4, 9.54389211698508e-4, 9.59737566536184e-4, 9.6231746446025e-4, 9.60233145048344e-4, 9.55806125799315e-4, 9.54009150234182e-4, 9.57689719155222e-4, 9.64023170851445e-4, 9.67236191043343e-4, 9.66093060998223e-4, 9.66737318539613e-4, 9.72591067556244e-4, 9.73161207849831e-4, 9.66691615199249e-4, 9.86737721519378e-4, 9.93362565422257e-4, 9.72993504500368e-4, 0.00101567792892464, 0.00109034465394389, 9.710469848259e-4, 8.72854163990675e-4, 9.75470431387631e-4, 0.00100146765950499, 9.79558360037161e-4, 9.75500644296979e-4, 9.96139857512855e-4, 9.7811432176391e-4, 9.7698245697982e-4, 9.9085051013815e-4, 9.95113638366482e-4, 9.89754775268272e-4, 9.86209595226754e-4, 9.88212474326842e-4, 9.91622372147e-4, 9.92679891125894e-4, 9.91869324802908e-4, 9.91562066631001e-4, 9.92586070531195e-4, 9.93699553292663e-4, 9.935168267766e-4, 9.92230065044344e-4, 9.91400453506713e-4, 9.92269584410871e-4, 9.94437228139385e-4, 9.96212195957562e-4, 9.96192770602002e-4, 9.94555340993602e-4, 9.92930553610339e-4, 9.92986674418228e-4, 9.94944553622759e-4
flux1:, 0.646674098848013, 0.00102318888653856, 0.00101883681969427, 0.00101434543855579, 0.00101316504552678, 0.0010162842720321, 0.00102144414014481, 0.00102484973212199, 0.00102404036400496, 0.00101975454684557, 0.00101553865208249, 0.00101517613796966, 0.00101954718104286, 0.00102559531619495, 0.00102867102193494, 0.00102649914060673, 0.00102154275404309, 0.00101932239029097, 0.00102312119223818, 0.00102998316731096, 0.00103361750173525, 0.00103257395860997, 0.00103336149902689, 0.00103959511222917, 0.00104000147127095, 0.00103279057280546, 0.00105421066706159, 0.00106156383242806, 0.00104009873736033, 0.0010858442836927, 0.00116545742988888, 0.00103786625282297, 9.3293758732562e-4, 0.00104237937331694, 0.00107077148880793, 0.00104762858892216, 0.00104399926508205, 0.0010659519774512, 0.00104674721170834, 0.00104581209392793, 0.00106075547614741, 0.00106542810417602, 0.00106000124337928, 0.00105657162540421, 0.00105889338352959, 0.00106247709840268, 0.00106346820366911, 0.00106259607069884, 0.0010624572444363, 0.00106381882729184, 0.00106517599719982, 0.00106495404620216, 0.00106341413420244, 0.00106237609614569, 0.00106328765849783, 0.00106572245743589, 0.00106776803725972, 0.00106780256383609, 0.00106596439116092, 0.00106405373570237, 0.00106396916514773, 0.00106602747458009
flux1:, 0.646936547751766, 0.00109294999976784, 0.00108818081275357, 0.00108295915881074, 0.00108130792162222, 0.0010845878176628, 0.00109041398598999, 0.00109446940950502, 0.00109379117532671, 0.00108902695644753, 0.00108411829563568, 0.00108342496903717, 0.00108811107536149, 0.00109486492992714, 0.0010984644389795, 0.00109624083971631, 0.00109077999535012, 0.00108813458339554, 0.00109202423049187, 0.0010993832736721, 0.00110343370694834, 0.00110252870869584, 0.00110352370236054, 0.00111017707098091, 0.00111040905819162, 0.00110242314778232, 0.00112522493200443, 0.00113329229435964, 0.00111073354954643, 0.00115971602727957, 0.00124453438074087, 0.00110819892446241, 9.96138504026258e-4, 0.00111276912231355, 0.00114372366589786, 0.00111923228175634, 0.00111618568491432, 0.00113964953561388, 0.00111916752484911, 0.00111845207411192, 0.00113457346377186, 0.00113967165037317, 0.00113416358397095, 0.00113092529432278, 0.00113371620595973, 0.0011375842259584, 0.00113850971035496, 0.00113750844031496, 0.00113749968418707, 0.00113924808024973, 0.00114095918464093, 0.00114078966042519, 0.00113900848645619, 0.00113769871838608, 0.00113857357833168, 0.00114124334949907, 0.00114359331603241, 0.00114374705161406, 0.00114174737061782, 0.00113952861712675, 0.00113923140286401, 0.00114131532877343
flux1:, 0.647198996655519, 0.00116630938655993, 0.001161130090947, 0.00115514578143909, 0.00115297612794225, 0.00115638765518506, 0.00116288879614638, 0.00116763291181516, 0.00116712820904465, 0.0011619044003755, 0.00115628706042905, 0.00115522419720942, 0.00116019205609881, 0.00116764937767584, 0.0011718075329911, 0.00116958672804027, 0.00116366335387514, 0.00116059634167412, 0.00116454648468754, 0.00117237240497607, 0.00117684262758405, 0.0011761224538628, 0.00117739295954491, 0.00118452545792142, 0.00118461461059835, 0.00117583840017221, 0.00120001431538127, 0.00120881340604436, 0.00118516112063707, 0.00123762065785007, 0.00132796144041681, 0.00118241331840077, 0.00106279775657714, 0.0011870231156769, 0.00122062670251949, 0.00119466919186524, 0.00119228914336504, 0.00121747334322523, 0.00119559534220937, 0.00119505806314013, 0.00121241498571721, 0.00121792754263251, 0.00121228812589985, 0.00120927446890993, 0.00121265901842859, 0.00121691658688507, 0.00121777281422519, 0.0012165521826329, 0.0012165971914926, 0.00121874963512527, 0.00122091690962331, 0.00122090566366171, 0.00121891247415407, 0.00121726917942378, 0.00121801077276312, 0.00122086118119341, 0.00122354125501633, 0.00122389372323514, 0.00122180025974491, 0.00121927671107232, 0.00121870481743482, 0.00122073482098361
flux1:, 0.647461445559273, 0.00124333754044597, 0.00123777141840392, 0.00123100334534155, 0.00122826584973875, 0.00123176751091133, 0.00123894094544228, 0.00124441369409909, 0.00124413990630733, 0.00123849428127465, 0.00123216183997488, 0.00123068537753675, 0.00123588927164081, 0.00124404201781361, 0.00124880142778755, 0.00124665383141898, 0.00124032248919573, 0.00123684122876282, 0.00124082225206415, 0.00124908978200199, 0.00125398937204031, 0.00125349958759176, 0.00125511557552941, 0.00126281432391927, 0.00126283737568079, 0.00125326375227272, 0.00127879331700521, 0.00128837701854209, 0.00126361902906524, 0.00131986282779652, 0.00141610823492307, 0.00126087269093595, 0.00113325946632234, 0.00126551502648453, 0.00130177021648985, 0.00127423711928569, 0.00127254011970756, 0.0012996513935292, 0.00127625576104824, 0.00127579902685417, 0.00129439305422745, 0.00130027529455691, 0.00129442108248128, 0.00129162409364659, 0.00129569389112667, 0.00130043250671336, 0.00130120931897851, 0.00129965983896968, 0.00129964609890052, 0.00130218340406288, 0.00130489326731171, 0.00130515580814711, 0.00130299962305309, 0.0013009692460939, 0.00130146841184263, 0.00130442184555573, 0.00130744407339313, 0.00130808430976765, 0.001305993902267, 0.00130320033766857, 0.0013023085256061, 0.00130420315601325
flux1:, 0.647723894463026, 0.00132409240911198, 0.00131817994774051, 0.0013106170157457, 0.00130725826969186, 0.00131079527794156, 0.00131862826615425, 0.00132487264989564, 0.00132490248785562, 0.00131888962798086, 0.0013118422105887, 0.00130990170634844, 0.00131528505801712, 0.00132412099817204, 0.00132953032401017, 0.0013275369694029, 0.00132086003515777, 0.00131697579083577, 0.00132096257765695, 0.00132965210991402, 0.00133498963625853, 0.00133476598635955, 0.00133679843742162, 0.00134518375721175, 0.00134525830393315, 0.0013348762719439, 0.00136172927950641, 0.00137217981999894, 0.00134628308422571, 0.00140667543070052, 0.00150926911973533, 0.00134387792225893, 0.00120781627810846, 0.00134854927862134, 0.00138738923367311, 0.00135818666698385, 0.00135714240803481, 0.00138637476342582, 0.00136135771758849, 0.00136085078646311, 0.00138062953244601, 0.00138680232866303, 0.00138062529169325, 0.00137800624063964, 0.00138282316145728, 0.0013881187692772, 0.00138880059647955, 0.00138679989584709, 0.00138658523682775, 0.0013894528575156, 0.00139277168507535, 0.00139342927003827, 0.00139118039162806, 0.00138872413689306, 0.0013888652751415, 0.00139182139548253, 0.00139517861330898, 0.00139619802106364, 0.00139423328394855, 0.00139123819425417, 0.00139000262107957, 0.00139168014959848
flux1:, 0.647986343366779, 0.00140862092203006, 0.00140241883578508, 0.00139405764103885, 0.00139001855845473, 0.00139352318773149, 0.00140199462708145, 0.0014090574409664, 0.00140947702184633, 0.00140316454703997, 0.00139540603050169, 0.00139294492140491, 0.00139844243683608, 0.0014079454362637, 0.00141405527363851, 0.00141230117796781, 0.00140534482385363, 0.00140107423072371, 0.00140504933894281, 0.00141414463293089, 0.0014199183727387, 0.00141997851614205, 0.00142249966247309, 0.00143172655294737, 0.00143200064851664, 0.00142078459307472, 0.00144892448388894, 0.00146033912683566, 0.00143324427279, 0.00149818593294679, 0.00160762017589363, 0.00143162348345753, 0.00128666565820985, 0.00143631696231017, 0.00147763448451601, 0.00144668606199998, 0.00144624997058244, 0.00147778046655284, 0.00145107507781272, 0.00145038688971018, 0.00147125878615429, 0.00147761330731632, 0.00147099231311587, 0.00146849856963588, 0.00147410706123461, 0.00148002547660675, 0.0014805958844506, 0.00147801706844174, 0.00147743958464648, 0.00148055346790582, 0.00148452725492057, 0.00148570409519671, 0.00148345447990366, 0.00148055366516129, 0.00148022134645888, 0.00148305928329673, 0.00148672047600956, 0.0014882042357522, 0.00148650660230653, 0.00148341036053603, 0.00148183046009716, 0.00148320955971573
flux1:, 0.648248792270532, 0.00149696108449555, 0.00149053966900057, 0.00148138176025058, 0.00147659680973202, 0.00147998984983116, 0.00148907186758265, 0.0014970028358877, 0.00149790783358592, 0.00149137192722964, 0.00148290810797398, 0.00147986539348791, 0.00148540537587122, 0.0014955542090961, 0.00150241135189025, 0.00150097895604766, 0.00149381091629967, 0.00148917876737181, 0.00149313454129202, 0.00150261808783093, 0.00150880647793328, 0.00150914426682321, 0.00151222870337387, 0.00152248401893025, 0.00152312241792642, 0.0015110255520416, 0.00154041232490004, 0.00155288418248917, 0.00152450424652693, 0.00159440581292836, 0.00171120208984086, 0.0015241767874206, 0.0013698872951704, 0.00152887732436019, 0.00157256159457831, 0.00153980425076741, 0.00153995384661253, 0.00157394500447727, 0.00154553406509811, 0.00154456855112476, 0.00156642747739629, 0.00157283478253817, 0.0015656469697484, 0.00156323076906395, 0.00156967601249976, 0.00157628433306196, 0.00157673345539014, 0.00157345413691176, 0.00157234343933693, 0.00157559900207822, 0.00158025631199181, 0.00158207798343049, 0.00157994037681889, 0.00157659992334034, 0.00157568510981355, 0.00157826710605567, 0.00158217442534475, 0.00158419273323471, 0.00158291290956558, 0.00157984229989023, 0.00157794009289355, 0.00157894013674882
flux1:, 0.648511241174286, 0.0015891439358658, 0.00158258333531018, 0.00157263279198128, 0.00156703048448767, 0.00157022353776769, 0.00157988253326471, 0.00158873186484168, 0.00159022245742424, 0.00158354370310896, 0.00157438200800601, 0.00157069519880397, 0.00157620164762361, 0.00158696759501395, 0.00159460884574006, 0.00159357287161097, 0.00158626247686435, 0.00158130537454304, 0.00158524481159528, 0.00159509218415698, 0.00160164626452228, 0.00160222968735049, 0.00160595580526557, 0.0016174517269482, 0.00161862223135651, 0.00160557614034461, 0.00163616837159907, 0.0016497670205708, 0.0016199904532802, 0.00169524559298694, 0.00181993282216646, 0.00162148559794642, 0.00145744677052425, 0.00162616908258025, 0.00167214172167411, 0.00163751630503989, 0.00163828215687436, 0.00167488995875416, 0.00164480969998436, 0.00164353569513573, 0.00166629027501422, 0.0016726139317657, 0.00166474322682345, 0.00166237740173582, 0.00166972450886132, 0.00167710572648202, 0.00167743932213811, 0.00167334996505771, 0.00167153762682846, 0.00167481962060144, 0.00168017646507901, 0.00168276920579624, 0.0016808750644541, 0.00167712480200872, 0.00167553004479015, 0.00167770624409602, 0.00168177425396225, 0.00168437473803935, 0.00168366206784398, 0.00168076225645224, 0.00167857975635985, 0.00167912149778346
flux1:, 0.648773690078039, 0.00168519465838535, 0.00167858083392843, 0.00166784282728661, 0.00166134755584361, 0.00166424579779975, 0.00167444266786628, 0.00168425740111125, 0.0016864329583739, 0.00167969336674581, 0.00166984431260743, 0.00166545324721365, 0.00167084750293998, 0.00168219133661734, 0.00169063812898035, 0.00169006278741098, 0.00168268312361659, 0.00167745328356506, 0.00168138980580638, 0.00169156465878056, 0.00169840438037077, 0.00169917742980718, 0.00170362846917723, 0.00171659363139886, 0.00171845691641346, 0.0017043777055022, 0.00173613355861742, 0.00175089030885239, 0.00171958737106765, 0.00180055192315112, 0.00193364696408786, 0.00172341158354724, 0.0015492245140225, 0.00172804882319909, 0.00177629119244133, 0.00173973000092194, 0.00174121326478813, 0.00178059822550256, 0.00174893189358523, 0.00174740094364192, 0.001771002253441, 0.0017771115616028, 0.00176845237499584, 0.00176613882579776, 0.00177448786207633, 0.00178275495026302, 0.00178300335734775, 0.00177801382287557, 0.0017753412685898, 0.00177853227108053, 0.0017845971514571, 0.00178808739048296, 0.00178658370398687, 0.00178247757350447, 0.00178012086692874, 0.00178173489326579, 0.00178585231413391, 0.00178905477692317, 0.00178904715562224, 0.00178647257909069, 0.00178406827756334, 0.00178407564978986
flux1:, 0.649036138981792, 0.00178513227343252, 0.00177855348241615, 0.00176703426750927, 0.00175956935108377, 0.00176207435785208, 0.00177276388153975, 0.00178358365558501, 0.00178653809877002, 0.00177981985153076, 0.00176930003267254, 0.00176415101880308, 0.00176935291471729, 0.00178122209194214, 0.00179047699135375, 0.00179041583500279, 0.00178304727553744, 0.00177761567903702, 0.00178157224908296, 0.00179202356536232, 0.00179903901144106, 0.0017999268266813, 0.00180519085701869, 0.0018198609302913, 0.00182256633550873, 0.00180736634815091, 0.00184024380176715, 0.00185614550693407, 0.0018231764446271, 0.00191015792018219, 0.00205215233244289, 0.00182978189604944, 0.00164506306856472, 0.00183434731331252, 0.00188491319891425, 0.00184632745352457, 0.00184869911279942, 0.00189103704308572, 0.00185789961909707, 0.00185624774908319, 0.00188070956221996, 0.00188649093089302, 0.00187694633408569, 0.0018747147323329, 0.00188420719331426, 0.00189351285276366, 0.00189373799880558, 0.00188778164475589, 0.00188410452140847, 0.00188709031311427, 0.00189386767828426, 0.00189838096462265, 0.0018974261304106, 0.00189303970465055, 0.00188985702040124, 0.00189075201416881, 0.00189478589023403, 0.00189858009164733, 0.00189939584877534, 0.00189730153183932, 0.0018947469919418, 0.00189415051929345
flux1:, 0.649298587885546, 0.00188896764598589, 0.00188251207430774, 0.00187022054136667, 0.0018617121204855, 0.00186372444368254, 0.00187485405049926, 0.00188670705107738, 0.00189052557957333, 0.0018839115356823, 0.00187274754100346, 0.00186679725980177, 0.00187172595566882, 0.00188405285830936, 0.00189409855302424, 0.00189459655368781, 0.00188733047376892, 0.00188178865328847, 0.00188579685485925, 0.00189645960758066, 0.00190351710822443, 0.00190443298511858, 0.00191060129874391, 0.00192721083983235, 0.0019308991233969, 0.00191450188996178, 0.00194845870598099, 0.00196545212731973, 0.00193067517514103, 0.00202393474037575, 0.00217529018066418, 0.00194044630569039, 0.00174482128292209, 0.00194493022276451, 0.00199794169397109, 0.00195721207652183, 0.00196069335429492, 0.00200618237532253, 0.00197169969777723, 0.00197013292068555, 0.0019955403703998, 0.00200090493435995, 0.00199038006683954, 0.00198827664401808, 0.00199909090782577, 0.00200962994651794, 0.00200992884677333, 0.00200296409296372, 0.00199815314900405, 0.00200082417446666, 0.00200831501591878, 0.00201397355831572, 0.00201373245333653, 0.00200915938821291, 0.00200510619341237, 0.00200513102917322, 0.00200893292019213, 0.00201327954757922, 0.00201501219512851, 0.00201354668809906, 0.00201092403238343, 0.00200966592389533
flux1:, 0.649561036789299, 0.00199669987610991, 0.00199045474672002, 0.00197740531299849, 0.00196778662408176, 0.00196920794465707, 0.0019807162816756, 0.00199361603986716, 0.00199837351267925, 0.00199194902418014, 0.00198018144466833, 0.00197340016775796, 0.00197797501087491, 0.00199067689157748, 0.00200147768849305, 0.00200257450185197, 0.00199551582369151, 0.00198997581992775, 0.0019940755528935, 0.00200487523040942, 0.00201182728571097, 0.00201267973077432, 0.00201984344003145, 0.00203862040165, 0.00204343271725924, 0.00202578802630183, 0.00206078214708635, 0.00207878851833798, 0.00204206591558041, 0.00214183196659376, 0.00230298442811028, 0.00205532599344722, 0.001848422293734, 0.00205974855832811, 0.00211537698520262, 0.00207234976169855, 0.0020771777210857, 0.00212603887050346, 0.00209032562520975, 0.00208909274390328, 0.0021155980132919, 0.0021204845551787, 0.00210887729899206, 0.00210694600894129, 0.00211928181395073, 0.00213128465710381, 0.00213178844477851, 0.00212379825171135, 0.00211773770248594, 0.00211998695364149, 0.00212818606386327, 0.00213510435431928, 0.00213574270630677, 0.00213109074305479, 0.00212614295388274, 0.00212515844367843, 0.00212857200847787, 0.00213340641252453, 0.00213612246374991, 0.00213542299495628, 0.00213282360847749, 0.00213086410010685
flux1:, 0.649823485693052, 0.00210831151024018, 0.00210236359432744, 0.00208857992072892, 0.00207779546391826, 0.00207853034178727, 0.0020903461413683, 0.00210428962719472, 0.00211005040839498, 0.00210390560075192, 0.0020915922439417, 0.00208396612806129, 0.00208810797292231, 0.0021010889324673, 0.0021125941709827, 0.00211432718521921, 0.00210759456657528, 0.00210218695950826, 0.00210642727240268, 0.0021172878890992, 0.00212398500870132, 0.00212468303605911, 0.00213292803221525, 0.00215409157728486, 0.00216018236091322, 0.00214127830229932, 0.0021772693630562, 0.00219620650811819, 0.0021574072843156, 0.00226389695246525, 0.00243526780921049, 0.00217444196894, 0.00195588350749119, 0.00217886639511657, 0.00223730435441302, 0.00219179439705639, 0.00219818040255859, 0.00225065061941506, 0.00221379180785038, 0.00221315100271995, 0.00224095770907124, 0.00224533114654867, 0.00223252292242802, 0.00223078321206892, 0.00224483778808461, 0.00225855552285062, 0.00225942387688503, 0.00225041396518914, 0.00224299900553327, 0.00224471772703894, 0.00225360810913856, 0.00226188654197231, 0.00226356465733363, 0.00225895162649367, 0.00225310642687896, 0.00225099138275921, 0.00225386062384958, 0.00225909846318737, 0.00226283783330651, 0.00226302755658764, 0.00226055174927752, 0.00225787578689044
flux1:, 0.650085934596805, 0.00222376327542298, 0.00221820035448085, 0.00220371919474656, 0.00219172840557664, 0.00219168581275196, 0.00220372752106236, 0.00221869462836057, 0.00222551327289383, 0.00221974475498737, 0.00220696234786798, 0.00219849483820521, 0.0022021282334305, 0.0022152831372729, 0.00222743147663186, 0.00222983721862491, 0.00222356015560022, 0.00221843046601071, 0.00222287179629096, 0.00223372626898889, 0.00224002847556004, 0.00224048380676602, 0.00224988458368598, 0.00227364595534018, 0.00228119637808247, 0.00226106590212013, 0.00229801836572495, 0.00231782603174037, 0.00227682519395081, 0.0023902682151789, 0.00257227826549548, 0.00229791584728389, 0.00206732097021671, 0.00230245875193791, 0.00236389092751854, 0.0023156914121828, 0.00232378201229618, 0.00238010006890158, 0.00234213961421057, 0.00234232670544027, 0.00237166730610456, 0.00237551412107631, 0.00236136380169753, 0.0023597902104426, 0.00237573072028534, 0.00239141394746935, 0.00239282563785803, 0.00238282241652194, 0.00237395778562306, 0.00237503112943653, 0.00238457693852236, 0.0023942938620935, 0.00239715974651972, 0.00239270973236833, 0.00238598650308361, 0.00238264356919606, 0.00238482106068416, 0.00239036479644142, 0.00239514277707109, 0.00239632934344609, 0.00239408618080271, 0.00239070920619986
flux1:, 0.650348383500559, 0.00234298916321865, 0.0023379017226932, 0.00232277619833, 0.00230955641141954, 0.00230865134902826, 0.00232082781437822, 0.0023367819628936, 0.00234470384032694, 0.00233941487318259, 0.00232625887309639, 0.0023169714999424, 0.00232002802217101, 0.00233324786421461, 0.00234597119555499, 0.00234908400103724, 0.00234339676602457, 0.00233870085752298, 0.00234341863098391, 0.00235421991568057, 0.00236000583270927, 0.00236013145051268, 0.00237074454090272, 0.00239730991616201, 0.00240653832350743, 0.00238525913031192, 0.00242314723325284, 0.00244381062228596, 0.00240048534224313, 0.00252114414600965, 0.0027142259861896, 0.00242594227935009, 0.00218292655890165, 0.00243077948632148, 0.00249536109155024, 0.00244425814347777, 0.00245410758103938, 0.00251449522657716, 0.00247543354835926, 0.00247663932698839, 0.00250775149453885, 0.00251107425162957, 0.00249541760643895, 0.00249392619272488, 0.00251186413582291, 0.00252973929478214, 0.00253188026398304, 0.00252092930754113, 0.00251053055175558, 0.00251083551685717, 0.00252097552245661, 0.00253217865791195, 0.00253636059344546, 0.00253220008798429, 0.00252464139488206, 0.00252000254931271, 0.00252135715198111, 0.00252710241061144, 0.00253291199561884, 0.00253518626448126, 0.00253329242530604, 0.00252926392701984
flux1:, 0.650610832404312, 0.00246589263457992, 0.00246137498151447, 0.00244567672755161, 0.0024312254361503, 0.00242938096048947, 0.00244159323765838, 0.00245848251467242, 0.00246754341671798, 0.00246284187851784, 0.00244942444469885, 0.00243935747645955, 0.00244178028229472, 0.00245495821347359, 0.00246818404791086, 0.00247203151587317, 0.00246706454334915, 0.00246296385024022, 0.00246805307973714, 0.00247878434865409, 0.00248395645571809, 0.00248366189614451, 0.00249551975628174, 0.00252509346023149, 0.00253625984035439, 0.00251394795769369, 0.00255276226678426, 0.002574329244294, 0.00252855346861216, 0.00265673424419412, 0.00286133856659468, 0.00255873913782647, 0.00230292292339223, 0.00256410622751091, 0.00263195581226092, 0.00257774525788337, 0.00258930628103966, 0.00265394807140707, 0.00261374819347458, 0.00261610993246029, 0.00264921802689682, 0.00265203135675939, 0.00263468726237317, 0.00263313246029109, 0.00265310540326754, 0.00267335282843831, 0.00267640361500551, 0.00266456916907651, 0.00265256753929116, 0.0026519751577103, 0.00266261888658681, 0.00267531740288637, 0.00268091613116039, 0.00267716973717018, 0.00266884199865972, 0.00266287356722365, 0.0026632973910685, 0.00266913854430408, 0.0026759520329609, 0.00267938567907037, 0.00267796214025427, 0.00267336579718412
flux1:, 0.650873281308065, 0.00259234448978519, 0.00258849460436645, 0.00257231451472786, 0.00255665113035611, 0.00255380104206642, 0.00256594510288601, 0.00258370320717428, 0.00259392717947098, 0.00258992114939441, 0.0025763677539493, 0.00256558122734161, 0.00256733065139283, 0.00258036777652776, 0.00259401934251685, 0.00259861484624968, 0.00259448474984686, 0.00259114216545445, 0.00259672245578698, 0.0026074048730743, 0.00261189050339183, 0.00261107512188349, 0.00262418121257105, 0.0026569675283631, 0.0026703703916981, 0.00264716924855703, 0.00268692425520303, 0.00270951326998436, 0.00266115266106386, 0.00279720434081389, 0.00301379709781257, 0.00269648698464978, 0.00242750650020136, 0.00270267491600987, 0.0027738850431158, 0.00271638796971347, 0.0027295234875319, 0.00279854920689368, 0.00275714880422167, 0.00276075752405924, 0.00279606397017237, 0.00279839401322099, 0.00277917715070471, 0.00277736040321407, 0.00279932488596931, 0.00282206249912183, 0.00282618680093003, 0.00281355229330477, 0.00279990321702361, 0.00279828606100056, 0.00280931445407052, 0.00282347311330327, 0.00283055391126465, 0.00282733902827157, 0.00281833221302365, 0.00281103914378655, 0.00281045377549995, 0.0028162885793308, 0.00282405785903371, 0.00282869895922044, 0.00282786458073533, 0.00282281423993307
flux1:, 0.651135730211818, 0.00272218259441436, 0.00271910032580274, 0.00270254797591652, 0.00268571542799136, 0.00268180772717737, 0.0026937776440183, 0.00271232392309644, 0.00272371896291331, 0.00272051029610462, 0.00270695577022522, 0.00269553133774201, 0.00269659114062017, 0.00270940127427019, 0.00272339513086421, 0.00272872837044075, 0.00272552808795229, 0.00272310516598289, 0.0027293254268448, 0.00274002268087665, 0.00274377141514102, 0.00274231742568439, 0.00275664299451588, 0.00279284511218628, 0.00280881090762563, 0.00278487871609089, 0.00282562062206137, 0.00284941862252023, 0.00279832776307914, 0.00294262881490827, 0.00317167831673936, 0.002839272062015, 0.00255679190237964, 0.0028466191273451, 0.00292128410335267, 0.00286035824595856, 0.00287487162261869, 0.00294834474583358, 0.00290567001669919, 0.00291059113387526, 0.00294827999478565, 0.00295016839224811, 0.00292890665713561, 0.00292659557528386, 0.00295043263747691, 0.00297570795463399, 0.0029810437300564, 0.00296771274701341, 0.00295240676482755, 0.00294965164511641, 0.00296092329663733, 0.00297645993809128, 0.00298504503511777, 0.00298246503010357, 0.00297289060701165, 0.00296431964875152, 0.00296268184367676, 0.00296841549825191, 0.00297707109412136, 0.00298293742770896, 0.0029827990783519, 0.00297743039464605
flux1:, 0.651398179115572, 0.00285521324914691, 0.00285299688129829, 0.00283619903592538, 0.00281826558775964, 0.00281326660189323, 0.002824957645486, 0.00284419573174169, 0.00285674751036838, 0.00285442426135402, 0.00284100920226671, 0.00282905303205808, 0.00282943674588685, 0.00284194958382888, 0.00285619118472714, 0.00286221826860351, 0.00286000881074293, 0.00285866459808424, 0.00286570680948264, 0.00287652633096394, 0.00287950534469958, 0.00287727256746063, 0.00289275529901376, 0.00293257063457019, 0.00295143756092029, 0.00292693613670445, 0.0029687498740689, 0.00299400191292047, 0.00294002526394426, 0.00309296120916146, 0.00333491663591516, 0.00298704637161375, 0.00269077081521992, 0.00299592836408129, 0.00307418401015662, 0.00300972900730792, 0.00302540655062284, 0.00310332095456485, 0.00305929770253542, 0.00306559928715088, 0.00310585120658923, 0.00310736349772976, 0.00308391722039579, 0.00308087168747758, 0.00310640372668388, 0.0031341950453014, 0.00314084885948206, 0.00312694564558782, 0.00311001984675761, 0.00310604431956156, 0.00311740731931198, 0.00313419455306622, 0.00314425649074542, 0.00314239211926454, 0.00313237854276385, 0.00312261988216851, 0.00311992696863105, 0.00312547636022439, 0.00313492605482998, 0.00314199667619493, 0.0031426362925524, 0.00313709450553683
flux1:, 0.651660628019325, 0.00299121362730861, 0.00298995527226311, 0.00297305411715964, 0.00295411570071655, 0.00294801459805926, 0.00295932569736949, 0.00297914060335618, 0.00299280488464036, 0.002991433740362, 0.00297830211197934, 0.00296594878993667, 0.00296570555409396, 0.00297786809692672, 0.00299224627359165, 0.00299888098991409, 0.00299768591663765, 0.00299757732535805, 0.00300565887399367, 0.00301675042151027, 0.00301893984873363, 0.00301576377545622, 0.0030323081237232, 0.00307592014848978, 0.00309801952962826, 0.0030731072320348, 0.0031161218349536, 0.00314311603999829, 0.00308609333309857, 0.00324803027595006, 0.00350329521235836, 0.0031396144577381, 0.00282929519984149, 0.00315043510004423, 0.00323250246180923, 0.0031644585082358, 0.00318111500200702, 0.00326340039905648, 0.00321795836608562, 0.00322573921213827, 0.00326875392870086, 0.00326999095699379, 0.00324427053697235, 0.00324027066259545, 0.00326728591326896, 0.00329751156934257, 0.00330555607788849, 0.0032912244381749, 0.0032727719781393, 0.00326754226395785, 0.00327885055886065, 0.0032967219636744, 0.003308178602249, 0.00330707785818862, 0.00329676312959947, 0.00328594999994372, 0.00328224513345843, 0.00328754417524367, 0.00329767255466414, 0.00330587899620669, 0.00330733874517285, 0.0033017636535654
flux1:, 0.651923076923078, 0.00312993446318448, 0.00312971508168104, 0.00311286688894407, 0.00309305009071648, 0.00308586334634422, 0.00309669849772309, 0.00311695244444334, 0.00313164725765615, 0.00313126718866475, 0.00311856565132088, 0.00310598273282655, 0.00310520206973037, 0.00311697853793204, 0.00313136018181255, 0.00313846792171806, 0.00313827106957477, 0.00313955430406668, 0.00314892866884159, 0.00316048151199636, 0.00316187187014543, 0.00315756594306313, 0.00317504468007427, 0.00322261231393547, 0.00324825127778396, 0.00322308163875644, 0.00326747332834373, 0.00329652599889825, 0.00323630176001281, 0.00340756235554935, 0.00367646829258198, 0.00329665020490091, 0.00297208889036818, 0.00330983357389555, 0.00339605724758222, 0.00332439826695899, 0.00334191588093348, 0.00342845063092529, 0.00338151879695334, 0.00339092837671911, 0.00343694891867509, 0.00343805887009917, 0.00341003768752787, 0.00340490817948749, 0.0034331875648055, 0.003465720480045, 0.00347519420452147, 0.00346059378618695, 0.00344076913584178, 0.0034343165120143, 0.00344544878356945, 0.00346420926346087, 0.00347692115920019, 0.00347658820642059, 0.00346610946662255, 0.00345441526789241, 0.00344979242041258, 0.00345479925479216, 0.00346546976475418, 0.00347468880060549, 0.00347695614752045, 0.00347146575185043
flux1:, 0.652185525826831, 0.00327110211490935, 0.00327198712927232, 0.00325536195460693, 0.00323482755611342, 0.00322660287572149, 0.0032368713307907, 0.00325739895842865, 0.00327299775081634, 0.00327361586467844, 0.00326149493290083, 0.00324888754112958, 0.00324770267626857, 0.00325907348657489, 0.00327329972759871, 0.00328069500172088, 0.00328144128086261, 0.00328427355591346, 0.00329522940173301, 0.00330746954251695, 0.00330806272409733, 0.00330242479345333, 0.00332068116860127, 0.00337232749175215, 0.00340177638778048, 0.00337650249370796, 0.00342249519302357, 0.00345394069159625, 0.00339037666625137, 0.00357122457610646, 0.00385400954005433, 0.00345773979725117, 0.00311878491734512, 0.00347372576438848, 0.00356459847237937, 0.00348932224993124, 0.00350767496918526, 0.00359830345988357, 0.00354979632603713, 0.00356104051888829, 0.00361037249266179, 0.00361156073057006, 0.00358128115274044, 0.00357490759652896, 0.00360424842039804, 0.00363893219696754, 0.00364984027043089, 0.00363513956889171, 0.00361415772799309, 0.00360659051553495, 0.00361746903470645, 0.0036369084123887, 0.00365067920989667, 0.00365106348056826, 0.00364054408409544, 0.00362817666268511, 0.00362278489515259, 0.00362749126706825, 0.0036385521753487, 0.00364860226157333, 0.00365159708546744, 0.00364627153636054
flux1:, 0.652447974730585, 0.00341441926807852, 0.00341645567188856, 0.003400238406826, 0.00337918514694126, 0.00337000439109134, 0.00337961974220776, 0.00340022360117293, 0.00341655050047475, 0.00341814063410379, 0.00340675728635284, 0.00339437201329372, 0.00339296155929408, 0.00340392211380691, 0.00341780701311156, 0.00342525478538288, 0.00342685322609544, 0.00343139391165138, 0.00344425288644045, 0.00345744158179796, 0.00345725598636498, 0.00345007798771244, 0.00346892792873959, 0.00352473028651309, 0.00355821716548888, 0.00353300031945154, 0.00358086370245095, 0.00361505256158422, 0.00354804116160787, 0.00373867822671054, 0.00403547473212165, 0.00362244068915575, 0.00326897971965347, 0.00364168345338213, 0.00373785142366274, 0.00365896985198616, 0.00367822926929142, 0.00377278028972627, 0.00372257754285747, 0.00373590738659664, 0.00378892766928346, 0.00379046171683772, 0.00375803344384948, 0.00375036794142581, 0.00378059992493916, 0.00381726272374858, 0.00382957719459744, 0.00381494319529437, 0.00379307207777306, 0.00378458099254583, 0.00379518787870411, 0.00381509640582724, 0.00382967671022949, 0.0038306635420285, 0.0038201985403957, 0.00380739146319911, 0.00380143769447482, 0.00380588014025334, 0.00381717520686989, 0.00382781843789318, 0.00383138429639905, 0.00382625169057136
flux1:, 0.652710423634338, 0.00355956386509195, 0.00356277945254031, 0.00354717217441562, 0.00352584021126068, 0.00351582099201425, 0.00352469954324467, 0.00354514682431065, 0.00356197480317935, 0.00356447882319723, 0.00355399978489866, 0.00354212715439911, 0.00354071520689971, 0.00355127523896246, 0.00356460750806225, 0.0035718278319214, 0.00357415564366809, 0.00358056607950016, 0.00359567974700545, 0.00361011407578414, 0.00360919335793904, 0.00360027255662221, 0.00361950654746715, 0.00367948998355794, 0.00371720281254349, 0.0036922228137603, 0.00374226832235655, 0.00377957486975664, 0.0037090515401825, 0.00390962905644691, 0.00422046365311204, 0.00379034253767383, 0.00342229131692991, 0.00381331138182943, 0.00391555928548645, 0.00383309180485627, 0.00385341482016736, 0.00395171746652147, 0.00389964130604008, 0.00391532612480694, 0.00397247757186333, 0.00397468539708322, 0.00394027695054417, 0.00393133310078745, 0.00396232437743773, 0.00400078774417192, 0.00401444635506297, 0.00400003137089739, 0.00397757772505551, 0.00396843345829936, 0.00397882223384702, 0.0039990065505478, 0.00401410148814957, 0.00401550574343434, 0.00400514707068018, 0.0039921479771116, 0.00398589722472032, 0.00399016899200814, 0.00400155275453906, 0.00401250346759463, 0.00401640469174307, 0.00401142994116762
flux1:, 0.652972872538091, 0.00370618627464143, 0.0037105911671671, 0.00369581632968537, 0.00367448978179404, 0.00366378559600371, 0.00367184459326249, 0.00369186591256554, 0.00370891814193713, 0.00371224936644306, 0.00370285405302968, 0.00369182895397335, 0.00369068383742977, 0.00370086786801352, 0.00371341551799831, 0.00372009037814384, 0.00372299669175873, 0.0037314382088838, 0.00374918456249133, 0.00376520004922964, 0.00376362396243215, 0.00375277381730135, 0.00377215840980814, 0.00383629379560564, 0.00387838928782411, 0.00385385311360013, 0.00390642857806533, 0.00394726690411374, 0.00387321956684189, 0.00408386185484041, 0.00440866610145013, 0.00396111551590994, 0.00357840751420344, 0.00398829619727847, 0.00409751487471242, 0.00401148733763044, 0.00403309086199532, 0.00413498547817865, 0.00408078080725, 0.00409907094230542, 0.00416084289476896, 0.00416410389939658, 0.00412792938167696, 0.00411776907315709, 0.00414942242880365, 0.00418950388667354, 0.00420440692179735, 0.0041903337795959, 0.00416762408749065, 0.00415816727476169, 0.00416846845828242, 0.00418876665254946, 0.00420404703164849, 0.00420561096977987, 0.00419535380366783, 0.00418241020180682, 0.00417618221223391, 0.00418044420743002, 0.00419180078003217, 0.00420274092957041, 0.00420666650101284, 0.00420174404849206
flux1:, 0.653235321441844, 0.00385390516178612, 0.00385949529908718, 0.00384579897930928, 0.00382480694444442, 0.00381360592057263, 0.00382076227353134, 0.00384005301280197, 0.00385700713626152, 0.00386105487786311, 0.00385293697523201, 0.00384313673653631, 0.00384256875119436, 0.00385241788619134, 0.00386393514625433, 0.00386971612348322, 0.00387302434266196, 0.00388365444227622, 0.00390443433740452, 0.00392240888751812, 0.00392030405439026, 0.00390736292736025, 0.00392664220225304, 0.00399484956660111, 0.00404146600237907, 0.00401761190743177, 0.00407309543608577, 0.00411794028390362, 0.0040404146862923, 0.00426125035914082, 0.00459988068256611, 0.00413453441998572, 0.00373711257046737, 0.00416642928644193, 0.00428357317256664, 0.00419402292802249, 0.00421715397439092, 0.00432249719689307, 0.00426581960041686, 0.00428690667144831, 0.00435380434406677, 0.0043585338628064, 0.00432083788751768, 0.00430955421409398, 0.00434179643749202, 0.0043833066422688, 0.00439931230205124, 0.00438565944457486, 0.00436301801816726, 0.00435364295910078, 0.00436406347591509, 0.0043843582299644, 0.00439947491964341, 0.00440087120409847, 0.0043906429392464, 0.00437798609402901, 0.00437214745060148, 0.00437663616056035, 0.00438789954264459, 0.00439849985723534, 0.00440207413147794, 0.00439702480826417
flux1:, 0.653497770345598, 0.00400230287981923, 0.00400906468372279, 0.00399671892615142, 0.00397643451153854, 0.00396495703336933, 0.00397112708070916, 0.00398935136753332, 0.00400584595195676, 0.00401048000777328, 0.00400384688859154, 0.00399568698944337, 0.00399604552644092, 0.00400562044992243, 0.00401585590875022, 0.0040203713613353, 0.00402387959012791, 0.00403684666904988, 0.00406108031771038, 0.00408143812477267, 0.00407898642331814, 0.00406382296229961, 0.00408272055705705, 0.00415487716385834, 0.00420614772882919, 0.00418324274080504, 0.00424203640554687, 0.00429144410118388, 0.00421054481880705, 0.00444173944147579, 0.00479400159325609, 0.00431047280285868, 0.00389828593928126, 0.0043475978925851, 0.00447364104852338, 0.00438062736660564, 0.00440553810640508, 0.00451420286276322, 0.00445461786213722, 0.00447860135295429, 0.0045511098181781, 0.00455773917604057, 0.00451878291209949, 0.0045064842606468, 0.00453925331908755, 0.00458199037884352, 0.00459890998443329, 0.00458569820153985, 0.00456342499882215, 0.00455455933882409, 0.0045653765077387, 0.00458560577715446, 0.00460020667170981, 0.00460104685784367, 0.00459069988528713, 0.00457852769165691, 0.00457347888614069, 0.00457850924723087, 0.00458968254658486, 0.00459962750082744, 0.00460242696695912, 0.00459699889241266
flux1:, 0.653760219249351, 0.0041509213932188, 0.0041588365145187, 0.0041481398360899, 0.00412897696099321, 0.00411747255311672, 0.00412257322176464, 0.00413937021439068, 0.00415501234292614, 0.00416008636289147, 0.0041551559396814, 0.0041490836591256, 0.00415075397253298, 0.00416013865587423, 0.00416884346060216, 0.00417170432763906, 0.00417518403157684, 0.00419062140204315, 0.00421874484705581, 0.00424195865442205, 0.00423940131398926, 0.00422191621538344, 0.00424013870049761, 0.00431609059429748, 0.00437215377008692, 0.00435048403352065, 0.00441300760968889, 0.00446763183141278, 0.00438351962111611, 0.00462530323176716, 0.00499097634582643, 0.00448886862052965, 0.00406187344738558, 0.00453174662842828, 0.00466764612248409, 0.00457126357142144, 0.00459819972615634, 0.00471007258011191, 0.00464706739597889, 0.00467393516270191, 0.00475248498039628, 0.00476143994661973, 0.00472149052566711, 0.00470829033500052, 0.00474152573802464, 0.00478527047688689, 0.00480286541248496, 0.0047900477694281, 0.00476839824410112, 0.00476048114738287, 0.00477203270327175, 0.00479219783193233, 0.00480594659089132, 0.00480579485859733, 0.00479510395468458, 0.00478356386609172, 0.00477972139457036, 0.00478568301033932, 0.00479685384677802, 0.00480586783272126, 0.00480744241225175, 0.00480131559990869
flux1:, 0.654022668153104, 0.00429925970383644, 0.00430830869763246, 0.00429958404141678, 0.0042819920475425, 0.0042707359416678, 0.00427468737824354, 0.00428967919015169, 0.00430405212571977, 0.00430940514937733, 0.00430640025775607, 0.00430288680170916, 0.00430628658018988, 0.00431559201275041, 0.00432252712943611, 0.0043233310996616, 0.00432652482525527, 0.00434454496947006, 0.00437700625813864, 0.0044035964684421, 0.0044012328241374, 0.00438135761970757, 0.00439859997886739, 0.00447817521094815, 0.00453917961897883, 0.0045190346735799, 0.0045857193686196, 0.0046463174696787, 0.00455920441316339, 0.00481188869889951, 0.00519074445031109, 0.00466966980304688, 0.00422783798479877, 0.00471881874782701, 0.00486549184807947, 0.00476588326690156, 0.00479509085749247, 0.0049100700073363, 0.00484307650467141, 0.00487270381668934, 0.00495764506813809, 0.00496932570593544, 0.00492864999385275, 0.00491466497052706, 0.00494830595005117, 0.00499282212571387, 0.00501080462787683, 0.00499826075783538, 0.00497742940581194, 0.00497089049149403, 0.00498356237398901, 0.00500373388470553, 0.00501632954434838, 0.00501472091866431, 0.00500338558726335, 0.0049925587589274, 0.00499033295949417, 0.00499767883476131, 0.00500902854653347, 0.00501690044208473, 0.00501679744933777, 0.00500959173810572
flux1:, 0.654285117056858, 0.00444677348596386, 0.00445693745079865, 0.00445052725847237, 0.00443498363180524, 0.00442427337875089, 0.00442700285227686, 0.00443980328607846, 0.00445247334968974, 0.00445792932640423, 0.00445707020160754, 0.0044566019556835, 0.00446217766397833, 0.00447154486765309, 0.00447648681380601, 0.00447482130032725, 0.00447744074993023, 0.00449813072719729, 0.00453538538712795, 0.00456591499321489, 0.00456409594780115, 0.00454179022566389, 0.00455774397232867, 0.00464076564315518, 0.00470686825294053, 0.0046885217364573, 0.00475980354868213, 0.00482723109082278, 0.00473737533208633, 0.0050013578008716, 0.00539317173709337, 0.00485277307125045, 0.00439610180268608, 0.00490869156476695, 0.00506700937382753, 0.00496437490319907, 0.0049961256917159, 0.00511412296866403, 0.00504254820752105, 0.00507471585716703, 0.00516630548707901, 0.00518106990074604, 0.00513993214541083, 0.00512528925829329, 0.00515928342844157, 0.00520432610429893, 0.00522236572622521, 0.0052099010898454, 0.00519000944259052, 0.00518525001662454, 0.00519946345295258, 0.00521978488523294, 0.00523098141972626, 0.00522744334911383, 0.00521509502496027, 0.00520498282367031, 0.00520475279611098, 0.00521398071989427, 0.00522578577854829, 0.00523238940941872, 0.00523017827094588, 0.00522146431919687
flux1:, 0.654547565960611, 0.00459287718771423, 0.00460413680947314, 0.00460039534436568, 0.00458739706227079, 0.0045775494316075, 0.00457899608561833, 0.00458921937587083, 0.00459974159501402, 0.00460510726573451, 0.00460660301566527, 0.00460967254164222, 0.0046178953504078, 0.00462749707522868, 0.00463024206948229, 0.00462568700390706, 0.00462741291505844, 0.0046508316034607, 0.00469333701818789, 0.00472840206703402, 0.00472751939049877, 0.00470276825926137, 0.00471713234153307, 0.00480342995553492, 0.00487478835622253, 0.00485847846223543, 0.00493479062876812, 0.00500998429918304, 0.00491768607667991, 0.00519344172880702, 0.00559799610280648, 0.00503797099749287, 0.00456649461649765, 0.00510112196443664, 0.00527191769126877, 0.00516651699413593, 0.00520114805523386, 0.0053220974059552, 0.00524535680896408, 0.00527978463795454, 0.00537818903046682, 0.00539634248547744, 0.00535500400445152, 0.00533985396849276, 0.00537417638884936, 0.00541950997108804, 0.00543724681936426, 0.00542459693016947, 0.00540568580522136, 0.0054030629119931, 0.00541926172333875, 0.00543995178672169, 0.00544957673306715, 0.00544365271881013, 0.00542986640249, 0.00542038033529567, 0.00542246775671819, 0.00543409544273761, 0.00544672053043635, 0.00545202922301709, 0.00544732534622575, 0.005436638636623
flux1:, 0.654810014864364, 0.00473694831789716, 0.00474928029167765, 0.00474856378813174, 0.0047386179199326, 0.00472996617252715, 0.00473008609133668, 0.00473735506519878, 0.00474527764675557, 0.00475033963049851, 0.00475437974330861, 0.0047614769819404, 0.00477283801494719, 0.00478287878980868, 0.00478324578607689, 0.00477537754225779, 0.00477586260495548, 0.00480204006368021, 0.00485024845700999, 0.00489046458103269, 0.00489093798076727, 0.00486375151689777, 0.00487624570279583, 0.00496566402830319, 0.00504242508943286, 0.00502833818738619, 0.0051101021636454, 0.00519405374087048, 0.00509965387665767, 0.00538771788644865, 0.00580479770754164, 0.00522492032373235, 0.00473872035841278, 0.00529571563238538, 0.00547980175738499, 0.00537194793664547, 0.00540990688462749, 0.00553378024874132, 0.0054513281547654, 0.00548771704903853, 0.0055930283774554, 0.0056148179732284, 0.0055735361869047, 0.00555806903540505, 0.00559274874028058, 0.00563817399302858, 0.00565523879255872, 0.00564207788967273, 0.00562410297962435, 0.00562391579417518, 0.00564255403720164, 0.00566390704670865, 0.00567187836809211, 0.00566315235985275, 0.00564746206077317, 0.00563841799968331, 0.00564306188826543, 0.00565759778040483, 0.00567148107726653, 0.00567557542953998, 0.00566806210934337, 0.00565492011021424
flux1:, 0.655072463768117, 0.00487833312665488, 0.00489170446884239, 0.00489436001601023, 0.00488797420723647, 0.00488086567607112, 0.00487963674553266, 0.00488359013833963, 0.00488845828002177, 0.00489298046237074, 0.004899727289769, 0.00491133119869978, 0.00492633582471353, 0.00493705038595248, 0.00493488383348334, 0.00492328152782471, 0.00492215703279182, 0.00495109580847849, 0.00500544575085443, 0.00505143201642352, 0.00505369624524055, 0.00502411213923393, 0.00503449213437334, 0.00512689761392324, 0.00520918592965693, 0.0051974460541648, 0.00528506063183325, 0.00537878654453502, 0.00528266771396633, 0.00558361475290548, 0.00601300069429779, 0.00541313936706395, 0.0049123509226011, 0.00549192797074829, 0.00569011410329027, 0.00558015958990084, 0.00562204502850839, 0.00574887460810116, 0.00566022795833244, 0.00569830175005559, 0.0058105636608429, 0.00583617749322784, 0.0057952014751565, 0.00577965874508266, 0.00581480751321678, 0.00586019466647867, 0.00587623456968486, 0.00586218788707583, 0.00584501742875202, 0.00584749478582956, 0.0058690240392244, 0.00589140819141231, 0.00589774861063116, 0.00588586905716169, 0.00586778637315572, 0.00585890372496429, 0.0058662381674085, 0.00588415028985101, 0.00589978243339753, 0.00590285137046961, 0.00589229917006448, 0.00587622187927986
flux1:, 0.655334912671871, 0.0050163525228598, 0.00503071370934823, 0.0050370679297775, 0.00503474129765624, 0.00502953510546284, 0.00502696128154917, 0.00502726030179252, 0.00502862015819307, 0.0050323424610935, 0.00504192531972779, 0.00505849592654466, 0.00507765691347487, 0.00508930736782199, 0.00508448066680674, 0.00506873566532495, 0.00506562183569552, 0.00509729961812773, 0.00515820622204223, 0.00521056798859112, 0.00521506204928591, 0.00518315181139664, 0.00519122503709157, 0.00528651058394666, 0.00537442034100676, 0.00536508595417176, 0.00545891444350134, 0.00556342628462264, 0.00546601646062446, 0.0057804430065998, 0.00622190578727951, 0.00560203521240816, 0.00508684867906377, 0.00568909703130077, 0.00590219990978853, 0.00579051633766106, 0.00583710359338855, 0.00596700771634259, 0.00587176056522992, 0.00591129973546949, 0.00603053607311103, 0.00606010494357608, 0.0060196653091406, 0.00600434361778465, 0.00604018060997403, 0.00608550399226354, 0.00610021205090544, 0.00608487073362624, 0.00606828412567794, 0.00607357173631594, 0.0060984267914712, 0.00612227945353527, 0.00612712752507402, 0.00611183021690136, 0.00609086544092713, 0.00608177165563989, 0.00609180821955246, 0.00611349352429856, 0.00613139226291866, 0.00613372818167451, 0.00612001165734203, 0.00610054563680203
flux1:, 0.655597361575624, 0.0051503069442737, 0.00516558502382781, 0.00517593355162849, 0.00517814834179432, 0.00517521304298051, 0.00517132785056959, 0.00516766237911494, 0.00516506606456405, 0.00516770539187589, 0.00518021650247484, 0.00520218715626312, 0.0052260166690485, 0.00523888898474225, 0.00523130945422041, 0.00521103824176231, 0.00520555743590811, 0.00523993019839446, 0.00530777441953253, 0.00536708697831684, 0.00537424679145025, 0.005340124900206, 0.00534576572303656, 0.00544385526839154, 0.00553744853778534, 0.00553051638182863, 0.00563087219371261, 0.005747153120306, 0.00564892979729227, 0.00597744490081575, 0.0064307455406337, 0.0057909540521343, 0.00526161248994239, 0.0058865010234227, 0.00611533997794143, 0.00600229536910786, 0.00605454042301191, 0.00618774896178836, 0.0060855779331656, 0.00612643941066255, 0.00625267940609217, 0.00628627883581321, 0.00624657108979054, 0.00623181343739563, 0.00626867962677363, 0.00631404849077305, 0.00632719406328126, 0.00631013190354576, 0.00629381868808966, 0.00630196490730344, 0.00633054649895315, 0.00635636545174883, 0.00635998265708836, 0.0063411117295873, 0.00631679697936761, 0.00630703752955517, 0.00631965359866296, 0.00634540995599564, 0.00636609263869234, 0.0063680818311086, 0.0063511936661292, 0.00632793932719672
flux1:, 0.655859810479377, 0.00527947905231794, 0.0052955718410838, 0.00531017036089054, 0.00531738450680204, 0.00531709546991084, 0.00531196477881709, 0.00530405973150371, 0.00529707205221364, 0.00529832572472337, 0.00531381777009476, 0.00534158728361996, 0.00537058790858058, 0.00538498841228112, 0.00537460418825875, 0.00534946398336459, 0.00534125535268255, 0.00537826006068465, 0.00545337771694396, 0.00552017218094138, 0.00553042708467612, 0.00549426159979194, 0.00549742488172956, 0.00559827916948757, 0.00569759224706942, 0.00569300662206358, 0.00580013799951881, 0.00592912837662327, 0.00583062172780832, 0.00617384945041588, 0.00663874841917121, 0.00597924228197039, 0.00543603616511196, 0.00608342694463573, 0.00632880179776667, 0.00621473894160937, 0.00627375802419444, 0.00641063295435036, 0.00630129606576343, 0.0063434171683633, 0.00647671186055582, 0.00651436252342959, 0.00647552464039414, 0.00646169829106354, 0.006500056313395, 0.00654573687097806, 0.00655719407650771, 0.00653798551717466, 0.00652154495338446, 0.00653248477005762, 0.00656513835966024, 0.00659346796178984, 0.00659624112418669, 0.00657376772728019, 0.00654568166619599, 0.00653473537821325, 0.0065496690799964, 0.00657967147586001, 0.00660362722726966, 0.0066057367504354, 0.00658579926518568, 0.0065584406158896
flux1:, 0.65612225938313, 0.00540313354563361, 0.00541990572559911, 0.00543896296449584, 0.00545160349989015, 0.00545433993049628, 0.0054480642319534, 0.00543568657114831, 0.00542389377770283, 0.0054234452137606, 0.005441929953521, 0.00547585436922941, 0.00551050954067374, 0.00552676200936193, 0.00551357074276555, 0.00548327655888951, 0.00547201044906677, 0.00551156660602624, 0.00559423783207428, 0.00566899016335576, 0.00568276256201287, 0.00564478518873269, 0.00564551729810083, 0.00574914212443403, 0.00585419976470802, 0.00585186454689086, 0.00596593952565812, 0.00610853284686983, 0.00601032597013081, 0.00636891961572491, 0.00684519568144564, 0.00616630321982604, 0.00560956516502857, 0.00627923410587515, 0.00654188705234749, 0.00642710664319637, 0.00649413412359457, 0.00663518139491772, 0.00651851427217415, 0.00656190300623851, 0.0067023303040307, 0.00674399591165037, 0.00670608254212186, 0.00669354523717407, 0.00673396302192038, 0.00678038809708404, 0.00679015977090663, 0.00676839894418466, 0.00675134124998865, 0.00676487927900937, 0.00680186972945066, 0.00683328130091856, 0.00683571965291654, 0.00680975779354427, 0.00677755148486089, 0.0067648508676738, 0.00678170272325491, 0.00681598453644702, 0.00684364738798991, 0.00684640917843342, 0.00682368282458465, 0.00679201822391971
flux1:, 0.656384708286884, 0.0055205139980204, 0.00553779549251986, 0.00556146815317014, 0.00557992529542434, 0.00558606690863363, 0.00557878339189517, 0.00556175004711622, 0.00554477038255302, 0.0055422962845951, 0.00556374350410136, 0.00560412738415019, 0.00564489172965484, 0.00566333542889824, 0.00564739408826657, 0.00561173551362055, 0.00559712598479553, 0.00563913566861368, 0.00572957552492934, 0.00581269886673887, 0.00583040550081798, 0.00579091901634425, 0.00578936583715754, 0.00589582327095606, 0.00600665889888384, 0.00600644930214664, 0.00612754215455378, 0.00628458976047999, 0.00618731462727549, 0.0065619797042061, 0.00704945676056106, 0.00635163526470602, 0.00578173767454604, 0.00647339747259591, 0.00675396484800367, 0.00663871582485171, 0.00671504757929341, 0.00686091789979391, 0.00673683189270354, 0.0067815493745827, 0.00692920843438546, 0.00697479135326083, 0.00693774824490374, 0.00692680711320908, 0.00696992679714457, 0.00701769162871114, 0.00702592698821638, 0.00700124780567194, 0.00698299878250279, 0.00699879317262982, 0.00704027626109682, 0.00707534259815392, 0.00707806893245515, 0.0070488878595871, 0.00701231113491195, 0.00699726713124924, 0.00701550814183069, 0.00705394775551534, 0.00708567133868812, 0.00708966380341365, 0.0070645517433506, 0.00702852355383404
flux1:, 0.656647157190637, 0.00563083730220194, 0.00564842379939819, 0.00567681308103695, 0.00570143475493918, 0.00571135820609636, 0.00570324288651465, 0.00568142948957138, 0.00565892480496075, 0.00565410280157964, 0.00567843893700327, 0.00572552633213114, 0.00577281650843381, 0.00579380519957511, 0.00577523983853769, 0.00573409573559092, 0.0057159100262775, 0.00576025656604875, 0.00585860742699571, 0.0059504472370664, 0.00597250012021862, 0.00593188147378335, 0.00592829337809713, 0.00603771563496594, 0.00615439430164087, 0.00615616584596753, 0.00628424624276906, 0.00645656727324971, 0.0063608958071827, 0.00675241616317143, 0.00725099408783264, 0.00653484173700803, 0.00595219986687971, 0.00666552054820149, 0.00696448350593762, 0.00684896138925983, 0.00693589369354957, 0.00708737176546618, 0.00695585772163573, 0.00700200052489141, 0.00715699920126316, 0.00720633533645801, 0.00716997804002006, 0.00716084727727459, 0.00720734372799278, 0.0072571888232739, 0.00726419403339163, 0.00723629142171001, 0.00721620240546222, 0.00723375243953379, 0.00727974530211444, 0.00731901003812592, 0.00732274556033627, 0.00729077783798568, 0.00724970526966735, 0.00723173563970351, 0.00725072128669983, 0.00729303389543079, 0.00732906776752538, 0.00733489453581728, 0.00730794192267554, 0.00726766245182075
flux1:, 0.65690960609439, 0.00573328689462657, 0.00575094196204188, 0.00578409111743636, 0.005815177728829, 0.00582925296873871, 0.00582052295345527, 0.00579387289636075, 0.00576556024010493, 0.00575807588650971, 0.00578518194338151, 0.00583914747615263, 0.00589333402427636, 0.0059172356221158, 0.0058962497525928, 0.00584959937938579, 0.00582766384209367, 0.00587420977537976, 0.00598053595803056, 0.00608136698215946, 0.00610817214294507, 0.0060668703216087, 0.00606160442417285, 0.00617420920893935, 0.00629684948934804, 0.00630044275101816, 0.00643536866582124, 0.00662376052958512, 0.00653039121641379, 0.00693965159284252, 0.00744933579611955, 0.00671560946441345, 0.00612069135817243, 0.00685531482404367, 0.00717295902364587, 0.00705731126893136, 0.00715608575742872, 0.00731406950716262, 0.00717520913923145, 0.00722289938090634, 0.00738534062431106, 0.00743819603486393, 0.00740219660181254, 0.00739496039593623, 0.00744549553345211, 0.00749827954842061, 0.00750452134606126, 0.00747317357864705, 0.00745053837135195, 0.00746917888705842, 0.00751953240836871, 0.00756347578738064, 0.00756901858345021, 0.00753486276876286, 0.00748931796248997, 0.00746787829340323, 0.00748686787053931, 0.00753260225848306, 0.00757306970096976, 0.00758133490357255, 0.00755322119560778, 0.0075089920967365
flux1:, 0.657172054998143, 0.00582700631178511, 0.00584446429969322, 0.00588235666550169, 0.00592015604533336, 0.00593874276242079, 0.00592965849688514, 0.00589819148057984, 0.00586385343242857, 0.00585340570286092, 0.00588311450472388, 0.00594405523948878, 0.00600545585366033, 0.00603265214311731, 0.00600953241177595, 0.00595746206479785, 0.00593166488607037, 0.00598025020283532, 0.00609453510474562, 0.0062045590916241, 0.00623651184250802, 0.00619504056528688, 0.00618856077881325, 0.00630466626554386, 0.00643345760640717, 0.00643869880069886, 0.00658021382409425, 0.00678545852878009, 0.00669509987058635, 0.00712309852762041, 0.00764402263339876, 0.00689366073171251, 0.00628700401426151, 0.00704255083291622, 0.0073789440260206, 0.00726327994467235, 0.00737504322328588, 0.00754051617452438, 0.00739450051107147, 0.00744388944761343, 0.0076138631334924, 0.00766993519787371, 0.00763381944206096, 0.00762840563523746, 0.00768358521771019, 0.00774025215221811, 0.00774635542754191, 0.00771144714189743, 0.00768552678956267, 0.00770443226019581, 0.0077588088895444, 0.00780781225909872, 0.00781600968604211, 0.0077804263962748, 0.00773060294596225, 0.00770521905666668, 0.00772339981813421, 0.00777194009685718, 0.00781681739146704, 0.00782809690665778, 0.00779961962286121, 0.0077519420683939
flux1:, 0.657434503901897, 0.00591109469096839, 0.00592806362256015, 0.00597062073570812, 0.00601532332319692, 0.00603876756707458, 0.00602963464619455, 0.00599345369287641, 0.00595294634638295, 0.00593925120567645, 0.00597134446860469, 0.0060392733714523, 0.00610814777942297, 0.00613903345668587, 0.00611415163757588, 0.00605685666278605, 0.00602714835430719, 0.00607759018143426, 0.00619973600963343, 0.00631907927138147, 0.00635655565469367, 0.00631548188391892, 0.00630835729314784, 0.00642839463132483, 0.0065636077563275, 0.00657030666924168, 0.00671804196782345, 0.00694090490594684, 0.00685425766879761, 0.00730210465259877, 0.00783454177007863, 0.00706868964799305, 0.00645092366331622, 0.0072269926149153, 0.00758198577651836, 0.00746638777086168, 0.00759217037197037, 0.00776617116425621, 0.00761332311048327, 0.00766461040339057, 0.00784219600347202, 0.00790112160999233, 0.00786427785242073, 0.00786044569387174, 0.00792078424237021, 0.00798232951194054, 0.00798907009088122, 0.00795061507276678, 0.00792067020282916, 0.00793887040389945, 0.0079967307653975, 0.00805104257893048, 0.00806275835691866, 0.00802665856062647, 0.00797293573056803, 0.007943236013545, 0.00795975172077089, 0.00801032442440537, 0.00805942214644335, 0.00807423077563604, 0.00804627960589455, 0.00799585307166875
flux1:, 0.65769695280565, 0.00598460555021846, 0.00600076944280712, 0.00604784916788354, 0.00609958364428699, 0.00612821460864441, 0.00611938452860293, 0.00607868043505113, 0.00603193830581194, 0.00601473051382684, 0.006048936625246, 0.00612377840319036, 0.00620032483669136, 0.00623530515782584, 0.00620911597041625, 0.00614689870412947, 0.00611329174916324, 0.00616538651508683, 0.00629521653995865, 0.00642392694138139, 0.00646727203836308, 0.00642720195905034, 0.00642010383999051, 0.00654462522593448, 0.00668661481562601, 0.00669456268445374, 0.00684804341917214, 0.00708926334142383, 0.00700700376621885, 0.00747590337255254, 0.0080202634314571, 0.00724029772473432, 0.00661216832962943, 0.00740833128293168, 0.00778158444194424, 0.00766611735803061, 0.00780683186269967, 0.00799042484466436, 0.00783122101416627, 0.00788468752172663, 0.00806997051004956, 0.00813134275785283, 0.00809304117634471, 0.00809038374925643, 0.00815628109408195, 0.00822372024980219, 0.00823201402257734, 0.00819017629294674, 0.00815550543753581, 0.00817191324500676, 0.00823251420673165, 0.00829222045804721, 0.00830829773805924, 0.00827272239893947, 0.00821567351008906, 0.00818141953699928, 0.00819540301272937, 0.00824709038584221, 0.0083000380206518, 0.00831879346833594, 0.00829231457216865, 0.00824002293050998
flux1:, 0.657959401709403, 0.00604654961311333, 0.00606157010495035, 0.00611296506317607, 0.00617179474426982, 0.00620592155135446, 0.00619779068025513, 0.00615284310225166, 0.00609988076871779, 0.006078914612172, 0.00611490819831514, 0.00619649814117075, 0.00628085117915884, 0.00632033766961614, 0.0062933724909435, 0.00622663720701027, 0.00618920627073037, 0.00624273502942527, 0.00637999820113609, 0.0065180417780144, 0.00656755645418865, 0.00652912081816954, 0.00652281830261092, 0.00665249919844462, 0.00680169978253423, 0.0068106701479978, 0.00696932583557996, 0.00722959723504671, 0.00715236314471413, 0.00764358247151113, 0.00820039563299284, 0.00740794359206382, 0.00677033734649876, 0.00758613341749259, 0.0079771626560549, 0.00786187895966311, 0.00801833249970633, 0.00821258238342013, 0.008047668576969, 0.00810371658355536, 0.00829681810070354, 0.00836021156952657, 0.00831963173922324, 0.00831759090372781, 0.0083893209969723, 0.00846366325034121, 0.00847455230826487, 0.00842966360077565, 0.00838964477476056, 0.00840309505825684, 0.00846550075577697, 0.00853050252252794, 0.00855172466768815, 0.00851781541213849, 0.00845820707486947, 0.00841932061678151, 0.00842992978122698, 0.00848169036704828, 0.00853792633389445, 0.00856091199383256, 0.00853686353849019, 0.0084837482420345
flux1:, 0.658221850613157, 0.0060959017048477, 0.00610941936509721, 0.0061648562747263, 0.00623077659094197, 0.00627068480102369, 0.00626369089243983, 0.00621486563087717, 0.00615577647746948, 0.00613082650501819, 0.00616823084029234, 0.00625631699842578, 0.00634854643093143, 0.00639295039117653, 0.00636580742641223, 0.00629505356629054, 0.00625393732543844, 0.00630867438664966, 0.00645305210732691, 0.00660031009936145, 0.00665623827869346, 0.00662007879484451, 0.00661543281300901, 0.00675106770129719, 0.00690798510947939, 0.00691774030928727, 0.00708091842428744, 0.007360869788956, 0.00728925090068961, 0.00780407928296254, 0.00837396791052937, 0.00757091828702573, 0.00692488295869661, 0.00775981622845232, 0.0081680545451964, 0.00805299454741677, 0.0082259076809702, 0.00843185969999056, 0.00826205492435831, 0.00832124710445217, 0.00852236299143522, 0.00858736608847835, 0.00854362936245871, 0.00854151899364617, 0.00861922885756364, 0.00870145556888694, 0.00871609131330777, 0.00866866280116821, 0.00862279481806013, 0.00863209191713791, 0.0086951978085829, 0.00876519800650613, 0.00879224919720096, 0.00876121042239112, 0.00869999119859534, 0.00865657571140011, 0.00866303223749176, 0.00871372981443065, 0.00877249952293202, 0.00879982916415202, 0.00877913046886754, 0.00872635176952037
flux1:, 0.65848429951691, 0.00613161100559958, 0.00614324714701157, 0.00620238786722495, 0.00627532519399519, 0.00632127269426171, 0.00631588845847855, 0.006263630986773, 0.006198583885673, 0.00616944684766166, 0.00620783988576046, 0.00630208855723344, 0.00640219886782419, 0.0064519227388997, 0.00642525454185434, 0.00635106935837119, 0.00630647436517092, 0.00636219878787054, 0.00651331362509865, 0.00666958110129281, 0.00673209968806389, 0.0066988575340511, 0.00669681236712325, 0.0068393043088353, 0.00700450578156538, 0.00701481070123818, 0.00718179279324498, 0.00748196560636448, 0.00741649850506591, 0.00795620440422766, 0.00853984791487843, 0.0077283513022445, 0.0070751104760704, 0.00792865473922326, 0.00835351747543718, 0.00823870559350533, 0.00842872851586111, 0.00864739379747621, 0.00847367944665887, 0.00853676723050597, 0.00874620991201976, 0.00881246147969186, 0.00876466470991364, 0.00876169710217652, 0.00884541175730003, 0.00893645819951327, 0.00895608070067849, 0.00890680690485852, 0.00885474666068535, 0.00885871684695741, 0.00892128547698545, 0.00899578613150888, 0.00902921413431997, 0.00900226782900015, 0.00894054559352762, 0.00889290023376209, 0.00889452943450285, 0.00894297086299429, 0.00900333551390524, 0.00903492374595654, 0.00901840157917588, 0.00896718981076137
flux1:, 0.658746748420663, 0.00615261338581619, 0.00616197345723017, 0.0062244185125835, 0.00630423046912225, 0.00635644239955316, 0.00635316595053692, 0.00629799168161751, 0.00622722671404589, 0.00619372574250801, 0.00623265008397929, 0.00633265422556372, 0.00644058433004226, 0.00649601128742929, 0.00647051062456514, 0.00639356193629201, 0.00634576816531818, 0.00640227715227101, 0.00655970328587193, 0.00672469062821762, 0.00679390372787267, 0.00676421043063486, 0.00676578206406207, 0.00691612708003953, 0.0070902330658926, 0.00710087625298293, 0.00727089597319784, 0.00759172959485331, 0.00753289695351081, 0.00809868911849728, 0.00869678682709605, 0.00787924513914406, 0.00722020606693153, 0.00809181833337886, 0.00853276406622058, 0.00841820365882424, 0.00862592211148627, 0.00885826650695099, 0.00868175988652616, 0.00874969342260558, 0.00896792890647339, 0.00903515547082928, 0.00898240320148983, 0.00897771394537284, 0.0090673423823866, 0.00916807989346667, 0.00919399233672308, 0.00914374554727945, 0.00908533782811286, 0.00908288265248561, 0.0091435886733868, 0.0092218991447705, 0.00926208264149181, 0.00924041803410534, 0.00917942616520735, 0.00912805056591156, 0.00912432049688576, 0.00916930213547605, 0.00923016048276355, 0.00926570313370049, 0.00925403953050802, 0.00920563935386141
flux1:, 0.659009197324416, 0.00615784431604292, 0.00616452394265479, 0.00622981907888966, 0.00631629621954821, 0.00637495867420583, 0.00637430102825081, 0.0063167831727603, 0.00624060749606945, 0.00620259913654955, 0.00624157568541201, 0.00634686557231134, 0.00646248856488744, 0.00652397092925745, 0.00650035586072671, 0.00642138502270186, 0.00637075205013603, 0.00642787494465599, 0.0065911501353535, 0.00676448839720166, 0.0068404266461606, 0.00681489674992253, 0.00682115729522235, 0.00698042505350494, 0.00716410484374899, 0.00717492548065891, 0.00734718812089186, 0.00768901469521819, 0.00763724764775429, 0.00823024603870367, 0.00884348271086717, 0.00802252931190292, 0.00735928460800709, 0.00824842680997691, 0.00870500690187831, 0.00859067716744527, 0.00881660388158876, 0.00906353767788031, 0.00888545185671426, 0.00895936710571928, 0.00918703986890924, 0.00925508979715333, 0.00919652327660656, 0.0091891915440118, 0.00928452945224031, 0.00939574487238271, 0.00942928191264499, 0.00937909613994552, 0.00931439333393332, 0.00930453989520636, 0.00936202121594199, 0.00944327701361048, 0.00949039976039799, 0.00947512061068126, 0.00941617406534818, 0.00936176243791676, 0.00935231959171336, 0.00939268073868608, 0.00945280495247698, 0.00949177308793744, 0.00948545935182459, 0.00944107042641766
flux1:, 0.65927164622817, 0.00614625102339853, 0.0061498454667053, 0.00621749138771716, 0.00631036000705513, 0.00637561239615365, 0.00637808254120467, 0.00631883858814921, 0.00623762330703086, 0.00619500742542754, 0.00623355194439985, 0.00634360723490135, 0.00646673004970596, 0.00653457720285931, 0.00651357597108977, 0.00643339058765324, 0.00638036289517327, 0.00643797439446277, 0.00660661323148141, 0.00678786385102027, 0.00687048866072828, 0.00684971299165268, 0.00686177074447648, 0.00703108312023705, 0.00722505501925058, 0.00723597291372561, 0.00740967628540345, 0.00777272781181203, 0.00772841004913605, 0.00834962945692917, 0.00897864684197379, 0.00815712027432457, 0.00749144528136144, 0.00839761139608196, 0.00886950512237535, 0.00875536363884588, 0.00899991581610764, 0.00926228179245559, 0.00908387617167718, 0.00916505903364355, 0.00940299967045879, 0.00947187109450209, 0.00940669390705492, 0.00939575745913487, 0.0094964843258418, 0.00961885446646396, 0.00966134379559952, 0.00961238814070681, 0.00954165837814566, 0.00952360324296383, 0.00957651502148279, 0.00965970622520455, 0.00971374001716139, 0.00970581282121099, 0.00965025602666195, 0.0095936796656299, 0.00957837820343168, 0.00961305872416845, 0.00967114396726417, 0.00971279422012609, 0.00971209547831699, 0.00967281325224835
flux1:, 0.659534095131923, 0.00611680314707701, 0.00611692042242924, 0.00618638536204689, 0.00628531096747769, 0.00635723711259898, 0.00636332543074579, 0.00630300326120783, 0.00621718172478725, 0.00616991369065653, 0.00620755505052008, 0.00632181738723342, 0.00645218044357099, 0.00652664691160528, 0.00650898287922108, 0.00642844837780458, 0.00637355817147569, 0.00643158954192792, 0.00660509765802064, 0.00679376630605979, 0.00688297790389312, 0.00686751600977128, 0.00688649118589131, 0.00706699997495746, 0.0072720350410753, 0.00728308003734938, 0.00745743668268409, 0.00784186383577739, 0.00780533607152281, 0.0084556822141236, 0.00910105773766932, 0.00828197268537724, 0.00761582098461924, 0.00853856511430402, 0.00902560149057146, 0.00891159515787286, 0.00917506317357548, 0.00945362135886182, 0.00927614881036796, 0.00936598055302628, 0.00961519426961705, 0.00968505476435225, 0.00961255618182489, 0.00959702290722754, 0.00970269376221658, 0.00983675438665619, 0.00988947175376355, 0.00984301401394401, 0.0097667374793256, 0.00973988203250903, 0.00978695054107264, 0.00987095846655983, 0.00993165645158352, 0.00993186297054581, 0.00988101218101728, 0.00982329011361141, 0.00980221146077631, 0.00983030962253613, 0.0098850352195527, 0.00992843752777339, 0.00993337136375608, 0.0099001315894031
flux1:, 0.659796544035676, 0.00606850201827664, 0.00606477924361098, 0.00613551353964264, 0.00624010445271947, 0.00631872268116676, 0.00632888364605094, 0.00626814809033342, 0.00617821551954884, 0.00612631954850071, 0.00616261826006946, 0.00628050364864731, 0.00641778067470507, 0.0064990549124376, 0.00648543148479101, 0.00640546054845692, 0.00634932675916994, 0.00640777421302841, 0.00658566305183578, 0.00678121668606438, 0.00687686421370867, 0.00686723476642811, 0.0068942315117364, 0.00708709602045735, 0.00730402294734787, 0.00731536014570858, 0.00748962091742767, 0.00789552069727092, 0.00786708459684299, 0.00854735949975801, 0.00920959110534257, 0.00839611002938779, 0.00773160948269022, 0.00867056974603927, 0.00917274075844632, 0.00905882635252422, 0.00934134237784528, 0.00963675138547915, 0.00946140801544586, 0.00956129961776496, 0.00982293721067702, 0.00989413460907624, 0.00981371254905953, 0.00979257228337684, 0.00990260709229418, 0.010048718087179, 0.0101128372325217, 0.0100701993992303, 0.00998905361819411, 0.0099530297604301, 0.00999310378150633, 0.0100767443746186, 0.0101436457339576, 0.0101525430699718, 0.0101076263217735, 0.01004988461879, 0.0100233445377273, 0.0100441703333132, 0.0100942687726369, 0.0101383507858963, 0.0101486822171823, 0.010122212473391
flux1:, 0.660058992939429, 0.00600038966885503, 0.00599251156520492, 0.00606396303342869, 0.00617377358704315, 0.00625902625885371, 0.00627366132984886, 0.00621318165964526, 0.00611969553415555, 0.00606327776490324, 0.00609784341046825, 0.00621875381974996, 0.00636255211305481, 0.00645074633944595, 0.00644183163239773, 0.00636337068857084, 0.00630669340139087, 0.00636562326764901, 0.00654742486077345, 0.00674931050277291, 0.00685120224874889, 0.00684787079372402, 0.00688394658324452, 0.00709031114753116, 0.00732001894894679, 0.007331966826801, 0.0075054457658185, 0.0079328931892598, 0.00791281454259211, 0.00862372593755244, 0.00930322034268735, 0.00849862819202488, 0.0078380790952374, 0.00879299265024605, 0.00931046463935918, 0.00919663825100707, 0.00949815492970656, 0.00981095150692084, 0.00963883403376861, 0.0097501586209599, 0.0100254746440628, 0.0100985396914669, 0.0100097252220357, 0.00998196646121879, 0.0100956422505389, 0.0102539527861561, 0.0103304930081859, 0.0102930009548578, 0.0102078365749547, 0.0101625226478074, 0.0101946207819368, 0.0102766932286686, 0.0103491396634141, 0.0103670306326737, 0.0103291286456603, 0.0102725497318611, 0.0102410906978685, 0.0102542097731314, 0.0102985385322611, 0.0103421441474927, 0.0103573977583817, 0.0103381787850183
flux1:, 0.660321441843183, 0.00591155953120918, 0.00589927749670357, 0.00597090623238179, 0.00608543914131227, 0.00617718215951505, 0.00619662367283438, 0.00613706216797726, 0.00604064247695576, 0.00597990231893406, 0.00601240873740654, 0.00613574260250188, 0.00628560397340073, 0.00638074522107876, 0.00637715624012814, 0.00630116867186985, 0.0062447189664752, 0.00630426973491182, 0.00648955081124835, 0.00669721427318166, 0.00680512639381319, 0.00680849066143727, 0.00685462457447677, 0.00707559546091278, 0.0073190304884251, 0.00733207024859491, 0.00750417043602447, 0.00795324866441273, 0.00794176031904425, 0.00868392911578927, 0.0093809899298401, 0.00858867275225169, 0.00793454836055979, 0.00890525439342533, 0.00943838433237113, 0.0093247170920649, 0.00964500537886332, 0.00997558535352293, 0.00980765905072596, 0.00993169105451301, 0.010221995756303, 0.0102976382480994, 0.0102001228635905, 0.0101647584998029, 0.0102812101579493, 0.0104516291311847, 0.0105414042302288, 0.0105103342566991, 0.0104221431310694, 0.0103676705410742, 0.0103910234069964, 0.0104703624989806, 0.010547526368377, 0.0105744422407333, 0.0105444335707019, 0.0104901976679488, 0.0104545654530499, 0.0104598292295221, 0.0104974397763348, 0.0105393977875133, 0.0105588863932475, 0.0105471255106097
flux1:, 0.660583890746936, 0.00580117131514471, 0.0057843212591794, 0.00585561256375358, 0.00597432024434936, 0.00607231315461028, 0.00609680981168182, 0.00603881124333986, 0.00594013959691845, 0.00587537810276307, 0.00590557555573562, 0.00603073707409178, 0.00618613963615642, 0.00628816203743125, 0.00629044831539124, 0.00621789467654816, 0.00616250056061341, 0.0062228821776618, 0.00641125680318415, 0.00662415961470874, 0.0067378423434669, 0.00674821619004566, 0.00680527769389466, 0.00704189846249702, 0.00730005295169092, 0.00731482886885644, 0.00748506857022144, 0.00795589227381035, 0.00795319792979457, 0.008727158676911, 0.00944197112295645, 0.0086653976890985, 0.00802034588551799, 0.00900677561229939, 0.00955613695310103, 0.00944281306837617, 0.0097814850464793, 0.0101300897783728, 0.00996716744815063, 0.0101050346745776, 0.0104116465745909, 0.0104907469845454, 0.010384412559122, 0.0103405170053864, 0.0104587520689708, 0.0106409295835924, 0.0107445024815196, 0.0107210274707102, 0.0106309047503634, 0.010567655903324, 0.0105817425174257, 0.0106572733031979, 0.0107381966779934, 0.0107738935674057, 0.0107524070583447, 0.0107016285896277, 0.0106627332760732, 0.0106602919252468, 0.0106904903228703, 0.0107296882361858, 0.0107525562438108, 0.0107481746022957
flux1:, 0.660846339650689, 0.00566847258723132, 0.00564698979092845, 0.00571746421977743, 0.00583974908767173, 0.00594364637096743, 0.00597335070452058, 0.00591753240165762, 0.00581734912034256, 0.0057489735436977, 0.00577669749745624, 0.00590310473521226, 0.00606346557520786, 0.00617220384333525, 0.00618083078651409, 0.00611264690152634, 0.00605917650449393, 0.00612066737266575, 0.00631180722043056, 0.00652944031151689, 0.0066486214863213, 0.00666621918720936, 0.0067349389505989, 0.00698816330509661, 0.00726205394119516, 0.00727936577912099, 0.00744740380091706, 0.00794013205391865, 0.007946412293744, 0.00875260371145385, 0.00948521402719615, 0.00872791819340751, 0.00809476180549346, 0.00909691692775406, 0.00966333608338723, 0.00955068865362836, 0.00990724635324205, 0.0102739588365573, 0.0101166889785032, 0.0102693400647223, 0.0105935447268714, 0.0106771430706648, 0.010562092800705, 0.0105088502177895, 0.0106277809009494, 0.0108211057924792, 0.0109387530745673, 0.010923890871601, 0.0108329924490595, 0.0107615903437076, 0.010766167910235, 0.0108369610075121, 0.01092060434372, 0.0109645737443491, 0.0109519509308181, 0.0109056132455579, 0.0108644762691297, 0.0108547726834019, 0.0108771669752447, 0.0109126247427761, 0.0109379035114874, 0.0109405384200861
flux1:, 0.661108788554442, 0.00551282909282989, 0.00548675873501578, 0.00555597872637526, 0.00568119276455637, 0.0057905368811241, 0.00582549489638884, 0.00577243704259053, 0.0056715356447136, 0.00560005982612741, 0.0056252363246505, 0.00575232816828414, 0.00591700678037475, 0.00603219086592335, 0.00604752339605276, 0.00598459765227171, 0.00593394099591632, 0.00599688295321056, 0.00619052424173426, 0.0064124174254937, 0.00653680395165665, 0.0065617268582603, 0.00664267077584134, 0.00691333220124607, 0.00720396880150713, 0.00722475822392043, 0.00739041704369945, 0.00790525423410331, 0.00792067603484443, 0.00875942162029707, 0.00950971124878906, 0.00877527209051095, 0.0081570046593335, 0.00917492774215654, 0.00975952803098826, 0.00964806847688918, 0.0100219745300048, 0.0104067283969922, 0.0102555891877685, 0.0104237749358917, 0.0107667929732993, 0.0108560758792374, 0.0107326630576119, 0.0106694234657135, 0.0107879161481245, 0.0109915327089243, 0.0111232226582319, 0.0111177889895102, 0.0110272852118516, 0.0109485745463897, 0.0109437005166943, 0.0110090261308052, 0.0110943247416476, 0.0111458179879471, 0.0111420876281764, 0.0111009797356509, 0.011058669813962, 0.0110424143912996, 0.0110569451978945, 0.011087883922709, 0.0111145559447949, 0.0111235790412616
flux1:, 0.661371237458196, 0.00533376493422422, 0.00530326750183326, 0.00537084057890153, 0.00549828469554474, 0.00561250137117527, 0.00565264445465338, 0.00560288038853611, 0.00550209929166801, 0.00542813994991648, 0.00545078774725739, 0.0055780296456815, 0.00574633188490492, 0.00586758287685916, 0.00588987023203966, 0.00583302151649191, 0.00578607195663779, 0.00585086313275077, 0.00604680925231881, 0.00627253608654486, 0.00640181449075153, 0.00643404190784843, 0.0065275890265455, 0.00681636703897596, 0.00712471297973322, 0.00715004609187178, 0.00731333107536099, 0.00785051664618798, 0.0078752471093448, 0.00874672874565374, 0.00951438565395677, 0.00880640259481816, 0.0082061764669319, 0.00923991791440384, 0.00984416398257173, 0.00973460213140915, 0.0101253637201749, 0.0105279667315322, 0.0103832620120607, 0.0105675258168279, 0.0109304901048368, 0.0110267760287728, 0.0108956265404805, 0.0108219640798667, 0.0109389031010609, 0.0111517475660376, 0.0112971340772042, 0.0113017019900827, 0.0112127282801889, 0.0111277474347428, 0.011113792152128, 0.0111731703767619, 0.0112590963854975, 0.0113171622116838, 0.0113220286481538, 0.0112866877478732, 0.0112442495231803, 0.011222377178636, 0.0112293294469966, 0.0112552308551083, 0.0112822994176546, 0.0112968509158091
flux1:, 0.661633686361949, 0.00513101254629905, 0.00509636400199418, 0.00516194302794977, 0.00529086687420161, 0.00540926305099352, 0.00545440222781614, 0.00540840874462231, 0.00530862037806571, 0.00523288966696736, 0.00525311929825875, 0.00538000757421278, 0.00555118980240186, 0.0056780172681126, 0.00570737996239592, 0.00565733752056296, 0.00561497342425105, 0.00568205838630161, 0.00588017725985628, 0.00610935530767727, 0.00624319268596417, 0.00628257825781065, 0.00638890276455028, 0.00669628623615315, 0.00702321334907326, 0.0070542610669657, 0.00721537400165618, 0.0077751637370559, 0.00780938797665868, 0.00871361768228806, 0.00949810900543357, 0.00882017020935189, 0.00824127466561708, 0.00929086110700173, 0.00991659442270513, 0.0098098480252986, 0.010217103001724, 0.0106372745234586, 0.0104991287828603, 0.0106997996410351, 0.0110837389214255, 0.0111884604606348, 0.0110504847226605, 0.0109662508226304, 0.0110806104847862, 0.0113014650302945, 0.0114598983157371, 0.0114747658285641, 0.0113883708804774, 0.0112983139000703, 0.011275961652557, 0.0113292061185978, 0.0114148331179499, 0.0114783670018154, 0.0114912135766846, 0.0114618770571638, 0.0114202568782593, 0.0113938689945703, 0.0113938643294013, 0.0114145177628682, 0.0114410787823974, 0.0114601173962453
flux1:, 0.661896135265702, 0.00490457125965788, 0.00486615842211793, 0.00492943973128738, 0.00505904269801835, 0.0051808075136951, 0.00523063020304491, 0.00518881810601992, 0.00509091590014375, 0.00501421066363136, 0.00503222047753056, 0.00515828479608851, 0.00533155787628516, 0.00546335895114617, 0.00549977884815045, 0.00545716489778522, 0.0054202314265697, 0.00549008757058963, 0.00569030286965377, 0.00592258962354405, 0.00606063600639354, 0.0061069100495853, 0.00622596702164132, 0.00655221563052614, 0.00689845671408697, 0.00693647371374177, 0.00709581898958158, 0.00767846156017347, 0.00772240377794293, 0.00865919965482082, 0.00945975088256514, 0.00881539480551377, 0.00826122337026683, 0.00932663135293931, 0.00997608695423756, 0.00987328125009919, 0.0102968750646353, 0.0107342949621762, 0.0106026460871465, 0.0108198279146671, 0.0112256521654427, 0.0113403337982556, 0.0111967245779912, 0.0111020886693878, 0.0112130054789796, 0.0114405650422853, 0.0116111185457323, 0.0116362860065456, 0.0115533786242991, 0.0114595465304123, 0.0114297826155543, 0.0114770341401635, 0.0115616013794649, 0.0116294049420061, 0.0116493132348172, 0.0116258834989916, 0.0115858569589808, 0.0115561518556447, 0.0115501221002997, 0.0115656567255988, 0.0115909695194838, 0.0116133368639074
flux1:, 0.662158584169456, 0.00465477237874775, 0.00461308435939718, 0.00467380472197785, 0.00480323877445377, 0.00492744788899578, 0.00498151741742713, 0.00494422276909876, 0.00484910658095549, 0.00477229460398255, 0.00478836351737871, 0.00491316694277388, 0.00508769978628445, 0.00522376039296115, 0.00526707463003147, 0.00523238996657079, 0.00520168016861906, 0.00527479901693436, 0.00547707447471347, 0.00571215920944218, 0.00585405173132612, 0.00590682901301806, 0.00603834333788705, 0.00638344858373614, 0.00674955035466892, 0.00679585217882854, 0.00695403422110858, 0.00755974657887582, 0.00761369251449057, 0.00858266434850861, 0.00939825018439803, 0.00879092197660318, 0.00826492972439737, 0.00934606690384156, 0.0100218633098855, 0.00992432275847033, 0.0103643669010729, 0.0108187316517863, 0.0106933224963764, 0.0109268756103615, 0.0113553581961828, 0.0114815877121768, 0.0113338017348819, 0.0112292734438469, 0.0113361102244762, 0.0115690558518867, 0.0117505675150902, 0.0117857260769872, 0.0117070224637491, 0.0116107639491995, 0.0115748455961991, 0.0116165923152887, 0.0116995649103074, 0.011770413251178, 0.011796198421296, 0.0117782234205458, 0.01174032910587, 0.0117085250175907, 0.0116976686100494, 0.0117085692756916, 0.0117321230153814, 0.0117566202983973
flux1:, 0.662421033073209, 0.00438234832612192, 0.00433796498924271, 0.00439589827612668, 0.00452427312914569, 0.00464989667554697, 0.0047076549088321, 0.00467513152435516, 0.00458369196678691, 0.00450769523785255, 0.0045221716982015, 0.00464530769970851, 0.00482023016749388, 0.00495972873713723, 0.00500962789193712, 0.00498324012980041, 0.0049594740867498, 0.00503633611693136, 0.00524065235244439, 0.00547824395675161, 0.00562361238449522, 0.0056824040227032, 0.00582586181006221, 0.00618950914028548, 0.00657578750578138, 0.00663172433164269, 0.0067895352974404, 0.00741847931766316, 0.00748279765700203, 0.00848334562300033, 0.00931269644422091, 0.00874570237658367, 0.00825135556308674, 0.00934804953604573, 0.0100531472190956, 0.00996238232082506, 0.0104192887621649, 0.010890369703101, 0.0107707417124334, 0.011020255808384, 0.0114720086118594, 0.0116114010689085, 0.0114611242744941, 0.01134755348077, 0.0114499481217821, 0.0116870200791823, 0.0118781452481636, 0.0119226778292734, 0.0118486520565963, 0.0117512948161972, 0.0117107046011872, 0.0117477852669758, 0.0118289067171652, 0.0119016211431102, 0.0119318830976935, 0.0119185548485371, 0.0118830383410059, 0.0118502929360441, 0.011836016036211, 0.0118431216746593, 0.0118646940924569, 0.0118901677763984
flux1:, 0.662683481976962, 0.00408850357230549, 0.0040420818420481, 0.00409703597731013, 0.00422342688961687, 0.00434934127036729, 0.00441011476534038, 0.00438252844459832, 0.004295630350926, 0.00422140502809852, 0.0042346914792619, 0.00435577729467741, 0.00453018237390152, 0.00467219634689557, 0.00472822684474508, 0.00471036050292388, 0.0046941611671781, 0.00477520307128365, 0.00498152656314803, 0.00522133705413817, 0.00536980940175517, 0.00543403702661959, 0.00558867895171935, 0.00597021234833795, 0.00637671058769082, 0.00644363548630537, 0.00660203271375087, 0.00725429354688639, 0.00732945360538486, 0.00836078059836775, 0.00920240638565548, 0.00867887023875444, 0.0082195915578203, 0.00933158462195303, 0.0100692128922282, 0.00998690495253559, 0.0104613955884582, 0.010949094196591, 0.0108345877914747, 0.0110993496731128, 0.0115747898417927, 0.0117289439972385, 0.0115780423319509, 0.0114565965229905, 0.0115544904966935, 0.0117945550398248, 0.0119938279156893, 0.0120468239305474, 0.011977665203735, 0.0118804406435875, 0.0118368223451806, 0.0118704101052737, 0.0119497433541977, 0.0120232664722463, 0.0120564558914011, 0.0120466285306816, 0.0120134001594079, 0.0119807304557961, 0.0119645750394756, 0.0119690587347915, 0.0119887633561141, 0.0120141952655833
flux1:, 0.662945930880715, 0.00377498566722868, 0.00372724416302748, 0.00377905856485665, 0.00390251678000573, 0.00402752044450669, 0.0040905304681946, 0.00406795529172634, 0.00398642025582514, 0.0039149327832951, 0.0039274649097626, 0.00404613084676734, 0.0042190761316336, 0.00436259134085178, 0.00442416174158819, 0.00441488921082097, 0.00440675385620258, 0.00449232768958526, 0.00470057181900507, 0.00494229489276391, 0.00509350122616034, 0.00516251137388101, 0.00532732765018015, 0.00572571760175094, 0.00615216676450224, 0.00623139621055017, 0.00639146939510863, 0.00706703383198354, 0.00715361692732468, 0.00821475187288853, 0.00906698300962123, 0.00858980817765804, 0.0081689211540381, 0.00929586805670306, 0.0100694246351485, 0.00999741041769059, 0.0104905046361604, 0.0109949004951424, 0.0108846672601839, 0.0111636299558237, 0.011662939974867, 0.0118333885557543, 0.0116838478756956, 0.0115559692140133, 0.0116496140309169, 0.0118917192860759, 0.0120976198677375, 0.0121579047868569, 0.0120934857267322, 0.0119974513105545, 0.0119525298383162, 0.0119840948801764, 0.0120620483138802, 0.0121355179204178, 0.0121700153240631, 0.0121622434365227, 0.0121308527036343, 0.0120990590400555, 0.0120826202768158, 0.0120859502644556, 0.0121042681328478, 0.0121288643692266
flux1:, 0.663208379784469, 0.0034441554263006, 0.00339585748782403, 0.00344440080864072, 0.00356396643209288, 0.0036867996404689, 0.00375117624512984, 0.0037335930091255, 0.00365818069745818, 0.00359037946144661, 0.00360259967967443, 0.0037184742107923, 0.00388898278647192, 0.00403290559615863, 0.00409929614118875, 0.00409852870109143, 0.00409879554997821, 0.00418911999744324, 0.00439909841906509, 0.00464238216748665, 0.00479595442257418, 0.00486903132655269, 0.00504275831259713, 0.00545657356797055, 0.00590235347803138, 0.0059951184484508, 0.00615804695818976, 0.00685677830776442, 0.00695548064045177, 0.00804530747429266, 0.00890634945921769, 0.00847818939195735, 0.0080988648232277, 0.00924033027179007, 0.0100532612619977, 0.00999351798348396, 0.0105065042023597, 0.01102789257811, 0.0109209233324353, 0.0112126851846749, 0.0117357709300252, 0.011923927517282, 0.011777787215398, 0.0116451340359512, 0.0117350768154871, 0.0119784952238096, 0.0121895189990011, 0.0122556993191398, 0.0121955595914283, 0.0121015243246139, 0.0120570131775341, 0.0120882640444567, 0.0121655992302117, 0.012238416884004, 0.0122726219265264, 0.0122652189467972, 0.0122348480036387, 0.0122044456409474, 0.0121892811308238, 0.0121931622779563, 0.012210954021716, 0.0122342261839781
flux1:, 0.663470828688222, 0.00309905579544925, 0.0030509906017148, 0.00309615828903518, 0.00321087520525619, 0.0033302436102943, 0.00339504370974884, 0.00338234031970072, 0.0033137281574095, 0.00325051026636775, 0.0032628353412046, 0.00337552618843106, 0.0035425870334612, 0.00368575885774976, 0.00375613353755675, 0.00376361198456629, 0.00377242244127034, 0.00386752728666931, 0.00407890028351186, 0.00432331321704161, 0.00447887897679049, 0.00455525437499196, 0.00473637307625765, 0.00516375610540934, 0.00562785506910514, 0.00573524219658781, 0.00590224329707296, 0.00662384833085253, 0.00673547379014501, 0.00785275925754606, 0.00872075661293308, 0.00834399439654334, 0.00800920053468357, 0.00916465392882297, 0.0100203236716403, 0.00997495311040419, 0.0105093508792796, 0.0110482682410475, 0.0109434389583193, 0.0112462412744265, 0.0117926947737391, 0.0119998011578262, 0.0118590863433553, 0.0117234649748171, 0.0118105166354747, 0.012054773348427, 0.0122695013531744, 0.0123400247872988, 0.012283373900137, 0.0121918331565215, 0.0121493345551083, 0.0121821395780193, 0.0122599582287438, 0.0123318479456436, 0.0123642750285735, 0.0123553904670359, 0.0123248684845267, 0.012296030517511, 0.0122835645167185, 0.0122898604684084, 0.0123083548407188, 0.0123301866317811
flux1:, 0.663733277591975, 0.00274347869388642, 0.00269644001692612, 0.00273815110762549, 0.00284708343213486, 0.00296168510711582, 0.00302591421746093, 0.00301788767711014, 0.0029566486325309, 0.00289882186870781, 0.00291160511412718, 0.00302067687944816, 0.00318324487044386, 0.0033244584688106, 0.00339787888844479, 0.00341316388485639, 0.00343042172413412, 0.00353008743100393, 0.00374230236377428, 0.00398729218010192, 0.00414446084671215, 0.00422331998783199, 0.00441005683897187, 0.00484870265567838, 0.00532967441470565, 0.00545255810973209, 0.00562482714526383, 0.00636881088201881, 0.00649425285400581, 0.00763766621233581, 0.00851077001260013, 0.00818750581092213, 0.00789996246906325, 0.00906876878056932, 0.00997032894392367, 0.00994153802014019, 0.0104990559796685, 0.0110562929970715, 0.0109524277058042, 0.0112641775453906, 0.0118332518406665, 0.0120603302137021, 0.0119269867089235, 0.0117902794228604, 0.0118754701911808, 0.0121203582109604, 0.0123375252911662, 0.012410754920275, 0.0123564968634726, 0.0122675827512612, 0.0122284868731123, 0.0122647788418928, 0.0123444874554848, 0.0124155397281542, 0.0124449149299571, 0.0124326279969245, 0.0124004676805437, 0.0123729831789272, 0.0123644098484801, 0.0123750471648209, 0.0123958030564118, 0.0124164955276762
flux1:, 0.663995726495728, 0.00238202787521663, 0.002336790118532, 0.00237498278704308, 0.00247723232757991, 0.00258578766063361, 0.00264842470782756, 0.00264478429479341, 0.00259136284494845, 0.00253960351615258, 0.00255309271784664, 0.00265804195764995, 0.00281503750673717, 0.00295305429088577, 0.00302849473568461, 0.00305095756000154, 0.00307628721617459, 0.00317998220786977, 0.00339220967562587, 0.00363705480359753, 0.003795395355498, 0.0038758789000003, 0.00406620917049843, 0.00451334719766771, 0.00500926477695486, 0.00514823270965172, 0.00532687650504546, 0.00609248202989868, 0.00623269388733867, 0.00740081299575531, 0.00827724657384373, 0.00800928982926554, 0.00777142524015162, 0.0089528328100576, 0.0099030982751757, 0.00989317270816129, 0.0104756648410281, 0.0110522670913314, 0.0109482139265203, 0.0112665350000626, 0.0118571375692896, 0.012104951732514, 0.0119807870231432, 0.011844880731951, 0.0119294075951046, 0.0121749910453541, 0.0123935500798888, 0.0124678499234018, 0.0124146306444559, 0.0123280833362544, 0.0122934737731146, 0.0123351425116007, 0.0124183943595751, 0.0124890908163284, 0.0125144441931448, 0.0124968701213951, 0.0124613268547952, 0.0124345783692302, 0.0124307692403802, 0.0124476265123451, 0.0124724669821975, 0.0124927565332429
flux1:, 0.664258175399482, 0.00202017343612955, 0.00197746500596843, 0.00201209069738462, 0.00210681496100468, 0.00220809866178464, 0.00226812308126111, 0.002268494428307, 0.00222318134740867, 0.00217798957617698, 0.00219228246147218, 0.00229251140555342, 0.00244281972936199, 0.0025763872537729, 0.00265275054404169, 0.0026815653846312, 0.00271427202973829, 0.00282109074005373, 0.00303215862157069, 0.00327591339134747, 0.0034349237884726, 0.00351612564614839, 0.00370777962089772, 0.0041601586229486, 0.00466856627188542, 0.00482384183306039, 0.00500980678279532, 0.00579593967491729, 0.00595189410727838, 0.00714319491560274, 0.00802131327004483, 0.00781017546210354, 0.0076240839009849, 0.00881721165437039, 0.00981854795394105, 0.00982981575376742, 0.0104392348443646, 0.0110364915758189, 0.010931205697884, 0.0112535159431127, 0.0118642247782157, 0.0121332536996148, 0.0120198856207107, 0.011886604107812, 0.0119717736873945, 0.0122183803372592, 0.0124375597943705, 0.0125113878888749, 0.0124576645933401, 0.0123728285915912, 0.0123434011367031, 0.012392179890173, 0.0124807954682097, 0.0125520100499547, 0.0125727567237698, 0.0125481607767721, 0.0125073138252555, 0.0124802783547592, 0.0124817003899744, 0.0125064873707397, 0.0125374064340086, 0.0125584512564572
flux1:, 0.664520624303235, 0.00166429022193733, 0.00162476490604443, 0.00165578133709797, 0.00174221174847222, 0.00183508610649982, 0.00189150641334343, 0.00189543651077858, 0.00185834380374727, 0.00181999860819616, 0.00183499830601973, 0.00192978868651006, 0.00207225874820217, 0.00220012762282734, 0.00227626155132307, 0.00231040075403277, 0.00234943508676767, 0.00245804013420817, 0.00266636826607165, 0.00290780351576542, 0.00306687267287792, 0.00314783395443496, 0.00333830576864098, 0.00379218247658784, 0.00431004856151017, 0.00448141469796855, 0.00467541124745251, 0.00548055107064384, 0.00565318876522096, 0.0068660182766696, 0.00774435815982632, 0.00759124183593052, 0.00745864001626864, 0.0086624677455671, 0.00971669185741786, 0.0097514744942309, 0.0103898186226517, 0.0110092395297279, 0.0109018651881924, 0.0112254753429778, 0.0118545785051425, 0.0121450042362803, 0.0120438179643488, 0.0119148585242922, 0.012002027105898, 0.012250230368849, 0.012469581968261, 0.0125415857759981, 0.0124857149646994, 0.0124015623278427, 0.0123775635057375, 0.0124349158855146, 0.0125307845130038, 0.0126037581293509, 0.0126197614089147, 0.0125866743176029, 0.0125385281157881, 0.0125098050892487, 0.0125164565981039, 0.0125505905362197, 0.0125896361146159, 0.0126129689744329
flux1:, 0.664783073206988, 0.0013216685534741, 0.00128587631804738, 0.00131324012952089, 0.00139070029395063, 0.00147414881786527, 0.00152603193141264, 0.00153299548877981, 0.00150403348307926, 0.00147255071198597, 0.00148792413460422, 0.00157641283568311, 0.00170985616613508, 0.00183079584025124, 0.00190551018428077, 0.00194374392054018, 0.00198767453927445, 0.00209624650531979, 0.00229978535369631, 0.00253732726728559, 0.00269569125685118, 0.00277539048839896, 0.00296194924379251, 0.00341308202974637, 0.00393675715271948, 0.0041234862110212, 0.00432591174884252, 0.00514801586837796, 0.00533818433816803, 0.00657072002688812, 0.00744803921606336, 0.00735381999214707, 0.00727600110271516, 0.00848936671659777, 0.00959766077254535, 0.00965821169674196, 0.0103274579126288, 0.0109707372443868, 0.0108606811182288, 0.0111829054184576, 0.0118284614045694, 0.0121401718271878, 0.0120522849846266, 0.0119291589535706, 0.0120196696932741, 0.0122702591927208, 0.0124896918449215, 0.0125587998371777, 0.0124991391187195, 0.0124143194901493, 0.0123955099627898, 0.0124625245589503, 0.0125674914219653, 0.0126437786442415, 0.0126553888464576, 0.0126127163896352, 0.0125553181934607, 0.0125231867772039, 0.0125345586684114, 0.0125790468900631, 0.0126281861657858, 0.012655634092833
flux1:, 0.665045522110741, 0.00100048225252795, 9.68841561190058e-4, 9.92501851121491e-4, 0.00106042587484175, 0.0011335865400037, 0.00118008739271586, 0.0011894954732291, 0.00116835467020679, 0.00114345135973952, 0.00115859376993316, 0.00123975226129781, 0.00136294218053709, 0.00147575540136466, 0.0015478396900119, 0.00158874140112864, 0.0016357373989503, 0.00174193573239276, 0.00193811299664776, 0.00216978386930659, 0.00232647860429529, 0.00240381827647907, 0.0025835209368963, 0.00302717058823275, 0.00355235608347407, 0.00375315004020972, 0.00396401262737436, 0.00480041980392064, 0.00500880347201918, 0.0062590042648705, 0.00713430970456422, 0.00709950977077905, 0.00707729557072005, 0.00829890244381241, 0.00946173899011801, 0.00955017138215536, 0.0102521910680132, 0.0109211578632484, 0.0108081469413686, 0.0111264155656468, 0.0117863288510163, 0.0121189342659666, 0.0120451697842755, 0.011929145969812, 0.0120242622226479, 0.0122782011574166, 0.012497997020193, 0.0125634997713547, 0.0124985170436104, 0.0124114321720189, 0.0123970784655364, 0.0124743781239857, 0.01259012257084, 0.01267151095192, 0.0126795746784675, 0.0126266934866709, 0.01255826171298, 0.0125207677485182, 0.0125358368683043, 0.012591175809348, 0.0126521518418368, 0.0126857262015026
flux1:, 0.665307971014495, 7.09696874737616e-4, 6.8247113261129e-4, 7.02365399884743e-4, 7.6031644306794e-4, 8.22513972585596e-4, 8.62905276347465e-4, 8.74117555896829e-4, 8.60258228674509e-4, 8.41327191493169e-4, 8.55336389719909e-4, 9.27956181618615e-4, 0.00103962840216075, 0.0011431646299194, 0.00121140704293395, 0.00125336582959087, 0.0013011919515056, 0.00140213053825888, 0.00158781013243845, 0.00181117548589579, 0.00196498858581182, 0.00203877813137971, 0.00220848376637872, 0.00263942389621688, 0.00316115600910795, 0.00337410085508059, 0.00359294669955822, 0.00444028906805629, 0.00466733216132522, 0.00593288704079219, 0.00680545213463127, 0.00683020606519008, 0.00686389931724134, 0.00809233524696033, 0.00930941329880404, 0.00942762104943809, 0.0101640740047377, 0.0108606271751287, 0.0107447465540862, 0.0110567098246987, 0.0117288140780951, 0.0120816755177636, 0.0120225423229916, 0.0119145929424932, 0.01201542664622, 0.0122737940509262, 0.012494602744678, 0.0125562169555726, 0.0124845996862539, 0.0123934982312799, 0.0123823943200802, 0.0124700665093499, 0.0125979786896227, 0.0126863836136985, 0.0126922199847219, 0.0126290515818922, 0.0125481072198647, 0.0125031774155478, 0.0125204368859632, 0.012586537860657, 0.0126607283171848, 0.0127024915904403
flux1:, 0.665570419918248, 4.58901367382557e-4, 4.36182283421568e-4, 4.52236406510389e-4, 4.99925769089093e-4, 5.50702639588352e-4, 5.84405054978911e-4, 5.96747369609816e-4, 5.89400011149262e-4, 5.75498430459213e-4, 5.87162014223612e-4, 6.49848659455548e-4, 7.48704812281467e-4, 8.41873429778641e-4, 9.05081428297756e-4, 9.46322390484896e-4, 9.92348839289679e-4, 0.00108458979043055, 0.00125604800596586, 0.00146817495747993, 0.00161759986618749, 0.00168653540856562, 0.00184292064648264, 0.00225546042110239, 0.0027681148718767, 0.00299065213950303, 0.00321650022594377, 0.00407063221162863, 0.00431645665253486, 0.00559473660845892, 0.00646410787405438, 0.00654812369397921, 0.00663746491579058, 0.00787123204678968, 0.00914142506398427, 0.00929100257882394, 0.0100632110925264, 0.010789238702889, 0.0106709472825443, 0.0109745636772486, 0.0116567046752139, 0.0120289711589581, 0.0119846535300421, 0.0118854037727425, 0.0119928390006702, 0.012256755855898, 0.0124795637984733, 0.012537473397011, 0.0124582305104499, 0.0123613174482025, 0.0123518357863937, 0.0124493894975945, 0.0125904533391941, 0.0126877936818793, 0.0126931363453922, 0.0126201920925817, 0.0125256839584342, 0.0124712618742781, 0.0124887904477167, 0.0125649412419851, 0.0126532311003114, 0.0127051491945143
flux1:, 0.665832868822001, 2.58049830053611e-4, 2.39750315890647e-4, 2.51884063327388e-4, 2.89191174305032e-4, 3.28337323220177e-4, 3.54950597408579e-4, 3.67739554660873e-4, 3.65919096620602e-4, 3.55774587321469e-4, 3.63573601950913e-4, 4.14752022609327e-4, 4.99468213348443e-4, 5.81252931059024e-4, 6.38276475509038e-4, 6.76889932864191e-4, 7.18118745864608e-4, 7.97687924228919e-4, 9.50611684553623e-4, 0.00114804365419502, 0.00129123939966002, 0.00135388114940805, 0.00149345717238314, 0.00188147876478244, 0.00237879914903633, 0.00260771679923251, 0.00283900451507392, 0.00369495604198192, 0.0039592773556177, 0.00524729503034655, 0.0061132877632935, 0.00625580775428643, 0.00639994133460232, 0.00763749422346823, 0.00895881365529446, 0.00914098081159453, 0.009949790042745, 0.0107070735324149, 0.0105871981196613, 0.0108808012465684, 0.0115709124088157, 0.0119615641831762, 0.0119319214606817, 0.0118416057609768, 0.0119562197168247, 0.0122267597402723, 0.0124528332477697, 0.0125077030637962, 0.0124202523305734, 0.0123158062808073, 0.0123059760210792, 0.0124123293030785, 0.0125670202112036, 0.0126750822757249, 0.0126819887235357, 0.012600379773324, 0.0124917934268992, 0.0124259887149239, 0.0124415574627334, 0.0125264263377555, 0.0126291062003519, 0.0126928969725476
flux1:, 0.666095317725754, 1.17107010308556e-4, 1.02965707053003e-4, 1.11104946463981e-4, 1.38098632126937e-4, 1.6568008682806e-4, 1.85015913007377e-4, 1.97592203736811e-4, 2.0012844653238e-4, 1.92165484714513e-4, 1.94297482911117e-4, 2.32231528262362e-4, 3.01474478812994e-4, 3.70950808806041e-4, 4.20709275577854e-4, 4.54689810990049e-4, 4.87799612751943e-4, 5.50227232982525e-4, 6.79739094586181e-4, 8.58491770137684e-4, 9.93252038611003e-4, 0.00104800099281234, 0.0011671329501554, 0.00152414544479807, 0.00199929724167206, 0.00223074146353352, 0.00246528531395756, 0.0033172446163665, 0.00359928980962789, 0.00489366921566034, 0.00575635105918982, 0.00595611733066999, 0.00615357215226618, 0.00739335940129398, 0.00876293973942557, 0.0089784780555916, 0.00982411376738995, 0.0106142198754473, 0.0104939301660217, 0.0107762731989384, 0.0114724385813324, 0.0118803335872564, 0.0118649124107525, 0.0117833423544913, 0.0119053287081264, 0.0121834172877417, 0.0124142204233972, 0.012467179797561, 0.0123714145319783, 0.01225790581844, 0.0122455142905639, 0.0123590148726769, 0.0125272202979077, 0.0126475192225082, 0.0126582518062057, 0.0125696603992429, 0.0124471005423059, 0.0123683403238587, 0.0123795509237513, 0.0124712360148987, 0.0125879361523311, 0.0126649258218903
flux1:, 0.666357766629508, 4.56013630753075e-5, 3.52000824824556e-5, 3.92963744770378e-5, 5.62577095997009e-5, 7.26444966289426e-5, 8.47618356313235e-5, 9.65334726896893e-5, 1.02119413711307e-4, 9.45082419031506e-5, 8.89322526801953e-5, 1.11761279905537e-4, 1.6421479367295e-4, 2.20572733895122e-4, 2.62086826624979e-4, 2.89383117948859e-4, 3.10793857314349e-4, 3.51183002606142e-4, 4.51896826879725e-4, 6.07479748402089e-4, 7.31215132467264e-4, 7.76291608763776e-4, 8.71221795667559e-4, 0.00119043224790606, 0.00163608235916472, 0.0018655912925445, 0.00210056675652935, 0.00294189564226521, 0.00324032791267947, 0.00453728464353247, 0.00539694541956512, 0.00565217471213124, 0.00590086342853848, 0.00714136740154154, 0.0085554798836461, 0.00880468476567889, 0.00968662274443224, 0.0105107882116546, 0.0103915561992402, 0.010661835070792, 0.0113623370396593, 0.0117862582433543, 0.011784319369006, 0.0117108692345468, 0.0118399710991813, 0.0121262787155056, 0.0123633695798165, 0.0124159654739009, 0.0123122956440355, 0.0121884978195687, 0.0121712098964763, 0.0122896894456446, 0.0124706595367792, 0.0126043084039863, 0.0126211941674319, 0.0125278054750662, 0.0123920427942969, 0.012299212447739, 0.0123036574904786, 0.0123997802912829, 0.0125294478133466, 0.0126204469240392
flux1:, 0.666620215533261, 5.21020327715748e-5, 4.48964280938292e-5, 4.49541217475413e-5, 5.24010085951124e-5, 5.82946774714987e-5, 6.35380278330344e-5, 7.40340616557113e-5, 8.12928142117794e-5, 7.20219049715656e-5, 5.65270116176704e-5, 6.23217944218807e-5, 9.67260627052947e-5, 1.39300081841219e-4, 1.71730036575873e-4, 1.903063284389e-4, 1.96265149767342e-4, 2.09390090844585e-4, 2.75500023999303e-4, 4.02967158374984e-4, 5.12704413687057e-4, 5.46131704489933e-4, 6.1300809907859e-4, 8.87409224261179e-4, 0.00129582920688485, 0.0015183890933873, 0.00175033325087911, 0.00257361524678136, 0.00288647104486272, 0.00418180199868413, 0.00503890817542969, 0.00534727886142669, 0.00564451803009947, 0.00688428727048771, 0.00833838887382098, 0.00862104094260869, 0.0095379034578308, 0.010396919727512, 0.010280467228205, 0.0105383255539596, 0.0112416766255055, 0.0116803782357397, 0.0116909390813224, 0.0116245548732331, 0.0117600161994622, 0.0120548552011916, 0.0122997670534756, 0.012353888572011, 0.0122432529883587, 0.0121083408407222, 0.0120838296201097, 0.0122046900838436, 0.0123970240048859, 0.0125446210464035, 0.0125698997714006, 0.0124742967709462, 0.0123267725036686, 0.0122193328713328, 0.0122147655555993, 0.0123126027289318, 0.0124535256435213, 0.0125587351576373
flux1:, 0.666882664437014, 1.43649467939571e-4, 1.39012232661835e-4, 1.35122574600008e-4, 1.33835932321694e-4, 1.30296803318482e-4, 1.29337397130645e-4, 1.38271743076064e-4, 1.45841534403361e-4, 1.32813425464834e-4, 1.05111492696437e-4, 9.19507967926024e-5, 1.07156337121684e-4, 1.35464284944329e-4, 1.58155370068139e-4, 1.66065020288686e-4, 1.52753519151174e-4, 1.3318818251026e-4, 1.58591710257811e-4, 2.52622932415635e-4, 3.45024693101734e-4, 3.64621513192442e-4, 3.99533168952247e-4, 6.22005859884235e-4, 9.85195533402272e-4, 0.00119531919938557, 0.00142015890686967, 0.00221727871874338, 0.00254192292378972, 0.00383100408104289, 0.00468613703922028, 0.0050447892348718, 0.0053873399895874, 0.00662501005812663, 0.00811383200414462, 0.00842918837311784, 0.00937868146117935, 0.0102727881174382, 0.0101610254872187, 0.0104065445197654, 0.0111115044857058, 0.0115637553019316, 0.0115856477353175, 0.0115248840035127, 0.0116654281728221, 0.0119686633036551, 0.012222779155184, 0.0122805576416115, 0.0121644056037109, 0.0120180332571614, 0.0119841145556909, 0.0121044428476588, 0.0123061140607907, 0.012467657550471, 0.0125033289720064, 0.0124083562037535, 0.0122511410374023, 0.0121292103258404, 0.0121137091489726, 0.0122103528992248, 0.0123602306684626, 0.0124791866947878
flux1:, 0.667145113340768, 3.25181611229133e-4, 3.22456539342831e-4, 3.14837699925901e-4, 3.05888765395681e-4, 2.94362569068948e-4, 2.8824172707444e-4, 2.95585629335513e-4, 3.02220979922807e-4, 2.83369763584473e-4, 2.41211285205023e-4, 2.07278952862407e-4, 2.02315700142035e-4, 2.16107340593242e-4, 2.28642954892787e-4, 2.24113628484562e-4, 1.87775287477234e-4, 1.30050082530087e-4, 1.0850352872826e-4, 1.63517020693041e-4, 2.34924543840396e-4, 2.38309767718375e-4, 2.37330072287288e-4, 4.00757777997399e-4, 7.10584790336515e-4, 9.02411532207288e-4, 0.00111551865029072, 0.00187777000673702, 0.00221087462978797, 0.00348866595793486, 0.00434244476916531, 0.00474799240885134, 0.0051321187826089, 0.00636641907274797, 0.00788409500408346, 0.00823089939009185, 0.00920980079217166, 0.0101385969750375, 0.0100335551151746, 0.0102672311715169, 0.0109728113774511, 0.0114374335074495, 0.0114693742901187, 0.0114124601775727, 0.0115563028780082, 0.0118672860461441, 0.0121317167745685, 0.0121954075990207, 0.0120756501647993, 0.0119180037900002, 0.0118727663354298, 0.0119894714576357, 0.0121978924975044, 0.0123727311714469, 0.0124204129424579, 0.0123290180587761, 0.0121647259957989, 0.0120291173919049, 0.0120012312921545, 0.0120937655035413, 0.0122498215209337, 0.0123813842548152
flux1:, 0.667407562244521, 5.99006641742144e-4, 5.97571027911239e-4, 5.86612339659143e-4, 5.71390067506367e-4, 5.53732999376611e-4, 5.4390595029389e-4, 5.49966360807325e-4, 5.54652011715367e-4, 5.28078973111386e-4, 4.69389038460534e-4, 4.13089430623522e-4, 3.87249739342305e-4, 3.86564235453006e-4, 3.88825777923576e-4, 3.70354505158297e-4, 3.07439107975903e-4, 2.06221702339857e-4, 1.31523774155461e-4, 1.41817068741757e-4, 1.88317139162723e-4, 1.72929492023773e-4, 1.32167468745691e-4, 2.29558545223203e-4, 4.7790878496536e-4, 6.45323590639275e-4, 8.41597147846578e-4, 0.00155981538549591, 0.00189736621624614, 0.00315842410172755, 0.004011415623297, 0.00445996780449897, 0.00488150774192473, 0.00611125401871474, 0.00765148301421654, 0.00802799208201934, 0.00903219405912196, 0.0099945763760262, 0.00989833321774637, 0.0101210434869308, 0.010826499997095, 0.011302401000662, 0.011343070126268, 0.0112880024066962, 0.011432902597797, 0.0117504408403172, 0.0120259171692002, 0.0120977708035262, 0.0119767036466133, 0.0118085245022495, 0.0117504474983328, 0.0118604122342879, 0.0120725364415448, 0.0122593607007836, 0.0123201682518, 0.0122352326486764, 0.0120668947122919, 0.0119191046871417, 0.0118779656290879, 0.0119636433263588, 0.0121227709924061, 0.0122651599296839
flux1:, 0.667670011148274, 9.64377203160406e-4, 9.63709324791294e-4, 9.5001740287246e-4, 9.3025430764692e-4, 9.08754719633055e-4, 8.97132153459808e-4, 9.02631995570322e-4, 9.04704517306947e-4, 8.68826421809284e-4, 7.91855511207635e-4, 7.11942802635399e-4, 6.64875011475215e-4, 6.50104990961073e-4, 6.42336177987949e-4, 6.08790722986782e-4, 5.16110175294218e-4, 3.66402965061097e-4, 2.32599071920232e-4, 1.9251396197698e-4, 2.10029140681329e-4, 1.73163075412928e-4, 8.88218526953309e-5, 1.13435408032604e-4, 2.92368810830077e-4, 4.29137447751198e-4, 6.03110796931355e-4, 0.00126782632022172, 0.00160516032446529, 0.00284365959699147, 0.00369628091541394, 0.00418346920058218, 0.00463791217143765, 0.00586198666757144, 0.00741822130827206, 0.00782224388409649, 0.00884684891612972, 0.00984098245355966, 0.00975558468593495, 0.00996854078847079, 0.0106733574339394, 0.0111595537395837, 0.0112076741389144, 0.0111523311665189, 0.0112956795762319, 0.0116180421270111, 0.0119048298919915, 0.0119869607461366, 0.0118671623317377, 0.0116897374115696, 0.011617787445061, 0.0117180252063358, 0.0119304798282587, 0.0121273557889382, 0.012201813728051, 0.0121259849265674, 0.0119568915194567, 0.0117990384622245, 0.0117444315038114, 0.0118208391191569, 0.0119797702920601, 0.0121306439855097
flux1:, 0.667932460052027, 0.00141721860069458, 0.00141696638117728, 0.00140141013241195, 0.00137920416325888, 0.00135659823079778, 0.00134558181498893, 0.00135173682462886, 0.00135100719957644, 0.0013047096507788, 0.00120819155477174, 0.00110390590614316, 0.00103571290503676, 0.00100767089989281, 9.90542515335648e-4, 9.41263546285404e-4, 8.16151116412644e-4, 6.1349545731617e-4, 4.15092890937782e-4, 3.19196944340432e-4, 3.03596077681838e-4, 2.42453249322961e-4, 1.10893754386271e-4, 5.63642988076866e-5, 1.5827053840667e-4, 2.58185526916446e-4, 4.04154699340064e-4, 0.00100576343294476, 0.00133763762760641, 0.00254740666108027, 0.00339982679810122, 0.00392083561126739, 0.00440340078504981, 0.00562072327748248, 0.00718636909090836, 0.00761531486287812, 0.00865477654671095, 0.00967810272509723, 0.00960548380959215, 0.0098101716127344, 0.0105140330233051, 0.0110096624299504, 0.0110640735728888, 0.0110063408184326, 0.0111452807055398, 0.0114702469576063, 0.0117680930371093, 0.0118623547433473, 0.0117465652192449, 0.0115616846741941, 0.0114753848314842, 0.0115631913079376, 0.0117724336222712, 0.0119768785834497, 0.0120648708319495, 0.0120004094404928, 0.0118339332867332, 0.0116686509038369, 0.0116010359384093, 0.0116662313401622, 0.011821714168738, 0.0119782890782276
flux1:, 0.668194908955781, 0.0019500540996413, 0.00195010046818215, 0.00193385129157298, 0.00191168052645479, 0.00189115837153462, 0.00188366553217819, 0.0018922512423124, 0.00188912020242455, 0.00183190653163283, 0.00171521342678404, 0.00158641479102786, 0.00149775002249008, 0.00145773137472045, 0.00143240083260166, 0.0013672975950862, 0.00120776056209289, 9.48435758284385e-4, 6.80617802166128e-4, 5.23893086582641e-4, 4.71116723684301e-4, 3.82870590717196e-4, 2.00677665730039e-4, 6.11340381731595e-5, 7.88827543975087e-5, 1.35913885172623e-4, 2.48081680773992e-4, 7.77028527193726e-4, 0.00109771873995377, 0.00227229173463272, 0.00312434061274677, 0.0036739392582197, 0.0041796493813348, 0.00538914350522597, 0.00695775412714436, 0.00740868903128334, 0.00845698628472649, 0.0095062679210049, 0.0094481644198356, 0.009646268874478, 0.010349023013253, 0.0108533444192997, 0.0109130625104441, 0.0108509583585426, 0.0109825290635377, 0.0113074746736642, 0.0116155880714864, 0.011723463443233, 0.0116144511151824, 0.0114243338142502, 0.0113237994342947, 0.0113968885718965, 0.0115993745541388, 0.0118084690038603, 0.0119092316912588, 0.0118578846655799, 0.011697298156741, 0.0115275923671048, 0.0114480764400908, 0.011500690450588, 0.0116496630940625, 0.011808862793636
flux1:, 0.668457357859534, 0.00255215471744679, 0.00255267464403281, 0.00253723742205413, 0.0025179636105491, 0.00250316165326973, 0.00250263424309974, 0.00251603584380943, 0.00251159255869494, 0.00244371713828656, 0.00230700008850024, 0.00215428871115355, 0.00204644056711277, 0.00199627563330506, 0.00196443454779119, 0.00188406553210643, 0.00168892005769736, 0.00137012408314623, 0.00102895008964971, 8.06978269157955e-4, 7.13171754678576e-4, 5.95041271907996e-4, 3.59088964792158e-4, 1.29263502550928e-4, 5.63440692458386e-5, 6.47862188869894e-5, 1.37415290466163e-4, 5.84386182889111e-4, 8.87811817124083e-4, 0.00202050181284434, 0.0028715944576456, 0.00344417121730562, 0.00396791933932666, 0.00516847840053551, 0.00673393114239669, 0.00720363753293426, 0.00825446807439968, 0.00932586863302618, 0.00928373832633882, 0.00947705360349099, 0.0101786634227959, 0.0106910427352835, 0.01075530153482, 0.0106870916849233, 0.0108083825425965, 0.0111303966931547, 0.0114474659248311, 0.0115699787344512, 0.0114704021472982, 0.0112775931103874, 0.0111635308005372, 0.0112201454295617, 0.0114124992260691, 0.0116230274578154, 0.0117351850249473, 0.0116980946528322, 0.0115463958419836, 0.0113754771602126, 0.0112857409035912, 0.011325035700715, 0.0114647831863111, 0.0116234066519137
flux1:, 0.668719806763287, 0.00320992028805878, 0.00321142402147782, 0.00319865389318858, 0.00318551029796828, 0.00318048519271074, 0.00319087637091635, 0.00321211380030412, 0.0032082078788537, 0.00313078188804277, 0.00297508413452798, 0.0027998960292554, 0.00267485098163305, 0.00261693894667986, 0.00258084147285806, 0.00248647132213984, 0.00225544843762866, 0.00187544772126372, 0.00145802643335801, 0.001167158968406, 0.00102880487400415, 8.78132335773641e-4, 5.85645214227001e-4, 2.60969895861428e-4, 9.16162782619695e-5, 4.62270985188947e-5, 7.37945560507449e-5, 4.2991187755715e-4, 7.09780822685476e-4, 0.00179377517116356, 0.00264285792295337, 0.0032324585926425, 0.00376906711242622, 0.00495952295213979, 0.00651616209858641, 0.00700120268766783, 0.00804818180324967, 0.00913737292112861, 0.00911231968183845, 0.00930264738791757, 0.0100031321493698, 0.0105230146075235, 0.0105912832356485, 0.0105155734712966, 0.0106238744893215, 0.0109398980740337, 0.0112641426841149, 0.0114017967965443, 0.0113140711245083, 0.0111213169011198, 0.0109949861610668, 0.011033975339617, 0.0112131476064062, 0.0114217566893586, 0.0115433980401922, 0.011521052864084, 0.011380813273039, 0.011211918527138, 0.0111141042665218, 0.011139986136754, 0.0112682694467386, 0.0114231656076678
flux1:, 0.66898225566704, 0.00390747545492534, 0.00391083223275422, 0.00390293177952361, 0.00389949052715626, 0.00390867005345683, 0.00393440391833698, 0.00396712478357287, 0.00396640171299646, 0.00388145952624066, 0.00370879019247116, 0.00351345628577641, 0.00337393154401691, 0.00331124859448099, 0.00327371388038645, 0.00316733877509327, 0.00290115191410119, 0.00245938939634918, 0.00196401442675138, 0.00160151740204276, 0.00141555892507912, 0.0012298869874354, 8.78494981136303e-4, 4.55182224796347e-4, 1.84479246637734e-4, 8.06000087915788e-5, 5.79459848795724e-5, 3.14961007602853e-4, 5.64927383365972e-4, 0.00159340454888511, 0.00243892783282713, 0.00303930234747, 0.0035835759150667, 0.00476267322252523, 0.00630541278023373, 0.0068021979059241, 0.0078390503811104, 0.00894133972179198, 0.00893405116849661, 0.00912309232415985, 0.00982246074749955, 0.0103493314990669, 0.0104213085160124, 0.0103371085225665, 0.0104300450132449, 0.010737017728467, 0.0110662688787881, 0.0112190182797521, 0.0111451947963684, 0.0109553049124093, 0.0108184447202698, 0.0108393024384282, 0.011002706519493, 0.0112060719993734, 0.0113348602778928, 0.0113270904044683, 0.0112003354049105, 0.01103655293156, 0.0109331249647805, 0.0109461128642518, 0.0110612620245388, 0.0112094973735668
flux1:, 0.669244704570794, 0.00462744150711113, 0.00463387810451993, 0.00463336965749894, 0.00464348407517636, 0.00467159091951639, 0.00471749027006651, 0.00476592420495266, 0.00477181550436771, 0.00468233124682134, 0.00449568871458585, 0.00428344809734831, 0.00413288622059111, 0.00406896233289006, 0.00403334611379878, 0.00391768215303049, 0.00361804963808316, 0.00311520360453534, 0.00254144294472705, 0.00210560810839736, 0.00186955621381028, 0.00164670000016229, 0.00123448538569005, 7.09592235113425e-4, 3.33560591070983e-4, 1.67215046005982e-4, 8.96782393907674e-5, 2.40153079734923e-4, 4.53979720933991e-4, 0.0014202428951034, 0.00226016223986514, 0.00286482324998631, 0.00341159835477973, 0.00457797554891753, 0.00610235845053206, 0.00660721630350726, 0.00762795238981211, 0.00873842291126575, 0.0087491270397586, 0.00893837605568073, 0.00963655540911975, 0.0101698918377798, 0.0102454779184373, 0.0101522326890716, 0.0102278735709043, 0.0105228777683962, 0.0108546807150719, 0.0110219317453921, 0.0109635984895184, 0.0107793025555823, 0.0106340282547871, 0.0106368913333726, 0.0107825082111291, 0.0109774946478731, 0.0111108016316433, 0.0111168169991595, 0.0110049461469065, 0.0108490574228244, 0.0107426466005322, 0.0107438014659398, 0.0108447676164749, 0.0109837744761061
flux1:, 0.669507153474547, 0.00535182560597857, 0.00536289474128793, 0.0053725632308577, 0.00540028155891419, 0.00545222712497153, 0.00552340624387956, 0.00559227616451318, 0.00560893778678998, 0.00551878430051506, 0.00532212153848938, 0.00509708230099894, 0.00493960294616571, 0.00487846405350559, 0.00484859713255923, 0.00472702962930157, 0.00439664963575412, 0.00383464020181159, 0.00318337562751034, 0.00267359237998971, 0.00238561167453662, 0.00212372347202737, 0.00164925995902924, 0.00102073544160144, 5.36394028958029e-4, 3.04362393378779e-4, 1.67896770725563e-4, 2.05367515457275e-4, 3.77085032371748e-4, 0.00127470482466737, 0.0021065088365591, 0.00270880502943512, 0.00325299931051012, 0.00440517603442704, 0.00590739195084859, 0.00641664092464385, 0.00741571049363017, 0.00852936229040845, 0.00855780834051302, 0.00874845867481964, 0.00944522567314593, 0.00998444636106301, 0.0100637004680796, 0.00996128992583312, 0.0100182231612348, 0.0102986137394988, 0.0106303438378167, 0.0108109886644872, 0.0107691990115571, 0.0105930097292945, 0.0104416881583931, 0.010427294640997, 0.0105537403934642, 0.0107375456759324, 0.0108726001243373, 0.010891066744802, 0.0107948175502204, 0.0106491658302881, 0.0105424108529941, 0.0105332332919027, 0.0106195981291225, 0.0107472930807335
flux1:, 0.6697696023783, 0.00606295559860377, 0.00608047059646227, 0.00610327385831705, 0.00615272237293899, 0.0062334696174854, 0.00633519116320335, 0.00642957958205469, 0.0064617754332905, 0.00637562183538178, 0.0061737502119878, 0.00594079544841081, 0.00578110307585244, 0.00572717865512154, 0.00570727345105502, 0.00558376913942173, 0.00522624936849007, 0.00460819436147302, 0.00388161114531365, 0.00329839808416526, 0.00295736934255958, 0.00265499536356263, 0.00211738052863429, 0.0013840969243384, 7.89502443271967e-4, 4.89370177428296e-4, 2.90638612505116e-4, 2.0975110858691e-4, 3.33805943380744e-4, 0.00115676204922744, 0.00197752347097023, 0.00257072819375205, 0.00310739158153319, 0.00424376219769835, 0.00572063019981527, 0.00623065165292694, 0.00720307349862176, 0.00831496031108018, 0.00836042705846711, 0.00855329807039263, 0.00924821847363694, 0.00979263447847372, 0.00987572013622499, 0.00976443119051775, 0.00980180407067043, 0.0100653162697503, 0.0103942999270141, 0.0105867781253063, 0.0105620118800365, 0.0103961038368982, 0.0102412165255157, 0.0102108292117187, 0.0103173820471932, 0.0104876562447161, 0.0106216949534177, 0.0106508412942329, 0.0105702959969164, 0.0104366893531109, 0.0103320862886468, 0.0103143920205788, 0.0103863363109614, 0.0105012011108056
flux1:, 0.670032051282053, 0.00674438315015348, 0.00677031748111897, 0.00680926326868103, 0.00688449921859378, 0.00699889597186651, 0.00713639385512468, 0.00726156583542493, 0.00731449750810665, 0.00723764641237807, 0.00703607963020939, 0.00680072097742386, 0.00664397147680076, 0.00660197125087862, 0.00659650127983998, 0.00647548958755211, 0.00609523847645864, 0.00542536514391215, 0.00462689696393803, 0.00397189561774578, 0.00357745599793868, 0.00323358654046206, 0.00263246978413141, 0.00179423930216525, 0.00108850443337522, 7.18687875911241e-4, 4.55130332527362e-4, 2.51740923918796e-4, 3.2312593614158e-4, 0.00106593675225748, 0.00187238099031416, 0.00244979375812747, 0.00297416174360003, 0.00409299406449953, 0.00554191876723772, 0.00604922744999882, 0.00699069253209965, 0.00809604649236853, 0.00815737823410245, 0.00835287079430414, 0.00904525450175711, 0.00959402860797133, 0.00968115743028137, 0.00956163519577591, 0.00957916116005934, 0.009823991326517, 0.0101476239330716, 0.0103500071890158, 0.010342166211329, 0.0101882789884293, 0.0100322841381925, 0.0099875867468914, 0.010074174180988, 0.0102291062667301, 0.0103595170659118, 0.0103972608492135, 0.010331892283315, 0.0102115449434609, 0.0101113146536025, 0.010087097860788, 0.0101453336762682, 0.0102464544145451
flux1:, 0.670294500185807, 0.00738168115249273, 0.0074180344941373, 0.00747602654542745, 0.00758086428009845, 0.00773345142463112, 0.00791172474382291, 0.00807291297267814, 0.00815200155171237, 0.00809017240196516, 0.00789491761813557, 0.00766310361180311, 0.00751473695809615, 0.00748950394380773, 0.00750306446218413, 0.00738929754363115, 0.00699138758436133, 0.00627491034207473, 0.0054091480326904, 0.00468508496438016, 0.00423764964266, 0.00385176525682152, 0.00318737377999822, 0.0022449526119966, 0.00142824522402811, 9.87997941049885e-4, 6.57873631905126e-4, 3.29108973303999e-4, 3.43471557244616e-4, 0.00100130150245428, 0.00178988632957255, 0.00234494174104178, 0.00285248885250778, 0.00395192762376451, 0.00537083792822122, 0.00587214644657599, 0.00677909458091582, 0.00787343444293464, 0.00794910165907006, 0.00814718659456939, 0.0088360636580867, 0.00938818235761159, 0.00947956135590585, 0.0093527473632816, 0.00935068410794661, 0.00957554171301144, 0.00989139578932625, 0.010101489301688, 0.0101099268284356, 0.00996929868372379, 0.00981450242937076, 0.00975747788166426, 0.009824627882151, 0.00996299668415719, 0.0100874440547113, 0.0101315289537184, 0.0100802788844473, 0.00997379140020402, 0.00987977220087192, 0.00985106688047144, 0.00989674060633291, 0.00998380455816834
flux1:, 0.67055694908956, 0.00796307287924175, 0.00801170898654684, 0.00809136812210476, 0.00822918512411466, 0.00842398713216722, 0.00864757357790288, 0.00884973504298818, 0.00896036565077598, 0.00891943587801227, 0.00873674419287845, 0.00851463518887082, 0.00838018485659576, 0.00837653487908737, 0.0084136953730939, 0.00831209889497284, 0.00790211488979532, 0.00714509161945835, 0.00621766687171593, 0.00542829279238968, 0.00492906345186087, 0.00450118003597366, 0.00377434490970619, 0.00272942674839446, 0.00180295331193773, 0.00129235785689591, 8.94762419161216e-4, 4.39035293719173e-4, 3.92759678322721e-4, 9.61496437233193e-4, 0.00172849696570381, 0.00225487313128739, 0.0027413626828795, 0.00381943786747794, 0.00520671622132251, 0.00569898947857384, 0.00656865880316987, 0.00764787848587416, 0.0077360571111263, 0.00793629617929772, 0.00862041667067154, 0.00917467794907913, 0.00927046554820932, 0.0091375304534724, 0.00911663584800097, 0.00932076775266889, 0.00962668608103101, 0.00984213935297196, 0.00986571940773732, 0.00973905490109814, 0.00958750102998559, 0.00952030228286539, 0.00956906488295474, 0.00969025373779261, 0.00980677987964344, 0.00985491185205678, 0.00981629342723448, 0.0097236693062249, 0.00963723962268467, 0.00960598827529692, 0.00964056315767074, 0.00971381635238157
flux1:, 0.670819397993313, 0.00847984861429005, 0.0085423141829393, 0.00864578418674341, 0.00881931706381723, 0.0090596254069143, 0.00933236566838776, 0.0095799230909431, 0.00972716711650156, 0.00971288733646105, 0.00954898000339553, 0.00934270485684771, 0.00922759731328825, 0.00925015689007094, 0.00931531719386178, 0.00923084446984285, 0.00881472992346495, 0.00802390977748198, 0.0070413656646798, 0.00619138112010789, 0.00564234704623353, 0.00517306198694607, 0.00438524523991959, 0.00324044609215943, 0.00220642263197077, 0.00162637215412106, 0.00116123210708771, 5.782136127152e-4, 4.68475663717466e-4, 9.44773312431525e-4, 0.00168636756140688, 0.00217808501204458, 0.00263960995416152, 0.00369425040144742, 0.00504865821244822, 0.00552915399162413, 0.00635960196115331, 0.00742003753319799, 0.00751869854846949, 0.00772029320945589, 0.00839815070339808, 0.00895316853264613, 0.00905344203293567, 0.00891571885874864, 0.00887719156322772, 0.0090603813883449, 0.00935455149401511, 0.00957297091639965, 0.00961015183829537, 0.00949762360333201, 0.00935100868674585, 0.00927583236267557, 0.00930768007036833, 0.00941165753344913, 0.00951875430772894, 0.00956872846738952, 0.00954094369477828, 0.00946163792691359, 0.00938367123093875, 0.0093516089574633, 0.00937673691905895, 0.00943690856353356
flux1:, 0.671081846897066, 0.00892654803575671, 0.00900388538820398, 0.00913263685044434, 0.00934378026285978, 0.0096319427314827, 0.00995674995466245, 0.0102533339837169, 0.0104416671204861, 0.0104593697295853, 0.0103201591094857, 0.0101355707666149, 0.0100449295535052, 0.0100979844082951, 0.0101952457147454, 0.0101327465377075, 0.00971665979944254, 0.00889933401589784, 0.00786899317404845, 0.00696396955262402, 0.00636790590870315, 0.00585844553365777, 0.00501176748285632, 0.00377060299310254, 0.00263221643760751, 0.00198438931441804, 0.00145243681209821, 7.4298889832749e-4, 5.67783313678109e-4, 9.4907166251168e-4, 0.00166142372057959, 0.00211292629081686, 0.00254593595509431, 0.00357498934256874, 0.00489559158487664, 0.00536188436791194, 0.00615197865747942, 0.00719045285854368, 0.00729745294914878, 0.00749931263368576, 0.00816918782995342, 0.00872341198928574, 0.0088281469112069, 0.00868706871393929, 0.00863247958933624, 0.00879502595562644, 0.00907603377105851, 0.00929508971701476, 0.00934402416806314, 0.00924530601551904, 0.00910492408809445, 0.00902389592026185, 0.00904061209040841, 0.00912788341225267, 0.00922453327436953, 0.00927434401120974, 0.00925540733660919, 0.00918840079950766, 0.00911925291956387, 0.00908781339800667, 0.0091052060387241, 0.00915340828258367
flux1:, 0.67134429580082, 0.00930091052501553, 0.0093934797704766, 0.00954812760807805, 0.00979775115151673, 0.0101349817743707, 0.0105136316509716, 0.010861841423433, 0.0110948772404136, 0.011149199088237, 0.0110400241672765, 0.0108824715267245, 0.0108209400276172, 0.0109083053188115, 0.0110413652380858, 0.0110054778321316, 0.010595666335801, 0.00975953048542974, 0.00868936910065776, 0.00773567128791875, 0.00709613666396648, 0.00654840273690456, 0.0056456668510772, 0.00431252247495824, 0.00307388424848554, 0.00236071297703463, 0.00176344413255668, 9.29519742349383e-4, 6.8766093026523e-4, 9.72125652317762e-4, 0.00165146511225845, 0.00205767651507186, 0.00245898534756901, 0.00346024519923974, 0.0047463351126396, 0.00519632177709776, 0.00594569982835366, 0.00695954393013668, 0.00707270844643214, 0.007273528016886, 0.00793354638321585, 0.00848529426800407, 0.00859435406266378, 0.00845139768129868, 0.00838261654049493, 0.00852529400762112, 0.00879215579101738, 0.00900967781404544, 0.00906832082695632, 0.00898264686651503, 0.00884936477164037, 0.0087644438485535, 0.0087680080336701, 0.00883954374748705, 0.00892523029382039, 0.00897315951151005, 0.008961019429574, 0.00890491241814083, 0.00884443948284008, 0.00881468749049128, 0.00882599563293944, 0.00886360856353755
flux1:, 0.671606744704573, 0.00960361775997287, 0.00971094552102939, 0.00989109703702958, 0.0101788958603768, 0.0105651205527334, 0.0109980778415055, 0.0113992775351341, 0.0116795360189785, 0.0117741750956894, 0.0116995701632282, 0.0115737019509343, 0.0115452969516633, 0.0116702177268128, 0.011842295153206, 0.0118373655519991, 0.0114400621458233, 0.0105930940894674, 0.00949162601346512, 0.00849633942708555, 0.00781767147913025, 0.00723428177670711, 0.00627899258296929, 0.00485908596158706, 0.00352517831705809, 0.00274981177273003, 0.00208943168738065, 0.0011339521985989, 8.25051312438127e-4, 0.00101159277380446, 0.00165429038395998, 0.0020106437677085, 0.00237742060878418, 0.00334866068049439, 0.00459968433949885, 0.00503157228835572, 0.00574056958948378, 0.00672762300176633, 0.00684481429972306, 0.00704315035537648, 0.00769134617311233, 0.00823884196878245, 0.00835197532428099, 0.00820861105152006, 0.0081277315461593, 0.00825173758523902, 0.00850391015782726, 0.0087179652111152, 0.00878418196945448, 0.0087104247454737, 0.00858468644320861, 0.00849759271469351, 0.0084900709980598, 0.00854721979519786, 0.00862191062651389, 0.00866659118673633, 0.00865924311551373, 0.00861236106877623, 0.00855996487974136, 0.00853255810830542, 0.00853926801910234, 0.00856782014483001
flux1:, 0.671869193608326, 0.00983787079792481, 0.00995854222785841, 0.0101626919523696, 0.0104870860702424, 0.0109208381350789, 0.0114071341375225, 0.0118613014377699, 0.0121900296947443, 0.0123275530006829, 0.0122910649695101, 0.012200678130514, 0.012208682959347, 0.0123737697368123, 0.0125875611478812, 0.0126175897208714, 0.0122389304285792, 0.0113892838149624, 0.0102654548437164, 0.00923631551998821, 0.00852362015533788, 0.00790793595141229, 0.00690430427124352, 0.00540363825004052, 0.00398025247329601, 0.00314650888177544, 0.00242586609824797, 0.0013525870117085, 9.77008567925763e-4, 0.00106518916962732, 0.00166782923863639, 0.00197027127729332, 0.00230001091256536, 0.00323902637769405, 0.00445450702425973, 0.00486678726119076, 0.00553633677133894, 0.00649492546225681, 0.00661409253021578, 0.00680843006425835, 0.00744280920062402, 0.00798422541615323, 0.00810106800846206, 0.00795871398672424, 0.00786797796297656, 0.0079748686067726, 0.00821223877639318, 0.00842118900611731, 0.0084928550248158, 0.00842961492254871, 0.00831147077074348, 0.00822363763493142, 0.0082070843040221, 0.00825147742604899, 0.008315583538328, 0.00835603704000721, 0.00835162218762959, 0.00831212691176794, 0.00826682339616844, 0.00824200434608806, 0.00824535697523913, 0.00826641083672913
flux1:, 0.67213164251208, 0.0100088554663486, 0.010140463890702, 0.0103659489021693, 0.0107240436454625, 0.0112024207191696, 0.0117395934228371, 0.012245232452131, 0.0126222907312672, 0.0128040059925685, 0.0128080712081957, 0.0127560118526703, 0.0128029136722893, 0.0130101139379567, 0.0132677785582571, 0.0133363891688351, 0.0129823476270404, 0.0121382568207899, 0.0110013452315121, 0.00994666792590204, 0.00920579482592607, 0.00856192695812569, 0.00751485641460382, 0.00594016053627296, 0.00443382511695896, 0.00354613217321603, 0.00276864476097806, 0.0015820204868825, 0.00114082269813496, 0.00113081270231693, 0.00169026263888864, 0.00193523781160141, 0.00222571973203972, 0.00313037358650936, 0.00430983682547829, 0.0047012461424958, 0.00533275417947558, 0.00626164982164763, 0.00638085836268486, 0.00656966257443989, 0.00718825766988259, 0.0077217545742533, 0.00784183256808061, 0.00770181257885774, 0.00760353441422691, 0.0076951506855052, 0.00791800542398351, 0.00812054386699835, 0.00819563186230888, 0.00814133024126764, 0.00803048573535045, 0.0079430371053971, 0.00791941203212055, 0.00795286580428618, 0.00800718260334566, 0.00804283232261062, 0.00803971877504259, 0.00800571892967228, 0.0079662244362294, 0.00794384123383985, 0.00794477861794473, 0.00795982970687975
flux1:, 0.672394091415833, 0.0101231543582335, 0.0102623185327096, 0.0105053435882321, 0.0108929595229525, 0.0114116496072033, 0.0119957540369464, 0.0125498805395976, 0.0129737013557273, 0.0131995995436872, 0.0132454853418679, 0.0132336051521628, 0.0133210764309577, 0.0135716788382894, 0.0138748465558145, 0.013985270701431, 0.0136616017208945, 0.0128312913410587, 0.0116908079459811, 0.0106194046552399, 0.00985690065021009, 0.00918968616669653, 0.00810473562144316, 0.00646339378596167, 0.00488129025239836, 0.00394460906431499, 0.00311418410205122, 0.00181924131677728, 0.00131410471422321, 0.00120663500999759, 0.00172011160555763, 0.00190453542624479, 0.00215377729549906, 0.00302204946563855, 0.00416495224537138, 0.00453442975325, 0.00512963655517364, 0.00602799935070166, 0.00614544456896699, 0.00632719660364342, 0.00692811081394065, 0.00745187063543875, 0.0075746043186366, 0.00743810828799548, 0.00733459967157508, 0.00741298672733529, 0.00762196634444153, 0.00781713060895119, 0.00789378033416051, 0.0078467498265915, 0.0077426276018879, 0.00765637691901507, 0.00762748097079367, 0.00765190303194083, 0.00769753837392362, 0.00772819947276597, 0.00772504311167071, 0.00769469832880734, 0.00765952786814393, 0.00763908100066937, 0.00763822155563853, 0.0076486166504878
flux1:, 0.672656540319586, 0.0101881612203231, 0.0103306142795016, 0.0105863502610515, 0.010998125525038, 0.011551504683043, 0.01217719582006, 0.0127753967353023, 0.0132430187420978, 0.013511788128691, 0.0135995985422412, 0.0136287643911793, 0.0137576843097753, 0.0140523490795291, 0.0144021426919821, 0.0145572094928463, 0.0142693931863265, 0.0134609844504566, 0.0123265642667663, 0.0112476447885145, 0.0104706771538202, 0.0097856204748628, 0.00866893882618951, 0.00696890127266495, 0.00531876581944611, 0.00433849680434397, 0.00345944477889214, 0.00206167142505819, 0.00149482049901184, 0.00129114792593727, 0.00175627888228708, 0.00187751028270208, 0.00208372492323323, 0.00291376092848444, 0.00401942901849923, 0.00436607254955467, 0.00492690791220261, 0.00579421719610691, 0.00590822387635362, 0.00608144301567588, 0.00666288141326152, 0.00717513592395358, 0.00729984321903625, 0.00716789089821548, 0.00706138713692782, 0.00712870835921873, 0.00732474560518203, 0.00751191117505378, 0.00758848054657853, 0.00754704745959917, 0.0074488564631806, 0.00736432383546382, 0.00733175280481952, 0.00734905627423689, 0.0073873507709054, 0.00741320075604678, 0.0074089848268338, 0.00738059852125032, 0.00734816961735584, 0.00732887992518692, 0.00732652191761224, 0.00733340054290716
flux1:, 0.672918989223339, 0.0102115451178935, 0.0103522924407295, 0.010615044965562, 0.011044606857074, 0.0116259054568299, 0.0122865904107123, 0.012923154013367, 0.0134303261097091, 0.0137394325836208, 0.0138681721661122, 0.0139383221372605, 0.0141088302375083, 0.0144476371367983, 0.014844699783747, 0.0150468230838569, 0.0148000019393803, 0.0140214089210524, 0.0129026873471972, 0.0118257347546573, 0.0110419789772988, 0.0103451548795356, 0.00920338728375231, 0.00745306612889823, 0.00574307644250386, 0.00472494773613122, 0.00380189339389164, 0.00230714738964782, 0.00168126982515898, 0.00138315709689676, 0.0017980352296594, 0.00185385774746766, 0.00201542217357322, 0.00280557802432148, 0.00387315780256417, 0.00419618522247045, 0.00472463052000092, 0.00556060830357828, 0.00566962399933603, 0.00583288155137873, 0.00639317209221584, 0.00689222400211273, 0.00701812486370415, 0.00689153435362457, 0.00678412428943797, 0.00684257320988131, 0.00702682192232428, 0.00720567797765162, 0.00728077564950181, 0.00724333112153985, 0.00715013757521316, 0.0070675806129965, 0.00703269670594599, 0.00704472518045009, 0.00707716952568215, 0.00709870246837084, 0.0070927556710389, 0.00706485238285204, 0.00703358804303095, 0.00701447996722161, 0.00701063021397261, 0.00701489048191589
flux1:, 0.673181438127093, 0.010200799240981, 0.0103343355131905, 0.0105977738425351, 0.0110379703209383, 0.0116394989857488, 0.0123275495461915, 0.0129956567541547, 0.0135370024060236, 0.0138828256650133, 0.01405051099976, 0.0141607465566109, 0.0143723187262657, 0.0147548233256993, 0.0151993428909773, 0.015450498880933, 0.0152494028125158, 0.0145082143499444, 0.0134146833927584, 0.0123493005133677, 0.0115667911859803, 0.0108647112542194, 0.00970487895587664, 0.00791302812584555, 0.00615167675929963, 0.00510161864808379, 0.00413941010234253, 0.00255384868781009, 0.00187201630637236, 0.00148172494469117, 0.00184495180704793, 0.0018335707564933, 0.00194901387592689, 0.0026978942245777, 0.00372632451743304, 0.00402504381552375, 0.00452301100276426, 0.00532754435705695, 0.00543013148463857, 0.00558206277535836, 0.00611967075517156, 0.00660391078307805, 0.00673013433477301, 0.00660949800581301, 0.00650306062825061, 0.00655477436939091, 0.00672853188457246, 0.00689904339373619, 0.0069715443545021, 0.00693660254915256, 0.00684739841075732, 0.00676685232266465, 0.00673077127783308, 0.00673923634307983, 0.00676738976897371, 0.0067853580730601, 0.00677735198558366, 0.00674873600690501, 0.00671716050159294, 0.00669715368501477, 0.00669157668667631, 0.00669386454667069
flux1:, 0.673443887030846, 0.0101628947224499, 0.0102834643334408, 0.010540894781872, 0.0109840710419056, 0.0115974923736242, 0.0123045042528433, 0.0129964671170365, 0.0135656946407643, 0.0139437061994218, 0.0141475117390177, 0.0142962138053457, 0.0145477499252857, 0.014973039598607, 0.0154647641983374, 0.0157664563976066, 0.015615314625649, 0.0149186614633755, 0.0138595056359676, 0.0128152332882091, 0.012042181882256, 0.0113416306878698, 0.0101709897937462, 0.00834657210022127, 0.00654253001933862, 0.00546654177762304, 0.00447016011090319, 0.00280018794652616, 0.00206578271232658, 0.00158607435748973, 0.0018967899760898, 0.00181684884933495, 0.00188486123538084, 0.00259134858013996, 0.00357935687666546, 0.00385314729420107, 0.00432238318094792, 0.00509545155276685, 0.00519028305484026, 0.00532960334192718, 0.00584314407529798, 0.00631106634201998, 0.00643666282659103, 0.00632233344563546, 0.00621848490318151, 0.00626546346784512, 0.00643009142976635, 0.00659245171241789, 0.00666149837648357, 0.00662774132830152, 0.00654150716233111, 0.00646283011423257, 0.00642642153185404, 0.00643285350755139, 0.00645826679418798, 0.00647361441317796, 0.00646354192402808, 0.00643333503665816, 0.00640015677069592, 0.00637815876404981, 0.00637044019002591, 0.00637115929578313
flux1:, 0.673706335934599, 0.0101040455011298, 0.0102059259028352, 0.0104505895727533, 0.0108888907164497, 0.0115055190024646, 0.0122226005623878, 0.0129301308626975, 0.0135202728559036, 0.0139252398767327, 0.014161663531215, 0.0143466198451837, 0.0146365330943954, 0.0151032762031229, 0.015641518107199, 0.0159947305494209, 0.015897173384032, 0.0152515844584846, 0.014235500742188, 0.0132216138009829, 0.0124662022770883, 0.0117740536611738, 0.0105999408765744, 0.0087519869206108, 0.00691396299590511, 0.00581798068855164, 0.00479245275845679, 0.00304468476228473, 0.00226133223657848, 0.00169547173550935, 0.0019533678194613, 0.00180398254654009, 0.00182344773213139, 0.00248672153581348, 0.00343284629101313, 0.00368115098712285, 0.0041231715382187, 0.00486478459307126, 0.00495064593108322, 0.00507617398148377, 0.00556442790830629, 0.00601464626914766, 0.00613860543985586, 0.00603069483457052, 0.00593074951742349, 0.00597478548719771, 0.00613163379653182, 0.00628621180139079, 0.00635120344867366, 0.00631751308693706, 0.0062332733637162, 0.00615619379338965, 0.00612009215638235, 0.00612580411175605, 0.00614994993833205, 0.00616374095575073, 0.00615187820046809, 0.00611953559637549, 0.00608371237570489, 0.00605870546958946, 0.00604832328210756, 0.00604766141429456
flux1:, 0.673968784838352, 0.010029577891037, 0.0101073632911198, 0.0103327357175534, 0.0107584143087455, 0.0113695232911081, 0.0120875947349637, 0.0128020843021094, 0.0134057487006134, 0.0138319475352638, 0.0140969818767766, 0.0143155140678521, 0.0146418137573015, 0.0151482982238105, 0.0157319270387959, 0.0161370702861472, 0.0160960276776019, 0.015507283449338, 0.0145422943081348, 0.0135675866678198, 0.0128377502595626, 0.0121607770118042, 0.0109904521497306, 0.00912791735826228, 0.00726452115220549, 0.00615429595790562, 0.00510461346222811, 0.00328584714655639, 0.00245735868237986, 0.00180911173008613, 0.00201442701497718, 0.00179523230382911, 0.00176527510467798, 0.00238482082012782, 0.00328745824668003, 0.00350978738505827, 0.00392584267666739, 0.0046359930568217, 0.00471179108706261, 0.0048224811553498, 0.00528441389693124, 0.00571568103880077, 0.00583695762544912, 0.00573534906464368, 0.0056402976515119, 0.00568292048780377, 0.0058332588508947, 0.00598054509513775, 0.00604111847293633, 0.00600659683221416, 0.00592346654811112, 0.005847629883899, 0.00581225392421086, 0.00581831856992709, 0.00584253143928648, 0.00585587786652531, 0.00584273291732556, 0.00580803774481822, 0.00576882116258861, 0.00573993725087038, 0.00572633380816491, 0.00572430110804882
flux1:, 0.674231233742106, 0.00994388936234397, 0.00999275243904161, 0.010192822934359, 0.0105985301826948, 0.0111956488316568, 0.0119057329195167, 0.0126185278497427, 0.0132281441582907, 0.0136695689988393, 0.0139588658395689, 0.014207946954112, 0.0145683094494684, 0.0151124699266633, 0.0157398989206005, 0.0161967563547241, 0.016214362701769, 0.015687356332611, 0.0147806283168637, 0.0138532015528943, 0.0131564167870056, 0.0125011082031382, 0.0113416038892571, 0.00947323099425065, 0.00759284682585632, 0.00647384298341293, 0.00540489092382676, 0.00352208271947111, 0.00265240661498554, 0.00192602543836975, 0.00207952351932231, 0.00179072216167017, 0.00171076633359089, 0.00228637530826131, 0.0031438457015515, 0.00333978760463446, 0.00373085412599504, 0.00440948772363102, 0.00447426499500776, 0.0045692447720577, 0.00500403227469877, 0.00541526206568146, 0.00553280764977987, 0.00543718153924257, 0.00534768746627293, 0.00539012560157009, 0.00553508644141257, 0.00567564100430188, 0.00573164458727553, 0.00569562335136843, 0.00561284545064162, 0.00553785835826088, 0.00550343671875882, 0.00551067553160921, 0.00553610301179529, 0.00555009551288436, 0.00553634770665749, 0.00549938608716498, 0.0054563434664695, 0.00542292226157338, 0.00540557142393167, 0.00540204556911167
flux1:, 0.674493682645859, 0.00985047568769804, 0.0098663878486278, 0.0100358989574741, 0.0104149404586242, 0.010990118574187, 0.0116836058467397, 0.0123862589999227, 0.0129943057968609, 0.0134448606140198, 0.0137538796370431, 0.0140302358695599, 0.0144220611762575, 0.0150014967251919, 0.0156706682358579, 0.0161783514038482, 0.0162558670739947, 0.0157944854873432, 0.0149521677658991, 0.014079240013554, 0.0134223345578613, 0.0127947356091272, 0.0116527239378168, 0.00978691837559126, 0.00789759813693117, 0.00677491773581914, 0.00569141514379134, 0.00375165578670702, 0.00284483669963626, 0.00204502909420415, 0.00214796085398449, 0.00179036525390007, 0.00166019091894814, 0.00219195282000317, 0.0030025787688465, 0.00317181607244074, 0.0035386100246113, 0.00418561425179776, 0.00423856583364113, 0.00431717537082605, 0.00472423179243701, 0.00511452382366786, 0.00522732315659511, 0.00513719398319583, 0.00505360796069266, 0.00509677033384297, 0.00523730575669366, 0.00537171100525213, 0.00542317497623024, 0.00538521543477459, 0.00530218884810255, 0.00522765964377576, 0.00519426108451223, 0.00520324485913258, 0.00523081142108532, 0.00524645640910648, 0.00523289063980186, 0.00519401029764282, 0.00514702446829201, 0.00510865217775764, 0.00508711662773081, 0.00508189042328891
flux1:, 0.674756131549612, 0.00975200399439787, 0.0097318996484423, 0.00986653180081403, 0.0102130728781689, 0.0107591019998661, 0.0114279769803556, 0.0121124666776736, 0.0127116700728079, 0.0131653355655765, 0.0134894711459579, 0.0137896648175208, 0.0142101192440669, 0.0148221053824888, 0.0155304819750597, 0.0160874033871373, 0.0162251625299781, 0.0158321987197878, 0.0150592955362047, 0.0142470464049447, 0.0136360455034596, 0.0130416287725192, 0.0119233128230175, 0.010068037770631, 0.00817741834483219, 0.00705575717296518, 0.00596221229984189, 0.00397269759192263, 0.00303284287960474, 0.00216472244121489, 0.00221877664988342, 0.00179383220088676, 0.00161362326171771, 0.00210191294131822, 0.00286410031289839, 0.00300642789524054, 0.00334943151718376, 0.00396463993687939, 0.00400512927511076, 0.00406695452390248, 0.00444595855187559, 0.004814622427272, 0.00492173121583249, 0.00483649227436846, 0.00475888259987201, 0.00480335946306007, 0.00494021365343399, 0.00506903359661096, 0.005116137199831, 0.00507602157673894, 0.00499231985986424, 0.00491789406430082, 0.00488546067781837, 0.00489652054006807, 0.00492690477812141, 0.00494507090221738, 0.00493251136762634, 0.00489226805807275, 0.0048415170082479, 0.0047980445310065, 0.00477202003029202, 0.0047648475675205
flux1:, 0.675018580453365, 0.00965041079456091, 0.00959228746063666, 0.00968878000618277, 0.00999799121854764, 0.010508571281025, 0.011145590696275, 0.0118044978484667, 0.0123879946414846, 0.0128389657086211, 0.0131736495425275, 0.0134941434208923, 0.0139401909875366, 0.0145816908962173, 0.0153262582579343, 0.0159301280580819, 0.016127519758189, 0.0158046252122085, 0.0151049137482141, 0.0143583779987199, 0.0137983983146888, 0.0132419758630099, 0.0121530112411142, 0.0103157073808307, 0.00843095600863881, 0.00731459105089431, 0.00621527222639432, 0.00418326710015332, 0.00321451846222924, 0.00228353662487745, 0.00229078320274265, 0.00180056540365289, 0.00157093860808217, 0.00201639923424316, 0.00272871188762664, 0.00284405367362238, 0.00316354661897653, 0.00374675652580483, 0.00377432706721564, 0.00381922180187165, 0.00417013611623635, 0.00451671215290229, 0.00461729283329207, 0.00453626442519411, 0.00446445928205168, 0.00451054029470363, 0.00464423730654554, 0.00476798470770428, 0.0048110223253104, 0.00476873738825161, 0.00468411805513367, 0.00460950826009568, 0.00457789026051742, 0.00459113796279542, 0.0046247634252188, 0.00464613985403443, 0.00463538757523564, 0.00459448415158186, 0.00454040407588058, 0.00449194565088497, 0.00446129058322999, 0.00445192898890573
flux1:, 0.675281029357119, 0.00954700780806395, 0.00944996075980652, 0.00950616725697679, 0.00977430683602096, 0.0102441546264694, 0.0108429737478996, 0.0114696141793319, 0.0120310774880241, 0.0124738702648206, 0.0128146504782445, 0.0131518559593585, 0.0136202825998663, 0.0142879621091023, 0.0150652478020184, 0.0157130975896602, 0.0159685836882388, 0.0157162658706941, 0.0150922666751002, 0.0144152843514373, 0.0139104806139022, 0.0133961581878309, 0.0123416065259972, 0.0105291393476706, 0.00865692732089789, 0.00754973289481341, 0.00644865504294114, 0.00438145057741218, 0.00338795944822395, 0.0023998224887445, 0.00236265313670232, 0.00180983403422428, 0.00153184414413253, 0.00193536805605391, 0.00259658880528526, 0.0026850112176057, 0.00298110046367429, 0.00353209885094367, 0.00354647911195274, 0.00357457056262238, 0.00389764941398231, 0.00422192222429253, 0.00431527434287227, 0.00423775099493004, 0.00417138797036986, 0.00421909410282076, 0.00434993971389188, 0.00446905140134878, 0.00450839854082221, 0.0044641124864895, 0.00437851727953028, 0.00430352662681588, 0.00427251727792258, 0.00428787331120185, 0.00432491253173872, 0.00434998064319804, 0.0043417585503818, 0.00430098169227529, 0.00424421798511944, 0.00419113280499016, 0.00415588289301031, 0.00414412761797493
flux1:, 0.675543478260872, 0.00944258328925043, 0.00930677990013649, 0.00932166193965853, 0.00954609800333022, 0.00997099904499973, 0.010526247170174, 0.0111147601130627, 0.011648488758087, 0.0120780191576877, 0.0124206188653152, 0.0127709320785093, 0.0132583670904794, 0.0139486169688041, 0.0147547265471077, 0.0154429599528154, 0.0157541286462044, 0.0155717937901793, 0.0150247954663256, 0.0144200199880645, 0.0139735837921574, 0.0135047549910994, 0.0124890680806516, 0.0107077029172519, 0.00885420503941534, 0.00775969156049655, 0.00666061709395815, 0.00456548169691963, 0.00355138719934041, 0.0025119633375947, 0.00243303375198783, 0.00182081771460416, 0.00149593683039911, 0.00185864508741878, 0.00246781815849608, 0.00252953882750129, 0.00280218307608424, 0.0033207760589624, 0.00332187715683739, 0.00333355328635768, 0.00362933459088985, 0.00393133657497875, 0.00401691905370715, 0.00394221185960673, 0.00388078971436276, 0.00392991455074911, 0.00405800982240346, 0.00417283006426276, 0.0042089103910511, 0.00416294421976238, 0.00407649079942831, 0.00400102950622669, 0.0039703987067916, 0.00398762643293671, 0.00402801706741811, 0.00405703621911717, 0.00405194475626412, 0.0040121040703329, 0.00395345528491365, 0.00389631570622063, 0.0038566850702047, 0.00384239753459724
flux1:, 0.675805927164625, 0.00933749163436407, 0.0091640958149929, 0.00913766497320241, 0.00931684557152636, 0.00969365589617628, 0.0102009661981233, 0.0107463633690706, 0.0112473389882545, 0.0116589767070723, 0.0119993363622127, 0.0123591668341627, 0.012862105544925, 0.0135710728969711, 0.0144017420990557, 0.0151262082215163, 0.015489858562623, 0.0153758953155088, 0.0149060294182341, 0.0143749887798772, 0.0139891931754023, 0.0135685671024141, 0.0125955974843608, 0.0108509999040725, 0.0090219147313899, 0.00794328217812333, 0.00684973385098518, 0.00473386105001391, 0.00370326986003054, 0.00261849274552549, 0.00250066959256357, 0.0018327027421044, 0.00146277557347473, 0.00178599670792755, 0.00234245024168591, 0.00237784142785782, 0.00262686883027429, 0.00311291002624961, 0.00310081609244067, 0.00309669549684763, 0.00336597614118782, 0.00364597910911319, 0.00372342274126873, 0.003650894022694, 0.00359382228033992, 0.0036439780579261, 0.00376924161574827, 0.00388001298834931, 0.00391326753036692, 0.00386606241518264, 0.0037790282852301, 0.00370312284686987, 0.0036726478660806, 0.00369139155509762, 0.00373486284919804, 0.00376786990750196, 0.00376635503846624, 0.00372822849335566, 0.00366858818421998, 0.00360813873554869, 0.00356450937097291, 0.003547636517994
flux1:, 0.676068376068379, 0.00923172851785191, 0.00902278902330316, 0.00895601015490874, 0.00908939293873952, 0.00941600077073131, 0.00987200279776081, 0.0103701848383616, 0.0108341023896577, 0.011223705401623, 0.0115580137064833, 0.0119238098985226, 0.0124386403547573, 0.0131622690197978, 0.0140129283386337, 0.0147690114757646, 0.0151812608248836, 0.0151331563105945, 0.014739513282297, 0.0142827139750593, 0.0139589929505811, 0.0135886459921732, 0.0126616777431835, 0.0109589347552404, 0.00915951908043193, 0.0080997166091786, 0.00701499905220293, 0.00488545510481468, 0.00384242313197855, 0.00271819829565395, 0.00256451276542441, 0.00184477387260276, 0.00143195398382432, 0.00171720215841022, 0.0022205525392112, 0.0022301394355015, 0.00245526008761406, 0.00290867454705816, 0.00288362758802486, 0.00286451581320145, 0.00310831150647859, 0.00336680622364829, 0.00343591599564282, 0.00336500485580021, 0.00331164788895407, 0.00336231202451829, 0.00348450789762822, 0.00359136878014347, 0.00362222839498436, 0.00357431082067629, 0.00348711068839083, 0.00341090567357703, 0.00338039759002045, 0.00340022201413435, 0.003446329239609, 0.0034831505916824, 0.00348548491829906, 0.00344977350968597, 0.00339007427203826, 0.00332718568235935, 0.00328008792594513, 0.00326067379825199
flux1:, 0.676330824972132, 0.00912499221232295, 0.00888330984867522, 0.00877798050577927, 0.00886593569967535, 0.00914119501185585, 0.00954347977414842, 0.00999122801504797, 0.0104145060011402, 0.0107784407397919, 0.0111031584984182, 0.0114714335276747, 0.0119944685066265, 0.0127285466515477, 0.0135943930298628, 0.0143771107328462, 0.0148335154904223, 0.0148479926854817, 0.0145287659320232, 0.0141458253235622, 0.0138848745724828, 0.0135663156175919, 0.0126881079394425, 0.0110317639947848, 0.00926687454229274, 0.00822865835507439, 0.0071558845588408, 0.00501955935081205, 0.00396807556027737, 0.00281019589152476, 0.00262380426278147, 0.0018564870121529, 0.00140316130236702, 0.00165211396656262, 0.0021022562985094, 0.00208671089222096, 0.0022875273655908, 0.00270832914367391, 0.00267071058604885, 0.00263754864397341, 0.00285704208649196, 0.00309470717356645, 0.0031554551988075, 0.00308569390812975, 0.00303540761306891, 0.00308596640436738, 0.00320473450530504, 0.00330772216820531, 0.00333658424117494, 0.00328853084070535, 0.00320168896972858, 0.00312544168212762, 0.00309476626960787, 0.00311519542926047, 0.00316335950989689, 0.00320363347925309, 0.00320991005140483, 0.00317720337113698, 0.00311836642361304, 0.00305398845134998, 0.00300407510774664, 0.00298226494760489
flux1:, 0.676593273875885, 0.00901673391820018, 0.00874572183711691, 0.00860434212178313, 0.0086480424435516, 0.00887169056341739, 0.00921875835303071, 0.00961370989155903, 0.00999348642066539, 0.0103286383050669, 0.0106405186261956, 0.0110078780861135, 0.0115353922088986, 0.0122756041656407, 0.0131516741147147, 0.0139557756364604, 0.0144514554307214, 0.0145246197345215, 0.0142772631198272, 0.013967054319418, 0.01376893904168, 0.0135031776818574, 0.0126760137802456, 0.0110701149209634, 0.00934425075281054, 0.00833023398084407, 0.00727235296990453, 0.00513591743215513, 0.00407989030285053, 0.00289396545459975, 0.00267811593068731, 0.00186751293773588, 0.00137622256644017, 0.00159069778628625, 0.00198778827470972, 0.00194791974297941, 0.00212393964222435, 0.00251224269511857, 0.00246255396733181, 0.00241636563463231, 0.00261284849536482, 0.00283051149661094, 0.00288302227301701, 0.00281404452819136, 0.00276620509713204, 0.00281599251953416, 0.00293087941650551, 0.00302993762281294, 0.00305714772916137, 0.00300955171137769, 0.00292367107891787, 0.00284773975084967, 0.00281683188462009, 0.00283738456812433, 0.00288693394001156, 0.00293014096473053, 0.00294027840686611, 0.00291103158896991, 0.00285392410267555, 0.00278904018666443, 0.00273705678019697, 0.00271309439077147
flux1:, 0.676855722779638, 0.00890620093936445, 0.00860974963184988, 0.0084353945341349, 0.00843670393175649, 0.00860927402718641, 0.00890047404232371, 0.0092410871931055, 0.00957520709102363, 0.00987898502841348, 0.0101750919995621, 0.0105382643261542, 0.011066534831186, 0.0118085138307226, 0.0126897529501848, 0.013509811534035, 0.0140395683271438, 0.0141670518817725, 0.0139884361813217, 0.0137492300122072, 0.0136134868773254, 0.0134010957100176, 0.0126268302259609, 0.0110749699705483, 0.00939231043168496, 0.0084050010360813, 0.00736482336148242, 0.00523469595918141, 0.00417794293782455, 0.00296934598786213, 0.00272735028449058, 0.00187774818096984, 0.00135111379806807, 0.001533047621814, 0.00187748379228409, 0.00181422651076942, 0.0019648806505456, 0.002320904117059, 0.00225974823587235, 0.00220159224123103, 0.00237640712941084, 0.00257500144438604, 0.00261953168242426, 0.0025510744494348, 0.00250509990442421, 0.00255343068788252, 0.00266391907472931, 0.00275890915936016, 0.0027847480925254, 0.00273818891427541, 0.00265391907599268, 0.0025787456286885, 0.00254761673468611, 0.00256783695605836, 0.00261804880388894, 0.00266354647544708, 0.00267730337485501, 0.00265182486497838, 0.00259722610947004, 0.00253281196286322, 0.0024795651771615, 0.00245378440873837
flux1:, 0.677118171683392, 0.00879247662206941, 0.0084748314939096, 0.00827103425658766, 0.0082324042610624, 0.00835514098033562, 0.00859060977801213, 0.00887612534457044, 0.00916312220844568, 0.00943345945699079, 0.00971118609018597, 0.0100670546594666, 0.0105924036724686, 0.0113317824927164, 0.0122131079573631, 0.0130436027508647, 0.0136020287121497, 0.0137791231524248, 0.0136656791739105, 0.0134952705123928, 0.0134209938820931, 0.0132621585583667, 0.0125422582711871, 0.0110476197877343, 0.00941205459172787, 0.00845387961284318, 0.00743409798613878, 0.00531642181517009, 0.00426266171358817, 0.00303649464821701, 0.00277170249225052, 0.0018872951370698, 0.00132795284198532, 0.00147937725179021, 0.0017717809721057, 0.00168618118679876, 0.00181084969805266, 0.0021349195541206, 0.00206298496770388, 0.00199391662557938, 0.0021484048247794, 0.00232892645002117, 0.00236584183432526, 0.00229774267589647, 0.00225310854488981, 0.00229930577830579, 0.0024048418272139, 0.00249555633701149, 0.00252023252579614, 0.00247525004809013, 0.00239325552144713, 0.00231934421769529, 0.00228808280645987, 0.00230756369856592, 0.0023577020730762, 0.00240476218560815, 0.00242175833630558, 0.00240020718946959, 0.00234878360654286, 0.00228577100414115, 0.00223209690200426, 0.00220490818953736
flux1:, 0.677380620587145, 0.00867452041950178, 0.00834017566093393, 0.00811082660990347, 0.00803520531954585, 0.00810998860465587, 0.00829059180144351, 0.00852099364898625, 0.00876006924040778, 0.00899542176875811, 0.00925250689265408, 0.00959814218513956, 0.0101169781809998, 0.0108494357064445, 0.0117257903929117, 0.0125611765457475, 0.0131427474969967, 0.0133645189229898, 0.0133123585982679, 0.013208168442528, 0.0131940748984452, 0.0130886285149445, 0.0124242028842487, 0.0109895934684123, 0.00940474333869398, 0.00847805980995683, 0.00748126307465818, 0.00538189386403511, 0.00433474155725618, 0.00309581939957444, 0.00281159419571803, 0.0018964181443522, 0.00130697046252271, 0.00142999254552601, 0.00167119905211881, 0.00156440115626336, 0.00166244807059414, 0.00195499749137675, 0.00187304460184619, 0.00179408924938251, 0.00192954861780716, 0.00209301627875225, 0.0021227672860971, 0.00205495885131498, 0.00201120959080401, 0.00205462779600141, 0.00215464624168432, 0.00224082438000751, 0.00226447135952963, 0.00222154521804253, 0.00214247594032146, 0.00207036943187542, 0.00203913528447423, 0.00205753568622333, 0.00210688458819435, 0.00215472967866821, 0.00217447174697121, 0.00215686274910916, 0.00210915138268767, 0.00204839768486429, 0.00199513087100596, 0.00196700378924563
flux1:, 0.677643069490898, 0.00855121052875192, 0.00820481908808241, 0.00795408036689416, 0.00784483522969032, 0.00787411392461266, 0.00800139284476255, 0.00817736924785679, 0.00836837118503894, 0.00856771359832523, 0.00880225659586099, 0.00913494642238329, 0.00964380296295778, 0.010365105977842, 0.0112315050524129, 0.0120662731913039, 0.012665427379469, 0.0129268108540384, 0.0129318219515332, 0.0128909713803397, 0.0129354408091127, 0.0128828821485492, 0.0122747022084991, 0.0109025777639258, 0.00937180555174, 0.00847889973430932, 0.0075075792745632, 0.00543208328275703, 0.00439504544847772, 0.00314789729028495, 0.00284759161063252, 0.0019054849632637, 0.00128846874327688, 0.00138525162714856, 0.00157630566520068, 0.0014495388803458, 0.001520353973632, 0.00178192450718974, 0.00169077457094786, 0.00160291283971457, 0.00172056832016847, 0.00186798972369893, 0.00189108815062582, 0.00182359102207142, 0.00178034858481436, 0.00182039346617817, 0.00191434071709616, 0.00199568501314045, 0.00201836334303594, 0.00197789775743802, 0.00190236281592634, 0.00183261713712187, 0.00180163017797158, 0.00181868386123985, 0.00186657409206176, 0.00191441148729022, 0.00193632090646311, 0.00192253572238333, 0.00187893506378736, 0.00182119855195622, 0.00176914312722328, 0.00174058597547464
flux1:, 0.677905518394651, 0.00842139047862481, 0.00806768690708687, 0.00779992026658223, 0.00766077250861051, 0.00764750637042149, 0.00772362890848977, 0.00784653437324334, 0.00798993186815922, 0.00815275019320024, 0.00836322212454958, 0.00868049805945776, 0.0091760686532409, 0.00988210952881944, 0.0107336820498948, 0.0115624103123337, 0.0121736146899332, 0.0124694888740745, 0.0125274033300151, 0.0125467601890414, 0.0126478554762659, 0.0126473530516584, 0.0120958589582393, 0.0107883377986102, 0.00931475097009639, 0.00845782815308713, 0.00751437664606687, 0.00546803621054755, 0.00444450637418279, 0.00319339030194688, 0.00288032039439745, 0.00191490354676173, 0.00127277447063233, 0.00134552030073541, 0.00148767854263578, 0.0013422446462435, 0.00138528995771332, 0.0016165349222302, 0.00151706056425075, 0.00142122357135896, 0.00152221064717105, 0.00165455646980191, 0.00167155377742767, 0.00160446831792028, 0.00156143877993494, 0.00159758472431795, 0.00168494048121832, 0.00176113426620301, 0.00178283714900202, 0.0017451509871277, 0.00167369643297464, 0.00160685642588853, 0.00157638167356043, 0.001591899817318, 0.0016377291442465, 0.00168478117209219, 0.00170822249360266, 0.00169802519913842, 0.00165879242130585, 0.00160471330167348, 0.00155461628894444, 0.00152615378143351
flux1:, 0.678167967298405, 0.00828391995291909, 0.00792765109742153, 0.00764735375626704, 0.00748231997365399, 0.00742992647787067, 0.00745763961212315, 0.00752945552868693, 0.00762631203214585, 0.00775259221244677, 0.00793784190147152, 0.00823750060536104, 0.00871666944818763, 0.00940350142478395, 0.0102355304840595, 0.0110529332998705, 0.0116707410241694, 0.0119959861703652, 0.0121024257149989, 0.0121786287193297, 0.0123340989874959, 0.012384484591177, 0.011889783568963, 0.0106486502072136, 0.00923509596818207, 0.00841626299956569, 0.00750296604037435, 0.00549078954975477, 0.00448404050770402, 0.00323296850981497, 0.00291038755477174, 0.00192506253597278, 0.00126019421217923, 0.00131112905272768, 0.00140586653623002, 0.00124312910859919, 0.00125798684405307, 0.00145967740475372, 0.00135279385134188, 0.00124986519015534, 0.00133522480521788, 0.00145341089528593, 0.00146487899468563, 0.00139837638478362, 0.00135535497364781, 0.00138716096371491, 0.00146745876093816, 0.00153818415365817, 0.00155884600579936, 0.00152416767056278, 0.00145725888804105, 0.00139383539339021, 0.00136416559159007, 0.00137803364643723, 0.00142128051192578, 0.00146681017688256, 0.00149111859898359, 0.00148417425701387, 0.00144942792747227, 0.00139951484451453, 0.00135204272893897, 0.00132419294410227
flux1:, 0.678430416202158, 0.00813772907764516, 0.0077835872028567, 0.00749533002290594, 0.00730866537065949, 0.00722096653169038, 0.00720354688372363, 0.00722683856474088, 0.00727877967924512, 0.00736899051201083, 0.00752824452568805, 0.00780836338848069, 0.00826823257515162, 0.00893210485018547, 0.00974006981674332, 0.0105410475358909, 0.0111601508714288, 0.0115096949718529, 0.0116602002397555, 0.0117896677190636, 0.0119969417334436, 0.0120966981460387, 0.0116585555890387, 0.0104852561281045, 0.00913431033957501, 0.00835555253937055, 0.00747457407108955, 0.00550130651982076, 0.00451447839348288, 0.00326724683421825, 0.00293831709777066, 0.00193628122518268, 0.00125097575736826, 0.00128233587713337, 0.00133135350241355, 0.00115272897182368, 0.00113914750363094, 0.00131218089457055, 0.00119883720021211, 0.00108965830368286, 0.00116034056081378, 0.00126521788833578, 0.00127173265805713, 0.00120604508093453, 0.00116291946591423, 0.00119004353658594, 0.00126289036752841, 0.00132784652916422, 0.00134735386840746, 0.00131582050373246, 0.00125382936287198, 0.00119427931121699, 0.00116571689694917, 0.00117788733509884, 0.00121811887135459, 0.00126145084729584, 0.00128595810824179, 0.0012818533878858, 0.00125158096036276, 0.00120620296249686, 0.00116192203172686, 0.00113517384549644
flux1:, 0.678692865105911, 0.00798187441489733, 0.00763442823166646, 0.00734279101248052, 0.00713892862065835, 0.00702009298558647, 0.00696129162426288, 0.00693915905909832, 0.00694833395657011, 0.00700340335981718, 0.00713625934914524, 0.00739520665249411, 0.00783312100135323, 0.00847051570997977, 0.00925013928354299, 0.0100298316713987, 0.0106451139490521, 0.0110139722692145, 0.0112040226894675, 0.011382954223568, 0.0116391310484853, 0.0117863787849664, 0.0114042058225625, 0.0102998370933201, 0.0090137877493223, 0.00827694121880033, 0.00743030390404742, 0.00550043406760911, 0.00453651679899547, 0.00329673795344987, 0.00296450224563842, 0.00194877168311214, 0.00124527817501606, 0.00125929684729081, 0.00126452699385369, 0.00107147753033087, 0.00102941278512685, 0.00117482132392593, 0.00105599123680915, 9.41367204256094e-4, 9.98240716000893e-4, 0.00109059198851096, 0.00109271966331185, 0.00102812960732536, 9.84881043572837e-4, 0.00100709291415078, 0.00107218774878024, 0.00113110914979114, 0.0011493133277847, 0.00112097391077941, 0.00106417079652765, 0.00100888111700551, 9.81721090637795e-4, 9.92203677535666e-4, 0.00102907911792701, 0.00106961630946716, 0.0010936744970428, 0.00109193961908861, 0.00106600920012992, 0.00102539321628418, 9.84754440102726e-4, 9.59546706359257e-4
flux1:, 0.678955314009665, 0.00781559402887047, 0.00747921498047854, 0.00718871532353642, 0.00697219787545608, 0.00682667377900108, 0.0067306520417478, 0.00666667200493081, 0.00663570680957354, 0.00665699066704434, 0.00676340412922976, 0.00699984454107647, 0.00741341532751429, 0.00802108777921466, 0.0087683890167267, 0.00952223387125503, 0.0101288228558492, 0.010512135474962, 0.0107371669640918, 0.0109615457415412, 0.0112633891315463, 0.0114558767503139, 0.0111287177425971, 0.0100940125161905, 0.00887483818460111, 0.00818155806059881, 0.0073711197928778, 0.00548888047882086, 0.00455069043868101, 0.00332182088858782, 0.00298917385584702, 0.00196261310003249, 0.00124315063957313, 0.00124204444895446, 0.00120565235306943, 9.99680399787697e-4, 9.29330808918671e-4, 0.00104828985743573, 9.24962390313025e-4, 8.05666452018936e-4, 8.49530498319475e-4, 9.30072114030778e-4, 9.28358676229065e-4, 8.65187537509506e-4, 8.21889444492776e-4, 8.39080620861597e-4, 8.96231267431748e-4, 9.48905619559849e-4, 9.65637075576553e-4, 9.40459102811444e-4, 8.89009862142078e-4, 8.38285907228934e-4, 8.12800953618524e-4, 8.21652113584003e-4, 8.54922806977898e-4, 8.92158947877095e-4, 9.15161998673799e-4, 9.15293457547149e-4, 8.93469444571732e-4, 8.57703371639426e-4, 8.21032554420715e-4, 7.9773626972848e-4
flux1:, 0.679217762913418, 0.00763835828787241, 0.00731714185236664, 0.00703215637581995, 0.0068075578589291, 0.00663999569367513, 0.00651124997664136, 0.00640940787841305, 0.00634134998606687, 0.00633059330519551, 0.00641085835118639, 0.00662375490352907, 0.00701088353090106, 0.00758590590557875, 0.00829725849951479, 0.00902105459657939, 0.00961437789685166, 0.0100074484936366, 0.0102628745816465, 0.0105284767743686, 0.0108724184434779, 0.0111075202214506, 0.0108340434817574, 0.00986935403672533, 0.00871869755184696, 0.00807042267208513, 0.00729785042273551, 0.00546720919059765, 0.0045573605865996, 0.0033427229422129, 0.00301238276536948, 0.00197773680642199, 0.0012445188684095, 0.00123047263104007, 0.00115485203430878, 9.37495991758588e-4, 8.39330058567785e-4, 9.33162973535341e-4, 8.06333080628714e-4, 6.83109159017895e-4, 7.14706600267021e-4, 7.84094675641045e-4, 7.79058439522562e-4, 7.17654908127412e-4, 6.74468669168504e-4, 6.86659194414081e-4, 7.35796683628077e-4, 7.8208204399125e-4, 7.97165820767426e-4, 7.75045416321914e-4, 7.29013240851665e-4, 6.83072204568124e-4, 6.59501107067758e-4, 6.66813720138614e-4, 6.96320873676537e-4, 7.29849674759982e-4, 7.51252413272578e-4, 7.5273595710466e-4, 7.34698105680713e-4, 7.03739514494809e-4, 6.71233334427918e-4, 6.50137908079734e-4
flux1:, 0.679480211817171, 0.00744991263948238, 0.00714759685194354, 0.00687227607487935, 0.00664411413564413, 0.00645927745414674, 0.00630255247522773, 0.00616716340408541, 0.00606541643556798, 0.00602470709882432, 0.00607943218383664, 0.00626804589808311, 0.00662694791718449, 0.00716675527584117, 0.0078389485228933, 0.00852892019424608, 0.00910476160313638, 0.00950309894024926, 0.00978433886514197, 0.0100867540996245, 0.0104689092918268, 0.0107436331621721, 0.0105221278087526, 0.0096274099909083, 0.00854654798176291, 0.00794446279374205, 0.00721120499634502, 0.00543584410020472, 0.00455671686282085, 0.0033595122373585, 0.00303399334568375, 0.0019939199680672, 0.00124917767947696, 0.00122432744335903, 0.00111208989834911, 8.84920228315569e-4, 7.59696380491792e-4, 8.29874753179529e-4, 7.00534660536344e-4, 5.74098601403835e-4, 5.94128500480344e-4, 6.52967963850077e-4, 6.45095576388159e-4, 5.85824548287155e-4, 5.42992646469778e-4, 5.50333782675885e-4, 5.91523316764715e-4, 6.31363698792666e-4, 6.44635904807439e-4, 6.25411194988849e-4, 5.84763394384987e-4, 5.43732963508386e-4, 5.22272986417159e-4, 5.28167599452555e-4, 5.53838648612952e-4, 5.83359917314296e-4, 6.02694446506818e-4, 6.05027712189898e-4, 5.90393016354763e-4, 5.64083242098002e-4, 5.35811533451864e-4, 5.17116062858908e-4
flux1:, 0.679742660720924, 0.00725030855770344, 0.00697019398813248, 0.00670837448383549, 0.00648101614383927, 0.00628368350573396, 0.00610387522062025, 0.00593949485659786, 0.00580774480121523, 0.0057394607343995, 0.00576954049371632, 0.00593342853251898, 0.006262657598975, 0.00676509380452958, 0.00739539226685614, 0.00804825152212105, 0.00860280574903145, 0.00900216751107403, 0.00930468249779476, 0.00963934710429091, 0.0100555441244876, 0.010366551820924, 0.0101949331106653, 0.0093697328889945, 0.00835954243739795, 0.00780453771706248, 0.00711179645352533, 0.00539508237583087, 0.00454878898130004, 0.00337209881073457, 0.0030536863160266, 0.00201078652389278, 0.00125678869179028, 0.00122320282052338, 0.0010771606973816, 8.41775539868962e-4, 6.90554147493394e-4, 7.38692159240752e-4, 6.07823821344808e-4, 4.78864530544532e-4, 4.87994339427427e-4, 5.36850374787234e-4, 5.2659638476349e-4, 4.69829244261507e-4, 4.27666177639561e-4, 4.30438571055307e-4, 4.63886104246674e-4, 4.97324771431374e-4, 5.08649494071992e-4, 4.92116959360761e-4, 4.56736424642512e-4, 4.20658629285479e-4, 4.01462149515235e-4, 4.06080172060186e-4, 4.27924368851953e-4, 4.53247354521175e-4, 4.7013650732582e-4, 4.72850556515113e-4, 4.61197060114651e-4, 4.39280079999863e-4, 4.15194328876584e-4, 3.99004455182217e-4
flux1:, 0.680005109624678, 0.00703991930523722, 0.00678479600572336, 0.00653991506762619, 0.00631748040921533, 0.00611234169117893, 0.00591439260680716, 0.0057257199314413, 0.00556785393923103, 0.00547460501466208, 0.00548118934934581, 0.0056202020790845, 0.00591867259633172, 0.00638203281919277, 0.00696822990382711, 0.00758123135376087, 0.00811115374696408, 0.00850759091191379, 0.00882692774886629, 0.0091891703068, 0.00963499410754292, 0.00997863452996991, 0.00985445937636742, 0.00909790381797194, 0.0081588285275292, 0.00765146336746474, 0.00700016774857987, 0.00534511234272357, 0.00453346646364393, 0.00338024352011969, 0.00307097023996118, 0.00202781503715313, 0.00126688317482505, 0.00122654211482844, 0.0010496856856747, 8.07705028198107e-4, 6.31852297367483e-4, 6.59694687828557e-4, 5.28263582461924e-4, 3.97445380373879e-4, 3.96323101192907e-4, 4.35734422928599e-4, 4.23524357010451e-4, 3.69631356721868e-4, 3.28512993047482e-4, 3.27120222967905e-4, 3.53173912334025e-4, 3.80363428033263e-4, 3.89649336696163e-4, 3.75582564520627e-4, 3.45283444950614e-4, 3.14123355073175e-4, 2.97298627275652e-4, 3.00797670009741e-4, 3.18901157960987e-4, 3.39945193033479e-4, 3.5411264677626e-4, 3.56791495714421e-4, 3.47682864503477e-4, 3.29827943847596e-4, 3.09775496113633e-4, 2.96106004077444e-4
flux1:, 0.680267558528431, 0.0068194381179033, 0.00659152539476393, 0.00636654422833959, 0.00615281377000442, 0.00594436592530772, 0.00573315681424413, 0.00552493166913557, 0.00534495180414694, 0.00522951820604165, 0.00521397962585651, 0.00532825639909752, 0.00559526291639106, 0.00601832899042569, 0.0065587896693081, 0.00712977366120545, 0.0076322213242027, 0.00802212032198714, 0.00835395978909925, 0.00873905684872242, 0.0092099055312018, 0.00958226145242975, 0.00950275510506339, 0.00881354964765126, 0.00794556841998666, 0.00748603672766868, 0.00687681902564486, 0.00528603572885713, 0.00451052561045259, 0.00338357527136317, 0.0030852024167735, 0.00204435419919886, 0.00127887101743368, 0.00123364686965608, 0.00102911587771776, 7.82173412995429e-4, 5.8335647061704e-4, 5.92760292216088e-4, 4.6171040742913e-4, 3.2967744440518e-4, 3.18944262652173e-4, 3.49437722228107e-4, 3.3567426333498e-4, 2.85019395714848e-4, 2.45371467819698e-4, 2.40329216860312e-4, 2.59475267500971e-4, 2.80683365063731e-4, 2.87898961465476e-4, 2.76068833433576e-4, 2.50615572273888e-4, 2.24274126584841e-4, 2.09889692169063e-4, 2.12440841308402e-4, 2.26961207295067e-4, 2.43753568114221e-4, 2.5503016321519e-4, 2.57327306212509e-4, 2.50336757050243e-4, 2.36163445941068e-4, 2.19906433861426e-4, 2.08689298910565e-4
flux1:, 0.680530007432184, 0.00658985785206665, 0.00639076211463992, 0.00618810339043484, 0.00598643512528552, 0.00577888297637626, 0.00555912581608082, 0.00533602524529317, 0.00513796022602466, 0.00500322930228552, 0.00496712931977563, 0.00505709227096693, 0.00529232333596651, 0.00567438840183473, 0.00616807702650217, 0.00669549727452892, 0.00716815842182192, 0.00754827804603153, 0.0078884849004673, 0.00829172377269034, 0.00878287596587844, 0.00917982331532987, 0.00914191739270976, 0.00851835121197608, 0.00772095377357834, 0.00730905892273543, 0.00674223515272254, 0.00521789475240373, 0.00447966380563426, 0.00338161768170372, 0.00309562046101956, 0.00205964723853993, 0.00129205728035861, 0.00124369462172363, 0.00101474459842776, 7.64476657227815e-4, 5.44648770787057e-4, 5.37559675501742e-4, 4.07809201011273e-4, 2.75191947601456e-4, 2.55495484293107e-4, 2.77601345116876e-4, 2.62672796272545e-4, 2.15611071555309e-4, 1.77897372961041e-4, 1.69818714591196e-4, 1.8267149161375e-4, 1.98281939022839e-4, 2.03468197732984e-4, 1.9366314126203e-4, 1.72791592040411e-4, 1.5112147434368e-4, 1.39213397899621e-4, 1.40999936881911e-4, 1.52160034973904e-4, 1.64830874602635e-4, 1.73156700671791e-4, 1.74807640470262e-4, 1.69539712084483e-4, 1.58643479946466e-4, 1.4588103686393e-4, 1.36978159073858e-4
flux1:, 0.680792456335937, 0.00635243289241146, 0.00618312742571953, 0.00600463199008017, 0.00581789348347509, 0.00561506103214752, 0.0053911983068937, 0.00515773616387616, 0.00494555460754768, 0.0047944583964604, 0.0047395135447122, 0.00480585835417055, 0.00500940253777299, 0.0053502821199573, 0.0057967725823233, 0.00627970595489867, 0.00672081528389351, 0.00708831562907706, 0.00743298671995423, 0.00784973185817942, 0.0083564223252681, 0.00877370038919467, 0.00877408162580765, 0.00821404267943152, 0.00748621611488086, 0.00712135722920416, 0.00659691391583136, 0.00514070479292047, 0.00444054116133867, 0.00337382594422287, 0.00310138539432131, 0.0020728661370772, 0.00130566753702565, 0.00125576698824629, 0.00100573044637091, 7.53761770161939e-4, 5.15136550751575e-4, 4.9356075725293e-4, 3.65997773128836e-4, 2.33420681832873e-4, 2.05428376666948e-4, 2.19695304965076e-4, 2.03985133396988e-4, 1.6086166853812e-4, 1.25572236770534e-4, 1.15149683061657e-4, 1.2243632524807e-4, 1.32944194044686e-4, 1.3622326744402e-4, 1.28267891877794e-4, 1.1170685575408e-4, 9.45300011683511e-5, 8.51108631660784e-5, 8.63277725739946e-5, 9.44085232323122e-5, 1.03182748188498e-4, 1.08604678759672e-4, 1.09434618767008e-4, 1.05543320381932e-4, 9.75199885620023e-5, 8.79120092002766e-5, 8.11314636477318e-5
flux1:, 0.681054905239691, 0.00610862596488033, 0.00596945452924525, 0.00581636038569522, 0.00564688007361314, 0.00545213709512164, 0.00522825240091884, 0.00498868684597463, 0.00476621573431798, 0.00460167137327072, 0.00452971924720315, 0.00457340174411692, 0.0047457439639125, 0.00504577173949232, 0.00544523884056849, 0.00588337657747564, 0.00629171563902863, 0.00664417708791329, 0.00698968461393403, 0.00741544422051708, 0.00793294461325729, 0.00836623458818435, 0.00840140280980788, 0.00790240370272858, 0.0072426337619519, 0.00692380631867537, 0.0064413950538878, 0.00505449261656264, 0.00439282855517263, 0.00335963334345124, 0.00310163556469341, 0.00208315532471891, 0.0013188821612738, 0.00126888796327792, 0.00100113063894956, 7.49057207621498e-4, 4.94071006936217e-4, 4.60044310029457e-4, 3.35521736193915e-4, 2.03610448530781e-4, 1.68021899365066e-4, 1.75030417432876e-4, 1.58926408621114e-4, 1.20076319192029e-4, 8.77155834272634e-5, 7.57005794130604e-5, 7.82406850814585e-5, 8.42417803027699e-5, 8.58205710858411e-5, 7.95908913851594e-5, 6.7082174921202e-5, 5.42072567496424e-5, 4.72756749511139e-5, 4.81291690161179e-5, 5.34610476712082e-5, 5.86471171430255e-5, 6.13116811814975e-5, 6.12377997839854e-5, 5.84398995433209e-5, 5.29071062952619e-5, 4.60976761984323e-5, 4.12120047094754e-5
flux1:, 0.681317354143444, 0.0058600441585787, 0.00575074815653856, 0.00562369279720748, 0.00547323293329507, 0.00528944043253216, 0.00506918466614279, 0.00482743790219683, 0.00459828985842945, 0.00442314495013191, 0.00433611058177951, 0.00435832824654651, 0.00450033524453567, 0.00476034308087412, 0.00511353561400263, 0.00550715680853154, 0.005882039607397, 0.0062174708819652, 0.00656049860487599, 0.00699098848405798, 0.00751468984503803, 0.00795969832436723, 0.0080260313564957, 0.00758524647184459, 0.00699153621305911, 0.00671734831733428, 0.00627628937621349, 0.00495933856900616, 0.00433625953660806, 0.00333850491357338, 0.00309554851738993, 0.00208968268990682, 0.00133087810822324, 0.00128207050205256, 9.99943144541291e-4, 7.49312725943406e-4, 4.80575308631086e-4, 4.36130543327204e-4, 3.15459787759156e-4, 1.84845947840334e-4, 1.42402534455833e-4, 1.42775494021254e-4, 1.26676983953541e-4, 9.24248639933052e-5, 6.34994872591673e-5, 5.06800162149225e-5, 4.93612539225398e-5, 5.15358862107156e-5, 5.17036299217175e-5, 4.71372220277539e-5, 3.84522953442293e-5, 2.96904728825563e-5, 2.52398900782236e-5, 2.59462792057042e-5, 2.88993057703056e-5, 3.08751057014676e-5, 3.10168551119817e-5, 3.00449428035452e-5, 2.81275355840303e-5, 2.47417420656564e-5, 2.03804282574187e-5, 1.71453418235075e-5
flux1:, 0.681579803047197, 0.00560836965571458, 0.00552813654838483, 0.0054271816490977, 0.00529693348898044, 0.00512641012755442, 0.00491294651037322, 0.00467254042176728, 0.00444005292693091, 0.0042570376626006, 0.0041569005421163, 0.00415906839525902, 0.00427196315095397, 0.00449324630416998, 0.0048014437900572, 0.00515137325854029, 0.0054926184060461, 0.00580945370768009, 0.006147024846781, 0.00657822700706215, 0.00710372037677995, 0.00755626363814965, 0.0076500861568046, 0.00726439955969802, 0.00673430610969195, 0.00650301011952171, 0.0061023058511121, 0.00485541930865136, 0.00427068187359297, 0.00330999366954479, 0.00308240566361874, 0.00209169379331915, 0.00134087496518645, 0.00129436757446059, 0.00100115438749105, 7.53445853174303e-4, 4.73680701551278e-4, 4.20815010581462e-4, 3.04758089972343e-4, 1.76080021232657e-4, 1.27570017979302e-4, 1.21978680101225e-4, 1.06300515514763e-4, 7.69583484611168e-5, 5.19643968049272e-5, 3.91413251861913e-5, 3.48920384088399e-5, 3.39837727768925e-5, 3.31032911712648e-5, 3.02031358662254e-5, 2.51547189047655e-5, 2.0332059370247e-5, 1.83576374293326e-5, 1.91409297148615e-5, 2.01131300943816e-5, 1.93092865507621e-5, 1.72351196885534e-5, 1.54507719304858e-5, 1.42727486707972e-5, 1.27407343007864e-5, 1.05001943593832e-5, 8.67207334228058e-6
flux1:, 0.68184225195095, 0.0053552911855597, 0.00530282016076426, 0.00522749584237339, 0.00511809588976346, 0.0049626059379598, 0.004758575842146, 0.0045225861748008, 0.00428977509160262, 0.00410146252807288, 0.00399022465555351, 0.00397394560218018, 0.00405927143274119, 0.00424354092158577, 0.00450849697436252, 0.00481605050684883, 0.00512394204544456, 0.00542102816278871, 0.00575052451344185, 0.00617873846245546, 0.0067018898101706, 0.00715797432896413, 0.00727562717027441, 0.0069416897169829, 0.00647237785601776, 0.00628191532257806, 0.0059202733181411, 0.00474304613310442, 0.00419610323534128, 0.00327379328702866, 0.0030616528957312, 0.00208856366335811, 0.00134818060743694, 0.00130492242831121, 0.00100378803969692, 7.6039073292436e-4, 4.72367784699373e-4, 4.13010915870976e-4, 3.02271235506852e-4, 1.76169400658942e-4, 1.22427113197266e-4, 1.1159171969384e-4, 9.67640079926132e-5, 7.26266708299828e-5, 5.20358337834487e-5, 3.9998622250001e-5, 3.37586469217158e-5, 3.05490895771361e-5, 2.90420025381055e-5, 2.78734156264204e-5, 2.63208288045497e-5, 2.52861635264547e-5, 2.57888651347565e-5, 2.68767192252163e-5, 2.62812233504948e-5, 2.31624382935862e-5, 1.92326330505898e-5, 1.67876060275937e-5, 1.62751723405738e-5, 1.63595139260449e-5, 1.59483072157075e-5, 1.52990799274673e-5
flux1:, 0.682104700854704, 0.00510244194982041, 0.00507602173079249, 0.00502538624784735, 0.00493695092780835, 0.00479771282932227, 0.00460522296869425, 0.00437625341981267, 0.00414578220635701, 0.0039545575951446, 0.00383421305634034, 0.0038012433823252, 0.00386081934901361, 0.00401014431776751, 0.00423402019537232, 0.00450094059666291, 0.00477618006283003, 0.00505275490880617, 0.00537192731880307, 0.00579381233944788, 0.00631082807851354, 0.00676672264250942, 0.00690462888215538, 0.00661892191245806, 0.00620723118042845, 0.00605528761641964, 0.00573115286236343, 0.00462269329396735, 0.00411272513999257, 0.00322978056820511, 0.00303294973175812, 0.00207983996001943, 0.00135223110431755, 0.00131301223878059, 0.00100694982808591, 7.69144338883052e-4, 4.75609256743851e-4, 4.11593978526752e-4, 3.06806346156272e-4, 1.8391348075974e-4, 1.25811683278933e-4, 1.10495957633971e-4, 9.69592476622177e-5, 7.8297284324987e-5, 6.25421394324198e-5, 5.2044602686531e-5, 4.47356040439785e-5, 4.00166362366015e-5, 3.83434606776067e-5, 3.90242836020678e-5, 4.08721084384684e-5, 4.349961618903e-5, 4.6486919210787e-5, 4.81048149798479e-5, 4.63559564882898e-5, 4.14011459081894e-5, 3.60081093131888e-5, 3.3102815589285e-5, 3.3239711940831e-5, 3.47583215917116e-5, 3.59283371419271e-5, 3.62566640504237e-5
flux1:, 0.682367149758457, 0.00485134873953203, 0.00484894195985714, 0.00482165192422625, 0.00475382702867701, 0.00463154042314648, 0.00445217057750657, 0.00423234677734185, 0.00400651166478072, 0.00381455117641514, 0.00368705783180652, 0.0036392691075034, 0.00367513899440967, 0.00379188229408741, 0.00397717430844724, 0.00420556164723948, 0.00444921405386959, 0.00470487837062978, 0.00501184903199713, 0.00542445600367539, 0.00593193566411015, 0.00638423088813486, 0.00653895514472798, 0.00629785728463567, 0.0059403777185953, 0.00582444277321394, 0.00553603722858118, 0.00449501122394924, 0.00402096009496093, 0.00317804177685249, 0.00299620042540663, 0.00206527188002879, 0.00135261983628487, 0.00131807984828816, 0.00100986358045261, 7.7880517307967e-4, 4.82410086453829e-4, 4.15445678132457e-4, 3.17166396984251e-4, 1.98093248989691e-4, 1.36529197028403e-4, 1.17528938116738e-4, 1.0572512074797e-4, 9.27750588204961e-5, 8.22337541902196e-5, 7.39706628701526e-5, 6.64673282139916e-5, 6.10124222727991e-5, 5.96490409495794e-5, 6.23340539410138e-5, 6.75244551153588e-5, 7.37109178285967e-5, 7.91940556650103e-5, 8.15578323281146e-5, 7.90567994979867e-5, 7.27389662880496e-5, 6.62848955228411e-5, 6.31483052365677e-5, 6.39618083443743e-5, 6.67821488225719e-5, 6.93306300556523e-5, 7.04687763583089e-5
flux1:, 0.68262959866221, 0.00460339533757943, 0.00462272407687242, 0.00461711017575627, 0.00456913089570933, 0.0044640190104383, 0.00429884819176486, 0.00408983020161997, 0.00387056049887082, 0.00367981912256358, 0.00354707304099726, 0.00348641208574802, 0.00350078957240903, 0.00358753983437741, 0.00373700405773777, 0.00392924325334985, 0.00414267952882951, 0.00437736350727658, 0.00467062062066774, 0.00507141222992878, 0.00556638551286642, 0.00601203746414261, 0.00618033539036346, 0.0059801885158006, 0.0056733392523385, 0.00559076760622983, 0.00533613501660119, 0.00436082133781435, 0.00392142879037396, 0.0031188789139719, 0.00295156269211003, 0.00204482091647192, 0.00134911211269073, 0.00131974987541735, 0.00101189489183848, 7.88600568903003e-4, 4.91841383387492e-4, 4.23491028681074e-4, 3.32189008286913e-4, 2.17507482744076e-4, 1.53383811841883e-4, 1.31510511971777e-4, 1.21870331727003e-4, 1.14823370511416e-4, 1.0980449631115e-4, 1.04389945918423e-4, 9.74933441045046e-5, 9.2029676881325e-5, 9.14420433643375e-5, 9.63032343535912e-5, 1.0480306919012e-4, 1.14460423233801e-4, 1.22448522538543e-4, 1.25755715851553e-4, 1.22876452477179e-4, 1.15643318879198e-4, 1.0851807506079e-4, 1.05386471974832e-4, 1.0693056686679e-4, 1.10959609551265e-4, 1.14726286686789e-4, 1.16542570267175e-4
flux1:, 0.682892047565963, 0.00435980134090874, 0.00439842911281001, 0.00441257266624568, 0.00438332995944259, 0.00429519369512993, 0.00414484164061128, 0.0039478524000993, 0.00373672409575225, 0.00354893197164733, 0.00341274519664818, 0.00334119393323815, 0.00333640663231053, 0.00339590985241042, 0.00351248708807348, 0.00367117551408845, 0.00385601363438707, 0.00406994001816607, 0.00434832536098764, 0.00473518392182881, 0.00521513036631102, 0.00565148634050217, 0.00583034210770441, 0.00566751253282599, 0.00540761749276657, 0.00535568620725714, 0.00513273957105151, 0.00422109172382901, 0.00381493695060288, 0.00305279488494475, 0.00289943288505077, 0.00201865217278577, 0.0013416436862625, 0.00131782779513053, 0.00101256060891891, 7.97900434044912e-4, 5.03065185300405e-4, 4.34727958167318e-4, 3.50777685580208e-4, 2.41003689095028e-4, 1.75206348495464e-4, 1.51267431331089e-4, 1.44195953365655e-4, 1.43186246638769e-4, 1.43914974666601e-4, 1.41863547904923e-4, 1.36277881821879e-4, 1.31460890080811e-4, 1.32079994579338e-4, 1.39284764259243e-4, 1.51069222831812e-4, 1.6411362737993e-4, 1.74605555690625e-4, 1.79026213219998e-4, 1.76102365866281e-4, 1.68358813310634e-4, 1.60919326519066e-4, 1.58015436392824e-4, 1.60352719065982e-4, 1.65524017877869e-4, 1.70384293879694e-4, 1.72781482088942e-4
flux1:, 0.683154496469717, 0.00412161556170994, 0.00417702211034881, 0.00420882859756617, 0.00419693795704563, 0.00412521774942651, 0.0039898979156658, 0.0038057641673816, 0.0036040242272158, 0.00342069023064866, 0.0032827723295003, 0.00320230929659911, 0.00318074410678408, 0.00321583730480979, 0.00330258073122565, 0.00343045802790445, 0.00358850472046548, 0.00378214970775503, 0.00404483960169286, 0.00441606224234568, 0.00487891303330777, 0.00530371911679694, 0.0054903697842738, 0.0053613012724241, 0.00514465697508715, 0.00512061602277325, 0.00492718501825409, 0.00407689608279452, 0.00370243447199515, 0.00298045970946185, 0.00284040997482556, 0.00198710784717979, 0.00133030401756537, 0.00131228318970759, 0.0010115244406654, 8.06217341302015e-4, 5.15348757280535e-4, 4.48246713957012e-4, 3.71923676863349e-4, 2.67501980348539e-4, 2.00877807841829e-4, 1.7565551222351e-4, 1.71517121175912e-4, 1.76611038856047e-4, 1.83217743764308e-4, 1.84929509165135e-4, 1.81243339049286e-4, 1.77635154742582e-4, 1.79834195426059e-4, 1.89523737423426e-4, 2.04558617988082e-4, 2.20897685090617e-4, 2.33872758573581e-4, 2.39540590586557e-4, 2.36854331784189e-4, 2.28947644676782e-4, 2.2150009519056e-4, 2.19014057106615e-4, 2.22197955212247e-4, 2.28457360267922e-4, 2.34312792459842e-4, 2.37223226936023e-4
flux1:, 0.68341694537347, 0.00388972149025507, 0.00395936799791728, 0.00400663469707821, 0.00401050397099259, 0.00395434557684147, 0.00383392545492896, 0.00366312713847971, 0.00347172541865271, 0.00329414649816959, 0.00315609012281427, 0.00306865514317921, 0.00303270694894575, 0.00304625592835976, 0.00310626328719869, 0.00320614513765826, 0.00333933969886677, 0.0035133927143809, 0.00375987293904539, 0.00411415462020413, 0.00455827752048238, 0.00496966922653699, 0.00516161608379249, 0.00506287227009464, 0.00488580432508518, 0.00488691837751992, 0.00472079424820501, 0.00392936105398058, 0.00358496215935074, 0.00290266279121081, 0.00277524382292232, 0.00195066714931652, 0.00131530744109747, 0.00130322070279196, 0.00100858098684126, 8.13194882540285e-4, 5.28068542119536e-4, 4.63239210490473e-4, 3.94718027492276e-4, 2.96011033755308e-4, 2.29347556886442e-4, 2.0357860714699e-4, 2.02683098996023e-4, 2.13870757410269e-4, 2.26383249613571e-4, 2.32133529934178e-4, 2.30806329535933e-4, 2.28859220513169e-4, 2.32934632957441e-4, 2.45204587173494e-4, 2.63429366135802e-4, 2.82949377437792e-4, 2.98358257992686e-4, 3.05363061109364e-4, 3.03136576045809e-4, 2.95345359243714e-4, 2.88131219143354e-4, 2.86204717143515e-4, 2.90263511292136e-4, 2.97555040186226e-4, 3.04322495580319e-4, 3.07701000270598e-4
flux1:, 0.683679394277223, 0.00366485117141518, 0.00374623472956644, 0.00380671069263927, 0.00382460433534356, 0.00378292501333622, 0.00367698959309712, 0.0035197135680465, 0.00333933911037566, 0.0031686137054501, 0.00303188412163749, 0.00293934720663138, 0.00289137243138948, 0.00288621513134128, 0.00292256688022943, 0.00299728415850975, 0.00310764565105746, 0.00326296889949414, 0.00349300428487385, 0.00382940993926928, 0.00425357974622083, 0.00465005849006444, 0.00484506661389572, 0.00477336172422975, 0.00463226842522772, 0.00465584941065023, 0.00451482525417758, 0.0037796089921215, 0.00346359316539468, 0.00282025821232665, 0.00270477535672553, 0.00190989874697523, 0.0012969570525928, 0.00129084382669482, 0.00100363194492906, 8.18587743464476e-4, 5.40705311808345e-4, 4.78999600840969e-4, 4.18354777764133e-4, 3.25636312977118e-4, 2.59645878091342e-4, 2.34003863353176e-4, 2.36594950260021e-4, 2.53784985625617e-4, 2.7212519125679e-4, 2.82059785390868e-4, 2.83414411969093e-4, 2.83459974623931e-4, 2.89617526353673e-4, 3.04502605314501e-4, 3.25816213384535e-4, 3.48371060854523e-4, 3.66128160142543e-4, 3.74510410790653e-4, 3.72900711625645e-4, 3.65428151204653e-4, 3.58614929568023e-4, 3.57329556021996e-4, 3.62253467524065e-4, 3.70506708147847e-4, 3.78107546723436e-4, 3.81923292383994e-4
flux1:, 0.683941843180977, 0.00344760340059033, 0.00353830070022461, 0.00360973827980443, 0.0036398361780339, 0.00361138824853665, 0.00351930280346769, 0.00337549701642362, 0.00320661565163033, 0.00304365948852587, 0.00290958774971877, 0.00281372283817176, 0.00275599881690632, 0.00273489528496424, 0.00275059979166127, 0.00280294422711044, 0.00289252311389436, 0.00303011176623387, 0.00324371150662647, 0.00356163941993283, 0.00396499751889204, 0.00434539678938478, 0.00454148501440687, 0.0044937031550613, 0.00438508650049969, 0.00442851770954801, 0.0043104227420476, 0.003628703913866, 0.00333937677450415, 0.00273411067089481, 0.0026298769474186, 0.00186541251327135, 0.00127560685203369, 0.00127541722042068, 9.96658947911335e-4, 8.22237750546814e-4, 5.52833086805301e-4, 4.94918347096286e-4, 4.42127318607335e-4, 3.55581653555378e-4, 2.90891155147422e-4, 2.65973040395761e-4, 2.72220183630893e-4, 2.95238286781073e-4, 3.19223759413242e-4, 3.33359929316999e-4, 3.37581253525477e-4, 3.39825699370133e-4, 3.48172333208616e-4, 3.65636049137162e-4, 3.89886774005964e-4, 4.15290028439508e-4, 4.35268532231076e-4, 4.45016881217907e-4, 4.44114408690909e-4, 4.37086278902874e-4, 4.30763503939688e-4, 4.30134104791215e-4, 4.35866412462124e-4, 4.44986578372971e-4, 4.53337055078902e-4, 4.57565510694952e-4
flux1:, 0.68420429208473, 0.0032384623911584, 0.00333616344441816, 0.00341636139958685, 0.00345681112996206, 0.00344024053617889, 0.00336120951765023, 0.00323063431006792, 0.00307352491753119, 0.00291908759410127, 0.00278886679735575, 0.00269133046286337, 0.00262602111712832, 0.0025916107615214, 0.00258955735493017, 0.00262223463807144, 0.0026930697413388, 0.00281401362716975, 0.0030113937289661, 0.00331053297453505, 0.00369254030265295, 0.00405598594755392, 0.00425141008473443, 0.00422461463135649, 0.00414510068591587, 0.00420585409446808, 0.0041085811675951, 0.00347760758222296, 0.00321329136445155, 0.00264504894895394, 0.00255140047514398, 0.00181781676506102, 0.00125162733608141, 0.00125723273588624, 9.87697315727365e-4, 8.24050079489174e-4, 5.64104849919463e-4, 5.10472538422186e-4, 4.65420521280464e-4, 3.85145978537806e-4, 3.22292475542784e-4, 2.9860999184545e-4, 3.0860399592449e-4, 3.37195230086879e-4, 3.66545361099781e-4, 3.84778448012453e-4, 3.91918022482751e-4, 3.96443507654824e-4, 4.06985094159452e-4, 4.26915073462403e-4, 4.5389537191388e-4, 4.8191636788487e-4, 5.03946628039456e-4, 5.14998748728247e-4, 5.14829945010292e-4, 5.08297444123223e-4, 5.02478053149436e-4, 5.02451429006532e-4, 5.08884215534519e-4, 5.18745647747046e-4, 5.27749455262548e-4, 5.3236537427288e-4
flux1:, 0.684466740988483, 0.00303781388885926, 0.00314034715153106, 0.00322718593114417, 0.00327614791165064, 0.00327004610307106, 0.00320316573797919, 0.00308543980047145, 0.00294022718135738, 0.00279490818244391, 0.00266959208662498, 0.00257190697210652, 0.00250103489053503, 0.00245580138755111, 0.00243872185509343, 0.00245431288508553, 0.00250839439580644, 0.00261384212877127, 0.00279538673666053, 0.00307567189342339, 0.00343605982024504, 0.00378192882829181, 0.00397516120711229, 0.00396659673911366, 0.00391294827522461, 0.00398859716428779, 0.00391012349019064, 0.00332715071524878, 0.00308621142445745, 0.00255383189262593, 0.00247013847870061, 0.00176768553581362, 0.00122537846989008, 0.00123658290713948, 9.76814077339548e-4, 8.23972982319326e-4, 5.74237949665497e-4, 5.25215129588663e-4, 4.87701319083601e-4, 4.13717212829489e-4, 3.53148787794942e-4, 3.31124733273498e-4, 3.44877066528764e-4, 3.78711553781029e-4, 4.13057863446108e-4, 4.35172942298984e-4, 4.45159218260836e-4, 4.51930812074015e-4, 4.64575511911195e-4, 4.86784277971606e-4, 5.16230612381791e-4, 5.46594835479359e-4, 5.7046640734398e-4, 5.82713289627957e-4, 5.83247000433891e-4, 5.77194145356933e-4, 5.71821061263999e-4, 5.7227999128015e-4, 5.79254726339231e-4, 5.89698269410518e-4, 5.99241812037629e-4, 6.04213919696102e-4
flux1:, 0.684729189892236, 0.00284595689944259, 0.00295130742134647, 0.00304277754711954, 0.00309846302034607, 0.00310141117857896, 0.00304571425951949, 0.00294035365865056, 0.00280703668200333, 0.00267129978584967, 0.0025518030254218, 0.00245534552171456, 0.00238077028829061, 0.00232701429533381, 0.00229745317653254, 0.00229838387824617, 0.00233762294587216, 0.00242874943409143, 0.00259497297331083, 0.00285653939973932, 0.00319526264986323, 0.00352314422569462, 0.00371285247035687, 0.00371994214270991, 0.00368906683873498, 0.00377729572250406, 0.00371569732348942, 0.00317802152052647, 0.00295889083452935, 0.00246112925375549, 0.00238680092985304, 0.00171553811811962, 0.00119719210877556, 0.00121374370345195, 9.64092198367648e-4, 8.21983035178214e-4, 5.83001455164468e-4, 5.38765231268394e-4, 5.08509989023675e-4, 4.40765380146849e-4, 3.82845906927914e-4, 3.62814768236719e-4, 3.80260197881009e-4, 4.1894145887191e-4, 4.57840986331037e-4, 4.83528574772195e-4, 4.9618183913005e-4, 5.05059433373211e-4, 5.19626016133201e-4, 5.43856633669983e-4, 5.75453858887732e-4, 6.07847334541938e-4, 6.33314440837485e-4, 6.46607828987024e-4, 6.47765048995397e-4, 6.42120002303557e-4, 6.37077282684166e-4, 6.37849428524434e-4, 6.45162198992585e-4, 6.55996507507582e-4, 6.65947145842002e-4, 6.71234865734781e-4
flux1:, 0.68499163879599, 0.00266311049869613, 0.00276943272320019, 0.0028636572997994, 0.00292435942756329, 0.00293496470215753, 0.00288945694257366, 0.00279590655947174, 0.00267438094779291, 0.00254856635457068, 0.00243566555225678, 0.00234165714222307, 0.00226505960140445, 0.00220487922441731, 0.00216517296366685, 0.00215369276592451, 0.00217989795250891, 0.00225787618749561, 0.00240938823647175, 0.00265253081311086, 0.00296972567621155, 0.00327938739243067, 0.00346441482318318, 0.00348475599828226, 0.0034737131400637, 0.00357232656157557, 0.00352578734644616, 0.00303077075382856, 0.00283196177945916, 0.0023675169599531, 0.00230200717901287, 0.00166183066646249, 0.00116736392141568, 0.00118896632373637, 9.49621377840939e-4, 8.18076373725188e-4, 5.90206779894525e-4, 5.50800747936258e-4, 5.27453602294475e-4, 4.65836446872744e-4, 4.10852600350308e-4, 3.93064480813769e-4, 4.14066372173241e-4, 4.57141473806186e-4, 5.00092097195445e-4, 5.28966665585597e-4, 5.44017600300444e-4, 5.5477183399463e-4, 5.71002065232326e-4, 5.96937718252907e-4, 6.30327117487493e-4, 6.64404024362333e-4, 6.9119378285931e-4, 7.05356084278479e-4, 7.07022238529182e-4, 7.01671617334144e-4, 6.96799204750568e-4, 6.97670071683327e-4, 7.05080896756062e-4, 7.16087379968259e-4, 7.26294555994141e-4, 7.31846792774718e-4
flux1:, 0.685254087699743, 0.00248941635965397, 0.00259504298741005, 0.0026902953038861, 0.00275441387445519, 0.00277133784917648, 0.0027350259581075, 0.00265268348306884, 0.0025427592386453, 0.00242709313750946, 0.00232142839256512, 0.00223093011735826, 0.00215380219081905, 0.00208908094893415, 0.00204134563036427, 0.0020195143086036, 0.00203437489514715, 0.00210035274008395, 0.00223782727704065, 0.00246296481284755, 0.00275891466783413, 0.00305027523369996, 0.00322962451564123, 0.00326098494753066, 0.00326699273186379, 0.00337392381239829, 0.00334074036815148, 0.00288582988129786, 0.00270594624122353, 0.00227348401569776, 0.0022162901077786, 0.00160695758613584, 0.00113615312729857, 0.00116247615645725, 9.33494405194158e-4, 8.12265020261608e-4, 5.95701871069575e-4, 5.61053742542996e-4, 5.44202185963049e-4, 4.88547838031422e-4, 4.3671673339179e-4, 4.21343402634811e-4, 4.4570094579129e-4, 4.9267164588378e-4, 5.39128167673846e-4, 5.70748083959607e-4, 5.87858672505348e-4, 6.00189789169422e-4, 6.17763873532165e-4, 6.45040303049293e-4, 6.79830147651498e-4, 7.15222578800446e-4, 7.43045009479405e-4, 7.578807102303e-4, 7.59919409097591e-4, 7.54724371420247e-4, 7.49835187755948e-4, 7.50564003075949e-4, 7.57809351365697e-4, 7.68750163525044e-4, 7.79049038126045e-4, 7.84804766595434e-4
flux1:, 0.685516536603496, 0.00232493846571888, 0.0024283864660531, 0.00252310348342098, 0.00258916385407757, 0.00261114389069961, 0.00258305613474575, 0.00251128938552911, 0.00241270336721879, 0.00230730502302841, 0.00220938149650528, 0.00212329112718287, 0.00204693076557535, 0.00197933257487246, 0.00192545959195394, 0.00189514177743934, 0.00190021758701989, 0.00195529999831225, 0.00207945017128422, 0.00228709671171292, 0.00256220554903508, 0.00283531447330581, 0.00300813525433864, 0.00304845126268439, 0.00306889567205713, 0.00318221458956862, 0.00316079777991449, 0.00274353717770217, 0.00258127542468943, 0.00217944672625493, 0.00213010795916786, 0.00155125914043228, 0.00110378724273857, 0.00113447606297512, 9.15807165764813e-4, 8.04576495944328e-4, 5.99368391564253e-4, 5.69308112830176e-4, 5.5848727579394e-4, 5.0858584269737e-4, 4.60062070873566e-4, 4.47204027838188e-4, 4.74660700736215e-4, 5.24994934195824e-4, 5.74384933268336e-4, 6.08272526326354e-4, 6.27057964240057e-4, 6.40616428515123e-4, 6.59170459384399e-4, 6.87390191039704e-4, 7.23167676702131e-4, 7.59496376333788e-4, 7.88055049900341e-4, 8.0336250796158e-4, 8.05629564131999e-4, 8.00442320222549e-4, 7.95340269190756e-4, 7.9567741725351e-4, 8.02484800380502e-4, 8.13113052232026e-4, 8.23330082935243e-4, 8.29220312590534e-4
flux1:, 0.685778985507249, 0.00216966187297667, 0.00226963634364316, 0.00236242864610899, 0.00242909558682531, 0.00245495997568962, 0.00243416040058431, 0.00237231913715, 0.00228474365128351, 0.00218963040576023, 0.00209981999550574, 0.00201887165994837, 0.00194438249214118, 0.0018753529621881, 0.00181701161936724, 0.0017798779172653, 0.00177659500654902, 0.00182183175219463, 0.0019333906789892, 0.00212413391912096, 0.00237890730319032, 0.00263393064915152, 0.00279951108097543, 0.00284688816095618, 0.00287933323678573, 0.0029972552244015, 0.00298612954894152, 0.00260416599266603, 0.0024583119533255, 0.00208576549316919, 0.00204385891584375, 0.00149503137124014, 0.00107046870263635, 0.00110515099245379, 8.96660086626371e-4, 7.95054600511373e-4, 6.01120768295777e-4, 5.75398642417989e-4, 5.7010191571616e-4, 5.25704501079792e-4, 4.80585902317267e-4, 4.70279613026796e-4, 5.0053232473759e-4, 5.5367558840585e-4, 6.05414309948721e-4, 6.41074921588855e-4, 6.61125231776225e-4, 6.75532906678402e-4, 6.94677292269572e-4, 7.23424689559199e-4, 7.5976824007601e-4, 7.96653240057921e-4, 8.25655457797283e-4, 8.41237933515779e-4, 8.43594413961685e-4, 8.38273793045064e-4, 8.32771188625741e-4, 8.32475742985764e-4, 8.38579118110942e-4, 8.48650336180964e-4, 8.58610102274908e-4, 8.64560704540297e-4
flux1:, 0.686041434411003, 0.00202349233139396, 0.00211888853836535, 0.0022085471092962, 0.00227463419746763, 0.0023033121788289, 0.00228890985193178, 0.00223633344547805, 0.00215938191022188, 0.00207447273095421, 0.00199301607896738, 0.00191778224982563, 0.00184607745987119, 0.00177685058488921, 0.00171549634198893, 0.00167302973644079, 0.00166268104665282, 0.00169905958504628, 0.00179876700600178, 0.00197325307414104, 0.00220828503851386, 0.00244549572042989, 0.00260325706859817, 0.0026559724553013, 0.00269817088273538, 0.0028190629918957, 0.00281686444169541, 0.00246794997590481, 0.00233737021005622, 0.00199276001843719, 0.00195789420061599, 0.00143853500131056, 0.0010363806632452, 0.00107467152921984, 8.76159107527679e-4, 7.83759522524234e-4, 6.00905818619658e-4, 5.79210309939236e-4, 5.78900874872257e-4, 5.3972514336805e-4, 4.98057272259389e-4, 4.90282114797416e-4, 5.22990642215027e-4, 5.78377038502493e-4, 6.31880891792026e-4, 6.68820063868591e-4, 6.89720260769623e-4, 7.04590983723954e-4, 7.23928870813105e-4, 7.52785201216082e-4, 7.89276365793996e-4, 8.26346686757497e-4, 8.55512272988094e-4, 8.71187200136148e-4, 8.73510414022481e-4, 8.67935241487382e-4, 8.61868278029432e-4, 8.60724209493785e-4, 8.65878896967611e-4, 8.75162700723532e-4, 8.84695245452025e-4, 8.90630142290374e-4
flux1:, 0.686303883314756, 0.001886258153611, 0.00197616177642861, 0.00206166177903111, 0.00212613693756062, 0.00215666465732768, 0.00214781928672983, 0.00210384159429411, 0.00203707238971666, 0.00196219074794175, 0.00188920000786846, 0.00182009586125748, 0.00175190577245429, 0.00168351493473967, 0.00162040183467206, 0.00157390793029821, 0.00155765781644048, 0.00158610063336295, 0.00167469463193376, 0.00183361781720188, 0.0020495816524428, 0.0022693523787243, 0.00241884548844725, 0.00247535150153107, 0.00252525389848894, 0.00264763970315381, 0.00265311261178496, 0.00233510154043805, 0.0022187315580717, 0.00190072011581245, 0.00187252698181216, 0.00138200122023851, 0.00100169029365967, 0.00104319506601974, 8.54414990637349e-4, 7.70766166352147e-4, 5.98701868381431e-4, 5.80676883641831e-4, 5.84799922661359e-4, 5.50535596156989e-4, 5.1231532770847e-4, 5.07000147788115e-4, 5.41796633174982e-4, 5.98859473805823e-4, 6.53557967616217e-4, 6.9129621952354e-4, 7.12644086814781e-4, 7.27602580536373e-4, 7.46747365378802e-4, 7.75305216402154e-4, 8.11539646193678e-4, 8.4844154477869e-4, 8.77509640974857e-4, 8.93115417246801e-4, 8.9530700000765e-4, 8.8938629723366e-4, 8.82627412936323e-4, 8.80457227444738e-4, 8.84453143913339e-4, 8.92744148829935e-4, 9.01692145442128e-4, 9.07536441829816e-4
flux1:, 0.686566332218509, 0.00175771507483512, 0.00184140047091844, 0.00192190208735262, 0.0019838897740476, 0.00201541312791846, 0.00201133825717933, 0.00197529090278783, 0.00191821045641661, 0.00185308736330656, 0.00178855024574028, 0.00172584042951614, 0.00166172321139513, 0.00159501532718705, 0.00153121112187883, 0.00148183079315651, 0.00146072228705288, 0.00148208771525537, 0.00156030028894342, 0.00170439593503259, 0.00190203674938217, 0.00210483377228066, 0.00224573600374369, 0.00230466265038975, 0.00236042389040658, 0.00248298548928215, 0.00249497867442899, 0.00220582185329961, 0.00210265297108672, 0.00180991106003071, 0.00178803622784608, 0.00132563377368614, 9.66549116866019e-4, 0.00101086454986487, 8.31540706810545e-4, 7.56160506481507e-4, 5.94516732313026e-4, 5.79778206573099e-4, 5.87773358165652e-4, 5.58088186102433e-4, 5.23267186517493e-4, 5.20296649086826e-4, 5.56795028939267e-4, 6.14976953613302e-4, 6.70323071713621e-4, 7.08408011286839e-4, 7.29828826043408e-4, 7.44527037153532e-4, 7.63118136795998e-4, 7.90994637142029e-4, 8.26591850190422e-4, 8.62995413156186e-4, 8.91729023137008e-4, 9.07128959773198e-4, 9.09119570964481e-4, 9.02798951267455e-4, 8.95265285604319e-4, 8.91940140209111e-4, 8.94612353722109e-4, 9.01739434744066e-4, 9.09964580002521e-4, 9.15647348436033e-4
flux1:, 0.686828781122262, 0.00163755414639922, 0.00171448034293629, 0.00178932666114857, 0.00184810712084233, 0.00187988225802199, 0.00187984698389281, 0.00185106200924576, 0.0018031280211017, 0.00174740600350974, 0.0016911915984076, 0.00163499940027265, 0.00157535425347141, 0.00151100589896052, 0.00144740850868762, 0.00139613168850461, 0.00137109539869901, 0.00138618080415577, 0.00145473587230257, 0.00158477467173767, 0.00176490192632465, 0.00195127813382275, 0.00208338949945412, 0.00214354484298975, 0.00220352609405067, 0.00232510311365731, 0.00234256546495252, 0.00208030269842544, 0.00198936939416554, 0.00172057406741501, 0.00170466638694901, 0.0012696081720736, 9.31091122906718e-4, 9.77805816280375e-4, 8.07647492588602e-4, 7.40034637954467e-4, 5.88384481848583e-4, 5.76536055640744e-4, 5.87849507735005e-4, 5.62395993357903e-4, 5.30884790126043e-4, 5.30105849331127e-4, 5.67911122330606e-4, 6.26673656811018e-4, 6.82152744530221e-4, 7.20168482973045e-4, 7.41326303912802e-4, 7.55456472841834e-4, 7.73172636945201e-4, 8.00021017717221e-4, 8.34632810879838e-4, 8.70236956124345e-4, 8.98425336565115e-4, 9.13508793386421e-4, 9.15259351478623e-4, 9.08523406066117e-4, 9.00180971888597e-4, 8.95626697023823e-4, 8.96862606806071e-4, 9.0269585710487e-4, 9.10084034149543e-4, 9.15540594456544e-4
flux1:, 0.687091230026016, 0.00152541210425661, 0.0015952162264861, 0.00166392815884844, 0.0017189340553076, 0.00175032609773143, 0.00175365596962779, 0.00173146854468127, 0.00169209405718702, 0.00164533271726877, 0.00159719947236084, 0.00154751826733418, 0.00149260040172366, 0.00143113486099078, 0.00136848904281046, 0.00131616864206908, 0.00128803233459254, 0.00129757856065635, 0.00135719104768798, 0.0014739732977372, 0.00163745211948288, 0.00180803857709589, 0.00193127614361467, 0.00199164330521861, 0.00205440910879913, 0.00217399481125378, 0.00219597041449689, 0.00195872221790751, 0.00187909155723746, 0.00163292372006387, 0.00162262496965144, 0.00121406977759021, 8.95430161441726e-4, 9.44125147551096e-4, 7.82840742494689e-4, 7.22481758792482e-4, 5.8036141486812e-4, 5.71008897715919e-4, 5.85104435794681e-4, 5.635272395182e-4, 5.35200401574932e-4, 5.3642918887439e-4, 5.75146408874689e-4, 6.339788021347e-4, 6.8911601312536e-4, 7.26690004007132e-4, 7.47295414230286e-4, 7.60599434248083e-4, 7.77169019743378e-4, 8.02688105101795e-4, 8.36005537322853e-4, 8.70541641971197e-4, 8.98000903427753e-4, 9.1268198565916e-4, 9.14181758348594e-4, 9.07052650837038e-4, 8.97916281116584e-4, 8.92115156982679e-4, 8.918579525019e-4, 8.96312924274692e-4, 9.02777837152418e-4, 9.07951491610167e-4
flux1:, 0.687353678929769, 0.00142088326314209, 0.00148337119814321, 0.00154563946138741, 0.00159645012781496, 0.00162693045241162, 0.00163300793742812, 0.00161675955609594, 0.00158531834840039, 0.0015470019449512, 0.00150660797974691, 0.00146331469210613, 0.00141325141095902, 0.00135505577241285, 0.00129396918761027, 0.00124133444703762, 0.00121083255475143, 0.00121552865689522, 0.00126690355208786, 0.00137125246902152, 0.0015189932646693, 0.00167448893978779, 0.00178887901053926, 0.00184860925350549, 0.00191291972506375, 0.00202965467353914, 0.0020552775590219, 0.00184123750034912, 0.00177200171862897, 0.00154714469315367, 0.00154208055366693, 0.00115913282877564, 8.59658364388228e-4, 9.09908734691711e-4, 7.57217060489409e-4, 7.03592465809956e-4, 5.70521939950091e-4, 5.63286157145402e-4, 5.79654526171518e-4, 5.61598121927058e-4, 5.36300686748832e-4, 5.39329962074979e-4, 5.78572784179864e-4, 6.36999868486516e-4, 6.91366146087885e-4, 7.28173643279339e-4, 7.47988076692876e-4, 7.60262981191725e-4, 7.75470798322584e-4, 7.99412069862426e-4, 8.31170940365196e-4, 8.64405366414062e-4, 8.9097780883374e-4, 9.0519226242999e-4, 9.06454459663825e-4, 8.98987320652786e-4, 8.89116853054102e-4, 8.82105395903603e-4, 8.80353815850406e-4, 8.83392904760814e-4, 8.8887805105958e-4, 8.93721315015173e-4
flux1:, 0.687616127833522, 0.0013235318560877, 0.00137866610799611, 0.00143434037789451, 0.00148067387455874, 0.00150981613664128, 0.00151808080877794, 0.00150712316437635, 0.00148295671694801, 0.00145250395398393, 0.00141941964612136, 0.00138228981638022, 0.00133709706206499, 0.00128243872539986, 0.00122339692772088, 0.00117106580654256, 0.00113884834418991, 0.00113933588744781, 0.00118316657951531, 0.00127592037593526, 0.00140886694600483, 0.00155002689389032, 0.00165569496235793, 0.00171409696948181, 0.00177889589467106, 0.00189205984792134, 0.00192054848675528, 0.00172797713132075, 0.00166824984651282, 0.00146338997865385, 0.00146316339296362, 0.00110488210999739, 8.23847038440845e-4, 8.75225224621484e-4, 7.30863534272502e-4, 6.83453458768016e-4, 5.589551318846e-4, 5.53482693261927e-4, 5.71648795850356e-4, 5.56764726888343e-4, 5.34319602162256e-4, 5.38926683452952e-4, 5.78325228303886e-4, 6.35913983935962e-4, 6.8913047215108e-4, 7.24896822196223e-4, 7.43733793409639e-4, 7.54833496151775e-4, 7.6852406391361e-4, 7.90696025415119e-4, 8.20680737771017e-4, 8.52416483071004e-4, 8.77969224221829e-4, 8.91670302278626e-4, 8.92726036095574e-4, 8.85002022836717e-4, 8.74495503532699e-4, 8.66358864865511e-4, 8.63163613013803e-4, 8.64794714676036e-4, 8.69273714687361e-4, 8.73749120238381e-4
flux1:, 0.687878576737275, 0.00123290385159428, 0.0012807887388449, 0.00132986420196747, 0.00137156735491679, 0.00139904232068242, 0.00140899077640523, 0.00140269032736168, 0.00138511637553473, 0.00136189231428323, 0.00133561484890405, 0.00130433878268043, 0.00126393758580499, 0.00121297979025779, 0.00115635995305411, 0.00110485041181742, 0.00107149099412771, 0.00106836747250426, 0.00110533309468726, 0.00118733606956741, 0.00130645291856209, 0.00143407558219966, 0.00153123445542168, 0.00158776050560702, 0.00165216059182365, 0.00176116335210212, 0.00179181506974982, 0.00161903622896902, 0.0015679521489746, 0.00138178205335624, 0.00138596986916412, 0.00105137812400339, 7.88050731382732e-4, 8.40131665716766e-4, 7.0385971689247e-4, 6.62149132253459e-4, 5.45762516393693e-4, 5.41734065824329e-4, 5.61261772302274e-4, 5.49214802227448e-4, 5.2943053882438e-4, 5.35385392450346e-4, 5.74593155565709e-4, 6.30957665676317e-4, 6.82698405045554e-4, 7.1719938464289e-4, 7.34923078294865e-4, 7.44756754635271e-4, 7.56834062665193e-4, 7.77103760120418e-4, 8.05149439086002e-4, 8.35227042283925e-4, 8.59650421519107e-4, 8.72804495286702e-4, 8.73696050524911e-4, 8.65814079513631e-4, 8.54798965720911e-4, 8.45662794897072e-4, 8.41120237745737e-4, 8.41393033876733e-4, 8.44868462288354e-4, 8.48949012052556e-4
flux1:, 0.688141025641029, 0.0011485375688129, 0.00118940211655451, 0.00123200376097912, 0.00126904037864439, 0.00129460959059607, 0.00130579500677549, 0.00130353810564497, 0.00129186059153075, 0.00127519034579924, 0.00125515970751109, 0.00122935912215434, 0.00119359151541676, 0.00114640772555656, 0.00109249114762316, 0.00104223135705669, 0.00100823420194925, 0.00100205542114897, 0.00103281732820126, 0.00110491059493045, 0.00121117037587851, 0.00132608480700056, 0.00141502157267909, 0.00146925173696428, 0.0015325184769854, 0.00163689031501746, 0.00166907581972964, 0.00151447539317408, 0.00147119286954279, 0.00130241737533802, 0.00131057078228002, 9.98665547414727e-4, 7.52314243186755e-4, 8.04682184225966e-4, 6.76282077265299e-4, 6.39765772109113e-4, 5.31057275017574e-4, 5.2819289590664e-4, 5.48687532612177e-4, 5.39160125718185e-4, 5.2183829029646e-4, 5.28911295355448e-4, 5.67610835185308e-4, 6.22415397943589e-4, 6.72408189514044e-4, 7.05468596063454e-4, 7.21990353612039e-4, 7.30518064924143e-4, 7.40942201673097e-4, 7.59233929970596e-4, 7.85226675854893e-4, 8.13524393318357e-4, 8.36730481001771e-4, 8.49313049446816e-4, 8.50087350906921e-4, 8.4215551334392e-4, 8.30778916157803e-4, 8.20799661825166e-4, 8.15043604581401e-4, 8.14044004323236e-4, 8.1654496553794e-4, 8.20214288188962e-4
flux1:, 0.688403474544782, 0.00106997277652192, 0.00110415183961919, 0.00114051694243186, 0.00117295446187534, 0.00119646277612785, 0.00120849399962985, 0.00120969236097927, 0.00120321241227503, 0.00119239607250366, 0.00117801181283763, 0.00115725639855094, 0.00112590049133234, 0.00108248765029881, 0.00103147120858258, 9.82808807083304e-4, 9.48614741272311e-4, 9.39896238574171e-4, 9.6509400152814e-4, 0.00102810662881412, 0.00112247863333146, 0.00122553238680412, 0.00130659500918518, 0.00135822065336495, 0.00141975616000856, 0.00151913823599927, 0.00155229645542621, 0.00141432372179075, 0.00137802917127353, 0.00122537352215469, 0.0012370222938168, 9.46783746770986e-4, 7.16681485119021e-4, 7.68937902721352e-4, 6.48210015301348e-4, 6.16397373525699e-4, 5.14964639808778e-4, 5.13026297988974e-4, 5.34135147384881e-4, 5.26829998450987e-4, 5.11771404218641e-4, 5.19740242971157e-4, 5.5764743978903e-4, 6.10607753162247e-4, 6.58633173949756e-4, 6.90123894872168e-4, 7.05397169696322e-4, 7.12623475841465e-4, 7.21404715793399e-4, 7.37696152361327e-4, 7.61571394349203e-4, 7.88004586270883e-4, 8.09925946575825e-4, 8.21918493383831e-4, 8.22621479969877e-4, 8.14749024098733e-4, 8.03167964741081e-4, 7.92522589106097e-4, 7.85714989258484e-4, 7.83558343184277e-4, 7.85137090198137e-4, 7.88389315933164e-4
flux1:, 0.688665923448535, 9.96758303104704e-4, 0.00102467259373742, 0.00105513196186563, 0.00108312685170416, 0.00110449394376545, 0.00111703401598277, 0.00112113023309582, 0.00111915765560952, 0.00111348573690907, 0.0011041237846008, 0.00108794715533029, 0.00106073119537555, 0.00102102196198792, 9.73028717797497e-4, 9.26239260204562e-4, 8.92230828993736e-4, 8.81448558575283e-4, 9.0169597191241e-4, 9.56437235824973e-4, 0.00103987759270498, 0.0011319258320826, 0.00120551011407961, 0.0012543179082726, 0.00131364574610086, 0.00140778070692339, 0.00144141408533138, 0.00131858491827423, 0.00128849802395966, 0.00115071748703424, 0.00116537751780405, 8.95777469858472e-4, 6.81204515417416e-4, 7.32976165714069e-4, 6.19732101899954e-4, 5.92151643716861e-4, 4.97622892156101e-4, 4.96414061547913e-4, 5.17825396927923e-4, 5.12466086022529e-4, 4.99475351793498e-4, 5.08130541905752e-4, 5.44997321763754e-4, 5.95879840832286e-4, 6.41768547703233e-4, 6.71602377133119e-4, 6.85616719618327e-4, 6.91583081308039e-4, 6.98774192975201e-4, 7.1309040937426e-4, 7.34829450635802e-4, 7.59349089778443e-4, 7.79937777181686e-4, 7.91325680942503e-4, 7.919980456981e-4, 7.84288588051779e-4, 7.7266106629045e-4, 7.61537033864469e-4, 7.53858469278105e-4, 7.50682186476916e-4, 7.51410106110949e-4, 7.54249454006133e-4
flux1:, 0.688928372352288, 9.28458421572305e-4, 9.50594193948096e-4, 9.75552784132936e-4, 9.99335110433516e-4, 0.00101854612380512, 0.0010313101783646, 0.00103778295938324, 0.0010396476383922, 0.00103841627744572, 0.00103344507648535, 0.00102135968694954, 9.97975043348075e-4, 9.61849168015814e-4, 9.16938302986425e-4, 8.72233018569164e-4, 8.38738843885717e-4, 8.2632942368564e-4, 8.42210976909644e-4, 8.89464170490545e-4, 9.62908036614664e-4, 0.0010448040922242, 0.00111134156994362, 0.00115719891247904, 0.0012139504895508, 0.00130267321890328, 0.0013363435585218, 0.0012272447844178, 0.00120262349253193, 0.00107851331028662, 0.00109569649539879, 8.4570566224567e-4, 6.45950937698743e-4, 6.9689717546833e-4, 5.90951103844564e-4, 5.67154654572481e-4, 4.7918418594952e-4, 4.78547075017206e-4, 4.99988328579248e-4, 4.96318508048645e-4, 4.85206746739302e-4, 4.94355501929576e-4, 5.29971046301566e-4, 5.78590793249626e-4, 6.22219422724543e-4, 6.5034595312797e-4, 6.63120544314889e-4, 6.678972861347e-4, 6.73584900872261e-4, 6.8599087788217e-4, 7.05615888103457e-4, 7.28206145684255e-4, 7.47432799230741e-4, 7.58204270803029e-4, 7.58878747522464e-4, 7.51425101914975e-4, 7.39902533760692e-4, 7.28488743191442e-4, 7.20129323475365e-4, 7.16085463952049e-4, 7.16048741872279e-4, 7.18488802554746e-4
flux1:, 0.689190821256042, 8.64658362678536e-4, 8.81547517849728e-4, 9.01465091872577e-4, 9.21322718932547e-4, 9.38418306177097e-4, 9.51170817780206e-4, 9.59539597597905e-4, 9.64602170810089e-4, 9.67127310471167e-4, 9.65922660535555e-4, 9.57433387896496e-4, 9.37546462579296e-4, 9.04841439313955e-4, 8.63017629333995e-4, 8.20550566977005e-4, 7.87849111495921e-4, 7.74209918619442e-4, 7.86278028178451e-4, 8.26795933095681e-4, 8.91151558552251e-4, 9.63738884116705e-4, 0.00102368597958107, 0.00106652832950263, 0.0011204309397845, 0.00120365932137233, 0.0012369841706957, 0.00114027818880612, 0.00112042278734074, 0.00100882739304733, 0.00102805262137942, 7.96646714204948e-4, 6.1100815932637e-4, 6.60826643259641e-4, 5.61986603038144e-4, 5.41552885752875e-4, 4.59814429740779e-4, 4.59625453152387e-4, 4.80861070897541e-4, 4.78642817128992e-4, 4.69228617397788e-4, 4.78696959596064e-4, 5.12887547022268e-4, 5.59104790097147e-4, 6.00390906201483e-4, 6.26790878640327e-4, 6.38368061986187e-4, 6.42046557684055e-4, 6.46342414508689e-4, 6.56934789337074e-4, 6.74502658703591e-4, 6.95177615467203e-4, 7.13030468952235e-4, 7.23176311259528e-4, 7.23876433271138e-4, 7.16757170770375e-4, 7.05478488504977e-4, 6.93957581765265e-4, 6.85108807745301e-4, 6.80357110730471e-4, 6.79652354532825e-4, 6.81715063943644e-4
flux1:, 0.689453270159795, 8.04969250256296e-4, 8.17170567503418e-4, 8.32543024645035e-4, 8.4880595910404e-4, 8.63872019787821e-4, 8.76423417114824e-4, 8.86252014702362e-4, 8.93913212036254e-4, 8.99543104919292e-4, 9.01501219615298e-4, 8.96117428831282e-4, 8.79380537178749e-4, 8.49901615282094e-4, 8.11123876878628e-4, 7.70998485057648e-4, 7.3932137956749e-4, 7.24810718611523e-4, 7.33583805736675e-4, 7.68085595049058e-4, 8.24229820022946e-4, 8.88335069786547e-4, 9.42163578914837e-4, 9.81983759997938e-4, 0.00103284999201899, 0.0011105755368441, 0.00114322505490203, 0.00105765391340203, 0.00104190983768917, 9.41730436620835e-4, 9.62534398695919e-4, 7.48699207865859e-4, 5.7648367744894e-4, 6.24913892056975e-4, 5.329745450027e-4, 5.15511968619366e-4, 4.39691676115523e-4, 4.39855948661236e-4, 4.60685338706024e-4, 4.59697369231052e-4, 4.51806538224348e-4, 4.6143983104555e-4, 4.94067558016095e-4, 5.37783839015558e-4, 5.76680462243274e-4, 6.01359990422947e-4, 6.11799163950354e-4, 6.14484739433845e-4, 6.17517498317287e-4, 6.26416280809404e-4, 6.42011865149195e-4, 6.60811514280168e-4, 6.77295164800087e-4, 6.86809050593774e-4, 6.87549115630164e-4, 6.80826734502339e-4, 6.69914198540116e-4, 6.58456446839767e-4, 6.49304318487899e-4, 6.44005985693861e-4, 6.42736031487668e-4, 6.44450360709192e-4
flux1:, 0.689715719063548, 7.49032584220563e-4, 7.57114671354811e-4, 7.68456641090898e-4, 7.81482025252585e-4, 7.94639468902974e-4, 8.06842152379364e-4, 8.17741188389593e-4, 8.27449330172764e-4, 8.35574848006049e-4, 8.40123312554813e-4, 8.37369324705695e-4, 8.23430582769821e-4, 7.96960154505636e-4, 7.6115014356625e-4, 7.23425325721647e-4, 6.92960411795577e-4, 6.77897893806976e-4, 6.83859193296155e-4, 7.13028290302344e-4, 7.61802855212632e-4, 8.18229694498556e-4, 8.66418483942837e-4, 9.03257667048194e-4, 9.50975686443359e-4, 0.00102325396254324, 0.00105494813682252, 9.79336471798216e-4, 9.67095842861664e-4, 8.77295789168839e-4, 8.99242451517757e-4, 7.01978201883196e-4, 5.42501411702847e-4, 5.89325794400155e-4, 5.04063715541877e-4, 4.89212159459831e-4, 4.19002819063602e-4, 4.19448459413675e-4, 4.39704233529134e-4, 4.39740591961324e-4, 4.33205303751372e-4, 4.42867579308988e-4, 4.73828266405162e-4, 5.14982235769914e-4, 5.51472481097186e-4, 5.74457553166989e-4, 5.83829686372375e-4, 5.85635541320233e-4, 5.8754365969223e-4, 5.948845628966e-4, 6.08613892232024e-4, 6.25599710019469e-4, 6.40733564640553e-4, 6.49612513682882e-4, 6.50398384221357e-4, 6.44118807085809e-4, 6.33675389670798e-4, 6.22434154970096e-4, 6.13153636800213e-4, 6.07466043376919e-4, 6.05736109551667e-4, 6.07136532386686e-4
flux1:, 0.689978167967302, 6.9652418112284e-4, 7.0105058052163e-4, 7.08879759836189e-4, 7.19037975745375e-4, 7.30432828821041e-4, 7.42176657948001e-4, 7.53804526781336e-4, 7.65060823563315e-4, 7.75123254939833e-4, 7.81729731091718e-4, 7.81153682693047e-4, 7.69665908646488e-4, 7.45972228088196e-4, 7.13021947668656e-4, 6.77717650652838e-4, 6.48611885399785e-4, 6.33279072505656e-4, 6.36875920338018e-4, 6.61358240162225e-4, 7.03566291047042e-4, 7.53089570335932e-4, 7.96117235107205e-4, 8.30057090875638e-4, 8.74581284472988e-4, 9.41522232941029e-4, 9.72028308194309e-4, 9.05284849875055e-4, 8.95987035737449e-4, 8.1559483186613e-4, 8.38282753127275e-4, 6.56608016225426e-4, 5.09194921226509e-4, 5.54237763619119e-4, 4.75409783354863e-4, 4.62841261021483e-4, 3.97938799385996e-4, 3.98611717324231e-4, 4.18158211434892e-4, 4.19027792292169e-4, 4.13685802360557e-4, 4.23258370213967e-4, 4.5247896901037e-4, 4.91042392347518e-4, 5.25134651651317e-4, 5.46466252077011e-4, 5.54849191263984e-4, 5.55891448428881e-4, 5.56817378901027e-4, 5.62745233489064e-4, 5.74729211273314e-4, 5.89979639552641e-4, 6.03796061632028e-4, 6.12040858084718e-4, 6.1287121326714e-4, 6.07064253370961e-4, 5.97172337865388e-4, 5.86280966497888e-4, 5.77031767729567e-4, 5.71104145102746e-4, 5.69018434741148e-4, 5.70143267441804e-4
flux1:, 0.690240616871055, 6.47157289354685e-4, 6.48673999924311e-4, 6.53497591674014e-4, 6.61159856428798e-4, 6.70953995968519e-4, 6.82161336424628e-4, 6.9422363803877e-4, 7.065851253474e-4, 7.18081354543062e-4, 7.26260025980392e-4, 7.27441142228523e-4, 7.18069736555016e-4, 6.9691488291487e-4, 6.66693764210266e-4, 6.33796187861642e-4, 6.06158550477805e-4, 5.90799862878898e-4, 5.92443168059924e-4, 6.12845230339366e-4, 6.49247562804405e-4, 6.92607609281327e-4, 7.30945817213697e-4, 7.62101284257543e-4, 8.03442894381474e-4, 8.65201267252142e-4, 8.94331252442013e-4, 8.35448911712283e-4, 8.28580556526241e-4, 7.56690683530624e-4, 7.79757773360459e-4, 6.12713142877775e-4, 4.76698936298496e-4, 5.19823545924224e-4, 4.47168012373863e-4, 4.36586214503801e-4, 3.76688864820737e-4, 3.77548491570164e-4, 3.96280380101682e-4, 3.97807367627043e-4, 3.93501817006011e-4, 4.02881656575521e-4, 4.30317436778187e-4, 4.66291592254982e-4, 4.98015536052934e-4, 5.17745622601329e-4, 5.25220252816806e-4, 5.25614083043397e-4, 5.25699816610038e-4, 5.30363311255604e-4, 5.40732304629046e-4, 5.54338495073785e-4, 5.6688076625803e-4, 5.74496163337437e-4, 5.75363882119072e-4, 5.70044327584198e-4, 5.60765427103835e-4, 5.50335357276216e-4, 5.4125888735608e-4, 5.35228927359203e-4, 5.32887725268778e-4, 5.3377745129917e-4
flux1:, 0.690503065774808, 6.00684484656058e-4, 5.9970998367532e-4, 6.02013449224265e-4, 6.07541175535668e-4, 6.15903919107339e-4, 6.2652437149773e-4, 6.38771842193808e-4, 6.51851989281222e-4, 6.64337147180808e-4, 6.73653010467017e-4, 6.76207322501453e-4, 6.68637049595187e-4, 6.49784030677213e-4, 6.22145377306052e-4, 5.91611919705176e-4, 5.65516445487847e-4, 5.50340302638207e-4, 5.50403964490612e-4, 5.67290561611813e-4, 5.98601416973135e-4, 6.36498386229015e-4, 6.70605696522914e-4, 6.99117917309762e-4, 7.37335534478265e-4, 7.94101797348517e-4, 8.21709950126079e-4, 7.69764749251162e-4, 7.64859720976416e-4, 7.00631798382379e-4, 7.23757557338545e-4, 5.70409166668592e-4, 4.45140874477726e-4, 4.86245677286933e-4, 4.19485943516238e-4, 4.10624793598173e-4, 3.55434644586336e-4, 3.56450797276512e-4, 3.74291525337764e-4, 3.76316532773024e-4, 3.72896620851212e-4, 3.81994973026303e-4, 4.07626700528501e-4, 4.41039228162307e-4, 4.70442708479583e-4, 4.8863114320844e-4, 4.95278392450803e-4, 4.95135053381366e-4, 4.94518840875995e-4, 4.9806659476918e-4, 5.06956131557404e-4, 5.19018240999871e-4, 5.3033851517688e-4, 5.37333193932416e-4, 5.38226661331485e-4, 5.33395696017449e-4, 5.24770919671627e-4, 5.1489077291868e-4, 5.06108094068685e-4, 5.00099370444761e-4, 4.97596637301793e-4, 4.98292328242887e-4
flux1:, 0.690765514678561, 5.56897955501454e-4, 5.53915647888789e-4, 5.5415384437473e-4, 5.57889923454144e-4, 5.64990647008296e-4, 5.74995617788539e-4, 5.87220740707069e-4, 6.0068796759592e-4, 6.13775810733643e-4, 6.23846990674698e-4, 6.2743151816233e-4, 6.21372083894717e-4, 6.04590979640738e-4, 5.7937779326728e-4, 5.5114185174783e-4, 5.26630892393309e-4, 5.11811066461576e-4, 5.10631230438842e-4, 5.24522610040196e-4, 5.51405144206684e-4, 5.84493576372328e-4, 6.14809640863651e-4, 6.40838831212763e-4, 6.76028872663214e-4, 7.28020941950158e-4, 7.54001171235946e-4, 7.08150424395833e-4, 7.047900048642e-4, 6.47446927399912e-4, 6.70352568837252e-4, 5.29795398600665e-4, 4.14633863501518e-4, 4.53648169362419e-4, 3.92497244911428e-4, 3.85118717509766e-4, 3.34344833599746e-4, 3.35495637948826e-4, 3.52395399458466e-4, 3.54776888089263e-4, 3.52099407746695e-4, 3.60840825118414e-4, 3.84672057923492e-4, 4.15574184867219e-4, 4.42720936901492e-4, 4.59433329599513e-4, 4.65331938032681e-4, 4.64756514640753e-4, 4.63570478832716e-4, 4.66148251730433e-4, 4.73695834887944e-4, 4.84320045042612e-4, 4.94477480703016e-4, 5.00863830925063e-4, 5.01768085671828e-4, 4.974148688846e-4, 4.89465930595373e-4, 4.80201392774358e-4, 4.71812001463877e-4, 4.65932091739631e-4, 4.63353529302819e-4, 4.63895450695032e-4
flux1:, 0.691027963582315, 5.15627910216645e-4, 5.11080810936853e-4, 5.09671455674965e-4, 5.1193350732834e-4, 5.17935409218501e-4, 5.2731272575365e-4, 5.39345331287786e-4, 5.5291982825265e-4, 5.6628121871094e-4, 5.7677952621283e-4, 5.81094936031975e-4, 5.76285249921968e-4, 5.61358315473078e-4, 5.38408534675745e-4, 5.12384256224484e-4, 4.89472022406813e-4, 4.75149208238287e-4, 4.73023420814113e-4, 4.84392222633801e-4, 5.07454037179411e-4, 5.3633792676241e-4, 5.63278126942451e-4, 5.86996399417998e-4, 6.19283906023151e-4, 6.66740025504122e-4, 6.91023189186063e-4, 6.50503348655103e-4, 6.48316775033047e-4, 5.97142464526407e-4, 6.1958954541732e-4, 4.90950375062034e-4, 3.85272319397782e-4, 4.22152369137831e-4, 3.66317577986816e-4, 3.60209109036428e-4, 3.13571141433097e-4, 3.14841725281847e-4, 3.30774805620355e-4, 3.33390281838226e-4, 3.31321755880437e-4, 3.39643684730269e-4, 3.61698233307496e-4, 3.90162211157114e-4, 4.15130114032859e-4, 4.30436418003664e-4, 4.35661355875141e-4, 4.3475099866587e-4, 4.33119312981315e-4, 4.34868027481286e-4, 4.41210893693804e-4, 4.50507183512755e-4, 4.59566399516763e-4, 4.65360249600454e-4, 4.66257999377165e-4, 4.62361332478245e-4, 4.55091979334687e-4, 4.46486337044543e-4, 4.38567648822063e-4, 4.32906858118542e-4, 4.3032840631728e-4, 4.30754859801616e-4
flux1:, 0.691290412486068, 4.76739051788874e-4, 4.71026428145861e-4, 4.68345731128677e-4, 4.6942127077243e-4, 4.74476356762035e-4, 4.83225163988614e-4, 4.94927427475363e-4, 5.08376775726916e-4, 5.21736696706397e-4, 5.3238666062496e-4, 5.37178412976054e-4, 5.33389443273473e-4, 5.20115117395506e-4, 4.99266292343502e-4, 4.75353307758634e-4, 4.54029692676257e-4, 4.40313328643326e-4, 4.3749980770687e-4, 4.46768214969527e-4, 4.66557510863947e-4, 4.91786291612229e-4, 5.15736993201283e-4, 5.37321381815345e-4, 5.66851565527636e-4, 6.10024483077216e-4, 6.32575579275127e-4, 5.96700052551876e-4, 5.95365277563341e-4, 5.49702541223469e-4, 5.71490789749034e-4, 4.53930616393566e-4, 3.57130463095148e-4, 3.91856163372354e-4, 3.4104282529227e-4, 3.36014666061648e-4, 2.9324588886529e-4, 2.94627443056356e-4, 3.09588892853878e-4, 3.12335437486041e-4, 3.10754429154992e-4, 3.18607223418597e-4, 3.38926759635061e-4, 3.65043323873782e-4, 3.87922915191113e-4, 4.01896539951245e-4, 4.06517943870267e-4, 4.05360452685514e-4, 4.03397805343152e-4, 4.04452014219752e-4, 4.09725536422682e-4, 4.17806093360718e-4, 4.25836012159338e-4, 4.31056440730189e-4, 4.31929036566578e-4, 4.28459125510093e-4, 4.21856934446837e-4, 4.13932194414423e-4, 4.06539660875505e-4, 4.01170285973255e-4, 3.98657013033099e-4, 3.9900342309399e-4
flux1:, 0.691552861389821, 4.4012532445095e-4, 4.33600990062338e-4, 4.29981226539847e-4, 4.3012462791229e-4, 4.34369958449821e-4, 4.42496153081645e-4, 4.53757445136708e-4, 4.66891575753539e-4, 4.8002512694629e-4, 4.90601730092703e-4, 4.95659743426942e-4, 4.92695917131217e-4, 4.80891708845408e-4, 4.61985102102579e-4, 4.40073196238582e-4, 4.20307813750376e-4, 4.07278206772842e-4, 4.03995546295156e-4, 4.11533220635851e-4, 4.28536174970865e-4, 4.50602023277101e-4, 4.71916711754166e-4, 4.91542791215884e-4, 5.1847374047298e-4, 5.57626158582002e-4, 5.78441411323338e-4, 5.46598462472075e-4, 5.45842794867062e-4, 5.05091544466715e-4, 5.26056478551347e-4, 4.18772263161613e-4, 3.30263473034579e-4, 3.62835962228692e-4, 3.16749502964905e-4, 3.12632330615257e-4, 2.73481302806007e-4, 2.74970102186043e-4, 2.88971873755301e-4, 2.91765727005541e-4, 2.90564851021691e-4, 2.97911994855864e-4, 3.16553757393695e-4, 3.40429452590274e-4, 3.61322404715311e-4, 3.74039589413496e-4, 3.78122094994468e-4, 3.76794772733767e-4, 3.74604936694707e-4, 3.75091414449474e-4, 3.79427800638315e-4, 3.86405849814353e-4, 3.93478893789216e-4, 3.98148212976298e-4, 3.98976686478689e-4, 3.95897048193409e-4, 3.89935582812142e-4, 3.82694145404379e-4, 3.75861978782274e-4, 3.70838090738808e-4, 3.68443447634595e-4, 3.68741663488006e-4
flux1:, 0.691815310293574, 4.05703381664439e-4, 3.98675337632269e-4, 3.94404096921276e-4, 3.93835183778476e-4, 3.97390396801713e-4, 4.04902846040632e-4, 4.15634880157483e-4, 4.28300879445813e-4, 4.41028661768603e-4, 4.51354005416277e-4, 4.56510913456634e-4, 4.54210075463708e-4, 4.43714326490785e-4, 4.26598384910739e-4, 4.0657196906356e-4, 3.88318277971951e-4, 3.76029083057428e-4, 3.72456732754171e-4, 3.78580077414765e-4, 3.93219950245499e-4, 4.12556726689437e-4, 4.31553302985873e-4, 4.49389830840445e-4, 4.73886647516212e-4, 5.09287736296891e-4, 5.28391562901245e-4, 5.0004219493957e-4, 4.99642361602946e-4, 4.63258186194386e-4, 4.83268911947354e-4, 3.85494602882469e-4, 3.0471042775788e-4, 3.35150365323209e-4, 2.934967588554e-4, 2.901397646414e-4, 2.54370249380529e-4, 2.55966326964786e-4, 2.69033144554633e-4, 2.71808301447548e-4, 2.70895535119805e-4, 2.77713797493576e-4, 2.94748332660329e-4, 3.16502623295133e-4, 3.35519969886421e-4, 3.47059193926239e-4, 3.50661567512349e-4, 3.49230346216772e-4, 3.46904805046841e-4, 3.46941058140727e-4, 3.50468035454463e-4, 3.56456815998279e-4, 3.6264833271289e-4, 3.66792257349695e-4, 3.67558486958138e-4, 3.64828039667298e-4, 3.59469364589937e-4, 3.52896236493415e-4, 3.46638742065385e-4, 3.41996495619896e-4, 3.39761921117572e-4, 3.40039681200351e-4
flux1:, 0.692077759197328, 3.7340540623648e-4, 3.66136557199127e-4, 3.61457396545068e-4, 3.60361472550661e-4, 3.63327565895967e-4, 3.70235314648393e-4, 3.8036796721807e-4, 3.92445150126078e-4, 4.04628384285269e-4, 4.14567502313138e-4, 4.19695636089777e-4, 4.17927654132503e-4, 4.08600198398988e-4, 3.93133298815724e-4, 3.74875482935157e-4, 3.58074822157672e-4, 3.46555898850257e-4, 3.42835694908385e-4, 3.47808842898925e-4, 3.60447121693215e-4, 3.77431121384754e-4, 3.94390583956138e-4, 4.10595517714706e-4, 4.32825957968475e-4, 4.64748581912619e-4, 4.82190408872616e-4, 4.56865943719626e-4, 4.56647107825094e-4, 4.24139970336887e-4, 4.43097295896264e-4, 3.54104193764004e-4, 2.80497907356881e-4, 3.08844194939473e-4, 2.71329124416377e-4, 2.68598674823041e-4, 2.359879245494e-4, 2.37693265060165e-4, 2.49858581118504e-4, 2.52564583559115e-4, 2.51863640655497e-4, 2.58142905518497e-4, 2.73651795487169e-4, 2.93413976114723e-4, 3.10673999166412e-4, 3.21115279776549e-4, 3.24290284622453e-4, 3.22809186144504e-4, 3.2042588988272e-4, 3.20118531928201e-4, 3.22957811551148e-4, 3.28069446560021e-4, 3.33457180607682e-4, 3.37105112953665e-4, 3.37793114220055e-4, 3.35368444974638e-4, 3.30565965337885e-4, 3.2463147822084e-4, 3.18944990593031e-4, 3.14703479442289e-4, 3.12658356506198e-4, 3.12938859939424e-4
flux1:, 0.692340208101081, 3.43171994124331e-4, 3.35881714746158e-4, 3.30995959929379e-4, 3.295250758343e-4, 3.31984396709924e-4, 3.38294990166904e-4, 3.47773050006418e-4, 3.59168596653808e-4, 3.7070423947637e-4, 3.80160285380199e-4, 3.85167581423764e-4, 3.83831757102452e-4, 3.75553524830321e-4, 3.61605874745503e-4, 3.45001906462964e-4, 3.29587244852782e-4, 3.18847864535319e-4, 3.15086750770101e-4, 3.19124438725067e-4, 3.30064068489042e-4, 3.45016568779152e-4, 3.60183198245771e-4, 3.74901277299128e-4, 3.95032755399069e-4, 4.23751007779059e-4, 4.39601886404956e-4, 4.16900863912674e-4, 4.16734239903873e-4, 3.87666935707539e-4, 4.05501701560603e-4, 3.24598332944191e-4, 2.57643140970298e-4, 2.83951699914739e-4, 2.50279179466822e-4, 2.48058011961775e-4, 2.18393933897868e-4, 2.20210253279233e-4, 2.31512647851022e-4, 2.34111931919518e-4, 2.33561666841437e-4, 2.39304262077819e-4, 2.53377818961982e-4, 2.71283822198948e-4, 2.86909639586023e-4, 2.96333658956511e-4, 2.9912812274039e-4, 2.97639143837901e-4, 2.95261557815286e-4, 2.94704646287058e-4, 2.96970112669126e-4, 3.01314196981981e-4, 3.05977614717176e-4, 3.09162905239401e-4, 3.09760158499609e-4, 3.07597892489544e-4, 3.0329943229806e-4, 2.97962390326702e-4, 2.92827778010322e-4, 2.88990443369851e-4, 2.8715241696178e-4, 2.87453963183451e-4
flux1:, 0.692602657004834, 3.14945780873374e-4, 3.07812159149687e-4, 3.02881616746806e-4, 3.0115686953119e-4, 3.03174211137921e-4, 3.08893155357288e-4, 3.17674111722292e-4, 3.28319417989286e-4, 3.39135458472926e-4, 3.48044494250647e-4, 3.52869594823409e-4, 3.51891107085845e-4, 3.44562754092088e-4, 3.32017341489594e-4, 3.16957197883483e-4, 3.02856413381019e-4, 2.92888733116305e-4, 2.89162633912038e-4, 2.92434850895366e-4, 3.01925333308502e-4, 3.15116746901803e-4, 3.28699765171732e-4, 3.42061641657197e-4, 3.60259284343053e-4, 3.86045958394811e-4, 4.00394932154799e-4, 3.79978966711845e-4, 3.79777867751885e-4, 3.53763866656865e-4, 3.704352336639e-4, 2.96966964818305e-4, 2.3615587750557e-4, 2.60498131825975e-4, 2.30369482094333e-4, 2.28556282595027e-4, 2.01634244905573e-4, 2.03560600676735e-4, 2.14040911488087e-4, 2.16506142729769e-4, 2.16059145303255e-4, 2.21278607357473e-4, 2.34013541347266e-4, 2.50202796598935e-4, 2.64319795710697e-4, 2.7280688913655e-4, 2.75261962042269e-4, 2.73795464037104e-4, 2.71472108208655e-4, 2.70745653038936e-4, 2.72541374178875e-4, 2.76223222923944e-4, 2.80242534972796e-4, 2.83002546013475e-4, 2.83501207371405e-4, 2.81560334637497e-4, 2.77711306571559e-4, 2.7292242877746e-4, 2.68308080589358e-4, 2.64864648552256e-4, 2.63240315282802e-4, 2.63576004292173e-4
flux1:, 0.692865105908588, 2.8866635426424e-4, 2.81828981295024e-4, 2.76979351981808e-4, 2.75094005300854e-4, 2.76718653796929e-4, 2.81849919286812e-4, 2.89902742811897e-4, 2.99750497387379e-4, 3.09801541861768e-4, 3.18127162440905e-4, 3.22734022745008e-4, 3.2205968138955e-4, 3.15599366391285e-4, 3.04351905483409e-4, 2.90731892794196e-4, 2.77870438158364e-4, 2.68653102366869e-4, 2.65011728277911e-4, 2.67649777982525e-4, 2.75893702863585e-4, 2.87548995669952e-4, 2.99725521124455e-4, 3.11848223658691e-4, 3.28273571887242e-4, 3.51397315959142e-4, 3.64347515233858e-4, 3.45935875891167e-4, 3.45650269935993e-4, 3.22350658734439e-4, 3.37844041770668e-4, 2.71192669204707e-4, 2.16038623655061e-4, 2.38499452304206e-4, 2.11613442871672e-4, 2.10122578408801e-4, 1.85742658794693e-4, 1.87773250498345e-4, 1.97472596012805e-4, 1.99784388983773e-4, 1.99405065468411e-4, 2.04124394296279e-4, 2.15621489260607e-4, 2.30233998035471e-4, 2.42967319467125e-4, 2.50596420174777e-4, 2.52748020957176e-4, 2.51323660938691e-4, 2.49088312280693e-4, 2.48257219597465e-4, 2.49675498390115e-4, 2.5279413075545e-4, 2.56248937048163e-4, 2.5862474797407e-4, 2.59022556101962e-4, 2.57266522870814e-4, 2.53812991929008e-4, 2.49518461276385e-4, 2.45383610718078e-4, 2.42312488736276e-4, 2.40898458747e-4, 2.41275980644919e-4
flux1:, 0.693127554812341, 2.64266788849442e-4, 2.57829993801206e-4, 2.53154795367813e-4, 2.51178001315367e-4, 2.52446516043843e-4, 2.56993876117874e-4, 2.64298610474947e-4, 2.73320497602516e-4, 2.82583696818704e-4, 2.90311721160862e-4, 2.94684062100522e-4, 2.9427768001288e-4, 2.88618162425667e-4, 2.78576069369432e-4, 2.66299394405204e-4, 2.54602274139022e-4, 2.46103967969551e-4, 2.42576189593705e-4, 2.44679621800606e-4, 2.51840054641203e-4, 2.62144991417866e-4, 2.73063982878295e-4, 2.84052345137685e-4, 2.98862305978853e-4, 3.19584381661344e-4, 3.31248868885353e-4, 3.14611758676074e-4, 3.14221645211823e-4, 2.93341066364194e-4, 3.07665457769098e-4, 2.47248959250057e-4, 1.97285407046733e-4, 2.17960497577433e-4, 1.94015188950433e-4, 1.92776348762334e-4, 1.70741673141613e-4, 1.72864217549289e-4, 1.81822924729457e-4, 1.83968212243807e-4, 1.83630699373775e-4, 1.87880253310982e-4, 1.9824209908899e-4, 2.11415865058211e-4, 2.22888142145116e-4, 2.29735805428498e-4, 2.31615245709256e-4, 2.30243420917976e-4, 2.28116075215608e-4, 2.27229772155303e-4, 2.2834952533395e-4, 2.30995572169327e-4, 2.33963156925228e-4, 2.35998805160104e-4, 2.36299507723692e-4, 2.34697866767627e-4, 2.31589285908916e-4, 2.27734180234381e-4, 2.24032374086907e-4, 2.21303388148809e-4, 2.20087699452462e-4, 2.20509272255647e-4
flux1:, 0.693390003716094, 2.41671899382574e-4, 2.35708341035329e-4, 2.31273161173014e-4, 2.29254051166763e-4, 2.30193507252191e-4, 2.34162412658756e-4, 2.40710296469578e-4, 2.4889514929604e-4, 2.573664818002e-4, 2.64499926750324e-4, 2.68635864643347e-4, 2.68473565592967e-4, 2.63558847622582e-4, 2.54639387035195e-4, 2.43615791164551e-4, 2.33008854318886e-4, 2.25191621286544e-4, 2.21790965181208e-4, 2.23434747640014e-4, 2.29642853626112e-4, 2.38750599063886e-4, 2.48537395451047e-4, 2.58486006103343e-4, 2.71831750913624e-4, 2.9040249825678e-4, 3.00899950345443e-4, 2.85850704961487e-4, 2.85358809165724e-4, 2.66640505436905e-4, 2.79825074311826e-4, 2.25097605465751e-4, 1.79879651994092e-4, 1.98872363933178e-4, 1.77568774411209e-4, 1.76526306487893e-4, 1.56642829244048e-4, 1.58837827656711e-4, 1.67095134341925e-4, 1.69066265642785e-4, 1.68752488684307e-4, 1.72567722889276e-4, 1.81896559047992e-4, 1.93765454123799e-4, 2.04094964852514e-4, 2.10234581468689e-4, 2.11869338967857e-4, 2.1055304416837e-4, 2.08541625403622e-4, 2.07634531213891e-4, 2.08520279399235e-4, 2.10774074923389e-4, 2.13327481090463e-4, 2.15068721037147e-4, 2.15281899974627e-4, 2.13811343265389e-4, 2.11002749778619e-4, 2.07534121161225e-4, 2.04216608130622e-4, 2.01793920162218e-4, 2.00757758004143e-4, 2.01220287397395e-4
flux1:, 0.693652452619847, 2.20798084249508e-4, 2.15352608832454e-4, 2.11199512387376e-4, 2.09171414659475e-4, 2.0980280107663e-4, 2.13202440615745e-4, 2.1899623244055e-4, 2.26348431815281e-4, 2.34039336044153e-4, 2.40593858483606e-4, 2.44501004957685e-4, 2.44566768189323e-4, 2.40348548534163e-4, 2.32476396442964e-4, 2.22621063411236e-4, 2.13031694966306e-4, 2.05853849566146e-4, 2.02583664812411e-4, 2.03824987184717e-4, 2.0918732050547e-4, 2.17224945772991e-4, 2.25985977704184e-4, 2.34981217717903e-4, 2.47006873644669e-4, 2.63662143869562e-4, 2.73112526849664e-4, 2.59499176977783e-4, 2.58923558270564e-4, 2.42143830485799e-4, 2.54233868275269e-4, 2.04685972059099e-4, 1.6379200059126e-4, 1.8120998811769e-4, 1.62257275922331e-4, 1.61369083210845e-4, 1.43446804331981e-4, 1.45687876603881e-4, 1.53282174782513e-4, 1.55076630479156e-4, 1.54774712537311e-4, 1.58193971721499e-4, 1.66589695058274e-4, 1.77281774705506e-4, 1.86581079919704e-4, 1.92082344184624e-4, 1.93496929938508e-4, 1.9223386569338e-4, 1.90336556440282e-4, 1.89429441334223e-4, 1.9013112418927e-4, 1.92061256333855e-4, 1.94267347453645e-4, 1.95760008982661e-4, 1.95900272172691e-4, 1.94544935853108e-4, 1.91998443358484e-4, 1.8886783630337e-4, 1.85886648376634e-4, 1.83731666762068e-4, 1.82851309663586e-4, 1.83346837522974e-4
flux1:, 0.693914901523601, 2.0155445327013e-4, 1.96648117355815e-4, 1.92800034783936e-4, 1.90784574354582e-4, 1.91126032380515e-4, 1.93971225197272e-4, 1.99025412973421e-4, 2.05563338222907e-4, 2.12497676418682e-4, 2.18497623812427e-4, 2.22188884855796e-4, 2.22470589833911e-4, 2.18904821198232e-4, 2.12009369832717e-4, 2.03241407664905e-4, 1.94598762929632e-4, 1.88017273258025e-4, 1.8487518538799e-4, 1.85759398391901e-4, 1.90364404604823e-4, 1.97438917492374e-4, 2.05266192849217e-4, 2.1338800991022e-4, 2.24229158827296e-4, 2.39187068626749e-4, 2.47707516060554e-4, 2.35404311591064e-4, 2.34771484881487e-4, 2.19734004770562e-4, 2.30786464283718e-4, 1.85945352844547e-4, 1.48978925336474e-4, 1.64930844538277e-4, 1.48052332917846e-4, 1.47288295035165e-4, 1.31143581878679e-4, 1.33398857099269e-4, 1.40368196388287e-4, 1.41988659768948e-4, 1.41691752191014e-4, 1.44754293995502e-4, 1.52312675358301e-4, 1.61948896339706e-4, 1.70323946597714e-4, 1.75252583512224e-4, 1.76469424353416e-4, 1.75254155692949e-4, 1.73462125583836e-4, 1.7256426049662e-4, 1.73117972261017e-4, 1.7478052112006e-4, 1.76698276107876e-4, 1.7798639364223e-4, 1.78072002878181e-4, 1.76823026822142e-4, 1.74508522693904e-4, 1.71673775381706e-4, 1.68984300691392e-4, 1.67058391176998e-4, 1.66307276482731e-4, 1.66823756023628e-4
flux1:, 0.694177350427354, 1.83844829395688e-4, 1.79478973125525e-4, 1.75943901961836e-4, 1.73954752766886e-4, 1.74024365364445e-4, 1.76336975456676e-4, 1.8067760974779e-4, 1.8643199227014e-4, 1.92643327695514e-4, 1.98118480610943e-4, 2.01608702129495e-4, 2.02094879930506e-4, 1.99138719319491e-4, 1.93151484819441e-4, 1.85392321731775e-4, 1.77627282999276e-4, 1.7159956025515e-4, 1.68580952719247e-4, 1.69146317893143e-4, 1.73069755865406e-4, 1.79273369701241e-4, 1.86248408903395e-4, 1.93571610946431e-4, 2.03353751144797e-4, 2.16812125441939e-4, 2.24513262968041e-4, 2.13412807391644e-4, 2.12751883722941e-4, 1.99282347269657e-4, 2.09361346510198e-4, 1.687910435742e-4, 1.35382773670978e-4, 1.49975397323486e-4, 1.34914558057673e-4, 1.34254547712975e-4, 1.197130037513e-4, 1.21947371993407e-4, 1.28329956530316e-4, 1.29784410233812e-4, 1.29489882272424e-4, 1.32234246240943e-4, 1.39045395094304e-4, 1.47738652089997e-4, 1.55288269453054e-4, 1.59705965767233e-4, 1.60746209184181e-4, 1.59572167233523e-4, 1.57872418343044e-4, 1.56984295732877e-4, 1.57413895305216e-4, 1.58852495594921e-4, 1.60531770434297e-4, 1.61655712890605e-4, 1.61706812747482e-4, 1.60561236848447e-4, 1.58456285650706e-4, 1.55882534141044e-4, 1.53445432029665e-4, 1.5171225329172e-4, 1.51063033701838e-4, 1.51585422863695e-4
flux1:, 0.694439799331107, 1.67570187225818e-4, 1.63730433624582e-4, 1.60505298232073e-4, 1.58551390633442e-4, 1.58369292976434e-4, 1.60178942837776e-4, 1.63842926962493e-4, 1.68855021299113e-4, 1.74384191912947e-4, 1.79367221074095e-4, 1.82670740199652e-4, 1.83348167135593e-4, 1.80957571166071e-4, 1.75810046329213e-4, 1.68982063143063e-4, 1.62027100730627e-4, 1.56512199933856e-4, 1.53612614764995e-4, 1.53893735231829e-4, 1.57202891028436e-4, 1.62617355851764e-4, 1.68814358482279e-4, 1.75409356219571e-4, 1.84246565363024e-4, 1.96381367677936e-4, 2.03364320650367e-4, 1.93370899816127e-4, 1.92709091699928e-4, 1.80650644060844e-4, 1.89823348752427e-4, 1.53124462230649e-4, 1.2293352480047e-4, 1.36269514159585e-4, 1.22795002929436e-4, 1.22226649980243e-4, 1.0912589256778e-4, 1.1130377511542e-4, 1.17138252065576e-4, 1.18439789040921e-4, 1.18148622859677e-4, 1.20611389899657e-4, 1.26758499775262e-4, 1.34612891252957e-4, 1.41428489941384e-4, 1.45392932825095e-4, 1.46277082346872e-4, 1.45138227175034e-4, 1.43516265477025e-4, 1.42632588310223e-4, 1.42952004536576e-4, 1.44198746412074e-4, 1.45679678883597e-4, 1.466745269813e-4, 1.46711206365013e-4, 1.45670373985902e-4, 1.4375941851929e-4, 1.41419309065925e-4, 1.39201687600158e-4, 1.37629013152521e-4, 1.37055466491597e-4, 1.37567076980533e-4
flux1:, 0.69470224823486, 1.52631133903188e-4, 1.49291189482076e-4, 1.46365229584255e-4, 1.4445327025379e-4, 1.44042939123783e-4, 1.45386913005149e-4, 1.48420693995693e-4, 1.5274025002374e-4, 1.57633223645659e-4, 1.62157826327344e-4, 1.65286904110152e-4, 1.66139094454744e-4, 1.64267242275387e-4, 1.59889463524284e-4, 1.53915114642597e-4, 1.4770420697023e-4, 1.42663504013878e-4, 1.39880002759215e-4, 1.39909985916337e-4, 1.42666696345517e-4, 1.47366620340743e-4, 1.52854763700587e-4, 1.58787823368059e-4, 1.66781870848642e-4, 1.77746790102381e-4, 1.84101066797636e-4, 1.75125591822412e-4, 1.74485231353064e-4, 1.63694958080999e-4, 1.7202820981245e-4, 1.38837142059238e-4, 1.11552122593978e-4, 1.2372858387394e-4, 1.11637584848675e-4, 1.11153989476058e-4, 9.93457683827381e-5, 1.0143398445337e-4, 1.06759418313813e-4, 1.07925556188464e-4, 1.07641761100987e-4, 1.09856686988497e-4, 1.15415091664281e-4, 1.22525348277623e-4, 1.28690757452749e-4, 1.32255671990712e-4, 1.33003979476275e-4, 1.31895995311054e-4, 1.30338075870885e-4, 1.29450683616342e-4, 1.29666637022697e-4, 1.30743695292849e-4, 1.32056836860121e-4, 1.32951224263373e-4, 1.32991668727953e-4, 1.3205936808839e-4, 1.3033239556314e-4, 1.28205591722954e-4, 1.26181444399827e-4, 1.24742384833929e-4, 1.24221045131038e-4, 1.24705034014405e-4
flux1:, 0.694964697138614, 1.38930129558284e-4, 1.36055272288189e-4, 1.33412868261611e-4, 1.31549099300303e-4, 1.3093778281193e-4, 1.31860132238829e-4, 1.34317844955574e-4, 1.38000926229135e-4, 1.42306922817944e-4, 1.4640655620015e-4, 1.49370597519815e-4, 1.50377172813824e-4, 1.48973803869386e-4, 1.45293786429103e-4, 1.40095352657167e-4, 1.34564069583904e-4, 1.29961523772225e-4, 1.27293170832629e-4, 1.27104711383437e-4, 1.293673218337e-4, 1.33422501199043e-4, 1.38267384489439e-4, 1.43600542599823e-4, 1.50840638973429e-4, 1.60767838843629e-4, 1.66570202946862e-4, 1.58526956693102e-4, 1.57923978576183e-4, 1.48270572557039e-4, 1.55828506881261e-4, 1.25815993961189e-4, 1.01154879514502e-4, 1.12262694259437e-4, 1.01382136204356e-4, 1.00979739232369e-4, 9.03310169900455e-5, 9.23013262640326e-5, 9.71568552700314e-5, 9.82082941371047e-5, 9.79381843246609e-5, 9.99356503905201e-5, 1.04972217480819e-4, 1.11423268351125e-4, 1.17014557638213e-4, 1.2022965308412e-4, 1.2086222766817e-4, 1.19783191204072e-4, 1.18277961404949e-4, 1.17378390602906e-4, 1.17493205152384e-4, 1.18414984239963e-4, 1.19582135931698e-4, 1.20397700885438e-4, 1.2045667469484e-4, 1.19637271107409e-4, 1.18088160926769e-4, 1.16160297917472e-4, 1.14310268540351e-4, 1.12983867882335e-4, 1.12495267383351e-4, 1.12936122527801e-4
flux1:, 0.695227146042367, 1.26373259442565e-4, 1.23923422210377e-4, 1.21546312047311e-4, 1.19737514080635e-4, 1.18955868103719e-4, 1.19505843748082e-4, 1.21447049136255e-4, 1.24553786966655e-4, 1.28323652964099e-4, 1.32030750857245e-4, 1.348361677615e-4, 1.35973007489384e-4, 1.34984653083241e-4, 1.31928711267998e-4, 1.27428702376871e-4, 1.22514493997906e-4, 1.18316626649309e-4, 1.15764332428394e-4, 1.15389983061062e-4, 1.17214426244421e-4, 1.20691271915282e-4, 1.24955611808062e-4, 1.29746441561093e-4, 1.36309702231104e-4, 1.45311579068712e-4, 1.50625924229951e-4, 1.43431050495249e-4, 1.42874729843919e-4, 1.34237250522624e-4, 1.4107998175114e-4, 1.13948962939241e-4, 9.16582107788328e-5, 1.01782006705041e-4, 9.1967586795213e-5, 9.16443722241057e-5, 8.2037241037559e-5, 8.38682186937648e-5, 8.82924745805695e-5, 8.9251399560039e-5, 8.90026582562896e-5, 9.08093676113284e-5, 9.53822502513679e-5, 1.01248949078687e-4, 1.06334219449828e-4, 1.09244998065798e-4, 1.09781634311118e-4, 1.08732170141504e-4, 1.07271633169898e-4, 1.06353086555345e-4, 1.06367274969748e-4, 1.07142794331247e-4, 1.08178421966581e-4, 1.08929921071762e-4, 1.09017758430836e-4, 1.08314551848245e-4, 1.06939337139806e-4, 1.0520061737567e-4, 1.03511220430729e-4, 1.02282459636109e-4, 1.01811906814305e-4, 1.02196765144394e-4
flux1:, 0.69548959494612, 1.14871483272444e-4, 1.12803871392856e-4, 1.10672765204259e-4, 1.08926584507363e-4, 1.08007672718973e-4, 1.08237691023341e-4, 1.09724906485097e-4, 1.12317302457804e-4, 1.1560212111714e-4, 1.18947667716093e-4, 1.21598215740009e-4, 1.22838235106255e-4, 1.22209217614983e-4, 1.19703052652999e-4, 1.15825159541391e-4, 1.11467831786421e-4, 1.07643549469677e-4, 1.05209534064264e-4, 1.04681450015083e-4, 1.06121652937899e-4, 1.09083851607115e-4, 1.12827596391921e-4, 1.17129001949393e-4, 1.2308157204437e-4, 1.31253241672108e-4, 1.36131374625462e-4, 1.29702826490719e-4, 1.2919645471771e-4, 1.21463935966706e-4, 1.27647211800613e-4, 1.03130141280395e-4, 8.29829027428737e-5, 9.22014503844679e-5, 8.33347632635749e-5, 8.30889061373583e-5, 7.44194696845102e-5, 7.60975040673002e-5, 8.01279276249099e-5, 8.10160889720759e-5, 8.07966433022396e-5, 8.2435498983597e-5, 8.65942546512689e-5, 9.19413234302672e-5, 9.65804936937319e-5, 9.92279326960181e-5, 9.96877046511855e-5, 9.86707061862756e-5, 9.72505267481924e-5, 9.63091309163606e-5, 9.6223498500132e-5, 9.68587298161662e-5, 9.77717570247844e-5, 9.84677916123403e-5, 9.85899893514918e-5, 9.80039781395658e-5, 9.67992354385612e-5, 9.5242872473994e-5, 9.37053342273961e-5, 9.25646262045273e-5, 9.2102490059894e-5, 9.24221421996856e-5
flux1:, 0.695752043849873, 1.04341379803189e-4, 1.02612595716064e-4, 1.00708241741328e-4, 9.90329833097644e-5, 9.80108609629951e-5, 9.79742601974332e-5, 9.90705001820507e-5, 1.01210391405049e-4, 1.04060312764445e-4, 1.07073652040907e-4, 1.09571064678487e-4, 1.1088542537328e-4, 1.10559413309168e-4, 1.08529742809895e-4, 1.05200149492201e-4, 1.01342459521048e-4, 9.78628288982689e-5, 9.55499434382621e-5, 9.48993568475927e-5, 9.60071733931963e-5, 9.85157495980599e-5, 1.0179580672324e-4, 1.05655969416118e-4, 1.11054639431462e-4, 1.18476803872127e-4, 1.22959948947886e-4, 1.17218456434939e-4, 1.16760596601086e-4, 1.09832161919394e-4, 1.15407749125055e-4, 9.32635496200899e-5, 7.50572461263005e-5, 8.34440401673559e-5, 7.54283864834874e-5, 7.52573837143429e-5, 6.74339278071198e-5, 6.89532902948923e-5, 7.26254858458811e-5, 7.34623602066481e-5, 7.32791844455114e-5, 7.47693081762349e-5, 7.85553750205788e-5, 8.34376365011868e-5, 8.76823095138823e-5, 9.01024808604274e-5, 9.05031856134166e-5, 8.95232252744966e-5, 8.81424832485544e-5, 8.71778282651997e-5, 8.6994937186738e-5, 8.74948392265498e-5, 8.82905772251622e-5, 8.89347947312552e-5, 8.90922015930995e-5, 8.86213565086658e-5, 8.75828925795551e-5, 8.62035968121171e-5, 8.48124969775323e-5, 8.3754795469338e-5, 8.3296315601669e-5, 8.354579004105e-5
flux1:, 0.696014492753627, 9.47054654368197e-5, 9.32731474995832e-5, 9.15769420132308e-5, 8.9981009980156e-5, 8.88891390606002e-5, 8.86379840780814e-5, 8.94045139400647e-5, 9.11517990597324e-5, 9.36150744785052e-5, 9.63238528713515e-5, 9.86686137414418e-5, 1.00028156484944e-4, 9.99500105634268e-5, 9.83264492633762e-5, 9.54752677548868e-5, 9.20635440980032e-5, 8.89015913727461e-5, 8.67126770095416e-5, 8.59692956802505e-5, 8.67941350245873e-5, 8.89070935122883e-5, 9.17768618495415e-5, 9.52393909084667e-5, 1.00133455003942e-4, 1.06875295684478e-4, 1.10996068076777e-4, 1.05866618106587e-4, 1.05452599383445e-4, 9.92377220065816e-5, 1.04254201868081e-4, 8.42651074917852e-5, 6.78186315631938e-5, 7.54424434681407e-5, 6.81980362684892e-5, 6.8098285543699e-5, 6.10391611690961e-5, 6.24012504709795e-5, 6.57484961650288e-5, 6.65498286540037e-5, 6.64078534997549e-5, 6.77647292792224e-5, 7.121222544961e-5, 7.56751812584475e-5, 7.95686993607692e-5, 8.17924296660395e-5, 8.21499863992685e-5, 8.1212559916613e-5, 7.98731126470148e-5, 7.88881665571386e-5, 7.86131139152728e-5, 7.89831830998708e-5, 7.96651587335838e-5, 8.02577320826902e-5, 8.04472410161634e-5, 8.00863081792167e-5, 7.92082497473551e-5, 7.80009133164033e-5, 7.67527994612719e-5, 7.57764653887249e-5, 7.53211539105741e-5, 7.54998314509e-5
flux1:, 0.69627694165738, 8.58921928953905e-5, 8.47162038108502e-5, 8.32104608331821e-5, 8.17016396270061e-5, 8.05713732281382e-5, 8.01545346599726e-5, 8.06489979389631e-5, 8.20601937903876e-5, 8.41824027439609e-5, 8.66125704348628e-5, 8.88046904583387e-5, 9.01813845969866e-5, 9.02990170151415e-5, 8.90159063879322e-5, 8.65784975533636e-5, 8.35631851185368e-5, 8.06937553647138e-5, 7.86311471667529e-5, 7.78226005577787e-5, 7.84108895455127e-5, 8.01826155495244e-5, 8.26914861341152e-5, 8.57957564186779e-5, 9.02288426054202e-5, 9.63506410898044e-5, 1.001352090163e-4, 9.55485558858107e-5, 9.5171930779958e-5, 8.95905280871062e-5, 9.40941696853127e-5, 7.60627053483623e-5, 6.12135410066581e-5, 6.81387984409915e-5, 6.15980819787685e-5, 6.15648183376838e-5, 5.51964524185581e-5, 5.64084329736242e-5, 5.94614124396488e-5, 6.02383651944987e-5, 6.01396810492843e-5, 6.13754263268772e-5, 6.45122099010953e-5, 6.85929820240054e-5, 7.21707715224702e-5, 7.42234556997519e-5, 7.45513699377135e-5, 7.36621157724743e-5, 7.23677503444374e-5, 7.13683111366693e-5, 7.10088780988536e-5, 7.12561257351827e-5, 7.18276100389707e-5, 7.23667761469338e-5, 7.25823610435521e-5, 7.23231345587184e-5, 7.15974575508916e-5, 7.05561458164704e-5, 6.94482666965583e-5, 6.85538394360983e-5, 6.81045784674804e-5, 6.82158528782255e-5
flux1:, 0.696539390561133, 7.78357352049739e-5, 7.68789560589443e-5, 7.5546958830885e-5, 7.41317126816731e-5, 7.29910437132187e-5, 7.24527152882929e-5, 7.27277347369829e-5, 7.38549000815891e-5, 7.56783604347062e-5, 7.78541865159432e-5, 7.98938885645533e-5, 8.12621220097412e-5, 8.15281186265731e-5, 8.05260414837191e-5, 7.84440271754562e-5, 7.57800736006892e-5, 7.31797518333375e-5, 7.12449642218739e-5, 7.03963549703106e-5, 7.07909439817535e-5, 7.22715257476718e-5, 7.44644724128861e-5, 7.72460798704797e-5, 8.12577149184616e-5, 8.68129985476403e-5, 9.02831681758073e-5, 8.61769952067752e-5, 8.58307725465373e-5, 8.08129299948044e-5, 8.48483658567116e-5, 6.85946666644742e-5, 5.51961922952132e-5, 6.14831297930148e-5, 5.55867907020132e-5, 5.56142604159385e-5, 4.9869608559874e-5, 5.09427264863652e-5, 5.37294871778938e-5, 5.44884969682263e-5, 5.44319982570405e-5, 5.55557704342805e-5, 5.84046715576411e-5, 6.21332700743734e-5, 6.54235326947572e-5, 6.73251972351054e-5, 6.76341845237725e-5, 6.67981948810862e-5, 6.55537397435236e-5, 6.45476187808626e-5, 6.4113926860963e-5, 6.42472888678691e-5, 6.47123965410891e-5, 6.51958515169797e-5, 6.54297581254594e-5, 6.52617044228022e-5, 6.46781756133931e-5, 6.37954773785574e-5, 6.28247430936311e-5, 6.20137521399009e-5, 6.15757144273108e-5, 6.16262762532806e-5
flux1:, 0.696801839464887, 7.04756414269211e-5, 6.97044382569539e-5, 6.85303836293041e-5, 6.72133129887065e-5, 6.60860165175774e-5, 6.54647568713781e-5, 6.55670448155685e-5, 6.64570749630866e-5, 6.80204309197015e-5, 6.99645145786769e-5, 7.18527648624744e-5, 7.31903424700899e-5, 7.35631588027699e-5, 7.27899529540121e-5, 7.10117966862402e-5, 6.86588280176417e-5, 6.6305900603168e-5, 6.44994762777318e-5, 6.36330497345017e-5, 6.3872649936226e-5, 6.51072645789073e-5, 6.70245984097248e-5, 6.95158404691191e-5, 7.31425903785579e-5, 7.81797146353738e-5, 8.13547215423521e-5, 7.76742254826084e-5, 7.73517857976673e-5, 7.28370369955685e-5, 7.64475702942162e-5, 6.18071691132878e-5, 4.97263339091248e-5, 5.54309449943452e-5, 5.01249732021153e-5, 5.02067222582232e-5, 4.50243187576968e-5, 4.59721832694784e-5, 4.85182740509278e-5, 4.92615806519449e-5, 4.92431173860282e-5, 5.02616534325511e-5, 5.28417717175924e-5, 5.62425948533293e-5, 5.92673409868313e-5, 6.10330105109742e-5, 6.13308426169846e-5, 6.05521445217699e-5, 5.93626729930492e-5, 5.83587975951701e-5, 5.78626511462742e-5, 5.78929157462651e-5, 5.82572264941564e-5, 5.86832233205099e-5, 5.89271278789433e-5, 5.88382123591188e-5, 5.8384667104218e-5, 5.76514037464055e-5, 5.68136367043593e-5, 5.60875645213089e-5, 5.56670918089476e-5, 5.56659585333568e-5
flux1:, 0.69706428836864, 6.37564248143312e-5, 6.31408565712806e-5, 6.21097793167328e-5, 6.08933187618599e-5, 5.97985412608568e-5, 5.91268482342996e-5, 5.9096803007726e-5, 5.97910716212317e-5, 6.1129054620823e-5, 6.28623340791144e-5, 6.4601193389738e-5, 6.58899666979882e-5, 6.63345913825542e-5, 6.57457761224949e-5, 6.42268940927639e-5, 6.21491660646976e-5, 6.00235906478216e-5, 5.83450637521376e-5, 5.74799848445245e-5, 5.75987090579178e-5, 5.86271812527815e-5, 6.03044982933175e-5, 6.2534792458267e-5, 6.58109208400213e-5, 7.03741084065402e-5, 7.3271974384306e-5, 6.99698086166278e-5, 6.96654889562389e-5, 6.56017045253703e-5, 6.88292019733309e-5, 5.56513248170134e-5, 4.47667963823087e-5, 4.9940680088277e-5, 4.51745825853422e-5, 4.53037581860067e-5, 4.06273462125043e-5, 4.14644166087859e-5, 4.37931240829446e-5, 4.45198057700349e-5, 4.45328090319204e-5, 4.5451074744827e-5, 4.77790285330643e-5, 5.08724564327843e-5, 5.36488067702506e-5, 5.52891708690733e-5, 5.5580767178999e-5, 5.4862009325203e-5, 5.37322171851382e-5, 5.27398036658863e-5, 5.21939027376428e-5, 5.21332940106254e-5, 5.24040239665802e-5, 5.2772086274958e-5, 5.30180699107643e-5, 5.29956337884431e-5, 5.26584841104222e-5, 5.20637355519945e-5, 5.1353233021976e-5, 5.07127069575842e-5, 5.03162708364511e-5, 5.02737107878609e-5
flux1:, 0.697326737272393, 5.76271205873014e-5, 5.71409521789529e-5, 5.6238684383319e-5, 5.51230679621202e-5, 5.40753439098124e-5, 5.33797024302279e-5, 5.32514225751286e-5, 5.37857270158456e-5, 5.49290830492134e-5, 5.6470854543426e-5, 5.8063650240859e-5, 5.92897585027411e-5, 5.97778269229353e-5, 5.93364574941959e-5, 5.80389014739687e-5, 5.62050491441797e-5, 5.42884031152643e-5, 5.27363203612854e-5, 5.1888543590063e-5, 5.19156096067397e-5, 5.27722148236504e-5, 5.42405306490995e-5, 5.62367139733543e-5, 5.91944013940732e-5, 6.33243399243937e-5, 6.59627394701412e-5, 6.29983968346557e-5, 6.27077882380285e-5, 5.90498206016093e-5, 6.19342610004944e-5, 5.00805870886122e-5, 4.02813738192137e-5, 4.49715962730325e-5, 4.06976370065496e-5, 4.08672363765675e-5, 3.66458183046486e-5, 3.73862533157158e-5, 3.9518848912646e-5, 4.02261189200592e-5, 4.0262573660781e-5, 4.10844738039226e-5, 4.31754961615301e-5, 4.59794185268644e-5, 4.8521044207557e-5, 5.00433639435415e-5, 5.0331109064009e-5, 4.96734508037158e-5, 4.86072383905012e-5, 4.76351328516946e-5, 4.70523133013688e-5, 4.69138885106754e-5, 4.70997006443101e-5, 4.74109390802487e-5, 4.76521811125919e-5, 4.768373865588e-5, 4.74485974884527e-5, 4.69799743977609e-5, 4.63893659856089e-5, 4.58336206648133e-5, 4.54669660235325e-5, 4.53934626981065e-5
flux1:, 0.697589186176146, 5.20408348462932e-5, 5.16614093729119e-5, 5.08745969746189e-5, 4.98580639911342e-5, 4.88676820459633e-5, 4.81689800132404e-5, 4.79706007513547e-5, 4.83753554440345e-5, 4.93509273962254e-5, 5.07188882944124e-5, 5.21702280574003e-5, 5.33239820757952e-5, 5.3833403122169e-5, 5.3509453079567e-5, 5.24012671848314e-5, 5.07839032662345e-5, 4.90592916910245e-5, 4.76312471964739e-5, 4.68134741684462e-5, 4.67731139116551e-5, 4.74866568759813e-5, 4.8772697272895e-5, 5.05591909368646e-5, 5.32284365181262e-5, 5.69625815675659e-5, 5.93592431657129e-5, 5.66980593356409e-5, 5.64180885001358e-5, 5.31263664629454e-5, 5.57051972583483e-5, 4.50489792235158e-5, 3.6233455071313e-5, 4.04825373018544e-5, 3.66557146259128e-5, 3.68587554581669e-5, 3.304682026887e-5, 3.3703749517101e-5, 3.56596761049553e-5, 3.63441695975638e-5, 3.63957433937033e-5, 3.7124823144627e-5, 3.89936221874232e-5, 4.15247476289485e-5, 4.38432878492111e-5, 4.52524357292938e-5, 4.553666913643e-5, 4.49398382145097e-5, 4.39400843433642e-5, 4.29963107523518e-5, 4.23889200177245e-5, 4.21859280543392e-5, 4.22965061439287e-5, 4.25535878338073e-5, 4.27847439118397e-5, 4.28586097052429e-5, 4.2710927075267e-5, 4.23550050133229e-5, 4.18753600466303e-5, 4.14019761880546e-5, 4.10695124879487e-5, 4.09748923365047e-5
flux1:, 0.6978516350799, 4.6954299603959e-5, 4.66623127486748e-5, 4.59784829640496e-5, 4.50576581597693e-5, 4.41312630521922e-5, 4.34454472036789e-5, 4.31996946113858e-5, 4.3500312200765e-5, 4.43312585868656e-5, 4.55415838745105e-5, 4.68572445381197e-5, 4.79327246181886e-5, 4.84469427925512e-5, 4.82163692927826e-5, 4.72707552534719e-5, 4.58459819651734e-5, 4.42979011315385e-5, 4.29905632227732e-5, 4.22122936739757e-5, 4.21238912956489e-5, 4.27180500094489e-5, 4.38446542636101e-5, 4.54435183625346e-5, 4.78518863229675e-5, 5.12246207501494e-5, 5.33973512095802e-5, 5.10093527303468e-5, 5.0738222975056e-5, 4.77774851948488e-5, 5.00849742082754e-5, 4.05103832180058e-5, 3.25855964636768e-5, 3.64316998761679e-5, 3.30101022535107e-5, 3.32397234482153e-5, 2.97973979567312e-5, 3.03825861588396e-5, 3.21795465418061e-5, 3.28383623512344e-5, 3.28974768951665e-5, 3.35375359702098e-5, 3.51988710608841e-5, 3.74737014854267e-5, 3.95799986819557e-5, 4.0879502243331e-5, 4.11591032221527e-5, 4.06215719463645e-5, 3.96900589429176e-5, 3.87815645978233e-5, 3.81610253417164e-5, 3.79063399852084e-5, 3.79518588571974e-5, 3.81587251704824e-5, 3.83760140080493e-5, 3.84817165499998e-5, 3.8407346640323e-5, 3.81501777938955e-5, 3.77712998794031e-5, 3.73761948143592e-5, 3.70806609227351e-5, 3.69734672095356e-5
[truncated: 41,855 more chars]
