# Supplementary material for: Spatial Resolution and Refractive Index Contrast of Resonant Photonic Crystal Surfaces for Biosensing
Source: IEEE Photonics J. Author manuscript; Available in PMC 2015 Sep 7. (PMC4561521; doi:10.1109/JPHOT.2015.2435699)
Supplement: fig6_data [file NIHMS64775-supplement-fig6_data.gz › Volumes/graham/MacBook_backup/PhD_folder_2015_06_02/paper_improvements/IEEE_J_Photonics/final_files/data_files/fig6/meep_data/0_b/ref.dat]

flux1:	0.627777777777778	7.45998905919543e-7	7.46000562797946e-7	7.46001989144428e-7	7.46002481750489e-7	7.46001731235266e-7	7.46000016681177e-7	7.45998130933465e-7	7.45997034362649e-7	7.4599737253556e-7	7.45999088393308e-7	7.46001354882074e-7	7.46002928643104e-7	7.46002814068738e-7	7.46000918374493e-7	7.45998288146314e-7	7.45996642408159e-7	7.45997278051222e-7	7.45999917264962e-7	7.46002437236143e-7	7.46002275499741e-7	7.45999211849795e-7	7.45997105100156e-7	7.46000431289766e-7	7.4600515737858e-7	7.45999069915599e-7	7.45992211480303e-7	7.46007192056386e-7	7.45990163182815e-7	7.46012787314036e-7	7.4599839961205e-7	7.45990682338141e-7	7.45998399612052e-7	7.46012787314036e-7	7.45990163182816e-7	7.46007192056386e-7	7.45992211480304e-7	7.45999069915597e-7	7.46005157378578e-7	7.46000431289767e-7	7.45997105100156e-7	7.45999211849794e-7	7.46002275499744e-7	7.46002437236144e-7	7.4599991726496e-7	7.4599727805122e-7	7.45996642408155e-7	7.45998288146311e-7	7.46000918374492e-7
flux1:	0.628040226681531	8.5160167261579e-7	8.51603588599822e-7	8.51605208088809e-7	8.5160573455934e-7	8.51604836833537e-7	8.51602858709931e-7	8.51600718735034e-7	8.51599506120173e-7	8.51599933153752e-7	8.51601906711291e-7	8.51604469333263e-7	8.51606213855499e-7	8.51606037001111e-7	8.51603867455738e-7	8.51600911181845e-7	8.51599105069952e-7	8.51599878609638e-7	8.51602872945997e-7	8.51605670328451e-7	8.51605406649542e-7	8.51601902576302e-7	8.51599568653925e-7	8.51603424550209e-7	8.5160878869875e-7	8.51601809684682e-7	8.51594056941063e-7	8.51611142114314e-7	8.51591658469588e-7	8.51617484139878e-7	8.51601036681891e-7	8.5159220977627e-7	8.51601036681891e-7	8.51617484139879e-7	8.51591658469589e-7	8.51611142114314e-7	8.51594056941064e-7	8.51601809684681e-7	8.51608788698747e-7	8.5160342455021e-7	8.51599568653927e-7	8.51601902576305e-7	8.51605406649543e-7	8.51605670328452e-7	8.51602872945994e-7	8.51599878609639e-7	8.51599105069947e-7	8.51600911181841e-7	8.51603867455736e-7
flux1:	0.628302675585284	9.71293241707485e-7	9.71295429621657e-7	9.71297252880093e-7	9.71297816601635e-7	9.71296766451774e-7	9.71294514083398e-7	9.71292109923435e-7	9.71290777996692e-7	9.71291299545375e-7	9.71293542000957e-7	9.71296409747468e-7	9.71298324045588e-7	9.71298071746024e-7	9.71295609878034e-7	9.71292317887271e-7	9.71290363553656e-7	9.71291309120498e-7	9.71294694412607e-7	9.71297772663713e-7	9.71297356561038e-7	9.71293334154196e-7	9.71290749358804e-7	9.71295226614656e-7	9.71301333627706e-7	9.71293365626608e-7	9.71284625424291e-7	9.71304090803413e-7	9.71281799980268e-7	9.71311227580192e-7	9.71292419459276e-7	9.71282323450193e-7	9.71292419459276e-7	9.71311227580194e-7	9.7128179998027e-7	9.71304090803414e-7	9.71284625424291e-7	9.71293365626605e-7	9.71301333627705e-7	9.71295226614656e-7	9.71290749358803e-7	9.71293334154197e-7	9.71297356561039e-7	9.71297772663716e-7	9.71294694412606e-7	9.71291309120495e-7	9.71290363553652e-7	9.71292317887267e-7	9.71295609878034e-7
flux1:	0.628565124489038	1.10682732882586e-6	1.10682979849675e-6	1.10683183652973e-6	1.10683244449169e-6	1.10683124210612e-6	1.10682870990545e-6	1.10682603441624e-6	1.10682457938711e-6	1.1068251974415e-6	1.10682771451033e-6	1.10683089100563e-6	1.10683297073468e-6	1.1068326297653e-6	1.1068298607019e-6	1.10682622985504e-6	1.10682414705969e-6	1.10682530456808e-6	1.10682911720083e-6	1.10683247265447e-6	1.10683183992875e-6	1.10682720797532e-6	1.10682434719891e-6	1.10682955370101e-6	1.1068365267369e-6	1.10682746546391e-6	1.10681763765132e-6	1.10683979167057e-6	1.10681429192664e-6	1.10684776541697e-6	1.10682625257214e-6	1.1068147057514e-6	1.10682625257214e-6	1.10684776541697e-6	1.10681429192664e-6	1.10683979167057e-6	1.10681763765132e-6	1.1068274654639e-6	1.1068365267369e-6	1.10682955370101e-6	1.10682434719891e-6	1.10682720797533e-6	1.10683183992876e-6	1.10683247265447e-6	1.10682911720083e-6	1.10682530456808e-6	1.10682414705969e-6	1.10682622985504e-6	1.10682986070191e-6
flux1:	0.628827573392791	1.26015835264111e-6	1.26016111095815e-6	1.26016337594986e-6	1.26016403994261e-6	1.26016269202988e-6	1.26015988011596e-6	1.26015692887973e-6	1.2601553457102e-6	1.26015605753197e-6	1.26015884843971e-6	1.26016233134273e-6	1.26016456879639e-6	1.26016412645183e-6	1.26016103988661e-6	1.26015707463448e-6	1.26015489156021e-6	1.26015630696855e-6	1.26016058336127e-6	1.26016420391699e-6	1.26016327491998e-6	1.26015792764323e-6	1.2601547647111e-6	1.2601608268067e-6	1.26016880949966e-6	1.26015854297521e-6	1.26014751969876e-6	1.2601727071568e-6	1.26014354153604e-6	1.26018155335971e-6	1.26015694355073e-6	1.26014373937605e-6	1.26015694355073e-6	1.26018155335971e-6	1.26014354153604e-6	1.2601727071568e-6	1.26014751969876e-6	1.26015854297521e-6	1.26016880949965e-6	1.2601608268067e-6	1.2601547647111e-6	1.26015792764323e-6	1.26016327491998e-6	1.260164203917e-6	1.26016058336127e-6	1.26015630696855e-6	1.2601548915602e-6	1.26015707463448e-6	1.26016103988661e-6
flux1:	0.629090022296544	1.43346206359143e-6	1.43346511487402e-6	1.43346762116187e-6	1.43346835894648e-6	1.43346687964522e-6	1.43346379417342e-6	1.43346056517172e-6	1.43345884676415e-6	1.43345964391661e-6	1.43346270061977e-6	1.43346648127693e-6	1.43346886554751e-6	1.4334683102256e-6	1.43346490124262e-6	1.43346061446733e-6	1.43345836834788e-6	1.43346009384271e-6	1.43346486998515e-6	1.43346873393422e-6	1.43346741198607e-6	1.43346122789999e-6	1.43345773599903e-6	1.4334648007719e-6	1.43347395923267e-6	1.43346236652761e-6	1.43345003131226e-6	1.43347863730868e-6	1.43344528738767e-6	1.4334883842218e-6	1.43346023176473e-6	1.4334451361003e-6	1.43346023176473e-6	1.4334883842218e-6	1.43344528738767e-6	1.43347863730868e-6	1.43345003131226e-6	1.4334623665276e-6	1.43347395923266e-6	1.4334648007719e-6	1.43345773599903e-6	1.43346122789999e-6	1.43346741198607e-6	1.43346873393422e-6	1.43346486998515e-6	1.43346009384271e-6	1.43345836834788e-6	1.43346061446733e-6	1.43346490124262e-6
flux1:	0.629352471200297	1.62915799687374e-6	1.62916134356619e-6	1.62916410872133e-6	1.62916494504488e-6	1.62916335649364e-6	1.62916000961177e-6	1.6291565026543e-6	1.62915463902598e-6	1.62915550662159e-6	1.62915881337341e-6	1.6291628767902e-6	1.62916539408195e-6	1.62916471579413e-6	1.62916098543273e-6	1.62915639896635e-6	1.62915413647441e-6	1.62915623059641e-6	1.62916154171751e-6	1.62916561681316e-6	1.62916378686058e-6	1.6291566277839e-6	1.62915277996144e-6	1.62916101748694e-6	1.62917154207657e-6	1.62915849153656e-6	1.62914471810315e-6	1.62917717243395e-6	1.62913905173092e-6	1.62918784124322e-6	1.62915564155758e-6	1.62913838976475e-6	1.62915564155758e-6	1.62918784124322e-6	1.62913905173092e-6	1.62917717243395e-6	1.62914471810315e-6	1.62915849153656e-6	1.62917154207657e-6	1.62916101748694e-6	1.62915277996144e-6	1.6291566277839e-6	1.62916378686059e-6	1.62916561681317e-6	1.62916154171751e-6	1.62915623059641e-6	1.62915413647441e-6	1.62915639896634e-6	1.62916098543273e-6
flux1:	0.629614920104051	1.84993387532408e-6	1.84993751900894e-6	1.84994056491877e-6	1.84994153222147e-6	1.84993986464661e-6	1.84993627400403e-6	1.84993248993438e-6	1.84993046748379e-6	1.84993138379271e-6	1.84993491717972e-6	1.84993924236912e-6	1.84994187643513e-6	1.84994106714015e-6	1.84993702256674e-6	1.84993216727655e-6	1.84992994462579e-6	1.84993247237255e-6	1.84993835284028e-6	1.84994259573398e-6	1.84994012334719e-6	1.84993183361658e-6	1.84992760332182e-6	1.84993720881723e-6	1.84994931557486e-6	1.84993466240491e-6	1.84991931318007e-6	1.84995609526324e-6	1.84991254235662e-6	1.8499677011458e-6	1.84993088516975e-6	1.84991117906288e-6	1.84993088516976e-6	1.8499677011458e-6	1.84991254235662e-6	1.84995609526325e-6	1.84991931318007e-6	1.8499346624049e-6	1.84994931557486e-6	1.84993720881723e-6	1.84992760332182e-6	1.84993183361658e-6	1.84994012334719e-6	1.84994259573398e-6	1.84993835284028e-6	1.84993247237255e-6	1.84992994462578e-6	1.84993216727656e-6	1.84993702256674e-6
flux1:	0.629877369007804	2.09877209226935e-6	2.09877603495113e-6	2.09877938876085e-6	2.09878052739604e-6	2.09877881857473e-6	2.09877500633079e-6	2.09877094606262e-6	2.09876874706352e-6	2.09876968364562e-6	2.09877341322047e-6	2.09877797396977e-6	2.09878070661714e-6	2.09877976025075e-6	2.09877541438988e-6	2.09877032971941e-6	2.09876821244724e-6	2.09877124540602e-6	2.09877772897502e-6	2.09878208515093e-6	2.09877881595756e-6	2.09876922187248e-6	2.09876458350004e-6	2.09877577927393e-6	2.09878971087152e-6	2.09877329395601e-6	2.09875621823399e-6	2.09879786264581e-6	2.09874813405368e-6	2.0988104169663e-6	2.09876834549966e-6	2.09874585018129e-6	2.09876834549966e-6	2.0988104169663e-6	2.09874813405368e-6	2.09879786264581e-6	2.09875621823399e-6	2.09877329395601e-6	2.09878971087152e-6	2.09877577927393e-6	2.09876458350005e-6	2.09876922187248e-6	2.09877881595756e-6	2.09878208515093e-6	2.09877772897502e-6	2.09877124540603e-6	2.09876821244724e-6	2.09877032971942e-6	2.09877541438988e-6
flux1:	0.630139817911557	2.37897840850559e-6	2.37898265407041e-6	2.37898634880236e-6	2.37898770657376e-6	2.37898600053753e-6	2.37898199184534e-6	2.37897765532012e-6	2.37897525780842e-6	2.37897618034349e-6	2.37898006997083e-6	2.37898483604421e-6	2.37898764762357e-6	2.37898655967488e-6	2.37898193014398e-6	2.37897666300615e-6	2.37897472542205e-6	2.37897834200736e-6	2.37898546254581e-6	2.37898986689102e-6	2.37898562654135e-6	2.3789745360602e-6	2.37896946544293e-6	2.37898250253789e-6	2.37899852862905e-6	2.37898016646424e-6	2.37896119818573e-6	2.37900830089704e-6	2.37895156377149e-6	2.37902181479501e-6	2.37897377282816e-6	2.37894811341729e-6	2.37897377282816e-6	2.37902181479501e-6	2.37895156377149e-6	2.37900830089704e-6	2.37896119818573e-6	2.37898016646424e-6	2.37899852862905e-6	2.37898250253789e-6	2.37896946544292e-6	2.37897453606021e-6	2.37898562654135e-6	2.37898986689102e-6	2.37898546254581e-6	2.37897834200737e-6	2.37897472542205e-6	2.37897666300615e-6	2.37898193014399e-6
flux1:	0.63040226681531	2.69421300118001e-6	2.69421755688711e-6	2.6942216315212e-6	2.6942232623356e-6	2.69422160720248e-6	2.69421742818317e-6	2.69421281337893e-6	2.69421019162425e-6	2.6942110616173e-6	2.69421507163075e-6	2.69422001039451e-6	2.69422288015956e-6	2.69422164662712e-6	2.69421675381887e-6	2.69421135675328e-6	2.6942096810609e-6	2.69421396695207e-6	2.69422175979081e-6	2.69422613793706e-6	2.69422073268123e-6	2.69420793537465e-6	2.69420241015995e-6	2.69421756957809e-6	2.6942359864113e-6	2.69421547203271e-6	2.69419442715419e-6	2.69424765256457e-6	2.69418297725202e-6	2.69426214218514e-6	2.69420733326569e-6	2.6941780915293e-6	2.69420733326569e-6	2.69426214218515e-6	2.69418297725202e-6	2.69424765256457e-6	2.69419442715418e-6	2.69421547203271e-6	2.6942359864113e-6	2.6942175695781e-6	2.69420241015995e-6	2.69420793537466e-6	2.69422073268123e-6	2.69422613793706e-6	2.6942217597908e-6	2.69421396695206e-6	2.6942096810609e-6	2.69421135675328e-6	2.69421675381887e-6
flux1:	0.630664715719064	3.04852400541934e-6	3.04852888322738e-6	3.04853338200116e-6	3.04853534344178e-6	3.04853378829962e-6	3.04852946356933e-6	3.04852456573216e-6	3.04852169150254e-6	3.04852246903257e-6	3.04852655927075e-6	3.04853163768957e-6	3.04853454388335e-6	3.04853315943237e-6	3.0485280235993e-6	3.04852255213074e-6	3.04852122726001e-6	3.0485262761546e-6	3.04853478020567e-6	3.04853905076784e-6	3.04853226870741e-6	3.04851753595344e-6	3.04851153578773e-6	3.04852912918938e-6	3.04855025836537e-6	3.04852735316519e-6	3.04850402660538e-6	3.04856411547784e-6	3.04849046798717e-6	3.04857960908318e-6	3.04851714975951e-6	3.04848386065155e-6	3.04851714975951e-6	3.04857960908319e-6	3.04849046798718e-6	3.04856411547784e-6	3.04850402660538e-6	3.04852735316518e-6	3.04855025836537e-6	3.04852912918938e-6	3.04851153578773e-6	3.04851753595344e-6	3.04853226870741e-6	3.04853905076784e-6	3.04853478020568e-6	3.0485262761546e-6	3.04852122726001e-6	3.04852255213074e-6	3.04852802359931e-6
flux1:	0.630927164622817	3.44638369196764e-6	3.44638890945056e-6	3.44639388012334e-6	3.44639622977403e-6	3.44639482058846e-6	3.44639037045515e-6	3.44638518176012e-6	3.44638202659593e-6	3.44638267425315e-6	3.4463868080002e-6	3.44639199491161e-6	3.44639491440905e-6	3.44639336955101e-6	3.44638800676838e-6	3.44638251593804e-6	3.44638163615583e-6	3.44638755097076e-6	3.44639681175911e-6	3.44640088957346e-6	3.44639250262153e-6	3.44637558800655e-6	3.44636909444385e-6	3.44638946421889e-6	3.44641365049118e-6	3.44638807684235e-6	3.44636223900509e-6	3.4464300174084e-6	3.44634625181283e-6	3.44644656457664e-6	3.44637547893703e-6	3.44633762704136e-6	3.44637547893703e-6	3.44644656457664e-6	3.44634625181283e-6	3.44643001740841e-6	3.44636223900509e-6	3.44638807684235e-6	3.44641365049118e-6	3.4463894642189e-6	3.44636909444385e-6	3.44637558800655e-6	3.44639250262153e-6	3.44640088957346e-6	3.4463968117591e-6	3.44638755097075e-6	3.44638163615582e-6	3.44638251593804e-6	3.44638800676838e-6
flux1:	0.63118961352657	3.89272742575677e-6	3.89273300632316e-6	3.89273849715238e-6	3.89274128754689e-6	3.89274006213067e-6	3.89273549963434e-6	3.89273000951337e-6	3.8927265482195e-6	3.89272703633558e-6	3.89273118513998e-6	3.89273645366783e-6	3.89273936098467e-6	3.89273763811043e-6	3.89273205502962e-6	3.89272659511483e-6	3.8927262585171e-6	3.89273315318136e-6	3.89274322691827e-6	3.8927470273524e-6	3.89273679389876e-6	3.89271743376252e-6	3.89271042981075e-6	3.89273394843974e-6	3.89276155648788e-6	3.89273298911849e-6	3.89270438201089e-6	3.89278077137482e-6	3.8926856221487e-6	3.89279845444327e-6	3.89271766874185e-6	3.89267468460308e-6	3.89271766874185e-6	3.89279845444326e-6	3.8926856221487e-6	3.89278077137481e-6	3.89270438201089e-6	3.89273298911849e-6	3.89276155648788e-6	3.89273394843975e-6	3.89271042981075e-6	3.89271743376252e-6	3.89273679389876e-6	3.89274702735241e-6	3.89274322691826e-6	3.89273315318136e-6	3.8927262585171e-6	3.89272659511482e-6	3.89273205502962e-6
flux1:	0.631452062430323	4.39299555112897e-6	4.39300152323274e-6	4.39300757843749e-6	4.39301085057148e-6	4.3930098327276e-6	4.39300516075621e-6	4.39299935714827e-6	4.39299557268578e-6	4.39299588590801e-6	4.39300003518808e-6	4.39300536511143e-6	4.39300823057887e-6	4.39300629870355e-6	4.39300048605799e-6	4.39299509754887e-6	4.39299540457175e-6	4.39300340655823e-6	4.39301436535817e-6	4.39301780971694e-6	4.39300547795183e-6	4.39298339199004e-6	4.3929758612108e-6	4.39300292986217e-6	4.39303434000707e-6	4.39300239610651e-6	4.39297072908934e-6	4.39305675747414e-6	4.39294883173149e-6	4.39307570531482e-6	4.39298404263857e-6	4.39293529895086e-6	4.39298404263857e-6	4.39307570531482e-6	4.3929488317315e-6	4.39305675747415e-6	4.39297072908933e-6	4.39300239610651e-6	4.39303434000707e-6	4.39300292986217e-6	4.39297586121081e-6	4.39298339199006e-6	4.39300547795183e-6	4.39301780971694e-6	4.39301436535816e-6	4.39300340655824e-6	4.39299540457174e-6	4.39299509754887e-6	4.393000486058e-6
flux1:	0.631714511334077	4.95317834926443e-6	4.95318474428798e-6	4.95319139782414e-6	4.95319517325331e-6	4.95319436628883e-6	4.95318957505232e-6	4.95318344683182e-6	4.9531793367472e-6	4.95317948193042e-6	4.95318363720628e-6	4.9531890170588e-6	4.95319180396608e-6	4.95318961208679e-6	4.95318353697714e-6	4.95317824493942e-6	4.95317929705937e-6	4.95318855079609e-6	4.95320048909731e-6	4.9532035110919e-6	4.95318882288867e-6	4.95316371470045e-6	4.95315563978929e-6	4.95318668613916e-6	4.95322228902461e-6	4.95318651710592e-6	4.95315146233485e-6	4.95324827700536e-6	4.95312604656333e-6	4.95326868112912e-6	4.95316485601521e-6	4.95310966362049e-6	4.95316485601521e-6	4.95326868112912e-6	4.95312604656333e-6	4.95324827700536e-6	4.95315146233485e-6	4.95318651710592e-6	4.9532222890246e-6	4.95318668613916e-6	4.95315563978929e-6	4.95316371470044e-6	4.95318882288867e-6	4.9532035110919e-6	4.95320048909731e-6	4.95318855079609e-6	4.95317929705936e-6	4.95317824493942e-6	4.95318353697714e-6
flux1:	0.63197696023783	5.57986421197139e-6	5.57987106048436e-6	5.57987832803542e-6	5.57988259968589e-6	5.57988197958104e-6	5.57987704476682e-6	5.57987058558747e-6	5.57986617004493e-6	5.5798661853487e-6	5.57987037886397e-6	5.57987580750677e-6	5.57987846803342e-6	5.5798759370623e-6	5.57986953412733e-6	5.57986434214488e-6	5.57986624096502e-6	5.57987691224736e-6	5.57988995443917e-6	5.57989250761437e-6	5.57987520281389e-6	5.57984676025997e-6	5.579838121054e-6	5.57987359636846e-6	5.57991378669559e-6	5.57987365429147e-6	5.57983484192903e-6	5.5799437233067e-6	5.57980551644192e-6	5.57996585618037e-6	5.57984846903925e-6	5.5797860726653e-6	5.57984846903925e-6	5.57996585618036e-6	5.57980551644192e-6	5.57994372330669e-6	5.57983484192902e-6	5.57987365429146e-6	5.57991378669559e-6	5.57987359636847e-6	5.57983812105401e-6	5.57984676025997e-6	5.57987520281389e-6	5.57989250761437e-6	5.57988995443917e-6	5.57987691224737e-6	5.57986624096502e-6	5.57986434214488e-6	5.57986953412733e-6
flux1:	0.632239409141583	6.28029117365308e-6	6.28029849979997e-6	6.28030636899338e-6	6.28031109092873e-6	6.28031059953101e-6	6.28030548148669e-6	6.28029869523165e-6	6.28029402662456e-6	6.28029399159849e-6	6.28029828902182e-6	6.28030377641107e-6	6.28030624621055e-6	6.28030325952786e-6	6.28029642119663e-6	6.28029130515479e-6	6.28029415209276e-6	6.280306433583e-6	6.28032074277044e-6	6.28032280870374e-6	6.28030262958276e-6	6.28027052480153e-6	6.28026129569153e-6	6.28030167127682e-6	6.28034684075487e-6	6.28030172107975e-6	6.28025873437867e-6	6.28038111142256e-6	6.28022510412449e-6	6.28040534674992e-6	6.28027287788776e-6	6.28020245153261e-6	6.28027287788775e-6	6.28040534674992e-6	6.28022510412448e-6	6.28038111142257e-6	6.28025873437868e-6	6.28030172107976e-6	6.28034684075487e-6	6.28030167127681e-6	6.28026129569153e-6	6.28027052480154e-6	6.28030262958276e-6	6.28032280870374e-6	6.28032074277045e-6	6.280306433583e-6	6.28029415209276e-6	6.28029130515479e-6	6.28029642119663e-6
flux1:	0.632501858045337	7.06240193910126e-6	7.0624097529608e-6	7.06241817195246e-6	7.06242324846913e-6	7.06242278715681e-6	7.06241743144438e-6	7.06241033940072e-6	7.06240551340167e-6	7.06240555973147e-6	7.06241006655852e-6	7.06241563343012e-6	7.06241782478631e-6	7.06241421755719e-6	7.0624067836802e-6	7.06240168571322e-6	7.06240558251302e-6	7.06241970036256e-6	7.06243548811142e-6	7.06243708510497e-6	7.06241378074871e-6	7.06237766966701e-6	7.0623678164334e-6	7.06241357963769e-6	7.06246410939755e-6	7.06241326717041e-6	7.06236563754781e-6	7.0625031045842e-6	7.06232731103439e-6	7.06252993914957e-6	7.06238074211624e-6	7.06230138395867e-6	7.06238074211625e-6	7.06252993914957e-6	7.06232731103438e-6	7.0625031045842e-6	7.06236563754781e-6	7.06241326717041e-6	7.06246410939755e-6	7.0624135796377e-6	7.06236781643339e-6	7.06237766966701e-6	7.06241378074871e-6	7.06243708510498e-6	7.0624354881114e-6	7.06241970036256e-6	7.06240558251301e-6	7.06240168571323e-6	7.0624067836802e-6
flux1:	0.63276430694909	7.93490253954045e-6	7.93491082742226e-6	7.93491969214823e-6	7.93492496669763e-6	7.93492439101429e-6	7.93491873064706e-6	7.93491138041958e-6	7.93490654819671e-6	7.93490687066802e-6	7.93491173789058e-6	7.93491741410102e-6	7.93491920766649e-6	7.93491475518062e-6	7.93490650243977e-6	7.93490132542382e-6	7.93490637570347e-6	7.9349225972652e-6	7.93494013406821e-6	7.93494132595953e-6	7.93491465619959e-6	7.93487417737354e-6	7.93486365352031e-6	7.93491530355909e-6	7.93497155636678e-6	7.93491413305035e-6	7.93486133528707e-6	7.93501567026994e-6	7.93481793219653e-6	7.93504574677774e-6	7.9348780406933e-6	7.93478876738172e-6	7.93487804069331e-6	7.93504574677774e-6	7.93481793219653e-6	7.93501567026994e-6	7.93486133528707e-6	7.93491413305035e-6	7.93497155636677e-6	7.9349153035591e-6	7.9348636535203e-6	7.93487417737354e-6	7.9349146561996e-6	7.93494132595953e-6	7.9349401340682e-6	7.93492259726519e-6	7.93490637570345e-6	7.93490132542382e-6	7.93490650243975e-6
flux1:	0.633026755852843	8.90732474215e-6	8.90733345495544e-6	8.90734259551745e-6	8.9073478400741e-6	8.90734695586203e-6	8.90734091547063e-6	8.90733339151639e-6	8.90732877269412e-6	8.90732963982204e-6	8.90733506839513e-6	8.9073408897071e-6	8.90734212493755e-6	8.90733653036027e-6	8.90732716196199e-6	8.90732176497735e-6	8.90732807699768e-6	8.90734671950833e-6	8.90736634560326e-6	8.90736725022009e-6	8.90733698874796e-6	8.90729176138033e-6	8.90728050410711e-6	8.90733854808047e-6	8.90740086078121e-6	8.90733585955324e-6	8.90727730726153e-6	8.90745049140308e-6	8.90722846587068e-6	8.90748462157018e-6	8.90729648200912e-6	8.90719622215139e-6	8.90729648200913e-6	8.90748462157016e-6	8.90722846587068e-6	8.90745049140309e-6	8.90727730726153e-6	8.90733585955325e-6	8.90740086078121e-6	8.90733854808047e-6	8.90728050410711e-6	8.90729176138034e-6	8.90733698874795e-6	8.90736725022009e-6	8.90736634560326e-6	8.90734671950833e-6	8.90732807699766e-6	8.90732176497734e-6	8.90732716196199e-6
flux1:	0.633289204756596	9.99009232943391e-6	9.99010136939934e-6	9.9901105362285e-6	9.99011544181935e-6	9.9901140033733e-6	9.99010750544088e-6	9.9900999409488e-6	9.9900958367389e-6	9.99009760041494e-6	9.99010384404194e-6	9.99010984721745e-6	9.99011031174791e-6	9.99010319380588e-6	9.99009233005598e-6	9.99008652526762e-6	9.99009421605759e-6	9.99011565606916e-6	9.99013779211874e-6	9.99013858881194e-6	9.99010452503861e-6	9.99005414604261e-6	9.99004207207195e-6	9.99010702164424e-6	9.99017569835857e-6	9.9901019691837e-6	9.99003701069204e-6	9.99023124935185e-6	9.98998239445981e-6	9.99027043633178e-6	9.99005978427076e-6	9.98994737092189e-6	9.99005978427075e-6	9.99027043633177e-6	9.98998239445981e-6	9.99023124935186e-6	9.99003701069205e-6	9.9901019691837e-6	9.99017569835857e-6	9.99010702164425e-6	9.99004207207195e-6	9.99005414604263e-6	9.99010452503861e-6	9.99013858881194e-6	9.99013779211872e-6	9.99011565606916e-6	9.99009421605759e-6	9.99008652526763e-6	9.99009233005596e-6
flux1:	0.63355165366035	1.11945913539391e-5	1.11946005602935e-5	1.11946094109022e-5	1.1194613580079e-5	1.11946112907892e-5	1.11946042639529e-5	1.11945968536119e-5	1.11945936593891e-5	1.11945967628234e-5	1.11946041286058e-5	1.11946103447765e-5	1.11946097631291e-5	1.1194600644388e-5	1.11945878148263e-5	1.11945813662338e-5	1.11945905671362e-5	1.11946152503591e-5	1.11946404073871e-5	1.11946413429905e-5	1.11946032821987e-5	1.1194547322219e-5	1.11945343237808e-5	1.11946066930935e-5	1.11946819997711e-5	1.11945982249884e-5	1.11945261397835e-5	1.1194743884453e-5	1.11944654423269e-5	1.11947893435011e-5	1.11945539317686e-5	1.11944280936852e-5	1.11945539317686e-5	1.11947893435011e-5	1.11944654423269e-5	1.1194743884453e-5	1.11945261397835e-5	1.11945982249884e-5	1.11946819997711e-5	1.11946066930935e-5	1.11945343237808e-5	1.11945473222189e-5	1.11946032821987e-5	1.11946413429905e-5	1.11946404073871e-5	1.11946152503591e-5	1.11945905671362e-5	1.11945813662337e-5	1.11945878148263e-5
flux1:	0.633814102564103	1.25332444608689e-5	1.25332535951628e-5	1.25332616824388e-5	1.25332646244957e-5	1.25332611403469e-5	1.25332535295828e-5	1.25332465425934e-5	1.25332447590534e-5	1.25332497422524e-5	1.25332585888117e-5	1.25332650352301e-5	1.25332630574023e-5	1.25332513539199e-5	1.25332359917463e-5	1.25332286162245e-5	1.25332394798342e-5	1.25332679309317e-5	1.25332967187946e-5	1.25332981112958e-5	1.25332558726286e-5	1.25331938709841e-5	1.25331798123519e-5	1.2533260117836e-5	1.25333422788452e-5	1.25332469597135e-5	1.25331669555677e-5	1.25334109267312e-5	1.25330999031144e-5	1.25334641028666e-5	1.25332014994756e-5	1.2533060850886e-5	1.25332014994756e-5	1.25334641028666e-5	1.25330999031144e-5	1.25334109267312e-5	1.25331669555677e-5	1.25332469597135e-5	1.25333422788452e-5	1.2533260117836e-5	1.25331798123519e-5	1.25331938709841e-5	1.25332558726286e-5	1.25332981112958e-5	1.25332967187946e-5	1.25332679309317e-5	1.25332394798342e-5	1.25332286162245e-5	1.25332359917463e-5
flux1:	0.634076551467856	1.40195893558953e-5	1.40195980879771e-5	1.40196048510818e-5	1.40196059807816e-5	1.40196009169206e-5	1.40195926952212e-5	1.40195864877134e-5	1.40195867296464e-5	1.40195942316674e-5	1.40196049644501e-5	1.40196116348866e-5	1.40196078255263e-5	1.40195928387676e-5	1.40195742783151e-5	1.40195656493099e-5	1.40195783576577e-5	1.40196111894047e-5	1.40196443229839e-5	1.40196465621503e-5	1.40195999740026e-5	1.40195314325871e-5	1.401951614765e-5	1.40196049104868e-5	1.40196941079678e-5	1.40195855526238e-5	1.40194967635118e-5	1.40197699741119e-5	1.40194231137951e-5	1.4019832555408e-5	1.40195401231094e-5	1.40193831517318e-5	1.40195401231094e-5	1.4019832555408e-5	1.40194231137951e-5	1.40197699741119e-5	1.40194967635118e-5	1.40195855526238e-5	1.40196941079678e-5	1.40196049104869e-5	1.401951614765e-5	1.40195314325871e-5	1.40195999740026e-5	1.40196465621503e-5	1.40196443229839e-5	1.40196111894047e-5	1.40195783576578e-5	1.40195656493099e-5	1.40195742783151e-5
flux1:	0.634339000371609	1.56683614778344e-5	1.56683693736465e-5	1.5668374132621e-5	1.56683727730964e-5	1.5668365713476e-5	1.5668356894395e-5	1.56683519202434e-5	1.56683549218869e-5	1.56683656791701e-5	1.56683787427965e-5	1.56683855970274e-5	1.56683794260499e-5	1.56683603380259e-5	1.56683378160137e-5	1.56683275701596e-5	1.56683423438713e-5	1.56683802649692e-5	1.56684185671938e-5	1.56684221113874e-5	1.56683710038164e-5	1.56682953800785e-5	1.56682786715217e-5	1.56683764235629e-5	1.56684728002948e-5	1.56683491135683e-5	1.566825059844e-5	1.56685563776294e-5	1.56681701349102e-5	1.56686303026867e-5	1.56683051740598e-5	1.56681302270934e-5	1.56683051740598e-5	1.56686303026867e-5	1.56681701349102e-5	1.56685563776293e-5	1.566825059844e-5	1.56683491135683e-5	1.56684728002948e-5	1.5668376423563e-5	1.56682786715218e-5	1.56682953800785e-5	1.56683710038164e-5	1.56684221113874e-5	1.56684185671938e-5	1.56683802649692e-5	1.56683423438714e-5	1.56683275701596e-5	1.56683378160136e-5
flux1:	0.634601449275363	1.74955809156124e-5	1.74955874281223e-5	1.74955893832901e-5	1.74955847736054e-5	1.74955752834616e-5	1.74955659336708e-5	1.74955627525529e-5	1.7495569368482e-5	1.7495584208671e-5	1.74956000763714e-5	1.74956070293924e-5	1.74955978650251e-5	1.74955737376457e-5	1.74955463988814e-5	1.74955341456785e-5	1.74955512536889e-5	1.74955950744241e-5	1.74956394751983e-5	1.74956448436494e-5	1.74955890375011e-5	1.74955057367167e-5	1.74954873774566e-5	1.74955946714477e-5	1.74956983379741e-5	1.74955574134644e-5	1.74954481558974e-5	1.7495790172719e-5	1.74953606760624e-5	1.74958776308484e-5	1.74955166782471e-5	1.74953219460626e-5	1.74955166782471e-5	1.74958776308485e-5	1.74953606760624e-5	1.7495790172719e-5	1.74954481558974e-5	1.74955574134644e-5	1.74956983379741e-5	1.74955946714477e-5	1.74954873774566e-5	1.74955057367167e-5	1.74955890375011e-5	1.74956448436494e-5	1.74956394751983e-5	1.74955950744241e-5	1.74955512536888e-5	1.74955341456784e-5	1.74955463988814e-5
flux1:	0.634863898179116	1.95186435860246e-5	1.95186480506903e-5	1.95186462878259e-5	1.95186375954461e-5	1.95186252360793e-5	1.95186154868518e-5	1.95186147683056e-5	1.95186259688757e-5	1.9518645799719e-5	1.95186649601267e-5	1.9518671871911e-5	1.951865897724e-5	1.95186287568457e-5	1.95185956649252e-5	1.95185809994509e-5	1.95186007687123e-5	1.95186514035679e-5	1.95187029336808e-5	1.95187106935619e-5	1.95186499861235e-5	1.95185583532793e-5	1.95185380908555e-5	1.95186555158031e-5	1.95187665625033e-5	1.95186060772553e-5	1.95184849859599e-5	1.95188672725731e-5	1.95183902826538e-5	1.95189706952665e-5	1.95185704949741e-5	1.95183539922435e-5	1.95185704949741e-5	1.95189706952665e-5	1.95183902826538e-5	1.95188672725731e-5	1.95184849859599e-5	1.95186060772553e-5	1.95187665625033e-5	1.95186555158031e-5	1.95185380908556e-5	1.95185583532793e-5	1.95186499861235e-5	1.95187106935619e-5	1.95187029336808e-5	1.95186514035679e-5	1.95186007687122e-5	1.95185809994509e-5	1.95185956649252e-5
flux1:	0.635126347082869	2.17564166629626e-5	2.17564182991172e-5	2.17564118011491e-5	2.17563981392442e-5	2.17563824842713e-5	2.17563725406206e-5	2.17563750628331e-5	2.17563919233321e-5	2.17564177164896e-5	2.17564406583019e-5	2.17564473250935e-5	2.17564298592271e-5	2.17563923871763e-5	2.17563525405529e-5	2.17563350589934e-5	2.17563578834813e-5	2.17564163497671e-5	2.17564761289237e-5	2.17564868766987e-5	2.17564210238272e-5	2.17563203355331e-5	2.17562979001881e-5	2.17564261026606e-5	2.17565446173604e-5	2.17563620293773e-5	2.17562279394623e-5	2.17566549135303e-5	2.17561257738911e-5	2.17567769559273e-5	2.17563337459424e-5	2.17560932899752e-5	2.17563337459424e-5	2.17567769559273e-5	2.17561257738911e-5	2.17566549135303e-5	2.17562279394623e-5	2.17563620293773e-5	2.17565446173604e-5	2.17564261026606e-5	2.17562979001881e-5	2.17563203355331e-5	2.17564210238272e-5	2.17564868766987e-5	2.17564761289237e-5	2.17564163497671e-5	2.17563578834813e-5	2.17563350589934e-5	2.17563525405529e-5
flux1:	0.635388795986622	2.4229338220018e-5	2.42293361394313e-5	2.42293238051407e-5	2.4229304254289e-5	2.42292849062327e-5	2.42292750522955e-5	2.42292816944196e-5	2.42293053773073e-5	2.42293381471855e-5	2.42293653424639e-5	2.42293714907253e-5	2.42293485156624e-5	2.42293025456863e-5	2.42292548992526e-5	2.4229234216827e-5	2.4229260565027e-5	2.42293279766069e-5	2.42293971948412e-5	2.42294115315417e-5	2.42293402263876e-5	2.42292296833313e-5	2.42292048004972e-5	2.4229344512547e-5	2.4229470604113e-5	2.42292631528131e-5	2.42291148276592e-5	2.42295913135307e-5	2.4229004893188e-5	2.42297348248134e-5	2.42292444557989e-5	2.42289776418926e-5	2.42292444557989e-5	2.42297348248134e-5	2.42290048931881e-5	2.42295913135307e-5	2.42291148276592e-5	2.42292631528131e-5	2.4229470604113e-5	2.42293445125469e-5	2.42292048004972e-5	2.42292296833314e-5	2.42293402263876e-5	2.42294115315417e-5	2.42293971948412e-5	2.42293279766069e-5	2.4229260565027e-5	2.4229234216827e-5	2.42292548992525e-5
flux1:	0.635651244890376	2.6959521016426e-5	2.69595142400604e-5	2.6959494909836e-5	2.69594685432791e-5	2.69594451490887e-5	2.695943574829e-5	2.69594474752504e-5	2.69594792051767e-5	2.69595199832535e-5	2.69595518703786e-5	2.69595571545924e-5	2.69595276487759e-5	2.69594718715725e-5	2.69594153636187e-5	2.69593911342544e-5	2.69594215542282e-5	2.69594991094941e-5	2.69595790014135e-5	2.69595975017286e-5	2.69595203503653e-5	2.69593990709021e-5	2.69593714787597e-5	2.69595235529945e-5	2.6959657381149e-5	2.69594220907107e-5	2.69592582242347e-5	2.69597894726003e-5	2.69591401000774e-5	2.69599574545835e-5	2.69594153336572e-5	2.69591195073299e-5	2.69594153336572e-5	2.69599574545835e-5	2.69591401000775e-5	2.69597894726003e-5	2.69592582242347e-5	2.69594220907107e-5	2.6959657381149e-5	2.69595235529945e-5	2.69593714787597e-5	2.69593990709021e-5	2.69595203503653e-5	2.69595975017286e-5	2.69595790014135e-5	2.69594991094941e-5	2.69594215542282e-5	2.69593911342544e-5	2.69594153636187e-5
flux1:	0.635913693794129	2.99708603212112e-5	2.99708478048049e-5	2.99708202930292e-5	2.99707862042176e-5	2.99707584681019e-5	2.9970749956687e-5	2.99707677957149e-5	2.99708088274024e-5	2.99708586328695e-5	2.99708956003865e-5	2.9970899605912e-5	2.9970862485251e-5	2.99707955604724e-5	2.99707291445603e-5	2.99707010814606e-5	2.99707362025614e-5	2.99708251659407e-5	2.99709169775146e-5	2.99709401528641e-5	2.99708566473326e-5	2.99707236628585e-5	2.99706931355298e-5	2.99708585876316e-5	2.99710003989755e-5	2.99707340843214e-5	2.9970553303354e-5	2.99711450091445e-5	2.99704263976096e-5	2.9971340562759e-5	2.9970741590001e-5	2.99704138160425e-5	2.9970741590001e-5	2.9971340562759e-5	2.99704263976095e-5	2.99711450091445e-5	2.9970553303354e-5	2.99707340843214e-5	2.99710003989755e-5	2.99708585876316e-5	2.99706931355298e-5	2.99707236628585e-5	2.99708566473326e-5	2.9970940152864e-5	2.99709169775146e-5	2.99708251659407e-5	2.99707362025615e-5	2.99707010814606e-5	2.99707291445603e-5
flux1:	0.636176142697882	3.32891456319713e-5	3.32891263005758e-5	3.32890894336752e-5	3.32890467644455e-5	3.32890144562753e-5	3.3289007328967e-5	3.32890323374912e-5	3.32890839170311e-5	3.32891437249607e-5	3.32891860977176e-5	3.3289188349817e-5	3.32891424966613e-5	3.32890630920537e-5	3.3288985773001e-5	3.32889536690627e-5	3.32889941993847e-5	3.3289095875898e-5	3.32892008238351e-5	3.32892290799166e-5	3.32891385694072e-5	3.32889928221807e-5	3.32889591989471e-5	3.32891392576502e-5	3.32892894275684e-5	3.32889887025289e-5	3.32887895689763e-5	3.32894478873834e-5	3.32886530508354e-5	3.3289674147305e-5	3.32890126450892e-5	3.32886496734597e-5	3.32890126450892e-5	3.3289674147305e-5	3.32886530508354e-5	3.32894478873834e-5	3.32887895689764e-5	3.32889887025289e-5	3.32892894275684e-5	3.32891392576502e-5	3.32889591989471e-5	3.32889928221807e-5	3.32891385694071e-5	3.32892290799167e-5	3.32892008238351e-5	3.3289095875898e-5	3.32889941993847e-5	3.32889536690627e-5	3.32889857730011e-5
flux1:	0.636438591601635	3.69421761029227e-5	3.69421488938961e-5	3.69421015525113e-5	3.69420495198989e-5	3.69420124774299e-5	3.69420072642806e-5	3.69420404893104e-5	3.69421038099368e-5	3.69421745185346e-5	3.69422225476012e-5	3.69422225275551e-5	3.69421668277143e-5	3.69420736647171e-5	3.69419845375226e-5	3.69419482844055e-5	3.69419950031621e-5	3.69421107058464e-5	3.69422299300027e-5	3.69422635196674e-5	3.6942165180746e-5	3.69420055248091e-5	3.69419687455164e-5	3.69421649097048e-5	3.69423239894781e-5	3.69419852764422e-5	3.69417662888676e-5	3.69424978495269e-5	3.69416190102757e-5	3.69427579078515e-5	3.69420275433787e-5	3.69416257720839e-5	3.69420275433787e-5	3.69427579078514e-5	3.69416190102757e-5	3.69424978495269e-5	3.69417662888676e-5	3.69419852764422e-5	3.69423239894781e-5	3.69421649097048e-5	3.69419687455164e-5	3.69420055248092e-5	3.6942165180746e-5	3.69422635196673e-5	3.69422299300027e-5	3.69421107058464e-5	3.69419950031621e-5	3.69419482844055e-5	3.69419845375226e-5
flux1:	0.636701040505389	4.09598794517531e-5	4.09598433650056e-5	4.09597845281734e-5	4.0959722447624e-5	4.09596805709396e-5	4.09596778049027e-5	4.09597202346341e-5	4.09597963885848e-5	4.09598787873955e-5	4.09599326452395e-5	4.09599298141574e-5	4.0959863201559e-5	4.09597551061676e-5	4.09596533963644e-5	4.09596130009321e-5	4.09596667451394e-5	4.09597977555428e-5	4.09599322652612e-5	4.09599712379346e-5	4.09598640449085e-5	4.09596892506685e-5	4.0959649397192e-5	4.09598634993636e-5	4.09600322674238e-5	4.09596518075511e-5	4.09594114017947e-5	4.09602233213699e-5	4.09592518094185e-5	4.09605201419739e-5	4.09597138436912e-5	4.09592692788759e-5	4.09597138436912e-5	4.09605201419739e-5	4.09592518094185e-5	4.09602233213699e-5	4.09594114017947e-5	4.09596518075511e-5	4.09600322674238e-5	4.09598634993635e-5	4.09596493971921e-5	4.09596892506684e-5	4.09598640449085e-5	4.09599712379346e-5	4.09599322652612e-5	4.09597977555428e-5	4.09596667451395e-5	4.09596130009321e-5	4.09596533963645e-5
flux1:	0.636963489409142	4.53744340660669e-5	4.53743882195821e-5	4.53743170083206e-5	4.53742443109654e-5	4.5374197547848e-5	4.53741977231927e-5	4.53742502322475e-5	4.53743401608428e-5	4.53744349020021e-5	4.53744946842571e-5	4.53744885147605e-5	4.53744100227756e-5	4.53742859799488e-5	4.53741710835589e-5	4.53741266803954e-5	4.53741883255168e-5	4.5374335847936e-5	4.53744864637111e-5	4.53745306129562e-5	4.53744133095938e-5	4.5374222072503e-5	4.5374179415788e-5	4.53744136906783e-5	4.53745932065348e-5	4.53741670693683e-5	4.5373903617833e-5	4.5374803511465e-5	4.53737296568058e-5	4.53751398375165e-5	4.53742497064298e-5	4.53737579200586e-5	4.53742497064298e-5	4.53751398375165e-5	4.53737296568058e-5	4.5374803511465e-5	4.53739036178329e-5	4.53741670693683e-5	4.53745932065349e-5	4.53744136906783e-5	4.5374179415788e-5	4.5374222072503e-5	4.53744133095938e-5	4.53745306129562e-5	4.5374486463711e-5	4.53743358479361e-5	4.53741883255169e-5	4.53741266803955e-5	4.53741710835589e-5
flux1:	0.637225938312895	5.02203939787095e-5	5.02203376666099e-5	5.02202533838978e-5	5.02201696256354e-5	5.02201179470668e-5	5.02201214694902e-5	5.02201847599117e-5	5.02202892044664e-5	5.02203967791926e-5	5.02204625140826e-5	5.02204525294822e-5	5.02203613473057e-5	5.022022055668e-5	5.02200920777017e-5	5.02200439364969e-5	5.0220114371078e-5	5.02202794817381e-5	5.02204467741189e-5	5.02204955852814e-5	5.02203666591926e-5	5.02201576127596e-5	5.022011266454e-5	5.02203698212133e-5	5.02205614801624e-5	5.02200855712695e-5	5.02197973805434e-5	5.02207933729003e-5	5.02196063921595e-5	5.02211716308355e-5	5.02201888480668e-5	5.021964493368e-5	5.02201888480668e-5	5.02211716308355e-5	5.02196063921595e-5	5.02207933729003e-5	5.02197973805434e-5	5.02200855712695e-5	5.02205614801625e-5	5.02203698212133e-5	5.022011266454e-5	5.02201576127596e-5	5.02203666591926e-5	5.02204955852814e-5	5.02204467741189e-5	5.02202794817381e-5	5.02201143710779e-5	5.02200439364969e-5	5.02200920777017e-5
flux1:	0.637488387216649	5.55348163256775e-5	5.55347490754023e-5	5.55346512393243e-5	5.55345560997317e-5	5.55344994654047e-5	5.55345065955138e-5	5.55345811363564e-5	5.55347005929243e-5	5.55348213154084e-5	5.55348929814578e-5	5.55348788013981e-5	5.55347743332052e-5	5.55346162634054e-5	5.55344740466059e-5	5.55344225734019e-5	5.5534502668187e-5	5.55346862611415e-5	5.55348704892964e-5	5.55349230894729e-5	5.55347807504614e-5	5.55345524835588e-5	5.55345060514136e-5	5.55347893466202e-5	5.55349949329543e-5	5.55344649980475e-5	5.55341503045994e-5	5.55352510415442e-5	5.5533938920861e-5	5.55356732457133e-5	5.55345879779814e-5	5.55339865051443e-5	5.55345879779814e-5	5.55356732457133e-5	5.5533938920861e-5	5.55352510415442e-5	5.55341503045995e-5	5.55344649980475e-5	5.55349949329543e-5	5.55347893466202e-5	5.55345060514137e-5	5.55345524835589e-5	5.55347807504614e-5	5.55349230894729e-5	5.55348704892963e-5	5.55346862611415e-5	5.5534502668187e-5	5.55344225734019e-5	5.5534474046606e-5
flux1:	0.637750836120402	6.13573908423907e-5	6.13573124669815e-5	6.13572008337865e-5	6.13570941034022e-5	6.13570324179545e-5	6.13570432106924e-5	6.13571291796964e-5	6.13572638608871e-5	6.13573978615178e-5	6.13574754136118e-5	6.13574568044177e-5	6.13573387283621e-5	6.13571631667961e-5	6.13570073235564e-5	6.13569530551467e-5	6.13570436277106e-5	6.13572463598359e-5	6.13574474126807e-5	6.13575025254784e-5	6.13573446891134e-5	6.13570957672282e-5	6.13570490111444e-5	6.13573623212647e-5	6.13575840573328e-5	6.13569956811782e-5	6.13566526449824e-5	6.13578673071834e-5	6.13564166836382e-5	6.13583349702049e-5	6.13571362752377e-5	6.13564712434156e-5	6.13571362752377e-5	6.13583349702049e-5	6.13564166836382e-5	6.13578673071833e-5	6.13566526449824e-5	6.13569956811783e-5	6.13575840573328e-5	6.13573623212647e-5	6.13570490111444e-5	6.13570957672282e-5	6.13573446891134e-5	6.13575025254783e-5	6.13574474126807e-5	6.13572463598359e-5	6.13570436277106e-5	6.13569530551467e-5	6.13570073235564e-5
flux1:	0.638013285024155	6.7730570892813e-5	6.77304815339284e-5	6.77303561080131e-5	6.7730237663271e-5	6.77301707249411e-5	6.77301849684061e-5	6.77302821997997e-5	6.77304320069671e-5	6.77305792364304e-5	6.77306626395707e-5	6.77306395667499e-5	6.77305078902454e-5	6.77303149849991e-5	6.7730145910056e-5	6.77300895012791e-5	6.77301912778124e-5	6.77304135158551e-5	6.77306308590505e-5	6.77306867667391e-5	6.77305110442324e-5	6.77302400339123e-5	6.773019452205e-5	6.77305424104874e-5	6.77307829986705e-5	6.77301315970288e-5	6.77297582931119e-5	6.77310966132179e-5	6.77294926575378e-5	6.77316106678608e-5	6.77302864020136e-5	6.77295511947114e-5	6.77302864020135e-5	6.77316106678607e-5	6.77294926575378e-5	6.77310966132179e-5	6.77297582931119e-5	6.77301315970288e-5	6.77307829986705e-5	6.77305424104874e-5	6.77301945220501e-5	6.77302400339123e-5	6.77305110442324e-5	6.77306867667391e-5	6.77306308590505e-5	6.77304135158551e-5	6.77301912778124e-5	6.77300895012792e-5	6.7730145910056e-5
flux1:	0.638275733927908	7.46997054619762e-5	7.46996056191652e-5	7.46994666475168e-5	7.4699336413579e-5	7.46992638580365e-5	7.46992810159885e-5	7.46993889588252e-5	7.4699553467765e-5	7.46997137129453e-5	7.4699802982227e-5	7.46997756618055e-5	7.46996307690305e-5	7.46994210593507e-5	7.46992394365632e-5	7.46991816407585e-5	7.46992952172722e-5	7.4699536990448e-5	7.46997696228778e-5	7.46998241385382e-5	7.4699627833757e-5	7.46993333291006e-5	7.46992910899866e-5	7.46996788664964e-5	7.46999415209438e-5	7.46992223237892e-5	7.46988167318803e-5	7.47002890171679e-5	7.46985153207917e-5	7.47008497562193e-5	7.46993864868061e-5	7.46985738268841e-5	7.46993864868061e-5	7.47008497562192e-5	7.46985153207918e-5	7.47002890171679e-5	7.46988167318803e-5	7.46992223237892e-5	7.46999415209438e-5	7.46996788664965e-5	7.46992910899866e-5	7.46993333291006e-5	7.4699627833757e-5	7.46998241385382e-5	7.46997696228777e-5	7.46995369904481e-5	7.46992952172721e-5	7.46991816407585e-5	7.46992394365632e-5
flux1:	0.638538182831662	8.2313171476212e-5	8.23130620181929e-5	8.23129099676757e-5	8.23127678705595e-5	8.23126891137526e-5	8.23127082767998e-5	8.23128259683722e-5	8.23130044312503e-5	8.23131773430736e-5	8.2313272587508e-5	8.23132415321436e-5	8.23130842193403e-5	8.23128586512743e-5	8.23126654469686e-5	8.23126070905092e-5	8.23127328963631e-5	8.23129938584538e-5	8.23132402819465e-5	8.23132907340949e-5	8.23130708481948e-5	8.23127514977727e-5	8.23127150657437e-5	8.23131488339098e-5	8.23134372988032e-5	8.23126453231562e-5	8.2312205315823e-5	8.2313822478475e-5	8.23118609483273e-5	8.23144295195099e-5	8.23128124444894e-5	8.23119143516286e-5	8.23128124444896e-5	8.23144295195099e-5	8.23118609483273e-5	8.2313822478475e-5	8.23122053158231e-5	8.23126453231562e-5	8.23134372988033e-5	8.23131488339098e-5	8.23127150657437e-5	8.23127514977728e-5	8.23130708481948e-5	8.23132907340949e-5	8.23132402819464e-5	8.23129938584538e-5	8.23127328963631e-5	8.23126070905091e-5	8.23126654469686e-5
flux1:	0.638800631735415	9.06225057468786e-5	9.06223879011741e-5	9.06222234181732e-5	9.06220693288477e-5	9.06219835137387e-5	9.06220033646737e-5	9.06221294234075e-5	9.06223207889565e-5	9.06225059213584e-5	9.06226073882444e-5	9.06225734434474e-5	9.0622404937435e-5	9.0622164861485e-5	9.06219613045526e-5	9.06219032570764e-5	9.06220415243132e-5	9.06223209295096e-5	9.06225791355651e-5	9.06226223674307e-5	9.06223756111527e-5	9.06220301433184e-5	9.06220025937141e-5	9.06224892826438e-5	9.06228078338005e-5	9.06219378446998e-5	9.06214611745915e-5	9.0623234771948e-5	9.06210655364372e-5	9.06238870541327e-5	9.06220999318429e-5	9.06211076831374e-5	9.0622099931843e-5	9.06238870541326e-5	9.06210655364371e-5	9.06232347719481e-5	9.06214611745915e-5	9.06219378446998e-5	9.06228078338005e-5	9.06224892826438e-5	9.0622002593714e-5	9.06220301433184e-5	9.06223756111527e-5	9.06226223674306e-5	9.06225791355651e-5	9.06223209295095e-5	9.06220415243132e-5	9.06219032570764e-5	9.06219613045527e-5
flux1:	0.639063080639168	9.96825357633609e-5	9.96824110816289e-5	9.96822349349572e-5	9.96820686094187e-5	9.96819745623514e-5	9.9681993361323e-5	9.96821260030666e-5	9.96823289561437e-5	9.96825258142534e-5	9.96826339299215e-5	9.96825982952823e-5	9.9682420250695e-5	9.96821673988908e-5	9.96819549475708e-5	9.96818980902652e-5	9.96820488327312e-5	9.96823455296054e-5	9.96826130066477e-5	9.96826453918441e-5	9.96823682050062e-5	9.9681995449143e-5	9.96819804195513e-5	9.96825277958994e-5	9.96828812227324e-5	9.96819276811569e-5	9.96814119682078e-5	9.96833542554495e-5	9.96809555852176e-5	9.96840500754249e-5	9.96820751669749e-5	9.96809792616095e-5	9.96820751669749e-5	9.9684050075425e-5	9.96809555852176e-5	9.96833542554496e-5	9.96814119682079e-5	9.96819276811568e-5	9.96828812227324e-5	9.96825277958994e-5	9.96819804195514e-5	9.96819954491431e-5	9.96823682050062e-5	9.96826453918442e-5	9.96826130066477e-5	9.96823455296054e-5	9.96820488327312e-5	9.96818980902653e-5	9.96819549475708e-5
flux1:	0.639325529542921	1.09551508489616e-4	1.09551378787397e-4	1.0955119179695e-4	1.09551012817575e-4	1.09550909020658e-4	1.09550924615689e-4	1.09551061696485e-4	1.095512747169e-4	1.0955148281139e-4	1.09551598213376e-4	1.09551562443507e-4	1.09551376914654e-4	1.09551113355222e-4	1.09550893651408e-4	1.09550838846426e-4	1.09551001852993e-4	1.0955131430089e-4	1.0955158806513e-4	1.09551605540824e-4	1.09551294117975e-4	1.09550893018893e-4	1.09550894712709e-4	1.09551511369363e-4	1.09551904934616e-4	1.09550861931565e-4	1.0955030465125e-4	1.0955242864897e-4	1.09549776895786e-4	1.09553165742433e-4	1.09550983769161e-4	1.09549773898042e-4	1.09550983769161e-4	1.09553165742432e-4	1.09549776895786e-4	1.0955242864897e-4	1.0955030465125e-4	1.09550861931565e-4	1.09551904934616e-4	1.09551511369363e-4	1.09550894712709e-4	1.09550893018893e-4	1.09551294117975e-4	1.09551605540824e-4	1.0955158806513e-4	1.0955131430089e-4	1.09551001852993e-4	1.09550838846426e-4	1.09550893651408e-4
flux1:	0.639587978446675	1.20291216246273e-4	1.20291083517603e-4	1.20290886472931e-4	1.20290694197536e-4	1.20290578783705e-4	1.20290588651497e-4	1.20290727738745e-4	1.20290949177873e-4	1.2029116808128e-4	1.20291291636406e-4	1.20291257616424e-4	1.20291067000388e-4	1.20290795069232e-4	1.20290569882123e-4	1.20290517946863e-4	1.20290692793215e-4	1.2029101910498e-4	1.20291295757273e-4	1.20291293875205e-4	1.20290944195815e-4	1.20290513818265e-4	1.20290536986989e-4	1.20291232305221e-4	1.2029167168046e-4	1.20290532856865e-4	1.20289931330828e-4	1.20292250909824e-4	1.20289320466661e-4	1.20293026584587e-4	1.2029061670263e-4	1.2028928172371e-4	1.2029061670263e-4	1.20293026584587e-4	1.20289320466661e-4	1.20292250909823e-4	1.20289931330828e-4	1.20290532856865e-4	1.2029167168046e-4	1.20291232305221e-4	1.20290536986989e-4	1.20290513818265e-4	1.20290944195815e-4	1.20291293875205e-4	1.20291295757273e-4	1.2029101910498e-4	1.20290692793215e-4	1.20290517946863e-4	1.20290569882123e-4
flux1:	0.639850427350428	1.31967118687919e-4	1.31966984997243e-4	1.3196677857188e-4	1.31966572097776e-4	1.31966442875044e-4	1.31966444195996e-4	1.31966582668372e-4	1.31966810840571e-4	1.31967040240341e-4	1.31967173042893e-4	1.31967142933759e-4	1.31966949882381e-4	1.31966672091808e-4	1.31966443253759e-4	1.31966394944253e-4	1.31966581027588e-4	1.3196691904191e-4	1.31967194852056e-4	1.31967168846846e-4	1.3196677670784e-4	1.31966316228031e-4	1.31966366129107e-4	1.31967150211674e-4	1.31967641387279e-4	1.31966399840036e-4	1.31965751230556e-4	1.31968281215913e-4	1.31965044500721e-4	1.31969092540989e-4	1.31966432334493e-4	1.31964960254343e-4	1.31966432334493e-4	1.31969092540989e-4	1.31965044500721e-4	1.31968281215913e-4	1.31965751230556e-4	1.31966399840036e-4	1.31967641387279e-4	1.31967150211674e-4	1.31966366129107e-4	1.31966316228031e-4	1.3196677670784e-4	1.31967168846846e-4	1.31967194852056e-4	1.3196691904191e-4	1.31966581027588e-4	1.31966394944253e-4	1.3196644325376e-4
flux1:	0.640112876254181	1.44648459812734e-4	1.44648327168752e-4	1.44648111837636e-4	1.44647889988416e-4	1.44647744499183e-4	1.44647734269032e-4	1.44647869443761e-4	1.44648102728022e-4	1.44648342470197e-4	1.44648485814446e-4	1.44648461964335e-4	1.44648269264109e-4	1.44647988190654e-4	1.44647757529085e-4	1.4464771353707e-4	1.44647910137658e-4	1.4464825752335e-4	1.44648528542105e-4	1.44648473415291e-4	1.44648034463201e-4	1.44647543144285e-4	1.44647625471923e-4	1.4464850904556e-4	1.44649058214919e-4	1.44647706389898e-4	1.44647007699819e-4	1.44649763995917e-4	1.44646191460819e-4	1.44650608049465e-4	1.44647673543304e-4	1.44646051505225e-4	1.44647673543304e-4	1.44650608049465e-4	1.44646191460819e-4	1.44649763995917e-4	1.44647007699818e-4	1.44647706389898e-4	1.44649058214919e-4	1.4464850904556e-4	1.44647625471923e-4	1.44647543144285e-4	1.446480344632e-4	1.44648473415291e-4	1.44648528542105e-4	1.4464825752335e-4	1.44647910137658e-4	1.4464771353707e-4	1.44647757529085e-4
flux1:	0.640375325157934	1.58408378870405e-4	1.58408249088603e-4	1.58408025057142e-4	1.58407786399879e-4	1.58407622019936e-4	1.58407597198541e-4	1.58407726482555e-4	1.58407963428391e-4	1.58408213545282e-4	1.5840836886707e-4	1.58408353686261e-4	1.58408164106822e-4	1.58407882261521e-4	1.58407651531628e-4	1.58407612499934e-4	1.58407818872736e-4	1.58408173265989e-4	1.58408435463707e-4	1.58408346080907e-4	1.58407855840488e-4	1.58407332989281e-4	1.5840745377659e-4	1.58408448063516e-4	1.58409061482197e-4	1.58407591055844e-4	1.584068391356e-4	1.5840983887305e-4	1.58405899039729e-4	1.58410713049918e-4	1.5840747874196e-4	1.58405693020644e-4	1.5840747874196e-4	1.58410713049918e-4	1.58405899039729e-4	1.5840983887305e-4	1.584068391356e-4	1.58407591055844e-4	1.58409061482197e-4	1.58408448063516e-4	1.5840745377659e-4	1.58407332989281e-4	1.58407855840488e-4	1.58408346080908e-4	1.58408435463707e-4	1.58408173265989e-4	1.58407818872736e-4	1.58407612499934e-4	1.58407651531628e-4
flux1:	0.640637774061688	1.73324013964021e-4	1.73323888526727e-4	1.73323655680792e-4	1.73323398580658e-4	1.73323212660727e-4	1.73323170356179e-4	1.7332329141566e-4	1.73323530845877e-4	1.73323791560936e-4	1.7332396034399e-4	1.73323956142458e-4	1.73323772256251e-4	1.73323491942235e-4	1.73323262765989e-4	1.73323229326617e-4	1.73323444825077e-4	1.73323803999191e-4	1.73324053428452e-4	1.7332392462599e-4	1.73323378521878e-4	1.73322823424627e-4	1.73322988916542e-4	1.73324105476011e-4	1.73324789297947e-4	1.73323191049729e-4	1.73322382613056e-4	1.73325644317814e-4	1.73321303838654e-4	1.73326546694863e-4	1.73322985606857e-4	1.73321021609237e-4	1.73322985606857e-4	1.73326546694864e-4	1.73321303838655e-4	1.73325644317814e-4	1.73322382613056e-4	1.73323191049729e-4	1.73324789297947e-4	1.73324105476011e-4	1.73322988916542e-4	1.73322823424627e-4	1.73323378521878e-4	1.7332392462599e-4	1.73324053428452e-4	1.73323803999191e-4	1.73323444825077e-4	1.73323229326617e-4	1.73323262765989e-4
flux1:	0.640900222965441	1.8947659707409e-4	1.89476476998532e-4	1.89476234884797e-4	1.89475957602741e-4	1.89475747653078e-4	1.89475685336759e-4	1.89475796277445e-4	1.89476037379521e-4	1.89476309082925e-4	1.89476492727037e-4	1.89476501516005e-4	1.89476325493782e-4	1.89476048657515e-4	1.8947582247488e-4	1.89475795313542e-4	1.89476019546208e-4	1.89476381611471e-4	1.89476614589429e-4	1.89476441285767e-4	1.89475834653664e-4	1.89475246489455e-4	1.8947546298737e-4	1.89476713529884e-4	1.89477473623908e-4	1.89475737302565e-4	1.894748689523e-4	1.89478412736238e-4	1.89473636479393e-4	1.89479342490747e-4	1.89475426235856e-4	1.8947326850741e-4	1.89475426235856e-4	1.89479342490747e-4	1.89473636479393e-4	1.89478412736238e-4	1.894748689523e-4	1.89475737302565e-4	1.89477473623908e-4	1.89476713529884e-4	1.8947546298737e-4	1.89475246489455e-4	1.89475834653664e-4	1.89476441285767e-4	1.89476614589429e-4	1.89476381611471e-4	1.89476019546208e-4	1.89475795313542e-4	1.8947582247488e-4
flux1:	0.641162671869194	2.06951539167445e-4	2.06951424893446e-4	2.06951172738893e-4	2.06950873575999e-4	2.06950637491729e-4	2.06950553237203e-4	2.06950652786013e-4	2.06950895183255e-4	2.06951178372622e-4	2.06951378022733e-4	2.06951401283826e-4	2.06951234672738e-4	2.06950962756505e-4	2.06950740794895e-4	2.0695072074477e-4	2.06950953763629e-4	2.06951317393014e-4	2.06951530697563e-4	2.06951308004042e-4	2.06950636088039e-4	2.06950013819506e-4	2.06950287500139e-4	2.06951683678688e-4	2.06952525430119e-4	2.06950639617276e-4	2.06949707882382e-4	2.06953555653449e-4	2.06948306808497e-4	2.06954513526733e-4	2.06950212390563e-4	2.06947844625921e-4	2.06950212390563e-4	2.06954513526733e-4	2.06948306808497e-4	2.06953555653449e-4	2.06949707882382e-4	2.06950639617276e-4	2.06952525430119e-4	2.06951683678688e-4	2.06950287500139e-4	2.06950013819506e-4	2.06950636088039e-4	2.06951308004042e-4	2.06951530697563e-4	2.06951317393014e-4	2.06950953763629e-4	2.0695072074477e-4	2.06950740794895e-4
flux1:	0.641425120772948	2.25838503992435e-4	2.25838395301796e-4	2.25838132079776e-4	2.25837809569155e-4	2.25837545890868e-4	2.25837438626788e-4	2.25837526303805e-4	2.25837770097522e-4	2.25838065279614e-4	2.25838281617282e-4	2.25838320045503e-4	2.25838163538602e-4	2.25837897342799e-4	2.2583768061054e-4	2.25837668776576e-4	2.25837911293921e-4	2.25838275968154e-4	2.25838467040378e-4	2.25838190365097e-4	2.25837448298191e-4	2.25836790540475e-4	2.25837127253296e-4	2.25838680437786e-4	2.25839608541091e-4	2.25837560516324e-4	2.25836561900801e-4	2.25840737589707e-4	2.25834977788914e-4	2.25841726384724e-4	2.25837009415534e-4	2.25834414471785e-4	2.25837009415534e-4	2.25841726384724e-4	2.25834977788914e-4	2.25840737589707e-4	2.25836561900801e-4	2.25837560516324e-4	2.25839608541091e-4	2.25838680437786e-4	2.25837127253296e-4	2.25836790540475e-4	2.25837448298191e-4	2.25838190365097e-4	2.25838467040378e-4	2.25838275968155e-4	2.25837911293921e-4	2.25837668776576e-4	2.2583768061054e-4
flux1:	0.641687569676701	2.46231469104144e-4	2.46231365083303e-4	2.46231089631279e-4	2.46230742775046e-4	2.46230450975781e-4	2.46230320740513e-4	2.46230397009392e-4	2.46230642784002e-4	2.46230950335398e-4	2.46231183336839e-4	2.46231236566262e-4	2.46231089774065e-4	2.46230829338443e-4	2.462306186472e-4	2.46230616560524e-4	2.46230870188864e-4	2.46231236452271e-4	2.46231403596259e-4	2.46231068734554e-4	2.46230251500058e-4	2.46229556370526e-4	2.46229961420011e-4	2.46231682462839e-4	2.46232700712629e-4	2.46230476324437e-4	2.46229407368257e-4	2.4623393716723e-4	2.46227626615733e-4	2.46234962265574e-4	2.46229797368145e-4	2.4622695727886e-4	2.46229797368145e-4	2.46234962265574e-4	2.46227626615733e-4	2.4623393716723e-4	2.46229407368257e-4	2.46230476324438e-4	2.46232700712629e-4	2.46231682462839e-4	2.46229961420011e-4	2.46229556370526e-4	2.46230251500058e-4	2.46231068734554e-4	2.46231403596259e-4	2.46231236452271e-4	2.46230870188864e-4	2.46230616560524e-4	2.462306186472e-4
flux1:	0.641950018580454	2.68228772611417e-4	2.68228671667486e-4	2.68228382858476e-4	2.68228011403586e-4	2.68227692189984e-4	2.68227540373595e-4	2.68227606758191e-4	2.68227855542644e-4	2.68228175529905e-4	2.68228424197874e-4	2.68228490521517e-4	2.68228351757761e-4	2.68228096270847e-4	2.68227892290754e-4	2.68227902090567e-4	2.68228169597701e-4	2.68228539314231e-4	2.68228681884158e-4	2.68228285089073e-4	2.68227387461661e-4	2.68226652414541e-4	2.68227130335456e-4	2.68229029337893e-4	2.68230140426585e-4	2.68227723973947e-4	2.68226581325413e-4	2.68231493933211e-4	2.68224591539849e-4	2.68232563813573e-4	2.68226917840159e-4	2.68223813827718e-4	2.68226917840159e-4	2.68232563813573e-4	2.68224591539849e-4	2.68231493933211e-4	2.68226581325413e-4	2.68227723973947e-4	2.68230140426585e-4	2.68229029337893e-4	2.68227130335456e-4	2.68226652414541e-4	2.68227387461661e-4	2.68228285089074e-4	2.68228681884158e-4	2.68228539314231e-4	2.68228169597701e-4	2.68227902090567e-4	2.68227892290754e-4
flux1:	0.642212467484207	2.91933144090465e-4	2.9193304402826e-4	2.91932740994124e-4	2.91932345736825e-4	2.91932001349128e-4	2.91931830906984e-4	2.91931890062529e-4	2.91932143243539e-4	2.91932475206574e-4	2.91932737286439e-4	2.91932813384101e-4	2.91932679478788e-4	2.91932427224161e-4	2.91932230573644e-4	2.91932255211614e-4	2.91932540780586e-4	2.91932917377588e-4	2.91933035941199e-4	2.91932573967693e-4	2.91931590434023e-4	2.91930812085992e-4	2.91931366421791e-4	2.91933452512335e-4	2.91934657843587e-4	2.9193203197275e-4	2.91930812470951e-4	2.91936139336929e-4	2.91928602835853e-4	2.91937266074106e-4	2.91931104904872e-4	2.91927717388369e-4	2.91931104904872e-4	2.91937266074106e-4	2.91928602835853e-4	2.91936139336929e-4	2.9193081247095e-4	2.9193203197275e-4	2.91934657843587e-4	2.91933452512335e-4	2.91931366421791e-4	2.91930812085993e-4	2.91931590434023e-4	2.91932573967693e-4	2.91933035941199e-4	2.91932917377588e-4	2.91932540780586e-4	2.91932255211614e-4	2.91932230573644e-4
flux1:	0.642474916387961	3.17451718070377e-4	3.17451616234457e-4	3.17451298634797e-4	3.17450881739387e-4	3.17450516232418e-4	3.17450331854061e-4	3.17450387582624e-4	3.17450646768171e-4	3.17450989473861e-4	3.17451261167261e-4	3.17451341856981e-4	3.17451208010173e-4	3.1745095635717e-4	3.17450767727263e-4	3.1745081118682e-4	3.17451120668194e-4	3.17451509354127e-4	3.17451605821417e-4	3.17451075938777e-4	3.17450000599228e-4	3.17449174553775e-4	3.1744980764988e-4	3.1745208878694e-4	3.1745338831452e-4	3.17450533935435e-4	3.174492347005e-4	3.17455010259259e-4	3.17446796311213e-4	3.17456209980258e-4	3.1744949858487e-4	3.17445807180586e-4	3.1744949858487e-4	3.17456209980259e-4	3.17446796311213e-4	3.17455010259259e-4	3.174492347005e-4	3.17450533935436e-4	3.1745338831452e-4	3.1745208878694e-4	3.1744980764988e-4	3.17449174553774e-4	3.17450000599229e-4	3.17451075938778e-4	3.17451605821416e-4	3.17451509354127e-4	3.17451120668193e-4	3.1745081118682e-4	3.17450767727263e-4
flux1:	0.642737365291714	3.44896028463131e-4	3.44895921944408e-4	3.4489559027006e-4	3.44895155584005e-4	3.44894775069407e-4	3.44894583286896e-4	3.44894640489286e-4	3.44894907324225e-4	3.44895258501013e-4	3.44895534193215e-4	3.44895612223237e-4	3.4489547191257e-4	3.44895217357163e-4	3.44895037667562e-4	3.44895105187925e-4	3.44895446329864e-4	3.44895854271217e-4	3.44895931977365e-4	3.44895331945504e-4	3.44894158400207e-4	3.44893279080372e-4	3.44893991905542e-4	3.44896474717591e-4	3.44897866819375e-4	3.44894763045711e-4	3.4489338157371e-4	3.44899643460751e-4	3.44890707721829e-4	3.4490093673259e-4	3.44893639204098e-4	3.44889622715384e-4	3.44893639204099e-4	3.4490093673259e-4	3.44890707721829e-4	3.44899643460751e-4	3.4489338157371e-4	3.44894763045711e-4	3.44897866819375e-4	3.44896474717591e-4	3.44893991905542e-4	3.44893279080371e-4	3.44894158400207e-4	3.44895331945503e-4	3.44895931977365e-4	3.44895854271217e-4	3.44895446329865e-4	3.44895105187925e-4	3.44895037667562e-4
flux1:	0.642999814195467	3.74381982287435e-4	3.74381868188722e-4	3.74381524084072e-4	3.74381077428358e-4	3.74380690257735e-4	3.74380499479144e-4	3.74380564038692e-4	3.74380839978379e-4	3.74381196045983e-4	3.74381468065227e-4	3.74381533963772e-4	3.74381378917476e-4	3.74381117176617e-4	3.74380947757847e-4	3.74381046050165e-4	3.74381428690325e-4	3.74381865132701e-4	3.74381928865168e-4	3.74381256872058e-4	3.74379978096257e-4	3.7437903859695e-4	3.74379830606902e-4	3.74382520283503e-4	3.74384001680002e-4	3.74380625795915e-4	3.74379160054306e-4	3.74385949292186e-4	3.74376246437372e-4	3.74387361414991e-4	3.74379440967001e-4	3.74375077360378e-4	3.74379440967e-4	3.74387361414991e-4	3.74376246437372e-4	3.74385949292186e-4	3.74379160054306e-4	3.74380625795915e-4	3.74384001680002e-4	3.74382520283503e-4	3.74379830606902e-4	3.7437903859695e-4	3.74379978096257e-4	3.74381256872058e-4	3.74381928865168e-4	3.74381865132701e-4	3.74381428690325e-4	3.74381046050166e-4	3.74380947757847e-4
flux1:	0.64326226309922	4.06029811021346e-4	4.0602968677049e-4	4.06029333354416e-4	4.06028882765944e-4	4.06028499634981e-4	4.06028320091655e-4	4.06028398689393e-4	4.06028684741381e-4	4.06029040553007e-4	4.06029298981539e-4	4.06029340981126e-4	4.06029161226093e-4	4.06028887385873e-4	4.06028730179029e-4	4.06028867619843e-4	4.06029303822193e-4	4.0602978014108e-4	4.06029836102249e-4	4.06029090661716e-4	4.06027698877375e-4	4.06026690849689e-4	4.06027559907542e-4	4.06030460154375e-4	4.06032025880344e-4	4.06028353336176e-4	4.06026801854849e-4	4.06034162998869e-4	4.06023646687477e-4	4.06035724177796e-4	4.06027143096105e-4	4.06022409460446e-4	4.06027143096105e-4	4.06035724177796e-4	4.06023646687476e-4	4.06034162998869e-4	4.06026801854849e-4	4.06028353336176e-4	4.06032025880344e-4	4.06030460154375e-4	4.06027559907543e-4	4.06026690849689e-4	4.06027698877375e-4	4.06029090661716e-4	4.06029836102248e-4	4.0602978014108e-4	4.06029303822192e-4	4.06028867619843e-4	4.06028730179028e-4
flux1:	0.643524712002974	4.39963997914797e-4	4.39963861608437e-4	4.39963503769976e-4	4.39963059671917e-4	4.39962693627559e-4	4.39962537227614e-4	4.39962637093208e-4	4.39962933541275e-4	4.39963282158255e-4	4.3996351471515e-4	4.39963518766613e-4	4.39963302758103e-4	4.39963011472549e-4	4.39962869235129e-4	4.39963056020772e-4	4.3996356014044e-4	4.39964089808392e-4	4.39964145507315e-4	4.39963325318732e-4	4.39961811870999e-4	4.39960725451784e-4	4.39961667819799e-4	4.39964780889723e-4	4.39966424326052e-4	4.39962428763964e-4	4.39960790716159e-4	4.39968771948464e-4	4.39957394719162e-4	4.39970517319131e-4	4.39961236859691e-4	4.39956109345679e-4	4.39961236859691e-4	4.39970517319131e-4	4.39957394719162e-4	4.39968771948464e-4	4.39960790716158e-4	4.39962428763964e-4	4.39966424326053e-4	4.39964780889723e-4	4.39961667819798e-4	4.39960725451784e-4	4.39961811870999e-4	4.39963325318732e-4	4.39964145507315e-4	4.39964089808392e-4	4.39963560140441e-4	4.39963056020772e-4	4.39962869235129e-4
flux1:	0.643787160906727	4.76313179602173e-4	4.763130303577e-4	4.76312674999981e-4	4.76312250276654e-4	4.76311916612849e-4	4.7631179669853e-4	4.76311925306412e-4	4.7631223143507e-4	4.76312563955543e-4	4.76312755970678e-4	4.76312705859185e-4	4.76312440694931e-4	4.7631212642861e-4	4.76312002932365e-4	4.76312251176974e-4	4.7631283983698e-4	4.76313438296207e-4	4.7631350236577e-4	4.76312606139625e-4	4.7631096138837e-4	4.76309785188572e-4	4.76310795604544e-4	4.76314122415128e-4	4.76315835386396e-4	4.76311488695507e-4	4.76309763962389e-4	4.76318417123714e-4	4.76306130207934e-4	4.76320386608292e-4	4.76310366834453e-4	4.76304820571883e-4	4.76310366834453e-4	4.76320386608292e-4	4.76306130207934e-4	4.76318417123714e-4	4.76309763962389e-4	4.76311488695507e-4	4.76315835386396e-4	4.76314122415128e-4	4.76310795604544e-4	4.76309785188572e-4	4.7631096138837e-4	4.76312606139625e-4	4.76313502365771e-4	4.76313438296207e-4	4.7631283983698e-4	4.76312251176975e-4	4.76312002932365e-4
flux1:	0.64404960981048	5.15210020375353e-4	5.15209858664242e-4	5.15209514869194e-4	5.15209124824493e-4	5.15208840856894e-4	5.15208771869227e-4	5.15208936594654e-4	5.15209250435535e-4	5.15209555899278e-4	5.15209690395713e-4	5.15209567967319e-4	5.15209239684292e-4	5.15208896988057e-4	5.15208797192618e-4	5.15209120952367e-4	5.15209812918047e-4	5.15210497350431e-4	5.15210579289529e-4	5.15209605545488e-4	5.15207818783233e-4	5.15206539948048e-4	5.15207611798105e-4	5.15211152143504e-4	5.15212925084219e-4	5.15208197483392e-4	5.15206386695696e-4	5.15215767244943e-4	5.15202520289333e-4	5.15218005219873e-4	5.15207204773473e-4	5.15201213764607e-4	5.15207204773473e-4	5.15218005219873e-4	5.15202520289333e-4	5.15215767244943e-4	5.15206386695696e-4	5.15208197483391e-4	5.15212925084219e-4	5.15211152143504e-4	5.15207611798105e-4	5.15206539948048e-4	5.15207818783233e-4	5.15209605545488e-4	5.15210579289529e-4	5.15210497350431e-4	5.15209812918047e-4	5.15209120952367e-4	5.15208797192619e-4
flux1:	0.644312058714234	5.56791057513518e-4	5.56790885445999e-4	5.56790564533091e-4	5.56790226715618e-4	5.56790011431939e-4	5.56790008492682e-4	5.56790216247378e-4	5.56790534371074e-4	5.56790799761802e-4	5.56790857660396e-4	5.5679064316264e-4	5.56790237109818e-4	5.56789860915409e-4	5.56789791100067e-4	5.56790206307234e-4	5.56791022247018e-4	5.56791811237481e-4	5.56791921081556e-4	5.56790867928046e-4	5.56788927336343e-4	5.56787531689062e-4	5.56788657285862e-4	5.56792410147845e-4	5.56794232337701e-4	5.56789092482473e-4	5.56787197032723e-4	5.56797363926085e-4	5.56783104617242e-4	5.56799918687612e-4	5.5678829449057e-4	5.56781831478538e-4	5.5678829449057e-4	5.56799918687612e-4	5.56783104617242e-4	5.56797363926085e-4	5.56787197032723e-4	5.56789092482473e-4	5.56794232337701e-4	5.56792410147845e-4	5.56788657285862e-4	5.56787531689062e-4	5.56788927336343e-4	5.56790867928047e-4	5.56791921081556e-4	5.56791811237482e-4	5.56791022247018e-4	5.56790206307234e-4	5.56789791100067e-4
flux1:	0.644574507617987	6.01196516115793e-4	6.01196337645435e-4	6.01196053100593e-4	6.01195786984739e-4	6.01195660574772e-4	6.01195739002247e-4	6.01195995873543e-4	6.01196313251479e-4	6.01196523615459e-4	6.01196484070672e-4	6.01196156604996e-4	6.01195657880342e-4	6.01195243796441e-4	6.01195211631905e-4	6.01195735924516e-4	6.01196698049759e-4	6.01197611143537e-4	6.01197759070756e-4	6.0119662397745e-4	6.01194516633762e-4	6.01192988913058e-4	6.0119415988503e-4	6.01198123844066e-4	6.01199983709376e-4	6.01194398818131e-4	6.01192420837297e-4	6.01203436320746e-4	6.01188109908764e-4	6.01206359341101e-4	6.01193866226716e-4	6.01186902538868e-4	6.01193866226716e-4	6.01206359341101e-4	6.01188109908764e-4	6.01203436320747e-4	6.01192420837297e-4	6.01194398818131e-4	6.01199983709376e-4	6.01198123844067e-4	6.0119415988503e-4	6.01192988913058e-4	6.01194516633762e-4	6.0119662397745e-4	6.01197759070756e-4	6.01197611143537e-4	6.01196698049759e-4	6.01195735924516e-4	6.01195211631905e-4
flux1:	0.64483695652174	6.48570091950229e-4	6.48569912967845e-4	6.48569680223722e-4	6.48569506743531e-4	6.48569490020919e-4	6.48569664802695e-4	6.4856997572326e-4	6.48570285683418e-4	6.48570424379288e-4	6.48570265249089e-4	6.48569803326372e-4	6.48569197261171e-4	6.48568741851001e-4	6.4856875639367e-4	6.48569408829792e-4	6.48570540411275e-4	6.4857159757088e-4	6.48571793455273e-4	6.48570573031659e-4	6.48568284978117e-4	6.48566609175689e-4	6.48567816968591e-4	6.48571990711548e-4	6.4857387618682e-4	6.48567812179834e-4	6.48565754473105e-4	6.48577683784884e-4	6.48561232506197e-4	6.48581028759783e-4	6.48567619035874e-4	6.48560124403094e-4	6.48567619035874e-4	6.48581028759783e-4	6.48561232506197e-4	6.48577683784884e-4	6.48565754473105e-4	6.48567812179834e-4	6.4857387618682e-4	6.48571990711549e-4	6.48567816968591e-4	6.4856660917569e-4	6.48568284978117e-4	6.48570573031659e-4	6.48571793455273e-4	6.4857159757088e-4	6.48570540411275e-4	6.48569408829792e-4	6.4856875639367e-4
flux1:	0.645099405425493	6.99058700916019e-4	6.99058529205526e-4	6.99058365261406e-4	6.99058306203038e-4	6.99058419939241e-4	6.99058705190309e-4	6.99059073667162e-4	6.99059367965106e-4	6.99059417054047e-4	6.99059115499609e-4	6.99058497683477e-4	6.99057770352552e-4	6.99057271371715e-4	6.99057342964853e-4	6.99058143615121e-4	6.99059468379752e-4	6.99060689352943e-4	6.99060942279721e-4	6.99059632074232e-4	6.99057148458111e-4	6.99055308259702e-4	6.99056544746881e-4	6.99060927663124e-4	6.99062826603251e-4	6.99056248247092e-4	6.99054114184758e-4	6.99067025167788e-4	6.99049387572369e-4	6.99070846864907e-4	6.99056469814167e-4	6.99048412168409e-4	6.99056469814167e-4	6.99070846864907e-4	6.99049387572369e-4	6.99067025167788e-4	6.99054114184758e-4	6.99056248247092e-4	6.99062826603251e-4	6.99060927663124e-4	6.99056544746881e-4	6.99055308259702e-4	6.99057148458111e-4	6.99059632074232e-4	6.99060942279721e-4	6.99060689352944e-4	6.99059468379752e-4	6.9905814361512e-4	6.99057342964853e-4
flux1:	0.645361854329247	7.52812193818739e-4	7.52812038853458e-4	7.52811961732254e-4	7.52812039000685e-4	7.5281230319957e-4	7.52812711638914e-4	7.52813139570255e-4	7.52813408592472e-4	7.52813349370867e-4	7.52812882573848e-4	7.52812088189601e-4	7.52811226922158e-4	7.52810683495222e-4	7.52810823564659e-4	7.5281179298232e-4	7.52813334400022e-4	7.52814738015798e-4	7.5281505577751e-4	7.52813650112208e-4	7.52810955405556e-4	7.52808934733844e-4	7.52810192926012e-4	7.52814785778555e-4	7.52816686408825e-4	7.52809557457777e-4	7.52807350818914e-4	7.52821313446967e-4	7.52802423639855e-4	7.52825666374741e-4	7.52810267701266e-4	7.5280161295474e-4	7.52810267701266e-4	7.52825666374741e-4	7.52802423639855e-4	7.52821313446967e-4	7.52807350818914e-4	7.52809557457777e-4	7.52816686408824e-4	7.52814785778554e-4	7.52810192926012e-4	7.52808934733844e-4	7.52810955405556e-4	7.52813650112208e-4	7.52815055777511e-4	7.52814738015798e-4	7.52813334400023e-4	7.5281179298232e-4	7.52810823564659e-4
flux1:	0.645624303233	8.09983035279146e-4	8.0998290784532e-4	8.09982935895726e-4	8.09983170681454e-4	8.0998360383014e-4	8.09984146311196e-4	8.0998463391724e-4	8.09984867027621e-4	8.0998468069582e-4	8.09984026672741e-4	8.09983036553717e-4	8.09982030416861e-4	8.0998144313238e-4	8.09981663868988e-4	8.09982822443336e-4	8.09984602921006e-4	8.09986206336094e-4	8.09986594931162e-4	8.09985086786605e-4	8.09982165089212e-4	8.09979948741754e-4	8.09981223581219e-4	8.09986029234596e-4	8.099879206226e-4	8.0998020394829e-4	8.09977928717157e-4	8.09993014542744e-4	8.0997280135531e-4	8.09997951469231e-4	8.09981472703638e-4	8.0997218451446e-4	8.09981472703639e-4	8.09997951469231e-4	8.0997280135531e-4	8.09993014542744e-4	8.09977928717157e-4	8.09980203948291e-4	8.099879206226e-4	8.09986029234596e-4	8.09981223581219e-4	8.09979948741755e-4	8.09982165089212e-4	8.09985086786605e-4	8.09986594931162e-4	8.09986206336094e-4	8.09984602921006e-4	8.09982822443336e-4	8.09981663868988e-4
flux1:	0.645886752136753	8.70725945737946e-4	8.70725857382994e-4	8.70726008446475e-4	8.70726420327765e-4	8.70727038664845e-4	8.7072772379573e-4	8.70728269685259e-4	8.70728455717459e-4	8.70728124169125e-4	8.70727262654122e-4	8.70726059892e-4	8.70724900117735e-4	8.70724271024314e-4	8.70724584951323e-4	8.70725952157678e-4	8.70727992164071e-4	8.70729810087383e-4	8.70730273244438e-4	8.70728654208063e-4	8.70725489633767e-4	8.70723064003503e-4	8.70724353221726e-4	8.70729377403326e-4	8.70731249934266e-4	8.70722907634694e-4	8.70720567752267e-4	8.70736849288891e-4	8.70715235400512e-4	8.70742419650655e-4	8.70724797529839e-4	8.70714837060261e-4	8.70724797529839e-4	8.70742419650655e-4	8.70715235400512e-4	8.70736849288891e-4	8.70720567752267e-4	8.70722907634694e-4	8.70731249934266e-4	8.70729377403326e-4	8.70724353221725e-4	8.70723064003503e-4	8.70725489633767e-4	8.70728654208063e-4	8.70730273244438e-4	8.70729810087383e-4	8.70727992164071e-4	8.70725952157678e-4	8.70724584951323e-4
flux1:	0.646149201040506	9.35197505679022e-4	9.351974679943e-4	9.35197758468636e-4	9.3519836449339e-4	9.35199181339196e-4	9.35200015226464e-4	9.35200616613918e-4	9.35200744502977e-4	9.35200251209716e-4	9.35199164569456e-4	9.35197735231206e-4	9.35196415558315e-4	9.35195748048526e-4	9.35196167478817e-4	9.35197761045982e-4	9.35200078197959e-4	9.35202122124599e-4	9.35202660876917e-4	9.35200921165864e-4	9.35197498307478e-4	9.35194852167061e-4	9.35196157178705e-4	9.35201409245946e-4	9.35203255080602e-4	9.35194248560396e-4	9.35191847636471e-4	9.35209397692326e-4	9.35186298728457e-4	9.3521564594337e-4	9.35196811784235e-4	9.35186137458594e-4	9.35196811784236e-4	9.35215645943369e-4	9.35186298728457e-4	9.35209397692326e-4	9.35191847636471e-4	9.35194248560396e-4	9.35203255080603e-4	9.35201409245946e-4	9.35196157178704e-4	9.35194852167061e-4	9.35197498307478e-4	9.35200921165864e-4	9.35202660876917e-4	9.35202122124599e-4	9.35200078197958e-4	9.35197761045983e-4	9.35196167478817e-4
flux1:	0.64641164994426	0.00100355572137534	0.00100355574513684	0.00100355618897927	0.00100355700277744	0.00100355802797177	0.00100355901411655	0.00100355966719572	0.00100355972673173	0.00100355905768833	0.00100355773182643	0.00100355606559861	0.00100355458250314	0.00100355388107831	0.00100355441747438	0.00100355625249816	0.00100355886064469	0.001003561138134	0.00100356175046798	0.0010035598790339	0.00100355618349655	0.00100355330882197	0.00100355463562295	0.00100356012930505	0.00100356194279863	0.00100355223281332	0.00100354977380769	0.00100356866479239	0.00100354398842988	0.00100357562875222	0.00100355550784166	0.00100354407511255	0.00100355550784166	0.00100357562875222	0.00100354398842988	0.00100356866479239	0.00100354977380769	0.00100355223281332	0.00100356194279863	0.00100356012930505	0.00100355463562295	0.00100355330882197	0.00100355618349655	0.0010035598790339	0.00100356175046798	0.001003561138134	0.00100355886064469	0.00100355625249816	0.00100355441747438
flux1:	0.646674098848013	0.00107595955166159	0.00107595964586585	0.00107596025358886	0.0010759612845703	0.00107596252406082	0.00107596366342874	0.0010759643638984	0.00107596434657426	0.00107596349126103	0.00107596191646476	0.00107596000718597	0.00107595835997855	0.00107595762989441	0.00107595829315221	0.00107596038119087	0.00107596328953594	0.00107596580356953	0.00107596648416929	0.00107596446888835	0.00107596048787539	0.00107595738067839	0.00107595874071121	0.00107596449479153	0.0010759662728509	0.00107595581950988	0.0010759533043943	0.00107597360762442	0.00107594725273913	0.00107598131689213	0.00107595982791792	0.00107594758904951	0.00107595982791792	0.00107598131689213	0.00107594725273913	0.00107597360762442	0.00107595330439429	0.00107595581950988	0.0010759662728509	0.00107596449479153	0.00107595874071121	0.00107595738067839	0.00107596048787539	0.00107596446888835	0.00107596648416929	0.00107596580356953	0.00107596328953594	0.00107596038119087	0.00107595829315221
flux1:	0.646936547751766	0.00115256839545902	0.00115256856630441	0.00115256934402498	0.00115257059671871	0.00115257205233767	0.00115257334361382	0.00115257408733891	0.00115257398725317	0.00115257293956489	0.00115257111124455	0.0011525689572894	0.00115256714806392	0.0011525663948657	0.00115256719255161	0.00115256954074538	0.00115257275305406	0.00115257550150968	0.00115257624161659	0.00115257406956272	0.00115256979249262	0.00115256645362645	0.00115256786457225	0.00115257390347602	0.0011525756458337	0.00115256440855849	0.00115256183797446	0.00115258362300699	0.001152555478902	0.00115259209751411	0.00115256915206292	0.00115255605594132	0.00115256915206292	0.00115259209751411	0.001152555478902	0.00115258362300699	0.00115256183797446	0.00115256440855849	0.0011525756458337	0.00115257390347602	0.00115256786457225	0.00115256645362645	0.00115256979249262	0.00115257406956272	0.00115257624161659	0.00115257550150968	0.00115257275305406	0.00115256954074538	0.00115256719255161
flux1:	0.647198996655519	0.00123354154001538	0.00123354178989051	0.00123354273849794	0.00123354421208568	0.00123354588154385	0.00123354732157195	0.00123354810535139	0.00123354792011782	0.0012335466792035	0.00123354459847514	0.00123354220295811	0.0012335402363844	0.00123353946534887	0.00123354040192682	0.00123354301218864	0.00123354652612201	0.00123354950139671	0.00123355028879818	0.00123354794659188	0.00123354336571891	0.0012335398016179	0.00123354128807288	0.0012335476423249	0.00123354935170979	0.00123353728914716	0.0012335346620772	0.001233557996103	0.00123352794185777	0.00123356724488098	0.00123354274703071	0.00123352873901124	0.00123354274703071	0.00123356724488098	0.00123352794185777	0.001233557996103	0.0012335346620772	0.00123353728914716	0.00123354935170979	0.0012335476423249	0.00123354128807289	0.0012335398016179	0.00123354336571891	0.00123354794659188	0.00123355028879818	0.00123354950139671	0.00123354652612201	0.00123354301218864	0.00123354040192682
flux1:	0.647461445559273	0.00131903757007847	0.00131903789662775	0.00131903901113585	0.00131904069922623	0.00131904257634096	0.00131904416073209	0.00131904498313218	0.00131904471473952	0.00131904328569496	0.00131904095976051	0.00131903833053558	0.00131903621349845	0.00131903542900951	0.00131903650510217	0.00131903937342952	0.00131904318005309	0.00131904636886527	0.00131904718802099	0.0013190446622399	0.00131903977324682	0.00131903599655747	0.00131903759055093	0.00131904429706958	0.00131904597925719	0.0013190330491495	0.00131903036262238	0.00131905530995292	0.00131902321393439	0.00131906533019223	0.00131903917622525	0.00131902419802639	0.00131903917622525	0.00131906533019223	0.00131902321393439	0.00131905530995291	0.00131903036262238	0.0013190330491495	0.00131904597925719	0.00131904429706958	0.00131903759055093	0.00131903599655747	0.00131903977324682	0.00131904466223991	0.00131904718802099	0.00131904636886527	0.00131904318005309	0.00131903937342952	0.00131903650510217
flux1:	0.647723894463026	0.0014092137384949	0.00140921413383588	0.0014092154029813	0.00140921729366011	0.00140921936882018	0.00140922109270199	0.00140922195490327	0.00140922161046318	0.00140922000481937	0.00140921744710441	0.00140921459654636	0.0014092123376436	0.00140921154253695	0.00140921275426961	0.00140921587022837	0.00140921995373536	0.00140922333712902	0.0014092241694362	0.00140922144706749	0.00140921624959437	0.00140921227965469	0.00140921402096745	0.00140922112316483	0.00140922278689363	0.00140920894591211	0.00140920619476416	0.00140923281644547	0.00140919853602111	0.00140924359292016	0.00140921567118289	0.00140919966083628	0.00140921567118289	0.00140924359292016	0.00140919853602112	0.00140923281644547	0.00140920619476416	0.00140920894591211	0.00140922278689363	0.00140922112316483	0.00140921402096745	0.00140921227965469	0.00140921624959438	0.00140922144706749	0.0014092241694362	0.00140922333712902	0.00140921995373536	0.00140921587022837	0.00140921275426961
flux1:	0.647986343366779	0.0015042252990096	0.00150422574917667	0.00150422715531667	0.00150422923149422	0.00150423149234751	0.00150423335121059	0.00150423425780707	0.00150423385012626	0.00150423208608088	0.00150422931610007	0.00150422626066475	0.00150422386958809	0.00150422306450799	0.00150422440298713	0.00150422774941598	0.00150423208710085	0.00150423564066764	0.0015042364648587	0.00150423353376788	0.00150422803183883	0.00150422389496366	0.00150422583120941	0.00150423337887226	0.00150423503561779	0.00150422023916769	0.00150421741588343	0.00150424576946984	0.00150420915095951	0.00150425727439537	0.00150422746532691	0.00150421035719162	0.00150422746532691	0.00150425727439537	0.00150420915095951	0.00150424576946984	0.00150421741588343	0.00150422023916769	0.00150423503561779	0.00150423337887226	0.00150422583120941	0.00150422389496366	0.00150422803183883	0.00150423353376788	0.0015042364648587	0.00150423564066764	0.00150423208710085	0.00150422774941598	0.00150422440298713
flux1:	0.648248792270532	0.00160422480234133	0.00160422528702493	0.00160422680637423	0.00160422904643346	0.00160423147876643	0.00160423346935164	0.00160423442903507	0.00160423397694897	0.00160423207929682	0.00160422912222914	0.00160422588180347	0.00160422336863683	0.00160422255145408	0.00160422400243266	0.001604227555412	0.0016042321179213	0.00160423581224642	0.0016042366049047	0.00160423345429029	0.00160422765659913	0.00160422338613225	0.00160422557257016	0.00160423362150297	0.00160423528510685	0.00160421948711678	0.00160421658177205	0.0016042467212893	0.00160420760018854	0.00160425891467197	0.00160422709102071	0.00160420881586855	0.00160422709102071	0.00160425891467197	0.00160420760018854	0.0016042467212893	0.00160421658177205	0.00160421948711678	0.00160423528510685	0.00160423362150297	0.00160422557257016	0.00160422338613225	0.00160422765659913	0.00160423345429029	0.0016042366049047	0.00160423581224642	0.0016042321179213	0.001604227555412	0.00160422400243266
flux1:	0.648511241174286	0.00170936135691596	0.00170936184955544	0.00170936345278457	0.00170936583151357	0.00170936842027459	0.00170937054143427	0.00170937156749394	0.00170937109590545	0.0017093690956353	0.00170936598160596	0.00170936257867182	0.00170935995315116	0.00170935911849522	0.00170936066227402	0.00170936439139542	0.00170936914327247	0.00170937294459969	0.00170937368077071	0.00170937030157073	0.00170936422158784	0.00170935985768704	0.00170936235674193	0.00170937096816209	0.00170937265431948	0.00170935580702972	0.00170935280735942	0.00170938478348256	0.00170934298498272	0.00170939761400498	0.001709363641247	0.0017093441264241	0.001709363641247	0.00170939761400498	0.00170934298498272	0.00170938478348256	0.00170935280735942	0.00170935580702972	0.00170937265431948	0.00170937096816209	0.00170936235674193	0.00170935985768704	0.00170936422158784	0.00170937030157073	0.00170937368077071	0.00170937294459969	0.00170936914327247	0.00170936439139542	0.00170936066227402
flux1:	0.648773690078039	0.00181977985595787	0.00181978032422981	0.00181978197742582	0.00181978446719803	0.00181978719760069	0.00181978945105965	0.00181979056163029	0.00181979010120694	0.00181978803474775	0.00181978479783017	0.00181978125648041	0.0018197785272672	0.00181977766622588	0.00181977927783459	0.00181978314679596	0.00181978804732299	0.00181979191842303	0.00181979257229116	0.00181978895750527	0.00181978261337119	0.00181977820250045	0.00181978108297667	0.00181979032266068	0.00181979204827634	0.00181977410204365	0.00181977099365372	0.00181980485411849	0.00181976019394104	0.00181981826058925	0.00181978199755639	0.00181976116722362	0.00181978199755639	0.00181981826058925	0.00181976019394104	0.00181980485411849	0.00181977099365373	0.00181977410204365	0.00181979204827634	0.00181979032266068	0.00181978108297667	0.00181977820250045	0.00181978261337119	0.00181978895750527	0.00181979257229116	0.00181979191842303	0.00181978804732299	0.00181978314679597	0.00181977927783459
flux1:	0.649036138981792	0.00193562017295997	0.00193562057968251	0.00193562224564941	0.00193562481779419	0.00193562767642433	0.00193563006736344	0.00193563128536052	0.00193563087185811	0.00193562877997539	0.00193562545694371	0.00193562180180076	0.00193561897582674	0.00193561807586472	0.00193561972555693	0.00193562369309538	0.00193562869742298	0.00193563259863766	0.00193563314423179	0.00193562928912259	0.0019356227033	0.00193561829741277	0.0019356216333996	0.00193563157058988	0.00193563335301983	0.00193561425615736	0.00193561102289697	0.00193564681315587	0.0019355990987077	0.00193566072653119	0.00193562202624939	0.00193559980170202	0.00193562202624939	0.00193566072653118	0.0019355990987077	0.00193564681315587	0.00193561102289697	0.00193561425615736	0.00193563335301983	0.00193563157058988	0.0019356216333996	0.00193561829741277	0.0019356227033	0.00193562928912259	0.00193563314423179	0.00193563259863766	0.00193562869742298	0.00193562369309538	0.00193561972555693
flux1:	0.649298587885546	0.00205701632788063	0.0020570166323288	0.00205701827218069	0.00205702089846828	0.00205702387430926	0.00205702641169694	0.00205702776439088	0.00205702743758956	0.00205702536395282	0.00205702199283261	0.00205701824793098	0.00205701532987378	0.00205701437501507	0.00205701602909909	0.00205702005025789	0.00205702511079642	0.00205702900121993	0.00205702941310699	0.00205702531524637	0.00205701851390984	0.00205701416931944	0.00205701803879883	0.00205702874489164	0.00205703060109358	0.00205701029976561	0.00205700692427015	0.00205704468839468	0.00205699372023989	0.00205705903435772	0.00205701774508872	0.00205699404515258	0.00205701774508872	0.00205705903435772	0.00205699372023989	0.00205704468839468	0.00205700692427015	0.00205701029976561	0.00205703060109358	0.00205702874489164	0.00205701803879883	0.00205701416931944	0.00205701851390984	0.00205702531524637	0.00205702941310699	0.00205702900121993	0.00205702511079642	0.00205702005025789	0.00205701602909909
flux1:	0.649561036789299	0.00218409562674168	0.00218409578634132	0.00218409736131662	0.00218410001546643	0.00218410310075381	0.00218410579735807	0.00218410731555521	0.00218410711781546	0.00218410510727836	0.00218410172575916	0.00218409791346088	0.00218409490540905	0.00218409387671856	0.0021840954987306	0.00218409952643947	0.00218410459447204	0.00218410843322133	0.00218410868714326	0.00218410434627384	0.00218409735842737	0.00218409313437413	0.00218409761755537	0.00218410916460124	0.00218411111022304	0.00218408954841319	0.00218408601282278	0.00218412579464281	0.0021840713682735	0.00218414049670188	0.0021840964631728	0.00218407120467146	0.0021840964631728	0.00218414049670188	0.0021840713682735	0.00218412579464281	0.00218408601282278	0.00218408954841319	0.00218411111022304	0.00218410916460124	0.00218409761755537	0.00218409313437413	0.00218409735842737	0.00218410434627384	0.00218410868714326	0.00218410843322133	0.00218410459447204	0.00218409952643947	0.0021840954987306
flux1:	0.649823485693052	0.00231697777763134	0.00231697774996999	0.00231697922337392	0.00231698188248464	0.00231698507330344	0.00231698794533091	0.00231698966215031	0.00231698963661945	0.00231698773327483	0.00231698437706143	0.00231698051707742	0.00231697741843751	0.00231697629482404	0.00231697784703274	0.00231698183396283	0.00231698686142529	0.0023169906089427	0.00231699068235268	0.00231698610004135	0.0023169789563658	0.00231697491330552	0.00231698009072555	0.00231699254978412	0.00231699459822415	0.00231697171779466	0.00231696800464482	0.00231700984910458	0.00231695175698018	0.00231702483214609	0.00231697789694325	0.00231695099522762	0.00231697789694326	0.00231702483214609	0.00231695175698018	0.00231700984910458	0.00231696800464482	0.00231697171779466	0.00231699459822415	0.00231699254978412	0.00231698009072555	0.00231697491330552	0.0023169789563658	0.00231698610004135	0.00231699068235268	0.0023169906089427	0.00231698686142529	0.00231698183396283	0.00231697784703274
flux1:	0.650085934596805	0.0024557739864384	0.00245577373150431	0.0024557750706691	0.00245577771646464	0.00245578101301102	0.00245578407933825	0.00245578602859741	0.00245578621712159	0.0024557844622125	0.00245578116340209	0.0024557772719925	0.00245577407968126	0.00245577283902741	0.0024557742842395	0.00245577818487654	0.00245578312623661	0.00245578674556305	0.00245578661801852	0.00245578179708848	0.00245577452853483	0.00245577072618844	0.00245577667663025	0.00245579011603109	0.00245579227750798	0.00245576801836433	0.00245576411163743	0.00245580806633538	0.00245574610014633	0.0024558232605425	0.00245577326563724	0.00245574463516592	0.00245577326563724	0.0024558232605425	0.00245574610014633	0.00245580806633537	0.00245576411163743	0.00245576801836433	0.00245579227750798	0.00245579011603109	0.00245577667663025	0.00245577072618844	0.00245577452853483	0.00245578179708848	0.00245578661801852	0.00245578674556305	0.00245578312623661	0.00245577818487654	0.00245577428423949
flux1:	0.650348383500559	0.00260058603596721	0.00260058551850279	0.00260058669664353	0.00260058931643162	0.00260059272287629	0.00260059600386208	0.00260059821811135	0.00260059865893117	0.00260059708871479	0.00260059387429261	0.00260058996371374	0.00260058667266498	0.00260058529327085	0.00260058659688775	0.00260059036975019	0.00260059518390792	0.00260059864186174	0.00260059829523728	0.00260059323897582	0.0026005858751352	0.00260058237035459	0.00260058916864922	0.00260060365221779	0.0026006059328891	0.00260058023326022	0.00260057611957715	0.0026006222364451	0.00260055618954397	0.00260063758146854	0.00260058436983543	0.00260055392479169	0.00260058436983543	0.00260063758146854	0.00260055618954397	0.0026006222364451	0.00260057611957715	0.00260058023326022	0.0026006059328891	0.00260060365221779	0.00260058916864922	0.00260058237035459	0.0026005858751352	0.00260059323897582	0.00260059829523728	0.00260059864186174	0.00260059518390792	0.00260059036975019	0.00260058659688775
flux1:	0.650610832404312	0.00275150535239545	0.00275150454423257	0.00275150554207217	0.00275150812932253	0.00275151165323446	0.00275151516912954	0.00275151767740195	0.00275151840273136	0.00275151704640432	0.0027515139369508	0.0027515100152068	0.00275150661920479	0.00275150508151162	0.00275150621376745	0.00275150982368169	0.00275151447580558	0.00275151774400324	0.00275151716249406	0.00275151187364688	0.00275150444094328	0.002751501285463	0.00275150900025097	0.00275152458556543	0.00275152698673472	0.00275149978357399	0.00275149545349609	0.00275154379056146	0.00275147346049236	0.00275155923980713	0.00275150265708787	0.00275147031201637	0.00275150265708787	0.00275155923980713	0.00275147346049236	0.00275154379056146	0.00275149545349609	0.00275149978357398	0.00275152698673472	0.00275152458556543	0.00275150900025098	0.002751501285463	0.00275150444094328	0.00275151187364688	0.00275151716249406	0.00275151774400324	0.00275151447580558	0.00275150982368169	0.00275150621376746
flux1:	0.650873281308065	0.00290861206334693	0.00290861094557923	0.0029086117526202	0.0029086143070871	0.0029086179584031	0.00290862172740289	0.00290862455277209	0.00290862558637756	0.00290862446417734	0.00290862147287448	0.00290861754381676	0.00290861403664811	0.00290861232518665	0.00290861326348014	0.00290861668381358	0.00290862114702361	0.00290862420268261	0.00290862337258009	0.00290861785215668	0.00290861037192313	0.00290860761008011	0.00290861630161771	0.00290863303836504	0.00290863555581518	0.00290860678532092	0.00290860223472331	0.00290865285788776	0.00290857804893527	0.00290866838276787	0.00290860827892871	0.00290857394937327	0.00290860827892871	0.00290866838276787	0.00290857804893527	0.00290865285788776	0.00290860223472331	0.00290860678532092	0.00290863555581518	0.00290863303836504	0.00290861630161771	0.00290860761008011	0.00290861037192313	0.00290861785215668	0.00290862337258009	0.00290862420268261	0.00290862114702361	0.00290861668381358	0.00290861326348014
flux1:	0.651135730211818	0.00307197405214736	0.00307197261699155	0.00307197323232491	0.00307197575966413	0.00307197954922072	0.00307198358523699	0.00307198674229916	0.00307198809720821	0.00307198721880502	0.00307198435081832	0.00307198041461708	0.00307197679151063	0.00307197489699883	0.00307197562821613	0.00307197884296136	0.0030719830997709	0.00307198592624328	0.00307198483547686	0.00307197908140637	0.00307197156791895	0.00307196923443258	0.00307197895253298	0.00307199688103417	0.0030719995045211	0.00307196910276858	0.00307196433423713	0.00307201731899671	0.00307193784466678	0.00307203291297642	0.00307196914390319	0.00307193274702585	0.00307196914390319	0.00307203291297642	0.00307193784466678	0.00307201731899671	0.00307196433423713	0.00307196910276858	0.00307199950452111	0.00307199688103417	0.00307197895253298	0.00307196923443258	0.00307197156791895	0.00307197908140637	0.00307198483547686	0.00307198592624327	0.0030719830997709	0.00307197884296136	0.00307197562821613
flux1:	0.651398179115572	0.00324164601311699	0.00324164426532201	0.0032416446978856	0.00324164720874646	0.00324165114642371	0.00324165545667945	0.00324165894909334	0.00324166062556715	0.00324165998885367	0.00324165724114891	0.00324165329513835	0.00324164955443993	0.00324164747593525	0.00324164799865003	0.00324165100425052	0.00324165504768463	0.00324165763468136	0.00324165627213546	0.00324165027782659	0.00324164273638216	0.00324164085429425	0.00324165163649627	0.00324167078646731	0.00324167349940256	0.00324164140307191	0.00324163642726913	0.00324169186029409	0.00324160754563513	0.00324170754255833	0.00324163997153099	0.00324160142669141	0.00324163997153099	0.00324170754255833	0.00324160754563513	0.00324169186029409	0.00324163642726913	0.00324164140307191	0.00324167349940256	0.00324167078646731	0.00324165163649627	0.00324164085429425	0.00324164273638216	0.00324165027782659	0.00324165627213546	0.00324165763468136	0.00324165504768463	0.00324165100425052	0.00324164799865003
flux1:	0.651660628019325	0.00341766851302976	0.00341766647070904	0.00341766673893734	0.00341766924754656	0.00341767334010709	0.00341767792268362	0.00341768174091482	0.00341768372481764	0.00341768331518968	0.00341768067682174	0.0034176767166957	0.00341767286170211	0.00341767060869874	0.00341767093512872	0.00341767374193997	0.00341767757625794	0.00341767991973867	0.00341767827436904	0.003417672027241	0.00341766445237291	0.00341766303125013	0.00341767490130493	0.00341769529091516	0.00341769807025803	0.0034176642174355	0.00341765905437428	0.00341771703486354	0.00341762771853362	0.00341773285342633	0.00341766135241546	0.00341762058169038	0.00341766135241546	0.00341773285342634	0.00341762771853362	0.00341771703486354	0.00341765905437427	0.0034176642174355	0.00341769807025802	0.00341769529091516	0.00341767490130493	0.00341766303125013	0.00341766445237291	0.003417672027241	0.00341767827436904	0.00341767991973867	0.00341767757625794	0.00341767374193997	0.00341767093512872
flux1:	0.651923076923078	0.0036000670641219	0.0036000647589117	0.00360006488975589	0.0036000674120474	0.00360007166078513	0.0036000765022696	0.00360008062168944	0.003600082883377	0.00360008267357729	0.00360008012646148	0.00360007614777048	0.00360007218862693	0.00360006978297712	0.00360006994057628	0.0036000725738642	0.00360007621482916	0.0036000783165495	0.00360007637633912	0.00360006985640138	0.00360006223033282	0.00360006126483266	0.00360007423159282	0.003600095866873	0.00360009868324447	0.00360006301426697	0.00360005769442794	0.00360011833515276	0.0036000238711412	0.00360013436923717	0.00360005881996709	0.0036000157485903	0.00360005881996709	0.00360013436923717	0.0036000238711412	0.00360011833515276	0.00360005769442794	0.00360006301426697	0.00360009868324447	0.003600095866873	0.00360007423159282	0.00360006126483266	0.00360006223033282	0.00360006985640138	0.00360007637633912	0.0036000783165495	0.00360007621482916	0.00360007257386421	0.00360006994057628
flux1:	0.652185525826831	0.00378885121427346	0.00378884869075616	0.0037888487180946	0.00378885126947793	0.00378885566781801	0.00378886074121107	0.00378886512069549	0.00378886761452652	0.00378886756509642	0.0037888650852438	0.00378886108511883	0.00378885704066779	0.00378885451820102	0.00378885455077209	0.00378885705116539	0.00378886052582261	0.00378886239254988	0.00378886014335925	0.00378885332192662	0.00378884561336135	0.00378884508225697	0.00378885913904183	0.00378888201368291	0.00378888483170316	0.00378884729000996	0.00378884185523642	0.00378890528319125	0.00378880554210857	0.00378892164472057	0.00378884193944958	0.00378879649615468	0.00378884193944958	0.00378892164472057	0.00378880554210858	0.00378890528319125	0.00378884185523642	0.00378884729000997	0.00378888483170316	0.00378888201368291	0.00378885913904183	0.00378884508225697	0.00378884561336135	0.00378885332192662	0.00378886014335924	0.00378886239254989	0.00378886052582261	0.00378885705116539	0.00378885455077209
flux1:	0.652447974730585	0.00398401366019974	0.00398401097457472	0.00398401093707804	0.00398401352997232	0.00398401806118386	0.00398402332422953	0.00398402790538922	0.00398403056993761	0.00398403063028974	0.003984028189457	0.00398402416846257	0.00398402006792009	0.0039840174796354	0.00398401744785997	0.00398401987119265	0.00398402321714084	0.00398402485956904	0.00398402228394931	0.00398401512258289	0.00398400728592921	0.00398400715167735	0.00398402227617389	0.00398404637174287	0.00398404915058347	0.00398400968353427	0.0039840041876406	0.00398407054422601	0.00398396541408663	0.00398408737828797	0.00398400342026272	0.00398395553751386	0.00398400342026272	0.00398408737828797	0.00398396541408663	0.00398407054422601	0.0039840041876406	0.00398400968353427	0.00398404915058346	0.00398404637174287	0.00398402227617389	0.00398400715167735	0.0039840072859292	0.00398401512258289	0.00398402228394931	0.00398402485956905	0.00398402321714084	0.00398401987119265	0.00398401744785997
flux1:	0.652710423634338	0.00418552938968316	0.00418552660771632	0.00418552654627418	0.00418552918756507	0.00418553382275935	0.0041855392168513	0.00418554392400088	0.00418554668301258	0.00418554679310207	0.00418554436077663	0.00418554032477667	0.00418553620910725	0.00418553362182197	0.0041855336031244	0.00418553601963005	0.00418553928379401	0.00418554071520838	0.00418553779125608	0.00418553024102106	0.00418552221613571	0.00418552242505581	0.00418553857979644	0.00418556386637917	0.00418556656051017	0.00418552512012478	0.00418551962915864	0.00418558906983262	0.00418547845626837	0.00418560655400622	0.00418551825755791	0.00418546787165724	0.00418551825755791	0.00418560655400622	0.00418547845626837	0.00418558906983262	0.00418551962915864	0.00418552512012478	0.00418556656051017	0.00418556386637917	0.00418553857979644	0.00418552242505581	0.00418552221613571	0.00418553024102106	0.00418553779125608	0.00418554071520838	0.00418553928379401	0.00418553601963005	0.00418553360312441
flux1:	0.652972872538091	0.00439335485903314	0.00439335205336704	0.00439335200822331	0.00439335469682083	0.00439335939340876	0.00439336484320881	0.00439336958415029	0.00439337234825071	0.00439337244078597	0.00439336998639968	0.00439336594830582	0.00439336187116891	0.00439335936752371	0.00439335945521027	0.00439336194805744	0.00439336518499709	0.00439336641975619	0.00439336312009518	0.00439335512122185	0.00439334683374569	0.00439334731685841	0.00439336445029488	0.00439339088755866	0.0043933934476602	0.00439334999123429	0.00439334458334101	0.00439341727668927	0.00439330110254987	0.0043934356191587	0.00439334290942023	0.00439328996048468	0.00439334290942023	0.0043934356191587	0.00439330110254987	0.00439341727668928	0.00439334458334101	0.00439334999123429	0.0043933934476602	0.00439339088755866	0.00439336445029488	0.00439334731685841	0.00439334683374569	0.00439335512122185	0.00439336312009518	0.00439336641975619	0.00439336518499709	0.00439336194805744	0.00439335945521027
flux1:	0.653235321441844	0.0046074272120914	0.00460742445904626	0.0046074244668217	0.00460742719150899	0.0046074318922799	0.00460743730615554	0.00460744197381145	0.00460744464292708	0.00460744464602541	0.00460744214126717	0.00460743812253333	0.00460743415068445	0.00460743182842637	0.00460743213007189	0.00460743479326178	0.00460743806307772	0.00460743911499665	0.00460743540597547	0.00460742688799972	0.0046074182503382	0.00460741892488704	0.00460743697305658	0.0046074645117057	0.00460746688570422	0.00460742137625643	0.00460741614110479	0.00460749226729937	0.00460737047161716	0.00460751170372056	0.00460741451595771	0.00460735894776308	0.00460741451595771	0.00460751170372056	0.00460737047161716	0.00460749226729938	0.00460741614110479	0.00460742137625643	0.00460746688570422	0.00460746451170571	0.00460743697305658	0.00460741892488704	0.0046074182503382	0.00460742688799972	0.00460743540597547	0.00460743911499665	0.00460743806307772	0.00460743479326178	0.00460743213007189
flux1:	0.653497770345598	0.0048276635471844	0.00482766092322497	0.00482766101402937	0.00482766375179021	0.00482766838475217	0.00482767365610143	0.00482767813098755	0.00482768059740227	0.00482768043756318	0.00482767785864462	0.00482767389037289	0.00482767010342025	0.00482766807391633	0.00482766870900434	0.00482767164468427	0.00482767501060404	0.00482767589133362	0.00482767173252441	0.00482766261496899	0.00482765352794601	0.00482765429959831	0.00482767318835245	0.00482770177193252	0.00482770390611378	0.00482765631262314	0.00482765135036564	0.00482773109900248	0.00482760363532189	0.00482775188813334	0.00482765016669754	0.00482759192639303	0.00482765016669754	0.00482775188813334	0.00482760363532189	0.00482773109900248	0.00482765135036565	0.00482765631262314	0.00482770390611378	0.00482770177193252	0.00482767318835245	0.00482765429959831	0.00482765352794601	0.00482766261496899	0.00482767173252441	0.00482767589133362	0.00482767501060404	0.00482767164468427	0.00482766870900434
flux1:	0.653760219249351	0.00505396023847406	0.00505395781655135	0.00505395801139769	0.00505396072639711	0.00505396520548385	0.00505397021496947	0.00505397436844897	0.00505397652037421	0.00505397612561648	0.00505397345533647	0.00505396957886957	0.00505396606831302	0.00505396445428109	0.00505396555114132	0.00505396886641908	0.00505397239216941	0.00505397310967301	0.00505396845374922	0.0050539586473876	0.00505394900257434	0.00505394976826868	0.00505396941600967	0.00505399898299902	0.00505400082314442	0.00505395112054272	0.0050539465403008	0.00505403010762991	0.00505389694172877	0.00505405252578432	0.00505394622271062	0.00505388526041211	0.00505394622271062	0.00505405252578433	0.00505389694172877	0.00505403010762991	0.0050539465403008	0.00505395112054272	0.00505400082314442	0.00505399898299901	0.00505396941600967	0.00505394976826868	0.00505394900257434	0.0050539586473876	0.00505396845374922	0.00505397310967301	0.00505397239216941	0.00505396886641908	0.00505396555114132
flux1:	0.654022668153104	0.00528619231814945	0.00528619016415082	0.00528619047288007	0.00528619311624484	0.00528619734295018	0.00528620196161318	0.00528620565982405	0.00528620738532525	0.00528620668831436	0.00528620391776875	0.00528620018466425	0.00528619705217562	0.00528619598465856	0.00528619767678289	0.00528620148015662	0.00528620522724314	0.00528620578447391	0.0052862005775324	0.00528618998625188	0.00528617966894194	0.00528618032031848	0.00528620064116308	0.00528623112727439	0.00528623261976332	0.0052861807886568	0.00528617670653924	0.00528626429212719	0.00528612539918231	0.00528628862656262	0.00528617769985217	0.00528611396812861	0.00528617769985217	0.00528628862656262	0.00528612539918232	0.00528626429212718	0.00528617670653924	0.0052861807886568	0.00528623261976331	0.0052862311272744	0.00528620064116308	0.00528618032031848	0.00528617966894194	0.00528618998625188	0.0052862005775324	0.00528620578447391	0.00528620522724313	0.00528620148015662	0.00528619767678289
flux1:	0.654285117056858	0.00552421292585057	0.0055242110953993	0.00552421151530662	0.00552421402581165	0.00552421789175962	0.00552422198492786	0.00552422509323042	0.00552422628432136	0.00552422522530461	0.00552422235509896	0.00552421882640742	0.00552421618135046	0.00552421579600066	0.00552421821785496	0.00552422261539852	0.00552422664042506	0.00552422703430166	0.00552422121667506	0.00552420973992918	0.00552419863269928	0.00552419906002004	0.00552421996728821	0.00552425130789113	0.00552425240071233	0.00552419842681697	0.00552419496350112	0.00552428676639088	0.00552414212766752	0.00552431330778883	0.00552419771943022	0.00552413117270263	0.00552419771943022	0.00552431330778883	0.00552414212766752	0.00552428676639088	0.00552419496350112	0.00552419842681697	0.00552425240071233	0.00552425130789113	0.00552421996728821	0.00552419906002004	0.00552419863269928	0.00552420973992917	0.00552422121667506	0.00552422703430166	0.00552422664042506	0.00552422261539852	0.00552421821785496
flux1:	0.654547565960611	0.00576785283159922	0.00576785136743794	0.00576785188275695	0.00576785418847326	0.00576785757887396	0.00576786101072746	0.00576786339847762	0.00576786395517463	0.00576786248454197	0.00576785952538513	0.00576785627019032	0.00576785422641931	0.00576785465920211	0.00576785794168418	0.00576786303314764	0.00576786738531158	0.00576786760607916	0.00576786111366212	0.00576784864947117	0.00576783663623587	0.0057678367326741	0.00576785814258008	0.00576789027514676	0.00576789091876391	0.00576783479205261	0.00576783206997847	0.00576792828443674	0.00576777788360642	0.00576795731868253	0.00576783703248086	0.00576776762635805	0.00576783703248086	0.00576795731868253	0.00576777788360641	0.00576792828443674	0.00576783206997847	0.00576783479205261	0.00576789091876391	0.00576789027514676	0.00576785814258008	0.0057678367326741	0.00576783663623587	0.00576784864947117	0.00576786111366212	0.00576786760607916	0.00576786738531158	0.00576786303314764	0.00576785794168418
flux1:	0.654810014864364	0.00601692003834434	0.00601691896851182	0.00601691955086753	0.0060169215717679	0.0060169243696495	0.00601692700825433	0.00601692855367733	0.00601692838779508	0.00601692646809649	0.0060169234406841	0.00601692053390376	0.00601691920592531	0.00601692058838787	0.00601692485410954	0.00601693072910666	0.00601693544800266	0.00601693547904939	0.00601692824513529	0.00601691469356383	0.00601690166400165	0.00601690133015523	0.00601692316556327	0.00601695603203407	0.00601695618005684	0.00601689789363138	0.00601689603387976	0.00601699684484584	0.00601684066405942	0.00601702864435516	0.00601690362364951	0.00601683131422967	0.00601690362364951	0.00601702864435516	0.00601684066405943	0.00601699684484584	0.00601689603387976	0.00601689789363138	0.00601695618005684	0.00601695603203407	0.00601692316556326	0.00601690133015523	0.00601690166400165	0.00601691469356383	0.00601692824513529	0.00601693547904939	0.00601693544800266	0.00601693072910666	0.00601692485410954
flux1:	0.655072463768117	0.00627119946999306	0.00627119880696328	0.00627119941684458	0.00627120106829883	0.00627120315934811	0.00627120488192948	0.00627120547684817	0.00627120451532291	0.00627120212259737	0.00627119905673222	0.00627119657622402	0.00627119607484825	0.00627119852913509	0.00627120388772577	0.00627121062218469	0.0062712157360394	0.00627121555421541	0.00627120751181113	0.00627119277881973	0.00627117863302218	0.00627117778148618	0.00627119997558327	0.00627123352455008	0.00627123313417063	0.00627117268288647	0.00627117180183223	0.00627127738020361	0.00627111539606591	0.00627131219507825	0.00627118240043826	0.00627110714360794	0.00627118240043826	0.00627131219507825	0.00627111539606591	0.00627127738020361	0.00627117180183224	0.00627117268288646	0.00627123313417062	0.00627123352455008	0.00627119997558327	0.00627117778148618	0.00627117863302218	0.00627119277881973	0.00627120751181113	0.00627121555421541	0.0062712157360394	0.00627121062218468	0.00627120388772577
flux1:	0.655334912671871	0.006530452750501	0.00653045249139732	0.00653045308063454	0.00653045427766166	0.00653045555545358	0.00653045625364664	0.00653045580781284	0.0065304539953553	0.00653045111966075	0.00653044805260258	0.00653044607566517	0.0065304465033136	0.00653045013713681	0.00653045668077775	0.00653046433382574	0.00653046985826666	0.00653046943472621	0.00653046051928222	0.0065304445208228	0.00653042917399473	0.00653042773381496	0.00653045023354903	0.00653048442215792	0.00653048345432459	0.00653042083321317	0.006530421039062	0.00653053153696823	0.00653036371657474	0.00653056958628926	0.00653043497328823	0.00653035672405314	0.00653043497328822	0.00653056958628926	0.00653036371657474	0.00653053153696823	0.006530421039062	0.00653042083321317	0.00653048345432459	0.00653048442215792	0.00653045023354903	0.00653042773381495	0.00653042917399473	0.0065304445208228	0.00653046051928222	0.00653046943472621	0.00653046985826666	0.00653046433382574	0.00653045668077775
flux1:	0.655597361575624	0.00679441807923986	0.00679441820717002	0.00679441872233129	0.00679441938441365	0.00679441975576864	0.00679441934056964	0.00679441778535431	0.0067944150862644	0.00679441173134299	0.00679440870542892	0.00679440730483447	0.00679440875070455	0.00679441365249468	0.00679442145189365	0.00679443006333305	0.00679443600077066	0.00679443530232714	0.00679442545478976	0.00679440812098952	0.00679439150801346	0.00679438942883638	0.00679441219797061	0.00679444699345565	0.00679444541276925	0.00679438061531683	0.00679438200464914	0.00679449755087852	0.00679432384808364	0.00679453901445984	0.00679439953162492	0.00679431824350752	0.00679439953162492	0.00679453901445983	0.00679432384808364	0.00679449755087852	0.00679438200464914	0.00679438061531683	0.00679444541276925	0.00679444699345565	0.0067944121979706	0.00679438942883638	0.00679439150801346	0.00679440812098952	0.00679442545478976	0.00679443530232714	0.00679443600077066	0.00679443006333304	0.00679442145189365
flux1:	0.655859810479377	0.0070628102074346	0.00706281069391667	0.00706281108046631	0.00706281113667889	0.00706281052685694	0.00706280893299513	0.00706280622421747	0.00706280262323512	0.00706279880529809	0.00706279586492594	0.00706279510466039	0.0070627976399734	0.00706280387444451	0.00706281297545084	0.00706282256396026	0.00706282890363053	0.00706282789458267	0.00706281706464839	0.00706279834390752	0.00706278042357604	0.00706277767931157	0.00706280070095515	0.00706283608172884	0.00706283385606236	0.0070627668724193	0.00706276952687455	0.0070628902226239	0.00706271057471281	0.0070629352335526	0.0070627908205917	0.0070627064451308	0.0070627908205917	0.0070629352335526	0.00706271057471281	0.0070628902226239	0.00706276952687455	0.0070627668724193	0.00706283385606236	0.00706283608172885	0.00706280070095515	0.00706277767931157	0.00706278042357604	0.00706279834390752	0.00706281706464839	0.00706282789458268	0.00706282890363054	0.00706282256396026	0.00706281297545085
flux1:	0.65612225938313	0.00733532051998483	0.0073353213283554	0.00733532153535387	0.00733532092951848	0.00733531928694799	0.00733531647641427	0.00733531259612819	0.00733530809824619	0.007335303843919	0.0073353010320333	0.00733530096295529	0.00733530463652815	0.00733531224088645	0.00733532266192618	0.00733533322408858	0.00733533994276981	0.00733533858712456	0.00733532673655213	0.00733530659936898	0.00733528735808801	0.00733528394991159	0.00733530722840313	0.00733534318464744	0.00733534028450617	0.00733527109971161	0.00733527508295239	0.00733540099807055	0.00733521532300252	0.00733544963635049	0.0073353002227517	0.00733521270913627	0.0073353002227517	0.00733544963635049	0.00733521532300252	0.00733540099807054	0.00733527508295239	0.00733527109971161	0.00733534028450617	0.00733534318464744	0.00733530722840313	0.00733528394991159	0.00733528735808801	0.00733530659936898	0.00733532673655213	0.00733533858712456	0.00733533994276982	0.00733533322408858	0.00733532266192619
flux1:	0.656384708286884	0.00761161722644644	0.00761161831606691	0.00761161830113566	0.00761161699668641	0.00761161429692979	0.00761161026143154	0.00761160521853858	0.00761159984776344	0.00761159519128709	0.00761159254555202	0.00761159320120503	0.00761159803559051	0.00761160701659865	0.00761161874707775	0.00761163025730114	0.00761163732067903	0.0076116355846673	0.00761162269048575	0.00761160113281777	0.00761158058759315	0.0076115765461306	0.00761160010817255	0.00761163664189545	0.00761163303955124	0.00761156163186649	0.00761156698696231	0.00761169815685077	0.00761150635123052	0.00761175044444345	0.00761159594853256	0.00761150524340042	0.00761159594853256	0.00761175044444345	0.00761150635123052	0.00761169815685077	0.00761156698696231	0.00761156163186649	0.00761163303955125	0.00761163664189545	0.00761160010817255	0.0076115765461306	0.00761158058759315	0.00761160113281777	0.00761162269048575	0.0076116355846673	0.00761163732067903	0.00761163025730114	0.00761161874707775
flux1:	0.656647157190637	0.00789134566436847	0.0078913469953759	0.0078913467296121	0.00789134471385076	0.00789134096253451	0.00789133572469388	0.00789132955431499	0.00789132335142457	0.00789131833126319	0.00789131588014095	0.00789131727296644	0.007891323261395	0.00789133359347604	0.00789134659325995	0.00789135900461037	0.00789136636922998	0.00789136422398434	0.00789135028142314	0.00789132732739792	0.00789130552793438	0.00789130091449973	0.00789132480946949	0.00789136193401608	0.00789135760246434	0.00789128394191354	0.00789129068927773	0.00789142711259792	0.00789122905051324	0.00789148301011802	0.00789132333864861	0.00789122938607426	0.00789132333864861	0.00789148301011802	0.00789122905051325	0.00789142711259791	0.00789129068927773	0.00789128394191354	0.00789135760246434	0.00789136193401608	0.00789132480946949	0.00789130091449973	0.00789130552793438	0.00789132732739792	0.00789135028142314	0.00789136422398434	0.00789136636922998	0.00789135900461037	0.00789134659325995
flux1:	0.65690960609439	0.00817412871754523	0.00817413025584024	0.00817412972834427	0.00817412701577833	0.00817412225025813	0.00817411586343411	0.00817410862504129	0.00817410164445213	0.008174096299504	0.00817409405848167	0.00817409617667878	0.00817410328101233	0.00817411490553651	0.00817412910556661	0.00817414235148917	0.0081741499671939	0.00817414739143749	0.00817413241640343	0.00817410812020665	0.00817408514997529	0.00817408005676303	0.00817410435615902	0.00817414209519142	0.0081741370069933	0.00817406105421006	0.00817406919021143	0.00817421082752733	0.00817400636036594	0.00817427023280318	0.008174105281136	0.00817400802282718	0.008174105281136	0.00817427023280319	0.00817400636036594	0.00817421082752733	0.00817406919021142	0.00817406105421005	0.0081741370069933	0.00817414209519142	0.00817410435615902	0.00817408005676303	0.00817408514997529	0.00817410812020665	0.00817413241640344	0.00817414739143749	0.0081741499671939	0.00817414235148917	0.0081741291055666
flux1:	0.657172054998143	0.0084595673510812	0.00845956907320719	0.00845956829488722	0.00845956492937785	0.00845955921896915	0.00845955176565745	0.00845954354003936	0.00845953584595637	0.00845953021160311	0.00845952817982196	0.00845953098508486	0.00845953913495496	0.00845955196080308	0.00845956726485656	0.0084595812617131	0.00845958907443977	0.00845958605702156	0.00845957008795207	0.00845954453474374	0.00845952051090836	0.00845951506008164	0.0084595398560974	0.00845957824208193	0.00845957236816529	0.00845949407363918	0.00845950356999283	0.00845965034344967	0.00845943930077761	0.00845971309209888	0.00845954274500853	0.00845944212072354	0.00845954274500852	0.00845971309209888	0.00845943930077761	0.00845965034344967	0.00845950356999283	0.00845949407363918	0.00845957236816529	0.00845957824208193	0.0084595398560974	0.00845951506008164	0.00845952051090836	0.00845954453474374	0.00845957008795207	0.00845958605702156	0.00845958907443977	0.00845958126171309	0.00845956726485656
flux1:	0.657434503901897	0.00874724126446574	0.0087472431620186	0.00874724216835843	0.00874723822386041	0.00874723166853994	0.00874722325738389	0.00874721414259162	0.00874720580466433	0.00874719990891789	0.00874719806645491	0.00874720149278827	0.00874721058604358	0.00874722449148271	0.00874724077902804	0.00874725542933454	0.0087472633841073	0.00874725992621401	0.00874724302515357	0.00874721633089523	0.00874719140302944	0.00874718574468812	0.00874721114794367	0.0087472502202087	0.00874724352870858	0.0087471628325171	0.00874717363653383	0.00874732543064061	0.00874710762218809	0.00874739129874357	0.00874721543186821	0.00874711138005846	0.00874721543186821	0.00874739129874357	0.00874710762218808	0.00874732543064061	0.00874717363653383	0.00874716283251709	0.00874724352870858	0.0087472502202087	0.00874721114794367	0.00874718574468812	0.00874719140302944	0.00874721633089523	0.00874724302515358	0.00874725992621402	0.00874726338410731	0.00874725542933454	0.00874724077902804
flux1:	0.65769695280565	0.00903670966313896	0.00903671174635542	0.00903671059887822	0.00903670617862556	0.00903669890619336	0.0090366896677216	0.00903667977420574	0.00903667086295633	0.00903666472297376	0.00903666302900538	0.00903666698277508	0.00903667688730344	0.00903669172314898	0.00903670885319244	0.00903672404940148	0.00903673209334805	0.00903672821022799	0.00903671046299828	0.00903668277311389	0.00903665712068893	0.0090366514297467	0.00903667756624382	0.00903671736869267	0.00903670982391555	0.00903662665601145	0.00903663869175736	0.0090367953553032	0.00903657057406343	0.00903686406418198	0.0090366825461079	0.00903657500478147	0.0090366825461079	0.00903686406418197	0.00903657057406344	0.0090367953553032	0.00903663869175736	0.00903662665601145	0.00903670982391555	0.00903671736869267	0.00903667756624382	0.0090366514297467	0.00903665712068893	0.00903668277311389	0.00903671046299828	0.00903672821022799	0.00903673209334805	0.00903672404940148	0.00903670885319244
flux1:	0.657959401709403	0.00932751214829274	0.00932751444849829	0.00932751323472475	0.00932750846880213	0.0093275006305829	0.00932749071186811	0.00932748015707504	0.00932747073938779	0.00932746435861636	0.00932746275065985	0.00932746711198019	0.00932747766890589	0.00932749326287949	0.00932751107864702	0.00932752670728622	0.00932753479249195	0.00932753051454011	0.00932751202990866	0.00932748351674883	0.00932745734542106	0.00932745181746824	0.00932747882487034	0.00932751940345101	0.00932751096504634	0.00932742524615233	0.00932743841653667	0.00932759976562928	0.00932736779203427	0.00932767098866035	0.00932748368360905	0.00932737259140233	0.00932748368360905	0.00932767098866035	0.00932736779203427	0.00932759976562928	0.00932743841653667	0.00932742524615234	0.00932751096504634	0.00932751940345101	0.00932747882487034	0.00932745181746825	0.00932745734542106	0.00932748351674883	0.00932751202990866	0.00932753051454011	0.00932753479249195	0.00932752670728622	0.00932751107864702
flux1:	0.658221850613157	0.00961916972390901	0.00961917229456515	0.00961917112634855	0.00961916616768223	0.0096191579329354	0.00961914749143819	0.0096191363941741	0.00961912652914467	0.00961911989533719	0.0096191182897147	0.00961912291520861	0.00961913394339619	0.00961915010552703	0.00961916843977998	0.00961918438573545	0.00961919247175145	0.0096191878448281	0.00961916875262179	0.00961913961175087	0.00961911314853177	0.00961910799480414	0.00961913601817221	0.00961917741822009	0.00961916804063646	0.00961907968377607	0.00961909387354909	0.00961925969572084	0.00961902030281374	0.0096193330670303	0.00961913983809078	0.0096190251355274	0.00961913983809079	0.0096193330670303	0.00961902030281374	0.00961925969572084	0.00961909387354909	0.00961907968377608	0.00961916804063646	0.00961917741822009	0.00961913601817221	0.00961910799480414	0.00961911314853177	0.00961913961175086	0.00961916875262179	0.0096191878448281	0.00961919247175146	0.00961918438573545	0.00961916843977998
flux1:	0.65848429951691	0.00991118591928976	0.00991118883545803	0.00991118784567584	0.00991118286457721	0.00991117441386691	0.00991116361078659	0.00991115208568118	0.00991114182111374	0.00991113490541233	0.00991113319902254	0.00991113792591978	0.00991114922764545	0.00991116575650608	0.00991118443725201	0.00991120058797309	0.00991120864380681	0.00991120372869672	0.00991118417685247	0.00991115462223256	0.00991112810967293	0.00991112355128896	0.00991115273843215	0.00991119500200823	0.00991118463430117	0.00991109354696757	0.0099111086265735	0.0099112786858567	0.00991103164533909	0.00991135381066941	0.00991115452349536	0.0099110361544026	0.00991115452349536	0.00991135381066941	0.00991103164533909	0.0099112786858567	0.0099111086265735	0.00991109354696757	0.00991118463430117	0.00991119500200823	0.00991115273843215	0.00991112355128896	0.00991112810967293	0.00991115462223256	0.00991118417685247	0.00991120372869672	0.00991120864380681	0.00991120058797309	0.00991118443725201
flux1:	0.658746748420663	0.0102030480245944	0.0102030513807317	0.0102030507184168	0.0102030458959044	0.0102030374137534	0.0102030264072459	0.0102030145596529	0.0102030039294628	0.010202996686695	0.0102029947601057	0.0102029994115699	0.0102030107791575	0.0102030274686768	0.0102030463250126	0.0102030625744141	0.0102030705798533	0.0102030654508112	0.0102030456014085	0.0102030158596059	0.0102029895491755	0.0102029858108393	0.010203016307457	0.0102030594708073	0.0102030480568505	0.0102029541437875	0.0102029699739787	0.0102031440168108	0.010202889105803	0.0102032204831519	0.0102030150100223	0.0102028929230678	0.0102030150100223	0.0102032204831519	0.010202889105803	0.0102031440168108	0.0102029699739787	0.0102029541437875	0.0102030480568505	0.0102030594708073	0.010203016307457	0.0102029858108393	0.0102029895491754	0.0102030158596059	0.0102030456014085	0.0102030654508112	0.0102030705798533	0.0102030625744141	0.0102030463250126
flux1:	0.659009197324416	0.0104942284361598	0.0104942323422672	0.0104942321663658	0.0104942276865783	0.0104942193537839	0.010494208292426	0.0104941962140786	0.0104941852368122	0.0104941776070758	0.010494175328875	0.0104941797203793	0.0104941909435384	0.0104942075900973	0.0104942264579097	0.0104942427097605	0.0104942506559155	0.0104942453982905	0.0104942254226612	0.0104941957262522	0.0104941698711357	0.010494167174532	0.0104941991193367	0.0104942432105932	0.0104942306897265	0.0104941338562654	0.010494150293348	0.0104943280551291	0.0104940650634471	0.010494405446514	0.0104941936706375	0.0104940678209439	0.0104941936706375	0.010494405446514	0.0104940650634471	0.0104943280551291	0.010494150293348	0.0104941338562654	0.0104942306897265	0.0104942432105932	0.0104941991193367	0.010494167174532	0.0104941698711357	0.0104941957262522	0.0104942254226612	0.0104942453982905	0.0104942506559155	0.0104942427097605	0.0104942264579097
flux1:	0.65927164622817	0.0107841861076537	0.0107841906839116	0.0107841911559529	0.0107841871980343	0.0107841791840579	0.0107841682009337	0.0107841559666354	0.0107841446452546	0.0107841365567903	0.0107841337890574	0.0107841377355609	0.0107841486091193	0.0107841650186135	0.0107841837458645	0.010784199916476	0.0107842078054641	0.0107842025124465	0.0107841825855084	0.0107841531659065	0.0107841280134719	0.0107841265705967	0.0107841600906108	0.0107842051278435	0.0107841914359695	0.0107840915918361	0.0107841084933852	0.0107842897054765	0.0107840184431996	0.0107843676141733	0.0107841494341022	0.0107840197848912	0.0107841494341022	0.0107843676141733	0.0107840184431996	0.0107842897054764	0.0107841084933852	0.0107840915918361	0.0107841914359695	0.0107842051278435	0.0107841600906108	0.0107841265705967	0.0107841280134719	0.0107841531659065	0.0107841825855084	0.0107842025124465	0.0107842078054641	0.010784199916476	0.0107841837458645
flux1:	0.659534095131923	0.011072368102403	0.0110723734725358	0.0110723747485812	0.0110723714784689	0.0110723639343203	0.0110723531420748	0.0110723408076509	0.0110723291306546	0.0110723205039263	0.0110723171086104	0.0110723204322334	0.0110723307639223	0.0110723467584695	0.011072365209812	0.011072381229876	0.0110723890736216	0.0110723838422046	0.0110723641362145	0.011072335216176	0.0110723110003939	0.0110723110070743	0.0110723462132885	0.0110723922030034	0.0110723772741187	0.0110722743375973	0.0110722915684496	0.0110724759653774	0.0110721962704606	0.0110725540057887	0.0110723293397994	0.0110721958640143	0.0110723293397994	0.0110725540057887	0.0110721962704606	0.0110724759653774	0.0110722915684496	0.0110722743375973	0.0110723772741187	0.0110723922030034	0.0110723462132885	0.0110723110070743	0.0110723110003939	0.011072335216176	0.0110723641362145	0.0110723838422046	0.0110723890736216	0.011072381229876	0.011072365209812
flux1:	0.659796544035676	0.0113582112415332	0.0113582175252438	0.0113582197475508	0.0113582173101186	0.0113582103621399	0.0113581998492988	0.011358187450956	0.0113581753948284	0.0113581661476499	0.0113581619935777	0.0113581645314295	0.0113581741493663	0.0113581895733443	0.0113582076338443	0.0113582234493164	0.0113582312674903	0.0113582261937908	0.0113582068717492	0.0113581786578448	0.0113581555919493	0.0113581572218055	0.0113581942053722	0.011358241141526	0.0113582249096496	0.0113581188119665	0.0113581362502786	0.0113583235768886	0.011358035322559	0.0113584013985782	0.0113581701888703	0.0113580328707243	0.0113581701888703	0.0113584013985782	0.011358035322559	0.0113583235768886	0.0113581362502786	0.0113581188119666	0.0113582249096496	0.011358241141526	0.0113581942053722	0.0113581572218055	0.0113581555919493	0.0113581786578448	0.0113582068717492	0.0113582261937909	0.0113582312674903	0.0113582234493164	0.0113582076338443
flux1:	0.660058992939429	0.0116411438418809	0.011641151146776	0.0116411544356457	0.0116411529476548	0.0116411466925659	0.0116411365213457	0.0116411240765056	0.0116411116093929	0.0116411016628654	0.0116410966330492	0.0116410982448388	0.0116411070043516	0.0116411217294829	0.01164113930727	0.0116411548792458	0.0116411626964215	0.011641157870547	0.0116411390795216	0.0116411117548738	0.0116410900245562	0.0116410934236406	0.011641132252755	0.0116411801163343	0.0116411625177723	0.0116410532075392	0.0116410707506832	0.0116412607689834	0.0116409638706597	0.0116413380688703	0.0116411002854375	0.0116409591218364	0.0116411002854375	0.0116413380688703	0.0116409638706597	0.0116412607689834	0.0116410707506832	0.0116410532075392	0.0116411625177723	0.0116411801163343	0.011641132252755	0.0116410934236406	0.0116410900245562	0.0116411117548738	0.0116411390795216	0.011641157870547	0.0116411626964215	0.0116411548792458	0.01164113930727
flux1:	0.660321441843183	0.0119205875369667	0.0119205959504488	0.0119206003967429	0.0119205999410166	0.0119205944425185	0.0119205846482672	0.0119205721578446	0.0119205592442777	0.0119205485292394	0.0119205425281171	0.0119205431031691	0.0119205508926334	0.0119205648218718	0.0119205818495933	0.0119205971531849	0.0119206049953388	0.0119206004960258	0.0119205823606795	0.0119205560782693	0.0119205358356822	0.0119205411180118	0.0119205818356035	0.0119206305947858	0.0119206115706444	0.0119204990181896	0.011920516588255	0.0119207090836852	0.0119204035051642	0.0119207856169439	0.0119205412609762	0.0119203962627657	0.0119205412609762	0.0119207856169439	0.0119204035051642	0.0119207090836852	0.011920516588255	0.0119204990181896	0.0119206115706444	0.0119206305947858	0.0119205818356035	0.0119205411180118	0.0119205358356822	0.0119205560782693	0.0119205823606795	0.0119206004960258	0.0119206049953388	0.0119205971531849	0.0119205818495934
flux1:	0.660583890746936	0.0121959591736752	0.0121959687553058	0.0121959744140944	0.0121959750352757	0.0121959703224224	0.0121959609147308	0.0121959483667335	0.0121959349731393	0.0121959234367772	0.0121959163970022	0.0121959158603152	0.0121959226057065	0.0121959356757415	0.0121959521107595	0.0121959671330355	0.0121959750235661	0.0121959709128434	0.0121959535294595	0.0121959284062951	0.0121959097651179	0.0121959170092793	0.0121959596316022	0.0121960092424876	0.0121959887413314	0.0121958729427383	0.012195890491408	0.012196085278289	0.0121957710369614	0.0121961608675257	0.0121959099742166	0.0121957611672093	0.0121959099742166	0.0121961608675257	0.0121957710369614	0.012196085278289	0.0121958904914079	0.0121958729427383	0.0121959887413314	0.0121960092424876	0.0121959596316022	0.0121959170092793	0.0121959097651179	0.0121959284062951	0.0121959535294595	0.0121959709128434	0.0121959750235661	0.0121959671330355	0.0121959521107595
flux1:	0.660846339650689	0.012466672776658	0.0124666835514891	0.0124666904372416	0.0124666921394096	0.0124666882068554	0.0124666791722766	0.0124666665465148	0.0124666526471932	0.0124666402594387	0.0124666321478375	0.0124666304648559	0.0124666361327849	0.012466648315042	0.0124666641383795	0.0124666788754916	0.0124666868309695	0.0124666831491155	0.0124666665804078	0.0124666426928213	0.0124666257246016	0.0124666349715665	0.0124666794877361	0.012466729895608	0.0124667078761416	0.0124665888568116	0.0124666063693986	0.0124668032953338	0.0124664804662177	0.0124668778376636	0.012466620478311	0.0124664679040546	0.012466620478311	0.0124668778376636	0.0124664804662177	0.0124668032953338	0.0124666063693986	0.0124665888568116	0.0124667078761416	0.012466729895608	0.0124666794877361	0.0124666349715665	0.0124666257246016	0.0124666426928213	0.0124666665804078	0.0124666831491154	0.0124666868309695	0.0124666788754916	0.0124666641383795
flux1:	0.661108788554442	0.0127321415718697	0.0127321535252034	0.0127321616088578	0.0127321643551725	0.0127321611652917	0.0127321524715045	0.0127321397451181	0.012732125328317	0.012732112087636	0.0127321029099803	0.0127321000898038	0.0127321046888651	0.0127321159889612	0.0127321312030711	0.0127321456567387	0.0127321536826283	0.0127321504436942	0.012732134714669	0.0127321120949706	0.0127320968269079	0.0127321080791471	0.0127321544516313	0.0127322055926776	0.0127321820263186	0.0127320598438866	0.012732077342336	0.012732276291372	0.0127319450097909	0.0127323497630865	0.0127320860463996	0.012731929762656	0.0127320860463996	0.0127323497630865	0.0127319450097909	0.012732276291372	0.012732077342336	0.0127320598438865	0.0127321820263186	0.0127322055926776	0.0127321544516313	0.0127321080791471	0.0127320968269079	0.0127321120949706	0.012732134714669	0.0127321504436942	0.0127321536826283	0.0127321456567387	0.0127321312030711
flux1:	0.661371237458196	0.0129917800600683	0.0129917931340337	0.0129918023421749	0.0129918060566051	0.0129918035433666	0.012991795144523	0.012991782297973	0.0129917673716686	0.0129917533098715	0.012991743114156	0.0129917392109807	0.0129917427913311	0.0129917532470169	0.0129917678725144	0.0129917820460832	0.0129917901326927	0.0129917873208529	0.0129917724159541	0.0129917510506222	0.0129917374649028	0.0129917506868347	0.012991798852864	0.0129918506562639	0.0129918255294722	0.0129917002759153	0.0129917178206095	0.012991918715004	0.0129915791777756	0.0129919911736019	0.0129917212461519	0.0129915613270653	0.0129917212461519	0.0129919911736018	0.0129915791777756	0.012991918715004	0.0129917178206095	0.0129917002759153	0.0129918255294722	0.0129918506562639	0.012991798852864	0.0129917506868347	0.0129917374649028	0.0129917510506222	0.0129917724159541	0.0129917873208529	0.0129917901326927	0.0129917820460832	0.0129917678725144
flux1:	0.661633686361949	0.0132450061305641	0.0132450202228032	0.0132450304390624	0.0132450350101276	0.0132450330844976	0.0132450249274151	0.0132450119505431	0.0132449965475307	0.0132449817332647	0.0132449706112479	0.0132449657239158	0.0132449683750825	0.0132449780527869	0.0132449921243403	0.0132450060186618	0.0132450141375794	0.0132450117045447	0.0132449975662701	0.0132449773957965	0.0132449654305278	0.01324498055028	0.0132450304240993	0.0132450828143622	0.013245056130592	0.013244927933397	0.0132449456236425	0.0132451484241345	0.0132448008891911	0.013245220007579	0.0132449440533611	0.0132447805893038	0.0132449440533611	0.013245220007579	0.0132448008891911	0.0132451484241345	0.0132449456236425	0.013244927933397	0.013245056130592	0.0132450828143622	0.0132450304240993	0.01324498055028	0.0132449654305278	0.0132449773957965	0.0132449975662701	0.0132450117045447	0.0132450141375794	0.0132450060186618	0.0132449921243403
flux1:	0.661896135265702	0.0134912432049915	0.0134912581696238	0.0134912692382789	0.0134912745246121	0.0134912730811617	0.013491265111961	0.0134912520097024	0.013491236191629	0.0134912207322698	0.0134912088191174	0.0134912030887445	0.0134912049357534	0.0134912139259137	0.0134912274875404	0.0134912410969363	0.0134912491981993	0.0134912470618895	0.0134912335910045	0.0134912145114484	0.0134912040631728	0.0134912209755824	0.0134912724514337	0.0134913253508606	0.0134912971320104	0.0134911661542958	0.0134911841274137	0.0134913888319465	0.0134910336163596	0.0134914597551152	0.0134911779942176	0.0134910110913137	0.0134911779942176	0.0134914597551152	0.0134910336163596	0.0134913888319465	0.0134911841274137	0.0134911661542958	0.0134912971320104	0.0134913253508606	0.0134912724514337	0.0134912209755824	0.0134912040631728	0.0134912145114484	0.0134912335910045	0.0134912470618895	0.0134912491981993	0.0134912410969363	0.0134912274875404
flux1:	0.662158584169456	0.0137299224004053	0.0137299380513075	0.0137299497829325	0.0137299556203606	0.0137299545446763	0.0137299467154287	0.0137299335127735	0.0137299173727861	0.0137299014145278	0.0137298888864924	0.0137298824922392	0.0137298836902382	0.0137298921016648	0.0137299052017116	0.0137299185102905	0.0137299265205063	0.0137299245651295	0.0137299116225421	0.0137298934887732	0.0137298844164787	0.0137299029872019	0.0137299559428921	0.0137300092740242	0.0137299795612775	0.0137298460008018	0.0137298644297972	0.0137300710707016	0.0137297085471406	0.0137301416190943	0.0137298543055052	0.0137296840848417	0.0137298543055052	0.0137301416190943	0.0137297085471406	0.0137300710707016	0.0137298644297972	0.0137298460008018	0.0137299795612775	0.0137300092740242	0.0137299559428921	0.0137299029872019	0.0137298844164787	0.0137298934887732	0.0137299116225421	0.0137299245651295	0.0137299265205063	0.0137299185102905	0.0137299052017116
flux1:	0.662421033073209	0.0139604847006022	0.0139605008168962	0.0139605129957797	0.0139605192055203	0.0139605183819603	0.0139605106569005	0.0139604974027287	0.0139604810664858	0.013960464792516	0.013960451862685	0.0139604450158312	0.0139604457434613	0.013960453697037	0.0139604663831413	0.0139604793617231	0.013960487183321	0.0139604852609442	0.0139604726712322	0.0139604553017735	0.013960447432253	0.0139604675028122	0.0139605218036964	0.0139605754916134	0.0139605443455829	0.0139604084326139	0.0139604275224517	0.013960636162157	0.0139602667538681	0.0139607066830331	0.0139604141016426	0.0139602406981902	0.0139604141016426	0.0139607066830331	0.0139602667538681	0.013960636162157	0.0139604275224517	0.0139604084326139	0.0139605443455829	0.0139605754916134	0.0139605218036964	0.0139604675028122	0.013960447432253	0.0139604553017735	0.0139604726712322	0.0139604852609442	0.013960487183321	0.0139604793617231	0.0139604663831413
flux1:	0.662683481976962	0.0141823831242054	0.0141823994577097	0.0141824118506517	0.0141824182481551	0.0141824175674713	0.0141824099283489	0.0141823966978279	0.0141823803227049	0.0141823639494549	0.014182350861703	0.0141823437982742	0.0141823442501039	0.0141823518721499	0.0141823641864852	0.014182376790359	0.0141823843021004	0.0141823822357312	0.014182369792239	0.0141823529755498	0.0141823461099033	0.014182367503458	0.0141824230066549	0.0141824769809928	0.0141824444811116	0.0141823064751729	0.0141823264577435	0.0141825371831392	0.0141821613575871	0.0141826080743521	0.0141823105372392	0.014182134098513	0.0141823105372392	0.0141826080743521	0.0141821613575871	0.0141825371831392	0.0141823264577435	0.0141823064751729	0.0141824444811116	0.0141824769809928	0.0141824230066549	0.014182367503458	0.0141823461099033	0.0141823529755498	0.014182369792239	0.0141823822357312	0.0141823843021004	0.014182376790359	0.0141823641864852
flux1:	0.662945930880715	0.0143950848777833	0.0143951011620571	0.0143951135280649	0.0143951199319845	0.0143951192983287	0.0143951117485227	0.0143950986438318	0.0143950824162549	0.0143950661878197	0.0143950532091971	0.0143950461814689	0.0143950465598586	0.0143950539755182	0.0143950659506064	0.0143950781183082	0.0143950851771202	0.0143950827652457	0.0143950702365974	0.0143950537385715	0.0143950476596005	0.0143950701872011	0.0143951267458459	0.014395180942418	0.0143951471855504	0.0143950073711108	0.014395028499021	0.0143952414146496	0.0143948596760106	0.0143953131115356	0.0143950109536526	0.0143948316381538	0.0143950109536526	0.0143953131115356	0.0143948596760106	0.0143952414146496	0.014395028499021	0.0143950073711108	0.0143951471855504	0.014395180942418	0.0143951267458459	0.0143950701872011	0.0143950476596005	0.0143950537385715	0.0143950702365974	0.0143950827652457	0.0143950851771202	0.0143950781183082	0.0143950659506064
flux1:	0.663208379784469	0.0145980734820687	0.0145980894425719	0.0145981015429147	0.0145981077836797	0.0145981071205535	0.0145980996876424	0.0145980868368903	0.0145980709678371	0.014598055148765	0.0145980425606404	0.0145980358279055	0.0145980363346944	0.0145980436616799	0.0145980553170264	0.0145980669702665	0.0145980734143997	0.014598070436858	0.0145980575746653	0.0145980411470672	0.0145980356272678	0.0145980590943319	0.0145981165616786	0.0145981709236034	0.0145981360218867	0.0145979947030994	0.0145980172424742	0.0145982324627798	0.0145978453435243	0.0145983054235375	0.0145979989979278	0.0145978169734135	0.0145979989979279	0.0145983054235375	0.0145978453435243	0.0145982324627798	0.0145980172424742	0.0145979947030994	0.0145981360218867	0.0145981709236034	0.0145981165616786	0.0145980590943319	0.0145980356272678	0.0145980411470672	0.0145980575746653	0.014598070436858	0.0145980734143997	0.0145980669702665	0.0145980553170264
flux1:	0.663470828688222	0.0147908508592485	0.0147908662240658	0.0147908778321209	0.0147908837596075	0.0147908830143743	0.01479087575095	0.0147908633052571	0.0147908480240752	0.0147908328908203	0.0147908209791679	0.0147908147981922	0.0147908156266107	0.0147908229696392	0.0147908343093961	0.0147908453542063	0.0147908510076423	0.0147908472326353	0.0147908337801201	0.0147908171696366	0.014790811979476	0.0147908361922237	0.014790894425416	0.0147909489036837	0.0147909129816435	0.0147907704762872	0.0147907946988108	0.014791012339714	0.0147906203915448	0.0147910870297668	0.0147907767024693	0.014790592144104	0.0147907767024693	0.0147910870297668	0.0147906203915448	0.014791012339714	0.0147907946988108	0.0147907704762872	0.0147909129816435	0.0147909489036837	0.014790894425416	0.0147908361922237	0.014790811979476	0.0147908171696366	0.0147908337801201	0.0147908472326353	0.0147908510076423	0.0147908453542063	0.0147908343093961
flux1:	0.663733277591975	0.0149729393692816	0.014972953879816	0.0149729647901501	0.0149729702799987	0.0149729694266683	0.0149729624092911	0.0149729505381224	0.014972936084917	0.0149729219163307	0.0149729109616024	0.0149729055772145	0.0149729069044109	0.014972914350611	0.0149729253624178	0.0149729356915161	0.0149729403694874	0.0149729355614794	0.014972921262686	0.0149729042202413	0.0149728991363906	0.0149729239079782	0.0149729827713308	0.0149730373247673	0.0149730005157914	0.0149728571486005	0.0149728833230603	0.0149731034931553	0.0149727072775987	0.0149731803690389	0.0149728665138403	0.0149726796022863	0.0149728665138403	0.0149731803690389	0.0149727072775987	0.0149731034931553	0.0149728833230603	0.0149728571486005	0.0149730005157914	0.0149730373247673	0.0149729827713308	0.0149729239079782	0.0149728991363906	0.0149729042202413	0.014972921262686	0.0149729355614794	0.0149729403694874	0.0149729356915161	0.0149729253624178
flux1:	0.663995726495728	0.0151438837833084	0.0151438972043437	0.0151439072405145	0.0151439121987282	0.0151439112388314	0.0151439045651398	0.0151438934500863	0.0151438800670217	0.0151438671343194	0.0151438574013712	0.0151438530376243	0.0151438550181574	0.0151438626336777	0.015143873288757	0.0151438827850606	0.0151438863004767	0.0151438802286757	0.0151438648379105	0.0151438471278797	0.0151438419410788	0.0151438670971886	0.0151439264648505	0.0151439810594727	0.0151439435017565	0.0151437995973607	0.0151438279809844	0.0151440507726771	0.0151436508516344	0.0151441302660098	0.0151438132592152	0.0151436241787208	0.0151438132592152	0.0151441302660098	0.0151436508516344	0.0151440507726771	0.0151438279809844	0.0151437995973607	0.0151439435017565	0.0151439810594727	0.0151439264648505	0.0151438670971886	0.0151438419410788	0.0151438471278797	0.0151438648379105	0.0151438802286757	0.0151438863004767	0.0151438827850606	0.015143873288757
flux1:	0.664258175399482	0.0153032531824195	0.0153032653109859	0.0153032743316294	0.0153032786971938	0.0153032776586855	0.0153032714427943	0.0153032612701014	0.0153032491920316	0.0153032377487112	0.0153032294772559	0.0153032263295708	0.0153032290901713	0.0153032369181462	0.0153032471726627	0.0153032557138073	0.0153032578843271	0.0153032503314065	0.0153032336225298	0.0153032150314862	0.0153032095537346	0.0153032349374104	0.0153032946953095	0.0153033493031004	0.0153033111352099	0.0153031670109249	0.0153031978408144	0.0153034233217276	0.015303020248299	0.0153035058238269	0.0153031860392141	0.0153029949757575	0.0153031860392141	0.0153035058238269	0.015303020248299	0.0153034233217276	0.0153031978408144	0.0153031670109249	0.0153033111352099	0.0153033493031004	0.0153032946953095	0.0153032349374103	0.0153032095537346	0.0153032150314862	0.0153032336225298	0.0153032503314065	0.0153032578843271	0.0153032557138073	0.0153032471726627
flux1:	0.664520624303235	0.0154506427703766	0.0154506534429233	0.0154506613457953	0.0154506650911858	0.0154506640254431	0.0154506583918751	0.0154506493441007	0.0154506387889979	0.015450629061198	0.0154506224572344	0.0154506206858839	0.0154506243217115	0.0154506323816673	0.0154506421792784	0.0154506496429438	0.0154506502983909	0.015450641069087	0.0154506228442785	0.0154506031889289	0.015450597259728	0.0154506227352795	0.0154506827822939	0.015450737379456	0.0154506987356785	0.0154505546944034	0.0154505881793736	0.0154508163843375	0.0154504106942203	0.015450902232025	0.0154505800361419	0.0154503871756868	0.0154505800361419	0.015450902232025	0.0154504106942203	0.0154508163843375	0.0154505881793736	0.0154505546944034	0.0154506987356785	0.015450737379456	0.0154506827822939	0.0154506227352795	0.015450597259728	0.0154506031889289	0.0154506228442784	0.015450641069087	0.0154506502983909	0.0154506496429438	0.0154506421792784
flux1:	0.664783073206988	0.0155856755893062	0.0155856846867868	0.0155856914105565	0.0155856945401311	0.0155856935172358	0.0155856885937301	0.0155856808409816	0.0155856720006525	0.0155856641784266	0.0155856594070469	0.0155856591322682	0.0155856637048133	0.0155856719935124	0.015585681268971	0.0155856875387559	0.0155856865285425	0.0155856754577594	0.0155856555553967	0.0155856346893935	0.0155856281808089	0.0155856536366566	0.0155857138849922	0.0155857684497737	0.0155857294554413	0.0155855857789216	0.0155856220920417	0.0155858530159742	0.0155854452197157	0.0155859424790681	0.0155856182270188	0.0155854237539311	0.0155856182270188	0.0155859424790681	0.0155854452197158	0.0155858530159742	0.0155856220920417	0.0155855857789216	0.0155857294554413	0.0155857684497737	0.0155857138849922	0.0155856536366566	0.0155856281808089	0.0155856346893935	0.0155856555553967	0.0155856754577594	0.0155856865285425	0.0155856875387559	0.015585681268971
flux1:	0.665045522110741	0.0157080041279277	0.0157080115785312	0.0157080171022629	0.0157080196486757	0.0157080187512809	0.0157080146609007	0.0157080083521353	0.0157080013837148	0.0157079956136524	0.0157079927935622	0.0157079940925012	0.0157079996291898	0.0157080081228291	0.0157080168064334	0.0157080217779846	0.0157080189781971	0.0157080059382625	0.0157079842395854	0.0157079620589495	0.0157079548793146	0.0157079802296973	0.0157080406044968	0.0157080951147051	0.0157080558816886	0.015707912824397	0.0157079520965126	0.0157081856884605	0.0157077762648146	0.0157082789593956	0.0157079529912414	0.0157077570869123	0.0157079529912414	0.0157082789593956	0.0157077762648146	0.0157081856884605	0.0157079520965126	0.015707912824397	0.0157080558816886	0.0157080951147051	0.0157080406044968	0.0157079802296973	0.0157079548793146	0.0157079620589495	0.0157079842395854	0.0157080059382625	0.0157080189781971	0.0157080217779846	0.0157080168064334
flux1:	0.665307971014495	0.015817311812511	0.0158173175919183	0.0158173219323217	0.0158173239512156	0.0158173232673923	0.0158173201204072	0.0158173153752891	0.0158173103939649	0.0158173067735311	0.0158173059735288	0.0158173088791219	0.0158173153745865	0.0158173240321919	0.015817332054823	0.0158173356418989	0.0158173309617036	0.0158173158684472	0.0158172923027299	0.0158172687496795	0.0158172608458243	0.0158172860313426	0.0158173464695883	0.0158174008999307	0.0158173615225002	0.015817219306368	0.0158172616208468	0.0158174977794211	0.0158170871700168	0.0158175949653606	0.0158172676032372	0.0158170704449466	0.0158172676032372	0.0158175949653606	0.0158170871700168	0.0158174977794211	0.0158172616208468	0.015817219306368	0.0158173615225002	0.0158174008999307	0.0158173464695883	0.0158172860313426	0.0158172608458243	0.0158172687496795	0.0158172923027299	0.0158173158684472	0.0158173309617036	0.0158173356418989	0.015817332054823
flux1:	0.665570419918248	0.0159133143714925	0.0159133185006896	0.015913321707359	0.0159133232707057	0.0159133228862325	0.0159133207722712	0.0159133176740603	0.0159133147474276	0.0159133133213011	0.0159133145588618	0.0159133190606609	0.0159133264795577	0.0159133352473442	0.0159133425457968	0.0159133446859372	0.0159133380729837	0.0159133208903579	0.0159132954383709	0.0159132705034201	0.015913261861371	0.0159132868483973	0.0159133472972045	0.015913401616608	0.0159133621678474	0.0159132209780528	0.0159132663669587	0.0159135049373457	0.0159130935428245	0.015913606055053	0.0159132776010803	0.0159130793611276	0.0159132776010803	0.015913606055053	0.0159130935428245	0.0159135049373457	0.0159132663669587	0.0159132209780528	0.0159133621678474	0.015913401616608	0.0159133472972045	0.0159132868483973	0.015913261861371	0.0159132705034201	0.0159132954383709	0.0159133208903579	0.0159133380729837	0.0159133446859372	0.0159133425457968
flux1:	0.665832868822001	0.0159957610654858	0.0159957636063143	0.0159957657553004	0.0159957669438414	0.0159957669344399	0.015995765915406	0.0159957645053003	0.0159957636496609	0.0159957644082523	0.0159957676502547	0.0159957736970996	0.0159957819782627	0.0159957907946822	0.0159957973169676	0.0159957979764533	0.0159957894209945	0.0159957701640161	0.0159957428596339	0.0159957165818957	0.0159957072260612	0.015995732005093	0.0159957924195235	0.0159958465885904	0.0159958071175382	0.0159956670995198	0.0159957155413649	0.0159959563140384	0.0159955444917659	0.0159960612876823	0.0159957320227099	0.0159955328678268	0.0159957320227099	0.0159960612876823	0.0159955444917659	0.0159959563140384	0.015995715541365	0.0159956670995198	0.0159958071175382	0.0159958465885903	0.0159957924195235	0.015995732005093	0.0159957072260612	0.0159957165818957	0.0159957428596339	0.0159957701640161	0.0159957894209945	0.0159957979764533	0.0159957973169676
flux1:	0.666095317725754	0.0160644357753021	0.0160644368240674	0.0160644380102254	0.0160644389055224	0.0160644393295464	0.0160644394337493	0.0160644397070311	0.016064440885849	0.0160644437660674	0.0160644489315921	0.0160644564359414	0.0160644654976035	0.0160644742987598	0.0160644800090608	0.0160644791868722	0.0160644687243705	0.0160644474602316	0.0160644183901198	0.0160643908558279	0.0160643808467487	0.0160644054298315	0.0160644657703743	0.0160645197391306	0.0160644802687911	0.0160643415266108	0.0160643929457804	0.0160646356569776	0.0160642237203717	0.0160647443189303	0.0160644145021328	0.0160642145931834	0.0160644145021328	0.0160647443189303	0.0160642237203717	0.0160646356569776	0.0160643929457804	0.0160643415266108	0.0160644802687911	0.0160645197391306	0.0160644657703743	0.0160644054298315	0.0160643808467487	0.0160643908558279	0.0160644183901198	0.0160644474602316	0.0160644687243705	0.0160644791868722	0.0160644800090608
flux1:	0.666357766629508	0.0161191579415259	0.0161191576210992	0.0161191579497295	0.0161191586263557	0.0161191595184212	0.0161191607363048	0.0161191626405404	0.0161191657651582	0.0161191706533773	0.0161191776183997	0.0161191864620471	0.0161191962077991	0.0161192049328941	0.0161192098158634	0.0161192075463925	0.0161191952584514	0.0161191721057287	0.0161191414071243	0.0161191127464603	0.0161191021772609	0.016119126594643	0.0161191868245298	0.0161192405306095	0.0161192010569468	0.0161190636530755	0.0161191179209578	0.0161193622549178	0.0161189504743789	0.0161194743495016	0.016119144218805	0.0161189437107664	0.016119144218805	0.0161194743495016	0.0161189504743789	0.0161193622549178	0.0161191179209578	0.0161190636530755	0.0161192010569468	0.0161192405306095	0.0161191868245298	0.016119126594643	0.0161191021772609	0.0161191127464603	0.0161191414071243	0.0161191721057287	0.0161191952584514	0.0161192075463925	0.0161192098158634
flux1:	0.666620215533261	0.0161597833501674	0.0161597818011025	0.0161597813794385	0.0161597818978287	0.0161597832638086	0.0161597855455767	0.0161597889810092	0.0161597939136029	0.0161598006506666	0.0161598092543735	0.0161598192952134	0.0161598296203434	0.0161598382168185	0.0161598422809457	0.0161598386352754	0.0161598246488065	0.016159799774779	0.0161597676314605	0.0161597380138441	0.016159727005577	0.0161597513017898	0.0161598113843105	0.0161598647517033	0.0161598252436931	0.0161596892002386	0.0161597461380285	0.0161599917309263	0.0161595803362944	0.0161601069209541	0.016159776694245	0.016159575736451	0.016159776694245	0.0161601069209541	0.0161595803362944	0.0161599917309263	0.0161597461380285	0.0161596892002386	0.0161598252436931	0.0161598647517033	0.0161598113843105	0.0161597513017898	0.016159727005577	0.0161597380138441	0.0161597676314605	0.016159799774779	0.0161598246488065	0.0161598386352754	0.0161598422809457
flux1:	0.666882664437014	0.0161862047599096	0.0161862021311512	0.0161862010602473	0.016186201460681	0.0161862032744101	0.0161862065297287	0.0161862113518811	0.0161862179105164	0.0161862262985191	0.0161862363509018	0.016186247430357	0.0161862582281977	0.0161862666562551	0.0161862699360772	0.0161862650217066	0.0161862495063261	0.0161862231224953	0.016186189759115	0.0161861593871761	0.016186148083289	0.016186172312864	0.016186232208852	0.0161862851473144	0.0161862455480818	0.0161861108494222	0.0161861702325074	0.0161864166779542	0.0161860058623629	0.0161865345538121	0.016186204430852	0.016186003167475	0.016186204430852	0.0161865345538121	0.0161860058623629	0.0161864166779542	0.0161861702325074	0.0161861108494222	0.0161862455480818	0.0161862851473144	0.016186232208852	0.016186172312864	0.016186148083289	0.0161861593871761	0.016186189759115	0.0161862231224953	0.0161862495063261	0.0161862650217066	0.0161862699360772
flux1:	0.667145113340768	0.0161983523674834	0.016198348807254	0.0161983471747948	0.0161983474729068	0.0161983496748334	0.0161983537746751	0.0161983597990578	0.0161983677645986	0.0161983775750884	0.0161983888654038	0.0161984008161092	0.0161984119840318	0.0161984202202598	0.016198422777248	0.0161984167362243	0.0161983998999535	0.016198372255938	0.0161983379309539	0.0161983070334561	0.0161982955936464	0.0161983198166905	0.0161983794823253	0.0161984318875273	0.016198392116557	0.016198258713288	0.0161983202770649	0.0161985671329911	0.0161981570579381	0.0161986872239202	0.0161983573888638	0.0161981559595987	0.0161983573888638	0.0161986872239202	0.0161981570579381	0.0161985671329911	0.0161983202770649	0.016198258713288	0.016198392116557	0.0161984318875273	0.0161983794823253	0.0161983198166905	0.0161982955936464	0.0161983070334561	0.0161983379309539	0.016198372255938	0.0161983998999535	0.0161984167362243	0.016198422777248
flux1:	0.667407562244521	0.016196194108719	0.0161961897561496	0.0161961876306297	0.0161961878147448	0.016196190312645	0.0161961950932118	0.0161962021019121	0.0161962112264358	0.0161962222096195	0.0161962345152795	0.0161962471686115	0.016196258613333	0.0161962666532125	0.0161962685752457	0.0161962615807372	0.0161962436641602	0.0161962150402077	0.0161961800377121	0.0161961488617355	0.0161961374554697	0.016196161733316	0.0161962211183806	0.0161962728728187	0.0161962328291766	0.0161961006432313	0.0161961640901459	0.0161964108868308	0.0161960016882422	0.0161965326739916	0.016196203298388	0.0161960018392972	0.016196203298388	0.0161965326739916	0.0161960016882422	0.0161964108868308	0.0161961640901459	0.0161961006432313	0.0161962328291766	0.0161962728728187	0.0161962211183806	0.016196161733316	0.0161961374554697	0.0161961488617354	0.016196180037712	0.0161962150402077	0.0161962436641602	0.0161962615807372	0.0161962685752457
flux1:	0.667670011148274	0.0161797357938296	0.0161797307718373	0.0161797281984664	0.0161797282289312	0.0161797309006741	0.0161797361692127	0.0161797439190394	0.0161797539353369	0.016179765829824	0.0161797789252624	0.0161797921183258	0.0161798037602471	0.016179811619386	0.0161798130187921	0.0161798052702206	0.0161797865393251	0.0161797572377432	0.016179721858525	0.0161796906612388	0.0161796794612225	0.0161797038523611	0.0161797628990539	0.0161798138737316	0.0161797734401927	0.0161796423709427	0.016179707378509	0.016179953627483	0.0161795454225165	0.0161800765583282	0.0161797478044671	0.0161795464489392	0.0161797478044671	0.0161800765583282	0.0161795454225165	0.016179953627483	0.016179707378509	0.0161796423709427	0.0161797734401927	0.0161798138737316	0.0161797628990539	0.0161797038523611	0.0161796794612225	0.0161796906612387	0.016179721858525	0.0161797572377432	0.0161797865393251	0.0161798052702206	0.0161798130187921
flux1:	0.667932460052027	0.0161490210764782	0.0161490154862995	0.0161490124848661	0.0161490122954228	0.0161490149936466	0.0161490205358615	0.0161490287676341	0.0161490393993208	0.0161490519419243	0.0161490656070053	0.0161490791887361	0.0161490909650897	0.0161490986791051	0.0161490996893346	0.0161490914062547	0.0161490721442433	0.0161490424800971	0.0161490070323018	0.0161489760726646	0.0161489652485354	0.0161489898050069	0.0161490484473834	0.016149098504214	0.0161490575521521	0.0161489274832648	0.0161489937127757	0.0161492389162911	0.0161488318105985	0.0161493624197319	0.0161490344441888	0.0161488333239621	0.0161490344441888	0.0161493624197319	0.0161488318105985	0.0161492389162911	0.0161489937127757	0.0161489274832648	0.0161490575521521	0.016149098504214	0.0161490484473834	0.0161489898050069	0.0161489652485354	0.0161489760726646	0.0161490070323018	0.0161490424800971	0.0161490721442433	0.0161490914062547	0.0161490996893346
flux1:	0.668194908955781	0.0161041312571447	0.0161041251748182	0.0161041217396134	0.0161041212407266	0.0161041237991701	0.0161041293878444	0.0161041378363549	0.0161041488080927	0.0161041617432155	0.0161041757707888	0.016104189606888	0.0161042014735517	0.016104209096602	0.0161042098676714	0.0161042012826511	0.0161041817810575	0.0161041520725091	0.0161041168622703	0.0161040863929887	0.0161040761054874	0.0161041008698872	0.0161041590339646	0.0161042080288209	0.0161041664236809	0.0161040372304733	0.0161041043360981	0.0161043479968481	0.0161039420920083	0.0161044714986816	0.0161041444559121	0.0161039437021107	0.0161041444559121	0.0161044714986816	0.0161039420920083	0.0161043479968481	0.0161041043360981	0.0161040372304733	0.0161041664236809	0.0161042080288209	0.0161041590339646	0.0161041008698872	0.0161040761054874	0.0161040863929887	0.0161041168622703	0.0161041520725091	0.0161041817810575	0.0161042012826511	0.0161042098676714
flux1:	0.668457357859534	0.0160451849222617	0.0160451783972141	0.0160451744989798	0.0160451735829036	0.016045175824032	0.0160451812283984	0.0160451896325426	0.0160452006798788	0.0160452137680484	0.016045227970314	0.0160452419468085	0.0160452538787219	0.0160452614807677	0.0160452621736798	0.0160452535244862	0.0160452340739636	0.0160452046326401	0.0160451699550488	0.0160451402151027	0.0160451306109396	0.0160451556141489	0.0160452132186732	0.0160452610049698	0.0160452186121168	0.0160450901691317	0.0160451578070801	0.0160453994378395	0.0160449948386718	0.0160455223759075	0.0160451964217416	0.0160449961658744	0.0160451964217416	0.0160455223759075	0.0160449948386718	0.0160453994378395	0.0160451578070801	0.0160450901691317	0.0160452186121168	0.0160452610049699	0.0160452132186732	0.0160451556141489	0.0160451306109396	0.0160451402151027	0.0160451699550488	0.0160452046326401	0.0160452340739636	0.0160452535244862	0.0160452621736798
flux1:	0.668719806763287	0.015972337421498	0.015972330477249	0.0159723260669806	0.0159723246142414	0.0159723263577324	0.015972331353096	0.0159723394656658	0.0159723503440218	0.0159723633691958	0.0159723775826206	0.015972391607929	0.0159724035981356	0.015972411261084	0.0159724120414876	0.0159724035629201	0.0159723844440806	0.0159723555658523	0.0159723216966057	0.0159722929046116	0.0159722841122091	0.0159723093719205	0.0159723663297564	0.0159724127624254	0.015972369453146	0.0159722416416652	0.0159723094791012	0.015972548611973	0.0159721454334499	0.0159726704505413	0.0159723457454385	0.0159721461203144	0.0159723457454385	0.0159726704505413	0.0159721454334499	0.015972548611973	0.0159723094791012	0.0159722416416652	0.015972369453146	0.0159724127624254	0.0159723663297564	0.0159723093719205	0.0159722841122091	0.0159722929046116	0.0159723216966057	0.0159723555658523	0.0159723844440806	0.0159724035629201	0.0159724120414876
flux1:	0.66898225566704	0.015885780186464	0.015885772823321	0.0158857678376363	0.0158857657245196	0.0158857667961216	0.0158857711732243	0.0158857787698788	0.0158857892622835	0.0158858020376253	0.0158858161262403	0.0158858301317142	0.0158858421891303	0.0158858500020806	0.0158858510334771	0.0158858429492055	0.0158858244238892	0.0158857963804125	0.0158857635684466	0.0158857359170855	0.015885728043326	0.0158857535633928	0.0158858097834623	0.0158858547231584	0.0158858103805807	0.0158856830957955	0.0158857508191979	0.0158859870141654	0.0158855853876699	0.0158861072570571	0.0158857839689948	0.0158855851095101	0.0158857839689948	0.0158861072570571	0.0158855853876699	0.0158859870141654	0.0158857508191979	0.0158856830957954	0.0158858103805807	0.0158858547231584	0.0158858097834623	0.0158857535633928	0.015885728043326	0.0158857359170855	0.0158857635684466	0.0158857963804125	0.0158858244238892	0.0158858429492055	0.0158858510334771
flux1:	0.669244704570794	0.0157857398949654	0.0157857320944539	0.015785726462141	0.0157857235687101	0.0157857238089651	0.0157857273826003	0.015785734269589	0.0157857441928216	0.015785756564738	0.0157857704217448	0.0157857843607427	0.015785796506831	0.0157858045606917	0.0157858059975188	0.0157857985122903	0.015785780815616	0.0157857538469591	0.0157857223083177	0.0157856959599966	0.0157856890880524	0.015785714858644	0.0157857702483105	0.0157858135656698	0.0157857680903706	0.0157856412479422	0.0157857085706319	0.0157859414231524	0.0157855415018503	0.0157860596252233	0.0157857379321079	0.0157855399758698	0.0157857379321079	0.0157860596252233	0.0157855415018503	0.0157859414231524	0.0157857085706319	0.0157856412479422	0.0157857680903706	0.0157858135656698	0.0157857702483105	0.015785714858644	0.0157856890880524	0.0157856959599966	0.0157857223083177	0.0157857538469591	0.015785780815616	0.0157857985122903	0.0157858059975188
flux1:	0.669507153474547	0.0156724774857694	0.0156724692164327	0.0156724628657183	0.0156724590838627	0.0156724583561991	0.0156724609726345	0.015672466992917	0.0156724762018272	0.0156724880521621	0.0156725015998689	0.0156725154455042	0.0156725277100874	0.0156725360918693	0.0156725380728058	0.0156725313653604	0.0156725146988754	0.015672489007488	0.015672458920619	0.0156724340044765	0.0156724281927468	0.0156724541912532	0.0156725086590235	0.0156725502387899	0.0156725035538676	0.0156723770956397	0.0156724437642309	0.0156726729116411	0.0156722748747835	0.015672788688259	0.0156724687797733	0.0156722718675315	0.0156724687797733	0.015672788688259	0.0156722748747835	0.0156726729116411	0.0156724437642309	0.0156723770956397	0.0156725035538676	0.0156725502387899	0.0156725086590235	0.0156724541912532	0.0156724281927468	0.0156724340044765	0.015672458920619	0.015672489007488	0.0156725146988754	0.0156725313653604	0.0156725380728058
flux1:	0.6697696023783	0.0155462870296453	0.0155462782537668	0.0155462711198075	0.0155462663608213	0.0155462645585628	0.0155462661014012	0.0155462711389071	0.0155462795287777	0.0155462907751572	0.0155463039633613	0.0155463177051375	0.0155463301216378	0.0155463389087464	0.0155463415505647	0.0155463357675714	0.0155463202937619	0.0155462960399888	0.0155462675425931	0.0155462441528932	0.0155462394350193	0.0155462656276104	0.0155463190860071	0.0155463588308483	0.0155463108862615	0.0155461847849165	0.0155462505844938	0.0155464757110517	0.0155460797670622	0.0155465887453215	0.0155462708241415	0.0155460751000049	0.0155462708241415	0.0155465887453215	0.0155460797670622	0.0155464757110517	0.0155462505844938	0.0155461847849165	0.0155463108862615	0.0155463588308483	0.0155463190860071	0.0155462656276104	0.0155462394350193	0.0155462441528932	0.0155462675425931	0.0155462960399888	0.0155463202937619	0.0155463357675714	0.0155463415505647
flux1:	0.670032051282053	0.0154074944632199	0.0154074851439719	0.0154074771760626	0.0154074713772889	0.0154074684291945	0.015407468823397	0.0154074728052742	0.0154074803122053	0.0154074909066319	0.0154075037096441	0.0154075173492462	0.0154075299496596	0.0154075392045091	0.0154075425967821	0.0154075378480527	0.0154075236864141	0.0154075009856797	0.0154074741731626	0.015407452369062	0.0154074487549431	0.0154074750986607	0.015407527467113	0.0154075653009524	0.0154075160769518	0.0154073903394523	0.0154074550973245	0.0154076759377604	0.0154072823260162	0.0154077859853291	0.0154074702676738	0.0154072758791022	0.0154074702676738	0.0154077859853291	0.0154072823260162	0.0154076759377604	0.0154074550973245	0.0154073903394523	0.0154075160769517	0.0154075653009524	0.015407527467113	0.0154074750986607	0.0154074487549431	0.015407452369062	0.0154074741731625	0.0154075009856797	0.0154075236864141	0.0154075378480527	0.0154075425967821
flux1:	0.670294500185807	0.0152564561929321	0.0152564463014368	0.0152564374694602	0.0152564305996005	0.0152564264736416	0.0152564256875432	0.0152564285843563	0.0152564351837547	0.0152564451096374	0.0152564575222124	0.0152564710687635	0.0152564838786931	0.0152564936439449	0.0152564978448646	0.0152564942000454	0.0152564814248376	0.0152564603465509	0.0152564352720623	0.015256415078673	0.0152564125563632	0.0152564390015983	0.0152564902091937	0.0152565260799111	0.0152564755894306	0.0152563502591278	0.0152564138470689	0.015256630188579	0.0152562391798434	0.0152567370799454	0.015256423795446	0.0152562308930129	0.015256423795446	0.0152567370799454	0.0152562391798434	0.015256630188579	0.0152564138470689	0.0152563502591278	0.0152564755894306	0.0152565260799111	0.0152564902091937	0.0152564390015983	0.0152564125563632	0.015256415078673	0.0152564352720623	0.0152564603465509	0.0152564814248376	0.0152564942000454	0.0152564978448646
flux1:	0.67055694908956	0.0150935575770842	0.0150935470988959	0.0150935373985912	0.0150935294613641	0.0150935241665516	0.0150935222118173	0.0150935240357698	0.0150935297391247	0.0150935390070094	0.0150935510394953	0.0150935645046081	0.0150935775386657	0.0150935878333587	0.0150935928668716	0.0150935903537387	0.0150935789934764	0.0150935595616349	0.01509353623761	0.0150935176482296	0.0150935161865639	0.0150935426797603	0.0150935926677095	0.015093626549083	0.0150935748389963	0.0150934499963473	0.0150935123312897	0.015093724013962	0.0150933359094786	0.0150938276543101	0.0150935170452137	0.0150933257821464	0.0150935170452137	0.0150938276543101	0.0150933359094786	0.015093724013962	0.0150935123312897	0.0150934499963473	0.0150935748389963	0.015093626549083	0.0150935926677095	0.0150935426797603	0.0150935161865639	0.0150935176482296	0.01509353623761	0.0150935595616349	0.0150935789934764	0.0150935903537387	0.0150935928668716
flux1:	0.670819397993313	0.0149192112946693	0.0149192002352329	0.0149191896919482	0.0149191807278911	0.0149191743140801	0.0149191712436621	0.0149191720450191	0.0149191768952316	0.0149191855375529	0.0149191972106029	0.0149192106035524	0.0149192238614136	0.0149192346782046	0.0149192405325986	0.0149192391370097	0.014919229175658	0.0149192113710537	0.0149191897721102	0.0149191727514468	0.0149191723032161	0.014919198789637	0.0149192475133188	0.0149192794061171	0.0149192265573114	0.014919102319198	0.0149191633624033	0.0149193702781228	0.0149189854074297	0.0149194706447858	0.0149191629645306	0.0149189734960429	0.0149191629645306	0.0149194706447858	0.0149189854074297	0.0149193702781228	0.0149191633624033	0.014919102319198	0.0149192265573114	0.0149192794061171	0.0149192475133188	0.014919198789637	0.0149191723032161	0.0149191727514469	0.0149191897721102	0.0149192113710537	0.014919229175658	0.0149192391370097	0.0149192405325986
flux1:	0.671081846897066	0.0147338556102907	0.0147338439990156	0.0147338326697086	0.0147338227560276	0.0147338153117482	0.0147338112160128	0.0147338110779915	0.0147338151435882	0.0147338232088026	0.0147338345479979	0.0147338478713247	0.0147338613346782	0.0147338726383469	0.0147338792663557	0.0147338789338329	0.0147338703136069	0.0147338540774724	0.0147338341444692	0.0147338186326546	0.0147338191381366	0.0147338455645339	0.0147338929950079	0.0147339229271761	0.0147338690534427	0.0147337455711378	0.0147338053259251	0.0147340074158573	0.0147336261334296	0.0147341045536023	0.014733800064826	0.0147336125472632	0.014733800064826	0.0147341045536023	0.0147336261334296	0.0147340074158573	0.0147338053259251	0.0147337455711378	0.0147338690534427	0.0147339229271761	0.0147338929950079	0.0147338455645339	0.0147338191381366	0.0147338186326546	0.0147338341444692	0.0147338540774724	0.0147338703136069	0.0147338789338329	0.0147338792663557
flux1:	0.67134429580082	0.0145379525450783	0.0145379404377651	0.0145379284111358	0.0145379176596312	0.0145379093080995	0.0145379043093901	0.0145379033418565	0.0145379067104634	0.0145379142569371	0.0145379252876586	0.0145379385334737	0.0145379521640482	0.014537963891354	0.0145379712117662	0.0145379718506105	0.0145379644762092	0.0145379497150899	0.0145379313601102	0.0145379172772718	0.014537918667922	0.0145379449849611	0.0145379911098637	0.0145380191357862	0.014537964381574	0.0145378418374536	0.0145379003456162	0.014538097596417	0.0145377202772789	0.0145381916108086	0.0145378905828689	0.0145377051726964	0.0145378905828689	0.0145381916108086	0.0145377202772789	0.014538097596417	0.0145379003456162	0.0145378418374536	0.014537964381574	0.0145380191357862	0.0145379911098637	0.0145379449849611	0.014537918667922	0.0145379172772718	0.0145379313601103	0.0145379497150899	0.0145379644762092	0.0145379718506105	0.0145379712117662
flux1:	0.671606744704573	0.0143319859640473	0.0143319734435212	0.0143319608382772	0.0143319493914841	0.0143319402850528	0.0143319345310278	0.014331932863388	0.0143319356348604	0.0143319427248787	0.0143319534677321	0.0143319666149409	0.0143319803537275	0.0143319924146318	0.0143320003153212	0.0143320018010921	0.0143319955451405	0.014331982136733	0.0143319652487298	0.0143319524998839	0.0143319547019928	0.0143319808663062	0.0143320256900777	0.0143320518889395	0.0143319964260619	0.0143318750292054	0.0143319323662919	0.0143321248052293	0.0143317518397178	0.0143322158543918	0.0143319185604947	0.0143317354131609	0.0143319185604947	0.0143322158543918	0.0143317518397178	0.0143321248052293	0.0143319323662919	0.0143318750292054	0.0143319964260619	0.0143320518889395	0.0143320256900777	0.0143319808663062	0.0143319547019928	0.0143319524998839	0.0143319652487298	0.014331982136733	0.0143319955451405	0.0143320018010921	0.0143320003153212
flux1:	0.671869193608326	0.0141164595908128	0.0141164467657392	0.0141164337271133	0.0141164217529002	0.0141164120662835	0.0141164057224246	0.0141164034961228	0.0141164057757236	0.0141164124699595	0.0141164229370087	0.0141164359496105	0.0141164497173285	0.0141164619975227	0.0141164703397483	0.0141164725208848	0.0141164672303129	0.0141164550299822	0.0141164394808102	0.0141164279608391	0.0141164308989807	0.0141164568747489	0.0141165004181719	0.0141165248914801	0.0141164689149051	0.0141163488957662	0.0141164051654359	0.0141165928546441	0.0141162246425246	0.0141166811397837	0.0141163878538237	0.0141162071225368	0.0141163878538237	0.0141166811397837	0.0141162246425246	0.0141165928546441	0.0141164051654359	0.0141163488957662	0.0141164689149051	0.0141165248914801	0.0141165004181719	0.0141164568747489	0.0141164308989807	0.0141164279608391	0.0141164394808102	0.0141164550299822	0.014116467230313	0.0141164725208848	0.0141164703397483
flux1:	0.67213164251208	0.0138918949609754	0.0138918819629532	0.0138918686576977	0.0138918563426503	0.0138918462653176	0.0138918395070311	0.0138918368680687	0.0138918387600626	0.0138918451127946	0.0138918553047986	0.0138918681313455	0.0138918818301252	0.0138918941947405	0.0138919028185048	0.0138919055228167	0.0138919010258753	0.0138918898735473	0.0138918755241067	0.0138918651225954	0.0138918687227134	0.0138918944827028	0.0138919367817671	0.0138919596501277	0.0138919033730159	0.0138917849773764	0.0138918403050683	0.0138920233351727	0.0138916602793274	0.01389210909025	0.0138918200834773	0.0138916419179325	0.0138918200834773	0.01389210909025	0.0138916602793274	0.0138920233351727	0.0138918403050683	0.0138917849773764	0.0138919033730159	0.0138919596501277	0.0138919367817671	0.0138918944827028	0.0138918687227134	0.0138918651225954	0.0138918755241067	0.0138918898735473	0.0138919010258753	0.0138919055228167	0.0138919028185048
flux1:	0.672394091415833	0.0136588293258119	0.0136588163049472	0.0136588029151175	0.0136587904570958	0.0136587801852617	0.0136587731900002	0.0136587702818634	0.0136587718838466	0.0136587779391575	0.0136587878439319	0.0136588004181595	0.0136588139343492	0.0136588262326597	0.0136588349628711	0.0136588380046016	0.0136588341181976	0.0136588238453264	0.0136588105515545	0.013658801157286	0.0136588053492946	0.0136588308753139	0.0136588719794556	0.0136588933787333	0.0136588370269142	0.0136587205093554	0.0136587750355244	0.01365895351889	0.0136585960188049	0.0136590369998455	0.0136587525374722	0.0136585770825719	0.0136587525374722	0.0136590369998455	0.0136585960188049	0.01365895351889	0.0136587750355244	0.0136587205093554	0.0136588370269142	0.0136588933787333	0.0136588719794556	0.0136588308753139	0.0136588053492946	0.013658801157286	0.0136588105515545	0.0136588238453264	0.0136588341181976	0.0136588380046016	0.0136588349628711
flux1:	0.672656540319586	0.0134178135181324	0.0134178006373897	0.0134177873532956	0.0134177749535879	0.0134177646822307	0.0134177576220379	0.0134177545793798	0.013417755977607	0.013417761766718	0.0134177713586708	0.0134177836012419	0.0134177968091827	0.0134178088800701	0.0134178175332185	0.0134178207203609	0.0134178172573983	0.0134178076937171	0.0134177953121906	0.013417786817132	0.0134177915369413	0.013417816819712	0.0134178567895065	0.0134178768665177	0.0134178206726128	0.0134177062897502	0.0134177601629301	0.0134179342267876	0.0134175826720637	0.0134180157007184	0.0134177360385767	0.0134175634331801	0.0134177360385767	0.0134180157007184	0.0134175826720637	0.0134179342267876	0.0134177601629301	0.0134177062897502	0.0134178206726128	0.0134178768665177	0.0134178567895065	0.013417816819712	0.0134177915369413	0.013417786817132	0.0134177953121906	0.0134178076937171	0.0134178172573983	0.0134178207203609	0.0134178175332185
flux1:	0.672918989223339	0.013169409792301	0.0131693972209984	0.0131693842337403	0.0131693720892476	0.0131693620045682	0.0131693550394076	0.013169351982766	0.0131693532486581	0.0131693587884809	0.0131693680292958	0.013169379850532	0.0131693926170946	0.0131694042950044	0.0131694126860469	0.0131694158276001	0.0131694126040242	0.0131694035838205	0.0131693919767641	0.0131693842794088	0.0131693894703229	0.0131694145087934	0.0131694534132039	0.0131694723211136	0.0131694165185256	0.0131693045222525	0.0131693578922034	0.0131695276718973	0.013169182436	0.0131696074065647	0.0131693327879235	0.0131691631636635	0.0131693327879235	0.0131696074065647	0.013169182436	0.0131695276718973	0.0131693578922034	0.0131693045222525	0.0131694165185256	0.0131694723211136	0.0131694534132039	0.0131694145087934	0.0131693894703229	0.0131693842794088	0.0131693919767641	0.0131694035838205	0.0131694126040242	0.0131694158276001	0.0131694126860469
flux1:	0.673181438127093	0.0129141896504486	0.0129141775573052	0.012914165051325	0.0129141533471903	0.0129141436198798	0.0129141368920446	0.0129141339238016	0.0129141351117401	0.0129141404046472	0.0129141492450191	0.0129141605484423	0.0129141727380797	0.0129141838591827	0.0129141918083316	0.0129141947211939	0.012914191562468	0.0129141829301565	0.0129141719696957	0.0129141649776729	0.012914170591144	0.012914195391304	0.0129142333046129	0.0129142511982132	0.0129141960151971	0.0129140866461788	0.0129141396573586	0.0129143052899464	0.0129139667243898	0.0129143835439618	0.0129141141965952	0.0129139476767947	0.0129141141965952	0.0129143835439617	0.0129139667243898	0.0129143052899464	0.0129141396573586	0.0129140866461788	0.0129141960151971	0.0129142511982132	0.0129142333046128	0.012914195391304	0.012914170591144	0.0129141649776729	0.0129141719696957	0.0129141829301565	0.0129141915624681	0.0129141947211939	0.0129141918083316
flux1:	0.673443887030846	0.0126527316668373	0.012652720212997	0.0126527083590567	0.0126526972621117	0.0126526880417337	0.0126526816715558	0.012652678873262	0.0126526800196933	0.0126526850544353	0.0126526934367028	0.0126527041231636	0.0126527156032125	0.012652726011479	0.0126527333506006	0.0126527358658299	0.0126527326126118	0.0126527242274274	0.0126527137989692	0.012652707430871	0.0126527134266315	0.0126527379999101	0.0126527749984696	0.0126527920295215	0.0126527376835491	0.012652631165186	0.0126526839507655	0.012652845569171	0.0126525139983097	0.0126529225831643	0.012652658716756	0.0126524954154719	0.012652658716756	0.0126529225831643	0.0126525139983097	0.012652845569171	0.0126526839507655	0.012652631165186	0.0126527376835491	0.0126527920295215	0.0126527749984696	0.0126527379999101	0.0126527134266315	0.012652707430871	0.0126527137989692	0.0126527242274274	0.0126527326126118	0.0126527358658299	0.0126527333506006
flux1:	0.673706335934599	0.0123856193221572	0.0123856086546012	0.0123855976035632	0.0123855872569006	0.0123855786676151	0.0123855727506091	0.0123855701817098	0.0123855713055026	0.0123855760591347	0.0123855839206057	0.012385593892748	0.0123856045387034	0.0123856140916103	0.0123856206699707	0.0123856226381811	0.0123856191510145	0.0123856108906967	0.0123856008953714	0.012385595081794	0.0123856014274163	0.0123856257887686	0.0123856619477158	0.0123856782605293	0.0123856249531377	0.0123855214861947	0.0123855741628052	0.0123857318906972	0.012385407607268	0.0123858078797169	0.0123855496836659	0.0123853897048835	0.0123855496836659	0.0123858078797169	0.012385407607268	0.0123857318906972	0.0123855741628052	0.0123855214861947	0.0123856249531377	0.0123856782605293	0.0123856619477158	0.0123856257887686	0.0123856014274163	0.012385595081794	0.0123856008953714	0.0123856108906967	0.0123856191510145	0.0123856226381811	0.0123856206699707
flux1:	0.673968784838352	0.012113438859267	0.0121134291049874	0.0121134189827062	0.0121134095016102	0.0121134016393787	0.0121133962448635	0.0121133939427795	0.0121133950467112	0.0121133994873372	0.0121134067640706	0.0121134159308705	0.012113425631364	0.012113434204982	0.0121134398941159	0.0121134411898293	0.0121134373527217	0.0121134291161168	0.0121134194722623	0.0121134141560925	0.0121134208260587	0.0121134449918562	0.012113480381938	0.012113496109352	0.0121134440216437	0.0121133437797088	0.0121133964430733	0.0121135503906044	0.0121132336521269	0.0121136255379419	0.01211337317962	0.0121132166166142	0.01211337317962	0.0121136255379419	0.0121132336521269	0.0121135503906044	0.0121133964430733	0.0121133437797088	0.0121134440216437	0.012113496109352	0.012113480381938	0.0121134449918562	0.0121134208260587	0.0121134141560925	0.0121134194722623	0.0121134291161168	0.0121134373527217	0.0121134411898293	0.0121134398941159
flux1:	0.674231233742106	0.0118367771715075	0.0118367684327538	0.0118367593363132	0.0118367508056884	0.0118367437370073	0.0118367389081649	0.0118367368896096	0.0118367379627945	0.0118367420528993	0.0118367486836869	0.0118367569648059	0.0118367656260438	0.0118367731192868	0.0118367778168153	0.0118367783416434	0.0118367740644583	0.011836765773018	0.0118367564167351	0.0118367515527527	0.0118367585271331	0.0118367825129825	0.0118368171976272	0.0118368324575309	0.0118367817464634	0.0118366848723615	0.0118367375939207	0.0118368878544225	0.011836578880532	0.0118369623069867	0.0118367159304778	0.0118365628653523	0.0118367159304778	0.0118369623069867	0.011836578880532	0.0118368878544225	0.0118367375939207	0.0118366848723615	0.0118367817464634	0.0118368324575309	0.0118368171976272	0.0118367825129825	0.0118367585271331	0.0118367515527527	0.0118367564167351	0.011836765773018	0.0118367740644583	0.0118367783416433	0.0118367778168153
flux1:	0.674493682645859	0.0115562197342589	0.0115562120850919	0.0115562040805291	0.0115561965538779	0.0115561903160015	0.0115561860712529	0.0115561843345993	0.0115561853556307	0.0115561890557476	0.0115561949860408	0.0115562023157504	0.0115562098652004	0.0115562162030712	0.0115562198353498	0.0115562195199406	0.0115562147395881	0.0115562063377981	0.0115561972226435	0.011556192776536	0.011556200039393	0.0115562238580081	0.0115562578907669	0.0115562727832781	0.0115562235788441	0.0115561301820908	0.0115561830066942	0.0115563296543814	0.0115560286251297	0.0115564035196873	0.0115561632450226	0.0115560137484303	0.0115561632450226	0.0115564035196873	0.0115560286251297	0.0115563296543814	0.0115561830066942	0.0115561301820908	0.0115562235788441	0.0115562727832781	0.0115562578907669	0.0115562238580081	0.011556200039393	0.011556192776536	0.0115561972226435	0.0115562063377981	0.0115562147395881	0.0115562195199406	0.0115562198353498
flux1:	0.674756131549612	0.0112723485898619	0.0112723420741593	0.0112723351957272	0.0112723286956345	0.0112723232981632	0.0112723196336748	0.0112723181621411	0.0112723191026924	0.0112723223751454	0.0112723275606828	0.0112723338911528	0.0112723402803121	0.0112723454160294	0.0112723479395683	0.0112723467443106	0.0112723414247773	0.0112723328795894	0.0112723239755131	0.011272319922421	0.0112723274600607	0.0112723511193032	0.0112723845417667	0.0112723991471537	0.0112723515505175	0.0112722617058564	0.0112723146505415	0.0112724577392391	0.0112721647943645	0.011272531084009	0.0112722970068935	0.0112721511379366	0.0112722970068935	0.011272531084009	0.0112721647943645	0.0112724577392391	0.0112723146505415	0.0112722617058564	0.0112723515505175	0.0112723991471537	0.0112723845417667	0.0112723511193032	0.0112723274600607	0.011272319922421	0.0112723239755131	0.0112723328795894	0.0112723414247773	0.0112723467443106	0.0112723479395683
flux1:	0.675018580453365	0.0109857403954065	0.0109857350263718	0.0109857292772968	0.0109857237972978	0.0109857192249434	0.010985716118025	0.0109857148834171	0.0109857157120331	0.0109857185245059	0.0109857229344267	0.0109857282382066	0.0109857334443413	0.0109857373602922	0.0109857387619476	0.010985736676483	0.0109857308077891	0.0109857221071766	0.0109857133988308	0.0109857097215565	0.0109857175207508	0.0109857410219461	0.0109857738622162	0.0109857882396155	0.0109857423222305	0.0109856560692535	0.0109857091230985	0.0109858486859655	0.0109855639250987	0.0109859215362844	0.0109856937282939	0.0109855515345964	0.0109856937282939	0.0109859215362844	0.0109855639250987	0.0109858486859655	0.0109857091230985	0.0109856560692535	0.0109857423222305	0.0109857882396155	0.0109857738622162	0.0109857410219461	0.0109857175207508	0.0109857097215565	0.0109857133988308	0.0109857221071766	0.0109857308077891	0.010985736676483	0.0109857387619477
flux1:	0.675281029357119	0.0106969645422122	0.0106969603033453	0.0106969556579556	0.0106969511655901	0.0106969473818719	0.0106969447949972	0.0106969437617303	0.0106969444475514	0.0106969467762584	0.0106969503955261	0.0106969546671022	0.0106969586938973	0.0106969614014197	0.0106969616974138	0.0106969587390549	0.0106969523352696	0.0106969434860492	0.01069693497062	0.0106969316576381	0.0106969397039342	0.0106969630405487	0.0106969953123189	0.0106970094992696	0.0106969653029641	0.0106968826467772	0.0106969357717699	0.0106970718219578	0.0106967953056994	0.0106971441648693	0.0106969226740821	0.0106967841920219	0.0106969226740821	0.0106971441648693	0.0106967953056994	0.0106970718219577	0.0106969357717699	0.0106968826467772	0.0106969653029641	0.0106970094992696	0.0106969953123189	0.0106969630405487	0.0106969397039342	0.0106969316576381	0.01069693497062	0.0106969434860492	0.0106969523352696	0.0106969587390549	0.0106969616974138
flux1:	0.675543478260872	0.0104065813550953	0.0104065782024993	0.0104065746095249	0.0104065710503321	0.0104065680019254	0.0104065658870865	0.0104065650162161	0.0104065655323975	0.0104065673646673	0.0104065701956746	0.0104065734520388	0.0104065763291619	0.0104065778672134	0.0104065771010886	0.0104065733122872	0.0104065664087641	0.0104065574338546	0.0104065491185736	0.0104065461619774	0.0104065544381984	0.0104065775949442	0.0104066092972152	0.0104066233099945	0.0104065808479772	0.010406501760834	0.0104065548936678	0.0104066874258219	0.0104064191776022	0.0104067592122078	0.0104065440642245	0.0104064093193079	0.0104065440642245	0.0104067592122078	0.0104064191776022	0.0104066874258219	0.0104065548936678	0.010406501760834	0.0104065808479772	0.0104066233099945	0.0104066092972152	0.0104065775949442	0.0104065544381984	0.0104065461619774	0.0104065491185736	0.0104065574338546	0.0104065664087641	0.0104065733122872	0.0104065771010886
flux1:	0.675805927164625	0.0101151403787579	0.0101151382445838	0.0101151356313768	0.0101151329335414	0.0101151305549833	0.0101151288580984	0.0101151281111089	0.0101151284377325	0.0101151297738641	0.0101151318371439	0.0101151341173659	0.0101151358989967	0.0101151363318193	0.0101151345714764	0.010115130016516	0.0101151226665346	0.0101151136018305	0.0101151055013251	0.0101151028948379	0.0101151113798603	0.0101151343322688	0.0101151654496942	0.0101151792844097	0.0101151385431138	0.0101150629669105	0.0101151160215873	0.0101152450140717	0.0101149850226813	0.0101153161626193	0.0101151073619132	0.0101149763692733	0.0101151073619132	0.0101153161626193	0.0101149850226813	0.0101152450140717	0.0101151160215873	0.0101150629669105	0.0101151385431138	0.0101151792844097	0.0101151654496942	0.0101151343322688	0.0101151113798603	0.0101151028948379	0.0101151055013251	0.0101151136018305	0.0101151226665346	0.010115130016516	0.0101151345714764
flux1:	0.676068376068379	0.00982317875784348	0.00982317755461995	0.00982317583200591	0.0098231739113564	0.00982317212981597	0.00982317079492569	0.00982317013706179	0.00982317026338475	0.00982317111768504	0.00982317245170657	0.00982317381555409	0.00982317457798516	0.00982317399191459	0.00982317132591762	0.00982316608702768	0.00982315835803736	0.00982314924907802	0.0098231413827124	0.00982313911987355	0.00982314778774779	0.00982317050222946	0.00982320100606072	0.00982321464042515	0.00982317558208094	0.00982310343157904	0.00982315630267682	0.00982328172038657	0.00982302994305252	0.00982335212242538	0.00982314965396	0.00982302241895442	0.00982314965396	0.00982335212242538	0.00982302994305252	0.00982328172038657	0.00982315630267682	0.00982310343157904	0.00982317558208094	0.00982321464042515	0.00982320100606073	0.00982317050222946	0.00982314778774779	0.00982313911987355	0.00982314138271239	0.00982314924907802	0.00982315835803736	0.00982316608702768	0.00982317132591761
flux1:	0.676330824972132	0.00953121971640263	0.00953121934196078	0.00953121840941551	0.00953121717447426	0.00953121591431547	0.00953121488734094	0.00953121429031013	0.0095312142162443	0.00953121461721255	0.00953121527729553	0.00953121580299748	0.00953121564144844	0.00953121414105154	0.00953121067440113	0.009531204847503	0.00953119681716865	0.00953118771577769	0.00953118010512094	0.00953117817773938	0.00953118699719478	0.00953120943157424	0.00953123928114963	0.00953125267683899	0.00953121524264491	0.00953114640926997	0.00953119897571729	0.00953132077332719	0.00953107713919761	0.00953139029829672	0.0095311941293418	0.00953107064822892	0.0095311941293418	0.00953139029829672	0.00953107713919761	0.00953132077332719	0.00953119897571728	0.00953114640926997	0.00953121524264491	0.00953125267683899	0.00953123928114963	0.00953120943157424	0.00953118699719478	0.00953117817773938	0.00953118010512094	0.00953118771577768	0.00953119681716866	0.00953120484750301	0.00953121067440113
flux1:	0.676593273875885	0.00923977114170626	0.00923977148439453	0.00923977123524487	0.00923977059205265	0.00923976977895218	0.00923976901083222	0.00923976845476037	0.0092397681915343	0.00923976818121112	0.00923976823763796	0.00923976801892448	0.00923976704374836	0.00923976474749011	0.00923976059708166	0.00923975428737526	0.0092397460396144	0.00923973700066699	0.00923972966720518	0.00923972806414877	0.00923973699850024	0.00923975910299641	0.00923978824769348	0.00923980135317271	0.00923976546691775	0.00923969982296913	0.00923975195215954	0.00923987007765423	0.00923963449155212	0.0092399385789616	0.0092397486610399	0.00923962892170672	0.0092397486610399	0.0092399385789616	0.00923963449155212	0.00923987007765423	0.00923975195215954	0.00923969982296913	0.00923976546691775	0.00923980135317271	0.00923978824769348	0.00923975910299641	0.00923973699850024	0.00923972806414876	0.00923972966720517	0.00923973700066699	0.0092397460396144	0.00923975428737526	0.00923976059708165
flux1:	0.676855722779638	0.00894932427654693	0.00894932522043457	0.00894932554680312	0.00894932540327575	0.00894932496770626	0.00894932441678458	0.00894932389136256	0.00894932346136885	0.00894932309391716	0.00894932262936663	0.00894932177195228	0.00894932010442987	0.00894931714008403	0.00894931243006318	0.0089493057476548	0.00894929736884047	0.00894928844729561	0.00894928141048038	0.0089492801168443	0.00894928912429505	0.00894931084289107	0.00894933922444844	0.00894935197813347	0.00894931755011569	0.00894925495321856	0.00894930650529688	0.00894942090362658	0.00894919324993484	0.00894948822465539	0.00894930449555177	0.00894918847827195	0.00894930449555177	0.00894948822465539	0.00894919324993483	0.00894942090362658	0.00894930650529688	0.00894925495321856	0.00894931755011569	0.00894935197813347	0.00894933922444845	0.00894931084289107	0.00894928912429504	0.0089492801168443	0.00894928141048038	0.00894928844729561	0.00894929736884047	0.0089493057476548	0.00894931243006318
flux1:	0.677118171683392	0.0086603525233741	0.00866035395316469	0.00866035475041529	0.00866035502003847	0.00866035489998164	0.00866035453357259	0.00866035403838632	0.00866035347427008	0.00866035281389743	0.00866035192035372	0.00866035053805166	0.00866034830597998	0.00866034480599455	0.00866033966321306	0.00866033271896637	0.00866032429444558	0.00866031554275374	0.00866030881845253	0.00866030781512496	0.0086603168494362	0.00866033812156846	0.00866036567666833	0.00866037801028765	0.00866034494137103	0.00866028523900357	0.00866033607116024	0.008660446687874	0.00866022683442022	0.00866051266791896	0.00866033505368893	0.00866022273188804	0.00866033505368893	0.00866051266791897	0.00866022683442022	0.008660446687874	0.00866033607116024	0.00866028523900357	0.00866034494137102	0.00866037801028765	0.00866036567666833	0.00866033812156846	0.00866031684943621	0.00866030781512496	0.00866030881845253	0.00866031554275373	0.00866032429444557	0.00866033271896637	0.00866033966321306
flux1:	0.677380620587145	0.00837331036284168	0.00837331216825611	0.00837331333874675	0.00837331394347178	0.00837331408628409	0.0083733138814023	0.00837331342549153	0.00837331276857756	0.0083733118869427	0.00837331066225571	0.00837330887291918	0.00837330620619934	0.00837330230321621	0.00837329685297158	0.00837328975473738	0.00837328136578629	0.00837327283175306	0.00837326643113808	0.0083732656947567	0.00837327470623726	0.00837329546871919	0.00837332213171524	0.00837333397373279	0.00837330215938933	0.00837324519332622	0.00837329516394816	0.00837340194866704	0.00837318975048851	0.00837346642858953	0.00837329484550956	0.00837318618651722	0.00837329484550956	0.00837346642858954	0.00837318975048851	0.00837340194866704	0.00837329516394816	0.00837324519332622	0.00837330215938933	0.00837333397373278	0.00837332213171524	0.00837329546871919	0.00837327470623727	0.0083732656947567	0.00837326643113808	0.00837327283175306	0.00837328136578629	0.00837328975473738	0.00837329685297158
flux1:	0.677643069490898	0.00808863238859243	0.00808863446803187	0.00808863592403845	0.00808863679630022	0.00808863715971364	0.00808863710300615	0.00808863670374155	0.0080886360019333	0.008088634975202	0.00808863351948534	0.0080886314409718	0.00808862846738811	0.00808862429009599	0.00808861865230981	0.00808861150165958	0.00808860322296442	0.00808859494811998	0.0080885888770063	0.00808858838027728	0.00808859731702948	0.0080886175061168	0.00808864321179154	0.008088654490757	0.00808862382495155	0.00808856943547926	0.00808861840802034	0.00808872131763098	0.00808851662051415	0.00808878414505726	0.00808861850146656	0.00808851346723854	0.00808861850146656	0.00808878414505726	0.00808851662051415	0.00808872131763098	0.00808861840802034	0.00808856943547926	0.00808862382495155	0.008088654490757	0.00808864321179155	0.0080886175061168	0.00808859731702948	0.00808858838027728	0.0080885888770063	0.00808859494811998	0.00808860322296442	0.00808861150165958	0.00808861865230981
flux1:	0.677905518394651	0.00780673245937928	0.00780673472273583	0.007806736388472	0.00780673747231202	0.00780673802460533	0.0078067381115713	0.00780673779297608	0.00780673709828302	0.00780673600400987	0.0078067344160619	0.00780673216240314	0.00780672900376495	0.00780672467323539	0.00780671895919356	0.00780671184874727	0.00780670374646584	0.00780669576495921	0.0078066900235762	0.00780668973590886	0.00780669854525639	0.00780671809875774	0.00780674278499608	0.00780675343270044	0.00780672381148954	0.00780667184126778	0.00780671968772367	0.00780681868919109	0.0078066213328983	0.00780687972310636	0.0078067199210994	0.00780661846889459	0.0078067199210994	0.00780687972310636	0.0078066213328983	0.00780681868919109	0.00780671968772367	0.00780667184126778	0.00780672381148954	0.00780675343270043	0.00780674278499608	0.00780671809875774	0.00780669854525639	0.00780668973590886	0.00780669002357619	0.0078066957649592	0.00780670374646584	0.00780671184874726	0.00780671895919356
flux1:	0.678167967298405	0.0075280029689176	0.00752800533946337	0.00752800715218135	0.00752800840351278	0.00752800912293839	0.00752800935655908	0.00752800914722582	0.0075280085130886	0.00752800742710216	0.0075280058010246	0.00752800347896482	0.00752800024775328	0.00752799587437701	0.00752799018411801	0.00752798319552012	0.00752797532594593	0.00752796766395505	0.00752796224711383	0.00752796213550904	0.00752797076552613	0.00752798962486352	0.00752801323513862	0.00752802318946588	0.00752799451420337	0.00752794481166903	0.00752799141556383	0.00752808648828525	0.00752789630940062	0.00752814560291135	0.00752799153984908	0.00752789362285037	0.00752799153984908	0.00752814560291134	0.00752789630940062	0.00752808648828525	0.00752799141556383	0.00752794481166903	0.00752799451420337	0.00752802318946588	0.00752801323513862	0.00752798962486352	0.00752797076552613	0.00752796213550904	0.00752796224711383	0.00752796766395505	0.00752797532594593	0.00752798319552013	0.00752799018411802
flux1:	0.678430416202158	0.00725281423319069	0.00725281664853632	0.00725281855875086	0.00725281994485226	0.00725282081844021	0.00725282120736789	0.00725282113813652	0.00725282061672108	0.00725281961017886	0.0072528180323467	0.00725281573838336	0.00725281253501187	0.00725280821611445	0.00725280263651507	0.00725279583907815	0.00725278824789724	0.00725278092352011	0.00725277582112176	0.00725277585124259	0.00725278425230115	0.00725280236443141	0.00725282485001163	0.00725283405739715	0.00725280623746062	0.00725275865969548	0.00725280391851278	0.00725289505615736	0.00725271189050405	0.00725295214403829	0.00725280371385641	0.00725270928172718	0.00725280371385641	0.00725295214403829	0.00725271189050405	0.00725289505615736	0.00725280391851277	0.00725275865969548	0.00725280623746062	0.00725283405739714	0.00725282485001163	0.00725280236443141	0.00725278425230115	0.00725277585124259	0.00725277582112176	0.00725278092352012	0.00725278824789724	0.00725279583907815	0.00725280263651507
flux1:	0.678692865105911	0.00698151399427948	0.00698151640645005	0.00698151837737603	0.00698151987573842	0.00698152089762754	0.0069815214540975	0.00698152155566136	0.00698152119528425	0.00698152033204573	0.00698151887855563	0.00698151669658286	0.00698151360734299	0.00698150942552185	0.00698150402909257	0.00698149747909352	0.0069814902011977	0.0069814832247693	0.00698147842258479	0.00698147855993255	0.00698148668618761	0.00698150400530541	0.00698152532710694	0.00698153374453357	0.00698150669950984	0.00698146111452022	0.00698150494153702	0.00698159215334049	0.00698141583794188	0.00698164712759498	0.00698150422189701	0.00698141322126916	0.00698150422189702	0.00698164712759498	0.00698141583794189	0.00698159215334048	0.00698150494153703	0.00698146111452022	0.00698150669950983	0.00698153374453358	0.00698152532710694	0.00698150400530541	0.00698148668618761	0.00698147855993255	0.00698147842258479	0.0069814832247693	0.0069814902011977	0.00698149747909352	0.00698150402909257
flux1:	0.678955314009665	0.00671442703916955	0.00671442941389403	0.00671443142022688	0.0067144330169066	0.00671443418636766	0.00671443492400018	0.00671443522460077	0.00671443506742876	0.00671443440186767	0.00671443313655874	0.00671443113617828	0.00671442823190435	0.00671442425409151	0.00671441909846047	0.00671441283904678	0.0067144058988423	0.00671439927360586	0.00671439475425079	0.00671439496536923	0.00671440277610909	0.00671441926506521	0.00671443939509439	0.00671444699158018	0.00671442065287456	0.00671437694125546	0.00671441926676304	0.00671450257826914	0.00671433295284618	0.00671455537400437	0.0067144178829371	0.00671433025782812	0.0067144178829371	0.00671455537400437	0.00671433295284618	0.00671450257826915	0.00671441926676304	0.00671437694125546	0.00671442065287456	0.00671444699158018	0.00671443939509438	0.00671441926506521	0.00671440277610909	0.00671439496536923	0.00671439475425079	0.00671439927360586	0.0067144058988423	0.00671441283904678	0.00671441909846048
flux1:	0.679217762913418	0.00645185493138976	0.00645185724673838	0.00645185927293357	0.00645186096057838	0.00645186227989745	0.00645186321154946	0.0064518637349013	0.00645186381504468	0.00645186339038997	0.00645186236349533	0.00645186059902166	0.0064518579344718	0.00645185421169309	0.00645184933972663	0.0064518434013647	0.00645183681349912	0.00645183053654983	0.00645182628057432	0.00645182653420816	0.00645183399500589	0.00645184962639113	0.00645186854873916	0.00645187530629355	0.00645184961815108	0.00645180767413443	0.00645184844605387	0.00645192789931546	0.00645176480733038	0.00645197847422774	0.006451846287144	0.00645176197930566	0.006451846287144	0.00645197847422774	0.00645176480733038	0.00645192789931546	0.00645184844605386	0.00645180767413443	0.00645184961815107	0.00645187530629355	0.00645186854873916	0.00645184962639113	0.00645183399500589	0.00645182653420816	0.00645182628057432	0.00645183053654983	0.00645183681349912	0.0064518434013647	0.00645184933972663
flux1:	0.679480211817171	0.00619407585277687	0.006194078097307	0.00619408013552935	0.00619408191124847	0.00619408338363166	0.00619408451944032	0.0061940852830037	0.00619408562508965	0.0061940854723509	0.00619408471980264	0.00619408322995323	0.00619408084386996	0.00619407741164134	0.00619407285212568	0.006194067253505	0.00619406102392231	0.00619405508733709	0.00619405107435158	0.00619405134249368	0.00619405842611012	0.00619407318297106	0.00619409089434606	0.00619409680839415	0.00619407172834484	0.00619403146025311	0.00619407064417524	0.00619414629744789	0.00619398958672051	0.00619419463166295	0.00619406763758527	0.00619398658678685	0.00619406763758527	0.00619419463166295	0.00619398958672051	0.0061941462974479	0.00619407064417524	0.00619403146025311	0.00619407172834484	0.00619409680839415	0.00619409089434606	0.00619407318297106	0.00619405842611011	0.00619405134249368	0.00619405107435158	0.00619405508733709	0.00619406102392232	0.006194067253505	0.00619407285212568
flux1:	0.679742660720924	0.0059413445521224	0.00594134672270639	0.00594134877062246	0.00594135063386319	0.00594135226150573	0.00594135360724183	0.00594135462093048	0.00594135523921123	0.00594135537670713	0.00594135492008179	0.00594135372831147	0.00594135164409631	0.00594134852337399	0.00594134429216374	0.00594133904145887	0.00594133316868775	0.00594132756075381	0.00594132377051852	0.00594132402929038	0.00594133071629279	0.00594134459246461	0.00594136110226429	0.00594136618155949	0.00594134168032124	0.00594130301046925	0.00594134058916689	0.00594141251614314	0.00594126203907894	0.00594145861137264	0.00594133669927662	0.00594125884352889	0.00594133669927662	0.00594145861137264	0.00594126203907894	0.00594141251614313	0.00594134058916689	0.00594130301046925	0.00594134168032124	0.0059413661815595	0.00594136110226429	0.00594134459246461	0.00594133071629279	0.00594132402929038	0.00594132377051852	0.00594132756075381	0.00594133316868776	0.00594133904145887	0.00594134429216374
flux1:	0.680005109624678	0.00569389239695641	0.00569389449646672	0.0056938965550439	0.0056938985056194	0.00569390028805866	0.00569390184387758	0.00569390310925503	0.00569390400726905	0.00569390444074633	0.00569390428780671	0.00569390340321621	0.00569390163013001	0.00569389882871351	0.00569389493024036	0.0056938900266263	0.00569388450320521	0.00569387920966593	0.00569387562308021	0.00569387585340363	0.00569388213248062	0.00569389513253919	0.00569391046248712	0.00569391472855146	0.00569389078944172	0.00569385365354513	0.00569388962602158	0.00569395791466724	0.00569381352814758	0.00569400179277573	0.0056938848517166	0.00569381012744404	0.0056938848517166	0.00569400179277573	0.00569381352814758	0.00569395791466724	0.00569388962602158	0.00569385365354512	0.00569389078944172	0.00569391472855146	0.00569391046248712	0.00569389513253919	0.00569388213248062	0.00569387585340363	0.00569387562308021	0.00569387920966593	0.0056938845032052	0.0056938900266263	0.00569389493024036
flux1:	0.680267558528431	0.00545192752425003	0.00545192955926548	0.00545193163072369	0.005451933667112	0.00545193559995228	0.00545193735959741	0.00545193886958215	0.00545194004035545	0.00545194076365222	0.00545194090941467	0.00545194032814234	0.00545193886292559	0.00545193637720142	0.0054519328062322	0.00545192824154868	0.00545192305549689	0.00545191806074195	0.00545191466068204	0.00545191484871393	0.00545192071668238	0.00545193285553468	0.00545194703891846	0.00545195052506552	0.00545192714298803	0.00545189148915188	0.00545192586929987	0.00545199062036308	0.00545185218535457	0.00545203232145176	0.00545192024056171	0.00545184858273155	0.00545192024056171	0.00545203232145176	0.00545185218535457	0.00545199062036309	0.00545192586929987	0.00545189148915188	0.00545192714298803	0.00545195052506552	0.00545194703891846	0.00545193285553468	0.00545192071668238	0.00545191484871393	0.00545191466068203	0.00545191806074194	0.00545192305549689	0.00545192824154868	0.0054519328062322
flux1:	0.680530007432184	0.00521563508538756	0.00521563706406584	0.00521563915010071	0.00521564126810333	0.00521564334216892	0.00521564529264861	0.00521564703171564	0.00521564845845918	0.00521564945464332	0.00521564988287901	0.00521564958986828	0.0052156484186667	0.00521564623557679	0.00521564297910919	0.00521563873957509	0.00521563387582735	0.00521562916396537	0.00521562593593286	0.00521562607325012	0.00521563153476548	0.00521564283691148	0.00521565591747613	0.00521565866748359	0.00521563584756689	0.00521560163493502	0.00521563444988879	0.00521569577515802	0.00521556315610315	0.00521573535527993	0.00521562802366418	0.00521555936588162	0.00521562802366418	0.00521573535527993	0.00521556315610315	0.00521569577515803	0.00521563444988879	0.00521560163493502	0.00521563584756689	0.00521565866748359	0.00521565591747613	0.00521564283691148	0.00521563153476548	0.00521562607325012	0.00521562593593286	0.00521562916396537	0.00521563387582735	0.00521563873957509	0.00521564297910919
flux1:	0.680792456335937	0.00498517758036582	0.00498517951059936	0.00498518161096516	0.00498518380278143	0.00498518600371944	0.00498518812544704	0.00498519007028433	0.00498519172751975	0.00498519297041193	0.00498519365547563	0.00498519362650346	0.00498519272698027	0.00498519082610041	0.00498518786529274	0.00498518393318099	0.00498517937491595	0.00498517493068282	0.00498517186324059	0.00498517194677622	0.00498517701377069	0.00498518751228257	0.00498519954284128	0.00498520160934917	0.00498517936532043	0.00498514656247289	0.00498517785073893	0.00498523587112844	0.00498510893518071	0.00498527339975071	0.00498517070631242	0.00498510498089092	0.00498517070631242	0.00498527339975072	0.00498510893518071	0.00498523587112844	0.00498517785073893	0.00498514656247289	0.00498517936532043	0.00498520160934917	0.00498519954284128	0.00498518751228256	0.00498517701377068	0.00498517194677622	0.00498517186324059	0.00498517493068282	0.00498517937491595	0.00498518393318099	0.00498518786529273
flux1:	0.681054905239691	0.00476069527582324	0.00476069716376405	0.0047606992752704	0.00476070152900941	0.00476070383733316	0.00476070610469055	0.00476070822524542	0.00476071008027188	0.00476071153625042	0.00476071244512387	0.00476071264897251	0.00476071199249308	0.00476071034811462	0.00476070766015557	0.00476070401535274	0.00476069974515986	0.00476069555462994	0.00476069263961674	0.00476069267136193	0.00476069736224655	0.00476070709752004	0.0047607181383529	0.00476071958106787	0.00476069793344862	0.00476066651663484	0.00476069632608685	0.00476075116962712	0.00476062978579266	0.00476078672695398	0.00476068856017577	0.00476062569819207	0.00476068856017577	0.00476078672695398	0.00476062978579265	0.00476075116962712	0.00476069632608685	0.00476066651663483	0.00476069793344862	0.00476071958106787	0.0047607181383529	0.00476070709752004	0.00476069736224655	0.00476069267136192	0.00476069263961674	0.00476069555462995	0.00476069974515986	0.00476070401535274	0.00476070766015557
flux1:	0.681317354143444	0.00454230670120046	0.00454230855020477	0.0045423106661478	0.00454231296576836	0.00454231535730346	0.00454231773956585	0.0045423200003974	0.0045423220150006	0.0045423236449784	0.00454232473941454	0.00454232514007424	0.00454232469385651	0.00454232327697692	0.00454232083681631	0.00454231745820652	0.0045423134590523	0.00454230951013544	0.00454230674266412	0.00454230672916203	0.00454231106783801	0.00454232008617702	0.00454233020329073	0.00454233108707812	0.00454231006128731	0.00454228001258037	0.00454230839840062	0.00454236019820708	0.00454224423645153	0.00454239387247015	0.00454230012017923	0.0045422400515212	0.00454230012017923	0.00454239387247015	0.00454224423645154	0.00454236019820708	0.00454230839840062	0.00454228001258037	0.00454231006128731	0.00454233108707812	0.00454233020329073	0.00454232008617702	0.00454231106783801	0.00454230672916203	0.00454230674266412	0.00454230951013544	0.0045423134590523	0.00454231745820652	0.00454232083681631
flux1:	0.681579803047197	0.00433010921707355	0.00433011102708401	0.00433011313710089	0.00433011546274205	0.00433011790941442	0.00433012037195593	0.00433012273379912	0.00433012486609778	0.0043301266275626	0.00433012786622186	0.0043301284250216	0.00433012815415973	0.00433012693430289	0.00433012471618129	0.00433012158281111	0.00433011783878134	0.00433011412150304	0.00433011149975952	0.00433011145142624	0.00433011546615633	0.00433012381825489	0.00433013308157764	0.00433013347452057	0.00433011309896598	0.00433008440441794	0.00433011142706074	0.0043301603193478	0.00433004964972125	0.00433019220416038	0.00433010275330066	0.00433004540671575	0.00433010275330066	0.00433019220416037	0.00433004964972125	0.0043301603193478	0.00433011142706074	0.00433008440441794	0.00433011309896598	0.00433013347452056	0.00433013308157763	0.00433012381825489	0.00433011546615632	0.00433011145142624	0.00433011149975952	0.00433011412150304	0.00433011783878134	0.00433012158281111	0.00433012471618129
flux1:	0.68184225195095	0.00412417964949945	0.00412418141685019	0.00412418350715839	0.00412418583580066	0.00412418830668899	0.00412419081237831	0.00412419323381974	0.0041241954401461	0.00412419728916122	0.00412419862964269	0.00412419930722041	0.0041241991765056	0.00412419812331062	0.0041241961020438	0.00412419319404233	0.00412418969085278	0.0041241861974276	0.00412418372229748	0.00412418365261196	0.00412418737480654	0.00412419511419244	0.00412420359577389	0.0041242035672734	0.00412418387150544	0.00412415651937521	0.00412418224261952	0.00412422836481849	0.00412412285664452	0.00412425855667714	0.00412417329310933	0.00412411859625982	0.00412417329310933	0.00412425855667714	0.00412412285664452	0.00412422836481849	0.00412418224261952	0.00412415651937521	0.00412418387150545	0.0041242035672734	0.00412420359577389	0.00412419511419244	0.00412418737480654	0.00412418365261196	0.00412418372229748	0.0041241861974276	0.00412418969085278	0.00412419319404233	0.0041241961020438
flux1:	0.682104700854704	0.00392457498405511	0.00392457670165917	0.00392457875561998	0.003924581062001	0.00392458352456557	0.00392458603525649	0.00392458847442393	0.00392459071114155	0.0039245926042155	0.00392459400489995	0.00392459476294126	0.00392459473842231	0.00392459382295915	0.0039245919749516	0.00392458927419605	0.00392458599947818	0.00392458272419793	0.00392458039875525	0.003924580323364	0.00392458378633671	0.00392459096783759	0.00392459874011949	0.00392459835910129	0.00392457937209382	0.00392455335120869	0.0039245778403564	0.00392462132938625	0.00392452085055262	0.00392464992538847	0.00392456873373409	0.00392451661326457	0.00392456873373409	0.00392464992538847	0.00392452085055262	0.00392462132938625	0.0039245778403564	0.00392455335120868	0.00392457937209381	0.00392459835910129	0.00392459874011949	0.00392459096783759	0.0039245837863367	0.003924580323364	0.00392458039875525	0.00392458272419793	0.00392458599947818	0.00392458927419605	0.0039245919749516
flux1:	0.682367149758457	0.00373133311315772	0.00373133477101412	0.00373133676994454	0.00373133902764305	0.00373134144903969	0.00373134392706355	0.00373134634323875	0.0037313485684128	0.00373135046416208	0.00373135188580208	0.00373135268849548	0.00373135273874141	0.0037313519345304	0.00373135023850931	0.00373134772904196	0.00373134467242194	0.00373134161138838	0.00373133944028617	0.00373133937606993	0.00373134261381513	0.00373134929210336	0.00373135642631704	0.00373135575960078	0.00373133750821181	0.00373131280651235	0.00373133612677736	0.00373137711750631	0.00373128153388651	0.00373140421333756	0.00373132697687952	0.00373127735850016	0.00373132697687952	0.00373140421333756	0.00373128153388651	0.00373137711750631	0.00373133612677736	0.00373131280651235	0.00373133750821181	0.00373135575960078	0.00373135642631704	0.00373134929210336	0.00373134261381513	0.00373133937606993	0.00373133944028617	0.00373134161138838	0.00373134467242194	0.00373134772904195	0.00373135023850931
flux1:	0.68262959866221	0.00354447363020468	0.00354447521614832	0.00354447714029597	0.00354447932289585	0.0035444816712861	0.00354448408086065	0.00354448643593657	0.00354448861078721	0.00354449047133396	0.00354449187834596	0.00354449269352273	0.00354449279056932	0.00354449207429912	0.0035444905117765	0.0035444881799912	0.0035444853329904	0.00354448248372814	0.00354448047253241	0.00354448043668055	0.00354448348272083	0.0035444897109848	0.00354449627572289	0.00354449538659858	0.00354447789425185	0.00354445449755702	0.0035444767126781	0.00354451533660295	0.00354442451162827	0.00354454102482952	0.00354446762547755	0.00354442043406555	0.00354446762547755	0.00354454102482952	0.00354442451162827	0.00354451533660295	0.0035444767126781	0.00354445449755701	0.00354447789425185	0.00354449538659859	0.00354449627572289	0.0035444897109848	0.00354448348272083	0.00354448043668055	0.00354448047253241	0.00354448248372814	0.00354448533299041	0.0035444881799912	0.0035444905117765
flux1:	0.682892047565963	0.00336399866408227	0.00336400016469186	0.00336400199428637	0.0033640040765346	0.00336400632231123	0.00336400863079323	0.00336401089051266	0.00336401298060012	0.00336401477266613	0.00336401613409866	0.00336401693404497	0.00336401705402482	0.00336401640598026	0.00336401496146352	0.00336401279609064	0.0033640101518822	0.00336400751287102	0.00336400566737957	0.00336400567651423	0.00336400856285906	0.00336401439164077	0.00336402045163928	0.00336401939868267	0.00336400268429822	0.00336398057531502	0.00336400174641304	0.00336403813057305	0.0033639519249663	0.00336406249926194	0.0033639928175869	0.00336394797730721	0.0033639928175869	0.00336406249926194	0.0033639519249663	0.00336403813057305	0.00336400174641304	0.00336398057531502	0.00336400268429822	0.00336401939868267	0.00336402045163928	0.00336401439164077	0.00336400856285907	0.00336400567651423	0.00336400566737957	0.00336400751287102	0.0033640101518822	0.00336401279609064	0.00336401496146352
flux1:	0.683154496469717	0.00318989374764755	0.00318989514922547	0.00318989686552287	0.00318989882440463	0.00318990094126417	0.00318990312018777	0.00318990525511824	0.00318990723122759	0.00318990892690537	0.00318991021707737	0.00318991097902394	0.00318991110249608	0.00318991050671981	0.00318990916770216	0.00318990715962747	0.00318990471268767	0.00318990228285376	0.00318990060843883	0.00318990067782565	0.00318990343407491	0.00318990891030261	0.00318991452545768	0.00318991336160479	0.00318989743879405	0.0031898765963836	0.00318989678107248	0.0031899310472033	0.00318984931887717	0.00318995417887563	0.00318988809421309	0.00318984552865841	0.00318988809421309	0.00318995417887563	0.00318984931887717	0.0031899310472033	0.00318989678107248	0.0031898765963836	0.00318989743879405	0.00318991336160478	0.00318991452545768	0.00318990891030261	0.00318990343407491	0.00318990067782565	0.00318990060843883	0.00318990228285376	0.00318990471268767	0.00318990715962747	0.00318990916770216
flux1:	0.68341694537347	0.00302212871389807	0.00302213000344103	0.00302213158968718	0.00302213340535358	0.00302213537116335	0.00302213739702457	0.00302213938324276	0.00302214122195474	0.00302214279915559	0.00302214399797553	0.00302214470428573	0.00302214481629334	0.00302214426051653	0.0030221430172855	0.00302214115924359	0.00302213890493795	0.00302213668314185	0.00302213518415073	0.00302213532702602	0.00302213797964252	0.00302214314587771	0.00302214837051041	0.0030221471423989	0.0030221320189276	0.00302211241762822	0.00302213166937828	0.00302216393330266	0.00302208653741807	0.00302218590421338	0.00302212329483385	0.00302208292718232	0.00302212329483384	0.00302218590421338	0.00302208653741807	0.00302216393330266	0.00302213166937828	0.00302211241762822	0.0030221320189276	0.0030221471423989	0.00302214837051041	0.00302214314587771	0.00302213797964252	0.00302213532702603	0.00302213518415073	0.00302213668314185	0.00302213890493795	0.00302214115924359	0.0030221430172855
flux1:	0.683679394277223	0.00286065861369365	0.00286065977978262	0.00286066122203468	0.00286066287853458	0.00286066467595834	0.00286066653072389	0.0028606683502016	0.0028606700341546	0.0028606714767493	0.00286067256974108	0.00286067320783105	0.00286067329772637	0.0028606727731101	0.00286067161841742	0.00286066990460105	0.00286066783874366	0.00286066582329907	0.00286066450254134	0.00286066472957749	0.00286066730134402	0.00286067219525078	0.00286067707762212	0.00286067582519625	0.00286066150270789	0.00286064311250525	0.00286066148024793	0.00286069185149176	0.00286061864066523	0.00286071273121758	0.00286065347455727	0.00286061522774602	0.00286065347455727	0.00286071273121758	0.00286061864066523	0.00286069185149176	0.00286066148024793	0.00286064311250525	0.00286066150270789	0.00286067582519625	0.00286067707762212	0.00286067219525078	0.00286066730134402	0.00286066472957749	0.00286066450254134	0.00286066582329907	0.00286066783874366	0.00286066990460104	0.00286067161841742
flux1:	0.683941843180977	0.00270542464908913	0.0027054256826408	0.00270542697040152	0.00270542845618552	0.00270543007305055	0.00270543174438716	0.00270543338508781	0.0027054349029511	0.00270543620063347	0.00270543717870665	0.00270543774073993	0.00270543780182184	0.0027054373025554	0.00270543623119205	0.00270543465681817	0.0027054327752397	0.00270543096349182	0.00270542982183441	0.00270543014075727	0.00270543265042385	0.00270543730445947	0.0027054418865276	0.00270544064289361	0.00270542711687673	0.00270540990320266	0.00270542743115805	0.00270545601277349	0.00270538683741733	0.00270547586408114	0.00270541983702568	0.00270538363393701	0.00270541983702568	0.00270547586408114	0.00270538683741733	0.00270545601277349	0.00270542743115805	0.00270540990320266	0.00270542711687673	0.00270544064289361	0.0027054418865276	0.00270543730445947	0.00270543265042385	0.00270543014075727	0.00270542982183441	0.00270543096349182	0.0027054327752397	0.00270543465681816	0.00270543623119205
flux1:	0.68420429208473	0.00255635511656322	0.00255635601140084	0.00255635713803756	0.00255635844622024	0.00255635987562518	0.00255636135686167	0.0025563628125709	0.00255636415876252	0.0025563653066766	0.00255636616568662	0.00255636664809197	0.00255636667710514	0.00255636619990794	0.00255636520822778	0.0025563637690973	0.00255636206725177	0.00255636045523759	0.00255635949132161	0.00255635990668517	0.00255636236880384	0.00255636681012028	0.00255637112752333	0.00255636991903373	0.00255635717900835	0.00255634110294281	0.00255635783064516	0.00255638471921723	0.00255631942799265	0.00255640359817758	0.00255635067738869	0.00255631644104585	0.00255635067738869	0.00255640359817758	0.00255631942799265	0.00255638471921723	0.00255635783064516	0.00255634110294281	0.00255635717900835	0.00255636991903373	0.00255637112752333	0.00255636681012028	0.00255636236880384	0.00255635990668517	0.00255635949132161	0.00255636045523759	0.00255636206725177	0.0025563637690973	0.00255636520822778
flux1:	0.684466740988483	0.00241336635468991	0.00241336710790873	0.00241336807084583	0.00241336919922868	0.00241337043940713	0.00241337172925551	0.00241337299918161	0.0024133741733738	0.00241337517155244	0.00241337591170165	0.00241337631456511	0.00241337631110956	0.00241337585468207	0.00241337494011294	0.00241337363219674	0.00241337210483117	0.00241337068703684	0.00241336989712237	0.0024133704102384	0.00241337283517474	0.00241337708571323	0.00241338116795402	0.00241338001449277	0.00241336804438564	0.00241335306303123	0.00241336902552303	0.0024133943113327	0.00241333275169304	0.00241341226764102	0.0024133623299157	0.00241332998368422	0.0024133623299157	0.00241341226764102	0.00241333275169304	0.0024133943113327	0.00241336902552302	0.00241335306303123	0.00241336804438564	0.00241338001449277	0.00241338116795401	0.00241337708571323	0.00241337283517474	0.0024133704102384	0.00241336989712237	0.00241337068703683	0.00241337210483117	0.00241337363219674	0.00241337494011294
flux1:	0.684729189892236	0.00227636369108516	0.00227636430320427	0.00227636510389415	0.00227636605476601	0.00227636710873385	0.00227636821080639	0.00227636929899449	0.00227637030545574	0.00227637115812258	0.00227637178325419	0.00227637210963561	0.00227637207553362	0.00227637163999798	0.00227637080057478	0.00227636961965161	0.00227636826055574	0.00227636702977908	0.00227636640771716	0.00227636701672992	0.0022763694108343	0.00227637348758895	0.00227637735839232	0.00227637627382801	0.00227636505250241	0.00227635111949752	0.00227636634766022	0.00227639011497477	0.0022763321337747	0.00227640719243507	0.00227636011508593	0.00227632958287678	0.00227636011508594	0.00227640719243507	0.0022763321337747	0.00227639011497477	0.00227636634766022	0.00227635111949752	0.00227636505250241	0.00227637627382801	0.00227637735839232	0.00227637348758895	0.0022763694108343	0.00227636701672992	0.00227636640771716	0.00227636702977908	0.00227636826055574	0.00227636961965161	0.00227637080057478
flux1:	0.68499163879599	0.00214524238376574	0.00214524285867346	0.00214524350236466	0.00214524428210894	0.00214524515713292	0.00214524607929953	0.00214524699390898	0.00214524784073447	0.0021452485555214	0.00214524907235702	0.00214524932757828	0.00214524926624038	0.00214524885260624	0.00214524808655313	0.00214524702791864	0.00214524582976473	0.00214524477708413	0.00214524431440816	0.00214524501449921	0.00214524738041492	0.00214525129583711	0.00214525497364704	0.00214525396641851	0.00214524346832194	0.00214523053445712	0.00214524505544537	0.00214526738290589	0.00214521282705249	0.00214528362003678	0.00214523928128247	0.00214521048775324	0.00214523928128247	0.00214528362003678	0.00214521282705249	0.00214526738290589	0.00214524505544537	0.00214523053445712	0.00214524346832194	0.00214525396641851	0.00214525497364704	0.00214525129583711	0.00214524738041492	0.00214524501449922	0.00214524431440816	0.00214524477708413	0.00214524582976473	0.00214524702791864	0.00214524808655313
flux1:	0.685254087699743	0.00201988855238254	0.0020198888970958	0.00201988939242828	0.00201989001097463	0.00201989071790638	0.00201989147154097	0.00201989222403657	0.00201989292231836	0.00201989350944837	0.00201989392681559	0.00201989411776229	0.00201989403358774	0.00201989364327158	0.00201989294865378	0.00201989200691235	0.00201989096118835	0.00201989007603289	0.00201988976215672	0.00201989054585932	0.00201989288294154	0.00201989664545386	0.0020199001440356	0.00201989921783319	0.00201988941372623	0.00201987742762859	0.00201989126537523	0.0020199122264521	0.00201986094357413	0.00201992765717241	0.0020198859365273	0.00201985880727775	0.0020198859365273	0.00201992765717241	0.00201986094357413	0.0020199122264521	0.00201989126537523	0.00201987742762859	0.00201988941372623	0.00201989921783319	0.0020199001440356	0.00201989664545386	0.00201989288294154	0.00201989054585932	0.00201988976215672	0.00201989007603289	0.00201989096118835	0.00201989200691235	0.00201989294865378
flux1:	0.685516536603496	0.0019001800951226	0.00190018031939094	0.00190018067785618	0.00190018114802012	0.00190018170054286	0.00190018229970772	0.0019001829040144	0.00190018346699923	0.00190018393847953	0.00190018426657028	0.00190018440104146	0.00190018429888159	0.00190018393330004	0.00190018330775798	0.00190018247670228	0.00190018157373538	0.00190018084404568	0.00190018066655099	0.00190018152415099	0.00190018382896829	0.00190018744355556	0.0019001907726678	0.00190018992717422	0.00190018078490477	0.00190016969375654	0.00190018286951733	0.00190020253300592	0.00190015437211946	0.00190021718736158	0.0019001779660149	0.00190015242777364	0.00190017796601491	0.00190021718736158	0.00190015437211946	0.00190020253300592	0.00190018286951733	0.00190016969375653	0.00190018078490477	0.00190018992717422	0.0019001907726678	0.00190018744355556	0.00190018382896829	0.00190018152415099	0.00190018066655099	0.00190018084404568	0.00190018157373538	0.00190018247670228	0.00190018330775798
flux1:	0.685778985507249	0.00178598758741766	0.00178598770320939	0.00178598793851776	0.0017859882752737	0.00178598868910856	0.00178598914972388	0.00178598962139018	0.00178599006366759	0.00178599043253126	0.00178599068222352	0.00178599076835645	0.00178599065306067	0.00178599031331096	0.00178598975388262	0.00178598902645948	0.00178598825552183	0.00178598766798702	0.00178598761297979	0.00178598853297785	0.00178599079986684	0.00178599426871255	0.00178599743481592	0.00178599666647241	0.00178598815176222	0.00178597790202262	0.00178599043493245	0.00178600886546379	0.00178596367761487	0.00178602277036091	0.00178598593153687	0.00178596191233614	0.00178598593153688	0.00178602277036091	0.00178596367761487	0.00178600886546379	0.00178599043493245	0.00178597790202262	0.00178598815176222	0.00178599666647241	0.00178599743481592	0.00178599426871255	0.00178599079986684	0.00178598853297785	0.00178598761297979	0.00178598766798702	0.00178598825552182	0.00178598902645948	0.00178598975388262
flux1:	0.686041434411003	0.0016771751589389	0.00167717517985079	0.00167717530724987	0.00167717552698209	0.00167717581909825	0.00167717615813905	0.00167717651354873	0.00167717685030441	0.00167717712993092	0.00167717731219874	0.00167717735798721	0.00167717723404403	0.00167717692067713	0.00167717642370771	0.00167717579206343	0.00167717514154742	0.00167717468190086	0.00167717473441482	0.00167717570402427	0.00167717792566954	0.0016771812488072	0.00167718425577805	0.00167718355854501	0.0016771756357588	0.00167716617386189	0.00167717808147757	0.00167719534002224	0.00167715297888966	0.00167720851993646	0.00167717394922768	0.00167715137856411	0.00167717394922768	0.00167720851993646	0.00167715297888966	0.00167719534002224	0.00167717808147758	0.00167716617386189	0.0016771756357588	0.00167718355854501	0.00167718425577805	0.0016771812488072	0.00167717792566954	0.00167717570402427	0.00167717473441482	0.00167717468190086	0.00167717514154742	0.00167717579206342	0.00167717642370771
flux1:	0.686303883314756	0.00157360134570573	0.00157360128633792	0.00157360132192369	0.00157360144169636	0.00157360162956379	0.00157360186431988	0.00157360211998333	0.00157360236634489	0.00157360256988109	0.00157360269530893	0.00157360270822546	0.00157360257950298	0.00157360229238863	0.00157360185352135	0.00157360130911545	0.00157360076676327	0.00157360042011755	0.00157360056454252	0.0015736015701984	0.00157360373821091	0.0015736069141632	0.00157360976398492	0.00157360913007003	0.00157360176294193	0.00157359303594755	0.00157360433475653	0.00157362047910338	0.00157358080154826	0.00157363295674073	0.00157360054240951	0.00157357935138879	0.00157360054240951	0.00157363295674073	0.00157358080154826	0.00157362047910338	0.00157360433475653	0.00157359303594755	0.00157360176294193	0.00157360913007004	0.00157360976398492	0.0015736069141632	0.00157360373821091	0.0015736015701984	0.00157360056454252	0.00157360042011755	0.00157360076676327	0.00157360130911545	0.00157360185352135
flux1:	0.686566332218509	0.0014751199144765	0.00147511978981215	0.00147511974987088	0.00147511978675234	0.00147511988766902	0.0014751200350959	0.00147512020704451	0.00147512037753788	0.00147512051743268	0.00147512059584205	0.00147512058256686	0.00147512045215096	0.00147512019042789	0.00147511980466545	0.00147511933843857	0.00147511889160873	0.00147511864281052	0.00147511886332406	0.00147511989118043	0.0014751219966512	0.00147512502303307	0.0014751277164419	0.00147512713697348	0.00147512028927044	0.0014751122454499	0.00147512295132859	0.00147513803652397	0.00147510090307595	0.00147514983341431	0.00147511946665732	0.00147509958812152	0.00147511946665732	0.00147514983341431	0.00147510090307595	0.00147513803652397	0.00147512295132859	0.0014751122454499	0.00147512028927044	0.00147512713697348	0.0014751277164419	0.00147512502303307	0.0014751219966512	0.00147511989118043	0.00147511886332406	0.00147511864281052	0.00147511889160873	0.00147511933843857	0.00147511980466545
flux1:	0.686828781122262	0.00138158065692889	0.0013815804817531	0.0013815803821658	0.00138158035263509	0.00138158038315269	0.00138158045933263	0.00138158056263078	0.00138158067075691	0.00138158075841467	0.0013815807986035	0.0013815807648566	0.00138158063497919	0.00138158039707984	0.00138158005890275	0.00138157966148289	0.0013815792974361	0.00138157913142194	0.00138157941240475	0.00138158044880034	0.00138158248280946	0.00138158535687598	0.00138158789394264	0.00138158735957112	0.00138158099567781	0.00138157358502122	0.00138158371363096	0.00138159779236798	0.00138156306764103	0.00138160892937738	0.00138158050455111	0.00138156187318795	0.00138158050455111	0.00138160892937738	0.00138156306764103	0.00138159779236798	0.00138158371363096	0.00138157358502122	0.00138158099567781	0.00138158735957112	0.00138158789394264	0.00138158535687598	0.00138158248280946	0.00138158044880034	0.00138157941240475	0.00138157913142194	0.0013815792974361	0.00138157966148289	0.00138158005890275
flux1:	0.687091230026016	0.00129283015146598	0.00129282993985258	0.00129282979558625	0.0012928297150421	0.00129282969050541	0.00129282971022954	0.00129282975861035	0.00129282981654412	0.00129282986209449	0.0012928298716835	0.00129282982215072	0.00129282969419627	0.00129282947793207	0.00129282918145853	0.00129282884338898	0.00129282854957633	0.00129282845171202	0.00129282877812997	0.00129282981000587	0.00129283176407127	0.00129283448319545	0.00129283686382916	0.00129283636524463	0.00129283045065953	0.00129282362529602	0.00129283319240923	0.00129284631536034	0.00129281386839454	0.00129285681311444	0.00129283022792007	0.00129281278035381	0.00129283022792007	0.00129285681311444	0.00129281386839454	0.00129284631536034	0.00129283319240923	0.00129282362529602	0.00129283045065953	0.00129283636524463	0.00129283686382917	0.00129283448319545	0.00129283176407127	0.00129282981000587	0.00129282877812997	0.00129282845171203	0.00129282854957633	0.00129282884338898	0.00129282918145853
flux1:	0.687353678929769	0.0012087124908091	0.00120871225569594	0.00120871208039811	0.00120871196278203	0.00120871189698947	0.00120871187346369	0.00120871187908719	0.00120871189749357	0.00120871190966943	0.00120871189504437	0.00120871183338435	0.00120871170796016	0.00120871151065182	0.00120871124982284	0.00120871096179596	0.00120871072613365	0.00120871068252254	0.00120871104026173	0.00120871205551837	0.00120871392197294	0.00120871648404367	0.00120871870841002	0.00120871823676862	0.00120871273850585	0.00120870645303278	0.00120871547478567	0.00120872769087529	0.00120869739540371	0.00120873757009042	0.00120871272571821	0.00120869640058233	0.00120871272571821	0.00120873757009042	0.00120869739540371	0.00120872769087529	0.00120871547478567	0.00120870645303278	0.00120871273850585	0.00120871823676862	0.00120871870841002	0.00120871648404367	0.00120871392197294	0.00120871205551837	0.00120871104026173	0.00120871068252254	0.00120871072613365	0.00120871096179596	0.00120871124982284
flux1:	0.687616127833522	0.00112906997384941	0.00112906972671542	0.00112906953242017	0.00112906938995749	0.00112906929494219	0.00112906923961252	0.0011290692129386	0.0011290692008952	0.00112906918700596	0.00112906915334113	0.00112906908225747	0.00112906895931144	0.00112906877794798	0.00112906854672246	0.00112906829980442	0.00112906811092184	0.00112906810867012	0.00112906848481462	0.00112906947259965	0.00112907124489	0.00112907364862464	0.00112907571747327	0.00112907526473003	0.00112907015162574	0.00112906436334683	0.00112907285641887	0.00112908421303609	0.00112905594767839	0.00112909349475915	0.00112907029599349	0.0011290550339858	0.00112907029599349	0.00112909349475915	0.00112905594767839	0.00112908421303609	0.00112907285641887	0.00112906436334683	0.00112907015162574	0.00112907526473003	0.00112907571747328	0.00112907364862464	0.00112907124489	0.00112906947259965	0.00112906848481462	0.00112906810867012	0.00112906811092184	0.00112906829980442	0.00112906854672246
flux1:	0.687878576737275	0.00105374376053406	0.00105374351118303	0.00105374330812965	0.00105374315118522	0.00105374303710969	0.00105374295959692	0.00105374290936007	0.00105374287437144	0.00105374284035538	0.00105374279170165	0.0010537427130633	0.00105374259203264	0.00105374242344376	0.00105374221598907	0.00105374200182313	0.00105374184927365	0.00105374187670407	0.00105374225974991	0.0010537432106724	0.00105374488357639	0.00105374712874703	0.0010537490436496	0.00105374860279914	0.00105374384572527	0.00105373851480118	0.00105374649652435	0.00105375703967809	0.00105373068806468	0.00105376574544009	0.00105374410072734	0.00105372984464842	0.00105374410072734	0.00105376574544009	0.00105373068806468	0.00105375703967809	0.00105374649652435	0.00105373851480118	0.00105374384572527	0.00105374860279914	0.0010537490436496	0.00105374712874703	0.00105374488357639	0.0010537432106724	0.00105374225974991	0.00105374187670407	0.00105374184927365	0.00105374200182313	0.00105374221598907
flux1:	0.688141025641029	9.82574488851572e-4	9.82574245301175e-4	9.82574041859293e-4	9.82573878898609e-4	9.82573754050735e-4	9.82573662179641e-4	9.82573595449303e-4	9.82573543535529e-4	9.82573494073269e-4	9.82573433492675e-4	9.82573348485511e-4	9.82573228460709e-4	9.82573069488171e-4	9.82572880354164e-4	9.82572691332758e-4	9.82572565759568e-4	9.82572612568414e-4	9.8257299257087e-4	9.82573898841055e-4	9.82575468605276e-4	9.8257755618129e-4	9.82579319683518e-4	9.82578884913867e-4	9.82574456905124e-4	9.82569546422986e-4	9.82577034826567e-4	9.82586809247869e-4	9.82562260080143e-4	9.82594961138632e-4	9.8257478262068e-4	9.82561477396777e-4	9.8257478262068e-4	9.82594961138633e-4	9.82562260080143e-4	9.82586809247869e-4	9.82577034826567e-4	9.82569546422986e-4	9.82574456905124e-4	9.82578884913867e-4	9.82579319683518e-4	9.8257755618129e-4	9.82575468605277e-4	9.82573898841054e-4	9.82572992570871e-4	9.82572612568413e-4	9.82572565759568e-4	9.82572691332758e-4	9.82572880354163e-4
flux1:	0.688403474544782	9.15402853260889e-4	9.15402621728867e-4	9.15402424419196e-4	9.15402262061023e-4	9.15402132935325e-4	9.15402032841024e-4	9.15401955148863e-4	9.1540189098959e-4	9.15401829660387e-4	9.15401759390064e-4	9.15401668683636e-4	9.15401548573328e-4	9.1540139622954e-4	9.15401220496512e-4	9.15401049894762e-4	9.15400943147439e-4	9.1540100050285e-4	9.15401369157597e-4	9.15402224654717e-4	9.15403689056362e-4	9.15405621269064e-4	9.15407236963959e-4	9.15406803731127e-4	9.15402680033724e-4	9.15398156004049e-4	9.15405169802477e-4	9.15414219000187e-4	9.15391366053481e-4	9.1542183967392e-4	9.15403043190885e-4	9.15390635882653e-4	9.15403043190885e-4	9.15421839673921e-4	9.15391366053481e-4	9.15414219000187e-4	9.15405169802477e-4	9.15398156004049e-4	9.15402680033724e-4	9.15406803731126e-4	9.1540723696396e-4	9.15405621269064e-4	9.15403689056362e-4	9.15402224654717e-4	9.15401369157597e-4	9.1540100050285e-4	9.1540094314744e-4	9.15401049894762e-4	9.15401220496512e-4
flux1:	0.688665923448535	8.52070144173318e-4	8.52069929148376e-4	8.52069742743946e-4	8.5206958588737e-4	8.52069457333245e-4	8.52069353625455e-4	8.52069269140591e-4	8.52069196255934e-4	8.52069125719129e-4	8.5206904734823e-4	8.52068951263472e-4	8.52068829948453e-4	8.52068681552643e-4	8.52068514946297e-4	8.52068357013197e-4	8.52068262213537e-4	8.52068322796273e-4	8.5206867345765e-4	8.52069473731435e-4	8.52070832071502e-4	8.52072612409352e-4	8.52074084940802e-4	8.52073649974046e-4	8.52069808026469e-4	8.52065639317728e-4	8.52072197850347e-4	8.52080564127381e-4	8.52059306204295e-4	8.52087676750291e-4	8.52070181816073e-4	8.52058621614704e-4	8.52070181816072e-4	8.52087676750292e-4	8.52059306204295e-4	8.5208056412738e-4	8.52072197850347e-4	8.52065639317728e-4	8.52069808026469e-4	8.52073649974046e-4	8.52074084940801e-4	8.52072612409352e-4	8.52070832071502e-4	8.52069473731436e-4	8.5206867345765e-4	8.52068322796273e-4	8.52068262213537e-4	8.52068357013197e-4	8.52068514946297e-4
flux1:	0.688928372352288	7.92418748347219e-4	7.92418552728821e-4	7.92418380419078e-4	7.92418232426433e-4	7.92418107844069e-4	7.92418003810206e-4	7.92417915543665e-4	7.92417836494402e-4	7.92417758679995e-4	7.92417673325715e-4	7.92417571991809e-4	7.92417448458763e-4	7.92417301744248e-4	7.9241714071383e-4	7.9241699071964e-4	7.92416902278106e-4	7.92416960268525e-4	7.92417287910954e-4	7.92418030124288e-4	7.92419283161327e-4	7.92420916305749e-4	7.92422251313303e-4	7.92421812562357e-4	7.92418231919462e-4	7.92414390141352e-4	7.92420513273598e-4	7.92428237711695e-4	7.92408478553728e-4	7.92434865863428e-4	7.92418595618135e-4	7.92407833830358e-4	7.92418595618136e-4	7.92434865863428e-4	7.92408478553728e-4	7.92428237711694e-4	7.92420513273598e-4	7.92414390141352e-4	7.92418231919462e-4	7.92421812562357e-4	7.92422251313303e-4	7.92420916305749e-4	7.92419283161327e-4	7.92418030124288e-4	7.92417287910954e-4	7.92416960268526e-4	7.92416902278105e-4	7.9241699071964e-4	7.9241714071383e-4
flux1:	0.689190821256042	7.36292610293487e-4	7.36292435582809e-4	7.36292279182065e-4	7.36292142098735e-4	7.36292023663941e-4	7.36291921492859e-4	7.36291831514232e-4	7.36291748105787e-4	7.36291664400551e-4	7.36291572871686e-4	7.36291466363065e-4	7.36291339811588e-4	7.36291193000153e-4	7.36291034758507e-4	7.36290888999826e-4	7.36290802586321e-4	7.36290853603438e-4	7.36291154733679e-4	7.36291837555795e-4	7.36292987390658e-4	7.36294479103727e-4	7.36295683120336e-4	7.36295239656418e-4	7.36291901868836e-4	7.3628836121546e-4	7.3629406921129e-4	7.36301191632266e-4	7.36282839797717e-4	7.36307359172967e-4	7.36292240316186e-4	7.36282230339689e-4	7.36292240316186e-4	7.36307359172967e-4	7.36282839797717e-4	7.36301191632266e-4	7.3629406921129e-4	7.3628836121546e-4	7.36291901868835e-4	7.36295239656418e-4	7.36295683120336e-4	7.36294479103728e-4	7.36292987390658e-4	7.36291837555795e-4	7.36291154733679e-4	7.36290853603438e-4	7.36290802586322e-4	7.36290888999826e-4	7.36291034758507e-4
flux1:	0.689453270159795	6.83537655010745e-4	6.83537501534709e-4	6.83537361716681e-4	6.8353723650969e-4	6.83537125410343e-4	6.83537026420467e-4	6.83536936072054e-4	6.83536849549315e-4	6.83536760967573e-4	6.8353666390714e-4	6.83536552354428e-4	6.83536422273632e-4	6.83536274115933e-4	6.83536116642712e-4	6.83535972408666e-4	6.83535884883257e-4	6.83535925883333e-4	6.83536198412591e-4	6.8353682187313e-4	6.83537871795842e-4	6.83539228771632e-4	6.83540309086211e-4	6.83539860968847e-4	6.83536749429345e-4	6.83533486493686e-4	6.8353879986865e-4	6.83545358779854e-4	6.83528327495811e-4	6.83551089694396e-4	6.83537052403029e-4	6.83527749693841e-4	6.83537052403029e-4	6.83551089694396e-4	6.83528327495811e-4	6.83545358779854e-4	6.8353879986865e-4	6.83533486493686e-4	6.83536749429344e-4	6.83539860968847e-4	6.83540309086211e-4	6.83539228771633e-4	6.83537871795841e-4	6.8353682187313e-4	6.8353619841259e-4	6.83535925883333e-4	6.83535884883257e-4	6.83535972408666e-4	6.83536116642712e-4
flux1:	0.689715719063548	6.34002172576282e-4	6.34002039727344e-4	6.34001916268747e-4	6.34001803068049e-4	6.34001699737031e-4	6.34001604595345e-4	6.34001514691861e-4	6.34001425914921e-4	6.34001333246136e-4	6.34001231247304e-4	6.34001114918871e-4	6.34000981132503e-4	6.34000830915567e-4	6.34000672926853e-4	6.34000528431649e-4	6.34000437742235e-4	6.34000466885453e-4	6.34000709971146e-4	6.34001275285673e-4	6.3400222959578e-4	6.34003459286893e-4	6.34004423783418e-4	6.34003971904514e-4	6.34001071672638e-4	6.33998065242601e-4	6.34003004606515e-4	6.34009037137757e-4	6.33993244133367e-4	6.34014355367604e-4	6.34001333201928e-4	6.33992695235142e-4	6.34001333201927e-4	6.34014355367604e-4	6.33993244133367e-4	6.34009037137757e-4	6.34003004606515e-4	6.33998065242601e-4	6.34001071672638e-4	6.34003971904514e-4	6.34004423783418e-4	6.34003459286893e-4	6.3400222959578e-4	6.34001275285673e-4	6.34000709971146e-4	6.34000466885453e-4	6.34000437742235e-4	6.34000528431649e-4	6.34000672926853e-4
flux1:	0.689978167967302	5.87537165307544e-4	5.87537051783629e-4	5.87536943802141e-4	5.87536842130934e-4	5.87536746463421e-4	5.87536655384624e-4	5.87536566389682e-4	5.87536475983536e-4	5.87536379911789e-4	5.87536273604358e-4	5.87536152957651e-4	5.87536015638914e-4	5.8753586316384e-4	5.87535704053028e-4	5.8753555834132e-4	5.87535463396062e-4	5.87535479890238e-4	5.87535693757287e-4	5.8753620313485e-4	5.87537066946085e-4	5.87538177376381e-4	5.87539034360373e-4	5.8753858027617e-4	5.87535877891326e-4	5.87533108737053e-4	5.87537694634219e-4	5.87543236472523e-4	5.87528603800126e-4	5.87548165744709e-4	5.87536095545856e-4	5.8752808177103e-4	5.87536095545856e-4	5.87548165744709e-4	5.87528603800126e-4	5.87543236472523e-4	5.87537694634219e-4	5.87533108737052e-4	5.87535877891326e-4	5.8753858027617e-4	5.87539034360373e-4	5.87538177376381e-4	5.87537066946085e-4	5.87536203134851e-4	5.87535693757286e-4	5.87535479890238e-4	5.87535463396062e-4	5.8753555834132e-4	5.87535704053028e-4
flux1:	0.690240616871055	5.43996658383191e-4	5.4399656241466e-4	5.4399646858925e-4	5.43996377572725e-4	5.43996289118664e-4	5.43996202037079e-4	5.43996114210665e-4	5.43996022684962e-4	5.43995923878223e-4	5.43995813985235e-4	5.43995689689267e-4	5.43995549348347e-4	5.43995394882766e-4	5.43995234638633e-4	5.43995087470844e-4	5.43994987993532e-4	5.4399499192385e-4	5.43995177675038e-4	5.43995634117664e-4	5.43996413156992e-4	5.43997412730488e-4	5.43998170752566e-4	5.43997716512905e-4	5.43995199804925e-4	5.43992650465627e-4	5.43996903219437e-4	5.44001988547183e-4	5.43988442396988e-4	5.44006552208331e-4	5.43995373990064e-4	5.43987945782443e-4	5.43995373990065e-4	5.4400655220833e-4	5.43988442396988e-4	5.44001988547183e-4	5.43996903219438e-4	5.43992650465627e-4	5.43995199804925e-4	5.43997716512905e-4	5.43998170752565e-4	5.43997412730488e-4	5.43996413156992e-4	5.43995634117663e-4	5.43995177675038e-4	5.4399499192385e-4	5.43994987993531e-4	5.43995087470844e-4	5.43995234638634e-4
flux1:	0.690503065774808	5.0323797496786e-4	5.03237894521261e-4	5.03237813286013e-4	5.0323773183107e-4	5.0323764995689e-4	5.0323756666671e-4	5.03237480180863e-4	5.03237388018423e-4	5.03237287187818e-4	5.03237174554086e-4	5.032370474862e-4	5.03236904934903e-4	5.03236749145723e-4	5.03236588254221e-4	5.03236439979162e-4	5.03236336355548e-4	5.03236328508835e-4	5.03236487933047e-4	5.03236895036087e-4	5.03237595445987e-4	5.03238492760533e-4	5.03239160445447e-4	5.03238708428273e-4	5.03236366333045e-4	5.03234020910338e-4	5.03237960477904e-4	5.03242621918725e-4	5.03230092431858e-4	5.03246842780633e-4	5.03236499617858e-4	5.03229620226475e-4	5.03236499617858e-4	5.03246842780633e-4	5.03230092431857e-4	5.03242621918725e-4	5.03237960477904e-4	5.03234020910338e-4	5.03236366333045e-4	5.03238708428273e-4	5.03239160445447e-4	5.03238492760533e-4	5.03237595445987e-4	5.03236895036087e-4	5.03236487933048e-4	5.03236328508835e-4	5.03236336355548e-4	5.03236439979162e-4	5.03236588254221e-4
flux1:	0.690765514678561	4.65121977023835e-4	4.65121909975398e-4	4.65121839681056e-4	4.6512176662258e-4	4.65121690639195e-4	4.65121610901422e-4	4.65121525923842e-4	4.65121433638974e-4	4.6512133157035e-4	4.65121217166204e-4	4.65121088387497e-4	4.65120944686242e-4	4.65120788558693e-4	4.65120627895119e-4	4.65120479317098e-4	4.65120372439649e-4	4.6512035413085e-4	4.65120489516965e-4	4.65120851277946e-4	4.65121479429364e-4	4.65122283102313e-4	4.65122868990145e-4	4.65122421747686e-4	4.65120244133919e-4	4.65118088097139e-4	4.65121733938283e-4	4.65126002514135e-4	4.65114423597951e-4	4.65129902715875e-4	4.65120340631883e-4	4.65113975125423e-4	4.65120340631883e-4	4.65129902715876e-4	4.65114423597951e-4	4.65126002514135e-4	4.65121733938283e-4	4.65118088097139e-4	4.65120244133919e-4	4.65122421747686e-4	4.65122868990145e-4	4.65122283102313e-4	4.65121479429364e-4	4.65120851277946e-4	4.65120489516964e-4	4.6512035413085e-4	4.65120372439648e-4	4.65120479317098e-4	4.65120627895119e-4
flux1:	0.691027963582315	4.29513273112932e-4	4.29513217387709e-4	4.29513156428168e-4	4.2951309064037e-4	4.29513019897064e-4	4.29512943514014e-4	4.29512860261437e-4	4.29512768430894e-4	4.29512665992352e-4	4.29512550897137e-4	4.29512421611629e-4	4.29512278004488e-4	4.29512122753568e-4	4.2951196347148e-4	4.29511815718392e-4	4.29511706836145e-4	4.29511679743611e-4	4.29511793706453e-4	4.2951211434868e-4	4.29512676670588e-4	4.29513395181914e-4	4.29513907586685e-4	4.29513467708126e-4	4.29511445219759e-4	4.29509465227388e-4	4.29512836191075e-4	4.29516741292768e-4	4.29506050441385e-4	4.29520342182702e-4	4.29511510036779e-4	4.29505625247899e-4	4.29511510036779e-4	4.29520342182702e-4	4.29506050441385e-4	4.29516741292768e-4	4.29512836191075e-4	4.29509465227388e-4	4.29511445219759e-4	4.29513467708126e-4	4.29513907586685e-4	4.29513395181913e-4	4.29512676670588e-4	4.2951211434868e-4	4.29511793706453e-4	4.29511679743611e-4	4.29511706836145e-4	4.29511815718391e-4	4.2951196347148e-4
flux1:	0.691290412486068	3.96280394595871e-4	3.96280348271286e-4	3.9628029517491e-4	3.96280235648612e-4	3.96280169594738e-4	3.96280096454766e-4	3.96280015219631e-4	3.96279924490335e-4	3.96279822620402e-4	3.96279707990774e-4	3.96279579493815e-4	3.962794373372e-4	3.96279284317258e-4	3.96279127739928e-4	3.96278982138085e-4	3.96278872717119e-4	3.96278838732033e-4	3.96278934055433e-4	3.96279217871008e-4	3.96279720700863e-4	3.96280362257727e-4	3.96280809146931e-4	3.96280379140874e-4	3.96278503058223e-4	3.96276686798097e-4	3.9627980102819e-4	3.96283370400749e-4	3.96273508522929e-4	3.96286692440524e-4	3.96278541817092e-4	3.96273106285855e-4	3.96278541817092e-4	3.96286692440524e-4	3.96273508522929e-4	3.96283370400749e-4	3.9627980102819e-4	3.96276686798097e-4	3.96278503058223e-4	3.96280379140874e-4	3.96280809146931e-4	3.96280362257727e-4	3.96279720700863e-4	3.96279217871008e-4	3.96278934055433e-4	3.96278838732033e-4	3.96278872717119e-4	3.96278982138085e-4	3.96279127739928e-4
flux1:	0.691552861389821	3.65295941721763e-4	3.65295903096782e-4	3.65295856584585e-4	3.65295802473322e-4	3.65295740691319e-4	3.65295670787915e-4	3.65295591942871e-4	3.65295503021314e-4	3.65295402702939e-4	3.65295289731298e-4	3.65295163352445e-4	3.65295024042743e-4	3.65294874660325e-4	3.65294722179623e-4	3.65294580139954e-4	3.65294471738801e-4	3.652944328327e-4	3.6529451233327e-4	3.65294763548717e-4	3.65295213006606e-4	3.65295785431723e-4	3.65296174328904e-4	3.65295756527454e-4	3.6529401864877e-4	3.65292354698565e-4	3.65295229559732e-4	3.65298489302985e-4	3.65289400558747e-4	3.65301551994291e-4	3.65294037094487e-4	3.65289021011345e-4	3.65294037094487e-4	3.65301551994291e-4	3.65289400558747e-4	3.65298489302985e-4	3.65295229559732e-4	3.65292354698565e-4	3.6529401864877e-4	3.65295756527454e-4	3.65296174328904e-4	3.65295785431723e-4	3.65295213006606e-4	3.65294763548717e-4	3.6529451233327e-4	3.652944328327e-4	3.65294471738801e-4	3.65294580139954e-4	3.65294722179624e-4
flux1:	0.691815310293574	3.36436701169735e-4	3.36436668802708e-4	3.36436627817169e-4	3.36436578456382e-4	3.36436520670815e-4	3.36436454101063e-4	3.36436378086483e-4	3.36436291715061e-4	3.36436193940598e-4	3.36436083808692e-4	3.3643596085401e-4	3.36435825758734e-4	3.36435681392966e-4	3.36435534379587e-4	3.36435397298664e-4	3.36435291461735e-4	3.36435249574721e-4	3.36435315988475e-4	3.36435538654704e-4	3.36435940542515e-4	3.36436451187354e-4	3.36436789098406e-4	3.36436385583446e-4	3.36434778127431e-4	3.3643325583579e-4	3.36435907859405e-4	3.36438882443562e-4	3.36430514090177e-4	3.36441704277352e-4	3.36434781813542e-4	3.36430156962242e-4	3.36434781813542e-4	3.36441704277352e-4	3.36430514090177e-4	3.36438882443562e-4	3.36435907859405e-4	3.3643325583579e-4	3.36434778127431e-4	3.36436385583446e-4	3.36436789098406e-4	3.36436451187354e-4	3.36435940542515e-4	3.36435538654704e-4	3.36435315988474e-4	3.36435249574721e-4	3.36435291461735e-4	3.36435397298664e-4	3.36435534379587e-4
flux1:	0.692077759197328	3.09583736656561e-4	3.09583709376239e-4	3.09583673085654e-4	3.09583627990126e-4	3.0958357405806e-4	3.09583511005789e-4	3.09583438305581e-4	3.09583355230975e-4	3.09583260963081e-4	3.09583154795371e-4	3.09583036493288e-4	3.09582906889515e-4	3.09582768823304e-4	3.09582628551091e-4	3.09582497729301e-4	3.09582395900091e-4	3.09582352851066e-4	3.09582408743741e-4	3.09582606650782e-4	3.09582966376462e-4	3.09583422058981e-4	3.09583715421777e-4	3.09583327972928e-4	3.09581843501695e-4	3.09580452889462e-4	3.09582897738635e-4	3.09585610033869e-4	3.09577912281398e-4	3.09588208460883e-4	3.09581837554448e-4	3.09577577255148e-4	3.09581837554448e-4	3.09588208460883e-4	3.09577912281398e-4	3.09585610033869e-4	3.09582897738635e-4	3.09580452889462e-4	3.09581843501695e-4	3.09583327972928e-4	3.09583715421777e-4	3.09583422058981e-4	3.09582966376462e-4	3.09582606650782e-4	3.09582408743741e-4	3.09582352851066e-4	3.09582395900091e-4	3.09582497729301e-4	3.09582628551091e-4
flux1:	0.692340208101081	2.84622454261536e-4	2.84622431156587e-4	2.84622398940368e-4	2.84622357785456e-4	2.84622307673645e-4	2.84622248382603e-4	2.84622179493386e-4	2.84622100431708e-4	2.84622010564418e-4	2.84621909385035e-4	2.84621796839091e-4	2.84621673861953e-4	2.84621543226236e-4	2.84621410812321e-4	2.84621287390307e-4	2.84621190844994e-4	2.84621148264037e-4	2.84621195964815e-4	2.84621372580622e-4	2.84621695106473e-4	2.84622102072198e-4	2.84622356728107e-4	2.8462198679097e-4	2.84620618152136e-4	2.84619349832441e-4	2.84621602284658e-4	2.84624073603321e-4	2.84616999479376e-4	2.84626465024074e-4	2.84620607106547e-4	2.84616686159303e-4	2.84620607106547e-4	2.84626465024074e-4	2.84616999479376e-4	2.84624073603321e-4	2.84621602284658e-4	2.84619349832441e-4	2.84620618152136e-4	2.8462198679097e-4	2.84622356728107e-4	2.84622102072198e-4	2.84621695106473e-4	2.84621372580622e-4	2.84621195964815e-4	2.84621148264037e-4	2.84621190844994e-4	2.84621287390307e-4	2.84621410812321e-4
flux1:	0.692602657004834	2.61442644141609e-4	2.61442624534267e-4	2.61442595954897e-4	2.61442558547005e-4	2.61442512301103e-4	2.61442457043044e-4	2.61442392441156e-4	2.6144231804389e-4	2.61442233367402e-4	2.61442138063635e-4	2.61442032214518e-4	2.61441916817561e-4	2.61441794549796e-4	2.61441670911184e-4	2.61441555824647e-4	2.61441465625706e-4	2.61441424907693e-4	2.61441466465037e-4	2.61441624896731e-4	2.61441914709907e-4	2.61442278614241e-4	2.61442499799462e-4	2.61442148472061e-4	2.61440888758096e-4	2.61439733873492e-4	2.6144180781891e-4	2.61444057968636e-4	2.61437563191754e-4	2.61446257740567e-4	2.61440876458039e-4	2.61437271086829e-4	2.61440876458039e-4	2.61446257740567e-4	2.61437563191754e-4	2.61444057968636e-4	2.6144180781891e-4	2.61439733873492e-4	2.61440888758096e-4	2.61442148472062e-4	2.61442499799462e-4	2.6144227861424e-4	2.61441914709907e-4	2.61441624896731e-4	2.61441466465037e-4	2.61441424907693e-4	2.61441465625705e-4	2.61441555824647e-4	2.61441670911184e-4
flux1:	0.692865105908588	2.39938500317635e-4	2.39938483727052e-4	2.39938458493965e-4	2.39938424735329e-4	2.3993838244582e-4	2.39938331487742e-4	2.39938271597849e-4	2.39938202421766e-4	2.39938123593551e-4	2.3993803488792e-4	2.39937936486187e-4	2.39937829414418e-4	2.39937716231612e-4	2.399376020579e-4	2.39937496009961e-4	2.39937412978482e-4	2.39937375256313e-4	2.39937412413872e-4	2.39937555389112e-4	2.39937816491748e-4	2.39938142400912e-4	2.39938334754947e-4	2.3993800278989e-4	2.39936845312378e-4	2.39935795486868e-4	2.39937703940083e-4	2.39939751285844e-4	2.3993379414661e-4	2.39941773745015e-4	2.39936834865666e-4	2.39933522663021e-4	2.39936834865666e-4	2.39941773745015e-4	2.3993379414661e-4	2.39939751285843e-4	2.39937703940082e-4	2.39935795486868e-4	2.39936845312378e-4	2.3993800278989e-4	2.39938334754947e-4	2.39938142400912e-4	2.39937816491748e-4	2.39937555389112e-4	2.39937412413872e-4	2.39937375256313e-4	2.39937412978482e-4	2.39937496009962e-4	2.399376020579e-4
flux1:	0.693127554812341	2.20008620208342e-4	2.20008606308732e-4	2.20008584238918e-4	2.2000855409105e-4	2.20008515859805e-4	2.20008469433734e-4	2.20008414601868e-4	2.20008351085237e-4	2.20008278609178e-4	2.20008197041201e-4	2.20008106631259e-4	2.20008008406853e-4	2.20007904792524e-4	2.20007800533693e-4	2.20007703983286e-4	2.20007628688068e-4	2.20007594823155e-4	2.20007629013151e-4	2.20007758878836e-4	2.20007994794896e-4	2.20008287202494e-4	2.20008454790856e-4	2.2000814261042e-4	2.20007080886731e-4	2.20006128190342e-4	2.20007883313253e-4	2.20009744846334e-4	2.20004286095293e-4	2.20011603340968e-4	2.2000707466546e-4	2.20004034537763e-4	2.2000707466546e-4	2.20011603340968e-4	2.20004286095294e-4	2.20009744846334e-4	2.20007883313253e-4	2.20006128190342e-4	2.20007080886731e-4	2.2000814261042e-4	2.20008454790856e-4	2.20008287202494e-4	2.20007994794896e-4	2.20007758878836e-4	2.20007629013151e-4	2.20007594823155e-4	2.20007628688068e-4	2.20007703983286e-4	2.20007800533693e-4
flux1:	0.693390003716094	2.0155598557207e-4	2.01555974149991e-4	2.01555955129281e-4	2.01555928578601e-4	2.01555894489061e-4	2.01555852766897e-4	2.01555803239904e-4	2.01555745686359e-4	2.01555679900766e-4	2.01555605818688e-4	2.01555523733741e-4	2.0155543465365e-4	2.01555340857489e-4	2.01555246725093e-4	2.01555159889298e-4	2.01555092650303e-4	2.01555063237645e-4	2.01555095588843e-4	2.01555214324048e-4	2.01555428119725e-4	2.01555690975793e-4	2.01555837323884e-4	2.01555545045168e-4	2.01554572794912e-4	2.01553709718434e-4	2.01555322851858e-4	2.01557014263757e-4	2.01552017005114e-4	2.01558721196891e-4	2.01554572471376e-4	2.01551784584871e-4	2.01554572471376e-4	2.01558721196891e-4	2.01552017005114e-4	2.01557014263758e-4	2.01555322851858e-4	2.01553709718434e-4	2.01554572794912e-4	2.01555545045168e-4	2.01555837323884e-4	2.01555690975793e-4	2.01555428119725e-4	2.01555214324048e-4	2.01555095588843e-4	2.01555063237645e-4	2.01555092650303e-4	2.01555159889298e-4	2.01555246725093e-4
flux1:	0.693652452619847	1.84487926489824e-4	1.84487917404117e-4	1.84487901352203e-4	1.8448787838043e-4	1.84487848473527e-4	1.84487811548507e-4	1.84487767460952e-4	1.84487716031591e-4	1.84487657106113e-4	1.8448759066817e-4	1.84487517035257e-4	1.84487437179363e-4	1.84487353227849e-4	1.84487269207475e-4	1.84487192075381e-4	1.84487132978854e-4	1.84487108363785e-4	1.84487139720949e-4	1.84487248960949e-4	1.84487443275435e-4	1.84487680024829e-4	1.84487808159983e-4	1.84487535627344e-4	1.84486646776099e-4	1.84485866213645e-4	1.84487347915406e-4	1.84488883674754e-4	1.84484313264867e-4	1.84490450553449e-4	1.84486653384918e-4	1.84484099112445e-4	1.84486653384918e-4	1.8449045055345e-4	1.84484313264867e-4	1.84488883674754e-4	1.84487347915406e-4	1.84485866213645e-4	1.84486646776099e-4	1.84487535627344e-4	1.84487808159983e-4	1.84487680024829e-4	1.84487443275435e-4	1.84487248960949e-4	1.84487139720949e-4	1.84487108363785e-4	1.84487132978854e-4	1.84487192075381e-4	1.84487269207475e-4
flux1:	0.693914901523601	1.6871606998701e-4	1.68716063133908e-4	1.68716049975193e-4	1.68716030536147e-4	1.68716004793153e-4	1.68715972668687e-4	1.68715934037487e-4	1.68715888751015e-4	1.68715836691867e-4	1.68715777876061e-4	1.68715712629748e-4	1.68715641877806e-4	1.68715567593698e-4	1.68715493466354e-4	1.68715425821843e-4	1.68715374744297e-4	1.68715355047962e-4	1.68715385999778e-4	1.68715487068082e-4	1.68715664151631e-4	1.68715877778766e-4	1.68715990277623e-4	1.6871573709978e-4	1.68714925787721e-4	1.68714221024962e-4	1.68715581112365e-4	1.68716974543125e-4	1.68712798492912e-4	1.68718412031856e-4	1.68714939805575e-4	1.68712601674087e-4	1.68714939805575e-4	1.68718412031856e-4	1.68712798492912e-4	1.68716974543125e-4	1.68715581112365e-4	1.68714221024962e-4	1.68714925787721e-4	1.6871573709978e-4	1.68715990277623e-4	1.68715877778766e-4	1.68715664151631e-4	1.68715487068082e-4	1.68715385999778e-4	1.68715355047962e-4	1.68715374744297e-4	1.68715425821843e-4	1.68715493466354e-4
flux1:	0.694177350427354	1.54156274847423e-4	1.54156270132438e-4	1.54156259773918e-4	1.54156243777543e-4	1.54156222110219e-4	1.54156194696075e-4	1.54156161422492e-4	1.54156122162649e-4	1.54156076825027e-4	1.54156025445966e-4	1.54155968348987e-4	1.54155906404359e-4	1.54155841432814e-4	1.54155776802791e-4	1.54155718253635e-4	1.54155674891971e-4	1.5415566004271e-4	1.54155690955287e-4	1.5415578490078e-4	1.54155946657241e-4	1.54156139734463e-4	1.54156238773105e-4	1.54156004362557e-4	1.541552649559e-4	1.54154629662043e-4	1.54155877256874e-4	1.54157140616284e-4	1.54153328496738e-4	1.54158458592439e-4	1.54155286391282e-4	1.54153148030134e-4	1.54155286391282e-4	1.54158458592439e-4	1.54153328496738e-4	1.54157140616284e-4	1.54155877256874e-4	1.54154629662043e-4	1.541552649559e-4	1.54156004362557e-4	1.54156238773105e-4	1.54156139734463e-4	1.54155946657241e-4	1.5415578490078e-4	1.54155690955287e-4	1.5415566004271e-4	1.54155674891971e-4	1.54155718253635e-4	1.54155776802791e-4
flux1:	0.694439799331107	1.40728554121993e-4	1.40728551439302e-4	1.40728543755866e-4	1.40728531059489e-4	1.40728513307281e-4	1.40728490422526e-4	1.40728462300584e-4	1.40728428829674e-4	1.40728389935919e-4	1.40728345667046e-4	1.40728296335967e-4	1.40728242754043e-4	1.40728186593121e-4	1.40728130919943e-4	1.40728080930733e-4	1.40728044835931e-4	1.4072803460396e-4	1.4072806565732e-4	1.40728153293963e-4	1.40728301325273e-4	1.40728476062456e-4	1.40728563467097e-4	1.40728347079852e-4	1.40727674183301e-4	1.40727102405161e-4	1.40728245979593e-4	1.40729390534577e-4	1.40725913884745e-4	1.40730598144294e-4	1.40727702669791e-4	1.40725748759878e-4	1.40727702669791e-4	1.40730598144293e-4	1.40725913884744e-4	1.40729390534577e-4	1.40728245979593e-4	1.40727102405161e-4	1.40727674183301e-4	1.40728347079852e-4	1.40728563467098e-4	1.40728476062457e-4	1.40728301325273e-4	1.40728153293964e-4	1.40728065657319e-4	1.4072803460396e-4	1.4072804483593e-4	1.40728080930733e-4	1.40728130919943e-4
flux1:	0.69470224823486	1.28356986778205e-4	1.28356985997542e-4	1.28356980824397e-4	1.28356971230704e-4	1.28356957164149e-4	1.28356938545806e-4	1.28356915275898e-4	1.28356887252961e-4	1.28356854414814e-4	1.28356816814225e-4	1.28356774748201e-4	1.28356728967473e-4	1.28356681000879e-4	1.28356633633145e-4	1.28356591559784e-4	1.28356562171892e-4	1.28356556205011e-4	1.28356587430293e-4	1.28356669377166e-4	1.28356805027685e-4	1.28356963321078e-4	1.28357040617443e-4	1.28356841391408e-4	1.28356229860134e-4	1.28355716016945e-4	1.28356763439058e-4	1.2835779954004e-4	1.28354631776973e-4	1.28358905252939e-4	1.28356264747954e-4	1.28354480971707e-4	1.28356264747954e-4	1.28358905252939e-4	1.28354631776973e-4	1.2835779954004e-4	1.28356763439058e-4	1.28355716016944e-4	1.28356229860134e-4	1.28356841391408e-4	1.28357040617443e-4	1.28356963321078e-4	1.28356805027685e-4	1.28356669377166e-4	1.28356587430293e-4	1.28356556205011e-4	1.28356562171892e-4	1.28356591559784e-4	1.28356633633145e-4
flux1:	0.694964697138614	1.16969619874348e-4	1.16969620834783e-4	1.16969617966214e-4	1.16969611226928e-4	1.16969600556128e-4	1.16969585872224e-4	1.16969567078442e-4	1.16969544080484e-4	1.16969516823784e-4	1.16969485361861e-4	1.16969449972665e-4	1.16969411346554e-4	1.169693708767e-4	1.16969331085858e-4	1.16969296209694e-4	1.16969272892171e-4	1.16969270750589e-4	1.16969302066123e-4	1.16969378786008e-4	1.1696950318499e-4	1.169696466637e-4	1.1696971512367e-4	1.16969532114402e-4	1.16968977064438e-4	1.16968515942358e-4	1.16969474520214e-4	1.16970411671551e-4	1.16967528001861e-4	1.16971423333254e-4	1.1696901750621e-4	1.16967390498542e-4	1.1696901750621e-4	1.16971423333254e-4	1.16967528001861e-4	1.16970411671551e-4	1.16969474520214e-4	1.16968515942358e-4	1.16968977064438e-4	1.16969532114402e-4	1.1696971512367e-4	1.16969646663701e-4	1.1696950318499e-4	1.16969378786007e-4	1.16969302066123e-4	1.16969270750589e-4	1.16969272892171e-4	1.16969296209694e-4	1.16969331085858e-4
flux1:	0.695227146042367	1.06498362577622e-4	1.06498365087233e-4	1.06498364280535e-4	1.0649836010455e-4	1.06498352491351e-4	1.06498341356924e-4	1.06498326606602e-4	1.0649830815133e-4	1.06498285941517e-4	1.06498260028755e-4	1.06498230670421e-4	1.06498198498226e-4	1.06498164777972e-4	1.06498131790431e-4	1.06498103350413e-4	1.06498085422287e-4	1.06498086611059e-4	1.06498117855849e-4	1.06498189690985e-4	1.06498303791891e-4	1.06498433860828e-4	1.06498494545275e-4	1.06498326758182e-4	1.06497823574408e-4	1.06497410319955e-4	1.06498286843472e-4	1.06499133769929e-4	1.0649651110275e-4	1.06500058651571e-4	1.06497868602234e-4	1.06496385902466e-4	1.06497868602234e-4	1.06500058651571e-4	1.0649651110275e-4	1.06499133769929e-4	1.06498286843472e-4	1.06497410319955e-4	1.06497823574408e-4	1.06498326758182e-4	1.06498494545275e-4	1.06498433860828e-4	1.06498303791891e-4	1.06498189690985e-4	1.06498117855849e-4	1.06498086611059e-4	1.06498085422286e-4	1.06498103350413e-4	1.06498131790431e-4
flux1:	0.69548959494612	9.6878873276695e-5	9.68788771168386e-5	9.68788781001045e-5	9.68788761646794e-5	9.68788712371326e-5	9.68788632317508e-5	9.68788520557777e-5	9.68788376243845e-5	9.68788198914076e-5	9.68787989050229e-5	9.68787749017322e-5	9.68787484573438e-5	9.68787207191296e-5	9.68786937454271e-5	9.68786709671014e-5	9.68786577317662e-5	9.6878661729742e-5	9.68786926933208e-5	9.68787598973539e-5	9.6878864513102e-5	9.68789823915746e-5	9.68790361886915e-5	9.68788826070903e-5	9.68784269483113e-5	9.68780570602353e-5	9.68788578403529e-5	9.68796225492696e-5	9.68772394105267e-5	9.68804673934606e-5	9.68784755403116e-5	9.68771255451578e-5	9.68784755403116e-5	9.68804673934605e-5	9.68772394105267e-5	9.68796225492696e-5	9.68788578403529e-5	9.68780570602354e-5	9.68784269483114e-5	9.68788826070903e-5	9.68790361886914e-5	9.68789823915747e-5	9.68788645131019e-5	9.68787598973538e-5	9.68786926933208e-5	9.6878661729742e-5	9.68786577317661e-5	9.68786709671014e-5	9.6878693745427e-5
flux1:	0.695752043849873	8.80504409689922e-5	8.80504459018083e-5	8.80504483841674e-5	8.8050448347815e-5	8.80504457155675e-5	8.80504404010349e-5	8.80504323136468e-5	8.80504213724179e-5	8.80504075338319e-5	8.80503908420248e-5	8.80503715131535e-5	8.80503500705306e-5	8.80503275519218e-5	8.80503058120746e-5	8.80502879325675e-5	8.80502787024664e-5	8.8050284987021e-5	8.80503154350114e-5	8.80503782005306e-5	8.80504740341571e-5	8.8050580789665e-5	8.80506284484191e-5	8.80504880571555e-5	8.80500758580282e-5	8.80497451773659e-5	8.80504760821784e-5	8.80511659211618e-5	8.80490023691672e-5	8.80519369841434e-5	8.80501269933948e-5	8.80488989110948e-5	8.80501269933948e-5	8.80519369841434e-5	8.80490023691672e-5	8.80511659211619e-5	8.80504760821784e-5	8.80497451773659e-5	8.80500758580282e-5	8.80504880571554e-5	8.80506284484191e-5	8.8050580789665e-5	8.8050474034157e-5	8.80503782005305e-5	8.80503154350114e-5	8.8050284987021e-5	8.80502787024663e-5	8.80502879325675e-5	8.80503058120746e-5
flux1:	0.696014492753627	7.99558620309079e-5	7.99558678086992e-5	7.9955871491707e-5	7.99558730075107e-5	7.99558722769244e-5	7.995586921404e-5	7.99558637310275e-5	7.99558557507673e-5	7.99558452321268e-5	7.99558322151513e-5	7.99558168967312e-5	7.99557997514479e-5	7.99557817165048e-5	7.99557644609838e-5	7.99557507495006e-5	7.99557448662499e-5	7.99557529334398e-5	7.99557826285045e-5	7.99558411098967e-5	7.99559287804103e-5	7.99560253574698e-5	7.99560675160805e-5	7.99559393206729e-5	7.99555667904538e-5	7.99552714886997e-5	7.99559379764687e-5	7.9956559686589e-5	7.99545972290745e-5	7.99572627764965e-5	7.99556194928676e-5	7.99545032985193e-5	7.99556194928676e-5	7.99572627764965e-5	7.99545972290745e-5	7.9956559686589e-5	7.99559379764687e-5	7.99552714886998e-5	7.99555667904538e-5	7.99559393206729e-5	7.99560675160804e-5	7.995602535747e-5	7.99559287804103e-5	7.99558411098967e-5	7.99557826285045e-5	7.99557529334399e-5	7.995574486625e-5	7.99557507495006e-5	7.99557644609838e-5
flux1:	0.69627694165738	7.25413134069813e-5	7.25413197822367e-5	7.25413243712625e-5	7.25413270995442e-5	7.25413278875516e-5	7.25413266510285e-5	7.2541323305556e-5	7.25413177781306e-5	7.25413100300511e-5	7.2541300097573e-5	7.25412881597124e-5	7.25412746462152e-5	7.25412604023837e-5	7.2541246928495e-5	7.25412367021634e-5	7.25412335520134e-5	7.25412429320768e-5	7.25412716502256e-5	7.25413259818613e-5	7.25414060453326e-5	7.25414932894295e-5	7.25415304990034e-5	7.25414135404758e-5	7.25410771587503e-5	7.2540813724242e-5	7.2541420873304e-5	7.2541980637919e-5	7.25402021506644e-5	7.25426211492518e-5	7.25411305285991e-5	7.25401169207711e-5	7.25411305285991e-5	7.25426211492519e-5	7.25402021506644e-5	7.25419806379191e-5	7.2541420873304e-5	7.2540813724242e-5	7.25410771587503e-5	7.25414135404757e-5	7.25415304990035e-5	7.25414932894296e-5	7.25414060453326e-5	7.25413259818614e-5	7.25412716502256e-5	7.25412429320767e-5	7.25412335520133e-5	7.25412367021634e-5	7.2541246928495e-5
flux1:	0.696539390561133	6.57562231807178e-5	6.5756229915753e-5	6.57562351304172e-5	6.57562387499296e-5	6.57562406958983e-5	6.5756240886803e-5	6.57562392423129e-5	6.5756235693879e-5	6.57562302054328e-5	6.57562228099287e-5	6.57562136700397e-5	6.57562031745317e-5	6.57561920850413e-5	6.57561817487633e-5	6.5756174383923e-5	6.57561734086942e-5	6.57561836770787e-5	6.575621121954e-5	6.57562615295164e-5	6.57563344956635e-5	6.57564131726125e-5	6.57564459162485e-5	6.57563392819642e-5	6.57560357916538e-5	6.57558010143844e-5	6.57563535501104e-5	6.57568570395129e-5	6.57552466867831e-5	6.57574399840223e-5	6.57560890279538e-5	6.57551693866516e-5	6.57560890279538e-5	6.57574399840223e-5	6.57552466867831e-5	6.57568570395129e-5	6.57563535501104e-5	6.57558010143843e-5	6.57560357916539e-5	6.57563392819643e-5	6.57564459162486e-5	6.57564131726125e-5	6.57563344956635e-5	6.57562615295164e-5	6.575621121954e-5	6.57561836770787e-5	6.57561734086942e-5	6.5756174383923e-5	6.57561817487634e-5
flux1:	0.696801839464887	5.95531394179116e-5	5.95531462933285e-5	5.95531518763138e-5	5.9553156093365e-5	5.95531588684913e-5	5.9553160123843e-5	5.95531597837748e-5	5.95531577845216e-5	5.95531540928983e-5	5.95531487391073e-5	5.95531418710226e-5	5.95531338401355e-5	5.95531253321352e-5	5.95531175556738e-5	5.95531124949228e-5	5.95531131987643e-5	5.95531239830468e-5	5.95531501840878e-5	5.95531966039295e-5	5.95532629486081e-5	5.95533337597446e-5	5.9553362467537e-5	5.95532652984691e-5	5.95529916964902e-5	5.95527826516419e-5	5.95532849706722e-5	5.95537373828453e-5	5.95522805398638e-5	5.95542674171402e-5	5.95530441097297e-5	5.95522104557758e-5	5.95530441097297e-5	5.95542674171402e-5	5.95522805398638e-5	5.95537373828453e-5	5.95532849706722e-5	5.95527826516419e-5	5.95529916964902e-5	5.95532652984691e-5	5.9553362467537e-5	5.95533337597446e-5	5.95532629486081e-5	5.95531966039295e-5	5.95531501840877e-5	5.95531239830468e-5	5.95531131987643e-5	5.95531124949228e-5	5.95531175556738e-5
flux1:	0.69706428836864	5.38875981013413e-5	5.38876049227638e-5	5.38876106465554e-5	5.38876152017426e-5	5.38876185157527e-5	5.38876205151519e-5	5.38876211294491e-5	5.38876202999233e-5	5.38876179964922e-5	5.38876142471393e-5	5.38876091864176e-5	5.3887603132018e-5	5.38875967008348e-5	5.38875909763428e-5	5.38875877318095e-5	5.38875896842657e-5	5.38876006674672e-5	5.38876253986683e-5	5.38876680694982e-5	5.38877282436075e-5	5.38877918373247e-5	5.38878168977783e-5	5.38877283927045e-5	5.38874819187239e-5	5.38872959492633e-5	5.38877521413001e-5	5.38881582390881e-5	5.38868414167832e-5	5.388863968931e-5	5.38875329360268e-5	5.3886777891908e-5	5.38875329360269e-5	5.388863968931e-5	5.38868414167832e-5	5.38881582390881e-5	5.38877521413001e-5	5.38872959492633e-5	5.3887481918724e-5	5.38877283927044e-5	5.38878168977783e-5	5.38877918373246e-5	5.38877282436075e-5	5.38876680694981e-5	5.38876253986683e-5	5.38876006674671e-5	5.38875896842657e-5	5.38875877318095e-5	5.38875909763428e-5
flux1:	0.697326737272393	4.87179909054944e-5	4.87179975082847e-5	4.87180031796495e-5	4.8718007852101e-5	4.87180114572525e-5	4.87180139266251e-5	4.87180151951998e-5	4.87180152094515e-5	4.87180139425511e-5	4.87180114207312e-5	4.87180077665799e-5	4.8718003267194e-5	4.87179984772458e-5	4.87179943672519e-5	4.87179925206595e-5	4.87179953566234e-5	4.87180062774989e-5	4.87180294490664e-5	4.87180685248125e-5	4.87181229601873e-5	4.87181799403781e-5	4.8718201708786e-5	4.87181211259351e-5	4.87178992496731e-5	4.87177339483661e-5	4.87181478158237e-5	4.87185119608551e-5	4.87173227331023e-5	4.87189488447946e-5	4.87179484137532e-5	4.87172651659818e-5	4.87179484137532e-5	4.87189488447946e-5	4.87173227331023e-5	4.87185119608551e-5	4.87181478158236e-5	4.87177339483661e-5	4.87178992496731e-5	4.87181211259351e-5	4.87182017087861e-5	4.87181799403781e-5	4.87181229601872e-5	4.87180685248125e-5	4.87180294490664e-5	4.8718006277499e-5	4.87179953566234e-5	4.87179925206595e-5	4.87179943672519e-5
flux1:	0.697589186176146	4.40054334912423e-5	4.40054397431214e-5	4.40054452053305e-5	4.40054498145516e-5	4.40054535071097e-5	4.40054562198214e-5	4.40054578932964e-5	4.40054584792408e-5	4.40054579541374e-5	4.40054563428442e-5	4.40054537571998e-5	4.4005450456629e-5	4.40054469395788e-5	4.40054440747387e-5	4.40054432748835e-5	4.40054466920592e-5	4.40054573429787e-5	4.40054789026939e-5	4.40055145509346e-5	4.40055636637972e-5	4.40056145957719e-5	4.40056334001102e-5	4.40055600567766e-5	4.40053604643117e-5	4.40052136555103e-5	4.40055887313308e-5	4.40059149150264e-5	4.40048418485881e-5	4.40063109620533e-5	4.40054074276622e-5	4.40047896906937e-5	4.40054074276622e-5	4.40063109620533e-5	4.40048418485881e-5	4.40059149150264e-5	4.40055887313308e-5	4.40052136555103e-5	4.40053604643117e-5	4.40055600567767e-5	4.40056334001102e-5	4.40056145957719e-5	4.40055636637972e-5	4.40055145509346e-5	4.40054789026938e-5	4.40054573429787e-5	4.40054466920592e-5	4.40054432748835e-5	4.40054440747387e-5
flux1:	0.6978516350799	3.9713634933436e-5	3.97136407351076e-5	3.97136458680829e-5	3.97136502736517e-5	3.97136538931567e-5	3.9713656668865e-5	3.9713658547025e-5	3.97136594844918e-5	3.97136594610251e-5	3.97136585003884e-5	3.97136567047377e-5	3.97136543084658e-5	3.97136517592431e-5	3.9713649834038e-5	3.97136497923059e-5	3.97136535467992e-5	3.97136637698286e-5	3.97136837002337e-5	3.9713716101251e-5	3.97137602937941e-5	3.97138057082194e-5	3.97138218530857e-5	3.97137551237045e-5	3.97135757032003e-5	3.97134454247267e-5	3.97137849886522e-5	3.97140768606437e-5	3.97131094479777e-5	3.97144355297996e-5	3.97136202188812e-5	3.97130622005999e-5	3.97136202188812e-5	3.97144355297996e-5	3.97131094479776e-5	3.97140768606437e-5	3.97137849886522e-5	3.97134454247267e-5	3.97135757032003e-5	3.97137551237045e-5	3.97138218530857e-5	3.97138057082194e-5	3.97137602937941e-5	3.9713716101251e-5	3.97136837002337e-5	3.97136637698285e-5	3.97136535467992e-5	3.97136497923059e-5	3.97136498340381e-5
flux1:	0.698114083983653	3.58087688298593e-5	3.58087741138827e-5	3.58087788325651e-5	3.58087829320282e-5	3.58087863587526e-5	3.58087890604489e-5	3.58087909888833e-5	3.58087921058765e-5	3.58087923943452e-5	3.58087918771455e-5	3.58087906476781e-5	3.58087889176765e-5	3.5808787088968e-5	3.58087858559581e-5	3.58087863404817e-5	3.58087902411048e-5	3.58087999228589e-5	3.58088182372299e-5	3.5808847581812e-5	3.58088872424243e-5	3.58089276377895e-5	3.58089414068701e-5	3.58088807200045e-5	3.58087195472327e-5	3.58086040326525e-5	3.58089111262226e-5	3.58091720204725e-5	3.58083006155452e-5	3.58094965170477e-5	3.58087614574693e-5	3.58082578262672e-5	3.58087614574693e-5	3.58094965170476e-5	3.58083006155452e-5	3.58091720204725e-5	3.58089111262226e-5	3.58086040326525e-5	3.58087195472327e-5	3.58088807200045e-5	3.58089414068701e-5	3.58089276377896e-5	3.58088872424243e-5	3.5808847581812e-5	3.58088182372299e-5	3.58087999228589e-5	3.58087902411048e-5	3.58087863404817e-5	3.58087858559581e-5
flux1:	0.698376532887406	3.22593465777187e-5	3.2259351305958e-5	3.22593555572696e-5	3.22593592826554e-5	3.22593624336963e-5	3.22593649634108e-5	3.22593668288547e-5	3.22593679965483e-5	3.22593684523748e-5	3.22593682183935e-5	3.2259367380048e-5	3.22593661285405e-5	3.2259364824316e-5	3.2259364087502e-5	3.22593649164995e-5	3.22593688183245e-5	3.22593778841025e-5	3.22593946217031e-5	3.22594211081671e-5	3.22594566107629e-5	3.22594924548147e-5	3.22595041123083e-5	3.22594489469345e-5	3.22593042709219e-5	3.22592019324446e-5	3.22594793729493e-5	3.22597123318487e-5	3.22589280890474e-5	3.22600056227186e-5	3.22593434945582e-5	3.22588893480054e-5	3.22593434945582e-5	3.22600056227186e-5	3.22589280890474e-5	3.22597123318487e-5	3.22594793729493e-5	3.22592019324446e-5	3.22593042709219e-5	3.22594489469345e-5	3.22595041123083e-5	3.22594924548147e-5	3.22594566107629e-5	3.22594211081671e-5	3.22593946217031e-5	3.22593778841025e-5	3.22593688183245e-5	3.22593649164995e-5	3.2259364087502e-5
flux1:	0.698638981791159	2.9036093244372e-5	2.9036097404405e-5	2.90361011632123e-5	2.90361044765866e-5	2.90361073010501e-5	2.90361095946904e-5	2.90361113195477e-5	2.90361124465133e-5	2.9036112964196e-5	2.90361128939046e-5	2.90361123138158e-5	2.90361113965098e-5	2.90361104650781e-5	2.90361100728602e-5	2.90361111076281e-5	2.90361149052365e-5	2.90361233128771e-5	2.90361385339103e-5	2.90361623647476e-5	2.90361940675874e-5	2.90362257981106e-5	2.90362355894649e-5	2.90361854708846e-5	2.90360556999459e-5	2.90359651121487e-5	2.90362155057355e-5	2.90364233024089e-5	2.90357181186098e-5	2.90366881303627e-5	2.90360922196117e-5	2.90356830547086e-5	2.90360922196117e-5	2.90366881303627e-5	2.90357181186098e-5	2.90364233024089e-5	2.90362155057355e-5	2.90359651121488e-5	2.90360556999459e-5	2.90361854708845e-5	2.9036235589465e-5	2.90362257981107e-5	2.90361940675874e-5	2.90361623647477e-5	2.90361385339103e-5	2.90361233128771e-5	2.90361149052365e-5	2.90361111076282e-5	2.90361100728602e-5
flux1:	0.698901430694913	2.61118264022612e-5	2.61118300031322e-5	2.61118332676143e-5	2.61118361560967e-5	2.61118386297952e-5	2.61118406515565e-5	2.61118421880439e-5	2.6111843214153e-5	2.61118437209432e-5	2.61118437289766e-5	2.61118433097608e-5	2.61118426189686e-5	2.61118419459801e-5	2.61118417841132e-5	2.61118429220612e-5	2.61118465428649e-5	2.61118542766734e-5	2.61118680572694e-5	2.6111889435736e-5	2.61119176800485e-5	2.61119457052926e-5	2.61119538575479e-5	2.61119083531909e-5	2.61117920415514e-5	2.6111711926063e-5	2.61119376801538e-5	2.61121228391743e-5	2.6111489298987e-5	2.61123617364259e-5	2.61118258912086e-5	2.61114575762052e-5	2.61118258912085e-5	2.61123617364259e-5	2.6111489298987e-5	2.61121228391743e-5	2.61119376801538e-5	2.6111711926063e-5	2.61117920415514e-5	2.61119083531909e-5	2.61119538575479e-5	2.61119457052926e-5	2.61119176800485e-5	2.6111889435736e-5	2.61118680572695e-5	2.61118542766734e-5	2.61118465428649e-5	2.61118429220612e-5	2.61118417841132e-5
flux1:	0.699163879598666	2.34613382443958e-5	2.34613413120781e-5	2.34613440988669e-5	2.34613465694817e-5	2.34613486895233e-5	2.34613504262414e-5	2.34613517505301e-5	2.34613526409035e-5	2.34613530905809e-5	2.34613531193511e-5	2.34613527925781e-5	2.34613522505729e-5	2.34613517522968e-5	2.34613517371597e-5	2.34613529051874e-5	2.34613563031046e-5	2.34613633681236e-5	2.34613757956171e-5	2.34613949225123e-5	2.34614200311551e-5	2.34614447301431e-5	2.3461451452103e-5	2.34614101674191e-5	2.3461306002576e-5	2.34612352138168e-5	2.34614385489557e-5	2.34616033656373e-5	2.34610346898055e-5	2.34618186666586e-5	2.34613372559319e-5	2.34610060036874e-5	2.34613372559319e-5	2.34618186666586e-5	2.34610346898054e-5	2.34616033656373e-5	2.34614385489557e-5	2.34612352138168e-5	2.3461306002576e-5	2.34614101674191e-5	2.3461451452103e-5	2.34614447301431e-5	2.34614200311551e-5	2.34613949225123e-5	2.34613757956171e-5	2.34613633681236e-5	2.34613563031046e-5	2.34613529051874e-5	2.34613517371597e-5
flux1:	0.699426328502419	2.10612812460762e-5	2.10612838189633e-5	2.1061286158375e-5	2.10612882330491e-5	2.10612900126281e-5	2.1061291468384e-5	2.10612925750387e-5	2.10612933143347e-5	2.10612936813609e-5	2.10612936950898e-5	2.10612934152102e-5	2.10612929680697e-5	2.10612925851907e-5	2.10612926575975e-5	2.10612938060293e-5	2.10612969557181e-5	2.10613033725291e-5	2.10613145412075e-5	2.10613316120146e-5	2.10613538883425e-5	2.10613756112234e-5	2.10613810936187e-5	2.10613436681993e-5	2.10612504591189e-5	2.10611879711426e-5	2.10613709323605e-5	2.10615174907655e-5	2.10610074876802e-5	2.1061711344551e-5	2.10612792192311e-5	2.106098156208e-5	2.10612792192311e-5	2.1061711344551e-5	2.10610074876802e-5	2.10615174907654e-5	2.10613709323605e-5	2.10611879711426e-5	2.10612504591189e-5	2.10613436681993e-5	2.10613810936187e-5	2.10613756112234e-5	2.10613538883424e-5	2.10613316120146e-5	2.10613145412075e-5	2.10613033725291e-5	2.10612969557181e-5	2.10612938060292e-5	2.10612926575975e-5
flux1:	0.699688777406172	1.88900575912457e-5	1.88900597159253e-5	1.88900616475306e-5	1.88900633584835e-5	1.88900648221071e-5	1.88900660133115e-5	1.88900669102449e-5	1.88900674975011e-5	1.88900677717557e-5	1.88900677511201e-5	1.88900674900299e-5	1.88900671021396e-5	1.88900667942335e-5	1.88900669139381e-5	1.88900680111547e-5	1.88900709029319e-5	1.8890076703107e-5	1.88900867105383e-5	1.88901019130317e-5	1.88901216400764e-5	1.88901407086352e-5	1.88901451243859e-5	1.88901112284099e-5	1.88900278946058e-5	1.88899727890557e-5	1.88901372568099e-5	1.88902674465825e-5	1.88898104668326e-5	1.88904418284142e-5	1.88900542848641e-5	1.88897870509487e-5	1.88900542848641e-5	1.88904418284142e-5	1.88898104668326e-5	1.88902674465825e-5	1.88901372568099e-5	1.88899727890557e-5	1.88900278946058e-5	1.88901112284099e-5	1.88901451243859e-5	1.88901407086352e-5	1.88901216400764e-5	1.88901019130317e-5	1.88900867105383e-5	1.88900767031069e-5	1.88900709029319e-5	1.88900680111547e-5	1.8890066913938e-5
flux1:	0.699951226309926	1.69277125375942e-5	1.69277142650966e-5	1.69277158338124e-5	1.69277172195053e-5	1.69277183988212e-5	1.6927719349929e-5	1.69277200540192e-5	1.69277204981779e-5	1.69277206804059e-5	1.69277206179092e-5	1.69277203602592e-5	1.69277200095747e-5	1.69277197503515e-5	1.69277198913244e-5	1.69277209191611e-5	1.69277235546679e-5	1.69277287769264e-5	1.69277377209193e-5	1.69277512332887e-5	1.69277686733068e-5	1.69277853816873e-5	1.69277888863263e-5	1.69277582173767e-5	1.69276837788856e-5	1.69276352340453e-5	1.69277829347658e-5	1.69278984668798e-5	1.69274893607435e-5	1.69280551896371e-5	1.69277079354365e-5	1.69274682264596e-5	1.69277079354365e-5	1.69280551896371e-5	1.69274893607434e-5	1.69278984668798e-5	1.69277829347658e-5	1.69276352340453e-5	1.69276837788856e-5	1.69277582173767e-5	1.69277888863263e-5	1.69277853816873e-5	1.69277686733068e-5	1.69277512332887e-5	1.69277377209193e-5	1.69277287769264e-5	1.69277235546679e-5	1.69277209191611e-5	1.69277198913244e-5
flux1:	0.700213675213679	1.51558318537438e-5	1.51558332363824e-5	1.51558344891915e-5	1.51558355909414e-5	1.51558365212527e-5	1.51558372611931e-5	1.51558377946341e-5	1.51558381108226e-5	1.51558382088448e-5	1.51558381049682e-5	1.51558378442598e-5	1.51558375183618e-5	1.51558372917051e-5	1.51558374382019e-5	1.51558383881273e-5	1.5155840776751e-5	1.51558454638285e-5	1.51558534400268e-5	1.51558654295259e-5	1.51558808239245e-5	1.51558954395877e-5	1.51558981718706e-5	1.51558704521372e-5	1.5155804020374e-5	1.51557613012662e-5	1.51558938175247e-5	1.5155996239015e-5	1.51556303167832e-5	1.51561369640517e-5	1.51558260859643e-5	1.5155611256315e-5	1.51558260859643e-5	1.51561369640517e-5	1.51556303167831e-5	1.5155996239015e-5	1.51558938175247e-5	1.51557613012662e-5	1.5155804020374e-5	1.51558704521372e-5	1.51558981718706e-5	1.51558954395877e-5	1.51558808239246e-5	1.51558654295259e-5	1.51558534400268e-5	1.51558454638285e-5	1.51558407767509e-5	1.51558383881273e-5	1.51558374382019e-5
flux1:	0.700476124117432	1.35574434241649e-5	1.35574445130264e-5	1.35574454963748e-5	1.35574463556665e-5	1.35574470731684e-5	1.35574476325106e-5	1.35574480199125e-5	1.35574482264806e-5	1.35574482521738e-5	1.35574481122985e-5	1.35574478477558e-5	1.35574475406818e-5	1.35574473374613e-5	1.35574474808577e-5	1.35574483509039e-5	1.35574505069233e-5	1.35574547031152e-5	1.3557461803197e-5	1.35574724252878e-5	1.35574859949101e-5	1.35574987598188e-5	1.35575008425163e-5	1.35574758163756e-5	1.35574165858267e-5	1.35573790352995e-5	1.35574978156012e-5	1.35575885233368e-5	1.35572615183425e-5	1.35577147709306e-5	1.35574367049762e-5	1.35572443421728e-5	1.35574367049762e-5	1.35577147709305e-5	1.35572615183425e-5	1.35575885233368e-5	1.35574978156012e-5	1.35573790352995e-5	1.35574165858267e-5	1.35574758163756e-5	1.35575008425163e-5	1.35574987598189e-5	1.35574859949101e-5	1.35574724252878e-5	1.3557461803197e-5	1.35574547031152e-5	1.35574505069233e-5	1.3557448350904e-5	1.35574474808577e-5
flux1:	0.700738573021185	1.21169230830464e-5	1.21169239261334e-5	1.21169246839979e-5	1.21169253404831e-5	1.21169258801975e-5	1.2116926289025e-5	1.21169265552301e-5	1.21169266715093e-5	1.21169266385089e-5	1.21169264705649e-5	1.21169262047311e-5	1.21169259145285e-5	1.21169257301287e-5	1.21169258664624e-5	1.2116926658845e-5	1.21169285992367e-5	1.21169323485584e-5	1.211693865898e-5	1.21169480569224e-5	1.21169600026511e-5	1.21169711346496e-5	1.21169726755018e-5	1.21169501074444e-5	1.21168973481439e-5	1.21168643788713e-5	1.21169707470623e-5	1.21170510006054e-5	1.21167590348282e-5	1.21171641599753e-5	1.21169156635112e-5	1.21167435699092e-5	1.21169156635112e-5	1.21171641599753e-5	1.21167590348282e-5	1.21170510006054e-5	1.21169707470623e-5	1.21168643788713e-5	1.21168973481439e-5	1.21169501074444e-5	1.21169726755018e-5	1.21169711346496e-5	1.21169600026511e-5	1.21169480569224e-5	1.211693865898e-5	1.21169323485584e-5	1.21169285992367e-5	1.2116926658845e-5	1.21169258664624e-5
flux1:	0.701001021924939	1.08199047071021e-5	1.08199053480857e-5	1.08199059206647e-5	1.08199064107936e-5	1.08199068051437e-5	1.0819907091573e-5	1.081990726012e-5	1.08199073048328e-5	1.08199072268859e-5	1.08199070396477e-5	1.08199067766273e-5	1.0819906503548e-5	1.08199063360326e-5	1.08199064641681e-5	1.08199071835126e-5	1.08199089263381e-5	1.0819912271223e-5	1.08199178724342e-5	1.08199261772547e-5	1.08199366808786e-5	1.08199463752254e-5	1.08199474680237e-5	1.08199271408894e-5	1.08198801916166e-5	1.08198512789326e-5	1.08199464432081e-5	1.0820017376799e-5	1.0819756928909e-5	1.0820118715682e-5	1.08198968413946e-5	1.08197430171015e-5	1.08198968413946e-5	1.08201187156821e-5	1.0819756928909e-5	1.0820017376799e-5	1.08199464432081e-5	1.08198512789326e-5	1.08198801916166e-5	1.08199271408894e-5	1.08199474680237e-5	1.08199463752254e-5	1.08199366808785e-5	1.08199261772547e-5	1.08199178724341e-5	1.0819912271223e-5	1.08199089263381e-5	1.08199071835126e-5	1.08199064641681e-5
flux1:	0.701263470828692	9.65319456913778e-6	9.65319504665002e-6	9.65319546960055e-6	9.65319582580456e-6	9.65319610374504e-6	9.65319629300243e-6	9.65319638514854e-6	9.653196375374e-6	9.65319626524784e-6	9.65319606718527e-6	9.65319581143627e-6	9.65319555667691e-6	9.65319540549081e-6	9.65319552581509e-6	9.65319617789767e-6	9.65319774117898e-6	9.65320072162598e-6	9.65320568767732e-6	9.65321301844422e-6	9.65322224372626e-6	9.65323067473307e-6	9.65323140048713e-6	9.65321311396433e-6	9.65317137609145e-6	9.65314605157712e-6	9.65323111307801e-6	9.65329374678224e-6	9.65306162248564e-6	9.65338442055448e-6	9.65318649226198e-6	9.65304911920389e-6	9.65318649226199e-6	9.6533844205545e-6	9.65306162248564e-6	9.65329374678223e-6	9.65323111307801e-6	9.65314605157712e-6	9.65317137609144e-6	9.65321311396433e-6	9.65323140048714e-6	9.65323067473307e-6	9.65322224372625e-6	9.65321301844423e-6	9.65320568767732e-6	9.65320072162596e-6	9.65319774117901e-6	9.65319617789768e-6	9.65319552581509e-6
flux1:	0.701525919732445	8.60468992891639e-6	8.60469027629009e-6	8.60469058041702e-6	8.6046908307475e-6	8.60469101735026e-6	8.60469113130507e-6	8.60469116550448e-6	8.60469111610052e-6	8.60469098494468e-6	8.60469078352363e-6	8.60469053909795e-6	8.60469030398503e-6	8.60469016909671e-6	8.60469028264471e-6	8.6046908735511e-6	8.60469227454342e-6	8.60469492762714e-6	8.60469932608602e-6	8.60470579041856e-6	8.60471388430538e-6	8.60472120702804e-6	8.60472163518006e-6	8.60470520452106e-6	8.60466813644497e-6	8.60464598218977e-6	8.60472194317297e-6	8.60477719322162e-6	8.60457049777334e-6	8.60485825355265e-6	8.60468184372343e-6	8.60455927080354e-6	8.60468184372342e-6	8.60485825355265e-6	8.60457049777334e-6	8.60477719322163e-6	8.60472194317296e-6	8.60464598218978e-6	8.60466813644498e-6	8.60470520452107e-6	8.60472163518006e-6	8.60472120702804e-6	8.60471388430537e-6	8.60470579041855e-6	8.60469932608603e-6	8.60469492762715e-6	8.60469227454341e-6	8.60469087355112e-6	8.60469028264467e-6
flux1:	0.701788368636199	7.66330181560896e-6	7.66330206096724e-6	7.66330227226393e-6	7.66330244038267e-6	7.663302556777e-6	7.66330261382831e-6	7.66330260556362e-6	7.66330252894006e-6	7.66330238599975e-6	7.66330218733295e-6	7.66330195746533e-6	7.66330174298511e-6	7.6633016243707e-6	7.66330173228786e-6	7.66330226789816e-6	7.66330352267052e-6	7.6633058823294e-6	7.66330977442756e-6	7.66331546916988e-6	7.66332256308205e-6	7.66332891502232e-6	7.66332910466631e-6	7.66331435957705e-6	7.6632814716694e-6	7.6632621151297e-6	7.66332988670233e-6	7.66337857506037e-6	7.66319468781066e-6	7.66345097809239e-6	7.66329388697919e-6	7.66318461627538e-6	7.66329388697918e-6	7.6634509780924e-6	7.66319468781067e-6	7.66337857506037e-6	7.66332988670232e-6	7.6632621151297e-6	7.66328147166939e-6	7.66331435957706e-6	7.66332910466631e-6	7.66332891502232e-6	7.66332256308204e-6	7.66331546916988e-6	7.66330977442755e-6	7.6633058823294e-6	7.66330352267052e-6	7.66330226789816e-6	7.66330173228785e-6
flux1:	0.702050817539952	6.81888193640731e-6	6.81888210300362e-6	6.81888224294524e-6	6.81888234836909e-6	6.81888241193567e-6	6.81888242715382e-6	6.8188823890225e-6	6.81888229516972e-6	6.81888214775343e-6	6.81888195650605e-6	6.81888174345676e-6	6.81888155004062e-6	6.81888144742084e-6	6.81888155067436e-6	6.81888203638893e-6	6.81888315963184e-6	6.81888525665872e-6	6.81888869760173e-6	6.81889370960007e-6	6.81889992075415e-6	6.8189054235283e-6	6.81890542460182e-6	6.81889220826487e-6	6.81886305828087e-6	6.81884616766792e-6	6.81890657707868e-6	6.8189494402741e-6	6.81878599112146e-6	6.81901405431984e-6	6.81887429061844e-6	6.8187769645615e-6	6.81887429061844e-6	6.81901405431984e-6	6.81878599112147e-6	6.81894944027409e-6	6.81890657707868e-6	6.81884616766792e-6	6.81886305828087e-6	6.81889220826487e-6	6.81890542460182e-6	6.8189054235283e-6	6.81889992075415e-6	6.81889370960007e-6	6.81888869760172e-6	6.81888525665872e-6	6.81888315963183e-6	6.81888203638893e-6	6.81888155067435e-6
flux1:	0.702313266443705	6.06215362885837e-6	6.0621537355775e-6	6.06215382157603e-6	6.06215388008536e-6	6.06215390481555e-6	6.0621538902499e-6	6.06215383221791e-6	6.06215372890377e-6	6.06215358252151e-6	6.06215340198813e-6	6.0621532070596e-6	6.06215303454265e-6	6.06215294729478e-6	6.06215304655866e-6	6.06215348719332e-6	6.06215449218407e-6	6.06215635435305e-6	6.06215939373194e-6	6.06216380066291e-6	6.06216923338087e-6	6.06217399432217e-6	6.06217384874245e-6	6.06216201694043e-6	6.06213620583296e-6	6.06212148596791e-6	6.06217528345399e-6	6.06221298070252e-6	6.06206782833072e-6	6.06227059346296e-6	6.06214635640386e-6	6.06205974588369e-6	6.06214635640386e-6	6.06227059346295e-6	6.06206782833071e-6	6.06221298070252e-6	6.06217528345398e-6	6.06212148596792e-6	6.06213620583296e-6	6.06216201694044e-6	6.06217384874244e-6	6.06217399432217e-6	6.06216923338087e-6	6.0621638006629e-6	6.06215939373194e-6	6.06215635435304e-6	6.06215449218407e-6	6.06215348719331e-6	6.06215304655867e-6
flux1:	0.702575715347458	5.38464675984235e-6	5.38464682178303e-6	5.38464686772809e-6	5.38464689186205e-6	5.38464688880615e-6	5.38464685388434e-6	5.38464678363387e-6	5.38464667669756e-6	5.38464653529776e-6	5.38464636758178e-6	5.38464619123995e-6	5.38464603892825e-6	5.38464596610798e-6	5.38464606175889e-6	5.38464646154788e-6	5.384647360216e-6	5.38464901249242e-6	5.38465169474836e-6	5.38465556595629e-6	5.38466031292899e-6	5.38466442659892e-6	5.38466416932223e-6	5.384653589635e-6	5.38463075772684e-6	5.38461794630724e-6	5.38466581150036e-6	5.38469893216213e-6	5.38457014394494e-6	5.38475025746794e-6	5.38463992025421e-6	5.38456291360046e-6	5.38463992025421e-6	5.38475025746794e-6	5.38457014394495e-6	5.38469893216214e-6	5.38466581150036e-6	5.38461794630724e-6	5.38463075772684e-6	5.384653589635e-6	5.38466416932223e-6	5.38466442659892e-6	5.38466031292898e-6	5.3846555659563e-6	5.38465169474835e-6	5.38464901249243e-6	5.38464736021599e-6	5.38464646154789e-6	5.38464606175889e-6
flux1:	0.702838164251212	4.77863646174651e-6	4.77863649082474e-6	4.77863650764614e-6	4.77863650722411e-6	4.77863648496908e-6	4.77863643692865e-6	4.77863636024163e-6	4.77863625392626e-6	4.77863612017645e-6	4.77863596641666e-6	4.77863580846417e-6	4.77863567525817e-6	4.77863561568136e-6	4.77863570785611e-6	4.77863607051603e-6	4.77863687356311e-6	4.77863833835432e-6	4.77864070325908e-6	4.7786441005699e-6	4.77864824404968e-6	4.77865179364091e-6	4.77865145363113e-6	4.77864200468482e-6	4.77862182815993e-6	4.77861069239102e-6	4.77865324028998e-6	4.77868231069549e-6	4.77856814416019e-6	4.77872799478308e-6	4.77863008929055e-6	4.77856168207707e-6	4.77863008929054e-6	4.77872799478309e-6	4.7785681441602e-6	4.77868231069549e-6	4.77865324028997e-6	4.77861069239103e-6	4.77862182815993e-6	4.77864200468482e-6	4.77865145363113e-6	4.77865179364091e-6	4.77864824404968e-6	4.77864410056989e-6	4.77864070325908e-6	4.77863833835432e-6	4.77863687356311e-6	4.77863607051604e-6	4.77863570785611e-6
flux1:	0.703100613154965	4.23708558614435e-6	4.23708559166948e-6	4.23708558787741e-6	4.23708557050081e-6	4.23708553563241e-6	4.23708547994104e-6	4.23708540107528e-6	4.23708529835872e-6	4.23708517392825e-6	4.23708503453296e-6	4.23708489429508e-6	4.2370847788302e-6	4.2370847311769e-6	4.23708481985505e-6	4.23708514867441e-6	4.23708586571598e-6	4.23708716313208e-6	4.23708924625656e-6	4.23709222474674e-6	4.23709583765302e-6	4.23709889627269e-6	4.23709849737167e-6	4.23709006812578e-6	4.23707225580554e-6	4.23706258935501e-6	4.237100375877e-6	4.23712586556056e-6	4.23702475130572e-6	4.23716649289668e-6	4.23707969555732e-6	4.23701898118018e-6	4.23707969555732e-6	4.23716649289668e-6	4.23702475130572e-6	4.23712586556057e-6	4.23710037587701e-6	4.23706258935501e-6	4.23707225580555e-6	4.23709006812578e-6	4.23709849737167e-6	4.23709889627269e-6	4.23709583765301e-6	4.23709222474674e-6	4.23708924625657e-6	4.23708716313208e-6	4.23708586571598e-6	4.23708514867441e-6	4.23708481985505e-6
flux1:	0.703363062058718	3.75359074696682e-6	3.75359073615985e-6	3.75359071833109e-6	3.75359068983592e-6	3.75359064735551e-6	3.75359058809105e-6	3.75359051012141e-6	3.75359041301614e-6	3.75359029883394e-6	3.75359017369566e-6	3.75359005019236e-6	3.7535899509716e-6	3.75358991388653e-6	3.75358999897389e-6	3.75359029690448e-6	3.75359093661016e-6	3.75359208471404e-6	3.75359391786676e-6	3.75359652657254e-6	3.75359967350166e-6	3.75360230533234e-6	3.75360186702944e-6	3.75359435609197e-6	3.7535786464691e-6	3.75357026671095e-6	3.75360379383735e-6	3.75362612121735e-6	3.75353664718794e-6	3.75366221988991e-6	3.75358533868217e-6	3.75353149966474e-6	3.75358533868217e-6	3.75366221988992e-6	3.75353664718793e-6	3.75362612121734e-6	3.75360379383735e-6	3.75357026671095e-6	3.7535786464691e-6	3.75359435609196e-6	3.75360186702945e-6	3.75360230533235e-6	3.75359967350166e-6	3.75359652657253e-6	3.75359391786676e-6	3.75359208471404e-6	3.75359093661016e-6	3.75359029690447e-6	3.75358999897389e-6
flux1:	0.703625510962471	3.32233181864895e-6	3.32233179708558e-6	3.3223317702787e-6	3.32233173512164e-6	3.3223316888019e-6	3.32233162897527e-6	3.32233155408265e-6	3.32233146388961e-6	3.32233136036126e-6	3.32233124903614e-6	3.32233114112485e-6	3.32233105662778e-6	3.32233102880257e-6	3.3223311101999e-6	3.32233137993544e-6	3.32233195015442e-6	3.32233296518798e-6	3.32233457681405e-6	3.3223368593745e-6	3.32233959751098e-6	3.32234185885045e-6	3.32234139695399e-6	3.32233471191935e-6	3.32232087042658e-6	3.32231361594491e-6	3.32234333647857e-6	3.32236287402338e-6	3.32228377105165e-6	3.32239492071945e-6	3.32232688319356e-6	3.32227918317231e-6	3.32232688319357e-6	3.32239492071945e-6	3.32228377105165e-6	3.32236287402337e-6	3.32234333647857e-6	3.32231361594492e-6	3.32232087042659e-6	3.32233471191935e-6	3.32234139695399e-6	3.32234185885045e-6	3.32233959751097e-6	3.32233685937449e-6	3.32233457681405e-6	3.32233296518798e-6	3.32233195015441e-6	3.32233137993544e-6	3.32233111019991e-6
flux1:	0.703887959866225	2.93802474982319e-6	2.93802472179581e-6	2.93802468988988e-6	2.93802465146211e-6	2.93802460413455e-6	2.93802454595007e-6	2.93802447565288e-6	2.9380243931625e-6	2.93802430033982e-6	2.93802420218578e-6	2.9380241086681e-6	2.93802403742954e-6	2.93802401765955e-6	2.93802409530984e-6	2.93802433934458e-6	2.93802484720912e-6	2.93802574379074e-6	2.93802715932614e-6	2.93802915455872e-6	2.93803153449051e-6	2.93803347467599e-6	2.93803300189229e-6	2.93802705869996e-6	2.93801487519481e-6	2.93800860352244e-6	2.93803492547802e-6	2.93805200439556e-6	2.93798213292126e-6	2.93808042898881e-6	2.9380202712585e-6	2.93797804760589e-6	2.9380202712585e-6	2.93808042898881e-6	2.93798213292126e-6	2.93805200439556e-6	2.93803492547802e-6	2.93800860352244e-6	2.93801487519482e-6	2.93802705869995e-6	2.93803300189229e-6	2.93803347467599e-6	2.93803153449051e-6	2.93802915455872e-6	2.93802715932614e-6	2.93802574379075e-6	2.93802484720912e-6	2.93802433934459e-6	2.93802409530984e-6
flux1:	0.704150408769978	2.59587754974419e-6	2.59587751854566e-6	2.59587748450442e-6	2.59587744537538e-6	2.59587739915238e-6	2.59587734420687e-6	2.59587727953576e-6	2.59587720517755e-6	2.59587712288202e-6	2.59587703715524e-6	2.59587695684785e-6	2.59587689750534e-6	2.59587688471995e-6	2.5958769586326e-6	2.5958771792986e-6	2.59587763130435e-6	2.59587842259638e-6	2.59587966477891e-6	2.59588140719005e-6	2.59588347363335e-6	2.59588513585872e-6	2.595884662287e-6	2.59587938460123e-6	2.59586867105138e-6	2.59586325662243e-6	2.59588654726971e-6	2.59590146175846e-6	2.59583979964753e-6	2.59592665152985e-6	2.59587350816522e-6	2.59583616520801e-6	2.59587350816522e-6	2.59592665152985e-6	2.59583979964753e-6	2.59590146175846e-6	2.59588654726971e-6	2.59586325662243e-6	2.59586867105139e-6	2.59587938460122e-6	2.595884662287e-6	2.59588513585872e-6	2.59588347363336e-6	2.59588140719005e-6	2.59587966477891e-6	2.59587842259638e-6	2.59587763130435e-6	2.5958771792986e-6	2.59587695863261e-6
flux1:	0.704412857673731	2.29154930254383e-6	2.29154927068164e-6	2.29154923675194e-6	2.29154919885087e-6	2.29154915528944e-6	2.29154910471692e-6	2.29154904633971e-6	2.29154898028598e-6	2.29154890819076e-6	2.29154883410579e-6	2.29154876587929e-6	2.2915487171933e-6	2.29154871046286e-6	2.29154878071765e-6	2.29154898020287e-6	2.29154938226829e-6	2.29155008011677e-6	2.291551169257e-6	2.29155268949337e-6	2.29155448193501e-6	2.29155590397117e-6	2.29155543752326e-6	2.29155075613612e-6	2.29154134449176e-6	2.29153667679014e-6	2.2915572663728e-6	2.2915702774698e-6	2.29151590885445e-6	2.29159258098543e-6	2.29154567574499e-6	2.29151267853822e-6	2.29154567574499e-6	2.29159258098543e-6	2.29151590885444e-6	2.2915702774698e-6	2.2915572663728e-6	2.29153667679015e-6	2.29154134449176e-6	2.29155075613612e-6	2.29155543752326e-6	2.29155590397117e-6	2.29155448193501e-6	2.29155268949337e-6	2.291551169257e-6	2.29155008011677e-6	2.29154938226829e-6	2.29154898020287e-6	2.29154878071766e-6
flux1:	0.704675306577484	2.02111206353509e-6	2.0211120328883e-6	2.02111200074423e-6	2.02111196549069e-6	2.02111192570838e-6	2.02111188028065e-6	2.0211118285863e-6	2.02111177081904e-6	2.02111170849797e-6	2.02111164525872e-6	2.02111158805137e-6	2.02111154890418e-6	2.02111154742892e-6	2.02111161416436e-6	2.02111179451582e-6	2.02111215202466e-6	2.02111276707636e-6	2.02111372129387e-6	2.021115046541e-6	2.02111659980761e-6	2.0211178146368e-6	2.02111736139241e-6	2.0211132136522e-6	2.02110495389402e-6	2.02110093578147e-6	2.02111912093248e-6	2.0211304599927e-6	2.02108256506129e-6	2.02115019066248e-6	2.02110882800644e-6	2.02107969662439e-6	2.02110882800644e-6	2.02115019066249e-6	2.02108256506129e-6	2.02113045999271e-6	2.02111912093248e-6	2.02110093578147e-6	2.02110495389402e-6	2.0211132136522e-6	2.02111736139242e-6	2.02111781463679e-6	2.02111659980761e-6	2.02111504654101e-6	2.02111372129388e-6	2.02111276707636e-6	2.02111215202467e-6	2.02111179451582e-6	2.02111161416435e-6
flux1:	0.704937755481238	1.78101549197736e-6	1.78101546390936e-6	1.78101543475497e-6	1.78101540315051e-6	1.78101536790525e-6	1.78101532809898e-6	1.78101528325144e-6	1.78101523360205e-6	1.78101518055452e-6	1.78101512736464e-6	1.78101508017853e-6	1.78101504955862e-6	1.78101505264618e-6	1.78101511603791e-6	1.78101527915558e-6	1.78101559698757e-6	1.78101613878922e-6	1.78101697421987e-6	1.78101812855595e-6	1.78101947331903e-6	1.78102050969399e-6	1.78102007420068e-6	1.78101640346866e-6	1.78100916182115e-6	1.78100570803043e-6	1.78102175490581e-6	1.78103162674485e-6	1.78098947241275e-6	1.78104906608526e-6	1.78101262341359e-6	1.78098692772233e-6	1.78101262341359e-6	1.78104906608526e-6	1.78098947241275e-6	1.78103162674486e-6	1.78102175490581e-6	1.78100570803043e-6	1.78100916182115e-6	1.78101640346866e-6	1.78102007420068e-6	1.781020509694e-6	1.78101947331903e-6	1.78101812855595e-6	1.78101697421988e-6	1.78101613878922e-6	1.78101559698757e-6	1.78101527915558e-6	1.78101511603792e-6
flux1:	0.705200204384991	1.56805407582071e-6	1.56805405126124e-6	1.56805402590416e-6	1.568053998597e-6	1.56805396834226e-6	1.56805393438369e-6	1.56805389635546e-6	1.56805385452641e-6	1.56805381018725e-6	1.56805376624757e-6	1.56805372813498e-6	1.56805370511414e-6	1.56805371215126e-6	1.56805377238652e-6	1.56805392001245e-6	1.5680542025674e-6	1.56805467965246e-6	1.56805541063307e-6	1.56805641534454e-6	1.5680575785703e-6	1.56805846150863e-6	1.56805804703579e-6	1.56805480217384e-6	1.56804845947332e-6	1.56804549525374e-6	1.56805964240472e-6	1.56806822813456e-6	1.56803115953197e-6	1.56808362875753e-6	1.56805154932083e-6	1.56802890419732e-6	1.56805154932083e-6	1.56808362875753e-6	1.56803115953197e-6	1.56806822813456e-6	1.56805964240472e-6	1.56804549525374e-6	1.56804845947332e-6	1.56805480217384e-6	1.56805804703579e-6	1.56805846150863e-6	1.5680575785703e-6	1.56805641534454e-6	1.56805541063307e-6	1.56805467965246e-6	1.56805420256739e-6	1.56805392001245e-6	1.56805377238653e-6
flux1:	0.705462653288744	1.37933680590656e-6	1.37933678541402e-6	1.37933676432106e-6	1.37933674165433e-6	1.379336716579e-6	1.37933668847536e-6	1.37933665706951e-6	1.37933662264678e-6	1.37933658638841e-6	1.37933655088915e-6	1.37933652093537e-6	1.37933650464394e-6	1.37933651506818e-6	1.37933657232068e-6	1.37933670602872e-6	1.37933695724816e-6	1.37933737721527e-6	1.37933801645054e-6	1.37933889031625e-6	1.37933989566833e-6	1.3793406468907e-6	1.37934025564553e-6	1.37933739053633e-6	1.37933184074471e-6	1.3793293006474e-6	1.37934176165041e-6	1.37934922123631e-6	1.37931665395178e-6	1.37936280958504e-6	1.37933459601805e-6	1.37931465698354e-6	1.37933459601804e-6	1.37936280958504e-6	1.37931665395178e-6	1.37934922123631e-6	1.37934176165041e-6	1.3793293006474e-6	1.37933184074471e-6	1.37933739053633e-6	1.37934025564553e-6	1.3793406468907e-6	1.37933989566833e-6	1.37933889031626e-6	1.37933801645054e-6	1.37933737721527e-6	1.37933695724816e-6	1.37933670602872e-6	1.37933657232068e-6
flux1:	0.705725102192497	1.2122591597333e-6	1.2122591435464e-6	1.21225912688955e-6	1.21225910894088e-6	1.21225908900239e-6	1.21225906656737e-6	1.21225904143531e-6	1.21225901389768e-6	1.21225898503065e-6	1.21225895714346e-6	1.21225893445099e-6	1.21225892405605e-6	1.2122589373315e-6	1.21225899174069e-6	1.2122591129295e-6	1.21225933631901e-6	1.21225970590623e-6	1.21226026462202e-6	1.21226102417102e-6	1.21226189237266e-6	1.21226253069333e-6	1.21226216400586e-6	1.2122596371064e-6	1.21225478596097e-6	1.21225261275239e-6	1.21226357861488e-6	1.21227005317858e-6	1.21224146620102e-6	1.21228203202972e-6	1.21225724046075e-6	1.21223969969783e-6	1.21225724046075e-6	1.21228203202972e-6	1.21224146620102e-6	1.21227005317859e-6	1.21226357861488e-6	1.21225261275239e-6	1.21225478596097e-6	1.21225963710641e-6	1.21226216400586e-6	1.21226253069333e-6	1.21226189237266e-6	1.21226102417102e-6	1.21226026462202e-6	1.21225970590623e-6	1.21225933631901e-6	1.2122591129295e-6	1.21225899174069e-6
flux1:	0.705987551096251	1.06447725816488e-6	1.06447724625008e-6	1.064477233949e-6	1.06447722056785e-6	1.06447720552324e-6	1.06447718840195e-6	1.06447716906121e-6	1.06447714779088e-6	1.06447712556719e-6	1.06447710444104e-6	1.06447708811866e-6	1.06447708280814e-6	1.06447709840749e-6	1.06447715006438e-6	1.06447725995597e-6	1.06447745861071e-6	1.06447778376744e-6	1.06447827185359e-6	1.06447893160082e-6	1.06447968076224e-6	1.06448022243805e-6	1.06447988092022e-6	1.06447765484926e-6	1.0644734186389e-6	1.06447156233167e-6	1.06448120369116e-6	1.06448681758363e-6	1.06446174688842e-6	1.06449736833401e-6	1.06447560302587e-6	1.06446018574969e-6	1.06447560302587e-6	1.06449736833401e-6	1.06446174688841e-6	1.06448681758363e-6	1.06448120369116e-6	1.06447156233167e-6	1.0644734186389e-6	1.06447765484926e-6	1.06447988092022e-6	1.06448022243805e-6	1.06447968076224e-6	1.06447893160082e-6	1.06447827185359e-6	1.06447778376744e-6	1.06447745861071e-6	1.06447725995597e-6	1.06447715006437e-6
flux1:	0.706250000000004	9.33884062223743e-7	9.33884054322193e-7	9.33884046087038e-7	9.33884036932594e-7	9.33884026371537e-7	9.33884014067522e-7	9.33883999922976e-7	9.33883984220197e-7	9.33883967841311e-7	9.33883952604026e-7	9.33883941762583e-7	9.33883940736511e-7	9.33883958131018e-7	9.33884007071565e-7	9.33884106716572e-7	9.33884283350637e-7	9.33884569308682e-7	9.33884995453424e-7	9.33885568116246e-7	9.33886214031406e-7	9.33886673074544e-7	9.33886356758231e-7	9.33884397916747e-7	9.33880702375628e-7	9.33879119365893e-7	9.33887588497498e-7	9.33892451162708e-7	9.33870483890808e-7	9.33901735917357e-7	9.33882644397943e-7	9.33869105554495e-7	9.33882644397945e-7	9.33901735917357e-7	9.33870483890808e-7	9.33892451162708e-7	9.33887588497497e-7	9.33879119365893e-7	9.33880702375627e-7	9.33884397916746e-7	9.33886356758232e-7	9.33886673074544e-7	9.33886214031401e-7	9.33885568116245e-7	9.33884995453425e-7	9.33884569308684e-7	9.33884283350636e-7	9.33884106716568e-7	9.33884007071561e-7
[truncated: 13 more columns]
