# Supplementary material for: Spatial Resolution and Refractive Index Contrast of Resonant Photonic Crystal Surfaces for Biosensing
Source: IEEE Photonics J. Author manuscript; Available in PMC 2015 Sep 7. (PMC4561521; doi:10.1109/JPHOT.2015.2435699)
Supplement: fig6_data [file NIHMS64775-supplement-fig6_data.gz › Volumes/graham/MacBook_backup/PhD_folder_2015_06_02/paper_improvements/IEEE_J_Photonics/final_files/data_files/fig6/meep_data/0_b/ref.out]

-----------
Initializing structure...
Working in 2D dimensions.
Computational cell is 150 x 10 x 0 with resolution 25
     block, center = (0,-2.56637,0)
          size (150,4.86726,1e+20)
          axes (1,0,0), (0,1,0), (0,0,1)
          dielectric constant epsilon diagonal = (2.0736,2.0736,2.0736)
     block, center = (0,2.43363,0)
          size (150,5.13274,1e+20)
          axes (1,0,0), (0,1,0), (0,0,1)
          dielectric constant epsilon diagonal = (2.0164,2.0164,2.0164)
     block, center = (-37.5,0.309735,0)
          size (75,0.884956,1e+20)
          axes (1,0,0), (0,1,0), (0,0,1)
          dielectric constant epsilon diagonal = (2.0164,2.0164,2.0164)
     block, center = (74.5,0,0)
          size (0.65,0.265487,1e+20)
          axes (1,0,0), (0,1,0), (0,0,1)
          dielectric constant epsilon diagonal = (2.0164,2.0164,2.0164)
     block, center = (73.5,0,0)
          size (0.65,0.265487,1e+20)
          axes (1,0,0), (0,1,0), (0,0,1)
          dielectric constant epsilon diagonal = (2.0164,2.0164,2.0164)
     block, center = (72.5,0,0)
          size (0.65,0.265487,1e+20)
          axes (1,0,0), (0,1,0), (0,0,1)
          dielectric constant epsilon diagonal = (2.0164,2.0164,2.0164)
     block, center = (71.5,0,0)
          size (0.65,0.265487,1e+20)
          axes (1,0,0), (0,1,0), (0,0,1)
          dielectric constant epsilon diagonal = (2.0164,2.0164,2.0164)
     block, center = (70.5,0,0)
          size (0.65,0.265487,1e+20)
          axes (1,0,0), (0,1,0), (0,0,1)
          dielectric constant epsilon diagonal = (2.0164,2.0164,2.0164)
     block, center = (69.5,0,0)
          size (0.65,0.265487,1e+20)
          axes (1,0,0), (0,1,0), (0,0,1)
          dielectric constant epsilon diagonal = (2.0164,2.0164,2.0164)
     block, center = (68.5,0,0)
          size (0.65,0.265487,1e+20)
          axes (1,0,0), (0,1,0), (0,0,1)
          dielectric constant epsilon diagonal = (2.0164,2.0164,2.0164)
     block, center = (67.5,0,0)
          size (0.65,0.265487,1e+20)
          axes (1,0,0), (0,1,0), (0,0,1)
          dielectric constant epsilon diagonal = (2.0164,2.0164,2.0164)
     block, center = (66.5,0,0)
          size (0.65,0.265487,1e+20)
          axes (1,0,0), (0,1,0), (0,0,1)
          dielectric constant epsilon diagonal = (2.0164,2.0164,2.0164)
     block, center = (65.5,0,0)
          size (0.65,0.265487,1e+20)
          axes (1,0,0), (0,1,0), (0,0,1)
          dielectric constant epsilon diagonal = (2.0164,2.0164,2.0164)
     block, center = (64.5,0,0)
          size (0.65,0.265487,1e+20)
          axes (1,0,0), (0,1,0), (0,0,1)
          dielectric constant epsilon diagonal = (2.0164,2.0164,2.0164)
     block, center = (63.5,0,0)
          size (0.65,0.265487,1e+20)
          axes (1,0,0), (0,1,0), (0,0,1)
          dielectric constant epsilon diagonal = (2.0164,2.0164,2.0164)
     block, center = (62.5,0,0)
          size (0.65,0.265487,1e+20)
          axes (1,0,0), (0,1,0), (0,0,1)
          dielectric constant epsilon diagonal = (2.0164,2.0164,2.0164)
     block, center = (61.5,0,0)
          size (0.65,0.265487,1e+20)
          axes (1,0,0), (0,1,0), (0,0,1)
          dielectric constant epsilon diagonal = (2.0164,2.0164,2.0164)
     block, center = (60.5,0,0)
          size (0.65,0.265487,1e+20)
          axes (1,0,0), (0,1,0), (0,0,1)
          dielectric constant epsilon diagonal = (2.0164,2.0164,2.0164)
     block, center = (59.5,0,0)
          size (0.65,0.265487,1e+20)
          axes (1,0,0), (0,1,0), (0,0,1)
          dielectric constant epsilon diagonal = (2.0164,2.0164,2.0164)
     block, center = (58.5,0,0)
          size (0.65,0.265487,1e+20)
          axes (1,0,0), (0,1,0), (0,0,1)
          dielectric constant epsilon diagonal = (2.0164,2.0164,2.0164)
     block, center = (57.5,0,0)
          size (0.65,0.265487,1e+20)
          axes (1,0,0), (0,1,0), (0,0,1)
          dielectric constant epsilon diagonal = (2.0164,2.0164,2.0164)
     block, center = (56.5,0,0)
          size (0.65,0.265487,1e+20)
          axes (1,0,0), (0,1,0), (0,0,1)
          dielectric constant epsilon diagonal = (2.0164,2.0164,2.0164)
     block, center = (55.5,0,0)
          size (0.65,0.265487,1e+20)
          axes (1,0,0), (0,1,0), (0,0,1)
          dielectric constant epsilon diagonal = (2.0164,2.0164,2.0164)
     block, center = (54.5,0,0)
          size (0.65,0.265487,1e+20)
          axes (1,0,0), (0,1,0), (0,0,1)
          dielectric constant epsilon diagonal = (2.0164,2.0164,2.0164)
     block, center = (53.5,0,0)
          size (0.65,0.265487,1e+20)
          axes (1,0,0), (0,1,0), (0,0,1)
          dielectric constant epsilon diagonal = (2.0164,2.0164,2.0164)
     block, center = (52.5,0,0)
          size (0.65,0.265487,1e+20)
          axes (1,0,0), (0,1,0), (0,0,1)
          dielectric constant epsilon diagonal = (2.0164,2.0164,2.0164)
     block, center = (51.5,0,0)
          size (0.65,0.265487,1e+20)
          axes (1,0,0), (0,1,0), (0,0,1)
          dielectric constant epsilon diagonal = (2.0164,2.0164,2.0164)
     block, center = (50.5,0,0)
          size (0.65,0.265487,1e+20)
          axes (1,0,0), (0,1,0), (0,0,1)
          dielectric constant epsilon diagonal = (2.0164,2.0164,2.0164)
     block, center = (49.5,0,0)
          size (0.65,0.265487,1e+20)
          axes (1,0,0), (0,1,0), (0,0,1)
          dielectric constant epsilon diagonal = (2.0164,2.0164,2.0164)
     block, center = (48.5,0,0)
          size (0.65,0.265487,1e+20)
          axes (1,0,0), (0,1,0), (0,0,1)
          dielectric constant epsilon diagonal = (2.0164,2.0164,2.0164)
     block, center = (47.5,0,0)
          size (0.65,0.265487,1e+20)
          axes (1,0,0), (0,1,0), (0,0,1)
          dielectric constant epsilon diagonal = (2.0164,2.0164,2.0164)
     block, center = (46.5,0,0)
          size (0.65,0.265487,1e+20)
          axes (1,0,0), (0,1,0), (0,0,1)
          dielectric constant epsilon diagonal = (2.0164,2.0164,2.0164)
     block, center = (45.5,0,0)
          size (0.65,0.265487,1e+20)
          axes (1,0,0), (0,1,0), (0,0,1)
          dielectric constant epsilon diagonal = (2.0164,2.0164,2.0164)
     block, center = (44.5,0,0)
          size (0.65,0.265487,1e+20)
          axes (1,0,0), (0,1,0), (0,0,1)
          dielectric constant epsilon diagonal = (2.0164,2.0164,2.0164)
     block, center = (43.5,0,0)
          size (0.65,0.265487,1e+20)
          axes (1,0,0), (0,1,0), (0,0,1)
          dielectric constant epsilon diagonal = (2.0164,2.0164,2.0164)
     block, center = (42.5,0,0)
          size (0.65,0.265487,1e+20)
          axes (1,0,0), (0,1,0), (0,0,1)
          dielectric constant epsilon diagonal = (2.0164,2.0164,2.0164)
     block, center = (41.5,0,0)
          size (0.65,0.265487,1e+20)
          axes (1,0,0), (0,1,0), (0,0,1)
          dielectric constant epsilon diagonal = (2.0164,2.0164,2.0164)
     block, center = (40.5,0,0)
          size (0.65,0.265487,1e+20)
          axes (1,0,0), (0,1,0), (0,0,1)
          dielectric constant epsilon diagonal = (2.0164,2.0164,2.0164)
     block, center = (39.5,0,0)
          size (0.65,0.265487,1e+20)
          axes (1,0,0), (0,1,0), (0,0,1)
          dielectric constant epsilon diagonal = (2.0164,2.0164,2.0164)
     block, center = (38.5,0,0)
          size (0.65,0.265487,1e+20)
          axes (1,0,0), (0,1,0), (0,0,1)
          dielectric constant epsilon diagonal = (2.0164,2.0164,2.0164)
     block, center = (37.5,0,0)
          size (0.65,0.265487,1e+20)
          axes (1,0,0), (0,1,0), (0,0,1)
          dielectric constant epsilon diagonal = (2.0164,2.0164,2.0164)
     block, center = (36.5,0,0)
          size (0.65,0.265487,1e+20)
          axes (1,0,0), (0,1,0), (0,0,1)
          dielectric constant epsilon diagonal = (2.0164,2.0164,2.0164)
     block, center = (35.5,0,0)
          size (0.65,0.265487,1e+20)
          axes (1,0,0), (0,1,0), (0,0,1)
          dielectric constant epsilon diagonal = (2.0164,2.0164,2.0164)
     block, center = (34.5,0,0)
          size (0.65,0.265487,1e+20)
          axes (1,0,0), (0,1,0), (0,0,1)
          dielectric constant epsilon diagonal = (2.0164,2.0164,2.0164)
     block, center = (33.5,0,0)
          size (0.65,0.265487,1e+20)
          axes (1,0,0), (0,1,0), (0,0,1)
          dielectric constant epsilon diagonal = (2.0164,2.0164,2.0164)
     block, center = (32.5,0,0)
          size (0.65,0.265487,1e+20)
          axes (1,0,0), (0,1,0), (0,0,1)
          dielectric constant epsilon diagonal = (2.0164,2.0164,2.0164)
     block, center = (31.5,0,0)
          size (0.65,0.265487,1e+20)
          axes (1,0,0), (0,1,0), (0,0,1)
          dielectric constant epsilon diagonal = (2.0164,2.0164,2.0164)
     block, center = (30.5,0,0)
          size (0.65,0.265487,1e+20)
          axes (1,0,0), (0,1,0), (0,0,1)
          dielectric constant epsilon diagonal = (2.0164,2.0164,2.0164)
     block, center = (29.5,0,0)
          size (0.65,0.265487,1e+20)
          axes (1,0,0), (0,1,0), (0,0,1)
          dielectric constant epsilon diagonal = (2.0164,2.0164,2.0164)
     block, center = (28.5,0,0)
          size (0.65,0.265487,1e+20)
          axes (1,0,0), (0,1,0), (0,0,1)
          dielectric constant epsilon diagonal = (2.0164,2.0164,2.0164)
     block, center = (27.5,0,0)
          size (0.65,0.265487,1e+20)
          axes (1,0,0), (0,1,0), (0,0,1)
          dielectric constant epsilon diagonal = (2.0164,2.0164,2.0164)
     block, center = (26.5,0,0)
          size (0.65,0.265487,1e+20)
          axes (1,0,0), (0,1,0), (0,0,1)
          dielectric constant epsilon diagonal = (2.0164,2.0164,2.0164)
     block, center = (25.5,0,0)
          size (0.65,0.265487,1e+20)
          axes (1,0,0), (0,1,0), (0,0,1)
          dielectric constant epsilon diagonal = (2.0164,2.0164,2.0164)
     block, center = (24.5,0,0)
          size (0.65,0.265487,1e+20)
          axes (1,0,0), (0,1,0), (0,0,1)
          dielectric constant epsilon diagonal = (2.0164,2.0164,2.0164)
     block, center = (23.5,0,0)
          size (0.65,0.265487,1e+20)
          axes (1,0,0), (0,1,0), (0,0,1)
          dielectric constant epsilon diagonal = (2.0164,2.0164,2.0164)
     block, center = (22.5,0,0)
          size (0.65,0.265487,1e+20)
          axes (1,0,0), (0,1,0), (0,0,1)
          dielectric constant epsilon diagonal = (2.0164,2.0164,2.0164)
     block, center = (21.5,0,0)
          size (0.65,0.265487,1e+20)
          axes (1,0,0), (0,1,0), (0,0,1)
          dielectric constant epsilon diagonal = (2.0164,2.0164,2.0164)
     block, center = (20.5,0,0)
          size (0.65,0.265487,1e+20)
          axes (1,0,0), (0,1,0), (0,0,1)
          dielectric constant epsilon diagonal = (2.0164,2.0164,2.0164)
     block, center = (19.5,0,0)
          size (0.65,0.265487,1e+20)
          axes (1,0,0), (0,1,0), (0,0,1)
          dielectric constant epsilon diagonal = (2.0164,2.0164,2.0164)
     block, center = (18.5,0,0)
          size (0.65,0.265487,1e+20)
          axes (1,0,0), (0,1,0), (0,0,1)
          dielectric constant epsilon diagonal = (2.0164,2.0164,2.0164)
     block, center = (17.5,0,0)
          size (0.65,0.265487,1e+20)
          axes (1,0,0), (0,1,0), (0,0,1)
          dielectric constant epsilon diagonal = (2.0164,2.0164,2.0164)
     block, center = (16.5,0,0)
          size (0.65,0.265487,1e+20)
          axes (1,0,0), (0,1,0), (0,0,1)
          dielectric constant epsilon diagonal = (2.0164,2.0164,2.0164)
     block, center = (15.5,0,0)
          size (0.65,0.265487,1e+20)
          axes (1,0,0), (0,1,0), (0,0,1)
          dielectric constant epsilon diagonal = (2.0164,2.0164,2.0164)
     block, center = (14.5,0,0)
          size (0.65,0.265487,1e+20)
          axes (1,0,0), (0,1,0), (0,0,1)
          dielectric constant epsilon diagonal = (2.0164,2.0164,2.0164)
     block, center = (13.5,0,0)
          size (0.65,0.265487,1e+20)
          axes (1,0,0), (0,1,0), (0,0,1)
          dielectric constant epsilon diagonal = (2.0164,2.0164,2.0164)
     block, center = (12.5,0,0)
          size (0.65,0.265487,1e+20)
          axes (1,0,0), (0,1,0), (0,0,1)
          dielectric constant epsilon diagonal = (2.0164,2.0164,2.0164)
     block, center = (11.5,0,0)
          size (0.65,0.265487,1e+20)
          axes (1,0,0), (0,1,0), (0,0,1)
          dielectric constant epsilon diagonal = (2.0164,2.0164,2.0164)
     block, center = (10.5,0,0)
          size (0.65,0.265487,1e+20)
          axes (1,0,0), (0,1,0), (0,0,1)
          dielectric constant epsilon diagonal = (2.0164,2.0164,2.0164)
     block, center = (9.5,0,0)
          size (0.65,0.265487,1e+20)
          axes (1,0,0), (0,1,0), (0,0,1)
          dielectric constant epsilon diagonal = (2.0164,2.0164,2.0164)
     block, center = (8.5,0,0)
          size (0.65,0.265487,1e+20)
          axes (1,0,0), (0,1,0), (0,0,1)
          dielectric constant epsilon diagonal = (2.0164,2.0164,2.0164)
     block, center = (7.5,0,0)
          size (0.65,0.265487,1e+20)
          axes (1,0,0), (0,1,0), (0,0,1)
          dielectric constant epsilon diagonal = (2.0164,2.0164,2.0164)
     block, center = (6.5,0,0)
          size (0.65,0.265487,1e+20)
          axes (1,0,0), (0,1,0), (0,0,1)
          dielectric constant epsilon diagonal = (2.0164,2.0164,2.0164)
     block, center = (5.5,0,0)
          size (0.65,0.265487,1e+20)
          axes (1,0,0), (0,1,0), (0,0,1)
          dielectric constant epsilon diagonal = (2.0164,2.0164,2.0164)
     block, center = (4.5,0,0)
          size (0.65,0.265487,1e+20)
          axes (1,0,0), (0,1,0), (0,0,1)
          dielectric constant epsilon diagonal = (2.0164,2.0164,2.0164)
     block, center = (3.5,0,0)
          size (0.65,0.265487,1e+20)
          axes (1,0,0), (0,1,0), (0,0,1)
          dielectric constant epsilon diagonal = (2.0164,2.0164,2.0164)
     block, center = (2.5,0,0)
          size (0.65,0.265487,1e+20)
          axes (1,0,0), (0,1,0), (0,0,1)
          dielectric constant epsilon diagonal = (2.0164,2.0164,2.0164)
     block, center = (1.5,0,0)
          size (0.65,0.265487,1e+20)
          axes (1,0,0), (0,1,0), (0,0,1)
          dielectric constant epsilon diagonal = (2.0164,2.0164,2.0164)
     block, center = (0.5,0,0)
          size (0.65,0.265487,1e+20)
          axes (1,0,0), (0,1,0), (0,0,1)
          dielectric constant epsilon diagonal = (2.0164,2.0164,2.0164)
     block, center = (-0.5,0,0)
          size (0.65,0.265487,1e+20)
          axes (1,0,0), (0,1,0), (0,0,1)
          dielectric constant epsilon diagonal = (2.0164,2.0164,2.0164)
     block, center = (-1.5,0,0)
          size (0.65,0.265487,1e+20)
          axes (1,0,0), (0,1,0), (0,0,1)
          dielectric constant epsilon diagonal = (2.0164,2.0164,2.0164)
     block, center = (-2.5,0,0)
          size (0.65,0.265487,1e+20)
          axes (1,0,0), (0,1,0), (0,0,1)
          dielectric constant epsilon diagonal = (2.0164,2.0164,2.0164)
     block, center = (-3.5,0,0)
          size (0.65,0.265487,1e+20)
          axes (1,0,0), (0,1,0), (0,0,1)
          dielectric constant epsilon diagonal = (2.0164,2.0164,2.0164)
     block, center = (-4.5,0,0)
          size (0.65,0.265487,1e+20)
          axes (1,0,0), (0,1,0), (0,0,1)
          dielectric constant epsilon diagonal = (2.0164,2.0164,2.0164)
     block, center = (-5.5,0,0)
          size (0.65,0.265487,1e+20)
          axes (1,0,0), (0,1,0), (0,0,1)
          dielectric constant epsilon diagonal = (2.0164,2.0164,2.0164)
     block, center = (-6.5,0,0)
          size (0.65,0.265487,1e+20)
          axes (1,0,0), (0,1,0), (0,0,1)
          dielectric constant epsilon diagonal = (2.0164,2.0164,2.0164)
     block, center = (-7.5,0,0)
          size (0.65,0.265487,1e+20)
          axes (1,0,0), (0,1,0), (0,0,1)
          dielectric constant epsilon diagonal = (2.0164,2.0164,2.0164)
     block, center = (-8.5,0,0)
          size (0.65,0.265487,1e+20)
          axes (1,0,0), (0,1,0), (0,0,1)
          dielectric constant epsilon diagonal = (2.0164,2.0164,2.0164)
     block, center = (-9.5,0,0)
          size (0.65,0.265487,1e+20)
          axes (1,0,0), (0,1,0), (0,0,1)
          dielectric constant epsilon diagonal = (2.0164,2.0164,2.0164)
     block, center = (-10.5,0,0)
          size (0.65,0.265487,1e+20)
          axes (1,0,0), (0,1,0), (0,0,1)
          dielectric constant epsilon diagonal = (2.0164,2.0164,2.0164)
     block, center = (-11.5,0,0)
          size (0.65,0.265487,1e+20)
          axes (1,0,0), (0,1,0), (0,0,1)
          dielectric constant epsilon diagonal = (2.0164,2.0164,2.0164)
     block, center = (-12.5,0,0)
          size (0.65,0.265487,1e+20)
          axes (1,0,0), (0,1,0), (0,0,1)
          dielectric constant epsilon diagonal = (2.0164,2.0164,2.0164)
     block, center = (-13.5,0,0)
          size (0.65,0.265487,1e+20)
          axes (1,0,0), (0,1,0), (0,0,1)
          dielectric constant epsilon diagonal = (2.0164,2.0164,2.0164)
     block, center = (-14.5,0,0)
          size (0.65,0.265487,1e+20)
          axes (1,0,0), (0,1,0), (0,0,1)
          dielectric constant epsilon diagonal = (2.0164,2.0164,2.0164)
     block, center = (-15.5,0,0)
          size (0.65,0.265487,1e+20)
          axes (1,0,0), (0,1,0), (0,0,1)
          dielectric constant epsilon diagonal = (2.0164,2.0164,2.0164)
     block, center = (-16.5,0,0)
          size (0.65,0.265487,1e+20)
          axes (1,0,0), (0,1,0), (0,0,1)
          dielectric constant epsilon diagonal = (2.0164,2.0164,2.0164)
     block, center = (-17.5,0,0)
          size (0.65,0.265487,1e+20)
          axes (1,0,0), (0,1,0), (0,0,1)
          dielectric constant epsilon diagonal = (2.0164,2.0164,2.0164)
     block, center = (-18.5,0,0)
          size (0.65,0.265487,1e+20)
          axes (1,0,0), (0,1,0), (0,0,1)
          dielectric constant epsilon diagonal = (2.0164,2.0164,2.0164)
     block, center = (-19.5,0,0)
          size (0.65,0.265487,1e+20)
          axes (1,0,0), (0,1,0), (0,0,1)
          dielectric constant epsilon diagonal = (2.0164,2.0164,2.0164)
     block, center = (-20.5,0,0)
          size (0.65,0.265487,1e+20)
          axes (1,0,0), (0,1,0), (0,0,1)
          dielectric constant epsilon diagonal = (2.0164,2.0164,2.0164)
     block, center = (-21.5,0,0)
          size (0.65,0.265487,1e+20)
          axes (1,0,0), (0,1,0), (0,0,1)
          dielectric constant epsilon diagonal = (2.0164,2.0164,2.0164)
     block, center = (-22.5,0,0)
          size (0.65,0.265487,1e+20)
          axes (1,0,0), (0,1,0), (0,0,1)
          dielectric constant epsilon diagonal = (2.0164,2.0164,2.0164)
     block, center = (-23.5,0,0)
          size (0.65,0.265487,1e+20)
          axes (1,0,0), (0,1,0), (0,0,1)
          dielectric constant epsilon diagonal = (2.0164,2.0164,2.0164)
     block, center = (-24.5,0,0)
          size (0.65,0.265487,1e+20)
          axes (1,0,0), (0,1,0), (0,0,1)
          dielectric constant epsilon diagonal = (2.0164,2.0164,2.0164)
     block, center = (-25.5,0,0)
          size (0.65,0.265487,1e+20)
          axes (1,0,0), (0,1,0), (0,0,1)
          dielectric constant epsilon diagonal = (2.0164,2.0164,2.0164)
     block, center = (-26.5,0,0)
          size (0.65,0.265487,1e+20)
          axes (1,0,0), (0,1,0), (0,0,1)
          dielectric constant epsilon diagonal = (2.0164,2.0164,2.0164)
     block, center = (-27.5,0,0)
          size (0.65,0.265487,1e+20)
          axes (1,0,0), (0,1,0), (0,0,1)
          dielectric constant epsilon diagonal = (2.0164,2.0164,2.0164)
     block, center = (-28.5,0,0)
          size (0.65,0.265487,1e+20)
          axes (1,0,0), (0,1,0), (0,0,1)
          dielectric constant epsilon diagonal = (2.0164,2.0164,2.0164)
     block, center = (-29.5,0,0)
          size (0.65,0.265487,1e+20)
          axes (1,0,0), (0,1,0), (0,0,1)
          dielectric constant epsilon diagonal = (2.0164,2.0164,2.0164)
     block, center = (-30.5,0,0)
          size (0.65,0.265487,1e+20)
          axes (1,0,0), (0,1,0), (0,0,1)
          dielectric constant epsilon diagonal = (2.0164,2.0164,2.0164)
     block, center = (-31.5,0,0)
          size (0.65,0.265487,1e+20)
          axes (1,0,0), (0,1,0), (0,0,1)
          dielectric constant epsilon diagonal = (2.0164,2.0164,2.0164)
     block, center = (-32.5,0,0)
          size (0.65,0.265487,1e+20)
          axes (1,0,0), (0,1,0), (0,0,1)
          dielectric constant epsilon diagonal = (2.0164,2.0164,2.0164)
     block, center = (-33.5,0,0)
          size (0.65,0.265487,1e+20)
          axes (1,0,0), (0,1,0), (0,0,1)
          dielectric constant epsilon diagonal = (2.0164,2.0164,2.0164)
     block, center = (-34.5,0,0)
          size (0.65,0.265487,1e+20)
          axes (1,0,0), (0,1,0), (0,0,1)
          dielectric constant epsilon diagonal = (2.0164,2.0164,2.0164)
     block, center = (-35.5,0,0)
          size (0.65,0.265487,1e+20)
          axes (1,0,0), (0,1,0), (0,0,1)
          dielectric constant epsilon diagonal = (2.0164,2.0164,2.0164)
     block, center = (-36.5,0,0)
          size (0.65,0.265487,1e+20)
          axes (1,0,0), (0,1,0), (0,0,1)
          dielectric constant epsilon diagonal = (2.0164,2.0164,2.0164)
     block, center = (-37.5,0,0)
          size (0.65,0.265487,1e+20)
          axes (1,0,0), (0,1,0), (0,0,1)
          dielectric constant epsilon diagonal = (2.0164,2.0164,2.0164)
     block, center = (-38.5,0,0)
          size (0.65,0.265487,1e+20)
          axes (1,0,0), (0,1,0), (0,0,1)
          dielectric constant epsilon diagonal = (2.0164,2.0164,2.0164)
     block, center = (-39.5,0,0)
          size (0.65,0.265487,1e+20)
          axes (1,0,0), (0,1,0), (0,0,1)
          dielectric constant epsilon diagonal = (2.0164,2.0164,2.0164)
     block, center = (-40.5,0,0)
          size (0.65,0.265487,1e+20)
          axes (1,0,0), (0,1,0), (0,0,1)
          dielectric constant epsilon diagonal = (2.0164,2.0164,2.0164)
     block, center = (-41.5,0,0)
          size (0.65,0.265487,1e+20)
          axes (1,0,0), (0,1,0), (0,0,1)
          dielectric constant epsilon diagonal = (2.0164,2.0164,2.0164)
     block, center = (-42.5,0,0)
          size (0.65,0.265487,1e+20)
          axes (1,0,0), (0,1,0), (0,0,1)
          dielectric constant epsilon diagonal = (2.0164,2.0164,2.0164)
     block, center = (-43.5,0,0)
          size (0.65,0.265487,1e+20)
          axes (1,0,0), (0,1,0), (0,0,1)
          dielectric constant epsilon diagonal = (2.0164,2.0164,2.0164)
     block, center = (-44.5,0,0)
          size (0.65,0.265487,1e+20)
          axes (1,0,0), (0,1,0), (0,0,1)
          dielectric constant epsilon diagonal = (2.0164,2.0164,2.0164)
     block, center = (-45.5,0,0)
          size (0.65,0.265487,1e+20)
          axes (1,0,0), (0,1,0), (0,0,1)
          dielectric constant epsilon diagonal = (2.0164,2.0164,2.0164)
     block, center = (-46.5,0,0)
          size (0.65,0.265487,1e+20)
          axes (1,0,0), (0,1,0), (0,0,1)
          dielectric constant epsilon diagonal = (2.0164,2.0164,2.0164)
     block, center = (-47.5,0,0)
          size (0.65,0.265487,1e+20)
          axes (1,0,0), (0,1,0), (0,0,1)
          dielectric constant epsilon diagonal = (2.0164,2.0164,2.0164)
     block, center = (-48.5,0,0)
          size (0.65,0.265487,1e+20)
          axes (1,0,0), (0,1,0), (0,0,1)
          dielectric constant epsilon diagonal = (2.0164,2.0164,2.0164)
     block, center = (-49.5,0,0)
          size (0.65,0.265487,1e+20)
          axes (1,0,0), (0,1,0), (0,0,1)
          dielectric constant epsilon diagonal = (2.0164,2.0164,2.0164)
     block, center = (-50.5,0,0)
          size (0.65,0.265487,1e+20)
          axes (1,0,0), (0,1,0), (0,0,1)
          dielectric constant epsilon diagonal = (2.0164,2.0164,2.0164)
     block, center = (-51.5,0,0)
          size (0.65,0.265487,1e+20)
          axes (1,0,0), (0,1,0), (0,0,1)
          dielectric constant epsilon diagonal = (2.0164,2.0164,2.0164)
     block, center = (-52.5,0,0)
          size (0.65,0.265487,1e+20)
          axes (1,0,0), (0,1,0), (0,0,1)
          dielectric constant epsilon diagonal = (2.0164,2.0164,2.0164)
     block, center = (-53.5,0,0)
          size (0.65,0.265487,1e+20)
          axes (1,0,0), (0,1,0), (0,0,1)
          dielectric constant epsilon diagonal = (2.0164,2.0164,2.0164)
     block, center = (-54.5,0,0)
          size (0.65,0.265487,1e+20)
          axes (1,0,0), (0,1,0), (0,0,1)
          dielectric constant epsilon diagonal = (2.0164,2.0164,2.0164)
     block, center = (-55.5,0,0)
          size (0.65,0.265487,1e+20)
          axes (1,0,0), (0,1,0), (0,0,1)
          dielectric constant epsilon diagonal = (2.0164,2.0164,2.0164)
     block, center = (-56.5,0,0)
          size (0.65,0.265487,1e+20)
          axes (1,0,0), (0,1,0), (0,0,1)
          dielectric constant epsilon diagonal = (2.0164,2.0164,2.0164)
     block, center = (-57.5,0,0)
          size (0.65,0.265487,1e+20)
          axes (1,0,0), (0,1,0), (0,0,1)
          dielectric constant epsilon diagonal = (2.0164,2.0164,2.0164)
     block, center = (-58.5,0,0)
          size (0.65,0.265487,1e+20)
          axes (1,0,0), (0,1,0), (0,0,1)
          dielectric constant epsilon diagonal = (2.0164,2.0164,2.0164)
     block, center = (-59.5,0,0)
          size (0.65,0.265487,1e+20)
          axes (1,0,0), (0,1,0), (0,0,1)
          dielectric constant epsilon diagonal = (2.0164,2.0164,2.0164)
     block, center = (-60.5,0,0)
          size (0.65,0.265487,1e+20)
          axes (1,0,0), (0,1,0), (0,0,1)
          dielectric constant epsilon diagonal = (2.0164,2.0164,2.0164)
     block, center = (-61.5,0,0)
          size (0.65,0.265487,1e+20)
          axes (1,0,0), (0,1,0), (0,0,1)
          dielectric constant epsilon diagonal = (2.0164,2.0164,2.0164)
     block, center = (-62.5,0,0)
          size (0.65,0.265487,1e+20)
          axes (1,0,0), (0,1,0), (0,0,1)
          dielectric constant epsilon diagonal = (2.0164,2.0164,2.0164)
     block, center = (-63.5,0,0)
          size (0.65,0.265487,1e+20)
          axes (1,0,0), (0,1,0), (0,0,1)
          dielectric constant epsilon diagonal = (2.0164,2.0164,2.0164)
     block, center = (-64.5,0,0)
          size (0.65,0.265487,1e+20)
          axes (1,0,0), (0,1,0), (0,0,1)
          dielectric constant epsilon diagonal = (2.0164,2.0164,2.0164)
     block, center = (-65.5,0,0)
          size (0.65,0.265487,1e+20)
          axes (1,0,0), (0,1,0), (0,0,1)
          dielectric constant epsilon diagonal = (2.0164,2.0164,2.0164)
     block, center = (-66.5,0,0)
          size (0.65,0.265487,1e+20)
          axes (1,0,0), (0,1,0), (0,0,1)
          dielectric constant epsilon diagonal = (2.0164,2.0164,2.0164)
     block, center = (-67.5,0,0)
          size (0.65,0.265487,1e+20)
          axes (1,0,0), (0,1,0), (0,0,1)
          dielectric constant epsilon diagonal = (2.0164,2.0164,2.0164)
     block, center = (-68.5,0,0)
          size (0.65,0.265487,1e+20)
          axes (1,0,0), (0,1,0), (0,0,1)
          dielectric constant epsilon diagonal = (2.0164,2.0164,2.0164)
     block, center = (-69.5,0,0)
          size (0.65,0.265487,1e+20)
          axes (1,0,0), (0,1,0), (0,0,1)
          dielectric constant epsilon diagonal = (2.0164,2.0164,2.0164)
     block, center = (-70.5,0,0)
          size (0.65,0.265487,1e+20)
          axes (1,0,0), (0,1,0), (0,0,1)
          dielectric constant epsilon diagonal = (2.0164,2.0164,2.0164)
     block, center = (-71.5,0,0)
          size (0.65,0.265487,1e+20)
          axes (1,0,0), (0,1,0), (0,0,1)
          dielectric constant epsilon diagonal = (2.0164,2.0164,2.0164)
     block, center = (-72.5,0,0)
          size (0.65,0.265487,1e+20)
          axes (1,0,0), (0,1,0), (0,0,1)
          dielectric constant epsilon diagonal = (2.0164,2.0164,2.0164)
     block, center = (-73.5,0,0)
          size (0.65,0.265487,1e+20)
          axes (1,0,0), (0,1,0), (0,0,1)
          dielectric constant epsilon diagonal = (2.0164,2.0164,2.0164)
     block, center = (-74.5,0,0)
          size (0.65,0.265487,1e+20)
          axes (1,0,0), (0,1,0), (0,0,1)
          dielectric constant epsilon diagonal = (2.0164,2.0164,2.0164)
time for set_epsilon = 8.07861 s
-----------
Meep: using output directory "ref-out"
creating output file "ref-out/eps-000000.00.h5"...
Meep progress: 2.6/377.433631896973 = 0.7% done in 4.0s, 581.3s to go
on time step 134 (time=2.68), 0.0299558 s/step
Meep progress: 5.44/377.433631896973 = 1.4% done in 8.1s, 550.9s to go
on time step 275 (time=5.5), 0.0286168 s/step
Meep progress: 8.6/377.433631896973 = 2.3% done in 12.1s, 517.4s to go
on time step 435 (time=8.7), 0.02505 s/step
Meep progress: 11.82/377.433631896973 = 3.1% done in 16.1s, 497.5s to go
on time step 596 (time=11.92), 0.0249599 s/step
Meep progress: 15.06/377.433631896973 = 4.0% done in 20.1s, 483.7s to go
on time step 758 (time=15.16), 0.02481 s/step
Meep progress: 18.3/377.433631896973 = 4.8% done in 24.1s, 473.3s to go
on time step 920 (time=18.4), 0.0247786 s/step
Meep progress: 21.52/377.433631896973 = 5.7% done in 28.1s, 465.3s to go
on time step 1081 (time=21.62), 0.0249432 s/step
Meep progress: 24.74/377.433631896973 = 6.6% done in 32.1s, 458.2s to go
on time step 1242 (time=24.84), 0.0248999 s/step
Meep progress: 27.96/377.433631896973 = 7.4% done in 36.2s, 451.9s to go
on time step 1403 (time=28.06), 0.0249266 s/step
Meep progress: 31.18/377.433631896973 = 8.3% done in 40.2s, 446.1s to go
on time step 1564 (time=31.28), 0.0249705 s/step
Meep progress: 34.4/377.433631896973 = 9.1% done in 44.2s, 440.7s to go
on time step 1725 (time=34.5), 0.0249925 s/step
Meep progress: 37.6/377.433631896973 = 10.0% done in 48.2s, 435.7s to go
on time step 1885 (time=37.7), 0.0250304 s/step
Meep progress: 40.7/377.433631896973 = 10.8% done in 52.2s, 431.9s to go
on time step 2040 (time=40.8), 0.0259763 s/step
Meep progress: 43.44/377.433631896973 = 11.5% done in 56.2s, 432.2s to go
on time step 2177 (time=43.54), 0.0292323 s/step
Meep progress: 46.26/377.433631896973 = 12.3% done in 60.2s, 431.1s to go
on time step 2319 (time=46.38), 0.0282442 s/step
Meep progress: 49.44/377.433631896973 = 13.1% done in 64.2s, 426.2s to go
on time step 2478 (time=49.56), 0.0252677 s/step
Meep progress: 52.54/377.433631896973 = 13.9% done in 68.2s, 422.0s to go
on time step 2633 (time=52.66), 0.0259857 s/step
Meep progress: 55.58/377.433631896973 = 14.7% done in 72.3s, 418.4s to go
on time step 2786 (time=55.72), 0.0262229 s/step
Meep progress: 58.74/377.433631896973 = 15.6% done in 76.3s, 413.7s to go
on time step 2944 (time=58.88), 0.0253521 s/step
Meep progress: 61.94/377.433631896973 = 16.4% done in 80.3s, 408.9s to go
on time step 3104 (time=62.08), 0.0251266 s/step
Meep progress: 65.14/377.433631896973 = 17.3% done in 84.3s, 404.1s to go
on time step 3264 (time=65.28), 0.0251091 s/step
Meep progress: 68.32/377.433631896973 = 18.1% done in 88.3s, 399.5s to go
on time step 3423 (time=68.46), 0.0251747 s/step
Meep progress: 71.52/377.433631896973 = 18.9% done in 92.3s, 394.9s to go
on time step 3583 (time=71.66), 0.0251142 s/step
Meep progress: 74.72/377.433631896973 = 19.8% done in 96.3s, 390.3s to go
on time step 3743 (time=74.86), 0.0251177 s/step
Meep progress: 77.92/377.433631896973 = 20.6% done in 100.4s, 385.7s to go
on time step 3903 (time=78.06), 0.0251006 s/step
Meep progress: 81.12/377.433631896973 = 21.5% done in 104.4s, 381.2s to go
on time step 4063 (time=81.26), 0.0251359 s/step
Meep progress: 84.32/377.433631896973 = 22.3% done in 108.4s, 376.8s to go
on time step 4223 (time=84.46), 0.0251015 s/step
Meep progress: 87.52/377.433631896973 = 23.2% done in 112.4s, 372.3s to go
on time step 4383 (time=87.66), 0.025081 s/step
Meep progress: 90.72/377.433631896973 = 24.0% done in 116.4s, 367.9s to go
on time step 4543 (time=90.86), 0.0250463 s/step
Meep progress: 93.9/377.433631896973 = 24.9% done in 120.4s, 363.6s to go
on time step 4702 (time=94.04), 0.0252634 s/step
Meep progress: 97.1/377.433631896973 = 25.7% done in 124.4s, 359.3s to go
on time step 4862 (time=97.24), 0.0251216 s/step
Meep progress: 100.28/377.433631896973 = 26.6% done in 128.4s, 355.0s to go
on time step 5021 (time=100.42), 0.0251651 s/step
Meep progress: 103.46/377.433631896973 = 27.4% done in 132.5s, 350.8s to go
on time step 5180 (time=103.6), 0.0252141 s/step
Meep progress: 106.64/377.433631896973 = 28.3% done in 136.5s, 346.5s to go
on time step 5339 (time=106.78), 0.0251867 s/step
Meep progress: 109.82/377.433631896973 = 29.1% done in 140.5s, 342.3s to go
on time step 5498 (time=109.96), 0.0251985 s/step
Meep progress: 113.0/377.433631896973 = 29.9% done in 144.5s, 338.1s to go
on time step 5657 (time=113.14), 0.0251641 s/step
Meep progress: 116.18/377.433631896973 = 30.8% done in 148.5s, 333.9s to go
on time step 5816 (time=116.32), 0.0251822 s/step
Meep progress: 119.36/377.433631896973 = 31.6% done in 152.5s, 329.7s to go
on time step 5976 (time=119.52), 0.0251485 s/step
Meep progress: 122.56/377.433631896973 = 32.5% done in 156.5s, 325.4s to go
on time step 6136 (time=122.72), 0.0251405 s/step
Meep progress: 125.74/377.433631896973 = 33.3% done in 160.5s, 321.3s to go
on time step 6295 (time=125.9), 0.0252629 s/step
Meep progress: 128.94/377.433631896973 = 34.2% done in 164.5s, 317.1s to go
on time step 6455 (time=129.1), 0.0251398 s/step
Meep progress: 132.14/377.433631896973 = 35.0% done in 168.5s, 312.9s to go
on time step 6615 (time=132.3), 0.025087 s/step
Meep progress: 135.34/377.433631896973 = 35.9% done in 172.6s, 308.7s to go
on time step 6775 (time=135.5), 0.0250456 s/step
Meep progress: 138.54/377.433631896973 = 36.7% done in 176.6s, 304.5s to go
on time step 6935 (time=138.7), 0.0250827 s/step
Meep progress: 141.72/377.433631896973 = 37.5% done in 180.6s, 300.3s to go
on time step 7094 (time=141.88), 0.0252046 s/step
Meep progress: 144.92/377.433631896973 = 38.4% done in 184.6s, 296.1s to go
on time step 7254 (time=145.08), 0.0250177 s/step
Meep progress: 148.14/377.433631896973 = 39.2% done in 188.6s, 291.9s to go
on time step 7415 (time=148.3), 0.0249715 s/step
Meep progress: 151.22/377.433631896973 = 40.1% done in 192.6s, 288.1s to go
on time step 7568 (time=151.36), 0.026201 s/step
Meep progress: 153.88/377.433631896973 = 40.8% done in 196.6s, 285.6s to go
on time step 7701 (time=154.02), 0.030198 s/step
Meep progress: 156.62/377.433631896973 = 41.5% done in 200.6s, 282.9s to go
on time step 7838 (time=156.76), 0.0293787 s/step
Meep progress: 159.38/377.433631896973 = 42.2% done in 204.7s, 280.0s to go
on time step 7975 (time=159.5), 0.0292125 s/step
Meep progress: 162.1/377.433631896973 = 42.9% done in 208.7s, 277.2s to go
on time step 8111 (time=162.22), 0.0295577 s/step
Meep progress: 164.72/377.433631896973 = 43.6% done in 212.7s, 274.7s to go
on time step 8242 (time=164.84), 0.0306439 s/step
Meep progress: 167.56/377.433631896973 = 44.4% done in 216.7s, 271.4s to go
on time step 8385 (time=167.7), 0.0280919 s/step
Meep progress: 170.74/377.433631896973 = 45.2% done in 220.7s, 267.2s to go
on time step 8544 (time=170.88), 0.0251654 s/step
Meep progress: 173.94/377.433631896973 = 46.1% done in 224.7s, 262.9s to go
on time step 8704 (time=174.08), 0.0251141 s/step
Meep progress: 177.12/377.433631896973 = 46.9% done in 228.8s, 258.7s to go
on time step 8863 (time=177.26), 0.0252245 s/step
Meep progress: 180.3/377.433631896973 = 47.8% done in 232.8s, 254.5s to go
on time step 9022 (time=180.44), 0.025262 s/step
Meep progress: 183.08/377.433631896973 = 48.5% done in 236.8s, 251.4s to go
on time step 9160 (time=183.2), 0.0291315 s/step
Meep progress: 185.78/377.433631896973 = 49.2% done in 240.8s, 248.4s to go
on time step 9295 (time=185.9), 0.0296566 s/step
Meep progress: 188.5/377.433631896973 = 49.9% done in 244.8s, 245.4s to go
on time step 9431 (time=188.62), 0.029506 s/step
Meep progress: 191.2/377.433631896973 = 50.7% done in 248.8s, 242.4s to go
on time step 9566 (time=191.32), 0.0296428 s/step
Meep progress: 193.92/377.433631896973 = 51.4% done in 252.8s, 239.3s to go
on time step 9702 (time=194.04), 0.0296086 s/step
Meep progress: 196.64/377.433631896973 = 52.1% done in 256.8s, 236.1s to go
on time step 9839 (time=196.78), 0.029408 s/step
Meep progress: 199.38/377.433631896973 = 52.8% done in 260.8s, 232.9s to go
on time step 9976 (time=199.52), 0.0292605 s/step
Meep progress: 202.12/377.433631896973 = 53.6% done in 264.9s, 229.7s to go
on time step 10113 (time=202.26), 0.0293436 s/step
Meep progress: 204.82/377.433631896973 = 54.3% done in 268.9s, 226.6s to go
on time step 10248 (time=204.96), 0.0296874 s/step
Meep progress: 207.56/377.433631896973 = 55.0% done in 272.9s, 223.3s to go
on time step 10385 (time=207.7), 0.0293503 s/step
Meep progress: 210.3/377.433631896973 = 55.7% done in 276.9s, 220.1s to go
on time step 10522 (time=210.44), 0.0292199 s/step
Meep progress: 213.24/377.433631896973 = 56.5% done in 280.9s, 216.3s to go
on time step 10670 (time=213.4), 0.0270898 s/step
Meep progress: 216.42/377.433631896973 = 57.3% done in 284.9s, 212.0s to go
on time step 10829 (time=216.58), 0.0251989 s/step
Meep progress: 219.6/377.433631896973 = 58.2% done in 288.9s, 207.7s to go
on time step 10988 (time=219.76), 0.0252301 s/step
Meep progress: 222.78/377.433631896973 = 59.0% done in 292.9s, 203.4s to go
on time step 11147 (time=222.94), 0.0252489 s/step
Meep progress: 225.88/377.433631896973 = 59.8% done in 296.9s, 199.2s to go
on time step 11302 (time=226.04), 0.0259168 s/step
Meep progress: 229.02/377.433631896973 = 60.7% done in 301.0s, 195.0s to go
on time step 11459 (time=229.18), 0.0255236 s/step
Meep progress: 232.22/377.433631896973 = 61.5% done in 305.0s, 190.7s to go
on time step 11619 (time=232.38), 0.0250152 s/step
Meep progress: 235.44/377.433631896973 = 62.4% done in 309.0s, 186.4s to go
on time step 11780 (time=235.6), 0.0249391 s/step
Meep progress: 238.68/377.433631896973 = 63.2% done in 313.0s, 182.0s to go
on time step 11942 (time=238.84), 0.0248364 s/step
Meep progress: 241.86/377.433631896973 = 64.1% done in 317.0s, 177.7s to go
on time step 12101 (time=242.02), 0.0252297 s/step
Meep progress: 245.0/377.433631896973 = 64.9% done in 321.0s, 173.5s to go
on time step 12258 (time=245.16), 0.0254778 s/step
Meep progress: 248.16/377.433631896973 = 65.7% done in 325.0s, 169.3s to go
on time step 12416 (time=248.32), 0.0253927 s/step
Meep progress: 251.34/377.433631896973 = 66.6% done in 329.1s, 165.1s to go
on time step 12574 (time=251.48), 0.0253408 s/step
Meep progress: 254.56/377.433631896973 = 67.4% done in 333.1s, 160.8s to go
on time step 12735 (time=254.7), 0.0249286 s/step
Meep progress: 257.74/377.433631896973 = 68.3% done in 337.1s, 156.5s to go
on time step 12894 (time=257.88), 0.0252883 s/step
Meep progress: 260.9/377.433631896973 = 69.1% done in 341.1s, 152.4s to go
on time step 13052 (time=261.04), 0.0254728 s/step
Meep progress: 264.04/377.433631896973 = 70.0% done in 345.1s, 148.2s to go
on time step 13210 (time=264.2), 0.0253823 s/step
Meep progress: 267.2/377.433631896973 = 70.8% done in 349.1s, 144.0s to go
on time step 13368 (time=267.36), 0.0253313 s/step
Meep progress: 270.38/377.433631896973 = 71.6% done in 353.1s, 139.8s to go
on time step 13527 (time=270.54), 0.0252008 s/step
Meep progress: 273.58/377.433631896973 = 72.5% done in 357.1s, 135.6s to go
on time step 13687 (time=273.74), 0.0251439 s/step
Meep progress: 276.8/377.433631896973 = 73.3% done in 361.2s, 131.3s to go
on time step 13848 (time=276.96), 0.0249129 s/step
Meep progress: 280.02/377.433631896973 = 74.2% done in 365.2s, 127.0s to go
on time step 14009 (time=280.18), 0.0248887 s/step
Meep progress: 283.2/377.433631896973 = 75.0% done in 369.2s, 122.8s to go
on time step 14168 (time=283.36), 0.0252734 s/step
Meep progress: 286.38/377.433631896973 = 75.9% done in 373.2s, 118.7s to go
on time step 14327 (time=286.54), 0.0252465 s/step
Meep progress: 289.52/377.433631896973 = 76.7% done in 377.2s, 114.5s to go
on time step 14485 (time=289.7), 0.0254763 s/step
Meep progress: 292.7/377.433631896973 = 77.6% done in 381.2s, 110.4s to go
on time step 14644 (time=292.88), 0.0252268 s/step
Meep progress: 295.88/377.433631896973 = 78.4% done in 385.2s, 106.2s to go
on time step 14803 (time=296.06), 0.0251982 s/step
Meep progress: 299.06/377.433631896973 = 79.2% done in 389.2s, 102.0s to go
on time step 14962 (time=299.24), 0.0251789 s/step
Meep progress: 302.28/377.433631896973 = 80.1% done in 393.2s, 97.8s to go
on time step 15123 (time=302.46), 0.0249096 s/step
Meep progress: 305.48/377.433631896973 = 80.9% done in 397.2s, 93.6s to go
on time step 15283 (time=305.66), 0.0250921 s/step
Meep progress: 308.68/377.433631896973 = 81.8% done in 401.3s, 89.4s to go
on time step 15443 (time=308.86), 0.0250886 s/step
Meep progress: 311.88/377.433631896973 = 82.6% done in 405.3s, 85.2s to go
on time step 15603 (time=312.06), 0.0250996 s/step
Meep progress: 315.02/377.433631896973 = 83.5% done in 409.3s, 81.1s to go
on time step 15760 (time=315.2), 0.0254954 s/step
Meep progress: 318.22/377.433631896973 = 84.3% done in 413.3s, 76.9s to go
on time step 15920 (time=318.4), 0.0251359 s/step
Meep progress: 321.42/377.433631896973 = 85.2% done in 417.3s, 72.7s to go
on time step 16080 (time=321.6), 0.0251086 s/step
Meep progress: 324.62/377.433631896973 = 86.0% done in 421.3s, 68.5s to go
on time step 16240 (time=324.8), 0.0250715 s/step
Meep progress: 327.82/377.433631896973 = 86.9% done in 425.3s, 64.4s to go
on time step 16400 (time=328), 0.0251303 s/step
Meep progress: 331.02/377.433631896973 = 87.7% done in 429.4s, 60.2s to go
on time step 16560 (time=331.2), 0.0251347 s/step
Meep progress: 334.22/377.433631896973 = 88.6% done in 433.4s, 56.0s to go
on time step 16720 (time=334.4), 0.0251383 s/step
Meep progress: 337.4/377.433631896973 = 89.4% done in 437.4s, 51.9s to go
on time step 16879 (time=337.58), 0.0251606 s/step
Meep progress: 340.6/377.433631896973 = 90.2% done in 441.4s, 47.7s to go
on time step 17039 (time=340.78), 0.025098 s/step
Meep progress: 343.8/377.433631896973 = 91.1% done in 445.4s, 43.6s to go
on time step 17199 (time=343.98), 0.0250271 s/step
Meep progress: 347.02/377.433631896973 = 91.9% done in 449.4s, 39.4s to go
on time step 17359 (time=347.18), 0.0250004 s/step
Meep progress: 350.22/377.433631896973 = 92.8% done in 453.4s, 35.2s to go
on time step 17519 (time=350.38), 0.0250504 s/step
Meep progress: 353.42/377.433631896973 = 93.6% done in 457.5s, 31.1s to go
on time step 17679 (time=353.58), 0.0251137 s/step
Meep progress: 356.62/377.433631896973 = 94.5% done in 461.5s, 26.9s to go
on time step 17839 (time=356.78), 0.0251397 s/step
Meep progress: 359.8/377.433631896973 = 95.3% done in 465.5s, 22.8s to go
on time step 17998 (time=359.96), 0.0251662 s/step
Meep progress: 363.02/377.433631896973 = 96.2% done in 469.5s, 18.6s to go
on time step 18159 (time=363.18), 0.0248852 s/step
Meep progress: 366.22/377.433631896973 = 97.0% done in 473.5s, 14.5s to go
on time step 18319 (time=366.38), 0.0250398 s/step
Meep progress: 369.34/377.433631896973 = 97.9% done in 477.5s, 10.5s to go
on time step 18474 (time=369.48), 0.0258118 s/step
Meep progress: 372.28/377.433631896973 = 98.6% done in 481.5s, 6.7s to go
on time step 18621 (time=372.42), 0.0272673 s/step
Meep progress: 375.48/377.433631896973 = 99.5% done in 485.5s, 2.5s to go
on time step 18781 (time=375.62), 0.0250641 s/step
run 0 finished at t = 377.44 (18872 timesteps)
flux1:, 0.627777777777778, 7.45998905919543e-7, 7.46000562797946e-7, 7.46001989144428e-7, 7.46002481750489e-7, 7.46001731235266e-7, 7.46000016681177e-7, 7.45998130933465e-7, 7.45997034362649e-7, 7.4599737253556e-7, 7.45999088393308e-7, 7.46001354882074e-7, 7.46002928643104e-7, 7.46002814068738e-7, 7.46000918374493e-7, 7.45998288146314e-7, 7.45996642408159e-7, 7.45997278051222e-7, 7.45999917264962e-7, 7.46002437236143e-7, 7.46002275499741e-7, 7.45999211849795e-7, 7.45997105100156e-7, 7.46000431289766e-7, 7.4600515737858e-7, 7.45999069915599e-7, 7.45992211480303e-7, 7.46007192056386e-7, 7.45990163182815e-7, 7.46012787314036e-7, 7.4599839961205e-7, 7.45990682338141e-7, 7.45998399612052e-7, 7.46012787314036e-7, 7.45990163182816e-7, 7.46007192056386e-7, 7.45992211480304e-7, 7.45999069915597e-7, 7.46005157378578e-7, 7.46000431289767e-7, 7.45997105100156e-7, 7.45999211849794e-7, 7.46002275499744e-7, 7.46002437236144e-7, 7.4599991726496e-7, 7.4599727805122e-7, 7.45996642408155e-7, 7.45998288146311e-7, 7.46000918374492e-7, 7.46002814068736e-7, 7.4600292864311e-7, 7.46001354882075e-7, 7.45999088393305e-7, 7.45997372535569e-7, 7.45997034362647e-7, 7.45998130933466e-7, 7.46000016681173e-7, 7.46001731235265e-7, 7.46002481750486e-7, 7.46001989144427e-7, 7.46000562797954e-7, 7.45998905919539e-7
flux1:, 0.628040226681531, 8.5160167261579e-7, 8.51603588599822e-7, 8.51605208088809e-7, 8.5160573455934e-7, 8.51604836833537e-7, 8.51602858709931e-7, 8.51600718735034e-7, 8.51599506120173e-7, 8.51599933153752e-7, 8.51601906711291e-7, 8.51604469333263e-7, 8.51606213855499e-7, 8.51606037001111e-7, 8.51603867455738e-7, 8.51600911181845e-7, 8.51599105069952e-7, 8.51599878609638e-7, 8.51602872945997e-7, 8.51605670328451e-7, 8.51605406649542e-7, 8.51601902576302e-7, 8.51599568653925e-7, 8.51603424550209e-7, 8.5160878869875e-7, 8.51601809684682e-7, 8.51594056941063e-7, 8.51611142114314e-7, 8.51591658469588e-7, 8.51617484139878e-7, 8.51601036681891e-7, 8.5159220977627e-7, 8.51601036681891e-7, 8.51617484139879e-7, 8.51591658469589e-7, 8.51611142114314e-7, 8.51594056941064e-7, 8.51601809684681e-7, 8.51608788698747e-7, 8.5160342455021e-7, 8.51599568653927e-7, 8.51601902576305e-7, 8.51605406649543e-7, 8.51605670328452e-7, 8.51602872945994e-7, 8.51599878609639e-7, 8.51599105069947e-7, 8.51600911181841e-7, 8.51603867455736e-7, 8.51606037001112e-7, 8.51606213855504e-7, 8.51604469333263e-7, 8.51601906711289e-7, 8.51599933153759e-7, 8.51599506120183e-7, 8.51600718735033e-7, 8.51602858709935e-7, 8.51604836833549e-7, 8.51605734559335e-7, 8.51605208088811e-7, 8.51603588599834e-7, 8.51601672615784e-7
flux1:, 0.628302675585284, 9.71293241707485e-7, 9.71295429621657e-7, 9.71297252880093e-7, 9.71297816601635e-7, 9.71296766451774e-7, 9.71294514083398e-7, 9.71292109923435e-7, 9.71290777996692e-7, 9.71291299545375e-7, 9.71293542000957e-7, 9.71296409747468e-7, 9.71298324045588e-7, 9.71298071746024e-7, 9.71295609878034e-7, 9.71292317887271e-7, 9.71290363553656e-7, 9.71291309120498e-7, 9.71294694412607e-7, 9.71297772663713e-7, 9.71297356561038e-7, 9.71293334154196e-7, 9.71290749358804e-7, 9.71295226614656e-7, 9.71301333627706e-7, 9.71293365626608e-7, 9.71284625424291e-7, 9.71304090803413e-7, 9.71281799980268e-7, 9.71311227580192e-7, 9.71292419459276e-7, 9.71282323450193e-7, 9.71292419459276e-7, 9.71311227580194e-7, 9.7128179998027e-7, 9.71304090803414e-7, 9.71284625424291e-7, 9.71293365626605e-7, 9.71301333627705e-7, 9.71295226614656e-7, 9.71290749358803e-7, 9.71293334154197e-7, 9.71297356561039e-7, 9.71297772663716e-7, 9.71294694412606e-7, 9.71291309120495e-7, 9.71290363553652e-7, 9.71292317887267e-7, 9.71295609878034e-7, 9.71298071746022e-7, 9.71298324045594e-7, 9.71296409747469e-7, 9.71293542000951e-7, 9.7129129954538e-7, 9.71290777996696e-7, 9.7129210992343e-7, 9.71294514083397e-7, 9.71296766451779e-7, 9.7129781660163e-7, 9.71297252880099e-7, 9.71295429621665e-7, 9.71293241707485e-7
flux1:, 0.628565124489038, 1.10682732882586e-6, 1.10682979849675e-6, 1.10683183652973e-6, 1.10683244449169e-6, 1.10683124210612e-6, 1.10682870990545e-6, 1.10682603441624e-6, 1.10682457938711e-6, 1.1068251974415e-6, 1.10682771451033e-6, 1.10683089100563e-6, 1.10683297073468e-6, 1.1068326297653e-6, 1.1068298607019e-6, 1.10682622985504e-6, 1.10682414705969e-6, 1.10682530456808e-6, 1.10682911720083e-6, 1.10683247265447e-6, 1.10683183992875e-6, 1.10682720797532e-6, 1.10682434719891e-6, 1.10682955370101e-6, 1.1068365267369e-6, 1.10682746546391e-6, 1.10681763765132e-6, 1.10683979167057e-6, 1.10681429192664e-6, 1.10684776541697e-6, 1.10682625257214e-6, 1.1068147057514e-6, 1.10682625257214e-6, 1.10684776541697e-6, 1.10681429192664e-6, 1.10683979167057e-6, 1.10681763765132e-6, 1.1068274654639e-6, 1.1068365267369e-6, 1.10682955370101e-6, 1.10682434719891e-6, 1.10682720797533e-6, 1.10683183992876e-6, 1.10683247265447e-6, 1.10682911720083e-6, 1.10682530456808e-6, 1.10682414705969e-6, 1.10682622985504e-6, 1.10682986070191e-6, 1.1068326297653e-6, 1.10683297073468e-6, 1.10683089100563e-6, 1.10682771451033e-6, 1.10682519744151e-6, 1.10682457938711e-6, 1.10682603441624e-6, 1.10682870990545e-6, 1.10683124210612e-6, 1.10683244449168e-6, 1.10683183652973e-6, 1.10682979849676e-6, 1.10682732882586e-6
flux1:, 0.628827573392791, 1.26015835264111e-6, 1.26016111095815e-6, 1.26016337594986e-6, 1.26016403994261e-6, 1.26016269202988e-6, 1.26015988011596e-6, 1.26015692887973e-6, 1.2601553457102e-6, 1.26015605753197e-6, 1.26015884843971e-6, 1.26016233134273e-6, 1.26016456879639e-6, 1.26016412645183e-6, 1.26016103988661e-6, 1.26015707463448e-6, 1.26015489156021e-6, 1.26015630696855e-6, 1.26016058336127e-6, 1.26016420391699e-6, 1.26016327491998e-6, 1.26015792764323e-6, 1.2601547647111e-6, 1.2601608268067e-6, 1.26016880949966e-6, 1.26015854297521e-6, 1.26014751969876e-6, 1.2601727071568e-6, 1.26014354153604e-6, 1.26018155335971e-6, 1.26015694355073e-6, 1.26014373937605e-6, 1.26015694355073e-6, 1.26018155335971e-6, 1.26014354153604e-6, 1.2601727071568e-6, 1.26014751969876e-6, 1.26015854297521e-6, 1.26016880949965e-6, 1.2601608268067e-6, 1.2601547647111e-6, 1.26015792764323e-6, 1.26016327491998e-6, 1.260164203917e-6, 1.26016058336127e-6, 1.26015630696855e-6, 1.2601548915602e-6, 1.26015707463448e-6, 1.26016103988661e-6, 1.26016412645182e-6, 1.26016456879639e-6, 1.26016233134273e-6, 1.2601588484397e-6, 1.26015605753198e-6, 1.2601553457102e-6, 1.26015692887973e-6, 1.26015988011597e-6, 1.26016269202989e-6, 1.26016403994261e-6, 1.26016337594986e-6, 1.26016111095816e-6, 1.26015835264111e-6
flux1:, 0.629090022296544, 1.43346206359143e-6, 1.43346511487402e-6, 1.43346762116187e-6, 1.43346835894648e-6, 1.43346687964522e-6, 1.43346379417342e-6, 1.43346056517172e-6, 1.43345884676415e-6, 1.43345964391661e-6, 1.43346270061977e-6, 1.43346648127693e-6, 1.43346886554751e-6, 1.4334683102256e-6, 1.43346490124262e-6, 1.43346061446733e-6, 1.43345836834788e-6, 1.43346009384271e-6, 1.43346486998515e-6, 1.43346873393422e-6, 1.43346741198607e-6, 1.43346122789999e-6, 1.43345773599903e-6, 1.4334648007719e-6, 1.43347395923267e-6, 1.43346236652761e-6, 1.43345003131226e-6, 1.43347863730868e-6, 1.43344528738767e-6, 1.4334883842218e-6, 1.43346023176473e-6, 1.4334451361003e-6, 1.43346023176473e-6, 1.4334883842218e-6, 1.43344528738767e-6, 1.43347863730868e-6, 1.43345003131226e-6, 1.4334623665276e-6, 1.43347395923266e-6, 1.4334648007719e-6, 1.43345773599903e-6, 1.43346122789999e-6, 1.43346741198607e-6, 1.43346873393422e-6, 1.43346486998515e-6, 1.43346009384271e-6, 1.43345836834788e-6, 1.43346061446733e-6, 1.43346490124262e-6, 1.4334683102256e-6, 1.43346886554751e-6, 1.43346648127693e-6, 1.43346270061977e-6, 1.43345964391661e-6, 1.43345884676415e-6, 1.43346056517172e-6, 1.43346379417342e-6, 1.43346687964523e-6, 1.43346835894648e-6, 1.43346762116187e-6, 1.43346511487404e-6, 1.43346206359142e-6
flux1:, 0.629352471200297, 1.62915799687374e-6, 1.62916134356619e-6, 1.62916410872133e-6, 1.62916494504488e-6, 1.62916335649364e-6, 1.62916000961177e-6, 1.6291565026543e-6, 1.62915463902598e-6, 1.62915550662159e-6, 1.62915881337341e-6, 1.6291628767902e-6, 1.62916539408195e-6, 1.62916471579413e-6, 1.62916098543273e-6, 1.62915639896635e-6, 1.62915413647441e-6, 1.62915623059641e-6, 1.62916154171751e-6, 1.62916561681316e-6, 1.62916378686058e-6, 1.6291566277839e-6, 1.62915277996144e-6, 1.62916101748694e-6, 1.62917154207657e-6, 1.62915849153656e-6, 1.62914471810315e-6, 1.62917717243395e-6, 1.62913905173092e-6, 1.62918784124322e-6, 1.62915564155758e-6, 1.62913838976475e-6, 1.62915564155758e-6, 1.62918784124322e-6, 1.62913905173092e-6, 1.62917717243395e-6, 1.62914471810315e-6, 1.62915849153656e-6, 1.62917154207657e-6, 1.62916101748694e-6, 1.62915277996144e-6, 1.6291566277839e-6, 1.62916378686059e-6, 1.62916561681317e-6, 1.62916154171751e-6, 1.62915623059641e-6, 1.62915413647441e-6, 1.62915639896634e-6, 1.62916098543273e-6, 1.62916471579414e-6, 1.62916539408195e-6, 1.6291628767902e-6, 1.62915881337341e-6, 1.6291555066216e-6, 1.62915463902598e-6, 1.6291565026543e-6, 1.62916000961177e-6, 1.62916335649364e-6, 1.62916494504488e-6, 1.62916410872133e-6, 1.62916134356621e-6, 1.62915799687373e-6
flux1:, 0.629614920104051, 1.84993387532408e-6, 1.84993751900894e-6, 1.84994056491877e-6, 1.84994153222147e-6, 1.84993986464661e-6, 1.84993627400403e-6, 1.84993248993438e-6, 1.84993046748379e-6, 1.84993138379271e-6, 1.84993491717972e-6, 1.84993924236912e-6, 1.84994187643513e-6, 1.84994106714015e-6, 1.84993702256674e-6, 1.84993216727655e-6, 1.84992994462579e-6, 1.84993247237255e-6, 1.84993835284028e-6, 1.84994259573398e-6, 1.84994012334719e-6, 1.84993183361658e-6, 1.84992760332182e-6, 1.84993720881723e-6, 1.84994931557486e-6, 1.84993466240491e-6, 1.84991931318007e-6, 1.84995609526324e-6, 1.84991254235662e-6, 1.8499677011458e-6, 1.84993088516975e-6, 1.84991117906288e-6, 1.84993088516976e-6, 1.8499677011458e-6, 1.84991254235662e-6, 1.84995609526325e-6, 1.84991931318007e-6, 1.8499346624049e-6, 1.84994931557486e-6, 1.84993720881723e-6, 1.84992760332182e-6, 1.84993183361658e-6, 1.84994012334719e-6, 1.84994259573398e-6, 1.84993835284028e-6, 1.84993247237255e-6, 1.84992994462578e-6, 1.84993216727656e-6, 1.84993702256674e-6, 1.84994106714015e-6, 1.84994187643514e-6, 1.84993924236911e-6, 1.84993491717972e-6, 1.84993138379272e-6, 1.84993046748379e-6, 1.84993248993438e-6, 1.84993627400403e-6, 1.84993986464662e-6, 1.84994153222146e-6, 1.84994056491877e-6, 1.84993751900895e-6, 1.84993387532408e-6
flux1:, 0.629877369007804, 2.09877209226935e-6, 2.09877603495113e-6, 2.09877938876085e-6, 2.09878052739604e-6, 2.09877881857473e-6, 2.09877500633079e-6, 2.09877094606262e-6, 2.09876874706352e-6, 2.09876968364562e-6, 2.09877341322047e-6, 2.09877797396977e-6, 2.09878070661714e-6, 2.09877976025075e-6, 2.09877541438988e-6, 2.09877032971941e-6, 2.09876821244724e-6, 2.09877124540602e-6, 2.09877772897502e-6, 2.09878208515093e-6, 2.09877881595756e-6, 2.09876922187248e-6, 2.09876458350004e-6, 2.09877577927393e-6, 2.09878971087152e-6, 2.09877329395601e-6, 2.09875621823399e-6, 2.09879786264581e-6, 2.09874813405368e-6, 2.0988104169663e-6, 2.09876834549966e-6, 2.09874585018129e-6, 2.09876834549966e-6, 2.0988104169663e-6, 2.09874813405368e-6, 2.09879786264581e-6, 2.09875621823399e-6, 2.09877329395601e-6, 2.09878971087152e-6, 2.09877577927393e-6, 2.09876458350005e-6, 2.09876922187248e-6, 2.09877881595756e-6, 2.09878208515093e-6, 2.09877772897502e-6, 2.09877124540603e-6, 2.09876821244724e-6, 2.09877032971942e-6, 2.09877541438988e-6, 2.09877976025075e-6, 2.09878070661715e-6, 2.09877797396977e-6, 2.09877341322046e-6, 2.09876968364562e-6, 2.09876874706352e-6, 2.09877094606261e-6, 2.0987750063308e-6, 2.09877881857474e-6, 2.09878052739603e-6, 2.09877938876085e-6, 2.09877603495114e-6, 2.09877209226935e-6
flux1:, 0.630139817911557, 2.37897840850559e-6, 2.37898265407041e-6, 2.37898634880236e-6, 2.37898770657376e-6, 2.37898600053753e-6, 2.37898199184534e-6, 2.37897765532012e-6, 2.37897525780842e-6, 2.37897618034349e-6, 2.37898006997083e-6, 2.37898483604421e-6, 2.37898764762357e-6, 2.37898655967488e-6, 2.37898193014398e-6, 2.37897666300615e-6, 2.37897472542205e-6, 2.37897834200736e-6, 2.37898546254581e-6, 2.37898986689102e-6, 2.37898562654135e-6, 2.3789745360602e-6, 2.37896946544293e-6, 2.37898250253789e-6, 2.37899852862905e-6, 2.37898016646424e-6, 2.37896119818573e-6, 2.37900830089704e-6, 2.37895156377149e-6, 2.37902181479501e-6, 2.37897377282816e-6, 2.37894811341729e-6, 2.37897377282816e-6, 2.37902181479501e-6, 2.37895156377149e-6, 2.37900830089704e-6, 2.37896119818573e-6, 2.37898016646424e-6, 2.37899852862905e-6, 2.37898250253789e-6, 2.37896946544292e-6, 2.37897453606021e-6, 2.37898562654135e-6, 2.37898986689102e-6, 2.37898546254581e-6, 2.37897834200737e-6, 2.37897472542205e-6, 2.37897666300615e-6, 2.37898193014399e-6, 2.37898655967488e-6, 2.37898764762358e-6, 2.37898483604421e-6, 2.37898006997083e-6, 2.3789761803435e-6, 2.37897525780843e-6, 2.37897765532011e-6, 2.37898199184534e-6, 2.37898600053753e-6, 2.37898770657376e-6, 2.37898634880236e-6, 2.37898265407043e-6, 2.37897840850558e-6
flux1:, 0.63040226681531, 2.69421300118001e-6, 2.69421755688711e-6, 2.6942216315212e-6, 2.6942232623356e-6, 2.69422160720248e-6, 2.69421742818317e-6, 2.69421281337893e-6, 2.69421019162425e-6, 2.6942110616173e-6, 2.69421507163075e-6, 2.69422001039451e-6, 2.69422288015956e-6, 2.69422164662712e-6, 2.69421675381887e-6, 2.69421135675328e-6, 2.6942096810609e-6, 2.69421396695207e-6, 2.69422175979081e-6, 2.69422613793706e-6, 2.69422073268123e-6, 2.69420793537465e-6, 2.69420241015995e-6, 2.69421756957809e-6, 2.6942359864113e-6, 2.69421547203271e-6, 2.69419442715419e-6, 2.69424765256457e-6, 2.69418297725202e-6, 2.69426214218514e-6, 2.69420733326569e-6, 2.6941780915293e-6, 2.69420733326569e-6, 2.69426214218515e-6, 2.69418297725202e-6, 2.69424765256457e-6, 2.69419442715418e-6, 2.69421547203271e-6, 2.6942359864113e-6, 2.6942175695781e-6, 2.69420241015995e-6, 2.69420793537466e-6, 2.69422073268123e-6, 2.69422613793706e-6, 2.6942217597908e-6, 2.69421396695206e-6, 2.6942096810609e-6, 2.69421135675328e-6, 2.69421675381887e-6, 2.69422164662712e-6, 2.69422288015957e-6, 2.69422001039451e-6, 2.69421507163075e-6, 2.69421106161731e-6, 2.69421019162426e-6, 2.69421281337893e-6, 2.69421742818318e-6, 2.69422160720248e-6, 2.69422326233559e-6, 2.69422163152119e-6, 2.69421755688714e-6, 2.69421300117999e-6
flux1:, 0.630664715719064, 3.04852400541934e-6, 3.04852888322738e-6, 3.04853338200116e-6, 3.04853534344178e-6, 3.04853378829962e-6, 3.04852946356933e-6, 3.04852456573216e-6, 3.04852169150254e-6, 3.04852246903257e-6, 3.04852655927075e-6, 3.04853163768957e-6, 3.04853454388335e-6, 3.04853315943237e-6, 3.0485280235993e-6, 3.04852255213074e-6, 3.04852122726001e-6, 3.0485262761546e-6, 3.04853478020567e-6, 3.04853905076784e-6, 3.04853226870741e-6, 3.04851753595344e-6, 3.04851153578773e-6, 3.04852912918938e-6, 3.04855025836537e-6, 3.04852735316519e-6, 3.04850402660538e-6, 3.04856411547784e-6, 3.04849046798717e-6, 3.04857960908318e-6, 3.04851714975951e-6, 3.04848386065155e-6, 3.04851714975951e-6, 3.04857960908319e-6, 3.04849046798718e-6, 3.04856411547784e-6, 3.04850402660538e-6, 3.04852735316518e-6, 3.04855025836537e-6, 3.04852912918938e-6, 3.04851153578773e-6, 3.04851753595344e-6, 3.04853226870741e-6, 3.04853905076784e-6, 3.04853478020568e-6, 3.0485262761546e-6, 3.04852122726001e-6, 3.04852255213074e-6, 3.04852802359931e-6, 3.04853315943237e-6, 3.04853454388336e-6, 3.04853163768957e-6, 3.04852655927074e-6, 3.04852246903259e-6, 3.04852169150255e-6, 3.04852456573216e-6, 3.04852946356934e-6, 3.04853378829962e-6, 3.04853534344176e-6, 3.04853338200117e-6, 3.0485288832274e-6, 3.04852400541933e-6
flux1:, 0.630927164622817, 3.44638369196764e-6, 3.44638890945056e-6, 3.44639388012334e-6, 3.44639622977403e-6, 3.44639482058846e-6, 3.44639037045515e-6, 3.44638518176012e-6, 3.44638202659593e-6, 3.44638267425315e-6, 3.4463868080002e-6, 3.44639199491161e-6, 3.44639491440905e-6, 3.44639336955101e-6, 3.44638800676838e-6, 3.44638251593804e-6, 3.44638163615583e-6, 3.44638755097076e-6, 3.44639681175911e-6, 3.44640088957346e-6, 3.44639250262153e-6, 3.44637558800655e-6, 3.44636909444385e-6, 3.44638946421889e-6, 3.44641365049118e-6, 3.44638807684235e-6, 3.44636223900509e-6, 3.4464300174084e-6, 3.44634625181283e-6, 3.44644656457664e-6, 3.44637547893703e-6, 3.44633762704136e-6, 3.44637547893703e-6, 3.44644656457664e-6, 3.44634625181283e-6, 3.44643001740841e-6, 3.44636223900509e-6, 3.44638807684235e-6, 3.44641365049118e-6, 3.4463894642189e-6, 3.44636909444385e-6, 3.44637558800655e-6, 3.44639250262153e-6, 3.44640088957346e-6, 3.4463968117591e-6, 3.44638755097075e-6, 3.44638163615582e-6, 3.44638251593804e-6, 3.44638800676838e-6, 3.44639336955101e-6, 3.44639491440905e-6, 3.44639199491162e-6, 3.44638680800019e-6, 3.44638267425315e-6, 3.44638202659594e-6, 3.44638518176012e-6, 3.44639037045515e-6, 3.44639482058848e-6, 3.44639622977404e-6, 3.44639388012335e-6, 3.44638890945058e-6, 3.44638369196764e-6
flux1:, 0.63118961352657, 3.89272742575677e-6, 3.89273300632316e-6, 3.89273849715238e-6, 3.89274128754689e-6, 3.89274006213067e-6, 3.89273549963434e-6, 3.89273000951337e-6, 3.8927265482195e-6, 3.89272703633558e-6, 3.89273118513998e-6, 3.89273645366783e-6, 3.89273936098467e-6, 3.89273763811043e-6, 3.89273205502962e-6, 3.89272659511483e-6, 3.8927262585171e-6, 3.89273315318136e-6, 3.89274322691827e-6, 3.8927470273524e-6, 3.89273679389876e-6, 3.89271743376252e-6, 3.89271042981075e-6, 3.89273394843974e-6, 3.89276155648788e-6, 3.89273298911849e-6, 3.89270438201089e-6, 3.89278077137482e-6, 3.8926856221487e-6, 3.89279845444327e-6, 3.89271766874185e-6, 3.89267468460308e-6, 3.89271766874185e-6, 3.89279845444326e-6, 3.8926856221487e-6, 3.89278077137481e-6, 3.89270438201089e-6, 3.89273298911849e-6, 3.89276155648788e-6, 3.89273394843975e-6, 3.89271042981075e-6, 3.89271743376252e-6, 3.89273679389876e-6, 3.89274702735241e-6, 3.89274322691826e-6, 3.89273315318136e-6, 3.8927262585171e-6, 3.89272659511482e-6, 3.89273205502962e-6, 3.89273763811042e-6, 3.89273936098467e-6, 3.89273645366783e-6, 3.89273118513998e-6, 3.89272703633559e-6, 3.89272654821949e-6, 3.89273000951337e-6, 3.89273549963433e-6, 3.89274006213068e-6, 3.89274128754689e-6, 3.89273849715239e-6, 3.89273300632318e-6, 3.89272742575676e-6
flux1:, 0.631452062430323, 4.39299555112897e-6, 4.39300152323274e-6, 4.39300757843749e-6, 4.39301085057148e-6, 4.3930098327276e-6, 4.39300516075621e-6, 4.39299935714827e-6, 4.39299557268578e-6, 4.39299588590801e-6, 4.39300003518808e-6, 4.39300536511143e-6, 4.39300823057887e-6, 4.39300629870355e-6, 4.39300048605799e-6, 4.39299509754887e-6, 4.39299540457175e-6, 4.39300340655823e-6, 4.39301436535817e-6, 4.39301780971694e-6, 4.39300547795183e-6, 4.39298339199004e-6, 4.3929758612108e-6, 4.39300292986217e-6, 4.39303434000707e-6, 4.39300239610651e-6, 4.39297072908934e-6, 4.39305675747414e-6, 4.39294883173149e-6, 4.39307570531482e-6, 4.39298404263857e-6, 4.39293529895086e-6, 4.39298404263857e-6, 4.39307570531482e-6, 4.3929488317315e-6, 4.39305675747415e-6, 4.39297072908933e-6, 4.39300239610651e-6, 4.39303434000707e-6, 4.39300292986217e-6, 4.39297586121081e-6, 4.39298339199006e-6, 4.39300547795183e-6, 4.39301780971694e-6, 4.39301436535816e-6, 4.39300340655824e-6, 4.39299540457174e-6, 4.39299509754887e-6, 4.393000486058e-6, 4.39300629870354e-6, 4.39300823057888e-6, 4.39300536511142e-6, 4.39300003518808e-6, 4.39299588590803e-6, 4.39299557268579e-6, 4.39299935714825e-6, 4.39300516075619e-6, 4.39300983272759e-6, 4.39301085057149e-6, 4.39300757843749e-6, 4.39300152323277e-6, 4.39299555112897e-6
flux1:, 0.631714511334077, 4.95317834926443e-6, 4.95318474428798e-6, 4.95319139782414e-6, 4.95319517325331e-6, 4.95319436628883e-6, 4.95318957505232e-6, 4.95318344683182e-6, 4.9531793367472e-6, 4.95317948193042e-6, 4.95318363720628e-6, 4.9531890170588e-6, 4.95319180396608e-6, 4.95318961208679e-6, 4.95318353697714e-6, 4.95317824493942e-6, 4.95317929705937e-6, 4.95318855079609e-6, 4.95320048909731e-6, 4.9532035110919e-6, 4.95318882288867e-6, 4.95316371470045e-6, 4.95315563978929e-6, 4.95318668613916e-6, 4.95322228902461e-6, 4.95318651710592e-6, 4.95315146233485e-6, 4.95324827700536e-6, 4.95312604656333e-6, 4.95326868112912e-6, 4.95316485601521e-6, 4.95310966362049e-6, 4.95316485601521e-6, 4.95326868112912e-6, 4.95312604656333e-6, 4.95324827700536e-6, 4.95315146233485e-6, 4.95318651710592e-6, 4.9532222890246e-6, 4.95318668613916e-6, 4.95315563978929e-6, 4.95316371470044e-6, 4.95318882288867e-6, 4.9532035110919e-6, 4.95320048909731e-6, 4.95318855079609e-6, 4.95317929705936e-6, 4.95317824493942e-6, 4.95318353697714e-6, 4.95318961208679e-6, 4.95319180396608e-6, 4.95318901705878e-6, 4.95318363720629e-6, 4.95317948193042e-6, 4.9531793367472e-6, 4.95318344683182e-6, 4.95318957505232e-6, 4.95319436628883e-6, 4.9531951732533e-6, 4.95319139782415e-6, 4.95318474428801e-6, 4.95317834926442e-6
flux1:, 0.63197696023783, 5.57986421197139e-6, 5.57987106048436e-6, 5.57987832803542e-6, 5.57988259968589e-6, 5.57988197958104e-6, 5.57987704476682e-6, 5.57987058558747e-6, 5.57986617004493e-6, 5.5798661853487e-6, 5.57987037886397e-6, 5.57987580750677e-6, 5.57987846803342e-6, 5.5798759370623e-6, 5.57986953412733e-6, 5.57986434214488e-6, 5.57986624096502e-6, 5.57987691224736e-6, 5.57988995443917e-6, 5.57989250761437e-6, 5.57987520281389e-6, 5.57984676025997e-6, 5.579838121054e-6, 5.57987359636846e-6, 5.57991378669559e-6, 5.57987365429147e-6, 5.57983484192903e-6, 5.5799437233067e-6, 5.57980551644192e-6, 5.57996585618037e-6, 5.57984846903925e-6, 5.5797860726653e-6, 5.57984846903925e-6, 5.57996585618036e-6, 5.57980551644192e-6, 5.57994372330669e-6, 5.57983484192902e-6, 5.57987365429146e-6, 5.57991378669559e-6, 5.57987359636847e-6, 5.57983812105401e-6, 5.57984676025997e-6, 5.57987520281389e-6, 5.57989250761437e-6, 5.57988995443917e-6, 5.57987691224737e-6, 5.57986624096502e-6, 5.57986434214488e-6, 5.57986953412733e-6, 5.5798759370623e-6, 5.57987846803344e-6, 5.57987580750676e-6, 5.57987037886397e-6, 5.57986618534871e-6, 5.57986617004493e-6, 5.57987058558747e-6, 5.5798770447668e-6, 5.57988197958105e-6, 5.57988259968587e-6, 5.57987832803543e-6, 5.57987106048438e-6, 5.57986421197136e-6
flux1:, 0.632239409141583, 6.28029117365308e-6, 6.28029849979997e-6, 6.28030636899338e-6, 6.28031109092873e-6, 6.28031059953101e-6, 6.28030548148669e-6, 6.28029869523165e-6, 6.28029402662456e-6, 6.28029399159849e-6, 6.28029828902182e-6, 6.28030377641107e-6, 6.28030624621055e-6, 6.28030325952786e-6, 6.28029642119663e-6, 6.28029130515479e-6, 6.28029415209276e-6, 6.280306433583e-6, 6.28032074277044e-6, 6.28032280870374e-6, 6.28030262958276e-6, 6.28027052480153e-6, 6.28026129569153e-6, 6.28030167127682e-6, 6.28034684075487e-6, 6.28030172107975e-6, 6.28025873437867e-6, 6.28038111142256e-6, 6.28022510412449e-6, 6.28040534674992e-6, 6.28027287788776e-6, 6.28020245153261e-6, 6.28027287788775e-6, 6.28040534674992e-6, 6.28022510412448e-6, 6.28038111142257e-6, 6.28025873437868e-6, 6.28030172107976e-6, 6.28034684075487e-6, 6.28030167127681e-6, 6.28026129569153e-6, 6.28027052480154e-6, 6.28030262958276e-6, 6.28032280870374e-6, 6.28032074277045e-6, 6.280306433583e-6, 6.28029415209276e-6, 6.28029130515479e-6, 6.28029642119663e-6, 6.28030325952787e-6, 6.28030624621054e-6, 6.28030377641107e-6, 6.28029828902181e-6, 6.28029399159849e-6, 6.28029402662456e-6, 6.28029869523164e-6, 6.2803054814867e-6, 6.28031059953102e-6, 6.28031109092873e-6, 6.28030636899339e-6, 6.28029849980002e-6, 6.28029117365308e-6
flux1:, 0.632501858045337, 7.06240193910126e-6, 7.0624097529608e-6, 7.06241817195246e-6, 7.06242324846913e-6, 7.06242278715681e-6, 7.06241743144438e-6, 7.06241033940072e-6, 7.06240551340167e-6, 7.06240555973147e-6, 7.06241006655852e-6, 7.06241563343012e-6, 7.06241782478631e-6, 7.06241421755719e-6, 7.0624067836802e-6, 7.06240168571322e-6, 7.06240558251302e-6, 7.06241970036256e-6, 7.06243548811142e-6, 7.06243708510497e-6, 7.06241378074871e-6, 7.06237766966701e-6, 7.0623678164334e-6, 7.06241357963769e-6, 7.06246410939755e-6, 7.06241326717041e-6, 7.06236563754781e-6, 7.0625031045842e-6, 7.06232731103439e-6, 7.06252993914957e-6, 7.06238074211624e-6, 7.06230138395867e-6, 7.06238074211625e-6, 7.06252993914957e-6, 7.06232731103438e-6, 7.0625031045842e-6, 7.06236563754781e-6, 7.06241326717041e-6, 7.06246410939755e-6, 7.0624135796377e-6, 7.06236781643339e-6, 7.06237766966701e-6, 7.06241378074871e-6, 7.06243708510498e-6, 7.0624354881114e-6, 7.06241970036256e-6, 7.06240558251301e-6, 7.06240168571323e-6, 7.0624067836802e-6, 7.06241421755719e-6, 7.06241782478632e-6, 7.06241563343011e-6, 7.06241006655852e-6, 7.06240555973149e-6, 7.06240551340169e-6, 7.06241033940071e-6, 7.06241743144437e-6, 7.06242278715682e-6, 7.06242324846913e-6, 7.06241817195246e-6, 7.06240975296082e-6, 7.06240193910124e-6
flux1:, 0.63276430694909, 7.93490253954045e-6, 7.93491082742226e-6, 7.93491969214823e-6, 7.93492496669763e-6, 7.93492439101429e-6, 7.93491873064706e-6, 7.93491138041958e-6, 7.93490654819671e-6, 7.93490687066802e-6, 7.93491173789058e-6, 7.93491741410102e-6, 7.93491920766649e-6, 7.93491475518062e-6, 7.93490650243977e-6, 7.93490132542382e-6, 7.93490637570347e-6, 7.9349225972652e-6, 7.93494013406821e-6, 7.93494132595953e-6, 7.93491465619959e-6, 7.93487417737354e-6, 7.93486365352031e-6, 7.93491530355909e-6, 7.93497155636678e-6, 7.93491413305035e-6, 7.93486133528707e-6, 7.93501567026994e-6, 7.93481793219653e-6, 7.93504574677774e-6, 7.9348780406933e-6, 7.93478876738172e-6, 7.93487804069331e-6, 7.93504574677774e-6, 7.93481793219653e-6, 7.93501567026994e-6, 7.93486133528707e-6, 7.93491413305035e-6, 7.93497155636677e-6, 7.9349153035591e-6, 7.9348636535203e-6, 7.93487417737354e-6, 7.9349146561996e-6, 7.93494132595953e-6, 7.9349401340682e-6, 7.93492259726519e-6, 7.93490637570345e-6, 7.93490132542382e-6, 7.93490650243975e-6, 7.93491475518061e-6, 7.93491920766649e-6, 7.93491741410102e-6, 7.93491173789058e-6, 7.93490687066802e-6, 7.93490654819673e-6, 7.93491138041959e-6, 7.93491873064708e-6, 7.9349243910143e-6, 7.93492496669761e-6, 7.93491969214822e-6, 7.93491082742231e-6, 7.93490253954045e-6
flux1:, 0.633026755852843, 8.90732474215e-6, 8.90733345495544e-6, 8.90734259551745e-6, 8.9073478400741e-6, 8.90734695586203e-6, 8.90734091547063e-6, 8.90733339151639e-6, 8.90732877269412e-6, 8.90732963982204e-6, 8.90733506839513e-6, 8.9073408897071e-6, 8.90734212493755e-6, 8.90733653036027e-6, 8.90732716196199e-6, 8.90732176497735e-6, 8.90732807699768e-6, 8.90734671950833e-6, 8.90736634560326e-6, 8.90736725022009e-6, 8.90733698874796e-6, 8.90729176138033e-6, 8.90728050410711e-6, 8.90733854808047e-6, 8.90740086078121e-6, 8.90733585955324e-6, 8.90727730726153e-6, 8.90745049140308e-6, 8.90722846587068e-6, 8.90748462157018e-6, 8.90729648200912e-6, 8.90719622215139e-6, 8.90729648200913e-6, 8.90748462157016e-6, 8.90722846587068e-6, 8.90745049140309e-6, 8.90727730726153e-6, 8.90733585955325e-6, 8.90740086078121e-6, 8.90733854808047e-6, 8.90728050410711e-6, 8.90729176138034e-6, 8.90733698874795e-6, 8.90736725022009e-6, 8.90736634560326e-6, 8.90734671950833e-6, 8.90732807699766e-6, 8.90732176497734e-6, 8.90732716196199e-6, 8.90733653036025e-6, 8.90734212493755e-6, 8.90734088970711e-6, 8.90733506839513e-6, 8.90732963982207e-6, 8.90732877269414e-6, 8.90733339151641e-6, 8.90734091547062e-6, 8.90734695586204e-6, 8.90734784007409e-6, 8.90734259551747e-6, 8.90733345495546e-6, 8.90732474214999e-6
flux1:, 0.633289204756596, 9.99009232943391e-6, 9.99010136939934e-6, 9.9901105362285e-6, 9.99011544181935e-6, 9.9901140033733e-6, 9.99010750544088e-6, 9.9900999409488e-6, 9.9900958367389e-6, 9.99009760041494e-6, 9.99010384404194e-6, 9.99010984721745e-6, 9.99011031174791e-6, 9.99010319380588e-6, 9.99009233005598e-6, 9.99008652526762e-6, 9.99009421605759e-6, 9.99011565606916e-6, 9.99013779211874e-6, 9.99013858881194e-6, 9.99010452503861e-6, 9.99005414604261e-6, 9.99004207207195e-6, 9.99010702164424e-6, 9.99017569835857e-6, 9.9901019691837e-6, 9.99003701069204e-6, 9.99023124935185e-6, 9.98998239445981e-6, 9.99027043633178e-6, 9.99005978427076e-6, 9.98994737092189e-6, 9.99005978427075e-6, 9.99027043633177e-6, 9.98998239445981e-6, 9.99023124935186e-6, 9.99003701069205e-6, 9.9901019691837e-6, 9.99017569835857e-6, 9.99010702164425e-6, 9.99004207207195e-6, 9.99005414604263e-6, 9.99010452503861e-6, 9.99013858881194e-6, 9.99013779211872e-6, 9.99011565606916e-6, 9.99009421605759e-6, 9.99008652526763e-6, 9.99009233005596e-6, 9.99010319380588e-6, 9.99011031174791e-6, 9.99010984721746e-6, 9.99010384404194e-6, 9.99009760041497e-6, 9.99009583673891e-6, 9.99009994094878e-6, 9.99010750544088e-6, 9.9901140033733e-6, 9.99011544181935e-6, 9.99011053622851e-6, 9.99010136939938e-6, 9.99009232943387e-6
flux1:, 0.63355165366035, 1.11945913539391e-5, 1.11946005602935e-5, 1.11946094109022e-5, 1.1194613580079e-5, 1.11946112907892e-5, 1.11946042639529e-5, 1.11945968536119e-5, 1.11945936593891e-5, 1.11945967628234e-5, 1.11946041286058e-5, 1.11946103447765e-5, 1.11946097631291e-5, 1.1194600644388e-5, 1.11945878148263e-5, 1.11945813662338e-5, 1.11945905671362e-5, 1.11946152503591e-5, 1.11946404073871e-5, 1.11946413429905e-5, 1.11946032821987e-5, 1.1194547322219e-5, 1.11945343237808e-5, 1.11946066930935e-5, 1.11946819997711e-5, 1.11945982249884e-5, 1.11945261397835e-5, 1.1194743884453e-5, 1.11944654423269e-5, 1.11947893435011e-5, 1.11945539317686e-5, 1.11944280936852e-5, 1.11945539317686e-5, 1.11947893435011e-5, 1.11944654423269e-5, 1.1194743884453e-5, 1.11945261397835e-5, 1.11945982249884e-5, 1.11946819997711e-5, 1.11946066930935e-5, 1.11945343237808e-5, 1.11945473222189e-5, 1.11946032821987e-5, 1.11946413429905e-5, 1.11946404073871e-5, 1.11946152503591e-5, 1.11945905671362e-5, 1.11945813662337e-5, 1.11945878148263e-5, 1.1194600644388e-5, 1.11946097631291e-5, 1.11946103447765e-5, 1.11946041286058e-5, 1.11945967628234e-5, 1.11945936593891e-5, 1.11945968536119e-5, 1.11946042639528e-5, 1.11946112907893e-5, 1.1194613580079e-5, 1.11946094109022e-5, 1.11946005602936e-5, 1.11945913539391e-5
flux1:, 0.633814102564103, 1.25332444608689e-5, 1.25332535951628e-5, 1.25332616824388e-5, 1.25332646244957e-5, 1.25332611403469e-5, 1.25332535295828e-5, 1.25332465425934e-5, 1.25332447590534e-5, 1.25332497422524e-5, 1.25332585888117e-5, 1.25332650352301e-5, 1.25332630574023e-5, 1.25332513539199e-5, 1.25332359917463e-5, 1.25332286162245e-5, 1.25332394798342e-5, 1.25332679309317e-5, 1.25332967187946e-5, 1.25332981112958e-5, 1.25332558726286e-5, 1.25331938709841e-5, 1.25331798123519e-5, 1.2533260117836e-5, 1.25333422788452e-5, 1.25332469597135e-5, 1.25331669555677e-5, 1.25334109267312e-5, 1.25330999031144e-5, 1.25334641028666e-5, 1.25332014994756e-5, 1.2533060850886e-5, 1.25332014994756e-5, 1.25334641028666e-5, 1.25330999031144e-5, 1.25334109267312e-5, 1.25331669555677e-5, 1.25332469597135e-5, 1.25333422788452e-5, 1.2533260117836e-5, 1.25331798123519e-5, 1.25331938709841e-5, 1.25332558726286e-5, 1.25332981112958e-5, 1.25332967187946e-5, 1.25332679309317e-5, 1.25332394798342e-5, 1.25332286162245e-5, 1.25332359917463e-5, 1.25332513539199e-5, 1.25332630574023e-5, 1.25332650352301e-5, 1.25332585888117e-5, 1.25332497422524e-5, 1.25332447590534e-5, 1.25332465425934e-5, 1.25332535295828e-5, 1.25332611403469e-5, 1.25332646244957e-5, 1.25332616824388e-5, 1.25332535951628e-5, 1.25332444608689e-5
flux1:, 0.634076551467856, 1.40195893558953e-5, 1.40195980879771e-5, 1.40196048510818e-5, 1.40196059807816e-5, 1.40196009169206e-5, 1.40195926952212e-5, 1.40195864877134e-5, 1.40195867296464e-5, 1.40195942316674e-5, 1.40196049644501e-5, 1.40196116348866e-5, 1.40196078255263e-5, 1.40195928387676e-5, 1.40195742783151e-5, 1.40195656493099e-5, 1.40195783576577e-5, 1.40196111894047e-5, 1.40196443229839e-5, 1.40196465621503e-5, 1.40195999740026e-5, 1.40195314325871e-5, 1.401951614765e-5, 1.40196049104868e-5, 1.40196941079678e-5, 1.40195855526238e-5, 1.40194967635118e-5, 1.40197699741119e-5, 1.40194231137951e-5, 1.4019832555408e-5, 1.40195401231094e-5, 1.40193831517318e-5, 1.40195401231094e-5, 1.4019832555408e-5, 1.40194231137951e-5, 1.40197699741119e-5, 1.40194967635118e-5, 1.40195855526238e-5, 1.40196941079678e-5, 1.40196049104869e-5, 1.401951614765e-5, 1.40195314325871e-5, 1.40195999740026e-5, 1.40196465621503e-5, 1.40196443229839e-5, 1.40196111894047e-5, 1.40195783576578e-5, 1.40195656493099e-5, 1.40195742783151e-5, 1.40195928387676e-5, 1.40196078255263e-5, 1.40196116348866e-5, 1.40196049644501e-5, 1.40195942316674e-5, 1.40195867296464e-5, 1.40195864877134e-5, 1.40195926952212e-5, 1.40196009169206e-5, 1.40196059807816e-5, 1.40196048510818e-5, 1.40195980879772e-5, 1.40195893558953e-5
flux1:, 0.634339000371609, 1.56683614778344e-5, 1.56683693736465e-5, 1.5668374132621e-5, 1.56683727730964e-5, 1.5668365713476e-5, 1.5668356894395e-5, 1.56683519202434e-5, 1.56683549218869e-5, 1.56683656791701e-5, 1.56683787427965e-5, 1.56683855970274e-5, 1.56683794260499e-5, 1.56683603380259e-5, 1.56683378160137e-5, 1.56683275701596e-5, 1.56683423438713e-5, 1.56683802649692e-5, 1.56684185671938e-5, 1.56684221113874e-5, 1.56683710038164e-5, 1.56682953800785e-5, 1.56682786715217e-5, 1.56683764235629e-5, 1.56684728002948e-5, 1.56683491135683e-5, 1.566825059844e-5, 1.56685563776294e-5, 1.56681701349102e-5, 1.56686303026867e-5, 1.56683051740598e-5, 1.56681302270934e-5, 1.56683051740598e-5, 1.56686303026867e-5, 1.56681701349102e-5, 1.56685563776293e-5, 1.566825059844e-5, 1.56683491135683e-5, 1.56684728002948e-5, 1.5668376423563e-5, 1.56682786715218e-5, 1.56682953800785e-5, 1.56683710038164e-5, 1.56684221113874e-5, 1.56684185671938e-5, 1.56683802649692e-5, 1.56683423438714e-5, 1.56683275701596e-5, 1.56683378160136e-5, 1.56683603380259e-5, 1.56683794260499e-5, 1.56683855970274e-5, 1.56683787427965e-5, 1.56683656791701e-5, 1.5668354921887e-5, 1.56683519202434e-5, 1.5668356894395e-5, 1.5668365713476e-5, 1.56683727730964e-5, 1.5668374132621e-5, 1.56683693736465e-5, 1.56683614778344e-5
flux1:, 0.634601449275363, 1.74955809156124e-5, 1.74955874281223e-5, 1.74955893832901e-5, 1.74955847736054e-5, 1.74955752834616e-5, 1.74955659336708e-5, 1.74955627525529e-5, 1.7495569368482e-5, 1.7495584208671e-5, 1.74956000763714e-5, 1.74956070293924e-5, 1.74955978650251e-5, 1.74955737376457e-5, 1.74955463988814e-5, 1.74955341456785e-5, 1.74955512536889e-5, 1.74955950744241e-5, 1.74956394751983e-5, 1.74956448436494e-5, 1.74955890375011e-5, 1.74955057367167e-5, 1.74954873774566e-5, 1.74955946714477e-5, 1.74956983379741e-5, 1.74955574134644e-5, 1.74954481558974e-5, 1.7495790172719e-5, 1.74953606760624e-5, 1.74958776308484e-5, 1.74955166782471e-5, 1.74953219460626e-5, 1.74955166782471e-5, 1.74958776308485e-5, 1.74953606760624e-5, 1.7495790172719e-5, 1.74954481558974e-5, 1.74955574134644e-5, 1.74956983379741e-5, 1.74955946714477e-5, 1.74954873774566e-5, 1.74955057367167e-5, 1.74955890375011e-5, 1.74956448436494e-5, 1.74956394751983e-5, 1.74955950744241e-5, 1.74955512536888e-5, 1.74955341456784e-5, 1.74955463988814e-5, 1.74955737376457e-5, 1.74955978650251e-5, 1.74956070293924e-5, 1.74956000763714e-5, 1.7495584208671e-5, 1.7495569368482e-5, 1.74955627525529e-5, 1.74955659336707e-5, 1.74955752834617e-5, 1.74955847736054e-5, 1.74955893832902e-5, 1.74955874281223e-5, 1.74955809156124e-5
flux1:, 0.634863898179116, 1.95186435860246e-5, 1.95186480506903e-5, 1.95186462878259e-5, 1.95186375954461e-5, 1.95186252360793e-5, 1.95186154868518e-5, 1.95186147683056e-5, 1.95186259688757e-5, 1.9518645799719e-5, 1.95186649601267e-5, 1.9518671871911e-5, 1.951865897724e-5, 1.95186287568457e-5, 1.95185956649252e-5, 1.95185809994509e-5, 1.95186007687123e-5, 1.95186514035679e-5, 1.95187029336808e-5, 1.95187106935619e-5, 1.95186499861235e-5, 1.95185583532793e-5, 1.95185380908555e-5, 1.95186555158031e-5, 1.95187665625033e-5, 1.95186060772553e-5, 1.95184849859599e-5, 1.95188672725731e-5, 1.95183902826538e-5, 1.95189706952665e-5, 1.95185704949741e-5, 1.95183539922435e-5, 1.95185704949741e-5, 1.95189706952665e-5, 1.95183902826538e-5, 1.95188672725731e-5, 1.95184849859599e-5, 1.95186060772553e-5, 1.95187665625033e-5, 1.95186555158031e-5, 1.95185380908556e-5, 1.95185583532793e-5, 1.95186499861235e-5, 1.95187106935619e-5, 1.95187029336808e-5, 1.95186514035679e-5, 1.95186007687122e-5, 1.95185809994509e-5, 1.95185956649252e-5, 1.95186287568457e-5, 1.951865897724e-5, 1.9518671871911e-5, 1.95186649601267e-5, 1.9518645799719e-5, 1.95186259688757e-5, 1.95186147683056e-5, 1.95186154868518e-5, 1.95186252360793e-5, 1.9518637595446e-5, 1.95186462878259e-5, 1.95186480506903e-5, 1.95186435860245e-5
flux1:, 0.635126347082869, 2.17564166629626e-5, 2.17564182991172e-5, 2.17564118011491e-5, 2.17563981392442e-5, 2.17563824842713e-5, 2.17563725406206e-5, 2.17563750628331e-5, 2.17563919233321e-5, 2.17564177164896e-5, 2.17564406583019e-5, 2.17564473250935e-5, 2.17564298592271e-5, 2.17563923871763e-5, 2.17563525405529e-5, 2.17563350589934e-5, 2.17563578834813e-5, 2.17564163497671e-5, 2.17564761289237e-5, 2.17564868766987e-5, 2.17564210238272e-5, 2.17563203355331e-5, 2.17562979001881e-5, 2.17564261026606e-5, 2.17565446173604e-5, 2.17563620293773e-5, 2.17562279394623e-5, 2.17566549135303e-5, 2.17561257738911e-5, 2.17567769559273e-5, 2.17563337459424e-5, 2.17560932899752e-5, 2.17563337459424e-5, 2.17567769559273e-5, 2.17561257738911e-5, 2.17566549135303e-5, 2.17562279394623e-5, 2.17563620293773e-5, 2.17565446173604e-5, 2.17564261026606e-5, 2.17562979001881e-5, 2.17563203355331e-5, 2.17564210238272e-5, 2.17564868766987e-5, 2.17564761289237e-5, 2.17564163497671e-5, 2.17563578834813e-5, 2.17563350589934e-5, 2.17563525405529e-5, 2.17563923871763e-5, 2.17564298592271e-5, 2.17564473250935e-5, 2.17564406583019e-5, 2.17564177164896e-5, 2.17563919233321e-5, 2.17563750628331e-5, 2.17563725406206e-5, 2.17563824842713e-5, 2.17563981392442e-5, 2.17564118011491e-5, 2.17564182991172e-5, 2.17564166629626e-5
flux1:, 0.635388795986622, 2.4229338220018e-5, 2.42293361394313e-5, 2.42293238051407e-5, 2.4229304254289e-5, 2.42292849062327e-5, 2.42292750522955e-5, 2.42292816944196e-5, 2.42293053773073e-5, 2.42293381471855e-5, 2.42293653424639e-5, 2.42293714907253e-5, 2.42293485156624e-5, 2.42293025456863e-5, 2.42292548992526e-5, 2.4229234216827e-5, 2.4229260565027e-5, 2.42293279766069e-5, 2.42293971948412e-5, 2.42294115315417e-5, 2.42293402263876e-5, 2.42292296833313e-5, 2.42292048004972e-5, 2.4229344512547e-5, 2.4229470604113e-5, 2.42292631528131e-5, 2.42291148276592e-5, 2.42295913135307e-5, 2.4229004893188e-5, 2.42297348248134e-5, 2.42292444557989e-5, 2.42289776418926e-5, 2.42292444557989e-5, 2.42297348248134e-5, 2.42290048931881e-5, 2.42295913135307e-5, 2.42291148276592e-5, 2.42292631528131e-5, 2.4229470604113e-5, 2.42293445125469e-5, 2.42292048004972e-5, 2.42292296833314e-5, 2.42293402263876e-5, 2.42294115315417e-5, 2.42293971948412e-5, 2.42293279766069e-5, 2.4229260565027e-5, 2.4229234216827e-5, 2.42292548992525e-5, 2.42293025456863e-5, 2.42293485156625e-5, 2.42293714907253e-5, 2.42293653424639e-5, 2.42293381471855e-5, 2.42293053773073e-5, 2.42292816944196e-5, 2.42292750522955e-5, 2.42292849062327e-5, 2.4229304254289e-5, 2.42293238051407e-5, 2.42293361394314e-5, 2.4229338220018e-5
flux1:, 0.635651244890376, 2.6959521016426e-5, 2.69595142400604e-5, 2.6959494909836e-5, 2.69594685432791e-5, 2.69594451490887e-5, 2.695943574829e-5, 2.69594474752504e-5, 2.69594792051767e-5, 2.69595199832535e-5, 2.69595518703786e-5, 2.69595571545924e-5, 2.69595276487759e-5, 2.69594718715725e-5, 2.69594153636187e-5, 2.69593911342544e-5, 2.69594215542282e-5, 2.69594991094941e-5, 2.69595790014135e-5, 2.69595975017286e-5, 2.69595203503653e-5, 2.69593990709021e-5, 2.69593714787597e-5, 2.69595235529945e-5, 2.6959657381149e-5, 2.69594220907107e-5, 2.69592582242347e-5, 2.69597894726003e-5, 2.69591401000774e-5, 2.69599574545835e-5, 2.69594153336572e-5, 2.69591195073299e-5, 2.69594153336572e-5, 2.69599574545835e-5, 2.69591401000775e-5, 2.69597894726003e-5, 2.69592582242347e-5, 2.69594220907107e-5, 2.6959657381149e-5, 2.69595235529945e-5, 2.69593714787597e-5, 2.69593990709021e-5, 2.69595203503653e-5, 2.69595975017286e-5, 2.69595790014135e-5, 2.69594991094941e-5, 2.69594215542282e-5, 2.69593911342544e-5, 2.69594153636187e-5, 2.69594718715725e-5, 2.6959527648776e-5, 2.69595571545924e-5, 2.69595518703786e-5, 2.69595199832535e-5, 2.69594792051768e-5, 2.69594474752504e-5, 2.69594357482899e-5, 2.69594451490887e-5, 2.69594685432791e-5, 2.69594949098359e-5, 2.69595142400605e-5, 2.69595210164259e-5
flux1:, 0.635913693794129, 2.99708603212112e-5, 2.99708478048049e-5, 2.99708202930292e-5, 2.99707862042176e-5, 2.99707584681019e-5, 2.9970749956687e-5, 2.99707677957149e-5, 2.99708088274024e-5, 2.99708586328695e-5, 2.99708956003865e-5, 2.9970899605912e-5, 2.9970862485251e-5, 2.99707955604724e-5, 2.99707291445603e-5, 2.99707010814606e-5, 2.99707362025614e-5, 2.99708251659407e-5, 2.99709169775146e-5, 2.99709401528641e-5, 2.99708566473326e-5, 2.99707236628585e-5, 2.99706931355298e-5, 2.99708585876316e-5, 2.99710003989755e-5, 2.99707340843214e-5, 2.9970553303354e-5, 2.99711450091445e-5, 2.99704263976096e-5, 2.9971340562759e-5, 2.9970741590001e-5, 2.99704138160425e-5, 2.9970741590001e-5, 2.9971340562759e-5, 2.99704263976095e-5, 2.99711450091445e-5, 2.9970553303354e-5, 2.99707340843214e-5, 2.99710003989755e-5, 2.99708585876316e-5, 2.99706931355298e-5, 2.99707236628585e-5, 2.99708566473326e-5, 2.9970940152864e-5, 2.99709169775146e-5, 2.99708251659407e-5, 2.99707362025615e-5, 2.99707010814606e-5, 2.99707291445603e-5, 2.99707955604724e-5, 2.9970862485251e-5, 2.9970899605912e-5, 2.99708956003865e-5, 2.99708586328695e-5, 2.99708088274024e-5, 2.99707677957149e-5, 2.9970749956687e-5, 2.9970758468102e-5, 2.99707862042176e-5, 2.99708202930292e-5, 2.9970847804805e-5, 2.99708603212111e-5
flux1:, 0.636176142697882, 3.32891456319713e-5, 3.32891263005758e-5, 3.32890894336752e-5, 3.32890467644455e-5, 3.32890144562753e-5, 3.3289007328967e-5, 3.32890323374912e-5, 3.32890839170311e-5, 3.32891437249607e-5, 3.32891860977176e-5, 3.3289188349817e-5, 3.32891424966613e-5, 3.32890630920537e-5, 3.3288985773001e-5, 3.32889536690627e-5, 3.32889941993847e-5, 3.3289095875898e-5, 3.32892008238351e-5, 3.32892290799166e-5, 3.32891385694072e-5, 3.32889928221807e-5, 3.32889591989471e-5, 3.32891392576502e-5, 3.32892894275684e-5, 3.32889887025289e-5, 3.32887895689763e-5, 3.32894478873834e-5, 3.32886530508354e-5, 3.3289674147305e-5, 3.32890126450892e-5, 3.32886496734597e-5, 3.32890126450892e-5, 3.3289674147305e-5, 3.32886530508354e-5, 3.32894478873834e-5, 3.32887895689764e-5, 3.32889887025289e-5, 3.32892894275684e-5, 3.32891392576502e-5, 3.32889591989471e-5, 3.32889928221807e-5, 3.32891385694071e-5, 3.32892290799167e-5, 3.32892008238351e-5, 3.3289095875898e-5, 3.32889941993847e-5, 3.32889536690627e-5, 3.32889857730011e-5, 3.32890630920537e-5, 3.32891424966614e-5, 3.32891883498171e-5, 3.32891860977176e-5, 3.32891437249607e-5, 3.32890839170311e-5, 3.32890323374912e-5, 3.3289007328967e-5, 3.32890144562753e-5, 3.32890467644455e-5, 3.32890894336752e-5, 3.32891263005759e-5, 3.32891456319713e-5
flux1:, 0.636438591601635, 3.69421761029227e-5, 3.69421488938961e-5, 3.69421015525113e-5, 3.69420495198989e-5, 3.69420124774299e-5, 3.69420072642806e-5, 3.69420404893104e-5, 3.69421038099368e-5, 3.69421745185346e-5, 3.69422225476012e-5, 3.69422225275551e-5, 3.69421668277143e-5, 3.69420736647171e-5, 3.69419845375226e-5, 3.69419482844055e-5, 3.69419950031621e-5, 3.69421107058464e-5, 3.69422299300027e-5, 3.69422635196674e-5, 3.6942165180746e-5, 3.69420055248091e-5, 3.69419687455164e-5, 3.69421649097048e-5, 3.69423239894781e-5, 3.69419852764422e-5, 3.69417662888676e-5, 3.69424978495269e-5, 3.69416190102757e-5, 3.69427579078515e-5, 3.69420275433787e-5, 3.69416257720839e-5, 3.69420275433787e-5, 3.69427579078514e-5, 3.69416190102757e-5, 3.69424978495269e-5, 3.69417662888676e-5, 3.69419852764422e-5, 3.69423239894781e-5, 3.69421649097048e-5, 3.69419687455164e-5, 3.69420055248092e-5, 3.6942165180746e-5, 3.69422635196673e-5, 3.69422299300027e-5, 3.69421107058464e-5, 3.69419950031621e-5, 3.69419482844055e-5, 3.69419845375226e-5, 3.6942073664717e-5, 3.69421668277143e-5, 3.6942222527555e-5, 3.69422225476012e-5, 3.69421745185346e-5, 3.69421038099369e-5, 3.69420404893105e-5, 3.69420072642806e-5, 3.69420124774298e-5, 3.69420495198989e-5, 3.69421015525113e-5, 3.69421488938962e-5, 3.69421761029227e-5
flux1:, 0.636701040505389, 4.09598794517531e-5, 4.09598433650056e-5, 4.09597845281734e-5, 4.0959722447624e-5, 4.09596805709396e-5, 4.09596778049027e-5, 4.09597202346341e-5, 4.09597963885848e-5, 4.09598787873955e-5, 4.09599326452395e-5, 4.09599298141574e-5, 4.0959863201559e-5, 4.09597551061676e-5, 4.09596533963644e-5, 4.09596130009321e-5, 4.09596667451394e-5, 4.09597977555428e-5, 4.09599322652612e-5, 4.09599712379346e-5, 4.09598640449085e-5, 4.09596892506685e-5, 4.0959649397192e-5, 4.09598634993636e-5, 4.09600322674238e-5, 4.09596518075511e-5, 4.09594114017947e-5, 4.09602233213699e-5, 4.09592518094185e-5, 4.09605201419739e-5, 4.09597138436912e-5, 4.09592692788759e-5, 4.09597138436912e-5, 4.09605201419739e-5, 4.09592518094185e-5, 4.09602233213699e-5, 4.09594114017947e-5, 4.09596518075511e-5, 4.09600322674238e-5, 4.09598634993635e-5, 4.09596493971921e-5, 4.09596892506684e-5, 4.09598640449085e-5, 4.09599712379346e-5, 4.09599322652612e-5, 4.09597977555428e-5, 4.09596667451395e-5, 4.09596130009321e-5, 4.09596533963645e-5, 4.09597551061676e-5, 4.0959863201559e-5, 4.09599298141574e-5, 4.09599326452394e-5, 4.09598787873956e-5, 4.09597963885848e-5, 4.09597202346341e-5, 4.09596778049027e-5, 4.09596805709397e-5, 4.09597224476239e-5, 4.09597845281734e-5, 4.09598433650057e-5, 4.09598794517531e-5
flux1:, 0.636963489409142, 4.53744340660669e-5, 4.53743882195821e-5, 4.53743170083206e-5, 4.53742443109654e-5, 4.5374197547848e-5, 4.53741977231927e-5, 4.53742502322475e-5, 4.53743401608428e-5, 4.53744349020021e-5, 4.53744946842571e-5, 4.53744885147605e-5, 4.53744100227756e-5, 4.53742859799488e-5, 4.53741710835589e-5, 4.53741266803954e-5, 4.53741883255168e-5, 4.5374335847936e-5, 4.53744864637111e-5, 4.53745306129562e-5, 4.53744133095938e-5, 4.5374222072503e-5, 4.5374179415788e-5, 4.53744136906783e-5, 4.53745932065348e-5, 4.53741670693683e-5, 4.5373903617833e-5, 4.5374803511465e-5, 4.53737296568058e-5, 4.53751398375165e-5, 4.53742497064298e-5, 4.53737579200586e-5, 4.53742497064298e-5, 4.53751398375165e-5, 4.53737296568058e-5, 4.5374803511465e-5, 4.53739036178329e-5, 4.53741670693683e-5, 4.53745932065349e-5, 4.53744136906783e-5, 4.5374179415788e-5, 4.5374222072503e-5, 4.53744133095938e-5, 4.53745306129562e-5, 4.5374486463711e-5, 4.53743358479361e-5, 4.53741883255169e-5, 4.53741266803955e-5, 4.53741710835589e-5, 4.53742859799488e-5, 4.53744100227756e-5, 4.53744885147605e-5, 4.53744946842571e-5, 4.53744349020021e-5, 4.53743401608428e-5, 4.53742502322476e-5, 4.53741977231927e-5, 4.5374197547848e-5, 4.53742443109654e-5, 4.53743170083206e-5, 4.53743882195821e-5, 4.53744340660668e-5
flux1:, 0.637225938312895, 5.02203939787095e-5, 5.02203376666099e-5, 5.02202533838978e-5, 5.02201696256354e-5, 5.02201179470668e-5, 5.02201214694902e-5, 5.02201847599117e-5, 5.02202892044664e-5, 5.02203967791926e-5, 5.02204625140826e-5, 5.02204525294822e-5, 5.02203613473057e-5, 5.022022055668e-5, 5.02200920777017e-5, 5.02200439364969e-5, 5.0220114371078e-5, 5.02202794817381e-5, 5.02204467741189e-5, 5.02204955852814e-5, 5.02203666591926e-5, 5.02201576127596e-5, 5.022011266454e-5, 5.02203698212133e-5, 5.02205614801624e-5, 5.02200855712695e-5, 5.02197973805434e-5, 5.02207933729003e-5, 5.02196063921595e-5, 5.02211716308355e-5, 5.02201888480668e-5, 5.021964493368e-5, 5.02201888480668e-5, 5.02211716308355e-5, 5.02196063921595e-5, 5.02207933729003e-5, 5.02197973805434e-5, 5.02200855712695e-5, 5.02205614801625e-5, 5.02203698212133e-5, 5.022011266454e-5, 5.02201576127596e-5, 5.02203666591926e-5, 5.02204955852814e-5, 5.02204467741189e-5, 5.02202794817381e-5, 5.02201143710779e-5, 5.02200439364969e-5, 5.02200920777017e-5, 5.022022055668e-5, 5.02203613473057e-5, 5.02204525294822e-5, 5.02204625140826e-5, 5.02203967791926e-5, 5.02202892044664e-5, 5.02201847599117e-5, 5.02201214694901e-5, 5.02201179470669e-5, 5.02201696256354e-5, 5.02202533838978e-5, 5.02203376666099e-5, 5.02203939787095e-5
flux1:, 0.637488387216649, 5.55348163256775e-5, 5.55347490754023e-5, 5.55346512393243e-5, 5.55345560997317e-5, 5.55344994654047e-5, 5.55345065955138e-5, 5.55345811363564e-5, 5.55347005929243e-5, 5.55348213154084e-5, 5.55348929814578e-5, 5.55348788013981e-5, 5.55347743332052e-5, 5.55346162634054e-5, 5.55344740466059e-5, 5.55344225734019e-5, 5.5534502668187e-5, 5.55346862611415e-5, 5.55348704892964e-5, 5.55349230894729e-5, 5.55347807504614e-5, 5.55345524835588e-5, 5.55345060514136e-5, 5.55347893466202e-5, 5.55349949329543e-5, 5.55344649980475e-5, 5.55341503045994e-5, 5.55352510415442e-5, 5.5533938920861e-5, 5.55356732457133e-5, 5.55345879779814e-5, 5.55339865051443e-5, 5.55345879779814e-5, 5.55356732457133e-5, 5.5533938920861e-5, 5.55352510415442e-5, 5.55341503045995e-5, 5.55344649980475e-5, 5.55349949329543e-5, 5.55347893466202e-5, 5.55345060514137e-5, 5.55345524835589e-5, 5.55347807504614e-5, 5.55349230894729e-5, 5.55348704892963e-5, 5.55346862611415e-5, 5.5534502668187e-5, 5.55344225734019e-5, 5.5534474046606e-5, 5.55346162634054e-5, 5.55347743332053e-5, 5.55348788013981e-5, 5.55348929814577e-5, 5.55348213154085e-5, 5.55347005929244e-5, 5.55345811363565e-5, 5.55345065955138e-5, 5.55344994654047e-5, 5.55345560997317e-5, 5.55346512393242e-5, 5.55347490754024e-5, 5.55348163256774e-5
flux1:, 0.637750836120402, 6.13573908423907e-5, 6.13573124669815e-5, 6.13572008337865e-5, 6.13570941034022e-5, 6.13570324179545e-5, 6.13570432106924e-5, 6.13571291796964e-5, 6.13572638608871e-5, 6.13573978615178e-5, 6.13574754136118e-5, 6.13574568044177e-5, 6.13573387283621e-5, 6.13571631667961e-5, 6.13570073235564e-5, 6.13569530551467e-5, 6.13570436277106e-5, 6.13572463598359e-5, 6.13574474126807e-5, 6.13575025254784e-5, 6.13573446891134e-5, 6.13570957672282e-5, 6.13570490111444e-5, 6.13573623212647e-5, 6.13575840573328e-5, 6.13569956811782e-5, 6.13566526449824e-5, 6.13578673071834e-5, 6.13564166836382e-5, 6.13583349702049e-5, 6.13571362752377e-5, 6.13564712434156e-5, 6.13571362752377e-5, 6.13583349702049e-5, 6.13564166836382e-5, 6.13578673071833e-5, 6.13566526449824e-5, 6.13569956811783e-5, 6.13575840573328e-5, 6.13573623212647e-5, 6.13570490111444e-5, 6.13570957672282e-5, 6.13573446891134e-5, 6.13575025254783e-5, 6.13574474126807e-5, 6.13572463598359e-5, 6.13570436277106e-5, 6.13569530551467e-5, 6.13570073235564e-5, 6.13571631667962e-5, 6.13573387283621e-5, 6.13574568044176e-5, 6.13574754136117e-5, 6.13573978615178e-5, 6.13572638608872e-5, 6.13571291796964e-5, 6.13570432106924e-5, 6.13570324179545e-5, 6.13570941034022e-5, 6.13572008337865e-5, 6.13573124669815e-5, 6.13573908423906e-5
flux1:, 0.638013285024155, 6.7730570892813e-5, 6.77304815339284e-5, 6.77303561080131e-5, 6.7730237663271e-5, 6.77301707249411e-5, 6.77301849684061e-5, 6.77302821997997e-5, 6.77304320069671e-5, 6.77305792364304e-5, 6.77306626395707e-5, 6.77306395667499e-5, 6.77305078902454e-5, 6.77303149849991e-5, 6.7730145910056e-5, 6.77300895012791e-5, 6.77301912778124e-5, 6.77304135158551e-5, 6.77306308590505e-5, 6.77306867667391e-5, 6.77305110442324e-5, 6.77302400339123e-5, 6.773019452205e-5, 6.77305424104874e-5, 6.77307829986705e-5, 6.77301315970288e-5, 6.77297582931119e-5, 6.77310966132179e-5, 6.77294926575378e-5, 6.77316106678608e-5, 6.77302864020136e-5, 6.77295511947114e-5, 6.77302864020135e-5, 6.77316106678607e-5, 6.77294926575378e-5, 6.77310966132179e-5, 6.77297582931119e-5, 6.77301315970288e-5, 6.77307829986705e-5, 6.77305424104874e-5, 6.77301945220501e-5, 6.77302400339123e-5, 6.77305110442324e-5, 6.77306867667391e-5, 6.77306308590505e-5, 6.77304135158551e-5, 6.77301912778124e-5, 6.77300895012792e-5, 6.7730145910056e-5, 6.77303149849991e-5, 6.77305078902454e-5, 6.77306395667499e-5, 6.77306626395707e-5, 6.77305792364305e-5, 6.77304320069671e-5, 6.77302821997997e-5, 6.77301849684061e-5, 6.77301707249412e-5, 6.77302376632711e-5, 6.77303561080131e-5, 6.77304815339285e-5, 6.77305708928129e-5
flux1:, 0.638275733927908, 7.46997054619762e-5, 7.46996056191652e-5, 7.46994666475168e-5, 7.4699336413579e-5, 7.46992638580365e-5, 7.46992810159885e-5, 7.46993889588252e-5, 7.4699553467765e-5, 7.46997137129453e-5, 7.4699802982227e-5, 7.46997756618055e-5, 7.46996307690305e-5, 7.46994210593507e-5, 7.46992394365632e-5, 7.46991816407585e-5, 7.46992952172722e-5, 7.4699536990448e-5, 7.46997696228778e-5, 7.46998241385382e-5, 7.4699627833757e-5, 7.46993333291006e-5, 7.46992910899866e-5, 7.46996788664964e-5, 7.46999415209438e-5, 7.46992223237892e-5, 7.46988167318803e-5, 7.47002890171679e-5, 7.46985153207917e-5, 7.47008497562193e-5, 7.46993864868061e-5, 7.46985738268841e-5, 7.46993864868061e-5, 7.47008497562192e-5, 7.46985153207918e-5, 7.47002890171679e-5, 7.46988167318803e-5, 7.46992223237892e-5, 7.46999415209438e-5, 7.46996788664965e-5, 7.46992910899866e-5, 7.46993333291006e-5, 7.4699627833757e-5, 7.46998241385382e-5, 7.46997696228777e-5, 7.46995369904481e-5, 7.46992952172721e-5, 7.46991816407585e-5, 7.46992394365632e-5, 7.46994210593506e-5, 7.46996307690305e-5, 7.46997756618055e-5, 7.4699802982227e-5, 7.46997137129453e-5, 7.4699553467765e-5, 7.46993889588252e-5, 7.46992810159884e-5, 7.46992638580365e-5, 7.4699336413579e-5, 7.46994666475168e-5, 7.46996056191652e-5, 7.46997054619761e-5
flux1:, 0.638538182831662, 8.2313171476212e-5, 8.23130620181929e-5, 8.23129099676757e-5, 8.23127678705595e-5, 8.23126891137526e-5, 8.23127082767998e-5, 8.23128259683722e-5, 8.23130044312503e-5, 8.23131773430736e-5, 8.2313272587508e-5, 8.23132415321436e-5, 8.23130842193403e-5, 8.23128586512743e-5, 8.23126654469686e-5, 8.23126070905092e-5, 8.23127328963631e-5, 8.23129938584538e-5, 8.23132402819465e-5, 8.23132907340949e-5, 8.23130708481948e-5, 8.23127514977727e-5, 8.23127150657437e-5, 8.23131488339098e-5, 8.23134372988032e-5, 8.23126453231562e-5, 8.2312205315823e-5, 8.2313822478475e-5, 8.23118609483273e-5, 8.23144295195099e-5, 8.23128124444894e-5, 8.23119143516286e-5, 8.23128124444896e-5, 8.23144295195099e-5, 8.23118609483273e-5, 8.2313822478475e-5, 8.23122053158231e-5, 8.23126453231562e-5, 8.23134372988033e-5, 8.23131488339098e-5, 8.23127150657437e-5, 8.23127514977728e-5, 8.23130708481948e-5, 8.23132907340949e-5, 8.23132402819464e-5, 8.23129938584538e-5, 8.23127328963631e-5, 8.23126070905091e-5, 8.23126654469686e-5, 8.23128586512743e-5, 8.23130842193403e-5, 8.23132415321437e-5, 8.2313272587508e-5, 8.23131773430737e-5, 8.23130044312503e-5, 8.23128259683723e-5, 8.23127082767998e-5, 8.23126891137527e-5, 8.23127678705595e-5, 8.23129099676757e-5, 8.2313062018193e-5, 8.23131714762119e-5
flux1:, 0.638800631735415, 9.06225057468786e-5, 9.06223879011741e-5, 9.06222234181732e-5, 9.06220693288477e-5, 9.06219835137387e-5, 9.06220033646737e-5, 9.06221294234075e-5, 9.06223207889565e-5, 9.06225059213584e-5, 9.06226073882444e-5, 9.06225734434474e-5, 9.0622404937435e-5, 9.0622164861485e-5, 9.06219613045526e-5, 9.06219032570764e-5, 9.06220415243132e-5, 9.06223209295096e-5, 9.06225791355651e-5, 9.06226223674307e-5, 9.06223756111527e-5, 9.06220301433184e-5, 9.06220025937141e-5, 9.06224892826438e-5, 9.06228078338005e-5, 9.06219378446998e-5, 9.06214611745915e-5, 9.0623234771948e-5, 9.06210655364372e-5, 9.06238870541327e-5, 9.06220999318429e-5, 9.06211076831374e-5, 9.0622099931843e-5, 9.06238870541326e-5, 9.06210655364371e-5, 9.06232347719481e-5, 9.06214611745915e-5, 9.06219378446998e-5, 9.06228078338005e-5, 9.06224892826438e-5, 9.0622002593714e-5, 9.06220301433184e-5, 9.06223756111527e-5, 9.06226223674306e-5, 9.06225791355651e-5, 9.06223209295095e-5, 9.06220415243132e-5, 9.06219032570764e-5, 9.06219613045527e-5, 9.0622164861485e-5, 9.06224049374351e-5, 9.06225734434473e-5, 9.06226073882443e-5, 9.06225059213584e-5, 9.06223207889566e-5, 9.06221294234076e-5, 9.06220033646737e-5, 9.06219835137387e-5, 9.06220693288476e-5, 9.06222234181732e-5, 9.06223879011742e-5, 9.06225057468785e-5
flux1:, 0.639063080639168, 9.96825357633609e-5, 9.96824110816289e-5, 9.96822349349572e-5, 9.96820686094187e-5, 9.96819745623514e-5, 9.9681993361323e-5, 9.96821260030666e-5, 9.96823289561437e-5, 9.96825258142534e-5, 9.96826339299215e-5, 9.96825982952823e-5, 9.9682420250695e-5, 9.96821673988908e-5, 9.96819549475708e-5, 9.96818980902652e-5, 9.96820488327312e-5, 9.96823455296054e-5, 9.96826130066477e-5, 9.96826453918441e-5, 9.96823682050062e-5, 9.9681995449143e-5, 9.96819804195513e-5, 9.96825277958994e-5, 9.96828812227324e-5, 9.96819276811569e-5, 9.96814119682078e-5, 9.96833542554495e-5, 9.96809555852176e-5, 9.96840500754249e-5, 9.96820751669749e-5, 9.96809792616095e-5, 9.96820751669749e-5, 9.9684050075425e-5, 9.96809555852176e-5, 9.96833542554496e-5, 9.96814119682079e-5, 9.96819276811568e-5, 9.96828812227324e-5, 9.96825277958994e-5, 9.96819804195514e-5, 9.96819954491431e-5, 9.96823682050062e-5, 9.96826453918442e-5, 9.96826130066477e-5, 9.96823455296054e-5, 9.96820488327312e-5, 9.96818980902653e-5, 9.96819549475708e-5, 9.96821673988908e-5, 9.96824202506951e-5, 9.96825982952823e-5, 9.96826339299214e-5, 9.96825258142535e-5, 9.96823289561438e-5, 9.96821260030665e-5, 9.96819933613232e-5, 9.96819745623515e-5, 9.96820686094187e-5, 9.96822349349572e-5, 9.9682411081629e-5, 9.96825357633607e-5
flux1:, 0.639325529542921, 1.09551508489616e-4, 1.09551378787397e-4, 1.0955119179695e-4, 1.09551012817575e-4, 1.09550909020658e-4, 1.09550924615689e-4, 1.09551061696485e-4, 1.095512747169e-4, 1.0955148281139e-4, 1.09551598213376e-4, 1.09551562443507e-4, 1.09551376914654e-4, 1.09551113355222e-4, 1.09550893651408e-4, 1.09550838846426e-4, 1.09551001852993e-4, 1.0955131430089e-4, 1.0955158806513e-4, 1.09551605540824e-4, 1.09551294117975e-4, 1.09550893018893e-4, 1.09550894712709e-4, 1.09551511369363e-4, 1.09551904934616e-4, 1.09550861931565e-4, 1.0955030465125e-4, 1.0955242864897e-4, 1.09549776895786e-4, 1.09553165742433e-4, 1.09550983769161e-4, 1.09549773898042e-4, 1.09550983769161e-4, 1.09553165742432e-4, 1.09549776895786e-4, 1.0955242864897e-4, 1.0955030465125e-4, 1.09550861931565e-4, 1.09551904934616e-4, 1.09551511369363e-4, 1.09550894712709e-4, 1.09550893018893e-4, 1.09551294117975e-4, 1.09551605540824e-4, 1.0955158806513e-4, 1.0955131430089e-4, 1.09551001852993e-4, 1.09550838846426e-4, 1.09550893651408e-4, 1.09551113355222e-4, 1.09551376914654e-4, 1.09551562443507e-4, 1.09551598213376e-4, 1.0955148281139e-4, 1.095512747169e-4, 1.09551061696485e-4, 1.09550924615689e-4, 1.09550909020658e-4, 1.09551012817575e-4, 1.0955119179695e-4, 1.09551378787398e-4, 1.09551508489615e-4
flux1:, 0.639587978446675, 1.20291216246273e-4, 1.20291083517603e-4, 1.20290886472931e-4, 1.20290694197536e-4, 1.20290578783705e-4, 1.20290588651497e-4, 1.20290727738745e-4, 1.20290949177873e-4, 1.2029116808128e-4, 1.20291291636406e-4, 1.20291257616424e-4, 1.20291067000388e-4, 1.20290795069232e-4, 1.20290569882123e-4, 1.20290517946863e-4, 1.20290692793215e-4, 1.2029101910498e-4, 1.20291295757273e-4, 1.20291293875205e-4, 1.20290944195815e-4, 1.20290513818265e-4, 1.20290536986989e-4, 1.20291232305221e-4, 1.2029167168046e-4, 1.20290532856865e-4, 1.20289931330828e-4, 1.20292250909824e-4, 1.20289320466661e-4, 1.20293026584587e-4, 1.2029061670263e-4, 1.2028928172371e-4, 1.2029061670263e-4, 1.20293026584587e-4, 1.20289320466661e-4, 1.20292250909823e-4, 1.20289931330828e-4, 1.20290532856865e-4, 1.2029167168046e-4, 1.20291232305221e-4, 1.20290536986989e-4, 1.20290513818265e-4, 1.20290944195815e-4, 1.20291293875205e-4, 1.20291295757273e-4, 1.2029101910498e-4, 1.20290692793215e-4, 1.20290517946863e-4, 1.20290569882123e-4, 1.20290795069232e-4, 1.20291067000388e-4, 1.20291257616424e-4, 1.20291291636406e-4, 1.2029116808128e-4, 1.20290949177873e-4, 1.20290727738745e-4, 1.20290588651497e-4, 1.20290578783705e-4, 1.20290694197536e-4, 1.20290886472931e-4, 1.20291083517603e-4, 1.20291216246273e-4
flux1:, 0.639850427350428, 1.31967118687919e-4, 1.31966984997243e-4, 1.3196677857188e-4, 1.31966572097776e-4, 1.31966442875044e-4, 1.31966444195996e-4, 1.31966582668372e-4, 1.31966810840571e-4, 1.31967040240341e-4, 1.31967173042893e-4, 1.31967142933759e-4, 1.31966949882381e-4, 1.31966672091808e-4, 1.31966443253759e-4, 1.31966394944253e-4, 1.31966581027588e-4, 1.3196691904191e-4, 1.31967194852056e-4, 1.31967168846846e-4, 1.3196677670784e-4, 1.31966316228031e-4, 1.31966366129107e-4, 1.31967150211674e-4, 1.31967641387279e-4, 1.31966399840036e-4, 1.31965751230556e-4, 1.31968281215913e-4, 1.31965044500721e-4, 1.31969092540989e-4, 1.31966432334493e-4, 1.31964960254343e-4, 1.31966432334493e-4, 1.31969092540989e-4, 1.31965044500721e-4, 1.31968281215913e-4, 1.31965751230556e-4, 1.31966399840036e-4, 1.31967641387279e-4, 1.31967150211674e-4, 1.31966366129107e-4, 1.31966316228031e-4, 1.3196677670784e-4, 1.31967168846846e-4, 1.31967194852056e-4, 1.3196691904191e-4, 1.31966581027588e-4, 1.31966394944253e-4, 1.3196644325376e-4, 1.31966672091808e-4, 1.31966949882381e-4, 1.31967142933759e-4, 1.31967173042893e-4, 1.31967040240341e-4, 1.31966810840571e-4, 1.31966582668372e-4, 1.31966444195996e-4, 1.31966442875044e-4, 1.31966572097776e-4, 1.3196677857188e-4, 1.31966984997244e-4, 1.31967118687919e-4
flux1:, 0.640112876254181, 1.44648459812734e-4, 1.44648327168752e-4, 1.44648111837636e-4, 1.44647889988416e-4, 1.44647744499183e-4, 1.44647734269032e-4, 1.44647869443761e-4, 1.44648102728022e-4, 1.44648342470197e-4, 1.44648485814446e-4, 1.44648461964335e-4, 1.44648269264109e-4, 1.44647988190654e-4, 1.44647757529085e-4, 1.4464771353707e-4, 1.44647910137658e-4, 1.4464825752335e-4, 1.44648528542105e-4, 1.44648473415291e-4, 1.44648034463201e-4, 1.44647543144285e-4, 1.44647625471923e-4, 1.4464850904556e-4, 1.44649058214919e-4, 1.44647706389898e-4, 1.44647007699819e-4, 1.44649763995917e-4, 1.44646191460819e-4, 1.44650608049465e-4, 1.44647673543304e-4, 1.44646051505225e-4, 1.44647673543304e-4, 1.44650608049465e-4, 1.44646191460819e-4, 1.44649763995917e-4, 1.44647007699818e-4, 1.44647706389898e-4, 1.44649058214919e-4, 1.4464850904556e-4, 1.44647625471923e-4, 1.44647543144285e-4, 1.446480344632e-4, 1.44648473415291e-4, 1.44648528542105e-4, 1.4464825752335e-4, 1.44647910137658e-4, 1.4464771353707e-4, 1.44647757529085e-4, 1.44647988190654e-4, 1.44648269264109e-4, 1.44648461964335e-4, 1.44648485814446e-4, 1.44648342470197e-4, 1.44648102728022e-4, 1.44647869443761e-4, 1.44647734269032e-4, 1.44647744499183e-4, 1.44647889988416e-4, 1.44648111837636e-4, 1.44648327168752e-4, 1.44648459812734e-4
flux1:, 0.640375325157934, 1.58408378870405e-4, 1.58408249088603e-4, 1.58408025057142e-4, 1.58407786399879e-4, 1.58407622019936e-4, 1.58407597198541e-4, 1.58407726482555e-4, 1.58407963428391e-4, 1.58408213545282e-4, 1.5840836886707e-4, 1.58408353686261e-4, 1.58408164106822e-4, 1.58407882261521e-4, 1.58407651531628e-4, 1.58407612499934e-4, 1.58407818872736e-4, 1.58408173265989e-4, 1.58408435463707e-4, 1.58408346080907e-4, 1.58407855840488e-4, 1.58407332989281e-4, 1.5840745377659e-4, 1.58408448063516e-4, 1.58409061482197e-4, 1.58407591055844e-4, 1.584068391356e-4, 1.5840983887305e-4, 1.58405899039729e-4, 1.58410713049918e-4, 1.5840747874196e-4, 1.58405693020644e-4, 1.5840747874196e-4, 1.58410713049918e-4, 1.58405899039729e-4, 1.5840983887305e-4, 1.584068391356e-4, 1.58407591055844e-4, 1.58409061482197e-4, 1.58408448063516e-4, 1.5840745377659e-4, 1.58407332989281e-4, 1.58407855840488e-4, 1.58408346080908e-4, 1.58408435463707e-4, 1.58408173265989e-4, 1.58407818872736e-4, 1.58407612499934e-4, 1.58407651531628e-4, 1.58407882261521e-4, 1.58408164106822e-4, 1.58408353686261e-4, 1.5840836886707e-4, 1.58408213545282e-4, 1.58407963428391e-4, 1.58407726482555e-4, 1.58407597198541e-4, 1.58407622019936e-4, 1.58407786399879e-4, 1.58408025057142e-4, 1.58408249088604e-4, 1.58408378870405e-4
flux1:, 0.640637774061688, 1.73324013964021e-4, 1.73323888526727e-4, 1.73323655680792e-4, 1.73323398580658e-4, 1.73323212660727e-4, 1.73323170356179e-4, 1.7332329141566e-4, 1.73323530845877e-4, 1.73323791560936e-4, 1.7332396034399e-4, 1.73323956142458e-4, 1.73323772256251e-4, 1.73323491942235e-4, 1.73323262765989e-4, 1.73323229326617e-4, 1.73323444825077e-4, 1.73323803999191e-4, 1.73324053428452e-4, 1.7332392462599e-4, 1.73323378521878e-4, 1.73322823424627e-4, 1.73322988916542e-4, 1.73324105476011e-4, 1.73324789297947e-4, 1.73323191049729e-4, 1.73322382613056e-4, 1.73325644317814e-4, 1.73321303838654e-4, 1.73326546694863e-4, 1.73322985606857e-4, 1.73321021609237e-4, 1.73322985606857e-4, 1.73326546694864e-4, 1.73321303838655e-4, 1.73325644317814e-4, 1.73322382613056e-4, 1.73323191049729e-4, 1.73324789297947e-4, 1.73324105476011e-4, 1.73322988916542e-4, 1.73322823424627e-4, 1.73323378521878e-4, 1.7332392462599e-4, 1.73324053428452e-4, 1.73323803999191e-4, 1.73323444825077e-4, 1.73323229326617e-4, 1.73323262765989e-4, 1.73323491942235e-4, 1.73323772256251e-4, 1.73323956142458e-4, 1.7332396034399e-4, 1.73323791560936e-4, 1.73323530845877e-4, 1.7332329141566e-4, 1.73323170356179e-4, 1.73323212660727e-4, 1.73323398580658e-4, 1.73323655680792e-4, 1.73323888526727e-4, 1.73324013964021e-4
flux1:, 0.640900222965441, 1.8947659707409e-4, 1.89476476998532e-4, 1.89476234884797e-4, 1.89475957602741e-4, 1.89475747653078e-4, 1.89475685336759e-4, 1.89475796277445e-4, 1.89476037379521e-4, 1.89476309082925e-4, 1.89476492727037e-4, 1.89476501516005e-4, 1.89476325493782e-4, 1.89476048657515e-4, 1.8947582247488e-4, 1.89475795313542e-4, 1.89476019546208e-4, 1.89476381611471e-4, 1.89476614589429e-4, 1.89476441285767e-4, 1.89475834653664e-4, 1.89475246489455e-4, 1.8947546298737e-4, 1.89476713529884e-4, 1.89477473623908e-4, 1.89475737302565e-4, 1.894748689523e-4, 1.89478412736238e-4, 1.89473636479393e-4, 1.89479342490747e-4, 1.89475426235856e-4, 1.8947326850741e-4, 1.89475426235856e-4, 1.89479342490747e-4, 1.89473636479393e-4, 1.89478412736238e-4, 1.894748689523e-4, 1.89475737302565e-4, 1.89477473623908e-4, 1.89476713529884e-4, 1.8947546298737e-4, 1.89475246489455e-4, 1.89475834653664e-4, 1.89476441285767e-4, 1.89476614589429e-4, 1.89476381611471e-4, 1.89476019546208e-4, 1.89475795313542e-4, 1.8947582247488e-4, 1.89476048657516e-4, 1.89476325493782e-4, 1.89476501516005e-4, 1.89476492727037e-4, 1.89476309082925e-4, 1.89476037379521e-4, 1.89475796277444e-4, 1.89475685336759e-4, 1.89475747653078e-4, 1.8947595760274e-4, 1.89476234884797e-4, 1.89476476998532e-4, 1.8947659707409e-4
flux1:, 0.641162671869194, 2.06951539167445e-4, 2.06951424893446e-4, 2.06951172738893e-4, 2.06950873575999e-4, 2.06950637491729e-4, 2.06950553237203e-4, 2.06950652786013e-4, 2.06950895183255e-4, 2.06951178372622e-4, 2.06951378022733e-4, 2.06951401283826e-4, 2.06951234672738e-4, 2.06950962756505e-4, 2.06950740794895e-4, 2.0695072074477e-4, 2.06950953763629e-4, 2.06951317393014e-4, 2.06951530697563e-4, 2.06951308004042e-4, 2.06950636088039e-4, 2.06950013819506e-4, 2.06950287500139e-4, 2.06951683678688e-4, 2.06952525430119e-4, 2.06950639617276e-4, 2.06949707882382e-4, 2.06953555653449e-4, 2.06948306808497e-4, 2.06954513526733e-4, 2.06950212390563e-4, 2.06947844625921e-4, 2.06950212390563e-4, 2.06954513526733e-4, 2.06948306808497e-4, 2.06953555653449e-4, 2.06949707882382e-4, 2.06950639617276e-4, 2.06952525430119e-4, 2.06951683678688e-4, 2.06950287500139e-4, 2.06950013819506e-4, 2.06950636088039e-4, 2.06951308004042e-4, 2.06951530697563e-4, 2.06951317393014e-4, 2.06950953763629e-4, 2.0695072074477e-4, 2.06950740794895e-4, 2.06950962756505e-4, 2.06951234672738e-4, 2.06951401283826e-4, 2.06951378022733e-4, 2.06951178372621e-4, 2.06950895183256e-4, 2.06950652786013e-4, 2.06950553237203e-4, 2.06950637491729e-4, 2.06950873575999e-4, 2.06951172738893e-4, 2.06951424893446e-4, 2.06951539167445e-4
flux1:, 0.641425120772948, 2.25838503992435e-4, 2.25838395301796e-4, 2.25838132079776e-4, 2.25837809569155e-4, 2.25837545890868e-4, 2.25837438626788e-4, 2.25837526303805e-4, 2.25837770097522e-4, 2.25838065279614e-4, 2.25838281617282e-4, 2.25838320045503e-4, 2.25838163538602e-4, 2.25837897342799e-4, 2.2583768061054e-4, 2.25837668776576e-4, 2.25837911293921e-4, 2.25838275968154e-4, 2.25838467040378e-4, 2.25838190365097e-4, 2.25837448298191e-4, 2.25836790540475e-4, 2.25837127253296e-4, 2.25838680437786e-4, 2.25839608541091e-4, 2.25837560516324e-4, 2.25836561900801e-4, 2.25840737589707e-4, 2.25834977788914e-4, 2.25841726384724e-4, 2.25837009415534e-4, 2.25834414471785e-4, 2.25837009415534e-4, 2.25841726384724e-4, 2.25834977788914e-4, 2.25840737589707e-4, 2.25836561900801e-4, 2.25837560516324e-4, 2.25839608541091e-4, 2.25838680437786e-4, 2.25837127253296e-4, 2.25836790540475e-4, 2.25837448298191e-4, 2.25838190365097e-4, 2.25838467040378e-4, 2.25838275968155e-4, 2.25837911293921e-4, 2.25837668776576e-4, 2.2583768061054e-4, 2.25837897342798e-4, 2.25838163538602e-4, 2.25838320045503e-4, 2.25838281617282e-4, 2.25838065279614e-4, 2.25837770097522e-4, 2.25837526303805e-4, 2.25837438626788e-4, 2.25837545890869e-4, 2.25837809569155e-4, 2.25838132079776e-4, 2.25838395301796e-4, 2.25838503992435e-4
flux1:, 0.641687569676701, 2.46231469104144e-4, 2.46231365083303e-4, 2.46231089631279e-4, 2.46230742775046e-4, 2.46230450975781e-4, 2.46230320740513e-4, 2.46230397009392e-4, 2.46230642784002e-4, 2.46230950335398e-4, 2.46231183336839e-4, 2.46231236566262e-4, 2.46231089774065e-4, 2.46230829338443e-4, 2.462306186472e-4, 2.46230616560524e-4, 2.46230870188864e-4, 2.46231236452271e-4, 2.46231403596259e-4, 2.46231068734554e-4, 2.46230251500058e-4, 2.46229556370526e-4, 2.46229961420011e-4, 2.46231682462839e-4, 2.46232700712629e-4, 2.46230476324437e-4, 2.46229407368257e-4, 2.4623393716723e-4, 2.46227626615733e-4, 2.46234962265574e-4, 2.46229797368145e-4, 2.4622695727886e-4, 2.46229797368145e-4, 2.46234962265574e-4, 2.46227626615733e-4, 2.4623393716723e-4, 2.46229407368257e-4, 2.46230476324438e-4, 2.46232700712629e-4, 2.46231682462839e-4, 2.46229961420011e-4, 2.46229556370526e-4, 2.46230251500058e-4, 2.46231068734554e-4, 2.46231403596259e-4, 2.46231236452271e-4, 2.46230870188864e-4, 2.46230616560524e-4, 2.462306186472e-4, 2.46230829338443e-4, 2.46231089774065e-4, 2.46231236566262e-4, 2.46231183336839e-4, 2.46230950335398e-4, 2.46230642784002e-4, 2.46230397009392e-4, 2.46230320740513e-4, 2.46230450975781e-4, 2.46230742775046e-4, 2.46231089631279e-4, 2.46231365083303e-4, 2.46231469104144e-4
flux1:, 0.641950018580454, 2.68228772611417e-4, 2.68228671667486e-4, 2.68228382858476e-4, 2.68228011403586e-4, 2.68227692189984e-4, 2.68227540373595e-4, 2.68227606758191e-4, 2.68227855542644e-4, 2.68228175529905e-4, 2.68228424197874e-4, 2.68228490521517e-4, 2.68228351757761e-4, 2.68228096270847e-4, 2.68227892290754e-4, 2.68227902090567e-4, 2.68228169597701e-4, 2.68228539314231e-4, 2.68228681884158e-4, 2.68228285089073e-4, 2.68227387461661e-4, 2.68226652414541e-4, 2.68227130335456e-4, 2.68229029337893e-4, 2.68230140426585e-4, 2.68227723973947e-4, 2.68226581325413e-4, 2.68231493933211e-4, 2.68224591539849e-4, 2.68232563813573e-4, 2.68226917840159e-4, 2.68223813827718e-4, 2.68226917840159e-4, 2.68232563813573e-4, 2.68224591539849e-4, 2.68231493933211e-4, 2.68226581325413e-4, 2.68227723973947e-4, 2.68230140426585e-4, 2.68229029337893e-4, 2.68227130335456e-4, 2.68226652414541e-4, 2.68227387461661e-4, 2.68228285089074e-4, 2.68228681884158e-4, 2.68228539314231e-4, 2.68228169597701e-4, 2.68227902090567e-4, 2.68227892290754e-4, 2.68228096270847e-4, 2.6822835175776e-4, 2.68228490521517e-4, 2.68228424197874e-4, 2.68228175529905e-4, 2.68227855542644e-4, 2.68227606758192e-4, 2.68227540373595e-4, 2.68227692189984e-4, 2.68228011403586e-4, 2.68228382858476e-4, 2.68228671667487e-4, 2.68228772611416e-4
flux1:, 0.642212467484207, 2.91933144090465e-4, 2.9193304402826e-4, 2.91932740994124e-4, 2.91932345736825e-4, 2.91932001349128e-4, 2.91931830906984e-4, 2.91931890062529e-4, 2.91932143243539e-4, 2.91932475206574e-4, 2.91932737286439e-4, 2.91932813384101e-4, 2.91932679478788e-4, 2.91932427224161e-4, 2.91932230573644e-4, 2.91932255211614e-4, 2.91932540780586e-4, 2.91932917377588e-4, 2.91933035941199e-4, 2.91932573967693e-4, 2.91931590434023e-4, 2.91930812085992e-4, 2.91931366421791e-4, 2.91933452512335e-4, 2.91934657843587e-4, 2.9193203197275e-4, 2.91930812470951e-4, 2.91936139336929e-4, 2.91928602835853e-4, 2.91937266074106e-4, 2.91931104904872e-4, 2.91927717388369e-4, 2.91931104904872e-4, 2.91937266074106e-4, 2.91928602835853e-4, 2.91936139336929e-4, 2.9193081247095e-4, 2.9193203197275e-4, 2.91934657843587e-4, 2.91933452512335e-4, 2.91931366421791e-4, 2.91930812085993e-4, 2.91931590434023e-4, 2.91932573967693e-4, 2.91933035941199e-4, 2.91932917377588e-4, 2.91932540780586e-4, 2.91932255211614e-4, 2.91932230573644e-4, 2.91932427224162e-4, 2.91932679478788e-4, 2.91932813384101e-4, 2.9193273728644e-4, 2.91932475206574e-4, 2.91932143243539e-4, 2.91931890062528e-4, 2.91931830906984e-4, 2.91932001349128e-4, 2.91932345736825e-4, 2.91932740994124e-4, 2.91933044028261e-4, 2.91933144090465e-4
flux1:, 0.642474916387961, 3.17451718070377e-4, 3.17451616234457e-4, 3.17451298634797e-4, 3.17450881739387e-4, 3.17450516232418e-4, 3.17450331854061e-4, 3.17450387582624e-4, 3.17450646768171e-4, 3.17450989473861e-4, 3.17451261167261e-4, 3.17451341856981e-4, 3.17451208010173e-4, 3.1745095635717e-4, 3.17450767727263e-4, 3.1745081118682e-4, 3.17451120668194e-4, 3.17451509354127e-4, 3.17451605821417e-4, 3.17451075938777e-4, 3.17450000599228e-4, 3.17449174553775e-4, 3.1744980764988e-4, 3.1745208878694e-4, 3.1745338831452e-4, 3.17450533935435e-4, 3.174492347005e-4, 3.17455010259259e-4, 3.17446796311213e-4, 3.17456209980258e-4, 3.1744949858487e-4, 3.17445807180586e-4, 3.1744949858487e-4, 3.17456209980259e-4, 3.17446796311213e-4, 3.17455010259259e-4, 3.174492347005e-4, 3.17450533935436e-4, 3.1745338831452e-4, 3.1745208878694e-4, 3.1744980764988e-4, 3.17449174553774e-4, 3.17450000599229e-4, 3.17451075938778e-4, 3.17451605821416e-4, 3.17451509354127e-4, 3.17451120668193e-4, 3.1745081118682e-4, 3.17450767727263e-4, 3.1745095635717e-4, 3.17451208010173e-4, 3.17451341856981e-4, 3.17451261167261e-4, 3.17450989473861e-4, 3.17450646768171e-4, 3.17450387582624e-4, 3.17450331854062e-4, 3.17450516232418e-4, 3.17450881739387e-4, 3.17451298634797e-4, 3.17451616234457e-4, 3.17451718070377e-4
flux1:, 0.642737365291714, 3.44896028463131e-4, 3.44895921944408e-4, 3.4489559027006e-4, 3.44895155584005e-4, 3.44894775069407e-4, 3.44894583286896e-4, 3.44894640489286e-4, 3.44894907324225e-4, 3.44895258501013e-4, 3.44895534193215e-4, 3.44895612223237e-4, 3.4489547191257e-4, 3.44895217357163e-4, 3.44895037667562e-4, 3.44895105187925e-4, 3.44895446329864e-4, 3.44895854271217e-4, 3.44895931977365e-4, 3.44895331945504e-4, 3.44894158400207e-4, 3.44893279080372e-4, 3.44893991905542e-4, 3.44896474717591e-4, 3.44897866819375e-4, 3.44894763045711e-4, 3.4489338157371e-4, 3.44899643460751e-4, 3.44890707721829e-4, 3.4490093673259e-4, 3.44893639204098e-4, 3.44889622715384e-4, 3.44893639204099e-4, 3.4490093673259e-4, 3.44890707721829e-4, 3.44899643460751e-4, 3.4489338157371e-4, 3.44894763045711e-4, 3.44897866819375e-4, 3.44896474717591e-4, 3.44893991905542e-4, 3.44893279080371e-4, 3.44894158400207e-4, 3.44895331945503e-4, 3.44895931977365e-4, 3.44895854271217e-4, 3.44895446329865e-4, 3.44895105187925e-4, 3.44895037667562e-4, 3.44895217357164e-4, 3.4489547191257e-4, 3.44895612223237e-4, 3.44895534193215e-4, 3.44895258501013e-4, 3.44894907324226e-4, 3.44894640489287e-4, 3.44894583286896e-4, 3.44894775069407e-4, 3.44895155584005e-4, 3.4489559027006e-4, 3.44895921944409e-4, 3.4489602846313e-4
flux1:, 0.642999814195467, 3.74381982287435e-4, 3.74381868188722e-4, 3.74381524084072e-4, 3.74381077428358e-4, 3.74380690257735e-4, 3.74380499479144e-4, 3.74380564038692e-4, 3.74380839978379e-4, 3.74381196045983e-4, 3.74381468065227e-4, 3.74381533963772e-4, 3.74381378917476e-4, 3.74381117176617e-4, 3.74380947757847e-4, 3.74381046050165e-4, 3.74381428690325e-4, 3.74381865132701e-4, 3.74381928865168e-4, 3.74381256872058e-4, 3.74379978096257e-4, 3.7437903859695e-4, 3.74379830606902e-4, 3.74382520283503e-4, 3.74384001680002e-4, 3.74380625795915e-4, 3.74379160054306e-4, 3.74385949292186e-4, 3.74376246437372e-4, 3.74387361414991e-4, 3.74379440967001e-4, 3.74375077360378e-4, 3.74379440967e-4, 3.74387361414991e-4, 3.74376246437372e-4, 3.74385949292186e-4, 3.74379160054306e-4, 3.74380625795915e-4, 3.74384001680002e-4, 3.74382520283503e-4, 3.74379830606902e-4, 3.7437903859695e-4, 3.74379978096257e-4, 3.74381256872058e-4, 3.74381928865168e-4, 3.74381865132701e-4, 3.74381428690325e-4, 3.74381046050166e-4, 3.74380947757847e-4, 3.74381117176617e-4, 3.74381378917476e-4, 3.74381533963771e-4, 3.74381468065227e-4, 3.74381196045983e-4, 3.74380839978379e-4, 3.74380564038692e-4, 3.74380499479144e-4, 3.74380690257735e-4, 3.74381077428358e-4, 3.74381524084072e-4, 3.74381868188723e-4, 3.74381982287435e-4
flux1:, 0.64326226309922, 4.06029811021346e-4, 4.0602968677049e-4, 4.06029333354416e-4, 4.06028882765944e-4, 4.06028499634981e-4, 4.06028320091655e-4, 4.06028398689393e-4, 4.06028684741381e-4, 4.06029040553007e-4, 4.06029298981539e-4, 4.06029340981126e-4, 4.06029161226093e-4, 4.06028887385873e-4, 4.06028730179029e-4, 4.06028867619843e-4, 4.06029303822193e-4, 4.0602978014108e-4, 4.06029836102249e-4, 4.06029090661716e-4, 4.06027698877375e-4, 4.06026690849689e-4, 4.06027559907542e-4, 4.06030460154375e-4, 4.06032025880344e-4, 4.06028353336176e-4, 4.06026801854849e-4, 4.06034162998869e-4, 4.06023646687477e-4, 4.06035724177796e-4, 4.06027143096105e-4, 4.06022409460446e-4, 4.06027143096105e-4, 4.06035724177796e-4, 4.06023646687476e-4, 4.06034162998869e-4, 4.06026801854849e-4, 4.06028353336176e-4, 4.06032025880344e-4, 4.06030460154375e-4, 4.06027559907543e-4, 4.06026690849689e-4, 4.06027698877375e-4, 4.06029090661716e-4, 4.06029836102248e-4, 4.0602978014108e-4, 4.06029303822192e-4, 4.06028867619843e-4, 4.06028730179028e-4, 4.06028887385873e-4, 4.06029161226093e-4, 4.06029340981126e-4, 4.06029298981539e-4, 4.06029040553007e-4, 4.06028684741381e-4, 4.06028398689393e-4, 4.06028320091655e-4, 4.06028499634981e-4, 4.06028882765944e-4, 4.06029333354416e-4, 4.0602968677049e-4, 4.06029811021346e-4
flux1:, 0.643524712002974, 4.39963997914797e-4, 4.39963861608437e-4, 4.39963503769976e-4, 4.39963059671917e-4, 4.39962693627559e-4, 4.39962537227614e-4, 4.39962637093208e-4, 4.39962933541275e-4, 4.39963282158255e-4, 4.3996351471515e-4, 4.39963518766613e-4, 4.39963302758103e-4, 4.39963011472549e-4, 4.39962869235129e-4, 4.39963056020772e-4, 4.3996356014044e-4, 4.39964089808392e-4, 4.39964145507315e-4, 4.39963325318732e-4, 4.39961811870999e-4, 4.39960725451784e-4, 4.39961667819799e-4, 4.39964780889723e-4, 4.39966424326052e-4, 4.39962428763964e-4, 4.39960790716159e-4, 4.39968771948464e-4, 4.39957394719162e-4, 4.39970517319131e-4, 4.39961236859691e-4, 4.39956109345679e-4, 4.39961236859691e-4, 4.39970517319131e-4, 4.39957394719162e-4, 4.39968771948464e-4, 4.39960790716158e-4, 4.39962428763964e-4, 4.39966424326053e-4, 4.39964780889723e-4, 4.39961667819798e-4, 4.39960725451784e-4, 4.39961811870999e-4, 4.39963325318732e-4, 4.39964145507315e-4, 4.39964089808392e-4, 4.39963560140441e-4, 4.39963056020772e-4, 4.39962869235129e-4, 4.39963011472549e-4, 4.39963302758103e-4, 4.39963518766612e-4, 4.3996351471515e-4, 4.39963282158255e-4, 4.39962933541275e-4, 4.39962637093208e-4, 4.39962537227614e-4, 4.39962693627558e-4, 4.39963059671916e-4, 4.39963503769976e-4, 4.39963861608437e-4, 4.39963997914797e-4
flux1:, 0.643787160906727, 4.76313179602173e-4, 4.763130303577e-4, 4.76312674999981e-4, 4.76312250276654e-4, 4.76311916612849e-4, 4.7631179669853e-4, 4.76311925306412e-4, 4.7631223143507e-4, 4.76312563955543e-4, 4.76312755970678e-4, 4.76312705859185e-4, 4.76312440694931e-4, 4.7631212642861e-4, 4.76312002932365e-4, 4.76312251176974e-4, 4.7631283983698e-4, 4.76313438296207e-4, 4.7631350236577e-4, 4.76312606139625e-4, 4.7631096138837e-4, 4.76309785188572e-4, 4.76310795604544e-4, 4.76314122415128e-4, 4.76315835386396e-4, 4.76311488695507e-4, 4.76309763962389e-4, 4.76318417123714e-4, 4.76306130207934e-4, 4.76320386608292e-4, 4.76310366834453e-4, 4.76304820571883e-4, 4.76310366834453e-4, 4.76320386608292e-4, 4.76306130207934e-4, 4.76318417123714e-4, 4.76309763962389e-4, 4.76311488695507e-4, 4.76315835386396e-4, 4.76314122415128e-4, 4.76310795604544e-4, 4.76309785188572e-4, 4.7631096138837e-4, 4.76312606139625e-4, 4.76313502365771e-4, 4.76313438296207e-4, 4.7631283983698e-4, 4.76312251176975e-4, 4.76312002932365e-4, 4.7631212642861e-4, 4.76312440694931e-4, 4.76312705859185e-4, 4.76312755970678e-4, 4.76312563955543e-4, 4.7631223143507e-4, 4.76311925306412e-4, 4.7631179669853e-4, 4.76311916612849e-4, 4.76312250276654e-4, 4.76312674999981e-4, 4.763130303577e-4, 4.76313179602173e-4
flux1:, 0.64404960981048, 5.15210020375353e-4, 5.15209858664242e-4, 5.15209514869194e-4, 5.15209124824493e-4, 5.15208840856894e-4, 5.15208771869227e-4, 5.15208936594654e-4, 5.15209250435535e-4, 5.15209555899278e-4, 5.15209690395713e-4, 5.15209567967319e-4, 5.15209239684292e-4, 5.15208896988057e-4, 5.15208797192618e-4, 5.15209120952367e-4, 5.15209812918047e-4, 5.15210497350431e-4, 5.15210579289529e-4, 5.15209605545488e-4, 5.15207818783233e-4, 5.15206539948048e-4, 5.15207611798105e-4, 5.15211152143504e-4, 5.15212925084219e-4, 5.15208197483392e-4, 5.15206386695696e-4, 5.15215767244943e-4, 5.15202520289333e-4, 5.15218005219873e-4, 5.15207204773473e-4, 5.15201213764607e-4, 5.15207204773473e-4, 5.15218005219873e-4, 5.15202520289333e-4, 5.15215767244943e-4, 5.15206386695696e-4, 5.15208197483391e-4, 5.15212925084219e-4, 5.15211152143504e-4, 5.15207611798105e-4, 5.15206539948048e-4, 5.15207818783233e-4, 5.15209605545488e-4, 5.15210579289529e-4, 5.15210497350431e-4, 5.15209812918047e-4, 5.15209120952367e-4, 5.15208797192619e-4, 5.15208896988057e-4, 5.15209239684292e-4, 5.15209567967319e-4, 5.15209690395713e-4, 5.15209555899278e-4, 5.15209250435534e-4, 5.15208936594654e-4, 5.15208771869227e-4, 5.15208840856894e-4, 5.15209124824493e-4, 5.15209514869194e-4, 5.15209858664243e-4, 5.15210020375352e-4
flux1:, 0.644312058714234, 5.56791057513518e-4, 5.56790885445999e-4, 5.56790564533091e-4, 5.56790226715618e-4, 5.56790011431939e-4, 5.56790008492682e-4, 5.56790216247378e-4, 5.56790534371074e-4, 5.56790799761802e-4, 5.56790857660396e-4, 5.5679064316264e-4, 5.56790237109818e-4, 5.56789860915409e-4, 5.56789791100067e-4, 5.56790206307234e-4, 5.56791022247018e-4, 5.56791811237481e-4, 5.56791921081556e-4, 5.56790867928046e-4, 5.56788927336343e-4, 5.56787531689062e-4, 5.56788657285862e-4, 5.56792410147845e-4, 5.56794232337701e-4, 5.56789092482473e-4, 5.56787197032723e-4, 5.56797363926085e-4, 5.56783104617242e-4, 5.56799918687612e-4, 5.5678829449057e-4, 5.56781831478538e-4, 5.5678829449057e-4, 5.56799918687612e-4, 5.56783104617242e-4, 5.56797363926085e-4, 5.56787197032723e-4, 5.56789092482473e-4, 5.56794232337701e-4, 5.56792410147845e-4, 5.56788657285862e-4, 5.56787531689062e-4, 5.56788927336343e-4, 5.56790867928047e-4, 5.56791921081556e-4, 5.56791811237482e-4, 5.56791022247018e-4, 5.56790206307234e-4, 5.56789791100067e-4, 5.56789860915409e-4, 5.56790237109818e-4, 5.5679064316264e-4, 5.56790857660396e-4, 5.56790799761803e-4, 5.56790534371074e-4, 5.56790216247378e-4, 5.56790008492682e-4, 5.56790011431939e-4, 5.56790226715618e-4, 5.56790564533091e-4, 5.56790885446e-4, 5.56791057513518e-4
flux1:, 0.644574507617987, 6.01196516115793e-4, 6.01196337645435e-4, 6.01196053100593e-4, 6.01195786984739e-4, 6.01195660574772e-4, 6.01195739002247e-4, 6.01195995873543e-4, 6.01196313251479e-4, 6.01196523615459e-4, 6.01196484070672e-4, 6.01196156604996e-4, 6.01195657880342e-4, 6.01195243796441e-4, 6.01195211631905e-4, 6.01195735924516e-4, 6.01196698049759e-4, 6.01197611143537e-4, 6.01197759070756e-4, 6.0119662397745e-4, 6.01194516633762e-4, 6.01192988913058e-4, 6.0119415988503e-4, 6.01198123844066e-4, 6.01199983709376e-4, 6.01194398818131e-4, 6.01192420837297e-4, 6.01203436320746e-4, 6.01188109908764e-4, 6.01206359341101e-4, 6.01193866226716e-4, 6.01186902538868e-4, 6.01193866226716e-4, 6.01206359341101e-4, 6.01188109908764e-4, 6.01203436320747e-4, 6.01192420837297e-4, 6.01194398818131e-4, 6.01199983709376e-4, 6.01198123844067e-4, 6.0119415988503e-4, 6.01192988913058e-4, 6.01194516633762e-4, 6.0119662397745e-4, 6.01197759070756e-4, 6.01197611143537e-4, 6.01196698049759e-4, 6.01195735924516e-4, 6.01195211631905e-4, 6.01195243796441e-4, 6.01195657880342e-4, 6.01196156604996e-4, 6.01196484070672e-4, 6.01196523615459e-4, 6.01196313251479e-4, 6.01195995873543e-4, 6.01195739002246e-4, 6.01195660574772e-4, 6.01195786984739e-4, 6.01196053100593e-4, 6.01196337645435e-4, 6.01196516115793e-4
flux1:, 0.64483695652174, 6.48570091950229e-4, 6.48569912967845e-4, 6.48569680223722e-4, 6.48569506743531e-4, 6.48569490020919e-4, 6.48569664802695e-4, 6.4856997572326e-4, 6.48570285683418e-4, 6.48570424379288e-4, 6.48570265249089e-4, 6.48569803326372e-4, 6.48569197261171e-4, 6.48568741851001e-4, 6.4856875639367e-4, 6.48569408829792e-4, 6.48570540411275e-4, 6.4857159757088e-4, 6.48571793455273e-4, 6.48570573031659e-4, 6.48568284978117e-4, 6.48566609175689e-4, 6.48567816968591e-4, 6.48571990711548e-4, 6.4857387618682e-4, 6.48567812179834e-4, 6.48565754473105e-4, 6.48577683784884e-4, 6.48561232506197e-4, 6.48581028759783e-4, 6.48567619035874e-4, 6.48560124403094e-4, 6.48567619035874e-4, 6.48581028759783e-4, 6.48561232506197e-4, 6.48577683784884e-4, 6.48565754473105e-4, 6.48567812179834e-4, 6.4857387618682e-4, 6.48571990711549e-4, 6.48567816968591e-4, 6.4856660917569e-4, 6.48568284978117e-4, 6.48570573031659e-4, 6.48571793455273e-4, 6.4857159757088e-4, 6.48570540411275e-4, 6.48569408829792e-4, 6.4856875639367e-4, 6.48568741851001e-4, 6.48569197261171e-4, 6.48569803326373e-4, 6.48570265249089e-4, 6.48570424379288e-4, 6.48570285683418e-4, 6.48569975723259e-4, 6.48569664802695e-4, 6.48569490020919e-4, 6.48569506743531e-4, 6.48569680223722e-4, 6.48569912967846e-4, 6.48570091950229e-4
flux1:, 0.645099405425493, 6.99058700916019e-4, 6.99058529205526e-4, 6.99058365261406e-4, 6.99058306203038e-4, 6.99058419939241e-4, 6.99058705190309e-4, 6.99059073667162e-4, 6.99059367965106e-4, 6.99059417054047e-4, 6.99059115499609e-4, 6.99058497683477e-4, 6.99057770352552e-4, 6.99057271371715e-4, 6.99057342964853e-4, 6.99058143615121e-4, 6.99059468379752e-4, 6.99060689352943e-4, 6.99060942279721e-4, 6.99059632074232e-4, 6.99057148458111e-4, 6.99055308259702e-4, 6.99056544746881e-4, 6.99060927663124e-4, 6.99062826603251e-4, 6.99056248247092e-4, 6.99054114184758e-4, 6.99067025167788e-4, 6.99049387572369e-4, 6.99070846864907e-4, 6.99056469814167e-4, 6.99048412168409e-4, 6.99056469814167e-4, 6.99070846864907e-4, 6.99049387572369e-4, 6.99067025167788e-4, 6.99054114184758e-4, 6.99056248247092e-4, 6.99062826603251e-4, 6.99060927663124e-4, 6.99056544746881e-4, 6.99055308259702e-4, 6.99057148458111e-4, 6.99059632074232e-4, 6.99060942279721e-4, 6.99060689352944e-4, 6.99059468379752e-4, 6.9905814361512e-4, 6.99057342964853e-4, 6.99057271371715e-4, 6.99057770352552e-4, 6.99058497683476e-4, 6.99059115499609e-4, 6.99059417054047e-4, 6.99059367965106e-4, 6.99059073667162e-4, 6.99058705190309e-4, 6.99058419939241e-4, 6.99058306203038e-4, 6.99058365261406e-4, 6.99058529205527e-4, 6.99058700916019e-4
flux1:, 0.645361854329247, 7.52812193818739e-4, 7.52812038853458e-4, 7.52811961732254e-4, 7.52812039000685e-4, 7.5281230319957e-4, 7.52812711638914e-4, 7.52813139570255e-4, 7.52813408592472e-4, 7.52813349370867e-4, 7.52812882573848e-4, 7.52812088189601e-4, 7.52811226922158e-4, 7.52810683495222e-4, 7.52810823564659e-4, 7.5281179298232e-4, 7.52813334400022e-4, 7.52814738015798e-4, 7.5281505577751e-4, 7.52813650112208e-4, 7.52810955405556e-4, 7.52808934733844e-4, 7.52810192926012e-4, 7.52814785778555e-4, 7.52816686408825e-4, 7.52809557457777e-4, 7.52807350818914e-4, 7.52821313446967e-4, 7.52802423639855e-4, 7.52825666374741e-4, 7.52810267701266e-4, 7.5280161295474e-4, 7.52810267701266e-4, 7.52825666374741e-4, 7.52802423639855e-4, 7.52821313446967e-4, 7.52807350818914e-4, 7.52809557457777e-4, 7.52816686408824e-4, 7.52814785778554e-4, 7.52810192926012e-4, 7.52808934733844e-4, 7.52810955405556e-4, 7.52813650112208e-4, 7.52815055777511e-4, 7.52814738015798e-4, 7.52813334400023e-4, 7.5281179298232e-4, 7.52810823564659e-4, 7.52810683495221e-4, 7.52811226922158e-4, 7.52812088189601e-4, 7.52812882573849e-4, 7.52813349370867e-4, 7.52813408592472e-4, 7.52813139570255e-4, 7.52812711638913e-4, 7.5281230319957e-4, 7.52812039000685e-4, 7.52811961732254e-4, 7.52812038853459e-4, 7.52812193818739e-4
flux1:, 0.645624303233, 8.09983035279146e-4, 8.0998290784532e-4, 8.09982935895726e-4, 8.09983170681454e-4, 8.0998360383014e-4, 8.09984146311196e-4, 8.0998463391724e-4, 8.09984867027621e-4, 8.0998468069582e-4, 8.09984026672741e-4, 8.09983036553717e-4, 8.09982030416861e-4, 8.0998144313238e-4, 8.09981663868988e-4, 8.09982822443336e-4, 8.09984602921006e-4, 8.09986206336094e-4, 8.09986594931162e-4, 8.09985086786605e-4, 8.09982165089212e-4, 8.09979948741754e-4, 8.09981223581219e-4, 8.09986029234596e-4, 8.099879206226e-4, 8.0998020394829e-4, 8.09977928717157e-4, 8.09993014542744e-4, 8.0997280135531e-4, 8.09997951469231e-4, 8.09981472703638e-4, 8.0997218451446e-4, 8.09981472703639e-4, 8.09997951469231e-4, 8.0997280135531e-4, 8.09993014542744e-4, 8.09977928717157e-4, 8.09980203948291e-4, 8.099879206226e-4, 8.09986029234596e-4, 8.09981223581219e-4, 8.09979948741755e-4, 8.09982165089212e-4, 8.09985086786605e-4, 8.09986594931162e-4, 8.09986206336094e-4, 8.09984602921006e-4, 8.09982822443336e-4, 8.09981663868988e-4, 8.0998144313238e-4, 8.09982030416861e-4, 8.09983036553717e-4, 8.09984026672742e-4, 8.0998468069582e-4, 8.09984867027621e-4, 8.0998463391724e-4, 8.09984146311195e-4, 8.0998360383014e-4, 8.09983170681454e-4, 8.09982935895726e-4, 8.0998290784532e-4, 8.09983035279146e-4
flux1:, 0.645886752136753, 8.70725945737946e-4, 8.70725857382994e-4, 8.70726008446475e-4, 8.70726420327765e-4, 8.70727038664845e-4, 8.7072772379573e-4, 8.70728269685259e-4, 8.70728455717459e-4, 8.70728124169125e-4, 8.70727262654122e-4, 8.70726059892e-4, 8.70724900117735e-4, 8.70724271024314e-4, 8.70724584951323e-4, 8.70725952157678e-4, 8.70727992164071e-4, 8.70729810087383e-4, 8.70730273244438e-4, 8.70728654208063e-4, 8.70725489633767e-4, 8.70723064003503e-4, 8.70724353221726e-4, 8.70729377403326e-4, 8.70731249934266e-4, 8.70722907634694e-4, 8.70720567752267e-4, 8.70736849288891e-4, 8.70715235400512e-4, 8.70742419650655e-4, 8.70724797529839e-4, 8.70714837060261e-4, 8.70724797529839e-4, 8.70742419650655e-4, 8.70715235400512e-4, 8.70736849288891e-4, 8.70720567752267e-4, 8.70722907634694e-4, 8.70731249934266e-4, 8.70729377403326e-4, 8.70724353221725e-4, 8.70723064003503e-4, 8.70725489633767e-4, 8.70728654208063e-4, 8.70730273244438e-4, 8.70729810087383e-4, 8.70727992164071e-4, 8.70725952157678e-4, 8.70724584951323e-4, 8.70724271024314e-4, 8.70724900117735e-4, 8.70726059891999e-4, 8.70727262654122e-4, 8.70728124169125e-4, 8.70728455717458e-4, 8.70728269685259e-4, 8.70727723795731e-4, 8.70727038664845e-4, 8.70726420327765e-4, 8.70726008446475e-4, 8.70725857382994e-4, 8.70725945737946e-4
flux1:, 0.646149201040506, 9.35197505679022e-4, 9.351974679943e-4, 9.35197758468636e-4, 9.3519836449339e-4, 9.35199181339196e-4, 9.35200015226464e-4, 9.35200616613918e-4, 9.35200744502977e-4, 9.35200251209716e-4, 9.35199164569456e-4, 9.35197735231206e-4, 9.35196415558315e-4, 9.35195748048526e-4, 9.35196167478817e-4, 9.35197761045982e-4, 9.35200078197959e-4, 9.35202122124599e-4, 9.35202660876917e-4, 9.35200921165864e-4, 9.35197498307478e-4, 9.35194852167061e-4, 9.35196157178705e-4, 9.35201409245946e-4, 9.35203255080602e-4, 9.35194248560396e-4, 9.35191847636471e-4, 9.35209397692326e-4, 9.35186298728457e-4, 9.3521564594337e-4, 9.35196811784235e-4, 9.35186137458594e-4, 9.35196811784236e-4, 9.35215645943369e-4, 9.35186298728457e-4, 9.35209397692326e-4, 9.35191847636471e-4, 9.35194248560396e-4, 9.35203255080603e-4, 9.35201409245946e-4, 9.35196157178704e-4, 9.35194852167061e-4, 9.35197498307478e-4, 9.35200921165864e-4, 9.35202660876917e-4, 9.35202122124599e-4, 9.35200078197958e-4, 9.35197761045983e-4, 9.35196167478817e-4, 9.35195748048526e-4, 9.35196415558315e-4, 9.35197735231206e-4, 9.35199164569456e-4, 9.35200251209716e-4, 9.35200744502977e-4, 9.35200616613918e-4, 9.35200015226464e-4, 9.35199181339197e-4, 9.3519836449339e-4, 9.35197758468636e-4, 9.35197467994301e-4, 9.35197505679021e-4
flux1:, 0.64641164994426, 0.00100355572137534, 0.00100355574513684, 0.00100355618897927, 0.00100355700277744, 0.00100355802797177, 0.00100355901411655, 0.00100355966719572, 0.00100355972673173, 0.00100355905768833, 0.00100355773182643, 0.00100355606559861, 0.00100355458250314, 0.00100355388107831, 0.00100355441747438, 0.00100355625249816, 0.00100355886064469, 0.001003561138134, 0.00100356175046798, 0.0010035598790339, 0.00100355618349655, 0.00100355330882197, 0.00100355463562295, 0.00100356012930505, 0.00100356194279863, 0.00100355223281332, 0.00100354977380769, 0.00100356866479239, 0.00100354398842988, 0.00100357562875222, 0.00100355550784166, 0.00100354407511255, 0.00100355550784166, 0.00100357562875222, 0.00100354398842988, 0.00100356866479239, 0.00100354977380769, 0.00100355223281332, 0.00100356194279863, 0.00100356012930505, 0.00100355463562295, 0.00100355330882197, 0.00100355618349655, 0.0010035598790339, 0.00100356175046798, 0.001003561138134, 0.00100355886064469, 0.00100355625249816, 0.00100355441747438, 0.00100355388107831, 0.00100355458250314, 0.00100355606559861, 0.00100355773182643, 0.00100355905768833, 0.00100355972673173, 0.00100355966719572, 0.00100355901411655, 0.00100355802797177, 0.00100355700277743, 0.00100355618897927, 0.00100355574513684, 0.00100355572137534
flux1:, 0.646674098848013, 0.00107595955166159, 0.00107595964586585, 0.00107596025358886, 0.0010759612845703, 0.00107596252406082, 0.00107596366342874, 0.0010759643638984, 0.00107596434657426, 0.00107596349126103, 0.00107596191646476, 0.00107596000718597, 0.00107595835997855, 0.00107595762989441, 0.00107595829315221, 0.00107596038119087, 0.00107596328953594, 0.00107596580356953, 0.00107596648416929, 0.00107596446888835, 0.00107596048787539, 0.00107595738067839, 0.00107595874071121, 0.00107596449479153, 0.0010759662728509, 0.00107595581950988, 0.0010759533043943, 0.00107597360762442, 0.00107594725273913, 0.00107598131689213, 0.00107595982791792, 0.00107594758904951, 0.00107595982791792, 0.00107598131689213, 0.00107594725273913, 0.00107597360762442, 0.00107595330439429, 0.00107595581950988, 0.0010759662728509, 0.00107596449479153, 0.00107595874071121, 0.00107595738067839, 0.00107596048787539, 0.00107596446888835, 0.00107596648416929, 0.00107596580356953, 0.00107596328953594, 0.00107596038119087, 0.00107595829315221, 0.00107595762989441, 0.00107595835997855, 0.00107596000718597, 0.00107596191646476, 0.00107596349126103, 0.00107596434657426, 0.0010759643638984, 0.00107596366342874, 0.00107596252406082, 0.0010759612845703, 0.00107596025358886, 0.00107595964586585, 0.00107595955166159
flux1:, 0.646936547751766, 0.00115256839545902, 0.00115256856630441, 0.00115256934402498, 0.00115257059671871, 0.00115257205233767, 0.00115257334361382, 0.00115257408733891, 0.00115257398725317, 0.00115257293956489, 0.00115257111124455, 0.0011525689572894, 0.00115256714806392, 0.0011525663948657, 0.00115256719255161, 0.00115256954074538, 0.00115257275305406, 0.00115257550150968, 0.00115257624161659, 0.00115257406956272, 0.00115256979249262, 0.00115256645362645, 0.00115256786457225, 0.00115257390347602, 0.0011525756458337, 0.00115256440855849, 0.00115256183797446, 0.00115258362300699, 0.001152555478902, 0.00115259209751411, 0.00115256915206292, 0.00115255605594132, 0.00115256915206292, 0.00115259209751411, 0.001152555478902, 0.00115258362300699, 0.00115256183797446, 0.00115256440855849, 0.0011525756458337, 0.00115257390347602, 0.00115256786457225, 0.00115256645362645, 0.00115256979249262, 0.00115257406956272, 0.00115257624161659, 0.00115257550150968, 0.00115257275305406, 0.00115256954074538, 0.00115256719255161, 0.0011525663948657, 0.00115256714806392, 0.0011525689572894, 0.00115257111124455, 0.00115257293956489, 0.00115257398725317, 0.00115257408733891, 0.00115257334361382, 0.00115257205233767, 0.00115257059671871, 0.00115256934402498, 0.00115256856630441, 0.00115256839545902
flux1:, 0.647198996655519, 0.00123354154001538, 0.00123354178989051, 0.00123354273849794, 0.00123354421208568, 0.00123354588154385, 0.00123354732157195, 0.00123354810535139, 0.00123354792011782, 0.0012335466792035, 0.00123354459847514, 0.00123354220295811, 0.0012335402363844, 0.00123353946534887, 0.00123354040192682, 0.00123354301218864, 0.00123354652612201, 0.00123354950139671, 0.00123355028879818, 0.00123354794659188, 0.00123354336571891, 0.0012335398016179, 0.00123354128807288, 0.0012335476423249, 0.00123354935170979, 0.00123353728914716, 0.0012335346620772, 0.001233557996103, 0.00123352794185777, 0.00123356724488098, 0.00123354274703071, 0.00123352873901124, 0.00123354274703071, 0.00123356724488098, 0.00123352794185777, 0.001233557996103, 0.0012335346620772, 0.00123353728914716, 0.00123354935170979, 0.0012335476423249, 0.00123354128807289, 0.0012335398016179, 0.00123354336571891, 0.00123354794659188, 0.00123355028879818, 0.00123354950139671, 0.00123354652612201, 0.00123354301218864, 0.00123354040192682, 0.00123353946534887, 0.0012335402363844, 0.00123354220295811, 0.00123354459847514, 0.0012335466792035, 0.00123354792011782, 0.00123354810535139, 0.00123354732157195, 0.00123354588154385, 0.00123354421208568, 0.00123354273849794, 0.00123354178989051, 0.00123354154001538
flux1:, 0.647461445559273, 0.00131903757007847, 0.00131903789662775, 0.00131903901113585, 0.00131904069922623, 0.00131904257634096, 0.00131904416073209, 0.00131904498313218, 0.00131904471473952, 0.00131904328569496, 0.00131904095976051, 0.00131903833053558, 0.00131903621349845, 0.00131903542900951, 0.00131903650510217, 0.00131903937342952, 0.00131904318005309, 0.00131904636886527, 0.00131904718802099, 0.0013190446622399, 0.00131903977324682, 0.00131903599655747, 0.00131903759055093, 0.00131904429706958, 0.00131904597925719, 0.0013190330491495, 0.00131903036262238, 0.00131905530995292, 0.00131902321393439, 0.00131906533019223, 0.00131903917622525, 0.00131902419802639, 0.00131903917622525, 0.00131906533019223, 0.00131902321393439, 0.00131905530995291, 0.00131903036262238, 0.0013190330491495, 0.00131904597925719, 0.00131904429706958, 0.00131903759055093, 0.00131903599655747, 0.00131903977324682, 0.00131904466223991, 0.00131904718802099, 0.00131904636886527, 0.00131904318005309, 0.00131903937342952, 0.00131903650510217, 0.00131903542900951, 0.00131903621349845, 0.00131903833053558, 0.00131904095976051, 0.00131904328569496, 0.00131904471473952, 0.00131904498313218, 0.0013190441607321, 0.00131904257634096, 0.00131904069922623, 0.00131903901113585, 0.00131903789662775, 0.00131903757007847
flux1:, 0.647723894463026, 0.0014092137384949, 0.00140921413383588, 0.0014092154029813, 0.00140921729366011, 0.00140921936882018, 0.00140922109270199, 0.00140922195490327, 0.00140922161046318, 0.00140922000481937, 0.00140921744710441, 0.00140921459654636, 0.0014092123376436, 0.00140921154253695, 0.00140921275426961, 0.00140921587022837, 0.00140921995373536, 0.00140922333712902, 0.0014092241694362, 0.00140922144706749, 0.00140921624959437, 0.00140921227965469, 0.00140921402096745, 0.00140922112316483, 0.00140922278689363, 0.00140920894591211, 0.00140920619476416, 0.00140923281644547, 0.00140919853602111, 0.00140924359292016, 0.00140921567118289, 0.00140919966083628, 0.00140921567118289, 0.00140924359292016, 0.00140919853602112, 0.00140923281644547, 0.00140920619476416, 0.00140920894591211, 0.00140922278689363, 0.00140922112316483, 0.00140921402096745, 0.00140921227965469, 0.00140921624959438, 0.00140922144706749, 0.0014092241694362, 0.00140922333712902, 0.00140921995373536, 0.00140921587022837, 0.00140921275426961, 0.00140921154253695, 0.0014092123376436, 0.00140921459654636, 0.00140921744710441, 0.00140922000481937, 0.00140922161046318, 0.00140922195490327, 0.00140922109270199, 0.00140921936882018, 0.00140921729366011, 0.0014092154029813, 0.00140921413383588, 0.0014092137384949
flux1:, 0.647986343366779, 0.0015042252990096, 0.00150422574917667, 0.00150422715531667, 0.00150422923149422, 0.00150423149234751, 0.00150423335121059, 0.00150423425780707, 0.00150423385012626, 0.00150423208608088, 0.00150422931610007, 0.00150422626066475, 0.00150422386958809, 0.00150422306450799, 0.00150422440298713, 0.00150422774941598, 0.00150423208710085, 0.00150423564066764, 0.0015042364648587, 0.00150423353376788, 0.00150422803183883, 0.00150422389496366, 0.00150422583120941, 0.00150423337887226, 0.00150423503561779, 0.00150422023916769, 0.00150421741588343, 0.00150424576946984, 0.00150420915095951, 0.00150425727439537, 0.00150422746532691, 0.00150421035719162, 0.00150422746532691, 0.00150425727439537, 0.00150420915095951, 0.00150424576946984, 0.00150421741588343, 0.00150422023916769, 0.00150423503561779, 0.00150423337887226, 0.00150422583120941, 0.00150422389496366, 0.00150422803183883, 0.00150423353376788, 0.0015042364648587, 0.00150423564066764, 0.00150423208710085, 0.00150422774941598, 0.00150422440298713, 0.00150422306450799, 0.00150422386958809, 0.00150422626066475, 0.00150422931610007, 0.00150423208608088, 0.00150423385012626, 0.00150423425780707, 0.00150423335121059, 0.00150423149234751, 0.00150422923149422, 0.00150422715531667, 0.00150422574917667, 0.0015042252990096
flux1:, 0.648248792270532, 0.00160422480234133, 0.00160422528702493, 0.00160422680637423, 0.00160422904643346, 0.00160423147876643, 0.00160423346935164, 0.00160423442903507, 0.00160423397694897, 0.00160423207929682, 0.00160422912222914, 0.00160422588180347, 0.00160422336863683, 0.00160422255145408, 0.00160422400243266, 0.001604227555412, 0.0016042321179213, 0.00160423581224642, 0.0016042366049047, 0.00160423345429029, 0.00160422765659913, 0.00160422338613225, 0.00160422557257016, 0.00160423362150297, 0.00160423528510685, 0.00160421948711678, 0.00160421658177205, 0.0016042467212893, 0.00160420760018854, 0.00160425891467197, 0.00160422709102071, 0.00160420881586855, 0.00160422709102071, 0.00160425891467197, 0.00160420760018854, 0.0016042467212893, 0.00160421658177205, 0.00160421948711678, 0.00160423528510685, 0.00160423362150297, 0.00160422557257016, 0.00160422338613225, 0.00160422765659913, 0.00160423345429029, 0.0016042366049047, 0.00160423581224642, 0.0016042321179213, 0.001604227555412, 0.00160422400243266, 0.00160422255145408, 0.00160422336863683, 0.00160422588180347, 0.00160422912222914, 0.00160423207929682, 0.00160423397694897, 0.00160423442903507, 0.00160423346935164, 0.00160423147876643, 0.00160422904643346, 0.00160422680637423, 0.00160422528702493, 0.00160422480234133
flux1:, 0.648511241174286, 0.00170936135691596, 0.00170936184955544, 0.00170936345278457, 0.00170936583151357, 0.00170936842027459, 0.00170937054143427, 0.00170937156749394, 0.00170937109590545, 0.0017093690956353, 0.00170936598160596, 0.00170936257867182, 0.00170935995315116, 0.00170935911849522, 0.00170936066227402, 0.00170936439139542, 0.00170936914327247, 0.00170937294459969, 0.00170937368077071, 0.00170937030157073, 0.00170936422158784, 0.00170935985768704, 0.00170936235674193, 0.00170937096816209, 0.00170937265431948, 0.00170935580702972, 0.00170935280735942, 0.00170938478348256, 0.00170934298498272, 0.00170939761400498, 0.001709363641247, 0.0017093441264241, 0.001709363641247, 0.00170939761400498, 0.00170934298498272, 0.00170938478348256, 0.00170935280735942, 0.00170935580702972, 0.00170937265431948, 0.00170937096816209, 0.00170936235674193, 0.00170935985768704, 0.00170936422158784, 0.00170937030157073, 0.00170937368077071, 0.00170937294459969, 0.00170936914327247, 0.00170936439139542, 0.00170936066227402, 0.00170935911849522, 0.00170935995315117, 0.00170936257867182, 0.00170936598160596, 0.0017093690956353, 0.00170937109590545, 0.00170937156749394, 0.00170937054143427, 0.00170936842027459, 0.00170936583151357, 0.00170936345278457, 0.00170936184955544, 0.00170936135691596
flux1:, 0.648773690078039, 0.00181977985595787, 0.00181978032422981, 0.00181978197742582, 0.00181978446719803, 0.00181978719760069, 0.00181978945105965, 0.00181979056163029, 0.00181979010120694, 0.00181978803474775, 0.00181978479783017, 0.00181978125648041, 0.0018197785272672, 0.00181977766622588, 0.00181977927783459, 0.00181978314679596, 0.00181978804732299, 0.00181979191842303, 0.00181979257229116, 0.00181978895750527, 0.00181978261337119, 0.00181977820250045, 0.00181978108297667, 0.00181979032266068, 0.00181979204827634, 0.00181977410204365, 0.00181977099365372, 0.00181980485411849, 0.00181976019394104, 0.00181981826058925, 0.00181978199755639, 0.00181976116722362, 0.00181978199755639, 0.00181981826058925, 0.00181976019394104, 0.00181980485411849, 0.00181977099365373, 0.00181977410204365, 0.00181979204827634, 0.00181979032266068, 0.00181978108297667, 0.00181977820250045, 0.00181978261337119, 0.00181978895750527, 0.00181979257229116, 0.00181979191842303, 0.00181978804732299, 0.00181978314679597, 0.00181977927783459, 0.00181977766622588, 0.0018197785272672, 0.00181978125648041, 0.00181978479783017, 0.00181978803474775, 0.00181979010120694, 0.00181979056163029, 0.00181978945105965, 0.00181978719760069, 0.00181978446719803, 0.00181978197742582, 0.00181978032422982, 0.00181977985595788
flux1:, 0.649036138981792, 0.00193562017295997, 0.00193562057968251, 0.00193562224564941, 0.00193562481779419, 0.00193562767642433, 0.00193563006736344, 0.00193563128536052, 0.00193563087185811, 0.00193562877997539, 0.00193562545694371, 0.00193562180180076, 0.00193561897582674, 0.00193561807586472, 0.00193561972555693, 0.00193562369309538, 0.00193562869742298, 0.00193563259863766, 0.00193563314423179, 0.00193562928912259, 0.0019356227033, 0.00193561829741277, 0.0019356216333996, 0.00193563157058988, 0.00193563335301983, 0.00193561425615736, 0.00193561102289697, 0.00193564681315587, 0.0019355990987077, 0.00193566072653119, 0.00193562202624939, 0.00193559980170202, 0.00193562202624939, 0.00193566072653118, 0.0019355990987077, 0.00193564681315587, 0.00193561102289697, 0.00193561425615736, 0.00193563335301983, 0.00193563157058988, 0.0019356216333996, 0.00193561829741277, 0.0019356227033, 0.00193562928912259, 0.00193563314423179, 0.00193563259863766, 0.00193562869742298, 0.00193562369309538, 0.00193561972555693, 0.00193561807586472, 0.00193561897582674, 0.00193562180180076, 0.00193562545694371, 0.00193562877997539, 0.00193563087185811, 0.00193563128536052, 0.00193563006736345, 0.00193562767642433, 0.00193562481779419, 0.00193562224564941, 0.00193562057968251, 0.00193562017295997
flux1:, 0.649298587885546, 0.00205701632788063, 0.0020570166323288, 0.00205701827218069, 0.00205702089846828, 0.00205702387430926, 0.00205702641169694, 0.00205702776439088, 0.00205702743758956, 0.00205702536395282, 0.00205702199283261, 0.00205701824793098, 0.00205701532987378, 0.00205701437501507, 0.00205701602909909, 0.00205702005025789, 0.00205702511079642, 0.00205702900121993, 0.00205702941310699, 0.00205702531524637, 0.00205701851390984, 0.00205701416931944, 0.00205701803879883, 0.00205702874489164, 0.00205703060109358, 0.00205701029976561, 0.00205700692427015, 0.00205704468839468, 0.00205699372023989, 0.00205705903435772, 0.00205701774508872, 0.00205699404515258, 0.00205701774508872, 0.00205705903435772, 0.00205699372023989, 0.00205704468839468, 0.00205700692427015, 0.00205701029976561, 0.00205703060109358, 0.00205702874489164, 0.00205701803879883, 0.00205701416931944, 0.00205701851390984, 0.00205702531524637, 0.00205702941310699, 0.00205702900121993, 0.00205702511079642, 0.00205702005025789, 0.00205701602909909, 0.00205701437501507, 0.00205701532987378, 0.00205701824793098, 0.00205702199283261, 0.00205702536395282, 0.00205702743758955, 0.00205702776439088, 0.00205702641169694, 0.00205702387430926, 0.00205702089846828, 0.00205701827218069, 0.0020570166323288, 0.00205701632788063
flux1:, 0.649561036789299, 0.00218409562674168, 0.00218409578634132, 0.00218409736131662, 0.00218410001546643, 0.00218410310075381, 0.00218410579735807, 0.00218410731555521, 0.00218410711781546, 0.00218410510727836, 0.00218410172575916, 0.00218409791346088, 0.00218409490540905, 0.00218409387671856, 0.0021840954987306, 0.00218409952643947, 0.00218410459447204, 0.00218410843322133, 0.00218410868714326, 0.00218410434627384, 0.00218409735842737, 0.00218409313437413, 0.00218409761755537, 0.00218410916460124, 0.00218411111022304, 0.00218408954841319, 0.00218408601282278, 0.00218412579464281, 0.0021840713682735, 0.00218414049670188, 0.0021840964631728, 0.00218407120467146, 0.0021840964631728, 0.00218414049670188, 0.0021840713682735, 0.00218412579464281, 0.00218408601282278, 0.00218408954841319, 0.00218411111022304, 0.00218410916460124, 0.00218409761755537, 0.00218409313437413, 0.00218409735842737, 0.00218410434627384, 0.00218410868714326, 0.00218410843322133, 0.00218410459447204, 0.00218409952643947, 0.0021840954987306, 0.00218409387671856, 0.00218409490540905, 0.00218409791346088, 0.00218410172575916, 0.00218410510727836, 0.00218410711781546, 0.00218410731555521, 0.00218410579735807, 0.00218410310075381, 0.00218410001546643, 0.00218409736131662, 0.00218409578634132, 0.00218409562674168
flux1:, 0.649823485693052, 0.00231697777763134, 0.00231697774996999, 0.00231697922337392, 0.00231698188248464, 0.00231698507330344, 0.00231698794533091, 0.00231698966215031, 0.00231698963661945, 0.00231698773327483, 0.00231698437706143, 0.00231698051707742, 0.00231697741843751, 0.00231697629482404, 0.00231697784703274, 0.00231698183396283, 0.00231698686142529, 0.0023169906089427, 0.00231699068235268, 0.00231698610004135, 0.0023169789563658, 0.00231697491330552, 0.00231698009072555, 0.00231699254978412, 0.00231699459822415, 0.00231697171779466, 0.00231696800464482, 0.00231700984910458, 0.00231695175698018, 0.00231702483214609, 0.00231697789694325, 0.00231695099522762, 0.00231697789694326, 0.00231702483214609, 0.00231695175698018, 0.00231700984910458, 0.00231696800464482, 0.00231697171779466, 0.00231699459822415, 0.00231699254978412, 0.00231698009072555, 0.00231697491330552, 0.0023169789563658, 0.00231698610004135, 0.00231699068235268, 0.0023169906089427, 0.00231698686142529, 0.00231698183396283, 0.00231697784703274, 0.00231697629482404, 0.00231697741843751, 0.00231698051707742, 0.00231698437706143, 0.00231698773327483, 0.00231698963661945, 0.00231698966215031, 0.00231698794533091, 0.00231698507330344, 0.00231698188248464, 0.00231697922337392, 0.00231697774996999, 0.00231697777763134
flux1:, 0.650085934596805, 0.0024557739864384, 0.00245577373150431, 0.0024557750706691, 0.00245577771646464, 0.00245578101301102, 0.00245578407933825, 0.00245578602859741, 0.00245578621712159, 0.0024557844622125, 0.00245578116340209, 0.0024557772719925, 0.00245577407968126, 0.00245577283902741, 0.0024557742842395, 0.00245577818487654, 0.00245578312623661, 0.00245578674556305, 0.00245578661801852, 0.00245578179708848, 0.00245577452853483, 0.00245577072618844, 0.00245577667663025, 0.00245579011603109, 0.00245579227750798, 0.00245576801836433, 0.00245576411163743, 0.00245580806633538, 0.00245574610014633, 0.0024558232605425, 0.00245577326563724, 0.00245574463516592, 0.00245577326563724, 0.0024558232605425, 0.00245574610014633, 0.00245580806633537, 0.00245576411163743, 0.00245576801836433, 0.00245579227750798, 0.00245579011603109, 0.00245577667663025, 0.00245577072618844, 0.00245577452853483, 0.00245578179708848, 0.00245578661801852, 0.00245578674556305, 0.00245578312623661, 0.00245577818487654, 0.00245577428423949, 0.00245577283902741, 0.00245577407968126, 0.0024557772719925, 0.00245578116340209, 0.0024557844622125, 0.00245578621712159, 0.00245578602859741, 0.00245578407933825, 0.00245578101301102, 0.00245577771646464, 0.0024557750706691, 0.00245577373150431, 0.0024557739864384
flux1:, 0.650348383500559, 0.00260058603596721, 0.00260058551850279, 0.00260058669664353, 0.00260058931643162, 0.00260059272287629, 0.00260059600386208, 0.00260059821811135, 0.00260059865893117, 0.00260059708871479, 0.00260059387429261, 0.00260058996371374, 0.00260058667266498, 0.00260058529327085, 0.00260058659688775, 0.00260059036975019, 0.00260059518390792, 0.00260059864186174, 0.00260059829523728, 0.00260059323897582, 0.0026005858751352, 0.00260058237035459, 0.00260058916864922, 0.00260060365221779, 0.0026006059328891, 0.00260058023326022, 0.00260057611957715, 0.0026006222364451, 0.00260055618954397, 0.00260063758146854, 0.00260058436983543, 0.00260055392479169, 0.00260058436983543, 0.00260063758146854, 0.00260055618954397, 0.0026006222364451, 0.00260057611957715, 0.00260058023326022, 0.0026006059328891, 0.00260060365221779, 0.00260058916864922, 0.00260058237035459, 0.0026005858751352, 0.00260059323897582, 0.00260059829523728, 0.00260059864186174, 0.00260059518390792, 0.00260059036975019, 0.00260058659688775, 0.00260058529327085, 0.00260058667266498, 0.00260058996371374, 0.00260059387429261, 0.00260059708871479, 0.00260059865893117, 0.00260059821811135, 0.00260059600386208, 0.00260059272287629, 0.00260058931643162, 0.00260058669664353, 0.00260058551850279, 0.00260058603596721
flux1:, 0.650610832404312, 0.00275150535239545, 0.00275150454423257, 0.00275150554207217, 0.00275150812932253, 0.00275151165323446, 0.00275151516912954, 0.00275151767740195, 0.00275151840273136, 0.00275151704640432, 0.0027515139369508, 0.0027515100152068, 0.00275150661920479, 0.00275150508151162, 0.00275150621376745, 0.00275150982368169, 0.00275151447580558, 0.00275151774400324, 0.00275151716249406, 0.00275151187364688, 0.00275150444094328, 0.002751501285463, 0.00275150900025097, 0.00275152458556543, 0.00275152698673472, 0.00275149978357399, 0.00275149545349609, 0.00275154379056146, 0.00275147346049236, 0.00275155923980713, 0.00275150265708787, 0.00275147031201637, 0.00275150265708787, 0.00275155923980713, 0.00275147346049236, 0.00275154379056146, 0.00275149545349609, 0.00275149978357398, 0.00275152698673472, 0.00275152458556543, 0.00275150900025098, 0.002751501285463, 0.00275150444094328, 0.00275151187364688, 0.00275151716249406, 0.00275151774400324, 0.00275151447580558, 0.00275150982368169, 0.00275150621376746, 0.00275150508151162, 0.00275150661920479, 0.0027515100152068, 0.0027515139369508, 0.00275151704640432, 0.00275151840273136, 0.00275151767740195, 0.00275151516912954, 0.00275151165323446, 0.00275150812932253, 0.00275150554207218, 0.00275150454423257, 0.00275150535239544
flux1:, 0.650873281308065, 0.00290861206334693, 0.00290861094557923, 0.0029086117526202, 0.0029086143070871, 0.0029086179584031, 0.00290862172740289, 0.00290862455277209, 0.00290862558637756, 0.00290862446417734, 0.00290862147287448, 0.00290861754381676, 0.00290861403664811, 0.00290861232518665, 0.00290861326348014, 0.00290861668381358, 0.00290862114702361, 0.00290862420268261, 0.00290862337258009, 0.00290861785215668, 0.00290861037192313, 0.00290860761008011, 0.00290861630161771, 0.00290863303836504, 0.00290863555581518, 0.00290860678532092, 0.00290860223472331, 0.00290865285788776, 0.00290857804893527, 0.00290866838276787, 0.00290860827892871, 0.00290857394937327, 0.00290860827892871, 0.00290866838276787, 0.00290857804893527, 0.00290865285788776, 0.00290860223472331, 0.00290860678532092, 0.00290863555581518, 0.00290863303836504, 0.00290861630161771, 0.00290860761008011, 0.00290861037192313, 0.00290861785215668, 0.00290862337258009, 0.00290862420268261, 0.00290862114702361, 0.00290861668381358, 0.00290861326348014, 0.00290861232518665, 0.00290861403664811, 0.00290861754381675, 0.00290862147287448, 0.00290862446417734, 0.00290862558637756, 0.00290862455277209, 0.00290862172740289, 0.0029086179584031, 0.0029086143070871, 0.0029086117526202, 0.00290861094557923, 0.00290861206334694
flux1:, 0.651135730211818, 0.00307197405214736, 0.00307197261699155, 0.00307197323232491, 0.00307197575966413, 0.00307197954922072, 0.00307198358523699, 0.00307198674229916, 0.00307198809720821, 0.00307198721880502, 0.00307198435081832, 0.00307198041461708, 0.00307197679151063, 0.00307197489699883, 0.00307197562821613, 0.00307197884296136, 0.0030719830997709, 0.00307198592624328, 0.00307198483547686, 0.00307197908140637, 0.00307197156791895, 0.00307196923443258, 0.00307197895253298, 0.00307199688103417, 0.0030719995045211, 0.00307196910276858, 0.00307196433423713, 0.00307201731899671, 0.00307193784466678, 0.00307203291297642, 0.00307196914390319, 0.00307193274702585, 0.00307196914390319, 0.00307203291297642, 0.00307193784466678, 0.00307201731899671, 0.00307196433423713, 0.00307196910276858, 0.00307199950452111, 0.00307199688103417, 0.00307197895253298, 0.00307196923443258, 0.00307197156791895, 0.00307197908140637, 0.00307198483547686, 0.00307198592624327, 0.0030719830997709, 0.00307197884296136, 0.00307197562821613, 0.00307197489699883, 0.00307197679151063, 0.00307198041461708, 0.00307198435081832, 0.00307198721880502, 0.00307198809720821, 0.00307198674229916, 0.00307198358523699, 0.00307197954922072, 0.00307197575966413, 0.00307197323232491, 0.00307197261699155, 0.00307197405214736
flux1:, 0.651398179115572, 0.00324164601311699, 0.00324164426532201, 0.0032416446978856, 0.00324164720874646, 0.00324165114642371, 0.00324165545667945, 0.00324165894909334, 0.00324166062556715, 0.00324165998885367, 0.00324165724114891, 0.00324165329513835, 0.00324164955443993, 0.00324164747593525, 0.00324164799865003, 0.00324165100425052, 0.00324165504768463, 0.00324165763468136, 0.00324165627213546, 0.00324165027782659, 0.00324164273638216, 0.00324164085429425, 0.00324165163649627, 0.00324167078646731, 0.00324167349940256, 0.00324164140307191, 0.00324163642726913, 0.00324169186029409, 0.00324160754563513, 0.00324170754255833, 0.00324163997153099, 0.00324160142669141, 0.00324163997153099, 0.00324170754255833, 0.00324160754563513, 0.00324169186029409, 0.00324163642726913, 0.00324164140307191, 0.00324167349940256, 0.00324167078646731, 0.00324165163649627, 0.00324164085429425, 0.00324164273638216, 0.00324165027782659, 0.00324165627213546, 0.00324165763468136, 0.00324165504768463, 0.00324165100425052, 0.00324164799865003, 0.00324164747593526, 0.00324164955443994, 0.00324165329513834, 0.00324165724114891, 0.00324165998885368, 0.00324166062556716, 0.00324165894909334, 0.00324165545667945, 0.00324165114642371, 0.00324164720874646, 0.0032416446978856, 0.00324164426532201, 0.00324164601311699
flux1:, 0.651660628019325, 0.00341766851302976, 0.00341766647070904, 0.00341766673893734, 0.00341766924754656, 0.00341767334010709, 0.00341767792268362, 0.00341768174091482, 0.00341768372481764, 0.00341768331518968, 0.00341768067682174, 0.0034176767166957, 0.00341767286170211, 0.00341767060869874, 0.00341767093512872, 0.00341767374193997, 0.00341767757625794, 0.00341767991973867, 0.00341767827436904, 0.003417672027241, 0.00341766445237291, 0.00341766303125013, 0.00341767490130493, 0.00341769529091516, 0.00341769807025803, 0.0034176642174355, 0.00341765905437428, 0.00341771703486354, 0.00341762771853362, 0.00341773285342633, 0.00341766135241546, 0.00341762058169038, 0.00341766135241546, 0.00341773285342634, 0.00341762771853362, 0.00341771703486354, 0.00341765905437427, 0.0034176642174355, 0.00341769807025802, 0.00341769529091516, 0.00341767490130493, 0.00341766303125013, 0.00341766445237291, 0.003417672027241, 0.00341767827436904, 0.00341767991973867, 0.00341767757625794, 0.00341767374193997, 0.00341767093512872, 0.00341767060869874, 0.00341767286170211, 0.0034176767166957, 0.00341768067682174, 0.00341768331518968, 0.00341768372481764, 0.00341768174091482, 0.00341767792268362, 0.00341767334010708, 0.00341766924754656, 0.00341766673893734, 0.00341766647070904, 0.00341766851302976
flux1:, 0.651923076923078, 0.0036000670641219, 0.0036000647589117, 0.00360006488975589, 0.0036000674120474, 0.00360007166078513, 0.0036000765022696, 0.00360008062168944, 0.003600082883377, 0.00360008267357729, 0.00360008012646148, 0.00360007614777048, 0.00360007218862693, 0.00360006978297712, 0.00360006994057628, 0.0036000725738642, 0.00360007621482916, 0.0036000783165495, 0.00360007637633912, 0.00360006985640138, 0.00360006223033282, 0.00360006126483266, 0.00360007423159282, 0.003600095866873, 0.00360009868324447, 0.00360006301426697, 0.00360005769442794, 0.00360011833515276, 0.0036000238711412, 0.00360013436923717, 0.00360005881996709, 0.0036000157485903, 0.00360005881996709, 0.00360013436923717, 0.0036000238711412, 0.00360011833515276, 0.00360005769442794, 0.00360006301426697, 0.00360009868324447, 0.003600095866873, 0.00360007423159282, 0.00360006126483266, 0.00360006223033282, 0.00360006985640138, 0.00360007637633912, 0.0036000783165495, 0.00360007621482916, 0.00360007257386421, 0.00360006994057628, 0.00360006978297712, 0.00360007218862693, 0.00360007614777048, 0.00360008012646148, 0.00360008267357729, 0.003600082883377, 0.00360008062168945, 0.0036000765022696, 0.00360007166078513, 0.0036000674120474, 0.00360006488975589, 0.0036000647589117, 0.0036000670641219
flux1:, 0.652185525826831, 0.00378885121427346, 0.00378884869075616, 0.0037888487180946, 0.00378885126947793, 0.00378885566781801, 0.00378886074121107, 0.00378886512069549, 0.00378886761452652, 0.00378886756509642, 0.0037888650852438, 0.00378886108511883, 0.00378885704066779, 0.00378885451820102, 0.00378885455077209, 0.00378885705116539, 0.00378886052582261, 0.00378886239254988, 0.00378886014335925, 0.00378885332192662, 0.00378884561336135, 0.00378884508225697, 0.00378885913904183, 0.00378888201368291, 0.00378888483170316, 0.00378884729000996, 0.00378884185523642, 0.00378890528319125, 0.00378880554210857, 0.00378892164472057, 0.00378884193944958, 0.00378879649615468, 0.00378884193944958, 0.00378892164472057, 0.00378880554210858, 0.00378890528319125, 0.00378884185523642, 0.00378884729000997, 0.00378888483170316, 0.00378888201368291, 0.00378885913904183, 0.00378884508225697, 0.00378884561336135, 0.00378885332192662, 0.00378886014335924, 0.00378886239254989, 0.00378886052582261, 0.00378885705116539, 0.00378885455077209, 0.00378885451820102, 0.00378885704066779, 0.00378886108511883, 0.0037888650852438, 0.00378886756509642, 0.00378886761452651, 0.00378886512069549, 0.00378886074121107, 0.00378885566781801, 0.00378885126947793, 0.0037888487180946, 0.00378884869075616, 0.00378885121427346
flux1:, 0.652447974730585, 0.00398401366019974, 0.00398401097457472, 0.00398401093707804, 0.00398401352997232, 0.00398401806118386, 0.00398402332422953, 0.00398402790538922, 0.00398403056993761, 0.00398403063028974, 0.003984028189457, 0.00398402416846257, 0.00398402006792009, 0.0039840174796354, 0.00398401744785997, 0.00398401987119265, 0.00398402321714084, 0.00398402485956904, 0.00398402228394931, 0.00398401512258289, 0.00398400728592921, 0.00398400715167735, 0.00398402227617389, 0.00398404637174287, 0.00398404915058347, 0.00398400968353427, 0.0039840041876406, 0.00398407054422601, 0.00398396541408663, 0.00398408737828797, 0.00398400342026272, 0.00398395553751386, 0.00398400342026272, 0.00398408737828797, 0.00398396541408663, 0.00398407054422601, 0.0039840041876406, 0.00398400968353427, 0.00398404915058346, 0.00398404637174287, 0.00398402227617389, 0.00398400715167735, 0.0039840072859292, 0.00398401512258289, 0.00398402228394931, 0.00398402485956905, 0.00398402321714084, 0.00398401987119265, 0.00398401744785997, 0.0039840174796354, 0.00398402006792009, 0.00398402416846257, 0.003984028189457, 0.00398403063028974, 0.00398403056993761, 0.00398402790538921, 0.00398402332422953, 0.00398401806118385, 0.00398401352997232, 0.00398401093707804, 0.00398401097457472, 0.00398401366019974
flux1:, 0.652710423634338, 0.00418552938968316, 0.00418552660771632, 0.00418552654627418, 0.00418552918756507, 0.00418553382275935, 0.0041855392168513, 0.00418554392400088, 0.00418554668301258, 0.00418554679310207, 0.00418554436077663, 0.00418554032477667, 0.00418553620910725, 0.00418553362182197, 0.0041855336031244, 0.00418553601963005, 0.00418553928379401, 0.00418554071520838, 0.00418553779125608, 0.00418553024102106, 0.00418552221613571, 0.00418552242505581, 0.00418553857979644, 0.00418556386637917, 0.00418556656051017, 0.00418552512012478, 0.00418551962915864, 0.00418558906983262, 0.00418547845626837, 0.00418560655400622, 0.00418551825755791, 0.00418546787165724, 0.00418551825755791, 0.00418560655400622, 0.00418547845626837, 0.00418558906983262, 0.00418551962915864, 0.00418552512012478, 0.00418556656051017, 0.00418556386637917, 0.00418553857979644, 0.00418552242505581, 0.00418552221613571, 0.00418553024102106, 0.00418553779125608, 0.00418554071520838, 0.00418553928379401, 0.00418553601963005, 0.00418553360312441, 0.00418553362182197, 0.00418553620910725, 0.00418554032477667, 0.00418554436077663, 0.00418554679310208, 0.00418554668301258, 0.00418554392400088, 0.0041855392168513, 0.00418553382275935, 0.00418552918756507, 0.00418552654627418, 0.00418552660771632, 0.00418552938968316
flux1:, 0.652972872538091, 0.00439335485903314, 0.00439335205336704, 0.00439335200822331, 0.00439335469682083, 0.00439335939340876, 0.00439336484320881, 0.00439336958415029, 0.00439337234825071, 0.00439337244078597, 0.00439336998639968, 0.00439336594830582, 0.00439336187116891, 0.00439335936752371, 0.00439335945521027, 0.00439336194805744, 0.00439336518499709, 0.00439336641975619, 0.00439336312009518, 0.00439335512122185, 0.00439334683374569, 0.00439334731685841, 0.00439336445029488, 0.00439339088755866, 0.0043933934476602, 0.00439334999123429, 0.00439334458334101, 0.00439341727668927, 0.00439330110254987, 0.0043934356191587, 0.00439334290942023, 0.00439328996048468, 0.00439334290942023, 0.0043934356191587, 0.00439330110254987, 0.00439341727668928, 0.00439334458334101, 0.00439334999123429, 0.0043933934476602, 0.00439339088755866, 0.00439336445029488, 0.00439334731685841, 0.00439334683374569, 0.00439335512122185, 0.00439336312009518, 0.00439336641975619, 0.00439336518499709, 0.00439336194805744, 0.00439335945521027, 0.00439335936752371, 0.00439336187116891, 0.00439336594830582, 0.00439336998639968, 0.00439337244078597, 0.00439337234825071, 0.00439336958415029, 0.00439336484320881, 0.00439335939340876, 0.00439335469682083, 0.00439335200822331, 0.00439335205336704, 0.00439335485903314
flux1:, 0.653235321441844, 0.0046074272120914, 0.00460742445904626, 0.0046074244668217, 0.00460742719150899, 0.0046074318922799, 0.00460743730615554, 0.00460744197381145, 0.00460744464292708, 0.00460744464602541, 0.00460744214126717, 0.00460743812253333, 0.00460743415068445, 0.00460743182842637, 0.00460743213007189, 0.00460743479326178, 0.00460743806307772, 0.00460743911499665, 0.00460743540597547, 0.00460742688799972, 0.0046074182503382, 0.00460741892488704, 0.00460743697305658, 0.0046074645117057, 0.00460746688570422, 0.00460742137625643, 0.00460741614110479, 0.00460749226729937, 0.00460737047161716, 0.00460751170372056, 0.00460741451595771, 0.00460735894776308, 0.00460741451595771, 0.00460751170372056, 0.00460737047161716, 0.00460749226729938, 0.00460741614110479, 0.00460742137625643, 0.00460746688570422, 0.00460746451170571, 0.00460743697305658, 0.00460741892488704, 0.0046074182503382, 0.00460742688799972, 0.00460743540597547, 0.00460743911499665, 0.00460743806307772, 0.00460743479326178, 0.00460743213007189, 0.00460743182842637, 0.00460743415068445, 0.00460743812253333, 0.00460744214126717, 0.00460744464602541, 0.00460744464292708, 0.00460744197381145, 0.00460743730615555, 0.0046074318922799, 0.00460742719150898, 0.0046074244668217, 0.00460742445904626, 0.0046074272120914
flux1:, 0.653497770345598, 0.0048276635471844, 0.00482766092322497, 0.00482766101402937, 0.00482766375179021, 0.00482766838475217, 0.00482767365610143, 0.00482767813098755, 0.00482768059740227, 0.00482768043756318, 0.00482767785864462, 0.00482767389037289, 0.00482767010342025, 0.00482766807391633, 0.00482766870900434, 0.00482767164468427, 0.00482767501060404, 0.00482767589133362, 0.00482767173252441, 0.00482766261496899, 0.00482765352794601, 0.00482765429959831, 0.00482767318835245, 0.00482770177193252, 0.00482770390611378, 0.00482765631262314, 0.00482765135036564, 0.00482773109900248, 0.00482760363532189, 0.00482775188813334, 0.00482765016669754, 0.00482759192639303, 0.00482765016669754, 0.00482775188813334, 0.00482760363532189, 0.00482773109900248, 0.00482765135036565, 0.00482765631262314, 0.00482770390611378, 0.00482770177193252, 0.00482767318835245, 0.00482765429959831, 0.00482765352794601, 0.00482766261496899, 0.00482767173252441, 0.00482767589133362, 0.00482767501060404, 0.00482767164468427, 0.00482766870900434, 0.00482766807391633, 0.00482767010342025, 0.00482767389037289, 0.00482767785864462, 0.00482768043756318, 0.00482768059740227, 0.00482767813098755, 0.00482767365610143, 0.00482766838475217, 0.00482766375179021, 0.00482766101402937, 0.00482766092322497, 0.0048276635471844
flux1:, 0.653760219249351, 0.00505396023847406, 0.00505395781655135, 0.00505395801139769, 0.00505396072639711, 0.00505396520548385, 0.00505397021496947, 0.00505397436844897, 0.00505397652037421, 0.00505397612561648, 0.00505397345533647, 0.00505396957886957, 0.00505396606831302, 0.00505396445428109, 0.00505396555114132, 0.00505396886641908, 0.00505397239216941, 0.00505397310967301, 0.00505396845374922, 0.0050539586473876, 0.00505394900257434, 0.00505394976826868, 0.00505396941600967, 0.00505399898299902, 0.00505400082314442, 0.00505395112054272, 0.0050539465403008, 0.00505403010762991, 0.00505389694172877, 0.00505405252578432, 0.00505394622271062, 0.00505388526041211, 0.00505394622271062, 0.00505405252578433, 0.00505389694172877, 0.00505403010762991, 0.0050539465403008, 0.00505395112054272, 0.00505400082314442, 0.00505399898299901, 0.00505396941600967, 0.00505394976826868, 0.00505394900257434, 0.0050539586473876, 0.00505396845374922, 0.00505397310967301, 0.00505397239216941, 0.00505396886641908, 0.00505396555114132, 0.00505396445428109, 0.00505396606831302, 0.00505396957886957, 0.00505397345533647, 0.00505397612561648, 0.00505397652037421, 0.00505397436844897, 0.00505397021496947, 0.00505396520548386, 0.00505396072639711, 0.0050539580113977, 0.00505395781655135, 0.00505396023847406
flux1:, 0.654022668153104, 0.00528619231814945, 0.00528619016415082, 0.00528619047288007, 0.00528619311624484, 0.00528619734295018, 0.00528620196161318, 0.00528620565982405, 0.00528620738532525, 0.00528620668831436, 0.00528620391776875, 0.00528620018466425, 0.00528619705217562, 0.00528619598465856, 0.00528619767678289, 0.00528620148015662, 0.00528620522724314, 0.00528620578447391, 0.0052862005775324, 0.00528618998625188, 0.00528617966894194, 0.00528618032031848, 0.00528620064116308, 0.00528623112727439, 0.00528623261976332, 0.0052861807886568, 0.00528617670653924, 0.00528626429212719, 0.00528612539918231, 0.00528628862656262, 0.00528617769985217, 0.00528611396812861, 0.00528617769985217, 0.00528628862656262, 0.00528612539918232, 0.00528626429212718, 0.00528617670653924, 0.0052861807886568, 0.00528623261976331, 0.0052862311272744, 0.00528620064116308, 0.00528618032031848, 0.00528617966894194, 0.00528618998625188, 0.0052862005775324, 0.00528620578447391, 0.00528620522724313, 0.00528620148015662, 0.00528619767678289, 0.00528619598465857, 0.00528619705217562, 0.00528620018466425, 0.00528620391776875, 0.00528620668831436, 0.00528620738532525, 0.00528620565982405, 0.00528620196161318, 0.00528619734295018, 0.00528619311624484, 0.00528619047288007, 0.00528619016415081, 0.00528619231814945
flux1:, 0.654285117056858, 0.00552421292585057, 0.0055242110953993, 0.00552421151530662, 0.00552421402581165, 0.00552421789175962, 0.00552422198492786, 0.00552422509323042, 0.00552422628432136, 0.00552422522530461, 0.00552422235509896, 0.00552421882640742, 0.00552421618135046, 0.00552421579600066, 0.00552421821785496, 0.00552422261539852, 0.00552422664042506, 0.00552422703430166, 0.00552422121667506, 0.00552420973992918, 0.00552419863269928, 0.00552419906002004, 0.00552421996728821, 0.00552425130789113, 0.00552425240071233, 0.00552419842681697, 0.00552419496350112, 0.00552428676639088, 0.00552414212766752, 0.00552431330778883, 0.00552419771943022, 0.00552413117270263, 0.00552419771943022, 0.00552431330778883, 0.00552414212766752, 0.00552428676639088, 0.00552419496350112, 0.00552419842681697, 0.00552425240071233, 0.00552425130789113, 0.00552421996728821, 0.00552419906002004, 0.00552419863269928, 0.00552420973992917, 0.00552422121667506, 0.00552422703430166, 0.00552422664042506, 0.00552422261539852, 0.00552421821785496, 0.00552421579600066, 0.00552421618135046, 0.00552421882640743, 0.00552422235509896, 0.00552422522530461, 0.00552422628432136, 0.00552422509323042, 0.00552422198492785, 0.00552421789175962, 0.00552421402581165, 0.00552421151530662, 0.0055242110953993, 0.00552421292585057
flux1:, 0.654547565960611, 0.00576785283159922, 0.00576785136743794, 0.00576785188275695, 0.00576785418847326, 0.00576785757887396, 0.00576786101072746, 0.00576786339847762, 0.00576786395517463, 0.00576786248454197, 0.00576785952538513, 0.00576785627019032, 0.00576785422641931, 0.00576785465920211, 0.00576785794168418, 0.00576786303314764, 0.00576786738531158, 0.00576786760607916, 0.00576786111366212, 0.00576784864947117, 0.00576783663623587, 0.0057678367326741, 0.00576785814258008, 0.00576789027514676, 0.00576789091876391, 0.00576783479205261, 0.00576783206997847, 0.00576792828443674, 0.00576777788360642, 0.00576795731868253, 0.00576783703248086, 0.00576776762635805, 0.00576783703248086, 0.00576795731868253, 0.00576777788360641, 0.00576792828443674, 0.00576783206997847, 0.00576783479205261, 0.00576789091876391, 0.00576789027514676, 0.00576785814258008, 0.0057678367326741, 0.00576783663623587, 0.00576784864947117, 0.00576786111366212, 0.00576786760607916, 0.00576786738531158, 0.00576786303314764, 0.00576785794168418, 0.00576785465920211, 0.00576785422641931, 0.00576785627019032, 0.00576785952538513, 0.00576786248454197, 0.00576786395517463, 0.00576786339847762, 0.00576786101072746, 0.00576785757887396, 0.00576785418847326, 0.00576785188275695, 0.00576785136743793, 0.00576785283159922
flux1:, 0.654810014864364, 0.00601692003834434, 0.00601691896851182, 0.00601691955086753, 0.0060169215717679, 0.0060169243696495, 0.00601692700825433, 0.00601692855367733, 0.00601692838779508, 0.00601692646809649, 0.0060169234406841, 0.00601692053390376, 0.00601691920592531, 0.00601692058838787, 0.00601692485410954, 0.00601693072910666, 0.00601693544800266, 0.00601693547904939, 0.00601692824513529, 0.00601691469356383, 0.00601690166400165, 0.00601690133015523, 0.00601692316556327, 0.00601695603203407, 0.00601695618005684, 0.00601689789363138, 0.00601689603387976, 0.00601699684484584, 0.00601684066405942, 0.00601702864435516, 0.00601690362364951, 0.00601683131422967, 0.00601690362364951, 0.00601702864435516, 0.00601684066405943, 0.00601699684484584, 0.00601689603387976, 0.00601689789363138, 0.00601695618005684, 0.00601695603203407, 0.00601692316556326, 0.00601690133015523, 0.00601690166400165, 0.00601691469356383, 0.00601692824513529, 0.00601693547904939, 0.00601693544800266, 0.00601693072910666, 0.00601692485410954, 0.00601692058838787, 0.00601691920592531, 0.00601692053390376, 0.0060169234406841, 0.00601692646809649, 0.00601692838779508, 0.00601692855367732, 0.00601692700825433, 0.00601692436964949, 0.0060169215717679, 0.00601691955086753, 0.00601691896851182, 0.00601692003834434
flux1:, 0.655072463768117, 0.00627119946999306, 0.00627119880696328, 0.00627119941684458, 0.00627120106829883, 0.00627120315934811, 0.00627120488192948, 0.00627120547684817, 0.00627120451532291, 0.00627120212259737, 0.00627119905673222, 0.00627119657622402, 0.00627119607484825, 0.00627119852913509, 0.00627120388772577, 0.00627121062218469, 0.0062712157360394, 0.00627121555421541, 0.00627120751181113, 0.00627119277881973, 0.00627117863302218, 0.00627117778148618, 0.00627119997558327, 0.00627123352455008, 0.00627123313417063, 0.00627117268288647, 0.00627117180183223, 0.00627127738020361, 0.00627111539606591, 0.00627131219507825, 0.00627118240043826, 0.00627110714360794, 0.00627118240043826, 0.00627131219507825, 0.00627111539606591, 0.00627127738020361, 0.00627117180183224, 0.00627117268288646, 0.00627123313417062, 0.00627123352455008, 0.00627119997558327, 0.00627117778148618, 0.00627117863302218, 0.00627119277881973, 0.00627120751181113, 0.00627121555421541, 0.0062712157360394, 0.00627121062218468, 0.00627120388772577, 0.00627119852913509, 0.00627119607484825, 0.00627119657622402, 0.00627119905673222, 0.00627120212259737, 0.0062712045153229, 0.00627120547684817, 0.00627120488192948, 0.00627120315934811, 0.00627120106829883, 0.00627119941684458, 0.00627119880696329, 0.00627119946999306
flux1:, 0.655334912671871, 0.006530452750501, 0.00653045249139732, 0.00653045308063454, 0.00653045427766166, 0.00653045555545358, 0.00653045625364664, 0.00653045580781284, 0.0065304539953553, 0.00653045111966075, 0.00653044805260258, 0.00653044607566517, 0.0065304465033136, 0.00653045013713681, 0.00653045668077775, 0.00653046433382574, 0.00653046985826666, 0.00653046943472621, 0.00653046051928222, 0.0065304445208228, 0.00653042917399473, 0.00653042773381496, 0.00653045023354903, 0.00653048442215792, 0.00653048345432459, 0.00653042083321317, 0.006530421039062, 0.00653053153696823, 0.00653036371657474, 0.00653056958628926, 0.00653043497328823, 0.00653035672405314, 0.00653043497328822, 0.00653056958628926, 0.00653036371657474, 0.00653053153696823, 0.006530421039062, 0.00653042083321317, 0.00653048345432459, 0.00653048442215792, 0.00653045023354903, 0.00653042773381495, 0.00653042917399473, 0.0065304445208228, 0.00653046051928222, 0.00653046943472621, 0.00653046985826666, 0.00653046433382574, 0.00653045668077775, 0.00653045013713681, 0.00653044650331359, 0.00653044607566517, 0.00653044805260258, 0.00653045111966075, 0.00653045399535529, 0.00653045580781283, 0.00653045625364664, 0.00653045555545359, 0.00653045427766166, 0.00653045308063454, 0.00653045249139731, 0.006530452750501
flux1:, 0.655597361575624, 0.00679441807923986, 0.00679441820717002, 0.00679441872233129, 0.00679441938441365, 0.00679441975576864, 0.00679441934056964, 0.00679441778535431, 0.0067944150862644, 0.00679441173134299, 0.00679440870542892, 0.00679440730483447, 0.00679440875070455, 0.00679441365249468, 0.00679442145189365, 0.00679443006333305, 0.00679443600077066, 0.00679443530232714, 0.00679442545478976, 0.00679440812098952, 0.00679439150801346, 0.00679438942883638, 0.00679441219797061, 0.00679444699345565, 0.00679444541276925, 0.00679438061531683, 0.00679438200464914, 0.00679449755087852, 0.00679432384808364, 0.00679453901445984, 0.00679439953162492, 0.00679431824350752, 0.00679439953162492, 0.00679453901445983, 0.00679432384808364, 0.00679449755087852, 0.00679438200464914, 0.00679438061531683, 0.00679444541276925, 0.00679444699345565, 0.0067944121979706, 0.00679438942883638, 0.00679439150801346, 0.00679440812098952, 0.00679442545478976, 0.00679443530232714, 0.00679443600077066, 0.00679443006333304, 0.00679442145189365, 0.00679441365249468, 0.00679440875070455, 0.00679440730483447, 0.00679440870542892, 0.00679441173134299, 0.0067944150862644, 0.00679441778535431, 0.00679441934056964, 0.00679441975576864, 0.00679441938441365, 0.00679441872233129, 0.00679441820717002, 0.00679441807923987
flux1:, 0.655859810479377, 0.0070628102074346, 0.00706281069391667, 0.00706281108046631, 0.00706281113667889, 0.00706281052685694, 0.00706280893299513, 0.00706280622421747, 0.00706280262323512, 0.00706279880529809, 0.00706279586492594, 0.00706279510466039, 0.0070627976399734, 0.00706280387444451, 0.00706281297545084, 0.00706282256396026, 0.00706282890363053, 0.00706282789458267, 0.00706281706464839, 0.00706279834390752, 0.00706278042357604, 0.00706277767931157, 0.00706280070095515, 0.00706283608172884, 0.00706283385606236, 0.0070627668724193, 0.00706276952687455, 0.0070628902226239, 0.00706271057471281, 0.0070629352335526, 0.0070627908205917, 0.0070627064451308, 0.0070627908205917, 0.0070629352335526, 0.00706271057471281, 0.0070628902226239, 0.00706276952687455, 0.0070627668724193, 0.00706283385606236, 0.00706283608172885, 0.00706280070095515, 0.00706277767931157, 0.00706278042357604, 0.00706279834390752, 0.00706281706464839, 0.00706282789458268, 0.00706282890363054, 0.00706282256396026, 0.00706281297545085, 0.00706280387444451, 0.0070627976399734, 0.00706279510466039, 0.00706279586492593, 0.00706279880529809, 0.00706280262323512, 0.00706280622421747, 0.00706280893299513, 0.00706281052685694, 0.00706281113667889, 0.00706281108046631, 0.00706281069391667, 0.00706281020743459
flux1:, 0.65612225938313, 0.00733532051998483, 0.0073353213283554, 0.00733532153535387, 0.00733532092951848, 0.00733531928694799, 0.00733531647641427, 0.00733531259612819, 0.00733530809824619, 0.007335303843919, 0.0073353010320333, 0.00733530096295529, 0.00733530463652815, 0.00733531224088645, 0.00733532266192618, 0.00733533322408858, 0.00733533994276981, 0.00733533858712456, 0.00733532673655213, 0.00733530659936898, 0.00733528735808801, 0.00733528394991159, 0.00733530722840313, 0.00733534318464744, 0.00733534028450617, 0.00733527109971161, 0.00733527508295239, 0.00733540099807055, 0.00733521532300252, 0.00733544963635049, 0.0073353002227517, 0.00733521270913627, 0.0073353002227517, 0.00733544963635049, 0.00733521532300252, 0.00733540099807054, 0.00733527508295239, 0.00733527109971161, 0.00733534028450617, 0.00733534318464744, 0.00733530722840313, 0.00733528394991159, 0.00733528735808801, 0.00733530659936898, 0.00733532673655213, 0.00733533858712456, 0.00733533994276982, 0.00733533322408858, 0.00733532266192619, 0.00733531224088645, 0.00733530463652816, 0.00733530096295529, 0.0073353010320333, 0.00733530384391899, 0.00733530809824619, 0.00733531259612819, 0.00733531647641427, 0.00733531928694799, 0.00733532092951848, 0.00733532153535386, 0.0073353213283554, 0.00733532051998483
flux1:, 0.656384708286884, 0.00761161722644644, 0.00761161831606691, 0.00761161830113566, 0.00761161699668641, 0.00761161429692979, 0.00761161026143154, 0.00761160521853858, 0.00761159984776344, 0.00761159519128709, 0.00761159254555202, 0.00761159320120503, 0.00761159803559051, 0.00761160701659865, 0.00761161874707775, 0.00761163025730114, 0.00761163732067903, 0.0076116355846673, 0.00761162269048575, 0.00761160113281777, 0.00761158058759315, 0.0076115765461306, 0.00761160010817255, 0.00761163664189545, 0.00761163303955124, 0.00761156163186649, 0.00761156698696231, 0.00761169815685077, 0.00761150635123052, 0.00761175044444345, 0.00761159594853256, 0.00761150524340042, 0.00761159594853256, 0.00761175044444345, 0.00761150635123052, 0.00761169815685077, 0.00761156698696231, 0.00761156163186649, 0.00761163303955125, 0.00761163664189545, 0.00761160010817255, 0.0076115765461306, 0.00761158058759315, 0.00761160113281777, 0.00761162269048575, 0.0076116355846673, 0.00761163732067903, 0.00761163025730114, 0.00761161874707775, 0.00761160701659865, 0.00761159803559051, 0.00761159320120503, 0.00761159254555202, 0.00761159519128709, 0.00761159984776344, 0.00761160521853859, 0.00761161026143154, 0.00761161429692978, 0.00761161699668641, 0.00761161830113566, 0.00761161831606691, 0.00761161722644644
flux1:, 0.656647157190637, 0.00789134566436847, 0.0078913469953759, 0.0078913467296121, 0.00789134471385076, 0.00789134096253451, 0.00789133572469388, 0.00789132955431499, 0.00789132335142457, 0.00789131833126319, 0.00789131588014095, 0.00789131727296644, 0.007891323261395, 0.00789133359347604, 0.00789134659325995, 0.00789135900461037, 0.00789136636922998, 0.00789136422398434, 0.00789135028142314, 0.00789132732739792, 0.00789130552793438, 0.00789130091449973, 0.00789132480946949, 0.00789136193401608, 0.00789135760246434, 0.00789128394191354, 0.00789129068927773, 0.00789142711259792, 0.00789122905051324, 0.00789148301011802, 0.00789132333864861, 0.00789122938607426, 0.00789132333864861, 0.00789148301011802, 0.00789122905051325, 0.00789142711259791, 0.00789129068927773, 0.00789128394191354, 0.00789135760246434, 0.00789136193401608, 0.00789132480946949, 0.00789130091449973, 0.00789130552793438, 0.00789132732739792, 0.00789135028142314, 0.00789136422398434, 0.00789136636922998, 0.00789135900461037, 0.00789134659325995, 0.00789133359347604, 0.007891323261395, 0.00789131727296644, 0.00789131588014095, 0.0078913183312632, 0.00789132335142457, 0.00789132955431498, 0.00789133572469388, 0.00789134096253451, 0.00789134471385076, 0.0078913467296121, 0.00789134699537591, 0.00789134566436848
flux1:, 0.65690960609439, 0.00817412871754523, 0.00817413025584024, 0.00817412972834427, 0.00817412701577833, 0.00817412225025813, 0.00817411586343411, 0.00817410862504129, 0.00817410164445213, 0.008174096299504, 0.00817409405848167, 0.00817409617667878, 0.00817410328101233, 0.00817411490553651, 0.00817412910556661, 0.00817414235148917, 0.0081741499671939, 0.00817414739143749, 0.00817413241640343, 0.00817410812020665, 0.00817408514997529, 0.00817408005676303, 0.00817410435615902, 0.00817414209519142, 0.0081741370069933, 0.00817406105421006, 0.00817406919021143, 0.00817421082752733, 0.00817400636036594, 0.00817427023280318, 0.008174105281136, 0.00817400802282718, 0.008174105281136, 0.00817427023280319, 0.00817400636036594, 0.00817421082752733, 0.00817406919021142, 0.00817406105421005, 0.0081741370069933, 0.00817414209519142, 0.00817410435615902, 0.00817408005676303, 0.00817408514997529, 0.00817410812020665, 0.00817413241640344, 0.00817414739143749, 0.0081741499671939, 0.00817414235148917, 0.0081741291055666, 0.00817411490553651, 0.00817410328101233, 0.00817409617667878, 0.00817409405848167, 0.008174096299504, 0.00817410164445212, 0.00817410862504128, 0.00817411586343411, 0.00817412225025813, 0.00817412701577833, 0.00817412972834427, 0.00817413025584024, 0.00817412871754523
flux1:, 0.657172054998143, 0.0084595673510812, 0.00845956907320719, 0.00845956829488722, 0.00845956492937785, 0.00845955921896915, 0.00845955176565745, 0.00845954354003936, 0.00845953584595637, 0.00845953021160311, 0.00845952817982196, 0.00845953098508486, 0.00845953913495496, 0.00845955196080308, 0.00845956726485656, 0.0084595812617131, 0.00845958907443977, 0.00845958605702156, 0.00845957008795207, 0.00845954453474374, 0.00845952051090836, 0.00845951506008164, 0.0084595398560974, 0.00845957824208193, 0.00845957236816529, 0.00845949407363918, 0.00845950356999283, 0.00845965034344967, 0.00845943930077761, 0.00845971309209888, 0.00845954274500853, 0.00845944212072354, 0.00845954274500852, 0.00845971309209888, 0.00845943930077761, 0.00845965034344967, 0.00845950356999283, 0.00845949407363918, 0.00845957236816529, 0.00845957824208193, 0.0084595398560974, 0.00845951506008164, 0.00845952051090836, 0.00845954453474374, 0.00845957008795207, 0.00845958605702156, 0.00845958907443977, 0.00845958126171309, 0.00845956726485656, 0.00845955196080308, 0.00845953913495496, 0.00845953098508486, 0.00845952817982196, 0.00845953021160311, 0.00845953584595637, 0.00845954354003936, 0.00845955176565745, 0.00845955921896914, 0.00845956492937786, 0.00845956829488722, 0.00845956907320719, 0.0084595673510812
flux1:, 0.657434503901897, 0.00874724126446574, 0.0087472431620186, 0.00874724216835843, 0.00874723822386041, 0.00874723166853994, 0.00874722325738389, 0.00874721414259162, 0.00874720580466433, 0.00874719990891789, 0.00874719806645491, 0.00874720149278827, 0.00874721058604358, 0.00874722449148271, 0.00874724077902804, 0.00874725542933454, 0.0087472633841073, 0.00874725992621401, 0.00874724302515357, 0.00874721633089523, 0.00874719140302944, 0.00874718574468812, 0.00874721114794367, 0.0087472502202087, 0.00874724352870858, 0.0087471628325171, 0.00874717363653383, 0.00874732543064061, 0.00874710762218809, 0.00874739129874357, 0.00874721543186821, 0.00874711138005846, 0.00874721543186821, 0.00874739129874357, 0.00874710762218808, 0.00874732543064061, 0.00874717363653383, 0.00874716283251709, 0.00874724352870858, 0.0087472502202087, 0.00874721114794367, 0.00874718574468812, 0.00874719140302944, 0.00874721633089523, 0.00874724302515358, 0.00874725992621402, 0.00874726338410731, 0.00874725542933454, 0.00874724077902804, 0.00874722449148271, 0.00874721058604358, 0.00874720149278827, 0.00874719806645491, 0.00874719990891789, 0.00874720580466433, 0.00874721414259161, 0.00874722325738389, 0.00874723166853994, 0.00874723822386041, 0.00874724216835843, 0.0087472431620186, 0.00874724126446574
flux1:, 0.65769695280565, 0.00903670966313896, 0.00903671174635542, 0.00903671059887822, 0.00903670617862556, 0.00903669890619336, 0.0090366896677216, 0.00903667977420574, 0.00903667086295633, 0.00903666472297376, 0.00903666302900538, 0.00903666698277508, 0.00903667688730344, 0.00903669172314898, 0.00903670885319244, 0.00903672404940148, 0.00903673209334805, 0.00903672821022799, 0.00903671046299828, 0.00903668277311389, 0.00903665712068893, 0.0090366514297467, 0.00903667756624382, 0.00903671736869267, 0.00903670982391555, 0.00903662665601145, 0.00903663869175736, 0.0090367953553032, 0.00903657057406343, 0.00903686406418198, 0.0090366825461079, 0.00903657500478147, 0.0090366825461079, 0.00903686406418197, 0.00903657057406344, 0.0090367953553032, 0.00903663869175736, 0.00903662665601145, 0.00903670982391555, 0.00903671736869267, 0.00903667756624382, 0.0090366514297467, 0.00903665712068893, 0.00903668277311389, 0.00903671046299828, 0.00903672821022799, 0.00903673209334805, 0.00903672404940148, 0.00903670885319244, 0.00903669172314899, 0.00903667688730345, 0.00903666698277508, 0.00903666302900537, 0.00903666472297376, 0.00903667086295633, 0.00903667977420574, 0.0090366896677216, 0.00903669890619337, 0.00903670617862556, 0.00903671059887822, 0.00903671174635542, 0.00903670966313896
flux1:, 0.657959401709403, 0.00932751214829274, 0.00932751444849829, 0.00932751323472475, 0.00932750846880213, 0.0093275006305829, 0.00932749071186811, 0.00932748015707504, 0.00932747073938779, 0.00932746435861636, 0.00932746275065985, 0.00932746711198019, 0.00932747766890589, 0.00932749326287949, 0.00932751107864702, 0.00932752670728622, 0.00932753479249195, 0.00932753051454011, 0.00932751202990866, 0.00932748351674883, 0.00932745734542106, 0.00932745181746824, 0.00932747882487034, 0.00932751940345101, 0.00932751096504634, 0.00932742524615233, 0.00932743841653667, 0.00932759976562928, 0.00932736779203427, 0.00932767098866035, 0.00932748368360905, 0.00932737259140233, 0.00932748368360905, 0.00932767098866035, 0.00932736779203427, 0.00932759976562928, 0.00932743841653667, 0.00932742524615234, 0.00932751096504634, 0.00932751940345101, 0.00932747882487034, 0.00932745181746825, 0.00932745734542106, 0.00932748351674883, 0.00932751202990866, 0.00932753051454011, 0.00932753479249195, 0.00932752670728622, 0.00932751107864702, 0.00932749326287949, 0.00932747766890588, 0.0093274671119802, 0.00932746275065986, 0.00932746435861636, 0.0093274707393878, 0.00932748015707504, 0.00932749071186811, 0.0093275006305829, 0.00932750846880213, 0.00932751323472475, 0.00932751444849829, 0.00932751214829274
flux1:, 0.658221850613157, 0.00961916972390901, 0.00961917229456515, 0.00961917112634855, 0.00961916616768223, 0.0096191579329354, 0.00961914749143819, 0.0096191363941741, 0.00961912652914467, 0.00961911989533719, 0.0096191182897147, 0.00961912291520861, 0.00961913394339619, 0.00961915010552703, 0.00961916843977998, 0.00961918438573545, 0.00961919247175145, 0.0096191878448281, 0.00961916875262179, 0.00961913961175087, 0.00961911314853177, 0.00961910799480414, 0.00961913601817221, 0.00961917741822009, 0.00961916804063646, 0.00961907968377607, 0.00961909387354909, 0.00961925969572084, 0.00961902030281374, 0.0096193330670303, 0.00961913983809078, 0.0096190251355274, 0.00961913983809079, 0.0096193330670303, 0.00961902030281374, 0.00961925969572084, 0.00961909387354909, 0.00961907968377608, 0.00961916804063646, 0.00961917741822009, 0.00961913601817221, 0.00961910799480414, 0.00961911314853177, 0.00961913961175086, 0.00961916875262179, 0.0096191878448281, 0.00961919247175146, 0.00961918438573545, 0.00961916843977998, 0.00961915010552703, 0.00961913394339619, 0.00961912291520862, 0.0096191182897147, 0.00961911989533719, 0.00961912652914467, 0.0096191363941741, 0.00961914749143819, 0.0096191579329354, 0.00961916616768223, 0.00961917112634855, 0.00961917229456515, 0.00961916972390901
flux1:, 0.65848429951691, 0.00991118591928976, 0.00991118883545803, 0.00991118784567584, 0.00991118286457721, 0.00991117441386691, 0.00991116361078659, 0.00991115208568118, 0.00991114182111374, 0.00991113490541233, 0.00991113319902254, 0.00991113792591978, 0.00991114922764545, 0.00991116575650608, 0.00991118443725201, 0.00991120058797309, 0.00991120864380681, 0.00991120372869672, 0.00991118417685247, 0.00991115462223256, 0.00991112810967293, 0.00991112355128896, 0.00991115273843215, 0.00991119500200823, 0.00991118463430117, 0.00991109354696757, 0.0099111086265735, 0.0099112786858567, 0.00991103164533909, 0.00991135381066941, 0.00991115452349536, 0.0099110361544026, 0.00991115452349536, 0.00991135381066941, 0.00991103164533909, 0.0099112786858567, 0.0099111086265735, 0.00991109354696757, 0.00991118463430117, 0.00991119500200823, 0.00991115273843215, 0.00991112355128896, 0.00991112810967293, 0.00991115462223256, 0.00991118417685247, 0.00991120372869672, 0.00991120864380681, 0.00991120058797309, 0.00991118443725201, 0.00991116575650608, 0.00991114922764545, 0.00991113792591977, 0.00991113319902254, 0.00991113490541232, 0.00991114182111373, 0.00991115208568119, 0.00991116361078659, 0.00991117441386691, 0.00991118286457721, 0.00991118784567584, 0.00991118883545804, 0.00991118591928976
flux1:, 0.658746748420663, 0.0102030480245944, 0.0102030513807317, 0.0102030507184168, 0.0102030458959044, 0.0102030374137534, 0.0102030264072459, 0.0102030145596529, 0.0102030039294628, 0.010202996686695, 0.0102029947601057, 0.0102029994115699, 0.0102030107791575, 0.0102030274686768, 0.0102030463250126, 0.0102030625744141, 0.0102030705798533, 0.0102030654508112, 0.0102030456014085, 0.0102030158596059, 0.0102029895491755, 0.0102029858108393, 0.010203016307457, 0.0102030594708073, 0.0102030480568505, 0.0102029541437875, 0.0102029699739787, 0.0102031440168108, 0.010202889105803, 0.0102032204831519, 0.0102030150100223, 0.0102028929230678, 0.0102030150100223, 0.0102032204831519, 0.010202889105803, 0.0102031440168108, 0.0102029699739787, 0.0102029541437875, 0.0102030480568505, 0.0102030594708073, 0.010203016307457, 0.0102029858108393, 0.0102029895491754, 0.0102030158596059, 0.0102030456014085, 0.0102030654508112, 0.0102030705798533, 0.0102030625744141, 0.0102030463250126, 0.0102030274686768, 0.0102030107791575, 0.0102029994115699, 0.0102029947601057, 0.010202996686695, 0.0102030039294628, 0.0102030145596529, 0.0102030264072459, 0.0102030374137534, 0.0102030458959044, 0.0102030507184168, 0.0102030513807317, 0.0102030480245944
flux1:, 0.659009197324416, 0.0104942284361598, 0.0104942323422672, 0.0104942321663658, 0.0104942276865783, 0.0104942193537839, 0.010494208292426, 0.0104941962140786, 0.0104941852368122, 0.0104941776070758, 0.010494175328875, 0.0104941797203793, 0.0104941909435384, 0.0104942075900973, 0.0104942264579097, 0.0104942427097605, 0.0104942506559155, 0.0104942453982905, 0.0104942254226612, 0.0104941957262522, 0.0104941698711357, 0.010494167174532, 0.0104941991193367, 0.0104942432105932, 0.0104942306897265, 0.0104941338562654, 0.010494150293348, 0.0104943280551291, 0.0104940650634471, 0.010494405446514, 0.0104941936706375, 0.0104940678209439, 0.0104941936706375, 0.010494405446514, 0.0104940650634471, 0.0104943280551291, 0.010494150293348, 0.0104941338562654, 0.0104942306897265, 0.0104942432105932, 0.0104941991193367, 0.010494167174532, 0.0104941698711357, 0.0104941957262522, 0.0104942254226612, 0.0104942453982905, 0.0104942506559155, 0.0104942427097605, 0.0104942264579097, 0.0104942075900973, 0.0104941909435384, 0.0104941797203793, 0.010494175328875, 0.0104941776070758, 0.0104941852368122, 0.0104941962140786, 0.010494208292426, 0.0104942193537839, 0.0104942276865783, 0.0104942321663658, 0.0104942323422672, 0.0104942284361598
flux1:, 0.65927164622817, 0.0107841861076537, 0.0107841906839116, 0.0107841911559529, 0.0107841871980343, 0.0107841791840579, 0.0107841682009337, 0.0107841559666354, 0.0107841446452546, 0.0107841365567903, 0.0107841337890574, 0.0107841377355609, 0.0107841486091193, 0.0107841650186135, 0.0107841837458645, 0.010784199916476, 0.0107842078054641, 0.0107842025124465, 0.0107841825855084, 0.0107841531659065, 0.0107841280134719, 0.0107841265705967, 0.0107841600906108, 0.0107842051278435, 0.0107841914359695, 0.0107840915918361, 0.0107841084933852, 0.0107842897054765, 0.0107840184431996, 0.0107843676141733, 0.0107841494341022, 0.0107840197848912, 0.0107841494341022, 0.0107843676141733, 0.0107840184431996, 0.0107842897054764, 0.0107841084933852, 0.0107840915918361, 0.0107841914359695, 0.0107842051278435, 0.0107841600906108, 0.0107841265705967, 0.0107841280134719, 0.0107841531659065, 0.0107841825855084, 0.0107842025124465, 0.0107842078054641, 0.010784199916476, 0.0107841837458645, 0.0107841650186135, 0.0107841486091193, 0.0107841377355609, 0.0107841337890574, 0.0107841365567903, 0.0107841446452546, 0.0107841559666354, 0.0107841682009337, 0.0107841791840579, 0.0107841871980343, 0.0107841911559529, 0.0107841906839116, 0.0107841861076537
flux1:, 0.659534095131923, 0.011072368102403, 0.0110723734725358, 0.0110723747485812, 0.0110723714784689, 0.0110723639343203, 0.0110723531420748, 0.0110723408076509, 0.0110723291306546, 0.0110723205039263, 0.0110723171086104, 0.0110723204322334, 0.0110723307639223, 0.0110723467584695, 0.011072365209812, 0.011072381229876, 0.0110723890736216, 0.0110723838422046, 0.0110723641362145, 0.011072335216176, 0.0110723110003939, 0.0110723110070743, 0.0110723462132885, 0.0110723922030034, 0.0110723772741187, 0.0110722743375973, 0.0110722915684496, 0.0110724759653774, 0.0110721962704606, 0.0110725540057887, 0.0110723293397994, 0.0110721958640143, 0.0110723293397994, 0.0110725540057887, 0.0110721962704606, 0.0110724759653774, 0.0110722915684496, 0.0110722743375973, 0.0110723772741187, 0.0110723922030034, 0.0110723462132885, 0.0110723110070743, 0.0110723110003939, 0.011072335216176, 0.0110723641362145, 0.0110723838422046, 0.0110723890736216, 0.011072381229876, 0.011072365209812, 0.0110723467584695, 0.0110723307639223, 0.0110723204322334, 0.0110723171086104, 0.0110723205039263, 0.0110723291306546, 0.0110723408076509, 0.0110723531420748, 0.0110723639343203, 0.0110723714784689, 0.0110723747485812, 0.0110723734725358, 0.011072368102403
flux1:, 0.659796544035676, 0.0113582112415332, 0.0113582175252438, 0.0113582197475508, 0.0113582173101186, 0.0113582103621399, 0.0113581998492988, 0.011358187450956, 0.0113581753948284, 0.0113581661476499, 0.0113581619935777, 0.0113581645314295, 0.0113581741493663, 0.0113581895733443, 0.0113582076338443, 0.0113582234493164, 0.0113582312674903, 0.0113582261937908, 0.0113582068717492, 0.0113581786578448, 0.0113581555919493, 0.0113581572218055, 0.0113581942053722, 0.011358241141526, 0.0113582249096496, 0.0113581188119665, 0.0113581362502786, 0.0113583235768886, 0.011358035322559, 0.0113584013985782, 0.0113581701888703, 0.0113580328707243, 0.0113581701888703, 0.0113584013985782, 0.011358035322559, 0.0113583235768886, 0.0113581362502786, 0.0113581188119666, 0.0113582249096496, 0.011358241141526, 0.0113581942053722, 0.0113581572218055, 0.0113581555919493, 0.0113581786578448, 0.0113582068717492, 0.0113582261937909, 0.0113582312674903, 0.0113582234493164, 0.0113582076338443, 0.0113581895733443, 0.0113581741493663, 0.0113581645314295, 0.0113581619935777, 0.0113581661476499, 0.0113581753948284, 0.011358187450956, 0.0113581998492988, 0.0113582103621399, 0.0113582173101186, 0.0113582197475508, 0.0113582175252438, 0.0113582112415332
flux1:, 0.660058992939429, 0.0116411438418809, 0.011641151146776, 0.0116411544356457, 0.0116411529476548, 0.0116411466925659, 0.0116411365213457, 0.0116411240765056, 0.0116411116093929, 0.0116411016628654, 0.0116410966330492, 0.0116410982448388, 0.0116411070043516, 0.0116411217294829, 0.01164113930727, 0.0116411548792458, 0.0116411626964215, 0.011641157870547, 0.0116411390795216, 0.0116411117548738, 0.0116410900245562, 0.0116410934236406, 0.011641132252755, 0.0116411801163343, 0.0116411625177723, 0.0116410532075392, 0.0116410707506832, 0.0116412607689834, 0.0116409638706597, 0.0116413380688703, 0.0116411002854375, 0.0116409591218364, 0.0116411002854375, 0.0116413380688703, 0.0116409638706597, 0.0116412607689834, 0.0116410707506832, 0.0116410532075392, 0.0116411625177723, 0.0116411801163343, 0.011641132252755, 0.0116410934236406, 0.0116410900245562, 0.0116411117548738, 0.0116411390795216, 0.011641157870547, 0.0116411626964215, 0.0116411548792458, 0.01164113930727, 0.0116411217294829, 0.0116411070043516, 0.0116410982448388, 0.0116410966330492, 0.0116411016628654, 0.0116411116093929, 0.0116411240765056, 0.0116411365213457, 0.0116411466925659, 0.0116411529476548, 0.0116411544356457, 0.011641151146776, 0.0116411438418809
flux1:, 0.660321441843183, 0.0119205875369667, 0.0119205959504488, 0.0119206003967429, 0.0119205999410166, 0.0119205944425185, 0.0119205846482672, 0.0119205721578446, 0.0119205592442777, 0.0119205485292394, 0.0119205425281171, 0.0119205431031691, 0.0119205508926334, 0.0119205648218718, 0.0119205818495933, 0.0119205971531849, 0.0119206049953388, 0.0119206004960258, 0.0119205823606795, 0.0119205560782693, 0.0119205358356822, 0.0119205411180118, 0.0119205818356035, 0.0119206305947858, 0.0119206115706444, 0.0119204990181896, 0.011920516588255, 0.0119207090836852, 0.0119204035051642, 0.0119207856169439, 0.0119205412609762, 0.0119203962627657, 0.0119205412609762, 0.0119207856169439, 0.0119204035051642, 0.0119207090836852, 0.011920516588255, 0.0119204990181896, 0.0119206115706444, 0.0119206305947858, 0.0119205818356035, 0.0119205411180118, 0.0119205358356822, 0.0119205560782693, 0.0119205823606795, 0.0119206004960258, 0.0119206049953388, 0.0119205971531849, 0.0119205818495934, 0.0119205648218718, 0.0119205508926334, 0.0119205431031691, 0.0119205425281171, 0.0119205485292394, 0.0119205592442777, 0.0119205721578446, 0.0119205846482672, 0.0119205944425185, 0.0119205999410166, 0.0119206003967429, 0.0119205959504488, 0.0119205875369667
flux1:, 0.660583890746936, 0.0121959591736752, 0.0121959687553058, 0.0121959744140944, 0.0121959750352757, 0.0121959703224224, 0.0121959609147308, 0.0121959483667335, 0.0121959349731393, 0.0121959234367772, 0.0121959163970022, 0.0121959158603152, 0.0121959226057065, 0.0121959356757415, 0.0121959521107595, 0.0121959671330355, 0.0121959750235661, 0.0121959709128434, 0.0121959535294595, 0.0121959284062951, 0.0121959097651179, 0.0121959170092793, 0.0121959596316022, 0.0121960092424876, 0.0121959887413314, 0.0121958729427383, 0.012195890491408, 0.012196085278289, 0.0121957710369614, 0.0121961608675257, 0.0121959099742166, 0.0121957611672093, 0.0121959099742166, 0.0121961608675257, 0.0121957710369614, 0.012196085278289, 0.0121958904914079, 0.0121958729427383, 0.0121959887413314, 0.0121960092424876, 0.0121959596316022, 0.0121959170092793, 0.0121959097651179, 0.0121959284062951, 0.0121959535294595, 0.0121959709128434, 0.0121959750235661, 0.0121959671330355, 0.0121959521107595, 0.0121959356757415, 0.0121959226057065, 0.0121959158603152, 0.0121959163970022, 0.0121959234367772, 0.0121959349731393, 0.0121959483667335, 0.0121959609147308, 0.0121959703224224, 0.0121959750352757, 0.0121959744140944, 0.0121959687553058, 0.0121959591736752
flux1:, 0.660846339650689, 0.012466672776658, 0.0124666835514891, 0.0124666904372416, 0.0124666921394096, 0.0124666882068554, 0.0124666791722766, 0.0124666665465148, 0.0124666526471932, 0.0124666402594387, 0.0124666321478375, 0.0124666304648559, 0.0124666361327849, 0.012466648315042, 0.0124666641383795, 0.0124666788754916, 0.0124666868309695, 0.0124666831491155, 0.0124666665804078, 0.0124666426928213, 0.0124666257246016, 0.0124666349715665, 0.0124666794877361, 0.012466729895608, 0.0124667078761416, 0.0124665888568116, 0.0124666063693986, 0.0124668032953338, 0.0124664804662177, 0.0124668778376636, 0.012466620478311, 0.0124664679040546, 0.012466620478311, 0.0124668778376636, 0.0124664804662177, 0.0124668032953338, 0.0124666063693986, 0.0124665888568116, 0.0124667078761416, 0.012466729895608, 0.0124666794877361, 0.0124666349715665, 0.0124666257246016, 0.0124666426928213, 0.0124666665804078, 0.0124666831491154, 0.0124666868309695, 0.0124666788754916, 0.0124666641383795, 0.012466648315042, 0.0124666361327849, 0.0124666304648559, 0.0124666321478375, 0.0124666402594387, 0.0124666526471932, 0.0124666665465148, 0.0124666791722766, 0.0124666882068554, 0.0124666921394096, 0.0124666904372416, 0.0124666835514891, 0.012466672776658
flux1:, 0.661108788554442, 0.0127321415718697, 0.0127321535252034, 0.0127321616088578, 0.0127321643551725, 0.0127321611652917, 0.0127321524715045, 0.0127321397451181, 0.012732125328317, 0.012732112087636, 0.0127321029099803, 0.0127321000898038, 0.0127321046888651, 0.0127321159889612, 0.0127321312030711, 0.0127321456567387, 0.0127321536826283, 0.0127321504436942, 0.012732134714669, 0.0127321120949706, 0.0127320968269079, 0.0127321080791471, 0.0127321544516313, 0.0127322055926776, 0.0127321820263186, 0.0127320598438866, 0.012732077342336, 0.012732276291372, 0.0127319450097909, 0.0127323497630865, 0.0127320860463996, 0.012731929762656, 0.0127320860463996, 0.0127323497630865, 0.0127319450097909, 0.012732276291372, 0.012732077342336, 0.0127320598438865, 0.0127321820263186, 0.0127322055926776, 0.0127321544516313, 0.0127321080791471, 0.0127320968269079, 0.0127321120949706, 0.012732134714669, 0.0127321504436942, 0.0127321536826283, 0.0127321456567387, 0.0127321312030711, 0.0127321159889612, 0.0127321046888651, 0.0127321000898038, 0.0127321029099803, 0.012732112087636, 0.012732125328317, 0.0127321397451181, 0.0127321524715045, 0.0127321611652917, 0.0127321643551725, 0.0127321616088578, 0.0127321535252034, 0.0127321415718697
flux1:, 0.661371237458196, 0.0129917800600683, 0.0129917931340337, 0.0129918023421749, 0.0129918060566051, 0.0129918035433666, 0.012991795144523, 0.012991782297973, 0.0129917673716686, 0.0129917533098715, 0.012991743114156, 0.0129917392109807, 0.0129917427913311, 0.0129917532470169, 0.0129917678725144, 0.0129917820460832, 0.0129917901326927, 0.0129917873208529, 0.0129917724159541, 0.0129917510506222, 0.0129917374649028, 0.0129917506868347, 0.012991798852864, 0.0129918506562639, 0.0129918255294722, 0.0129917002759153, 0.0129917178206095, 0.012991918715004, 0.0129915791777756, 0.0129919911736019, 0.0129917212461519, 0.0129915613270653, 0.0129917212461519, 0.0129919911736018, 0.0129915791777756, 0.012991918715004, 0.0129917178206095, 0.0129917002759153, 0.0129918255294722, 0.0129918506562639, 0.012991798852864, 0.0129917506868347, 0.0129917374649028, 0.0129917510506222, 0.0129917724159541, 0.0129917873208529, 0.0129917901326927, 0.0129917820460832, 0.0129917678725144, 0.0129917532470169, 0.0129917427913311, 0.0129917392109807, 0.012991743114156, 0.0129917533098715, 0.0129917673716686, 0.012991782297973, 0.012991795144523, 0.0129918035433666, 0.0129918060566051, 0.0129918023421749, 0.0129917931340337, 0.0129917800600683
flux1:, 0.661633686361949, 0.0132450061305641, 0.0132450202228032, 0.0132450304390624, 0.0132450350101276, 0.0132450330844976, 0.0132450249274151, 0.0132450119505431, 0.0132449965475307, 0.0132449817332647, 0.0132449706112479, 0.0132449657239158, 0.0132449683750825, 0.0132449780527869, 0.0132449921243403, 0.0132450060186618, 0.0132450141375794, 0.0132450117045447, 0.0132449975662701, 0.0132449773957965, 0.0132449654305278, 0.01324498055028, 0.0132450304240993, 0.0132450828143622, 0.013245056130592, 0.013244927933397, 0.0132449456236425, 0.0132451484241345, 0.0132448008891911, 0.013245220007579, 0.0132449440533611, 0.0132447805893038, 0.0132449440533611, 0.013245220007579, 0.0132448008891911, 0.0132451484241345, 0.0132449456236425, 0.013244927933397, 0.013245056130592, 0.0132450828143622, 0.0132450304240993, 0.01324498055028, 0.0132449654305278, 0.0132449773957965, 0.0132449975662701, 0.0132450117045447, 0.0132450141375794, 0.0132450060186618, 0.0132449921243403, 0.013244978052787, 0.0132449683750825, 0.0132449657239158, 0.0132449706112479, 0.0132449817332647, 0.0132449965475307, 0.0132450119505431, 0.0132450249274151, 0.0132450330844976, 0.0132450350101276, 0.0132450304390624, 0.0132450202228032, 0.0132450061305641
flux1:, 0.661896135265702, 0.0134912432049915, 0.0134912581696238, 0.0134912692382789, 0.0134912745246121, 0.0134912730811617, 0.013491265111961, 0.0134912520097024, 0.013491236191629, 0.0134912207322698, 0.0134912088191174, 0.0134912030887445, 0.0134912049357534, 0.0134912139259137, 0.0134912274875404, 0.0134912410969363, 0.0134912491981993, 0.0134912470618895, 0.0134912335910045, 0.0134912145114484, 0.0134912040631728, 0.0134912209755824, 0.0134912724514337, 0.0134913253508606, 0.0134912971320104, 0.0134911661542958, 0.0134911841274137, 0.0134913888319465, 0.0134910336163596, 0.0134914597551152, 0.0134911779942176, 0.0134910110913137, 0.0134911779942176, 0.0134914597551152, 0.0134910336163596, 0.0134913888319465, 0.0134911841274137, 0.0134911661542958, 0.0134912971320104, 0.0134913253508606, 0.0134912724514337, 0.0134912209755824, 0.0134912040631728, 0.0134912145114484, 0.0134912335910045, 0.0134912470618895, 0.0134912491981993, 0.0134912410969363, 0.0134912274875404, 0.0134912139259137, 0.0134912049357534, 0.0134912030887445, 0.0134912088191174, 0.0134912207322698, 0.013491236191629, 0.0134912520097024, 0.013491265111961, 0.0134912730811617, 0.0134912745246121, 0.0134912692382789, 0.0134912581696238, 0.0134912432049915
flux1:, 0.662158584169456, 0.0137299224004053, 0.0137299380513075, 0.0137299497829325, 0.0137299556203606, 0.0137299545446763, 0.0137299467154287, 0.0137299335127735, 0.0137299173727861, 0.0137299014145278, 0.0137298888864924, 0.0137298824922392, 0.0137298836902382, 0.0137298921016648, 0.0137299052017116, 0.0137299185102905, 0.0137299265205063, 0.0137299245651295, 0.0137299116225421, 0.0137298934887732, 0.0137298844164787, 0.0137299029872019, 0.0137299559428921, 0.0137300092740242, 0.0137299795612775, 0.0137298460008018, 0.0137298644297972, 0.0137300710707016, 0.0137297085471406, 0.0137301416190943, 0.0137298543055052, 0.0137296840848417, 0.0137298543055052, 0.0137301416190943, 0.0137297085471406, 0.0137300710707016, 0.0137298644297972, 0.0137298460008018, 0.0137299795612775, 0.0137300092740242, 0.0137299559428921, 0.0137299029872019, 0.0137298844164787, 0.0137298934887732, 0.0137299116225421, 0.0137299245651295, 0.0137299265205063, 0.0137299185102905, 0.0137299052017116, 0.0137298921016648, 0.0137298836902382, 0.0137298824922392, 0.0137298888864924, 0.0137299014145278, 0.0137299173727861, 0.0137299335127735, 0.0137299467154287, 0.0137299545446763, 0.0137299556203606, 0.0137299497829325, 0.0137299380513075, 0.0137299224004053
flux1:, 0.662421033073209, 0.0139604847006022, 0.0139605008168962, 0.0139605129957797, 0.0139605192055203, 0.0139605183819603, 0.0139605106569005, 0.0139604974027287, 0.0139604810664858, 0.013960464792516, 0.013960451862685, 0.0139604450158312, 0.0139604457434613, 0.013960453697037, 0.0139604663831413, 0.0139604793617231, 0.013960487183321, 0.0139604852609442, 0.0139604726712322, 0.0139604553017735, 0.013960447432253, 0.0139604675028122, 0.0139605218036964, 0.0139605754916134, 0.0139605443455829, 0.0139604084326139, 0.0139604275224517, 0.013960636162157, 0.0139602667538681, 0.0139607066830331, 0.0139604141016426, 0.0139602406981902, 0.0139604141016426, 0.0139607066830331, 0.0139602667538681, 0.013960636162157, 0.0139604275224517, 0.0139604084326139, 0.0139605443455829, 0.0139605754916134, 0.0139605218036964, 0.0139604675028122, 0.013960447432253, 0.0139604553017735, 0.0139604726712322, 0.0139604852609442, 0.013960487183321, 0.0139604793617231, 0.0139604663831413, 0.013960453697037, 0.0139604457434613, 0.0139604450158312, 0.013960451862685, 0.013960464792516, 0.0139604810664858, 0.0139604974027287, 0.0139605106569005, 0.0139605183819603, 0.0139605192055203, 0.0139605129957797, 0.0139605008168962, 0.0139604847006022
flux1:, 0.662683481976962, 0.0141823831242054, 0.0141823994577097, 0.0141824118506517, 0.0141824182481551, 0.0141824175674713, 0.0141824099283489, 0.0141823966978279, 0.0141823803227049, 0.0141823639494549, 0.014182350861703, 0.0141823437982742, 0.0141823442501039, 0.0141823518721499, 0.0141823641864852, 0.014182376790359, 0.0141823843021004, 0.0141823822357312, 0.014182369792239, 0.0141823529755498, 0.0141823461099033, 0.014182367503458, 0.0141824230066549, 0.0141824769809928, 0.0141824444811116, 0.0141823064751729, 0.0141823264577435, 0.0141825371831392, 0.0141821613575871, 0.0141826080743521, 0.0141823105372392, 0.014182134098513, 0.0141823105372392, 0.0141826080743521, 0.0141821613575871, 0.0141825371831392, 0.0141823264577435, 0.0141823064751729, 0.0141824444811116, 0.0141824769809928, 0.0141824230066549, 0.014182367503458, 0.0141823461099033, 0.0141823529755498, 0.014182369792239, 0.0141823822357312, 0.0141823843021004, 0.014182376790359, 0.0141823641864852, 0.0141823518721499, 0.0141823442501039, 0.0141823437982742, 0.014182350861703, 0.0141823639494549, 0.0141823803227049, 0.0141823966978279, 0.0141824099283489, 0.0141824175674713, 0.014182418248155, 0.0141824118506517, 0.0141823994577097, 0.0141823831242054
flux1:, 0.662945930880715, 0.0143950848777833, 0.0143951011620571, 0.0143951135280649, 0.0143951199319845, 0.0143951192983287, 0.0143951117485227, 0.0143950986438318, 0.0143950824162549, 0.0143950661878197, 0.0143950532091971, 0.0143950461814689, 0.0143950465598586, 0.0143950539755182, 0.0143950659506064, 0.0143950781183082, 0.0143950851771202, 0.0143950827652457, 0.0143950702365974, 0.0143950537385715, 0.0143950476596005, 0.0143950701872011, 0.0143951267458459, 0.014395180942418, 0.0143951471855504, 0.0143950073711108, 0.014395028499021, 0.0143952414146496, 0.0143948596760106, 0.0143953131115356, 0.0143950109536526, 0.0143948316381538, 0.0143950109536526, 0.0143953131115356, 0.0143948596760106, 0.0143952414146496, 0.014395028499021, 0.0143950073711108, 0.0143951471855504, 0.014395180942418, 0.0143951267458459, 0.0143950701872011, 0.0143950476596005, 0.0143950537385715, 0.0143950702365974, 0.0143950827652457, 0.0143950851771202, 0.0143950781183082, 0.0143950659506064, 0.0143950539755182, 0.0143950465598586, 0.0143950461814689, 0.0143950532091971, 0.0143950661878197, 0.0143950824162548, 0.0143950986438318, 0.0143951117485227, 0.0143951192983287, 0.0143951199319845, 0.014395113528065, 0.0143951011620571, 0.0143950848777833
flux1:, 0.663208379784469, 0.0145980734820687, 0.0145980894425719, 0.0145981015429147, 0.0145981077836797, 0.0145981071205535, 0.0145980996876424, 0.0145980868368903, 0.0145980709678371, 0.014598055148765, 0.0145980425606404, 0.0145980358279055, 0.0145980363346944, 0.0145980436616799, 0.0145980553170264, 0.0145980669702665, 0.0145980734143997, 0.014598070436858, 0.0145980575746653, 0.0145980411470672, 0.0145980356272678, 0.0145980590943319, 0.0145981165616786, 0.0145981709236034, 0.0145981360218867, 0.0145979947030994, 0.0145980172424742, 0.0145982324627798, 0.0145978453435243, 0.0145983054235375, 0.0145979989979278, 0.0145978169734135, 0.0145979989979279, 0.0145983054235375, 0.0145978453435243, 0.0145982324627798, 0.0145980172424742, 0.0145979947030994, 0.0145981360218867, 0.0145981709236034, 0.0145981165616786, 0.0145980590943319, 0.0145980356272678, 0.0145980411470672, 0.0145980575746653, 0.014598070436858, 0.0145980734143997, 0.0145980669702665, 0.0145980553170264, 0.0145980436616799, 0.0145980363346944, 0.0145980358279055, 0.0145980425606404, 0.014598055148765, 0.0145980709678371, 0.0145980868368903, 0.0145980996876424, 0.0145981071205535, 0.0145981077836797, 0.0145981015429147, 0.0145980894425719, 0.0145980734820687
flux1:, 0.663470828688222, 0.0147908508592485, 0.0147908662240658, 0.0147908778321209, 0.0147908837596075, 0.0147908830143743, 0.01479087575095, 0.0147908633052571, 0.0147908480240752, 0.0147908328908203, 0.0147908209791679, 0.0147908147981922, 0.0147908156266107, 0.0147908229696392, 0.0147908343093961, 0.0147908453542063, 0.0147908510076423, 0.0147908472326353, 0.0147908337801201, 0.0147908171696366, 0.014790811979476, 0.0147908361922237, 0.014790894425416, 0.0147909489036837, 0.0147909129816435, 0.0147907704762872, 0.0147907946988108, 0.014791012339714, 0.0147906203915448, 0.0147910870297668, 0.0147907767024693, 0.014790592144104, 0.0147907767024693, 0.0147910870297668, 0.0147906203915448, 0.014791012339714, 0.0147907946988108, 0.0147907704762872, 0.0147909129816435, 0.0147909489036837, 0.014790894425416, 0.0147908361922237, 0.014790811979476, 0.0147908171696366, 0.0147908337801201, 0.0147908472326353, 0.0147908510076423, 0.0147908453542063, 0.0147908343093961, 0.0147908229696392, 0.0147908156266107, 0.0147908147981922, 0.0147908209791679, 0.0147908328908203, 0.0147908480240752, 0.0147908633052571, 0.01479087575095, 0.0147908830143743, 0.0147908837596075, 0.0147908778321209, 0.0147908662240658, 0.0147908508592485
flux1:, 0.663733277591975, 0.0149729393692816, 0.014972953879816, 0.0149729647901501, 0.0149729702799987, 0.0149729694266683, 0.0149729624092911, 0.0149729505381224, 0.014972936084917, 0.0149729219163307, 0.0149729109616024, 0.0149729055772145, 0.0149729069044109, 0.014972914350611, 0.0149729253624178, 0.0149729356915161, 0.0149729403694874, 0.0149729355614794, 0.014972921262686, 0.0149729042202413, 0.0149728991363906, 0.0149729239079782, 0.0149729827713308, 0.0149730373247673, 0.0149730005157914, 0.0149728571486005, 0.0149728833230603, 0.0149731034931553, 0.0149727072775987, 0.0149731803690389, 0.0149728665138403, 0.0149726796022863, 0.0149728665138403, 0.0149731803690389, 0.0149727072775987, 0.0149731034931553, 0.0149728833230603, 0.0149728571486005, 0.0149730005157914, 0.0149730373247673, 0.0149729827713308, 0.0149729239079782, 0.0149728991363906, 0.0149729042202413, 0.014972921262686, 0.0149729355614794, 0.0149729403694874, 0.0149729356915161, 0.0149729253624178, 0.014972914350611, 0.0149729069044109, 0.0149729055772145, 0.0149729109616024, 0.0149729219163307, 0.014972936084917, 0.0149729505381224, 0.0149729624092911, 0.0149729694266683, 0.0149729702799987, 0.0149729647901501, 0.014972953879816, 0.0149729393692816
flux1:, 0.663995726495728, 0.0151438837833084, 0.0151438972043437, 0.0151439072405145, 0.0151439121987282, 0.0151439112388314, 0.0151439045651398, 0.0151438934500863, 0.0151438800670217, 0.0151438671343194, 0.0151438574013712, 0.0151438530376243, 0.0151438550181574, 0.0151438626336777, 0.015143873288757, 0.0151438827850606, 0.0151438863004767, 0.0151438802286757, 0.0151438648379105, 0.0151438471278797, 0.0151438419410788, 0.0151438670971886, 0.0151439264648505, 0.0151439810594727, 0.0151439435017565, 0.0151437995973607, 0.0151438279809844, 0.0151440507726771, 0.0151436508516344, 0.0151441302660098, 0.0151438132592152, 0.0151436241787208, 0.0151438132592152, 0.0151441302660098, 0.0151436508516344, 0.0151440507726771, 0.0151438279809844, 0.0151437995973607, 0.0151439435017565, 0.0151439810594727, 0.0151439264648505, 0.0151438670971886, 0.0151438419410788, 0.0151438471278797, 0.0151438648379105, 0.0151438802286757, 0.0151438863004767, 0.0151438827850606, 0.015143873288757, 0.0151438626336777, 0.0151438550181574, 0.0151438530376243, 0.0151438574013712, 0.0151438671343194, 0.0151438800670217, 0.0151438934500863, 0.0151439045651398, 0.0151439112388314, 0.0151439121987282, 0.0151439072405145, 0.0151438972043437, 0.0151438837833084
flux1:, 0.664258175399482, 0.0153032531824195, 0.0153032653109859, 0.0153032743316294, 0.0153032786971938, 0.0153032776586855, 0.0153032714427943, 0.0153032612701014, 0.0153032491920316, 0.0153032377487112, 0.0153032294772559, 0.0153032263295708, 0.0153032290901713, 0.0153032369181462, 0.0153032471726627, 0.0153032557138073, 0.0153032578843271, 0.0153032503314065, 0.0153032336225298, 0.0153032150314862, 0.0153032095537346, 0.0153032349374104, 0.0153032946953095, 0.0153033493031004, 0.0153033111352099, 0.0153031670109249, 0.0153031978408144, 0.0153034233217276, 0.015303020248299, 0.0153035058238269, 0.0153031860392141, 0.0153029949757575, 0.0153031860392141, 0.0153035058238269, 0.015303020248299, 0.0153034233217276, 0.0153031978408144, 0.0153031670109249, 0.0153033111352099, 0.0153033493031004, 0.0153032946953095, 0.0153032349374103, 0.0153032095537346, 0.0153032150314862, 0.0153032336225298, 0.0153032503314065, 0.0153032578843271, 0.0153032557138073, 0.0153032471726627, 0.0153032369181462, 0.0153032290901713, 0.0153032263295708, 0.0153032294772559, 0.0153032377487112, 0.0153032491920316, 0.0153032612701014, 0.0153032714427943, 0.0153032776586855, 0.0153032786971938, 0.0153032743316294, 0.0153032653109859, 0.0153032531824195
flux1:, 0.664520624303235, 0.0154506427703766, 0.0154506534429233, 0.0154506613457953, 0.0154506650911858, 0.0154506640254431, 0.0154506583918751, 0.0154506493441007, 0.0154506387889979, 0.015450629061198, 0.0154506224572344, 0.0154506206858839, 0.0154506243217115, 0.0154506323816673, 0.0154506421792784, 0.0154506496429438, 0.0154506502983909, 0.015450641069087, 0.0154506228442785, 0.0154506031889289, 0.015450597259728, 0.0154506227352795, 0.0154506827822939, 0.015450737379456, 0.0154506987356785, 0.0154505546944034, 0.0154505881793736, 0.0154508163843375, 0.0154504106942203, 0.015450902232025, 0.0154505800361419, 0.0154503871756868, 0.0154505800361419, 0.015450902232025, 0.0154504106942203, 0.0154508163843375, 0.0154505881793736, 0.0154505546944034, 0.0154506987356785, 0.015450737379456, 0.0154506827822939, 0.0154506227352795, 0.015450597259728, 0.0154506031889289, 0.0154506228442784, 0.015450641069087, 0.0154506502983909, 0.0154506496429438, 0.0154506421792784, 0.0154506323816673, 0.0154506243217115, 0.0154506206858839, 0.0154506224572344, 0.015450629061198, 0.0154506387889979, 0.0154506493441007, 0.0154506583918752, 0.0154506640254431, 0.0154506650911858, 0.0154506613457952, 0.0154506534429233, 0.0154506427703766
flux1:, 0.664783073206988, 0.0155856755893062, 0.0155856846867868, 0.0155856914105565, 0.0155856945401311, 0.0155856935172358, 0.0155856885937301, 0.0155856808409816, 0.0155856720006525, 0.0155856641784266, 0.0155856594070469, 0.0155856591322682, 0.0155856637048133, 0.0155856719935124, 0.015585681268971, 0.0155856875387559, 0.0155856865285425, 0.0155856754577594, 0.0155856555553967, 0.0155856346893935, 0.0155856281808089, 0.0155856536366566, 0.0155857138849922, 0.0155857684497737, 0.0155857294554413, 0.0155855857789216, 0.0155856220920417, 0.0155858530159742, 0.0155854452197157, 0.0155859424790681, 0.0155856182270188, 0.0155854237539311, 0.0155856182270188, 0.0155859424790681, 0.0155854452197158, 0.0155858530159742, 0.0155856220920417, 0.0155855857789216, 0.0155857294554413, 0.0155857684497737, 0.0155857138849922, 0.0155856536366566, 0.0155856281808089, 0.0155856346893935, 0.0155856555553967, 0.0155856754577594, 0.0155856865285425, 0.0155856875387559, 0.015585681268971, 0.0155856719935124, 0.0155856637048133, 0.0155856591322682, 0.0155856594070468, 0.0155856641784266, 0.0155856720006525, 0.0155856808409816, 0.0155856885937301, 0.0155856935172358, 0.0155856945401311, 0.0155856914105565, 0.0155856846867868, 0.0155856755893062
flux1:, 0.665045522110741, 0.0157080041279277, 0.0157080115785312, 0.0157080171022629, 0.0157080196486757, 0.0157080187512809, 0.0157080146609007, 0.0157080083521353, 0.0157080013837148, 0.0157079956136524, 0.0157079927935622, 0.0157079940925012, 0.0157079996291898, 0.0157080081228291, 0.0157080168064334, 0.0157080217779846, 0.0157080189781971, 0.0157080059382625, 0.0157079842395854, 0.0157079620589495, 0.0157079548793146, 0.0157079802296973, 0.0157080406044968, 0.0157080951147051, 0.0157080558816886, 0.015707912824397, 0.0157079520965126, 0.0157081856884605, 0.0157077762648146, 0.0157082789593956, 0.0157079529912414, 0.0157077570869123, 0.0157079529912414, 0.0157082789593956, 0.0157077762648146, 0.0157081856884605, 0.0157079520965126, 0.015707912824397, 0.0157080558816886, 0.0157080951147051, 0.0157080406044968, 0.0157079802296973, 0.0157079548793146, 0.0157079620589495, 0.0157079842395854, 0.0157080059382625, 0.0157080189781971, 0.0157080217779846, 0.0157080168064334, 0.0157080081228292, 0.0157079996291898, 0.0157079940925012, 0.0157079927935622, 0.0157079956136524, 0.0157080013837148, 0.0157080083521353, 0.0157080146609007, 0.0157080187512809, 0.0157080196486757, 0.0157080171022629, 0.0157080115785312, 0.0157080041279277
flux1:, 0.665307971014495, 0.015817311812511, 0.0158173175919183, 0.0158173219323217, 0.0158173239512156, 0.0158173232673923, 0.0158173201204072, 0.0158173153752891, 0.0158173103939649, 0.0158173067735311, 0.0158173059735288, 0.0158173088791219, 0.0158173153745865, 0.0158173240321919, 0.015817332054823, 0.0158173356418989, 0.0158173309617036, 0.0158173158684472, 0.0158172923027299, 0.0158172687496795, 0.0158172608458243, 0.0158172860313426, 0.0158173464695883, 0.0158174008999307, 0.0158173615225002, 0.015817219306368, 0.0158172616208468, 0.0158174977794211, 0.0158170871700168, 0.0158175949653606, 0.0158172676032372, 0.0158170704449466, 0.0158172676032372, 0.0158175949653606, 0.0158170871700168, 0.0158174977794211, 0.0158172616208468, 0.015817219306368, 0.0158173615225002, 0.0158174008999307, 0.0158173464695883, 0.0158172860313426, 0.0158172608458243, 0.0158172687496795, 0.0158172923027299, 0.0158173158684472, 0.0158173309617036, 0.0158173356418989, 0.015817332054823, 0.0158173240321919, 0.0158173153745865, 0.0158173088791219, 0.0158173059735287, 0.0158173067735311, 0.0158173103939649, 0.0158173153752891, 0.0158173201204072, 0.0158173232673923, 0.0158173239512156, 0.0158173219323217, 0.0158173175919183, 0.0158173118125111
flux1:, 0.665570419918248, 0.0159133143714925, 0.0159133185006896, 0.015913321707359, 0.0159133232707057, 0.0159133228862325, 0.0159133207722712, 0.0159133176740603, 0.0159133147474276, 0.0159133133213011, 0.0159133145588618, 0.0159133190606609, 0.0159133264795577, 0.0159133352473442, 0.0159133425457968, 0.0159133446859372, 0.0159133380729837, 0.0159133208903579, 0.0159132954383709, 0.0159132705034201, 0.015913261861371, 0.0159132868483973, 0.0159133472972045, 0.015913401616608, 0.0159133621678474, 0.0159132209780528, 0.0159132663669587, 0.0159135049373457, 0.0159130935428245, 0.015913606055053, 0.0159132776010803, 0.0159130793611276, 0.0159132776010803, 0.015913606055053, 0.0159130935428245, 0.0159135049373457, 0.0159132663669587, 0.0159132209780528, 0.0159133621678474, 0.015913401616608, 0.0159133472972045, 0.0159132868483973, 0.015913261861371, 0.0159132705034201, 0.0159132954383709, 0.0159133208903579, 0.0159133380729837, 0.0159133446859372, 0.0159133425457968, 0.0159133352473442, 0.0159133264795576, 0.0159133190606609, 0.0159133145588618, 0.0159133133213011, 0.0159133147474276, 0.0159133176740603, 0.0159133207722712, 0.0159133228862325, 0.0159133232707057, 0.015913321707359, 0.0159133185006896, 0.0159133143714924
flux1:, 0.665832868822001, 0.0159957610654858, 0.0159957636063143, 0.0159957657553004, 0.0159957669438414, 0.0159957669344399, 0.015995765915406, 0.0159957645053003, 0.0159957636496609, 0.0159957644082523, 0.0159957676502547, 0.0159957736970996, 0.0159957819782627, 0.0159957907946822, 0.0159957973169676, 0.0159957979764533, 0.0159957894209945, 0.0159957701640161, 0.0159957428596339, 0.0159957165818957, 0.0159957072260612, 0.015995732005093, 0.0159957924195235, 0.0159958465885904, 0.0159958071175382, 0.0159956670995198, 0.0159957155413649, 0.0159959563140384, 0.0159955444917659, 0.0159960612876823, 0.0159957320227099, 0.0159955328678268, 0.0159957320227099, 0.0159960612876823, 0.0159955444917659, 0.0159959563140384, 0.015995715541365, 0.0159956670995198, 0.0159958071175382, 0.0159958465885903, 0.0159957924195235, 0.015995732005093, 0.0159957072260612, 0.0159957165818957, 0.0159957428596339, 0.0159957701640161, 0.0159957894209945, 0.0159957979764533, 0.0159957973169676, 0.0159957907946822, 0.0159957819782627, 0.0159957736970996, 0.0159957676502547, 0.0159957644082523, 0.0159957636496609, 0.0159957645053003, 0.015995765915406, 0.0159957669344399, 0.0159957669438413, 0.0159957657553004, 0.0159957636063143, 0.0159957610654858
flux1:, 0.666095317725754, 0.0160644357753021, 0.0160644368240674, 0.0160644380102254, 0.0160644389055224, 0.0160644393295464, 0.0160644394337493, 0.0160644397070311, 0.016064440885849, 0.0160644437660674, 0.0160644489315921, 0.0160644564359414, 0.0160644654976035, 0.0160644742987598, 0.0160644800090608, 0.0160644791868722, 0.0160644687243705, 0.0160644474602316, 0.0160644183901198, 0.0160643908558279, 0.0160643808467487, 0.0160644054298315, 0.0160644657703743, 0.0160645197391306, 0.0160644802687911, 0.0160643415266108, 0.0160643929457804, 0.0160646356569776, 0.0160642237203717, 0.0160647443189303, 0.0160644145021328, 0.0160642145931834, 0.0160644145021328, 0.0160647443189303, 0.0160642237203717, 0.0160646356569776, 0.0160643929457804, 0.0160643415266108, 0.0160644802687911, 0.0160645197391306, 0.0160644657703743, 0.0160644054298315, 0.0160643808467487, 0.0160643908558279, 0.0160644183901198, 0.0160644474602316, 0.0160644687243705, 0.0160644791868722, 0.0160644800090608, 0.0160644742987598, 0.0160644654976035, 0.0160644564359414, 0.0160644489315922, 0.0160644437660674, 0.016064440885849, 0.0160644397070311, 0.0160644394337493, 0.0160644393295464, 0.0160644389055224, 0.0160644380102254, 0.0160644368240674, 0.0160644357753021
flux1:, 0.666357766629508, 0.0161191579415259, 0.0161191576210992, 0.0161191579497295, 0.0161191586263557, 0.0161191595184212, 0.0161191607363048, 0.0161191626405404, 0.0161191657651582, 0.0161191706533773, 0.0161191776183997, 0.0161191864620471, 0.0161191962077991, 0.0161192049328941, 0.0161192098158634, 0.0161192075463925, 0.0161191952584514, 0.0161191721057287, 0.0161191414071243, 0.0161191127464603, 0.0161191021772609, 0.016119126594643, 0.0161191868245298, 0.0161192405306095, 0.0161192010569468, 0.0161190636530755, 0.0161191179209578, 0.0161193622549178, 0.0161189504743789, 0.0161194743495016, 0.016119144218805, 0.0161189437107664, 0.016119144218805, 0.0161194743495016, 0.0161189504743789, 0.0161193622549178, 0.0161191179209578, 0.0161190636530755, 0.0161192010569468, 0.0161192405306095, 0.0161191868245298, 0.016119126594643, 0.0161191021772609, 0.0161191127464603, 0.0161191414071243, 0.0161191721057287, 0.0161191952584514, 0.0161192075463925, 0.0161192098158634, 0.0161192049328941, 0.0161191962077991, 0.0161191864620471, 0.0161191776183997, 0.0161191706533773, 0.0161191657651582, 0.0161191626405404, 0.0161191607363048, 0.0161191595184212, 0.0161191586263557, 0.0161191579497295, 0.0161191576210992, 0.0161191579415259
flux1:, 0.666620215533261, 0.0161597833501674, 0.0161597818011025, 0.0161597813794385, 0.0161597818978287, 0.0161597832638086, 0.0161597855455767, 0.0161597889810092, 0.0161597939136029, 0.0161598006506666, 0.0161598092543735, 0.0161598192952134, 0.0161598296203434, 0.0161598382168185, 0.0161598422809457, 0.0161598386352754, 0.0161598246488065, 0.016159799774779, 0.0161597676314605, 0.0161597380138441, 0.016159727005577, 0.0161597513017898, 0.0161598113843105, 0.0161598647517033, 0.0161598252436931, 0.0161596892002386, 0.0161597461380285, 0.0161599917309263, 0.0161595803362944, 0.0161601069209541, 0.016159776694245, 0.016159575736451, 0.016159776694245, 0.0161601069209541, 0.0161595803362944, 0.0161599917309263, 0.0161597461380285, 0.0161596892002386, 0.0161598252436931, 0.0161598647517033, 0.0161598113843105, 0.0161597513017898, 0.016159727005577, 0.0161597380138441, 0.0161597676314605, 0.016159799774779, 0.0161598246488065, 0.0161598386352754, 0.0161598422809457, 0.0161598382168185, 0.0161598296203434, 0.0161598192952134, 0.0161598092543735, 0.0161598006506666, 0.0161597939136029, 0.0161597889810092, 0.0161597855455767, 0.0161597832638086, 0.0161597818978287, 0.0161597813794385, 0.0161597818011025, 0.0161597833501674
flux1:, 0.666882664437014, 0.0161862047599096, 0.0161862021311512, 0.0161862010602473, 0.016186201460681, 0.0161862032744101, 0.0161862065297287, 0.0161862113518811, 0.0161862179105164, 0.0161862262985191, 0.0161862363509018, 0.016186247430357, 0.0161862582281977, 0.0161862666562551, 0.0161862699360772, 0.0161862650217066, 0.0161862495063261, 0.0161862231224953, 0.016186189759115, 0.0161861593871761, 0.016186148083289, 0.016186172312864, 0.016186232208852, 0.0161862851473144, 0.0161862455480818, 0.0161861108494222, 0.0161861702325074, 0.0161864166779542, 0.0161860058623629, 0.0161865345538121, 0.016186204430852, 0.016186003167475, 0.016186204430852, 0.0161865345538121, 0.0161860058623629, 0.0161864166779542, 0.0161861702325074, 0.0161861108494222, 0.0161862455480818, 0.0161862851473144, 0.016186232208852, 0.016186172312864, 0.016186148083289, 0.0161861593871761, 0.016186189759115, 0.0161862231224953, 0.0161862495063261, 0.0161862650217066, 0.0161862699360772, 0.0161862666562551, 0.0161862582281977, 0.016186247430357, 0.0161862363509018, 0.0161862262985191, 0.0161862179105163, 0.0161862113518811, 0.0161862065297287, 0.0161862032744101, 0.016186201460681, 0.0161862010602473, 0.0161862021311512, 0.0161862047599096
flux1:, 0.667145113340768, 0.0161983523674834, 0.016198348807254, 0.0161983471747948, 0.0161983474729068, 0.0161983496748334, 0.0161983537746751, 0.0161983597990578, 0.0161983677645986, 0.0161983775750884, 0.0161983888654038, 0.0161984008161092, 0.0161984119840318, 0.0161984202202598, 0.016198422777248, 0.0161984167362243, 0.0161983998999535, 0.016198372255938, 0.0161983379309539, 0.0161983070334561, 0.0161982955936464, 0.0161983198166905, 0.0161983794823253, 0.0161984318875273, 0.016198392116557, 0.016198258713288, 0.0161983202770649, 0.0161985671329911, 0.0161981570579381, 0.0161986872239202, 0.0161983573888638, 0.0161981559595987, 0.0161983573888638, 0.0161986872239202, 0.0161981570579381, 0.0161985671329911, 0.0161983202770649, 0.016198258713288, 0.016198392116557, 0.0161984318875273, 0.0161983794823253, 0.0161983198166905, 0.0161982955936464, 0.0161983070334561, 0.0161983379309539, 0.016198372255938, 0.0161983998999535, 0.0161984167362243, 0.016198422777248, 0.0161984202202598, 0.0161984119840318, 0.0161984008161092, 0.0161983888654038, 0.0161983775750884, 0.0161983677645986, 0.0161983597990578, 0.0161983537746751, 0.0161983496748334, 0.0161983474729068, 0.0161983471747948, 0.016198348807254, 0.0161983523674834
flux1:, 0.667407562244521, 0.016196194108719, 0.0161961897561496, 0.0161961876306297, 0.0161961878147448, 0.016196190312645, 0.0161961950932118, 0.0161962021019121, 0.0161962112264358, 0.0161962222096195, 0.0161962345152795, 0.0161962471686115, 0.016196258613333, 0.0161962666532125, 0.0161962685752457, 0.0161962615807372, 0.0161962436641602, 0.0161962150402077, 0.0161961800377121, 0.0161961488617355, 0.0161961374554697, 0.016196161733316, 0.0161962211183806, 0.0161962728728187, 0.0161962328291766, 0.0161961006432313, 0.0161961640901459, 0.0161964108868308, 0.0161960016882422, 0.0161965326739916, 0.016196203298388, 0.0161960018392972, 0.016196203298388, 0.0161965326739916, 0.0161960016882422, 0.0161964108868308, 0.0161961640901459, 0.0161961006432313, 0.0161962328291766, 0.0161962728728187, 0.0161962211183806, 0.016196161733316, 0.0161961374554697, 0.0161961488617354, 0.016196180037712, 0.0161962150402077, 0.0161962436641602, 0.0161962615807372, 0.0161962685752457, 0.0161962666532125, 0.016196258613333, 0.0161962471686115, 0.0161962345152795, 0.0161962222096195, 0.0161962112264358, 0.0161962021019121, 0.0161961950932118, 0.016196190312645, 0.0161961878147448, 0.0161961876306297, 0.0161961897561496, 0.016196194108719
flux1:, 0.667670011148274, 0.0161797357938296, 0.0161797307718373, 0.0161797281984664, 0.0161797282289312, 0.0161797309006741, 0.0161797361692127, 0.0161797439190394, 0.0161797539353369, 0.016179765829824, 0.0161797789252624, 0.0161797921183258, 0.0161798037602471, 0.016179811619386, 0.0161798130187921, 0.0161798052702206, 0.0161797865393251, 0.0161797572377432, 0.016179721858525, 0.0161796906612388, 0.0161796794612225, 0.0161797038523611, 0.0161797628990539, 0.0161798138737316, 0.0161797734401927, 0.0161796423709427, 0.016179707378509, 0.016179953627483, 0.0161795454225165, 0.0161800765583282, 0.0161797478044671, 0.0161795464489392, 0.0161797478044671, 0.0161800765583282, 0.0161795454225165, 0.016179953627483, 0.016179707378509, 0.0161796423709427, 0.0161797734401927, 0.0161798138737316, 0.0161797628990539, 0.0161797038523611, 0.0161796794612225, 0.0161796906612387, 0.016179721858525, 0.0161797572377432, 0.0161797865393251, 0.0161798052702206, 0.0161798130187921, 0.016179811619386, 0.0161798037602471, 0.0161797921183258, 0.0161797789252624, 0.016179765829824, 0.0161797539353369, 0.0161797439190394, 0.0161797361692127, 0.0161797309006741, 0.0161797282289312, 0.0161797281984664, 0.0161797307718373, 0.0161797357938296
flux1:, 0.667932460052027, 0.0161490210764782, 0.0161490154862995, 0.0161490124848661, 0.0161490122954228, 0.0161490149936466, 0.0161490205358615, 0.0161490287676341, 0.0161490393993208, 0.0161490519419243, 0.0161490656070053, 0.0161490791887361, 0.0161490909650897, 0.0161490986791051, 0.0161490996893346, 0.0161490914062547, 0.0161490721442433, 0.0161490424800971, 0.0161490070323018, 0.0161489760726646, 0.0161489652485354, 0.0161489898050069, 0.0161490484473834, 0.016149098504214, 0.0161490575521521, 0.0161489274832648, 0.0161489937127757, 0.0161492389162911, 0.0161488318105985, 0.0161493624197319, 0.0161490344441888, 0.0161488333239621, 0.0161490344441888, 0.0161493624197319, 0.0161488318105985, 0.0161492389162911, 0.0161489937127757, 0.0161489274832648, 0.0161490575521521, 0.016149098504214, 0.0161490484473834, 0.0161489898050069, 0.0161489652485354, 0.0161489760726646, 0.0161490070323018, 0.0161490424800971, 0.0161490721442433, 0.0161490914062547, 0.0161490996893346, 0.0161490986791051, 0.0161490909650897, 0.0161490791887361, 0.0161490656070053, 0.0161490519419243, 0.0161490393993208, 0.0161490287676342, 0.0161490205358615, 0.0161490149936466, 0.0161490122954228, 0.0161490124848661, 0.0161490154862995, 0.0161490210764782
flux1:, 0.668194908955781, 0.0161041312571447, 0.0161041251748182, 0.0161041217396134, 0.0161041212407266, 0.0161041237991701, 0.0161041293878444, 0.0161041378363549, 0.0161041488080927, 0.0161041617432155, 0.0161041757707888, 0.016104189606888, 0.0161042014735517, 0.016104209096602, 0.0161042098676714, 0.0161042012826511, 0.0161041817810575, 0.0161041520725091, 0.0161041168622703, 0.0161040863929887, 0.0161040761054874, 0.0161041008698872, 0.0161041590339646, 0.0161042080288209, 0.0161041664236809, 0.0161040372304733, 0.0161041043360981, 0.0161043479968481, 0.0161039420920083, 0.0161044714986816, 0.0161041444559121, 0.0161039437021107, 0.0161041444559121, 0.0161044714986816, 0.0161039420920083, 0.0161043479968481, 0.0161041043360981, 0.0161040372304733, 0.0161041664236809, 0.0161042080288209, 0.0161041590339646, 0.0161041008698872, 0.0161040761054874, 0.0161040863929887, 0.0161041168622703, 0.0161041520725091, 0.0161041817810575, 0.0161042012826511, 0.0161042098676714, 0.016104209096602, 0.0161042014735517, 0.016104189606888, 0.0161041757707889, 0.0161041617432155, 0.0161041488080928, 0.0161041378363549, 0.0161041293878444, 0.0161041237991701, 0.0161041212407266, 0.0161041217396134, 0.0161041251748182, 0.0161041312571447
flux1:, 0.668457357859534, 0.0160451849222617, 0.0160451783972141, 0.0160451744989798, 0.0160451735829036, 0.016045175824032, 0.0160451812283984, 0.0160451896325426, 0.0160452006798788, 0.0160452137680484, 0.016045227970314, 0.0160452419468085, 0.0160452538787219, 0.0160452614807677, 0.0160452621736798, 0.0160452535244862, 0.0160452340739636, 0.0160452046326401, 0.0160451699550488, 0.0160451402151027, 0.0160451306109396, 0.0160451556141489, 0.0160452132186732, 0.0160452610049698, 0.0160452186121168, 0.0160450901691317, 0.0160451578070801, 0.0160453994378395, 0.0160449948386718, 0.0160455223759075, 0.0160451964217416, 0.0160449961658744, 0.0160451964217416, 0.0160455223759075, 0.0160449948386718, 0.0160453994378395, 0.0160451578070801, 0.0160450901691317, 0.0160452186121168, 0.0160452610049699, 0.0160452132186732, 0.0160451556141489, 0.0160451306109396, 0.0160451402151027, 0.0160451699550488, 0.0160452046326401, 0.0160452340739636, 0.0160452535244862, 0.0160452621736798, 0.0160452614807677, 0.0160452538787219, 0.0160452419468085, 0.016045227970314, 0.0160452137680484, 0.0160452006798788, 0.0160451896325426, 0.0160451812283984, 0.016045175824032, 0.0160451735829036, 0.0160451744989798, 0.0160451783972141, 0.0160451849222617
flux1:, 0.668719806763287, 0.015972337421498, 0.015972330477249, 0.0159723260669806, 0.0159723246142414, 0.0159723263577324, 0.015972331353096, 0.0159723394656658, 0.0159723503440218, 0.0159723633691958, 0.0159723775826206, 0.015972391607929, 0.0159724035981356, 0.015972411261084, 0.0159724120414876, 0.0159724035629201, 0.0159723844440806, 0.0159723555658523, 0.0159723216966057, 0.0159722929046116, 0.0159722841122091, 0.0159723093719205, 0.0159723663297564, 0.0159724127624254, 0.015972369453146, 0.0159722416416652, 0.0159723094791012, 0.015972548611973, 0.0159721454334499, 0.0159726704505413, 0.0159723457454385, 0.0159721461203144, 0.0159723457454385, 0.0159726704505413, 0.0159721454334499, 0.015972548611973, 0.0159723094791012, 0.0159722416416652, 0.015972369453146, 0.0159724127624254, 0.0159723663297564, 0.0159723093719205, 0.0159722841122091, 0.0159722929046116, 0.0159723216966057, 0.0159723555658523, 0.0159723844440806, 0.0159724035629201, 0.0159724120414876, 0.015972411261084, 0.0159724035981356, 0.015972391607929, 0.0159723775826206, 0.0159723633691958, 0.0159723503440218, 0.0159723394656658, 0.015972331353096, 0.0159723263577324, 0.0159723246142414, 0.0159723260669806, 0.015972330477249, 0.0159723374214981
flux1:, 0.66898225566704, 0.015885780186464, 0.015885772823321, 0.0158857678376363, 0.0158857657245196, 0.0158857667961216, 0.0158857711732243, 0.0158857787698788, 0.0158857892622835, 0.0158858020376253, 0.0158858161262403, 0.0158858301317142, 0.0158858421891303, 0.0158858500020806, 0.0158858510334771, 0.0158858429492055, 0.0158858244238892, 0.0158857963804125, 0.0158857635684466, 0.0158857359170855, 0.015885728043326, 0.0158857535633928, 0.0158858097834623, 0.0158858547231584, 0.0158858103805807, 0.0158856830957955, 0.0158857508191979, 0.0158859870141654, 0.0158855853876699, 0.0158861072570571, 0.0158857839689948, 0.0158855851095101, 0.0158857839689948, 0.0158861072570571, 0.0158855853876699, 0.0158859870141654, 0.0158857508191979, 0.0158856830957954, 0.0158858103805807, 0.0158858547231584, 0.0158858097834623, 0.0158857535633928, 0.015885728043326, 0.0158857359170855, 0.0158857635684466, 0.0158857963804125, 0.0158858244238892, 0.0158858429492055, 0.0158858510334771, 0.0158858500020806, 0.0158858421891303, 0.0158858301317142, 0.0158858161262403, 0.0158858020376253, 0.0158857892622835, 0.0158857787698788, 0.0158857711732243, 0.0158857667961216, 0.0158857657245196, 0.0158857678376363, 0.015885772823321, 0.015885780186464
flux1:, 0.669244704570794, 0.0157857398949654, 0.0157857320944539, 0.015785726462141, 0.0157857235687101, 0.0157857238089651, 0.0157857273826003, 0.015785734269589, 0.0157857441928216, 0.015785756564738, 0.0157857704217448, 0.0157857843607427, 0.015785796506831, 0.0157858045606917, 0.0157858059975188, 0.0157857985122903, 0.015785780815616, 0.0157857538469591, 0.0157857223083177, 0.0157856959599966, 0.0157856890880524, 0.015785714858644, 0.0157857702483105, 0.0157858135656698, 0.0157857680903706, 0.0157856412479422, 0.0157857085706319, 0.0157859414231524, 0.0157855415018503, 0.0157860596252233, 0.0157857379321079, 0.0157855399758698, 0.0157857379321079, 0.0157860596252233, 0.0157855415018503, 0.0157859414231524, 0.0157857085706319, 0.0157856412479422, 0.0157857680903706, 0.0157858135656698, 0.0157857702483105, 0.015785714858644, 0.0157856890880524, 0.0157856959599966, 0.0157857223083177, 0.0157857538469591, 0.015785780815616, 0.0157857985122903, 0.0157858059975188, 0.0157858045606917, 0.015785796506831, 0.0157857843607427, 0.0157857704217448, 0.015785756564738, 0.0157857441928216, 0.015785734269589, 0.0157857273826003, 0.0157857238089651, 0.0157857235687101, 0.015785726462141, 0.0157857320944539, 0.0157857398949654
flux1:, 0.669507153474547, 0.0156724774857694, 0.0156724692164327, 0.0156724628657183, 0.0156724590838627, 0.0156724583561991, 0.0156724609726345, 0.015672466992917, 0.0156724762018272, 0.0156724880521621, 0.0156725015998689, 0.0156725154455042, 0.0156725277100874, 0.0156725360918693, 0.0156725380728058, 0.0156725313653604, 0.0156725146988754, 0.015672489007488, 0.015672458920619, 0.0156724340044765, 0.0156724281927468, 0.0156724541912532, 0.0156725086590235, 0.0156725502387899, 0.0156725035538676, 0.0156723770956397, 0.0156724437642309, 0.0156726729116411, 0.0156722748747835, 0.015672788688259, 0.0156724687797733, 0.0156722718675315, 0.0156724687797733, 0.015672788688259, 0.0156722748747835, 0.0156726729116411, 0.0156724437642309, 0.0156723770956397, 0.0156725035538676, 0.0156725502387899, 0.0156725086590235, 0.0156724541912532, 0.0156724281927468, 0.0156724340044765, 0.015672458920619, 0.015672489007488, 0.0156725146988754, 0.0156725313653604, 0.0156725380728058, 0.0156725360918693, 0.0156725277100874, 0.0156725154455042, 0.0156725015998689, 0.0156724880521621, 0.0156724762018272, 0.015672466992917, 0.0156724609726345, 0.0156724583561991, 0.0156724590838627, 0.0156724628657183, 0.0156724692164327, 0.0156724774857694
flux1:, 0.6697696023783, 0.0155462870296453, 0.0155462782537668, 0.0155462711198075, 0.0155462663608213, 0.0155462645585628, 0.0155462661014012, 0.0155462711389071, 0.0155462795287777, 0.0155462907751572, 0.0155463039633613, 0.0155463177051375, 0.0155463301216378, 0.0155463389087464, 0.0155463415505647, 0.0155463357675714, 0.0155463202937619, 0.0155462960399888, 0.0155462675425931, 0.0155462441528932, 0.0155462394350193, 0.0155462656276104, 0.0155463190860071, 0.0155463588308483, 0.0155463108862615, 0.0155461847849165, 0.0155462505844938, 0.0155464757110517, 0.0155460797670622, 0.0155465887453215, 0.0155462708241415, 0.0155460751000049, 0.0155462708241415, 0.0155465887453215, 0.0155460797670622, 0.0155464757110517, 0.0155462505844938, 0.0155461847849165, 0.0155463108862615, 0.0155463588308483, 0.0155463190860071, 0.0155462656276104, 0.0155462394350193, 0.0155462441528932, 0.0155462675425931, 0.0155462960399888, 0.0155463202937619, 0.0155463357675714, 0.0155463415505647, 0.0155463389087464, 0.0155463301216378, 0.0155463177051375, 0.0155463039633613, 0.0155462907751572, 0.0155462795287777, 0.0155462711389071, 0.0155462661014012, 0.0155462645585628, 0.0155462663608213, 0.0155462711198075, 0.0155462782537668, 0.0155462870296453
flux1:, 0.670032051282053, 0.0154074944632199, 0.0154074851439719, 0.0154074771760626, 0.0154074713772889, 0.0154074684291945, 0.015407468823397, 0.0154074728052742, 0.0154074803122053, 0.0154074909066319, 0.0154075037096441, 0.0154075173492462, 0.0154075299496596, 0.0154075392045091, 0.0154075425967821, 0.0154075378480527, 0.0154075236864141, 0.0154075009856797, 0.0154074741731626, 0.015407452369062, 0.0154074487549431, 0.0154074750986607, 0.015407527467113, 0.0154075653009524, 0.0154075160769518, 0.0154073903394523, 0.0154074550973245, 0.0154076759377604, 0.0154072823260162, 0.0154077859853291, 0.0154074702676738, 0.0154072758791022, 0.0154074702676738, 0.0154077859853291, 0.0154072823260162, 0.0154076759377604, 0.0154074550973245, 0.0154073903394523, 0.0154075160769517, 0.0154075653009524, 0.015407527467113, 0.0154074750986607, 0.0154074487549431, 0.015407452369062, 0.0154074741731625, 0.0154075009856797, 0.0154075236864141, 0.0154075378480527, 0.0154075425967821, 0.0154075392045091, 0.0154075299496596, 0.0154075173492462, 0.0154075037096441, 0.0154074909066319, 0.0154074803122053, 0.0154074728052742, 0.015407468823397, 0.0154074684291945, 0.0154074713772889, 0.0154074771760626, 0.0154074851439719, 0.0154074944632199
flux1:, 0.670294500185807, 0.0152564561929321, 0.0152564463014368, 0.0152564374694602, 0.0152564305996005, 0.0152564264736416, 0.0152564256875432, 0.0152564285843563, 0.0152564351837547, 0.0152564451096374, 0.0152564575222124, 0.0152564710687635, 0.0152564838786931, 0.0152564936439449, 0.0152564978448646, 0.0152564942000454, 0.0152564814248376, 0.0152564603465509, 0.0152564352720623, 0.015256415078673, 0.0152564125563632, 0.0152564390015983, 0.0152564902091937, 0.0152565260799111, 0.0152564755894306, 0.0152563502591278, 0.0152564138470689, 0.015256630188579, 0.0152562391798434, 0.0152567370799454, 0.015256423795446, 0.0152562308930129, 0.015256423795446, 0.0152567370799454, 0.0152562391798434, 0.015256630188579, 0.0152564138470689, 0.0152563502591278, 0.0152564755894306, 0.0152565260799111, 0.0152564902091937, 0.0152564390015983, 0.0152564125563632, 0.015256415078673, 0.0152564352720623, 0.0152564603465509, 0.0152564814248376, 0.0152564942000454, 0.0152564978448646, 0.0152564936439449, 0.0152564838786931, 0.0152564710687635, 0.0152564575222124, 0.0152564451096374, 0.0152564351837547, 0.0152564285843563, 0.0152564256875432, 0.0152564264736416, 0.0152564305996005, 0.0152564374694602, 0.0152564463014368, 0.0152564561929321
flux1:, 0.67055694908956, 0.0150935575770842, 0.0150935470988959, 0.0150935373985912, 0.0150935294613641, 0.0150935241665516, 0.0150935222118173, 0.0150935240357698, 0.0150935297391247, 0.0150935390070094, 0.0150935510394953, 0.0150935645046081, 0.0150935775386657, 0.0150935878333587, 0.0150935928668716, 0.0150935903537387, 0.0150935789934764, 0.0150935595616349, 0.01509353623761, 0.0150935176482296, 0.0150935161865639, 0.0150935426797603, 0.0150935926677095, 0.015093626549083, 0.0150935748389963, 0.0150934499963473, 0.0150935123312897, 0.015093724013962, 0.0150933359094786, 0.0150938276543101, 0.0150935170452137, 0.0150933257821464, 0.0150935170452137, 0.0150938276543101, 0.0150933359094786, 0.015093724013962, 0.0150935123312897, 0.0150934499963473, 0.0150935748389963, 0.015093626549083, 0.0150935926677095, 0.0150935426797603, 0.0150935161865639, 0.0150935176482296, 0.01509353623761, 0.0150935595616349, 0.0150935789934764, 0.0150935903537387, 0.0150935928668716, 0.0150935878333587, 0.0150935775386657, 0.0150935645046082, 0.0150935510394953, 0.0150935390070094, 0.0150935297391248, 0.0150935240357698, 0.0150935222118173, 0.0150935241665516, 0.0150935294613641, 0.0150935373985912, 0.0150935470988959, 0.0150935575770842
flux1:, 0.670819397993313, 0.0149192112946693, 0.0149192002352329, 0.0149191896919482, 0.0149191807278911, 0.0149191743140801, 0.0149191712436621, 0.0149191720450191, 0.0149191768952316, 0.0149191855375529, 0.0149191972106029, 0.0149192106035524, 0.0149192238614136, 0.0149192346782046, 0.0149192405325986, 0.0149192391370097, 0.014919229175658, 0.0149192113710537, 0.0149191897721102, 0.0149191727514468, 0.0149191723032161, 0.014919198789637, 0.0149192475133188, 0.0149192794061171, 0.0149192265573114, 0.014919102319198, 0.0149191633624033, 0.0149193702781228, 0.0149189854074297, 0.0149194706447858, 0.0149191629645306, 0.0149189734960429, 0.0149191629645306, 0.0149194706447858, 0.0149189854074297, 0.0149193702781228, 0.0149191633624033, 0.014919102319198, 0.0149192265573114, 0.0149192794061171, 0.0149192475133188, 0.014919198789637, 0.0149191723032161, 0.0149191727514469, 0.0149191897721102, 0.0149192113710537, 0.014919229175658, 0.0149192391370097, 0.0149192405325986, 0.0149192346782046, 0.0149192238614136, 0.0149192106035524, 0.0149191972106029, 0.0149191855375529, 0.0149191768952316, 0.0149191720450191, 0.0149191712436621, 0.0149191743140801, 0.0149191807278911, 0.0149191896919482, 0.0149192002352329, 0.0149192112946693
flux1:, 0.671081846897066, 0.0147338556102907, 0.0147338439990156, 0.0147338326697086, 0.0147338227560276, 0.0147338153117482, 0.0147338112160128, 0.0147338110779915, 0.0147338151435882, 0.0147338232088026, 0.0147338345479979, 0.0147338478713247, 0.0147338613346782, 0.0147338726383469, 0.0147338792663557, 0.0147338789338329, 0.0147338703136069, 0.0147338540774724, 0.0147338341444692, 0.0147338186326546, 0.0147338191381366, 0.0147338455645339, 0.0147338929950079, 0.0147339229271761, 0.0147338690534427, 0.0147337455711378, 0.0147338053259251, 0.0147340074158573, 0.0147336261334296, 0.0147341045536023, 0.014733800064826, 0.0147336125472632, 0.014733800064826, 0.0147341045536023, 0.0147336261334296, 0.0147340074158573, 0.0147338053259251, 0.0147337455711378, 0.0147338690534427, 0.0147339229271761, 0.0147338929950079, 0.0147338455645339, 0.0147338191381366, 0.0147338186326546, 0.0147338341444692, 0.0147338540774724, 0.0147338703136069, 0.0147338789338329, 0.0147338792663557, 0.0147338726383469, 0.0147338613346782, 0.0147338478713247, 0.0147338345479979, 0.0147338232088026, 0.0147338151435882, 0.0147338110779915, 0.0147338112160128, 0.0147338153117482, 0.0147338227560276, 0.0147338326697086, 0.0147338439990156, 0.0147338556102907
flux1:, 0.67134429580082, 0.0145379525450783, 0.0145379404377651, 0.0145379284111358, 0.0145379176596312, 0.0145379093080995, 0.0145379043093901, 0.0145379033418565, 0.0145379067104634, 0.0145379142569371, 0.0145379252876586, 0.0145379385334737, 0.0145379521640482, 0.014537963891354, 0.0145379712117662, 0.0145379718506105, 0.0145379644762092, 0.0145379497150899, 0.0145379313601102, 0.0145379172772718, 0.014537918667922, 0.0145379449849611, 0.0145379911098637, 0.0145380191357862, 0.014537964381574, 0.0145378418374536, 0.0145379003456162, 0.014538097596417, 0.0145377202772789, 0.0145381916108086, 0.0145378905828689, 0.0145377051726964, 0.0145378905828689, 0.0145381916108086, 0.0145377202772789, 0.014538097596417, 0.0145379003456162, 0.0145378418374536, 0.014537964381574, 0.0145380191357862, 0.0145379911098637, 0.0145379449849611, 0.014537918667922, 0.0145379172772718, 0.0145379313601103, 0.0145379497150899, 0.0145379644762092, 0.0145379718506105, 0.0145379712117662, 0.014537963891354, 0.0145379521640482, 0.0145379385334737, 0.0145379252876586, 0.0145379142569371, 0.0145379067104634, 0.0145379033418565, 0.0145379043093901, 0.0145379093080995, 0.0145379176596312, 0.0145379284111358, 0.0145379404377651, 0.0145379525450783
flux1:, 0.671606744704573, 0.0143319859640473, 0.0143319734435212, 0.0143319608382772, 0.0143319493914841, 0.0143319402850528, 0.0143319345310278, 0.014331932863388, 0.0143319356348604, 0.0143319427248787, 0.0143319534677321, 0.0143319666149409, 0.0143319803537275, 0.0143319924146318, 0.0143320003153212, 0.0143320018010921, 0.0143319955451405, 0.014331982136733, 0.0143319652487298, 0.0143319524998839, 0.0143319547019928, 0.0143319808663062, 0.0143320256900777, 0.0143320518889395, 0.0143319964260619, 0.0143318750292054, 0.0143319323662919, 0.0143321248052293, 0.0143317518397178, 0.0143322158543918, 0.0143319185604947, 0.0143317354131609, 0.0143319185604947, 0.0143322158543918, 0.0143317518397178, 0.0143321248052293, 0.0143319323662919, 0.0143318750292054, 0.0143319964260619, 0.0143320518889395, 0.0143320256900777, 0.0143319808663062, 0.0143319547019928, 0.0143319524998839, 0.0143319652487298, 0.014331982136733, 0.0143319955451405, 0.0143320018010921, 0.0143320003153212, 0.0143319924146318, 0.0143319803537275, 0.0143319666149409, 0.0143319534677321, 0.0143319427248787, 0.0143319356348604, 0.014331932863388, 0.0143319345310278, 0.0143319402850528, 0.0143319493914841, 0.0143319608382772, 0.0143319734435212, 0.0143319859640473
flux1:, 0.671869193608326, 0.0141164595908128, 0.0141164467657392, 0.0141164337271133, 0.0141164217529002, 0.0141164120662835, 0.0141164057224246, 0.0141164034961228, 0.0141164057757236, 0.0141164124699595, 0.0141164229370087, 0.0141164359496105, 0.0141164497173285, 0.0141164619975227, 0.0141164703397483, 0.0141164725208848, 0.0141164672303129, 0.0141164550299822, 0.0141164394808102, 0.0141164279608391, 0.0141164308989807, 0.0141164568747489, 0.0141165004181719, 0.0141165248914801, 0.0141164689149051, 0.0141163488957662, 0.0141164051654359, 0.0141165928546441, 0.0141162246425246, 0.0141166811397837, 0.0141163878538237, 0.0141162071225368, 0.0141163878538237, 0.0141166811397837, 0.0141162246425246, 0.0141165928546441, 0.0141164051654359, 0.0141163488957662, 0.0141164689149051, 0.0141165248914801, 0.0141165004181719, 0.0141164568747489, 0.0141164308989807, 0.0141164279608391, 0.0141164394808102, 0.0141164550299822, 0.014116467230313, 0.0141164725208848, 0.0141164703397483, 0.0141164619975227, 0.0141164497173285, 0.0141164359496105, 0.0141164229370087, 0.0141164124699595, 0.0141164057757236, 0.0141164034961228, 0.0141164057224246, 0.0141164120662835, 0.0141164217529002, 0.0141164337271133, 0.0141164467657392, 0.0141164595908128
flux1:, 0.67213164251208, 0.0138918949609754, 0.0138918819629532, 0.0138918686576977, 0.0138918563426503, 0.0138918462653176, 0.0138918395070311, 0.0138918368680687, 0.0138918387600626, 0.0138918451127946, 0.0138918553047986, 0.0138918681313455, 0.0138918818301252, 0.0138918941947405, 0.0138919028185048, 0.0138919055228167, 0.0138919010258753, 0.0138918898735473, 0.0138918755241067, 0.0138918651225954, 0.0138918687227134, 0.0138918944827028, 0.0138919367817671, 0.0138919596501277, 0.0138919033730159, 0.0138917849773764, 0.0138918403050683, 0.0138920233351727, 0.0138916602793274, 0.01389210909025, 0.0138918200834773, 0.0138916419179325, 0.0138918200834773, 0.01389210909025, 0.0138916602793274, 0.0138920233351727, 0.0138918403050683, 0.0138917849773764, 0.0138919033730159, 0.0138919596501277, 0.0138919367817671, 0.0138918944827028, 0.0138918687227134, 0.0138918651225954, 0.0138918755241067, 0.0138918898735473, 0.0138919010258753, 0.0138919055228167, 0.0138919028185048, 0.0138918941947405, 0.0138918818301252, 0.0138918681313455, 0.0138918553047986, 0.0138918451127946, 0.0138918387600626, 0.0138918368680687, 0.0138918395070311, 0.0138918462653176, 0.0138918563426503, 0.0138918686576977, 0.0138918819629532, 0.0138918949609754
flux1:, 0.672394091415833, 0.0136588293258119, 0.0136588163049472, 0.0136588029151175, 0.0136587904570958, 0.0136587801852617, 0.0136587731900002, 0.0136587702818634, 0.0136587718838466, 0.0136587779391575, 0.0136587878439319, 0.0136588004181595, 0.0136588139343492, 0.0136588262326597, 0.0136588349628711, 0.0136588380046016, 0.0136588341181976, 0.0136588238453264, 0.0136588105515545, 0.013658801157286, 0.0136588053492946, 0.0136588308753139, 0.0136588719794556, 0.0136588933787333, 0.0136588370269142, 0.0136587205093554, 0.0136587750355244, 0.01365895351889, 0.0136585960188049, 0.0136590369998455, 0.0136587525374722, 0.0136585770825719, 0.0136587525374722, 0.0136590369998455, 0.0136585960188049, 0.01365895351889, 0.0136587750355244, 0.0136587205093554, 0.0136588370269142, 0.0136588933787333, 0.0136588719794556, 0.0136588308753139, 0.0136588053492946, 0.013658801157286, 0.0136588105515545, 0.0136588238453264, 0.0136588341181976, 0.0136588380046016, 0.0136588349628711, 0.0136588262326597, 0.0136588139343492, 0.0136588004181595, 0.0136587878439319, 0.0136587779391575, 0.0136587718838466, 0.0136587702818634, 0.0136587731900002, 0.0136587801852617, 0.0136587904570958, 0.0136588029151175, 0.0136588163049472, 0.013658829325812
flux1:, 0.672656540319586, 0.0134178135181324, 0.0134178006373897, 0.0134177873532956, 0.0134177749535879, 0.0134177646822307, 0.0134177576220379, 0.0134177545793798, 0.013417755977607, 0.013417761766718, 0.0134177713586708, 0.0134177836012419, 0.0134177968091827, 0.0134178088800701, 0.0134178175332185, 0.0134178207203609, 0.0134178172573983, 0.0134178076937171, 0.0134177953121906, 0.013417786817132, 0.0134177915369413, 0.013417816819712, 0.0134178567895065, 0.0134178768665177, 0.0134178206726128, 0.0134177062897502, 0.0134177601629301, 0.0134179342267876, 0.0134175826720637, 0.0134180157007184, 0.0134177360385767, 0.0134175634331801, 0.0134177360385767, 0.0134180157007184, 0.0134175826720637, 0.0134179342267876, 0.0134177601629301, 0.0134177062897502, 0.0134178206726128, 0.0134178768665177, 0.0134178567895065, 0.013417816819712, 0.0134177915369413, 0.013417786817132, 0.0134177953121906, 0.0134178076937171, 0.0134178172573983, 0.0134178207203609, 0.0134178175332185, 0.0134178088800701, 0.0134177968091827, 0.0134177836012419, 0.0134177713586708, 0.013417761766718, 0.013417755977607, 0.0134177545793798, 0.0134177576220379, 0.0134177646822307, 0.0134177749535879, 0.0134177873532955, 0.0134178006373897, 0.0134178135181324
flux1:, 0.672918989223339, 0.013169409792301, 0.0131693972209984, 0.0131693842337403, 0.0131693720892476, 0.0131693620045682, 0.0131693550394076, 0.013169351982766, 0.0131693532486581, 0.0131693587884809, 0.0131693680292958, 0.013169379850532, 0.0131693926170946, 0.0131694042950044, 0.0131694126860469, 0.0131694158276001, 0.0131694126040242, 0.0131694035838205, 0.0131693919767641, 0.0131693842794088, 0.0131693894703229, 0.0131694145087934, 0.0131694534132039, 0.0131694723211136, 0.0131694165185256, 0.0131693045222525, 0.0131693578922034, 0.0131695276718973, 0.013169182436, 0.0131696074065647, 0.0131693327879235, 0.0131691631636635, 0.0131693327879235, 0.0131696074065647, 0.013169182436, 0.0131695276718973, 0.0131693578922034, 0.0131693045222525, 0.0131694165185256, 0.0131694723211136, 0.0131694534132039, 0.0131694145087934, 0.0131693894703229, 0.0131693842794088, 0.0131693919767641, 0.0131694035838205, 0.0131694126040242, 0.0131694158276001, 0.0131694126860469, 0.0131694042950044, 0.0131693926170946, 0.013169379850532, 0.0131693680292958, 0.0131693587884809, 0.0131693532486581, 0.013169351982766, 0.0131693550394076, 0.0131693620045682, 0.0131693720892476, 0.0131693842337403, 0.0131693972209984, 0.013169409792301
flux1:, 0.673181438127093, 0.0129141896504486, 0.0129141775573052, 0.012914165051325, 0.0129141533471903, 0.0129141436198798, 0.0129141368920446, 0.0129141339238016, 0.0129141351117401, 0.0129141404046472, 0.0129141492450191, 0.0129141605484423, 0.0129141727380797, 0.0129141838591827, 0.0129141918083316, 0.0129141947211939, 0.012914191562468, 0.0129141829301565, 0.0129141719696957, 0.0129141649776729, 0.012914170591144, 0.012914195391304, 0.0129142333046129, 0.0129142511982132, 0.0129141960151971, 0.0129140866461788, 0.0129141396573586, 0.0129143052899464, 0.0129139667243898, 0.0129143835439618, 0.0129141141965952, 0.0129139476767947, 0.0129141141965952, 0.0129143835439617, 0.0129139667243898, 0.0129143052899464, 0.0129141396573586, 0.0129140866461788, 0.0129141960151971, 0.0129142511982132, 0.0129142333046128, 0.012914195391304, 0.012914170591144, 0.0129141649776729, 0.0129141719696957, 0.0129141829301565, 0.0129141915624681, 0.0129141947211939, 0.0129141918083316, 0.0129141838591827, 0.0129141727380797, 0.0129141605484423, 0.0129141492450191, 0.0129141404046472, 0.0129141351117401, 0.0129141339238016, 0.0129141368920446, 0.0129141436198799, 0.0129141533471903, 0.012914165051325, 0.0129141775573052, 0.0129141896504486
flux1:, 0.673443887030846, 0.0126527316668373, 0.012652720212997, 0.0126527083590567, 0.0126526972621117, 0.0126526880417337, 0.0126526816715558, 0.012652678873262, 0.0126526800196933, 0.0126526850544353, 0.0126526934367028, 0.0126527041231636, 0.0126527156032125, 0.012652726011479, 0.0126527333506006, 0.0126527358658299, 0.0126527326126118, 0.0126527242274274, 0.0126527137989692, 0.012652707430871, 0.0126527134266315, 0.0126527379999101, 0.0126527749984696, 0.0126527920295215, 0.0126527376835491, 0.012652631165186, 0.0126526839507655, 0.012652845569171, 0.0126525139983097, 0.0126529225831643, 0.012652658716756, 0.0126524954154719, 0.012652658716756, 0.0126529225831643, 0.0126525139983097, 0.012652845569171, 0.0126526839507655, 0.012652631165186, 0.0126527376835491, 0.0126527920295215, 0.0126527749984696, 0.0126527379999101, 0.0126527134266315, 0.012652707430871, 0.0126527137989692, 0.0126527242274274, 0.0126527326126118, 0.0126527358658299, 0.0126527333506006, 0.012652726011479, 0.0126527156032125, 0.0126527041231636, 0.0126526934367028, 0.0126526850544353, 0.0126526800196933, 0.012652678873262, 0.0126526816715558, 0.0126526880417337, 0.0126526972621117, 0.0126527083590567, 0.012652720212997, 0.0126527316668373
flux1:, 0.673706335934599, 0.0123856193221572, 0.0123856086546012, 0.0123855976035632, 0.0123855872569006, 0.0123855786676151, 0.0123855727506091, 0.0123855701817098, 0.0123855713055026, 0.0123855760591347, 0.0123855839206057, 0.012385593892748, 0.0123856045387034, 0.0123856140916103, 0.0123856206699707, 0.0123856226381811, 0.0123856191510145, 0.0123856108906967, 0.0123856008953714, 0.012385595081794, 0.0123856014274163, 0.0123856257887686, 0.0123856619477158, 0.0123856782605293, 0.0123856249531377, 0.0123855214861947, 0.0123855741628052, 0.0123857318906972, 0.012385407607268, 0.0123858078797169, 0.0123855496836659, 0.0123853897048835, 0.0123855496836659, 0.0123858078797169, 0.012385407607268, 0.0123857318906972, 0.0123855741628052, 0.0123855214861947, 0.0123856249531377, 0.0123856782605293, 0.0123856619477158, 0.0123856257887686, 0.0123856014274163, 0.012385595081794, 0.0123856008953714, 0.0123856108906967, 0.0123856191510145, 0.0123856226381811, 0.0123856206699707, 0.0123856140916103, 0.0123856045387034, 0.012385593892748, 0.0123855839206057, 0.0123855760591347, 0.0123855713055026, 0.0123855701817098, 0.0123855727506091, 0.0123855786676151, 0.0123855872569006, 0.0123855976035632, 0.0123856086546012, 0.0123856193221572
flux1:, 0.673968784838352, 0.012113438859267, 0.0121134291049874, 0.0121134189827062, 0.0121134095016102, 0.0121134016393787, 0.0121133962448635, 0.0121133939427795, 0.0121133950467112, 0.0121133994873372, 0.0121134067640706, 0.0121134159308705, 0.012113425631364, 0.012113434204982, 0.0121134398941159, 0.0121134411898293, 0.0121134373527217, 0.0121134291161168, 0.0121134194722623, 0.0121134141560925, 0.0121134208260587, 0.0121134449918562, 0.012113480381938, 0.012113496109352, 0.0121134440216437, 0.0121133437797088, 0.0121133964430733, 0.0121135503906044, 0.0121132336521269, 0.0121136255379419, 0.01211337317962, 0.0121132166166142, 0.01211337317962, 0.0121136255379419, 0.0121132336521269, 0.0121135503906044, 0.0121133964430733, 0.0121133437797088, 0.0121134440216437, 0.012113496109352, 0.012113480381938, 0.0121134449918562, 0.0121134208260587, 0.0121134141560925, 0.0121134194722623, 0.0121134291161168, 0.0121134373527217, 0.0121134411898293, 0.0121134398941159, 0.0121134342049819, 0.012113425631364, 0.0121134159308705, 0.0121134067640706, 0.0121133994873372, 0.0121133950467112, 0.0121133939427795, 0.0121133962448635, 0.0121134016393787, 0.0121134095016102, 0.0121134189827062, 0.0121134291049874, 0.012113438859267
flux1:, 0.674231233742106, 0.0118367771715075, 0.0118367684327538, 0.0118367593363132, 0.0118367508056884, 0.0118367437370073, 0.0118367389081649, 0.0118367368896096, 0.0118367379627945, 0.0118367420528993, 0.0118367486836869, 0.0118367569648059, 0.0118367656260438, 0.0118367731192868, 0.0118367778168153, 0.0118367783416434, 0.0118367740644583, 0.011836765773018, 0.0118367564167351, 0.0118367515527527, 0.0118367585271331, 0.0118367825129825, 0.0118368171976272, 0.0118368324575309, 0.0118367817464634, 0.0118366848723615, 0.0118367375939207, 0.0118368878544225, 0.011836578880532, 0.0118369623069867, 0.0118367159304778, 0.0118365628653523, 0.0118367159304778, 0.0118369623069867, 0.011836578880532, 0.0118368878544225, 0.0118367375939207, 0.0118366848723615, 0.0118367817464634, 0.0118368324575309, 0.0118368171976272, 0.0118367825129825, 0.0118367585271331, 0.0118367515527527, 0.0118367564167351, 0.011836765773018, 0.0118367740644583, 0.0118367783416433, 0.0118367778168153, 0.0118367731192868, 0.0118367656260438, 0.0118367569648059, 0.0118367486836869, 0.0118367420528993, 0.0118367379627945, 0.0118367368896096, 0.0118367389081649, 0.0118367437370073, 0.0118367508056884, 0.0118367593363132, 0.0118367684327538, 0.0118367771715075
flux1:, 0.674493682645859, 0.0115562197342589, 0.0115562120850919, 0.0115562040805291, 0.0115561965538779, 0.0115561903160015, 0.0115561860712529, 0.0115561843345993, 0.0115561853556307, 0.0115561890557476, 0.0115561949860408, 0.0115562023157504, 0.0115562098652004, 0.0115562162030712, 0.0115562198353498, 0.0115562195199406, 0.0115562147395881, 0.0115562063377981, 0.0115561972226435, 0.011556192776536, 0.011556200039393, 0.0115562238580081, 0.0115562578907669, 0.0115562727832781, 0.0115562235788441, 0.0115561301820908, 0.0115561830066942, 0.0115563296543814, 0.0115560286251297, 0.0115564035196873, 0.0115561632450226, 0.0115560137484303, 0.0115561632450226, 0.0115564035196873, 0.0115560286251297, 0.0115563296543814, 0.0115561830066942, 0.0115561301820908, 0.0115562235788441, 0.0115562727832781, 0.0115562578907669, 0.0115562238580081, 0.011556200039393, 0.011556192776536, 0.0115561972226435, 0.0115562063377981, 0.0115562147395881, 0.0115562195199406, 0.0115562198353498, 0.0115562162030712, 0.0115562098652004, 0.0115562023157504, 0.0115561949860408, 0.0115561890557476, 0.0115561853556307, 0.0115561843345993, 0.0115561860712529, 0.0115561903160015, 0.0115561965538779, 0.0115562040805291, 0.0115562120850919, 0.0115562197342589
flux1:, 0.674756131549612, 0.0112723485898619, 0.0112723420741593, 0.0112723351957272, 0.0112723286956345, 0.0112723232981632, 0.0112723196336748, 0.0112723181621411, 0.0112723191026924, 0.0112723223751454, 0.0112723275606828, 0.0112723338911528, 0.0112723402803121, 0.0112723454160294, 0.0112723479395683, 0.0112723467443106, 0.0112723414247773, 0.0112723328795894, 0.0112723239755131, 0.011272319922421, 0.0112723274600607, 0.0112723511193032, 0.0112723845417667, 0.0112723991471537, 0.0112723515505175, 0.0112722617058564, 0.0112723146505415, 0.0112724577392391, 0.0112721647943645, 0.011272531084009, 0.0112722970068935, 0.0112721511379366, 0.0112722970068935, 0.011272531084009, 0.0112721647943645, 0.0112724577392391, 0.0112723146505415, 0.0112722617058564, 0.0112723515505175, 0.0112723991471537, 0.0112723845417667, 0.0112723511193032, 0.0112723274600607, 0.011272319922421, 0.0112723239755131, 0.0112723328795894, 0.0112723414247773, 0.0112723467443106, 0.0112723479395683, 0.0112723454160294, 0.0112723402803121, 0.0112723338911528, 0.0112723275606827, 0.0112723223751454, 0.0112723191026924, 0.0112723181621411, 0.0112723196336748, 0.0112723232981632, 0.0112723286956345, 0.0112723351957272, 0.0112723420741593, 0.0112723485898619
flux1:, 0.675018580453365, 0.0109857403954065, 0.0109857350263718, 0.0109857292772968, 0.0109857237972978, 0.0109857192249434, 0.010985716118025, 0.0109857148834171, 0.0109857157120331, 0.0109857185245059, 0.0109857229344267, 0.0109857282382066, 0.0109857334443413, 0.0109857373602922, 0.0109857387619476, 0.010985736676483, 0.0109857308077891, 0.0109857221071766, 0.0109857133988308, 0.0109857097215565, 0.0109857175207508, 0.0109857410219461, 0.0109857738622162, 0.0109857882396155, 0.0109857423222305, 0.0109856560692535, 0.0109857091230985, 0.0109858486859655, 0.0109855639250987, 0.0109859215362844, 0.0109856937282939, 0.0109855515345964, 0.0109856937282939, 0.0109859215362844, 0.0109855639250987, 0.0109858486859655, 0.0109857091230985, 0.0109856560692535, 0.0109857423222305, 0.0109857882396155, 0.0109857738622162, 0.0109857410219461, 0.0109857175207508, 0.0109857097215565, 0.0109857133988308, 0.0109857221071766, 0.0109857308077891, 0.010985736676483, 0.0109857387619477, 0.0109857373602922, 0.0109857334443413, 0.0109857282382067, 0.0109857229344267, 0.0109857185245059, 0.0109857157120331, 0.0109857148834171, 0.010985716118025, 0.0109857192249434, 0.0109857237972978, 0.0109857292772968, 0.0109857350263718, 0.0109857403954065
flux1:, 0.675281029357119, 0.0106969645422122, 0.0106969603033453, 0.0106969556579556, 0.0106969511655901, 0.0106969473818719, 0.0106969447949972, 0.0106969437617303, 0.0106969444475514, 0.0106969467762584, 0.0106969503955261, 0.0106969546671022, 0.0106969586938973, 0.0106969614014197, 0.0106969616974138, 0.0106969587390549, 0.0106969523352696, 0.0106969434860492, 0.01069693497062, 0.0106969316576381, 0.0106969397039342, 0.0106969630405487, 0.0106969953123189, 0.0106970094992696, 0.0106969653029641, 0.0106968826467772, 0.0106969357717699, 0.0106970718219578, 0.0106967953056994, 0.0106971441648693, 0.0106969226740821, 0.0106967841920219, 0.0106969226740821, 0.0106971441648693, 0.0106967953056994, 0.0106970718219577, 0.0106969357717699, 0.0106968826467772, 0.0106969653029641, 0.0106970094992696, 0.0106969953123189, 0.0106969630405487, 0.0106969397039342, 0.0106969316576381, 0.01069693497062, 0.0106969434860492, 0.0106969523352696, 0.0106969587390549, 0.0106969616974138, 0.0106969614014197, 0.0106969586938973, 0.0106969546671022, 0.0106969503955261, 0.0106969467762584, 0.0106969444475514, 0.0106969437617303, 0.0106969447949972, 0.0106969473818719, 0.0106969511655901, 0.0106969556579556, 0.0106969603033453, 0.0106969645422122
flux1:, 0.675543478260872, 0.0104065813550953, 0.0104065782024993, 0.0104065746095249, 0.0104065710503321, 0.0104065680019254, 0.0104065658870865, 0.0104065650162161, 0.0104065655323975, 0.0104065673646673, 0.0104065701956746, 0.0104065734520388, 0.0104065763291619, 0.0104065778672134, 0.0104065771010886, 0.0104065733122872, 0.0104065664087641, 0.0104065574338546, 0.0104065491185736, 0.0104065461619774, 0.0104065544381984, 0.0104065775949442, 0.0104066092972152, 0.0104066233099945, 0.0104065808479772, 0.010406501760834, 0.0104065548936678, 0.0104066874258219, 0.0104064191776022, 0.0104067592122078, 0.0104065440642245, 0.0104064093193079, 0.0104065440642245, 0.0104067592122078, 0.0104064191776022, 0.0104066874258219, 0.0104065548936678, 0.010406501760834, 0.0104065808479772, 0.0104066233099945, 0.0104066092972152, 0.0104065775949442, 0.0104065544381984, 0.0104065461619774, 0.0104065491185736, 0.0104065574338546, 0.0104065664087641, 0.0104065733122872, 0.0104065771010886, 0.0104065778672134, 0.0104065763291619, 0.0104065734520388, 0.0104065701956746, 0.0104065673646673, 0.0104065655323975, 0.0104065650162161, 0.0104065658870865, 0.0104065680019254, 0.0104065710503321, 0.0104065746095249, 0.0104065782024993, 0.0104065813550953
flux1:, 0.675805927164625, 0.0101151403787579, 0.0101151382445838, 0.0101151356313768, 0.0101151329335414, 0.0101151305549833, 0.0101151288580984, 0.0101151281111089, 0.0101151284377325, 0.0101151297738641, 0.0101151318371439, 0.0101151341173659, 0.0101151358989967, 0.0101151363318193, 0.0101151345714764, 0.010115130016516, 0.0101151226665346, 0.0101151136018305, 0.0101151055013251, 0.0101151028948379, 0.0101151113798603, 0.0101151343322688, 0.0101151654496942, 0.0101151792844097, 0.0101151385431138, 0.0101150629669105, 0.0101151160215873, 0.0101152450140717, 0.0101149850226813, 0.0101153161626193, 0.0101151073619132, 0.0101149763692733, 0.0101151073619132, 0.0101153161626193, 0.0101149850226813, 0.0101152450140717, 0.0101151160215873, 0.0101150629669105, 0.0101151385431138, 0.0101151792844097, 0.0101151654496942, 0.0101151343322688, 0.0101151113798603, 0.0101151028948379, 0.0101151055013251, 0.0101151136018305, 0.0101151226665346, 0.010115130016516, 0.0101151345714764, 0.0101151363318193, 0.0101151358989967, 0.0101151341173659, 0.0101151318371439, 0.0101151297738641, 0.0101151284377325, 0.0101151281111089, 0.0101151288580984, 0.0101151305549833, 0.0101151329335414, 0.0101151356313768, 0.0101151382445838, 0.0101151403787579
flux1:, 0.676068376068379, 0.00982317875784348, 0.00982317755461995, 0.00982317583200591, 0.0098231739113564, 0.00982317212981597, 0.00982317079492569, 0.00982317013706179, 0.00982317026338475, 0.00982317111768504, 0.00982317245170657, 0.00982317381555409, 0.00982317457798516, 0.00982317399191459, 0.00982317132591762, 0.00982316608702768, 0.00982315835803736, 0.00982314924907802, 0.0098231413827124, 0.00982313911987355, 0.00982314778774779, 0.00982317050222946, 0.00982320100606072, 0.00982321464042515, 0.00982317558208094, 0.00982310343157904, 0.00982315630267682, 0.00982328172038657, 0.00982302994305252, 0.00982335212242538, 0.00982314965396, 0.00982302241895442, 0.00982314965396, 0.00982335212242538, 0.00982302994305252, 0.00982328172038657, 0.00982315630267682, 0.00982310343157904, 0.00982317558208094, 0.00982321464042515, 0.00982320100606073, 0.00982317050222946, 0.00982314778774779, 0.00982313911987355, 0.00982314138271239, 0.00982314924907802, 0.00982315835803736, 0.00982316608702768, 0.00982317132591761, 0.00982317399191458, 0.00982317457798516, 0.00982317381555409, 0.00982317245170657, 0.00982317111768504, 0.00982317026338476, 0.00982317013706179, 0.0098231707949257, 0.00982317212981597, 0.00982317391135639, 0.00982317583200591, 0.00982317755461995, 0.00982317875784349
flux1:, 0.676330824972132, 0.00953121971640263, 0.00953121934196078, 0.00953121840941551, 0.00953121717447426, 0.00953121591431547, 0.00953121488734094, 0.00953121429031013, 0.0095312142162443, 0.00953121461721255, 0.00953121527729553, 0.00953121580299748, 0.00953121564144844, 0.00953121414105154, 0.00953121067440113, 0.009531204847503, 0.00953119681716865, 0.00953118771577769, 0.00953118010512094, 0.00953117817773938, 0.00953118699719478, 0.00953120943157424, 0.00953123928114963, 0.00953125267683899, 0.00953121524264491, 0.00953114640926997, 0.00953119897571729, 0.00953132077332719, 0.00953107713919761, 0.00953139029829672, 0.0095311941293418, 0.00953107064822892, 0.0095311941293418, 0.00953139029829672, 0.00953107713919761, 0.00953132077332719, 0.00953119897571728, 0.00953114640926997, 0.00953121524264491, 0.00953125267683899, 0.00953123928114963, 0.00953120943157424, 0.00953118699719478, 0.00953117817773938, 0.00953118010512094, 0.00953118771577768, 0.00953119681716866, 0.00953120484750301, 0.00953121067440113, 0.00953121414105155, 0.00953121564144845, 0.00953121580299748, 0.00953121527729553, 0.00953121461721255, 0.0095312142162443, 0.00953121429031012, 0.00953121488734095, 0.00953121591431547, 0.00953121717447426, 0.00953121840941551, 0.00953121934196078, 0.00953121971640263
flux1:, 0.676593273875885, 0.00923977114170626, 0.00923977148439453, 0.00923977123524487, 0.00923977059205265, 0.00923976977895218, 0.00923976901083222, 0.00923976845476037, 0.0092397681915343, 0.00923976818121112, 0.00923976823763796, 0.00923976801892448, 0.00923976704374836, 0.00923976474749011, 0.00923976059708166, 0.00923975428737526, 0.0092397460396144, 0.00923973700066699, 0.00923972966720518, 0.00923972806414877, 0.00923973699850024, 0.00923975910299641, 0.00923978824769348, 0.00923980135317271, 0.00923976546691775, 0.00923969982296913, 0.00923975195215954, 0.00923987007765423, 0.00923963449155212, 0.0092399385789616, 0.0092397486610399, 0.00923962892170672, 0.0092397486610399, 0.0092399385789616, 0.00923963449155212, 0.00923987007765423, 0.00923975195215954, 0.00923969982296913, 0.00923976546691775, 0.00923980135317271, 0.00923978824769348, 0.00923975910299641, 0.00923973699850024, 0.00923972806414876, 0.00923972966720517, 0.00923973700066699, 0.0092397460396144, 0.00923975428737526, 0.00923976059708165, 0.00923976474749011, 0.00923976704374837, 0.00923976801892448, 0.00923976823763796, 0.00923976818121113, 0.0092397681915343, 0.00923976845476037, 0.00923976901083222, 0.00923976977895218, 0.00923977059205265, 0.00923977123524487, 0.00923977148439454, 0.00923977114170626
flux1:, 0.676855722779638, 0.00894932427654693, 0.00894932522043457, 0.00894932554680312, 0.00894932540327575, 0.00894932496770626, 0.00894932441678458, 0.00894932389136256, 0.00894932346136885, 0.00894932309391716, 0.00894932262936663, 0.00894932177195228, 0.00894932010442987, 0.00894931714008403, 0.00894931243006318, 0.0089493057476548, 0.00894929736884047, 0.00894928844729561, 0.00894928141048038, 0.0089492801168443, 0.00894928912429505, 0.00894931084289107, 0.00894933922444844, 0.00894935197813347, 0.00894931755011569, 0.00894925495321856, 0.00894930650529688, 0.00894942090362658, 0.00894919324993484, 0.00894948822465539, 0.00894930449555177, 0.00894918847827195, 0.00894930449555177, 0.00894948822465539, 0.00894919324993483, 0.00894942090362658, 0.00894930650529688, 0.00894925495321856, 0.00894931755011569, 0.00894935197813347, 0.00894933922444845, 0.00894931084289107, 0.00894928912429504, 0.0089492801168443, 0.00894928141048038, 0.00894928844729561, 0.00894929736884047, 0.0089493057476548, 0.00894931243006318, 0.00894931714008403, 0.00894932010442986, 0.00894932177195228, 0.00894932262936663, 0.00894932309391715, 0.00894932346136884, 0.00894932389136256, 0.00894932441678458, 0.00894932496770626, 0.00894932540327575, 0.00894932554680312, 0.00894932522043457, 0.00894932427654693
flux1:, 0.677118171683392, 0.0086603525233741, 0.00866035395316469, 0.00866035475041529, 0.00866035502003847, 0.00866035489998164, 0.00866035453357259, 0.00866035403838632, 0.00866035347427008, 0.00866035281389743, 0.00866035192035372, 0.00866035053805166, 0.00866034830597998, 0.00866034480599455, 0.00866033966321306, 0.00866033271896637, 0.00866032429444558, 0.00866031554275374, 0.00866030881845253, 0.00866030781512496, 0.0086603168494362, 0.00866033812156846, 0.00866036567666833, 0.00866037801028765, 0.00866034494137103, 0.00866028523900357, 0.00866033607116024, 0.008660446687874, 0.00866022683442022, 0.00866051266791896, 0.00866033505368893, 0.00866022273188804, 0.00866033505368893, 0.00866051266791897, 0.00866022683442022, 0.008660446687874, 0.00866033607116024, 0.00866028523900357, 0.00866034494137102, 0.00866037801028765, 0.00866036567666833, 0.00866033812156846, 0.00866031684943621, 0.00866030781512496, 0.00866030881845253, 0.00866031554275373, 0.00866032429444557, 0.00866033271896637, 0.00866033966321306, 0.00866034480599454, 0.00866034830597998, 0.00866035053805166, 0.00866035192035373, 0.00866035281389743, 0.00866035347427008, 0.00866035403838633, 0.00866035453357259, 0.00866035489998164, 0.00866035502003846, 0.00866035475041528, 0.00866035395316469, 0.0086603525233741
flux1:, 0.677380620587145, 0.00837331036284168, 0.00837331216825611, 0.00837331333874675, 0.00837331394347178, 0.00837331408628409, 0.0083733138814023, 0.00837331342549153, 0.00837331276857756, 0.0083733118869427, 0.00837331066225571, 0.00837330887291918, 0.00837330620619934, 0.00837330230321621, 0.00837329685297158, 0.00837328975473738, 0.00837328136578629, 0.00837327283175306, 0.00837326643113808, 0.0083732656947567, 0.00837327470623726, 0.00837329546871919, 0.00837332213171524, 0.00837333397373279, 0.00837330215938933, 0.00837324519332622, 0.00837329516394816, 0.00837340194866704, 0.00837318975048851, 0.00837346642858953, 0.00837329484550956, 0.00837318618651722, 0.00837329484550956, 0.00837346642858954, 0.00837318975048851, 0.00837340194866704, 0.00837329516394816, 0.00837324519332622, 0.00837330215938933, 0.00837333397373278, 0.00837332213171524, 0.00837329546871919, 0.00837327470623727, 0.0083732656947567, 0.00837326643113808, 0.00837327283175306, 0.00837328136578629, 0.00837328975473738, 0.00837329685297158, 0.00837330230321621, 0.00837330620619934, 0.00837330887291918, 0.00837331066225572, 0.0083733118869427, 0.00837331276857756, 0.00837331342549153, 0.0083733138814023, 0.00837331408628409, 0.00837331394347178, 0.00837331333874675, 0.00837331216825611, 0.00837331036284168
flux1:, 0.677643069490898, 0.00808863238859243, 0.00808863446803187, 0.00808863592403845, 0.00808863679630022, 0.00808863715971364, 0.00808863710300615, 0.00808863670374155, 0.0080886360019333, 0.008088634975202, 0.00808863351948534, 0.0080886314409718, 0.00808862846738811, 0.00808862429009599, 0.00808861865230981, 0.00808861150165958, 0.00808860322296442, 0.00808859494811998, 0.0080885888770063, 0.00808858838027728, 0.00808859731702948, 0.0080886175061168, 0.00808864321179154, 0.008088654490757, 0.00808862382495155, 0.00808856943547926, 0.00808861840802034, 0.00808872131763098, 0.00808851662051415, 0.00808878414505726, 0.00808861850146656, 0.00808851346723854, 0.00808861850146656, 0.00808878414505726, 0.00808851662051415, 0.00808872131763098, 0.00808861840802034, 0.00808856943547926, 0.00808862382495155, 0.008088654490757, 0.00808864321179155, 0.0080886175061168, 0.00808859731702948, 0.00808858838027728, 0.0080885888770063, 0.00808859494811998, 0.00808860322296442, 0.00808861150165958, 0.00808861865230981, 0.00808862429009598, 0.00808862846738811, 0.0080886314409718, 0.00808863351948534, 0.008088634975202, 0.0080886360019333, 0.00808863670374155, 0.00808863710300615, 0.00808863715971364, 0.00808863679630022, 0.00808863592403845, 0.00808863446803187, 0.00808863238859243
flux1:, 0.677905518394651, 0.00780673245937928, 0.00780673472273583, 0.007806736388472, 0.00780673747231202, 0.00780673802460533, 0.0078067381115713, 0.00780673779297608, 0.00780673709828302, 0.00780673600400987, 0.0078067344160619, 0.00780673216240314, 0.00780672900376495, 0.00780672467323539, 0.00780671895919356, 0.00780671184874727, 0.00780670374646584, 0.00780669576495921, 0.0078066900235762, 0.00780668973590886, 0.00780669854525639, 0.00780671809875774, 0.00780674278499608, 0.00780675343270044, 0.00780672381148954, 0.00780667184126778, 0.00780671968772367, 0.00780681868919109, 0.0078066213328983, 0.00780687972310636, 0.0078067199210994, 0.00780661846889459, 0.0078067199210994, 0.00780687972310636, 0.0078066213328983, 0.00780681868919109, 0.00780671968772367, 0.00780667184126778, 0.00780672381148954, 0.00780675343270043, 0.00780674278499608, 0.00780671809875774, 0.00780669854525639, 0.00780668973590886, 0.00780669002357619, 0.0078066957649592, 0.00780670374646584, 0.00780671184874726, 0.00780671895919356, 0.00780672467323539, 0.00780672900376495, 0.00780673216240315, 0.0078067344160619, 0.00780673600400987, 0.00780673709828302, 0.00780673779297608, 0.0078067381115713, 0.00780673802460533, 0.00780673747231202, 0.007806736388472, 0.00780673472273583, 0.00780673245937928
flux1:, 0.678167967298405, 0.0075280029689176, 0.00752800533946337, 0.00752800715218135, 0.00752800840351278, 0.00752800912293839, 0.00752800935655908, 0.00752800914722582, 0.0075280085130886, 0.00752800742710216, 0.0075280058010246, 0.00752800347896482, 0.00752800024775328, 0.00752799587437701, 0.00752799018411801, 0.00752798319552012, 0.00752797532594593, 0.00752796766395505, 0.00752796224711383, 0.00752796213550904, 0.00752797076552613, 0.00752798962486352, 0.00752801323513862, 0.00752802318946588, 0.00752799451420337, 0.00752794481166903, 0.00752799141556383, 0.00752808648828525, 0.00752789630940062, 0.00752814560291135, 0.00752799153984908, 0.00752789362285037, 0.00752799153984908, 0.00752814560291134, 0.00752789630940062, 0.00752808648828525, 0.00752799141556383, 0.00752794481166903, 0.00752799451420337, 0.00752802318946588, 0.00752801323513862, 0.00752798962486352, 0.00752797076552613, 0.00752796213550904, 0.00752796224711383, 0.00752796766395505, 0.00752797532594593, 0.00752798319552013, 0.00752799018411802, 0.00752799587437701, 0.00752800024775329, 0.00752800347896482, 0.0075280058010246, 0.00752800742710215, 0.0075280085130886, 0.00752800914722582, 0.00752800935655908, 0.00752800912293839, 0.00752800840351278, 0.00752800715218134, 0.00752800533946337, 0.0075280029689176
flux1:, 0.678430416202158, 0.00725281423319069, 0.00725281664853632, 0.00725281855875086, 0.00725281994485226, 0.00725282081844021, 0.00725282120736789, 0.00725282113813652, 0.00725282061672108, 0.00725281961017886, 0.0072528180323467, 0.00725281573838336, 0.00725281253501187, 0.00725280821611445, 0.00725280263651507, 0.00725279583907815, 0.00725278824789724, 0.00725278092352011, 0.00725277582112176, 0.00725277585124259, 0.00725278425230115, 0.00725280236443141, 0.00725282485001163, 0.00725283405739715, 0.00725280623746062, 0.00725275865969548, 0.00725280391851278, 0.00725289505615736, 0.00725271189050405, 0.00725295214403829, 0.00725280371385641, 0.00725270928172718, 0.00725280371385641, 0.00725295214403829, 0.00725271189050405, 0.00725289505615736, 0.00725280391851277, 0.00725275865969548, 0.00725280623746062, 0.00725283405739714, 0.00725282485001163, 0.00725280236443141, 0.00725278425230115, 0.00725277585124259, 0.00725277582112176, 0.00725278092352012, 0.00725278824789724, 0.00725279583907815, 0.00725280263651507, 0.00725280821611445, 0.00725281253501187, 0.00725281573838336, 0.0072528180323467, 0.00725281961017886, 0.00725282061672108, 0.00725282113813652, 0.00725282120736789, 0.00725282081844021, 0.00725281994485225, 0.00725281855875086, 0.00725281664853631, 0.00725281423319069
flux1:, 0.678692865105911, 0.00698151399427948, 0.00698151640645005, 0.00698151837737603, 0.00698151987573842, 0.00698152089762754, 0.0069815214540975, 0.00698152155566136, 0.00698152119528425, 0.00698152033204573, 0.00698151887855563, 0.00698151669658286, 0.00698151360734299, 0.00698150942552185, 0.00698150402909257, 0.00698149747909352, 0.0069814902011977, 0.0069814832247693, 0.00698147842258479, 0.00698147855993255, 0.00698148668618761, 0.00698150400530541, 0.00698152532710694, 0.00698153374453357, 0.00698150669950984, 0.00698146111452022, 0.00698150494153702, 0.00698159215334049, 0.00698141583794188, 0.00698164712759498, 0.00698150422189701, 0.00698141322126916, 0.00698150422189702, 0.00698164712759498, 0.00698141583794189, 0.00698159215334048, 0.00698150494153703, 0.00698146111452022, 0.00698150669950983, 0.00698153374453358, 0.00698152532710694, 0.00698150400530541, 0.00698148668618761, 0.00698147855993255, 0.00698147842258479, 0.0069814832247693, 0.0069814902011977, 0.00698149747909352, 0.00698150402909257, 0.00698150942552185, 0.00698151360734299, 0.00698151669658286, 0.00698151887855564, 0.00698152033204573, 0.00698152119528425, 0.00698152155566136, 0.0069815214540975, 0.00698152089762754, 0.00698151987573842, 0.00698151837737603, 0.00698151640645005, 0.00698151399427948
flux1:, 0.678955314009665, 0.00671442703916955, 0.00671442941389403, 0.00671443142022688, 0.0067144330169066, 0.00671443418636766, 0.00671443492400018, 0.00671443522460077, 0.00671443506742876, 0.00671443440186767, 0.00671443313655874, 0.00671443113617828, 0.00671442823190435, 0.00671442425409151, 0.00671441909846047, 0.00671441283904678, 0.0067144058988423, 0.00671439927360586, 0.00671439475425079, 0.00671439496536923, 0.00671440277610909, 0.00671441926506521, 0.00671443939509439, 0.00671444699158018, 0.00671442065287456, 0.00671437694125546, 0.00671441926676304, 0.00671450257826914, 0.00671433295284618, 0.00671455537400437, 0.0067144178829371, 0.00671433025782812, 0.0067144178829371, 0.00671455537400437, 0.00671433295284618, 0.00671450257826915, 0.00671441926676304, 0.00671437694125546, 0.00671442065287456, 0.00671444699158018, 0.00671443939509438, 0.00671441926506521, 0.00671440277610909, 0.00671439496536923, 0.00671439475425079, 0.00671439927360586, 0.0067144058988423, 0.00671441283904678, 0.00671441909846048, 0.00671442425409151, 0.00671442823190435, 0.00671443113617828, 0.00671443313655874, 0.00671443440186767, 0.00671443506742876, 0.00671443522460077, 0.00671443492400018, 0.00671443418636766, 0.0067144330169066, 0.00671443142022688, 0.00671442941389403, 0.00671442703916954
flux1:, 0.679217762913418, 0.00645185493138976, 0.00645185724673838, 0.00645185927293357, 0.00645186096057838, 0.00645186227989745, 0.00645186321154946, 0.0064518637349013, 0.00645186381504468, 0.00645186339038997, 0.00645186236349533, 0.00645186059902166, 0.0064518579344718, 0.00645185421169309, 0.00645184933972663, 0.0064518434013647, 0.00645183681349912, 0.00645183053654983, 0.00645182628057432, 0.00645182653420816, 0.00645183399500589, 0.00645184962639113, 0.00645186854873916, 0.00645187530629355, 0.00645184961815108, 0.00645180767413443, 0.00645184844605387, 0.00645192789931546, 0.00645176480733038, 0.00645197847422774, 0.006451846287144, 0.00645176197930566, 0.006451846287144, 0.00645197847422774, 0.00645176480733038, 0.00645192789931546, 0.00645184844605386, 0.00645180767413443, 0.00645184961815107, 0.00645187530629355, 0.00645186854873916, 0.00645184962639113, 0.00645183399500589, 0.00645182653420816, 0.00645182628057432, 0.00645183053654983, 0.00645183681349912, 0.0064518434013647, 0.00645184933972663, 0.0064518542116931, 0.0064518579344718, 0.00645186059902167, 0.00645186236349533, 0.00645186339038997, 0.00645186381504468, 0.0064518637349013, 0.00645186321154946, 0.00645186227989745, 0.00645186096057837, 0.00645185927293357, 0.00645185724673838, 0.00645185493138976
flux1:, 0.679480211817171, 0.00619407585277687, 0.006194078097307, 0.00619408013552935, 0.00619408191124847, 0.00619408338363166, 0.00619408451944032, 0.0061940852830037, 0.00619408562508965, 0.0061940854723509, 0.00619408471980264, 0.00619408322995323, 0.00619408084386996, 0.00619407741164134, 0.00619407285212568, 0.006194067253505, 0.00619406102392231, 0.00619405508733709, 0.00619405107435158, 0.00619405134249368, 0.00619405842611012, 0.00619407318297106, 0.00619409089434606, 0.00619409680839415, 0.00619407172834484, 0.00619403146025311, 0.00619407064417524, 0.00619414629744789, 0.00619398958672051, 0.00619419463166295, 0.00619406763758527, 0.00619398658678685, 0.00619406763758527, 0.00619419463166295, 0.00619398958672051, 0.0061941462974479, 0.00619407064417524, 0.00619403146025311, 0.00619407172834484, 0.00619409680839415, 0.00619409089434606, 0.00619407318297106, 0.00619405842611011, 0.00619405134249368, 0.00619405107435158, 0.00619405508733709, 0.00619406102392232, 0.006194067253505, 0.00619407285212568, 0.00619407741164134, 0.00619408084386997, 0.00619408322995323, 0.00619408471980264, 0.0061940854723509, 0.00619408562508964, 0.0061940852830037, 0.00619408451944032, 0.00619408338363166, 0.00619408191124847, 0.00619408013552935, 0.006194078097307, 0.00619407585277686
flux1:, 0.679742660720924, 0.0059413445521224, 0.00594134672270639, 0.00594134877062246, 0.00594135063386319, 0.00594135226150573, 0.00594135360724183, 0.00594135462093048, 0.00594135523921123, 0.00594135537670713, 0.00594135492008179, 0.00594135372831147, 0.00594135164409631, 0.00594134852337399, 0.00594134429216374, 0.00594133904145887, 0.00594133316868775, 0.00594132756075381, 0.00594132377051852, 0.00594132402929038, 0.00594133071629279, 0.00594134459246461, 0.00594136110226429, 0.00594136618155949, 0.00594134168032124, 0.00594130301046925, 0.00594134058916689, 0.00594141251614314, 0.00594126203907894, 0.00594145861137264, 0.00594133669927662, 0.00594125884352889, 0.00594133669927662, 0.00594145861137264, 0.00594126203907894, 0.00594141251614313, 0.00594134058916689, 0.00594130301046925, 0.00594134168032124, 0.0059413661815595, 0.00594136110226429, 0.00594134459246461, 0.00594133071629279, 0.00594132402929038, 0.00594132377051852, 0.00594132756075381, 0.00594133316868776, 0.00594133904145887, 0.00594134429216374, 0.00594134852337399, 0.00594135164409631, 0.00594135372831147, 0.00594135492008179, 0.00594135537670713, 0.00594135523921123, 0.00594135462093048, 0.00594135360724183, 0.00594135226150574, 0.00594135063386319, 0.00594134877062246, 0.00594134672270639, 0.0059413445521224
flux1:, 0.680005109624678, 0.00569389239695641, 0.00569389449646672, 0.0056938965550439, 0.0056938985056194, 0.00569390028805866, 0.00569390184387758, 0.00569390310925503, 0.00569390400726905, 0.00569390444074633, 0.00569390428780671, 0.00569390340321621, 0.00569390163013001, 0.00569389882871351, 0.00569389493024036, 0.0056938900266263, 0.00569388450320521, 0.00569387920966593, 0.00569387562308021, 0.00569387585340363, 0.00569388213248062, 0.00569389513253919, 0.00569391046248712, 0.00569391472855146, 0.00569389078944172, 0.00569385365354513, 0.00569388962602158, 0.00569395791466724, 0.00569381352814758, 0.00569400179277573, 0.0056938848517166, 0.00569381012744404, 0.0056938848517166, 0.00569400179277573, 0.00569381352814758, 0.00569395791466724, 0.00569388962602158, 0.00569385365354512, 0.00569389078944172, 0.00569391472855146, 0.00569391046248712, 0.00569389513253919, 0.00569388213248062, 0.00569387585340363, 0.00569387562308021, 0.00569387920966593, 0.0056938845032052, 0.0056938900266263, 0.00569389493024036, 0.0056938988287135, 0.00569390163013001, 0.00569390340321622, 0.0056939042878067, 0.00569390444074633, 0.00569390400726905, 0.00569390310925503, 0.00569390184387757, 0.00569390028805866, 0.0056938985056194, 0.00569389655504391, 0.00569389449646672, 0.00569389239695641
flux1:, 0.680267558528431, 0.00545192752425003, 0.00545192955926548, 0.00545193163072369, 0.005451933667112, 0.00545193559995228, 0.00545193735959741, 0.00545193886958215, 0.00545194004035545, 0.00545194076365222, 0.00545194090941467, 0.00545194032814234, 0.00545193886292559, 0.00545193637720142, 0.0054519328062322, 0.00545192824154868, 0.00545192305549689, 0.00545191806074195, 0.00545191466068204, 0.00545191484871393, 0.00545192071668238, 0.00545193285553468, 0.00545194703891846, 0.00545195052506552, 0.00545192714298803, 0.00545189148915188, 0.00545192586929987, 0.00545199062036308, 0.00545185218535457, 0.00545203232145176, 0.00545192024056171, 0.00545184858273155, 0.00545192024056171, 0.00545203232145176, 0.00545185218535457, 0.00545199062036309, 0.00545192586929987, 0.00545189148915188, 0.00545192714298803, 0.00545195052506552, 0.00545194703891846, 0.00545193285553468, 0.00545192071668238, 0.00545191484871393, 0.00545191466068203, 0.00545191806074194, 0.00545192305549689, 0.00545192824154868, 0.0054519328062322, 0.00545193637720142, 0.00545193886292559, 0.00545194032814234, 0.00545194090941467, 0.00545194076365222, 0.00545194004035545, 0.00545193886958215, 0.00545193735959741, 0.00545193559995228, 0.005451933667112, 0.00545193163072369, 0.00545192955926548, 0.00545192752425003
flux1:, 0.680530007432184, 0.00521563508538756, 0.00521563706406584, 0.00521563915010071, 0.00521564126810333, 0.00521564334216892, 0.00521564529264861, 0.00521564703171564, 0.00521564845845918, 0.00521564945464332, 0.00521564988287901, 0.00521564958986828, 0.0052156484186667, 0.00521564623557679, 0.00521564297910919, 0.00521563873957509, 0.00521563387582735, 0.00521562916396537, 0.00521562593593286, 0.00521562607325012, 0.00521563153476548, 0.00521564283691148, 0.00521565591747613, 0.00521565866748359, 0.00521563584756689, 0.00521560163493502, 0.00521563444988879, 0.00521569577515802, 0.00521556315610315, 0.00521573535527993, 0.00521562802366418, 0.00521555936588162, 0.00521562802366418, 0.00521573535527993, 0.00521556315610315, 0.00521569577515803, 0.00521563444988879, 0.00521560163493502, 0.00521563584756689, 0.00521565866748359, 0.00521565591747613, 0.00521564283691148, 0.00521563153476548, 0.00521562607325012, 0.00521562593593286, 0.00521562916396537, 0.00521563387582735, 0.00521563873957509, 0.00521564297910919, 0.00521564623557679, 0.00521564841866669, 0.00521564958986828, 0.00521564988287901, 0.00521564945464332, 0.00521564845845918, 0.00521564703171564, 0.00521564529264861, 0.00521564334216892, 0.00521564126810333, 0.00521563915010071, 0.00521563706406584, 0.00521563508538756
flux1:, 0.680792456335937, 0.00498517758036582, 0.00498517951059936, 0.00498518161096516, 0.00498518380278143, 0.00498518600371944, 0.00498518812544704, 0.00498519007028433, 0.00498519172751975, 0.00498519297041193, 0.00498519365547563, 0.00498519362650346, 0.00498519272698027, 0.00498519082610041, 0.00498518786529274, 0.00498518393318099, 0.00498517937491595, 0.00498517493068282, 0.00498517186324059, 0.00498517194677622, 0.00498517701377069, 0.00498518751228257, 0.00498519954284128, 0.00498520160934917, 0.00498517936532043, 0.00498514656247289, 0.00498517785073893, 0.00498523587112844, 0.00498510893518071, 0.00498527339975071, 0.00498517070631242, 0.00498510498089092, 0.00498517070631242, 0.00498527339975072, 0.00498510893518071, 0.00498523587112844, 0.00498517785073893, 0.00498514656247289, 0.00498517936532043, 0.00498520160934917, 0.00498519954284128, 0.00498518751228256, 0.00498517701377068, 0.00498517194677622, 0.00498517186324059, 0.00498517493068282, 0.00498517937491595, 0.00498518393318099, 0.00498518786529273, 0.0049851908261004, 0.00498519272698027, 0.00498519362650347, 0.00498519365547563, 0.00498519297041193, 0.00498519172751975, 0.00498519007028433, 0.00498518812544704, 0.00498518600371944, 0.00498518380278143, 0.00498518161096516, 0.00498517951059936, 0.00498517758036582
flux1:, 0.681054905239691, 0.00476069527582324, 0.00476069716376405, 0.0047606992752704, 0.00476070152900941, 0.00476070383733316, 0.00476070610469055, 0.00476070822524542, 0.00476071008027188, 0.00476071153625042, 0.00476071244512387, 0.00476071264897251, 0.00476071199249308, 0.00476071034811462, 0.00476070766015557, 0.00476070401535274, 0.00476069974515986, 0.00476069555462994, 0.00476069263961674, 0.00476069267136193, 0.00476069736224655, 0.00476070709752004, 0.0047607181383529, 0.00476071958106787, 0.00476069793344862, 0.00476066651663484, 0.00476069632608685, 0.00476075116962712, 0.00476062978579266, 0.00476078672695398, 0.00476068856017577, 0.00476062569819207, 0.00476068856017577, 0.00476078672695398, 0.00476062978579265, 0.00476075116962712, 0.00476069632608685, 0.00476066651663483, 0.00476069793344862, 0.00476071958106787, 0.0047607181383529, 0.00476070709752004, 0.00476069736224655, 0.00476069267136192, 0.00476069263961674, 0.00476069555462995, 0.00476069974515986, 0.00476070401535274, 0.00476070766015557, 0.00476071034811462, 0.00476071199249308, 0.00476071264897251, 0.00476071244512387, 0.00476071153625042, 0.00476071008027188, 0.00476070822524542, 0.00476070610469055, 0.00476070383733316, 0.00476070152900941, 0.0047606992752704, 0.00476069716376405, 0.00476069527582324
flux1:, 0.681317354143444, 0.00454230670120046, 0.00454230855020477, 0.0045423106661478, 0.00454231296576836, 0.00454231535730346, 0.00454231773956585, 0.0045423200003974, 0.0045423220150006, 0.0045423236449784, 0.00454232473941454, 0.00454232514007424, 0.00454232469385651, 0.00454232327697692, 0.00454232083681631, 0.00454231745820652, 0.0045423134590523, 0.00454230951013544, 0.00454230674266412, 0.00454230672916203, 0.00454231106783801, 0.00454232008617702, 0.00454233020329073, 0.00454233108707812, 0.00454231006128731, 0.00454228001258037, 0.00454230839840062, 0.00454236019820708, 0.00454224423645153, 0.00454239387247015, 0.00454230012017923, 0.0045422400515212, 0.00454230012017923, 0.00454239387247015, 0.00454224423645154, 0.00454236019820708, 0.00454230839840062, 0.00454228001258037, 0.00454231006128731, 0.00454233108707812, 0.00454233020329073, 0.00454232008617702, 0.00454231106783801, 0.00454230672916203, 0.00454230674266412, 0.00454230951013544, 0.0045423134590523, 0.00454231745820652, 0.00454232083681631, 0.00454232327697692, 0.00454232469385651, 0.00454232514007424, 0.00454232473941454, 0.0045423236449784, 0.0045423220150006, 0.0045423200003974, 0.00454231773956585, 0.00454231535730346, 0.00454231296576836, 0.0045423106661478, 0.00454230855020477, 0.00454230670120046
flux1:, 0.681579803047197, 0.00433010921707355, 0.00433011102708401, 0.00433011313710089, 0.00433011546274205, 0.00433011790941442, 0.00433012037195593, 0.00433012273379912, 0.00433012486609778, 0.0043301266275626, 0.00433012786622186, 0.0043301284250216, 0.00433012815415973, 0.00433012693430289, 0.00433012471618129, 0.00433012158281111, 0.00433011783878134, 0.00433011412150304, 0.00433011149975952, 0.00433011145142624, 0.00433011546615633, 0.00433012381825489, 0.00433013308157764, 0.00433013347452057, 0.00433011309896598, 0.00433008440441794, 0.00433011142706074, 0.0043301603193478, 0.00433004964972125, 0.00433019220416038, 0.00433010275330066, 0.00433004540671575, 0.00433010275330066, 0.00433019220416037, 0.00433004964972125, 0.0043301603193478, 0.00433011142706074, 0.00433008440441794, 0.00433011309896598, 0.00433013347452056, 0.00433013308157763, 0.00433012381825489, 0.00433011546615632, 0.00433011145142624, 0.00433011149975952, 0.00433011412150304, 0.00433011783878134, 0.00433012158281111, 0.00433012471618129, 0.00433012693430288, 0.00433012815415973, 0.0043301284250216, 0.00433012786622186, 0.0043301266275626, 0.00433012486609778, 0.00433012273379912, 0.00433012037195592, 0.00433011790941442, 0.00433011546274205, 0.00433011313710089, 0.00433011102708401, 0.00433010921707355
flux1:, 0.68184225195095, 0.00412417964949945, 0.00412418141685019, 0.00412418350715839, 0.00412418583580066, 0.00412418830668899, 0.00412419081237831, 0.00412419323381974, 0.0041241954401461, 0.00412419728916122, 0.00412419862964269, 0.00412419930722041, 0.0041241991765056, 0.00412419812331062, 0.0041241961020438, 0.00412419319404233, 0.00412418969085278, 0.0041241861974276, 0.00412418372229748, 0.00412418365261196, 0.00412418737480654, 0.00412419511419244, 0.00412420359577389, 0.0041242035672734, 0.00412418387150544, 0.00412415651937521, 0.00412418224261952, 0.00412422836481849, 0.00412412285664452, 0.00412425855667714, 0.00412417329310933, 0.00412411859625982, 0.00412417329310933, 0.00412425855667714, 0.00412412285664452, 0.00412422836481849, 0.00412418224261952, 0.00412415651937521, 0.00412418387150545, 0.0041242035672734, 0.00412420359577389, 0.00412419511419244, 0.00412418737480654, 0.00412418365261196, 0.00412418372229748, 0.0041241861974276, 0.00412418969085278, 0.00412419319404233, 0.0041241961020438, 0.00412419812331062, 0.00412419917650559, 0.00412419930722041, 0.00412419862964269, 0.00412419728916122, 0.0041241954401461, 0.00412419323381974, 0.00412419081237831, 0.00412418830668899, 0.00412418583580066, 0.00412418350715839, 0.00412418141685019, 0.00412417964949945
flux1:, 0.682104700854704, 0.00392457498405511, 0.00392457670165917, 0.00392457875561998, 0.003924581062001, 0.00392458352456557, 0.00392458603525649, 0.00392458847442393, 0.00392459071114155, 0.0039245926042155, 0.00392459400489995, 0.00392459476294126, 0.00392459473842231, 0.00392459382295915, 0.0039245919749516, 0.00392458927419605, 0.00392458599947818, 0.00392458272419793, 0.00392458039875525, 0.003924580323364, 0.00392458378633671, 0.00392459096783759, 0.00392459874011949, 0.00392459835910129, 0.00392457937209382, 0.00392455335120869, 0.0039245778403564, 0.00392462132938625, 0.00392452085055262, 0.00392464992538847, 0.00392456873373409, 0.00392451661326457, 0.00392456873373409, 0.00392464992538847, 0.00392452085055262, 0.00392462132938625, 0.0039245778403564, 0.00392455335120868, 0.00392457937209381, 0.00392459835910129, 0.00392459874011949, 0.00392459096783759, 0.0039245837863367, 0.003924580323364, 0.00392458039875525, 0.00392458272419793, 0.00392458599947818, 0.00392458927419605, 0.0039245919749516, 0.00392459382295915, 0.00392459473842231, 0.00392459476294126, 0.00392459400489994, 0.0039245926042155, 0.00392459071114155, 0.00392458847442393, 0.00392458603525649, 0.00392458352456557, 0.003924581062001, 0.00392457875561998, 0.00392457670165917, 0.00392457498405511
flux1:, 0.682367149758457, 0.00373133311315772, 0.00373133477101412, 0.00373133676994454, 0.00373133902764305, 0.00373134144903969, 0.00373134392706355, 0.00373134634323875, 0.0037313485684128, 0.00373135046416208, 0.00373135188580208, 0.00373135268849548, 0.00373135273874141, 0.0037313519345304, 0.00373135023850931, 0.00373134772904196, 0.00373134467242194, 0.00373134161138838, 0.00373133944028617, 0.00373133937606993, 0.00373134261381513, 0.00373134929210336, 0.00373135642631704, 0.00373135575960078, 0.00373133750821181, 0.00373131280651235, 0.00373133612677736, 0.00373137711750631, 0.00373128153388651, 0.00373140421333756, 0.00373132697687952, 0.00373127735850016, 0.00373132697687952, 0.00373140421333756, 0.00373128153388651, 0.00373137711750631, 0.00373133612677736, 0.00373131280651235, 0.00373133750821181, 0.00373135575960078, 0.00373135642631704, 0.00373134929210336, 0.00373134261381513, 0.00373133937606993, 0.00373133944028617, 0.00373134161138838, 0.00373134467242194, 0.00373134772904195, 0.00373135023850931, 0.0037313519345304, 0.00373135273874141, 0.00373135268849548, 0.00373135188580208, 0.00373135046416207, 0.0037313485684128, 0.00373134634323874, 0.00373134392706355, 0.00373134144903969, 0.00373133902764305, 0.00373133676994454, 0.00373133477101412, 0.00373133311315772
flux1:, 0.68262959866221, 0.00354447363020468, 0.00354447521614832, 0.00354447714029597, 0.00354447932289585, 0.0035444816712861, 0.00354448408086065, 0.00354448643593657, 0.00354448861078721, 0.00354449047133396, 0.00354449187834596, 0.00354449269352273, 0.00354449279056932, 0.00354449207429912, 0.0035444905117765, 0.0035444881799912, 0.0035444853329904, 0.00354448248372814, 0.00354448047253241, 0.00354448043668055, 0.00354448348272083, 0.0035444897109848, 0.00354449627572289, 0.00354449538659858, 0.00354447789425185, 0.00354445449755702, 0.0035444767126781, 0.00354451533660295, 0.00354442451162827, 0.00354454102482952, 0.00354446762547755, 0.00354442043406555, 0.00354446762547755, 0.00354454102482952, 0.00354442451162827, 0.00354451533660295, 0.0035444767126781, 0.00354445449755701, 0.00354447789425185, 0.00354449538659859, 0.00354449627572289, 0.0035444897109848, 0.00354448348272083, 0.00354448043668055, 0.00354448047253241, 0.00354448248372814, 0.00354448533299041, 0.0035444881799912, 0.0035444905117765, 0.00354449207429912, 0.00354449279056932, 0.00354449269352273, 0.00354449187834596, 0.00354449047133396, 0.00354448861078721, 0.00354448643593658, 0.00354448408086065, 0.0035444816712861, 0.00354447932289585, 0.00354447714029597, 0.00354447521614832, 0.00354447363020468
flux1:, 0.682892047565963, 0.00336399866408227, 0.00336400016469186, 0.00336400199428637, 0.0033640040765346, 0.00336400632231123, 0.00336400863079323, 0.00336401089051266, 0.00336401298060012, 0.00336401477266613, 0.00336401613409866, 0.00336401693404497, 0.00336401705402482, 0.00336401640598026, 0.00336401496146352, 0.00336401279609064, 0.0033640101518822, 0.00336400751287102, 0.00336400566737957, 0.00336400567651423, 0.00336400856285906, 0.00336401439164077, 0.00336402045163928, 0.00336401939868267, 0.00336400268429822, 0.00336398057531502, 0.00336400174641304, 0.00336403813057305, 0.0033639519249663, 0.00336406249926194, 0.0033639928175869, 0.00336394797730721, 0.0033639928175869, 0.00336406249926194, 0.0033639519249663, 0.00336403813057305, 0.00336400174641304, 0.00336398057531502, 0.00336400268429822, 0.00336401939868267, 0.00336402045163928, 0.00336401439164077, 0.00336400856285907, 0.00336400567651423, 0.00336400566737957, 0.00336400751287102, 0.0033640101518822, 0.00336401279609064, 0.00336401496146352, 0.00336401640598026, 0.00336401705402482, 0.00336401693404497, 0.00336401613409866, 0.00336401477266613, 0.00336401298060012, 0.00336401089051266, 0.00336400863079323, 0.00336400632231123, 0.0033640040765346, 0.00336400199428637, 0.00336400016469186, 0.00336399866408227
flux1:, 0.683154496469717, 0.00318989374764755, 0.00318989514922547, 0.00318989686552287, 0.00318989882440463, 0.00318990094126417, 0.00318990312018777, 0.00318990525511824, 0.00318990723122759, 0.00318990892690537, 0.00318991021707737, 0.00318991097902394, 0.00318991110249608, 0.00318991050671981, 0.00318990916770216, 0.00318990715962747, 0.00318990471268767, 0.00318990228285376, 0.00318990060843883, 0.00318990067782565, 0.00318990343407491, 0.00318990891030261, 0.00318991452545768, 0.00318991336160479, 0.00318989743879405, 0.0031898765963836, 0.00318989678107248, 0.0031899310472033, 0.00318984931887717, 0.00318995417887563, 0.00318988809421309, 0.00318984552865841, 0.00318988809421309, 0.00318995417887563, 0.00318984931887717, 0.0031899310472033, 0.00318989678107248, 0.0031898765963836, 0.00318989743879405, 0.00318991336160478, 0.00318991452545768, 0.00318990891030261, 0.00318990343407491, 0.00318990067782565, 0.00318990060843883, 0.00318990228285376, 0.00318990471268767, 0.00318990715962747, 0.00318990916770216, 0.00318991050671981, 0.00318991110249608, 0.00318991097902394, 0.00318991021707737, 0.00318990892690537, 0.00318990723122759, 0.00318990525511824, 0.00318990312018777, 0.00318990094126417, 0.00318989882440462, 0.00318989686552287, 0.00318989514922547, 0.00318989374764755
flux1:, 0.68341694537347, 0.00302212871389807, 0.00302213000344103, 0.00302213158968718, 0.00302213340535358, 0.00302213537116335, 0.00302213739702457, 0.00302213938324276, 0.00302214122195474, 0.00302214279915559, 0.00302214399797553, 0.00302214470428573, 0.00302214481629334, 0.00302214426051653, 0.0030221430172855, 0.00302214115924359, 0.00302213890493795, 0.00302213668314185, 0.00302213518415073, 0.00302213532702602, 0.00302213797964252, 0.00302214314587771, 0.00302214837051041, 0.0030221471423989, 0.0030221320189276, 0.00302211241762822, 0.00302213166937828, 0.00302216393330266, 0.00302208653741807, 0.00302218590421338, 0.00302212329483385, 0.00302208292718232, 0.00302212329483384, 0.00302218590421338, 0.00302208653741807, 0.00302216393330266, 0.00302213166937828, 0.00302211241762822, 0.0030221320189276, 0.0030221471423989, 0.00302214837051041, 0.00302214314587771, 0.00302213797964252, 0.00302213532702603, 0.00302213518415073, 0.00302213668314185, 0.00302213890493795, 0.00302214115924359, 0.0030221430172855, 0.00302214426051653, 0.00302214481629334, 0.00302214470428573, 0.00302214399797553, 0.00302214279915559, 0.00302214122195474, 0.00302213938324276, 0.00302213739702457, 0.00302213537116336, 0.00302213340535358, 0.00302213158968718, 0.00302213000344103, 0.00302212871389808
flux1:, 0.683679394277223, 0.00286065861369365, 0.00286065977978262, 0.00286066122203468, 0.00286066287853458, 0.00286066467595834, 0.00286066653072389, 0.0028606683502016, 0.0028606700341546, 0.0028606714767493, 0.00286067256974108, 0.00286067320783105, 0.00286067329772637, 0.0028606727731101, 0.00286067161841742, 0.00286066990460105, 0.00286066783874366, 0.00286066582329907, 0.00286066450254134, 0.00286066472957749, 0.00286066730134402, 0.00286067219525078, 0.00286067707762212, 0.00286067582519625, 0.00286066150270789, 0.00286064311250525, 0.00286066148024793, 0.00286069185149176, 0.00286061864066523, 0.00286071273121758, 0.00286065347455727, 0.00286061522774602, 0.00286065347455727, 0.00286071273121758, 0.00286061864066523, 0.00286069185149176, 0.00286066148024793, 0.00286064311250525, 0.00286066150270789, 0.00286067582519625, 0.00286067707762212, 0.00286067219525078, 0.00286066730134402, 0.00286066472957749, 0.00286066450254134, 0.00286066582329907, 0.00286066783874366, 0.00286066990460104, 0.00286067161841742, 0.0028606727731101, 0.00286067329772637, 0.00286067320783105, 0.00286067256974108, 0.0028606714767493, 0.0028606700341546, 0.0028606683502016, 0.00286066653072389, 0.00286066467595834, 0.00286066287853458, 0.00286066122203468, 0.00286065977978262, 0.00286065861369365
flux1:, 0.683941843180977, 0.00270542464908913, 0.0027054256826408, 0.00270542697040152, 0.00270542845618552, 0.00270543007305055, 0.00270543174438716, 0.00270543338508781, 0.0027054349029511, 0.00270543620063347, 0.00270543717870665, 0.00270543774073993, 0.00270543780182184, 0.0027054373025554, 0.00270543623119205, 0.00270543465681817, 0.0027054327752397, 0.00270543096349182, 0.00270542982183441, 0.00270543014075727, 0.00270543265042385, 0.00270543730445947, 0.0027054418865276, 0.00270544064289361, 0.00270542711687673, 0.00270540990320266, 0.00270542743115805, 0.00270545601277349, 0.00270538683741733, 0.00270547586408114, 0.00270541983702568, 0.00270538363393701, 0.00270541983702568, 0.00270547586408114, 0.00270538683741733, 0.00270545601277349, 0.00270542743115805, 0.00270540990320266, 0.00270542711687673, 0.00270544064289361, 0.0027054418865276, 0.00270543730445947, 0.00270543265042385, 0.00270543014075727, 0.00270542982183441, 0.00270543096349182, 0.0027054327752397, 0.00270543465681816, 0.00270543623119205, 0.0027054373025554, 0.00270543780182185, 0.00270543774073993, 0.00270543717870665, 0.00270543620063348, 0.0027054349029511, 0.00270543338508781, 0.00270543174438716, 0.00270543007305056, 0.00270542845618552, 0.00270542697040152, 0.0027054256826408, 0.00270542464908913
flux1:, 0.68420429208473, 0.00255635511656322, 0.00255635601140084, 0.00255635713803756, 0.00255635844622024, 0.00255635987562518, 0.00255636135686167, 0.0025563628125709, 0.00255636415876252, 0.0025563653066766, 0.00255636616568662, 0.00255636664809197, 0.00255636667710514, 0.00255636619990794, 0.00255636520822778, 0.0025563637690973, 0.00255636206725177, 0.00255636045523759, 0.00255635949132161, 0.00255635990668517, 0.00255636236880384, 0.00255636681012028, 0.00255637112752333, 0.00255636991903373, 0.00255635717900835, 0.00255634110294281, 0.00255635783064516, 0.00255638471921723, 0.00255631942799265, 0.00255640359817758, 0.00255635067738869, 0.00255631644104585, 0.00255635067738869, 0.00255640359817758, 0.00255631942799265, 0.00255638471921723, 0.00255635783064516, 0.00255634110294281, 0.00255635717900835, 0.00255636991903373, 0.00255637112752333, 0.00255636681012028, 0.00255636236880384, 0.00255635990668517, 0.00255635949132161, 0.00255636045523759, 0.00255636206725177, 0.0025563637690973, 0.00255636520822778, 0.00255636619990794, 0.00255636667710514, 0.00255636664809197, 0.00255636616568662, 0.0025563653066766, 0.00255636415876252, 0.0025563628125709, 0.00255636135686167, 0.00255635987562518, 0.00255635844622024, 0.00255635713803755, 0.00255635601140084, 0.00255635511656322
flux1:, 0.684466740988483, 0.00241336635468991, 0.00241336710790873, 0.00241336807084583, 0.00241336919922868, 0.00241337043940713, 0.00241337172925551, 0.00241337299918161, 0.0024133741733738, 0.00241337517155244, 0.00241337591170165, 0.00241337631456511, 0.00241337631110956, 0.00241337585468207, 0.00241337494011294, 0.00241337363219674, 0.00241337210483117, 0.00241337068703684, 0.00241336989712237, 0.0024133704102384, 0.00241337283517474, 0.00241337708571323, 0.00241338116795402, 0.00241338001449277, 0.00241336804438564, 0.00241335306303123, 0.00241336902552303, 0.0024133943113327, 0.00241333275169304, 0.00241341226764102, 0.0024133623299157, 0.00241332998368422, 0.0024133623299157, 0.00241341226764102, 0.00241333275169304, 0.0024133943113327, 0.00241336902552302, 0.00241335306303123, 0.00241336804438564, 0.00241338001449277, 0.00241338116795401, 0.00241337708571323, 0.00241337283517474, 0.0024133704102384, 0.00241336989712237, 0.00241337068703683, 0.00241337210483117, 0.00241337363219674, 0.00241337494011294, 0.00241337585468207, 0.00241337631110956, 0.00241337631456511, 0.00241337591170165, 0.00241337517155244, 0.0024133741733738, 0.00241337299918161, 0.00241337172925551, 0.00241337043940713, 0.00241336919922867, 0.00241336807084583, 0.00241336710790873, 0.00241336635468991
flux1:, 0.684729189892236, 0.00227636369108516, 0.00227636430320427, 0.00227636510389415, 0.00227636605476601, 0.00227636710873385, 0.00227636821080639, 0.00227636929899449, 0.00227637030545574, 0.00227637115812258, 0.00227637178325419, 0.00227637210963561, 0.00227637207553362, 0.00227637163999798, 0.00227637080057478, 0.00227636961965161, 0.00227636826055574, 0.00227636702977908, 0.00227636640771716, 0.00227636701672992, 0.0022763694108343, 0.00227637348758895, 0.00227637735839232, 0.00227637627382801, 0.00227636505250241, 0.00227635111949752, 0.00227636634766022, 0.00227639011497477, 0.0022763321337747, 0.00227640719243507, 0.00227636011508593, 0.00227632958287678, 0.00227636011508594, 0.00227640719243507, 0.0022763321337747, 0.00227639011497477, 0.00227636634766022, 0.00227635111949752, 0.00227636505250241, 0.00227637627382801, 0.00227637735839232, 0.00227637348758895, 0.0022763694108343, 0.00227636701672992, 0.00227636640771716, 0.00227636702977908, 0.00227636826055574, 0.00227636961965161, 0.00227637080057478, 0.00227637163999798, 0.00227637207553362, 0.00227637210963561, 0.00227637178325419, 0.00227637115812258, 0.00227637030545574, 0.00227636929899449, 0.00227636821080639, 0.00227636710873385, 0.00227636605476601, 0.00227636510389415, 0.00227636430320427, 0.00227636369108516
flux1:, 0.68499163879599, 0.00214524238376574, 0.00214524285867346, 0.00214524350236466, 0.00214524428210894, 0.00214524515713292, 0.00214524607929953, 0.00214524699390898, 0.00214524784073447, 0.0021452485555214, 0.00214524907235702, 0.00214524932757828, 0.00214524926624038, 0.00214524885260624, 0.00214524808655313, 0.00214524702791864, 0.00214524582976473, 0.00214524477708413, 0.00214524431440816, 0.00214524501449921, 0.00214524738041492, 0.00214525129583711, 0.00214525497364704, 0.00214525396641851, 0.00214524346832194, 0.00214523053445712, 0.00214524505544537, 0.00214526738290589, 0.00214521282705249, 0.00214528362003678, 0.00214523928128247, 0.00214521048775324, 0.00214523928128247, 0.00214528362003678, 0.00214521282705249, 0.00214526738290589, 0.00214524505544537, 0.00214523053445712, 0.00214524346832194, 0.00214525396641851, 0.00214525497364704, 0.00214525129583711, 0.00214524738041492, 0.00214524501449922, 0.00214524431440816, 0.00214524477708413, 0.00214524582976473, 0.00214524702791864, 0.00214524808655313, 0.00214524885260624, 0.00214524926624038, 0.00214524932757828, 0.00214524907235702, 0.0021452485555214, 0.00214524784073448, 0.00214524699390898, 0.00214524607929953, 0.00214524515713292, 0.00214524428210894, 0.00214524350236466, 0.00214524285867346, 0.00214524238376574
flux1:, 0.685254087699743, 0.00201988855238254, 0.0020198888970958, 0.00201988939242828, 0.00201989001097463, 0.00201989071790638, 0.00201989147154097, 0.00201989222403657, 0.00201989292231836, 0.00201989350944837, 0.00201989392681559, 0.00201989411776229, 0.00201989403358774, 0.00201989364327158, 0.00201989294865378, 0.00201989200691235, 0.00201989096118835, 0.00201989007603289, 0.00201988976215672, 0.00201989054585932, 0.00201989288294154, 0.00201989664545386, 0.0020199001440356, 0.00201989921783319, 0.00201988941372623, 0.00201987742762859, 0.00201989126537523, 0.0020199122264521, 0.00201986094357413, 0.00201992765717241, 0.0020198859365273, 0.00201985880727775, 0.0020198859365273, 0.00201992765717241, 0.00201986094357413, 0.0020199122264521, 0.00201989126537523, 0.00201987742762859, 0.00201988941372623, 0.00201989921783319, 0.0020199001440356, 0.00201989664545386, 0.00201989288294154, 0.00201989054585932, 0.00201988976215672, 0.00201989007603289, 0.00201989096118835, 0.00201989200691235, 0.00201989294865378, 0.00201989364327158, 0.00201989403358774, 0.00201989411776229, 0.00201989392681559, 0.00201989350944837, 0.00201989292231836, 0.00201989222403657, 0.00201989147154097, 0.00201989071790638, 0.00201989001097463, 0.00201988939242828, 0.0020198888970958, 0.00201988855238254
flux1:, 0.685516536603496, 0.0019001800951226, 0.00190018031939094, 0.00190018067785618, 0.00190018114802012, 0.00190018170054286, 0.00190018229970772, 0.0019001829040144, 0.00190018346699923, 0.00190018393847953, 0.00190018426657028, 0.00190018440104146, 0.00190018429888159, 0.00190018393330004, 0.00190018330775798, 0.00190018247670228, 0.00190018157373538, 0.00190018084404568, 0.00190018066655099, 0.00190018152415099, 0.00190018382896829, 0.00190018744355556, 0.0019001907726678, 0.00190018992717422, 0.00190018078490477, 0.00190016969375654, 0.00190018286951733, 0.00190020253300592, 0.00190015437211946, 0.00190021718736158, 0.0019001779660149, 0.00190015242777364, 0.00190017796601491, 0.00190021718736158, 0.00190015437211946, 0.00190020253300592, 0.00190018286951733, 0.00190016969375653, 0.00190018078490477, 0.00190018992717422, 0.0019001907726678, 0.00190018744355556, 0.00190018382896829, 0.00190018152415099, 0.00190018066655099, 0.00190018084404568, 0.00190018157373538, 0.00190018247670228, 0.00190018330775798, 0.00190018393330004, 0.00190018429888159, 0.00190018440104146, 0.00190018426657028, 0.00190018393847953, 0.00190018346699924, 0.0019001829040144, 0.00190018229970772, 0.00190018170054286, 0.00190018114802012, 0.00190018067785617, 0.00190018031939094, 0.0019001800951226
flux1:, 0.685778985507249, 0.00178598758741766, 0.00178598770320939, 0.00178598793851776, 0.0017859882752737, 0.00178598868910856, 0.00178598914972388, 0.00178598962139018, 0.00178599006366759, 0.00178599043253126, 0.00178599068222352, 0.00178599076835645, 0.00178599065306067, 0.00178599031331096, 0.00178598975388262, 0.00178598902645948, 0.00178598825552183, 0.00178598766798702, 0.00178598761297979, 0.00178598853297785, 0.00178599079986684, 0.00178599426871255, 0.00178599743481592, 0.00178599666647241, 0.00178598815176222, 0.00178597790202262, 0.00178599043493245, 0.00178600886546379, 0.00178596367761487, 0.00178602277036091, 0.00178598593153687, 0.00178596191233614, 0.00178598593153688, 0.00178602277036091, 0.00178596367761487, 0.00178600886546379, 0.00178599043493245, 0.00178597790202262, 0.00178598815176222, 0.00178599666647241, 0.00178599743481592, 0.00178599426871255, 0.00178599079986684, 0.00178598853297785, 0.00178598761297979, 0.00178598766798702, 0.00178598825552182, 0.00178598902645948, 0.00178598975388262, 0.00178599031331096, 0.00178599065306067, 0.00178599076835645, 0.00178599068222352, 0.00178599043253126, 0.00178599006366759, 0.00178598962139017, 0.00178598914972388, 0.00178598868910856, 0.0017859882752737, 0.00178598793851776, 0.00178598770320939, 0.00178598758741766
flux1:, 0.686041434411003, 0.0016771751589389, 0.00167717517985079, 0.00167717530724987, 0.00167717552698209, 0.00167717581909825, 0.00167717615813905, 0.00167717651354873, 0.00167717685030441, 0.00167717712993092, 0.00167717731219874, 0.00167717735798721, 0.00167717723404403, 0.00167717692067713, 0.00167717642370771, 0.00167717579206343, 0.00167717514154742, 0.00167717468190086, 0.00167717473441482, 0.00167717570402427, 0.00167717792566954, 0.0016771812488072, 0.00167718425577805, 0.00167718355854501, 0.0016771756357588, 0.00167716617386189, 0.00167717808147757, 0.00167719534002224, 0.00167715297888966, 0.00167720851993646, 0.00167717394922768, 0.00167715137856411, 0.00167717394922768, 0.00167720851993646, 0.00167715297888966, 0.00167719534002224, 0.00167717808147758, 0.00167716617386189, 0.0016771756357588, 0.00167718355854501, 0.00167718425577805, 0.0016771812488072, 0.00167717792566954, 0.00167717570402427, 0.00167717473441482, 0.00167717468190086, 0.00167717514154742, 0.00167717579206342, 0.00167717642370771, 0.00167717692067713, 0.00167717723404403, 0.00167717735798721, 0.00167717731219874, 0.00167717712993092, 0.00167717685030441, 0.00167717651354873, 0.00167717615813905, 0.00167717581909825, 0.00167717552698209, 0.00167717530724987, 0.00167717517985079, 0.0016771751589389
flux1:, 0.686303883314756, 0.00157360134570573, 0.00157360128633792, 0.00157360132192369, 0.00157360144169636, 0.00157360162956379, 0.00157360186431988, 0.00157360211998333, 0.00157360236634489, 0.00157360256988109, 0.00157360269530893, 0.00157360270822546, 0.00157360257950298, 0.00157360229238863, 0.00157360185352135, 0.00157360130911545, 0.00157360076676327, 0.00157360042011755, 0.00157360056454252, 0.0015736015701984, 0.00157360373821091, 0.0015736069141632, 0.00157360976398492, 0.00157360913007003, 0.00157360176294193, 0.00157359303594755, 0.00157360433475653, 0.00157362047910338, 0.00157358080154826, 0.00157363295674073, 0.00157360054240951, 0.00157357935138879, 0.00157360054240951, 0.00157363295674073, 0.00157358080154826, 0.00157362047910338, 0.00157360433475653, 0.00157359303594755, 0.00157360176294193, 0.00157360913007004, 0.00157360976398492, 0.0015736069141632, 0.00157360373821091, 0.0015736015701984, 0.00157360056454252, 0.00157360042011755, 0.00157360076676327, 0.00157360130911545, 0.00157360185352135, 0.00157360229238863, 0.00157360257950297, 0.00157360270822546, 0.00157360269530893, 0.00157360256988109, 0.00157360236634489, 0.00157360211998333, 0.00157360186431988, 0.00157360162956379, 0.00157360144169636, 0.00157360132192369, 0.00157360128633792, 0.00157360134570573
flux1:, 0.686566332218509, 0.0014751199144765, 0.00147511978981215, 0.00147511974987088, 0.00147511978675234, 0.00147511988766902, 0.0014751200350959, 0.00147512020704451, 0.00147512037753788, 0.00147512051743268, 0.00147512059584205, 0.00147512058256686, 0.00147512045215096, 0.00147512019042789, 0.00147511980466545, 0.00147511933843857, 0.00147511889160873, 0.00147511864281052, 0.00147511886332406, 0.00147511989118043, 0.0014751219966512, 0.00147512502303307, 0.0014751277164419, 0.00147512713697348, 0.00147512028927044, 0.0014751122454499, 0.00147512295132859, 0.00147513803652397, 0.00147510090307595, 0.00147514983341431, 0.00147511946665732, 0.00147509958812152, 0.00147511946665732, 0.00147514983341431, 0.00147510090307595, 0.00147513803652397, 0.00147512295132859, 0.0014751122454499, 0.00147512028927044, 0.00147512713697348, 0.0014751277164419, 0.00147512502303307, 0.0014751219966512, 0.00147511989118043, 0.00147511886332406, 0.00147511864281052, 0.00147511889160873, 0.00147511933843857, 0.00147511980466545, 0.00147512019042789, 0.00147512045215096, 0.00147512058256686, 0.00147512059584205, 0.00147512051743269, 0.00147512037753788, 0.00147512020704451, 0.0014751200350959, 0.00147511988766902, 0.00147511978675234, 0.00147511974987088, 0.00147511978981215, 0.00147511991447651
flux1:, 0.686828781122262, 0.00138158065692889, 0.0013815804817531, 0.0013815803821658, 0.00138158035263509, 0.00138158038315269, 0.00138158045933263, 0.00138158056263078, 0.00138158067075691, 0.00138158075841467, 0.0013815807986035, 0.0013815807648566, 0.00138158063497919, 0.00138158039707984, 0.00138158005890275, 0.00138157966148289, 0.0013815792974361, 0.00138157913142194, 0.00138157941240475, 0.00138158044880034, 0.00138158248280946, 0.00138158535687598, 0.00138158789394264, 0.00138158735957112, 0.00138158099567781, 0.00138157358502122, 0.00138158371363096, 0.00138159779236798, 0.00138156306764103, 0.00138160892937738, 0.00138158050455111, 0.00138156187318795, 0.00138158050455111, 0.00138160892937738, 0.00138156306764103, 0.00138159779236798, 0.00138158371363096, 0.00138157358502122, 0.00138158099567781, 0.00138158735957112, 0.00138158789394264, 0.00138158535687598, 0.00138158248280946, 0.00138158044880034, 0.00138157941240475, 0.00138157913142194, 0.0013815792974361, 0.00138157966148289, 0.00138158005890275, 0.00138158039707984, 0.00138158063497919, 0.0013815807648566, 0.0013815807986035, 0.00138158075841467, 0.00138158067075691, 0.00138158056263078, 0.00138158045933263, 0.00138158038315269, 0.00138158035263509, 0.0013815803821658, 0.0013815804817531, 0.00138158065692889
flux1:, 0.687091230026016, 0.00129283015146598, 0.00129282993985258, 0.00129282979558625, 0.0012928297150421, 0.00129282969050541, 0.00129282971022954, 0.00129282975861035, 0.00129282981654412, 0.00129282986209449, 0.0012928298716835, 0.00129282982215072, 0.00129282969419627, 0.00129282947793207, 0.00129282918145853, 0.00129282884338898, 0.00129282854957633, 0.00129282845171202, 0.00129282877812997, 0.00129282981000587, 0.00129283176407127, 0.00129283448319545, 0.00129283686382916, 0.00129283636524463, 0.00129283045065953, 0.00129282362529602, 0.00129283319240923, 0.00129284631536034, 0.00129281386839454, 0.00129285681311444, 0.00129283022792007, 0.00129281278035381, 0.00129283022792007, 0.00129285681311444, 0.00129281386839454, 0.00129284631536034, 0.00129283319240923, 0.00129282362529602, 0.00129283045065953, 0.00129283636524463, 0.00129283686382917, 0.00129283448319545, 0.00129283176407127, 0.00129282981000587, 0.00129282877812997, 0.00129282845171203, 0.00129282854957633, 0.00129282884338898, 0.00129282918145853, 0.00129282947793207, 0.00129282969419627, 0.00129282982215072, 0.0012928298716835, 0.00129282986209448, 0.00129282981654412, 0.00129282975861035, 0.00129282971022954, 0.00129282969050541, 0.0012928297150421, 0.00129282979558625, 0.00129282993985258, 0.00129283015146598
flux1:, 0.687353678929769, 0.0012087124908091, 0.00120871225569594, 0.00120871208039811, 0.00120871196278203, 0.00120871189698947, 0.00120871187346369, 0.00120871187908719, 0.00120871189749357, 0.00120871190966943, 0.00120871189504437, 0.00120871183338435, 0.00120871170796016, 0.00120871151065182, 0.00120871124982284, 0.00120871096179596, 0.00120871072613365, 0.00120871068252254, 0.00120871104026173, 0.00120871205551837, 0.00120871392197294, 0.00120871648404367, 0.00120871870841002, 0.00120871823676862, 0.00120871273850585, 0.00120870645303278, 0.00120871547478567, 0.00120872769087529, 0.00120869739540371, 0.00120873757009042, 0.00120871272571821, 0.00120869640058233, 0.00120871272571821, 0.00120873757009042, 0.00120869739540371, 0.00120872769087529, 0.00120871547478567, 0.00120870645303278, 0.00120871273850585, 0.00120871823676862, 0.00120871870841002, 0.00120871648404367, 0.00120871392197294, 0.00120871205551837, 0.00120871104026173, 0.00120871068252254, 0.00120871072613365, 0.00120871096179596, 0.00120871124982284, 0.00120871151065182, 0.00120871170796016, 0.00120871183338435, 0.00120871189504437, 0.00120871190966943, 0.00120871189749357, 0.00120871187908719, 0.00120871187346369, 0.00120871189698947, 0.00120871196278203, 0.00120871208039811, 0.00120871225569595, 0.0012087124908091
flux1:, 0.687616127833522, 0.00112906997384941, 0.00112906972671542, 0.00112906953242017, 0.00112906938995749, 0.00112906929494219, 0.00112906923961252, 0.0011290692129386, 0.0011290692008952, 0.00112906918700596, 0.00112906915334113, 0.00112906908225747, 0.00112906895931144, 0.00112906877794798, 0.00112906854672246, 0.00112906829980442, 0.00112906811092184, 0.00112906810867012, 0.00112906848481462, 0.00112906947259965, 0.00112907124489, 0.00112907364862464, 0.00112907571747327, 0.00112907526473003, 0.00112907015162574, 0.00112906436334683, 0.00112907285641887, 0.00112908421303609, 0.00112905594767839, 0.00112909349475915, 0.00112907029599349, 0.0011290550339858, 0.00112907029599349, 0.00112909349475915, 0.00112905594767839, 0.00112908421303609, 0.00112907285641887, 0.00112906436334683, 0.00112907015162574, 0.00112907526473003, 0.00112907571747328, 0.00112907364862464, 0.00112907124489, 0.00112906947259965, 0.00112906848481462, 0.00112906810867012, 0.00112906811092184, 0.00112906829980442, 0.00112906854672246, 0.00112906877794798, 0.00112906895931144, 0.00112906908225747, 0.00112906915334113, 0.00112906918700596, 0.0011290692008952, 0.0011290692129386, 0.00112906923961252, 0.00112906929494219, 0.00112906938995749, 0.00112906953242017, 0.00112906972671542, 0.00112906997384941
flux1:, 0.687878576737275, 0.00105374376053406, 0.00105374351118303, 0.00105374330812965, 0.00105374315118522, 0.00105374303710969, 0.00105374295959692, 0.00105374290936007, 0.00105374287437144, 0.00105374284035538, 0.00105374279170165, 0.0010537427130633, 0.00105374259203264, 0.00105374242344376, 0.00105374221598907, 0.00105374200182313, 0.00105374184927365, 0.00105374187670407, 0.00105374225974991, 0.0010537432106724, 0.00105374488357639, 0.00105374712874703, 0.0010537490436496, 0.00105374860279914, 0.00105374384572527, 0.00105373851480118, 0.00105374649652435, 0.00105375703967809, 0.00105373068806468, 0.00105376574544009, 0.00105374410072734, 0.00105372984464842, 0.00105374410072734, 0.00105376574544009, 0.00105373068806468, 0.00105375703967809, 0.00105374649652435, 0.00105373851480118, 0.00105374384572527, 0.00105374860279914, 0.0010537490436496, 0.00105374712874703, 0.00105374488357639, 0.0010537432106724, 0.00105374225974991, 0.00105374187670407, 0.00105374184927365, 0.00105374200182313, 0.00105374221598907, 0.00105374242344376, 0.00105374259203264, 0.0010537427130633, 0.00105374279170165, 0.00105374284035538, 0.00105374287437144, 0.00105374290936007, 0.00105374295959692, 0.00105374303710969, 0.00105374315118522, 0.00105374330812965, 0.00105374351118303, 0.00105374376053406
flux1:, 0.688141025641029, 9.82574488851572e-4, 9.82574245301175e-4, 9.82574041859293e-4, 9.82573878898609e-4, 9.82573754050735e-4, 9.82573662179641e-4, 9.82573595449303e-4, 9.82573543535529e-4, 9.82573494073269e-4, 9.82573433492675e-4, 9.82573348485511e-4, 9.82573228460709e-4, 9.82573069488171e-4, 9.82572880354164e-4, 9.82572691332758e-4, 9.82572565759568e-4, 9.82572612568414e-4, 9.8257299257087e-4, 9.82573898841055e-4, 9.82575468605276e-4, 9.8257755618129e-4, 9.82579319683518e-4, 9.82578884913867e-4, 9.82574456905124e-4, 9.82569546422986e-4, 9.82577034826567e-4, 9.82586809247869e-4, 9.82562260080143e-4, 9.82594961138632e-4, 9.8257478262068e-4, 9.82561477396777e-4, 9.8257478262068e-4, 9.82594961138633e-4, 9.82562260080143e-4, 9.82586809247869e-4, 9.82577034826567e-4, 9.82569546422986e-4, 9.82574456905124e-4, 9.82578884913867e-4, 9.82579319683518e-4, 9.8257755618129e-4, 9.82575468605277e-4, 9.82573898841054e-4, 9.82572992570871e-4, 9.82572612568413e-4, 9.82572565759568e-4, 9.82572691332758e-4, 9.82572880354163e-4, 9.82573069488172e-4, 9.82573228460709e-4, 9.82573348485511e-4, 9.82573433492675e-4, 9.82573494073268e-4, 9.82573543535529e-4, 9.82573595449303e-4, 9.8257366217964e-4, 9.82573754050735e-4, 9.82573878898608e-4, 9.82574041859292e-4, 9.82574245301175e-4, 9.82574488851573e-4
flux1:, 0.688403474544782, 9.15402853260889e-4, 9.15402621728867e-4, 9.15402424419196e-4, 9.15402262061023e-4, 9.15402132935325e-4, 9.15402032841024e-4, 9.15401955148863e-4, 9.1540189098959e-4, 9.15401829660387e-4, 9.15401759390064e-4, 9.15401668683636e-4, 9.15401548573328e-4, 9.1540139622954e-4, 9.15401220496512e-4, 9.15401049894762e-4, 9.15400943147439e-4, 9.1540100050285e-4, 9.15401369157597e-4, 9.15402224654717e-4, 9.15403689056362e-4, 9.15405621269064e-4, 9.15407236963959e-4, 9.15406803731127e-4, 9.15402680033724e-4, 9.15398156004049e-4, 9.15405169802477e-4, 9.15414219000187e-4, 9.15391366053481e-4, 9.1542183967392e-4, 9.15403043190885e-4, 9.15390635882653e-4, 9.15403043190885e-4, 9.15421839673921e-4, 9.15391366053481e-4, 9.15414219000187e-4, 9.15405169802477e-4, 9.15398156004049e-4, 9.15402680033724e-4, 9.15406803731126e-4, 9.1540723696396e-4, 9.15405621269064e-4, 9.15403689056362e-4, 9.15402224654717e-4, 9.15401369157597e-4, 9.1540100050285e-4, 9.1540094314744e-4, 9.15401049894762e-4, 9.15401220496512e-4, 9.1540139622954e-4, 9.15401548573328e-4, 9.15401668683636e-4, 9.15401759390064e-4, 9.15401829660387e-4, 9.15401890989591e-4, 9.15401955148862e-4, 9.15402032841024e-4, 9.15402132935325e-4, 9.15402262061022e-4, 9.15402424419195e-4, 9.15402621728867e-4, 9.1540285326089e-4
flux1:, 0.688665923448535, 8.52070144173318e-4, 8.52069929148376e-4, 8.52069742743946e-4, 8.5206958588737e-4, 8.52069457333245e-4, 8.52069353625455e-4, 8.52069269140591e-4, 8.52069196255934e-4, 8.52069125719129e-4, 8.5206904734823e-4, 8.52068951263472e-4, 8.52068829948453e-4, 8.52068681552643e-4, 8.52068514946297e-4, 8.52068357013197e-4, 8.52068262213537e-4, 8.52068322796273e-4, 8.5206867345765e-4, 8.52069473731435e-4, 8.52070832071502e-4, 8.52072612409352e-4, 8.52074084940802e-4, 8.52073649974046e-4, 8.52069808026469e-4, 8.52065639317728e-4, 8.52072197850347e-4, 8.52080564127381e-4, 8.52059306204295e-4, 8.52087676750291e-4, 8.52070181816073e-4, 8.52058621614704e-4, 8.52070181816072e-4, 8.52087676750292e-4, 8.52059306204295e-4, 8.5208056412738e-4, 8.52072197850347e-4, 8.52065639317728e-4, 8.52069808026469e-4, 8.52073649974046e-4, 8.52074084940801e-4, 8.52072612409352e-4, 8.52070832071502e-4, 8.52069473731436e-4, 8.5206867345765e-4, 8.52068322796273e-4, 8.52068262213537e-4, 8.52068357013197e-4, 8.52068514946297e-4, 8.52068681552643e-4, 8.52068829948452e-4, 8.52068951263472e-4, 8.5206904734823e-4, 8.5206912571913e-4, 8.52069196255934e-4, 8.52069269140591e-4, 8.52069353625455e-4, 8.52069457333245e-4, 8.5206958588737e-4, 8.52069742743945e-4, 8.52069929148376e-4, 8.52070144173318e-4
flux1:, 0.688928372352288, 7.92418748347219e-4, 7.92418552728821e-4, 7.92418380419078e-4, 7.92418232426433e-4, 7.92418107844069e-4, 7.92418003810206e-4, 7.92417915543665e-4, 7.92417836494402e-4, 7.92417758679995e-4, 7.92417673325715e-4, 7.92417571991809e-4, 7.92417448458763e-4, 7.92417301744248e-4, 7.9241714071383e-4, 7.9241699071964e-4, 7.92416902278106e-4, 7.92416960268525e-4, 7.92417287910954e-4, 7.92418030124288e-4, 7.92419283161327e-4, 7.92420916305749e-4, 7.92422251313303e-4, 7.92421812562357e-4, 7.92418231919462e-4, 7.92414390141352e-4, 7.92420513273598e-4, 7.92428237711695e-4, 7.92408478553728e-4, 7.92434865863428e-4, 7.92418595618135e-4, 7.92407833830358e-4, 7.92418595618136e-4, 7.92434865863428e-4, 7.92408478553728e-4, 7.92428237711694e-4, 7.92420513273598e-4, 7.92414390141352e-4, 7.92418231919462e-4, 7.92421812562357e-4, 7.92422251313303e-4, 7.92420916305749e-4, 7.92419283161327e-4, 7.92418030124288e-4, 7.92417287910954e-4, 7.92416960268526e-4, 7.92416902278105e-4, 7.9241699071964e-4, 7.9241714071383e-4, 7.92417301744248e-4, 7.92417448458763e-4, 7.92417571991808e-4, 7.92417673325715e-4, 7.92417758679995e-4, 7.92417836494403e-4, 7.92417915543665e-4, 7.92418003810206e-4, 7.92418107844069e-4, 7.92418232426433e-4, 7.92418380419078e-4, 7.92418552728821e-4, 7.92418748347219e-4
flux1:, 0.689190821256042, 7.36292610293487e-4, 7.36292435582809e-4, 7.36292279182065e-4, 7.36292142098735e-4, 7.36292023663941e-4, 7.36291921492859e-4, 7.36291831514232e-4, 7.36291748105787e-4, 7.36291664400551e-4, 7.36291572871686e-4, 7.36291466363065e-4, 7.36291339811588e-4, 7.36291193000153e-4, 7.36291034758507e-4, 7.36290888999826e-4, 7.36290802586321e-4, 7.36290853603438e-4, 7.36291154733679e-4, 7.36291837555795e-4, 7.36292987390658e-4, 7.36294479103727e-4, 7.36295683120336e-4, 7.36295239656418e-4, 7.36291901868836e-4, 7.3628836121546e-4, 7.3629406921129e-4, 7.36301191632266e-4, 7.36282839797717e-4, 7.36307359172967e-4, 7.36292240316186e-4, 7.36282230339689e-4, 7.36292240316186e-4, 7.36307359172967e-4, 7.36282839797717e-4, 7.36301191632266e-4, 7.3629406921129e-4, 7.3628836121546e-4, 7.36291901868835e-4, 7.36295239656418e-4, 7.36295683120336e-4, 7.36294479103728e-4, 7.36292987390658e-4, 7.36291837555795e-4, 7.36291154733679e-4, 7.36290853603438e-4, 7.36290802586322e-4, 7.36290888999826e-4, 7.36291034758507e-4, 7.36291193000153e-4, 7.36291339811587e-4, 7.36291466363066e-4, 7.36291572871686e-4, 7.3629166440055e-4, 7.36291748105786e-4, 7.36291831514232e-4, 7.36291921492859e-4, 7.36292023663941e-4, 7.36292142098735e-4, 7.36292279182065e-4, 7.36292435582809e-4, 7.36292610293487e-4
flux1:, 0.689453270159795, 6.83537655010745e-4, 6.83537501534709e-4, 6.83537361716681e-4, 6.8353723650969e-4, 6.83537125410343e-4, 6.83537026420467e-4, 6.83536936072054e-4, 6.83536849549315e-4, 6.83536760967573e-4, 6.8353666390714e-4, 6.83536552354428e-4, 6.83536422273632e-4, 6.83536274115933e-4, 6.83536116642712e-4, 6.83535972408666e-4, 6.83535884883257e-4, 6.83535925883333e-4, 6.83536198412591e-4, 6.8353682187313e-4, 6.83537871795842e-4, 6.83539228771632e-4, 6.83540309086211e-4, 6.83539860968847e-4, 6.83536749429345e-4, 6.83533486493686e-4, 6.8353879986865e-4, 6.83545358779854e-4, 6.83528327495811e-4, 6.83551089694396e-4, 6.83537052403029e-4, 6.83527749693841e-4, 6.83537052403029e-4, 6.83551089694396e-4, 6.83528327495811e-4, 6.83545358779854e-4, 6.8353879986865e-4, 6.83533486493686e-4, 6.83536749429344e-4, 6.83539860968847e-4, 6.83540309086211e-4, 6.83539228771633e-4, 6.83537871795841e-4, 6.8353682187313e-4, 6.8353619841259e-4, 6.83535925883333e-4, 6.83535884883257e-4, 6.83535972408666e-4, 6.83536116642712e-4, 6.83536274115933e-4, 6.83536422273632e-4, 6.83536552354429e-4, 6.8353666390714e-4, 6.83536760967573e-4, 6.83536849549315e-4, 6.83536936072054e-4, 6.83537026420467e-4, 6.83537125410343e-4, 6.83537236509689e-4, 6.83537361716681e-4, 6.83537501534709e-4, 6.83537655010745e-4
flux1:, 0.689715719063548, 6.34002172576282e-4, 6.34002039727344e-4, 6.34001916268747e-4, 6.34001803068049e-4, 6.34001699737031e-4, 6.34001604595345e-4, 6.34001514691861e-4, 6.34001425914921e-4, 6.34001333246136e-4, 6.34001231247304e-4, 6.34001114918871e-4, 6.34000981132503e-4, 6.34000830915567e-4, 6.34000672926853e-4, 6.34000528431649e-4, 6.34000437742235e-4, 6.34000466885453e-4, 6.34000709971146e-4, 6.34001275285673e-4, 6.3400222959578e-4, 6.34003459286893e-4, 6.34004423783418e-4, 6.34003971904514e-4, 6.34001071672638e-4, 6.33998065242601e-4, 6.34003004606515e-4, 6.34009037137757e-4, 6.33993244133367e-4, 6.34014355367604e-4, 6.34001333201928e-4, 6.33992695235142e-4, 6.34001333201927e-4, 6.34014355367604e-4, 6.33993244133367e-4, 6.34009037137757e-4, 6.34003004606515e-4, 6.33998065242601e-4, 6.34001071672638e-4, 6.34003971904514e-4, 6.34004423783418e-4, 6.34003459286893e-4, 6.3400222959578e-4, 6.34001275285673e-4, 6.34000709971146e-4, 6.34000466885453e-4, 6.34000437742235e-4, 6.34000528431649e-4, 6.34000672926853e-4, 6.34000830915567e-4, 6.34000981132503e-4, 6.34001114918872e-4, 6.34001231247304e-4, 6.34001333246136e-4, 6.34001425914922e-4, 6.34001514691862e-4, 6.34001604595345e-4, 6.34001699737031e-4, 6.34001803068049e-4, 6.34001916268747e-4, 6.34002039727344e-4, 6.34002172576282e-4
flux1:, 0.689978167967302, 5.87537165307544e-4, 5.87537051783629e-4, 5.87536943802141e-4, 5.87536842130934e-4, 5.87536746463421e-4, 5.87536655384624e-4, 5.87536566389682e-4, 5.87536475983536e-4, 5.87536379911789e-4, 5.87536273604358e-4, 5.87536152957651e-4, 5.87536015638914e-4, 5.8753586316384e-4, 5.87535704053028e-4, 5.8753555834132e-4, 5.87535463396062e-4, 5.87535479890238e-4, 5.87535693757287e-4, 5.8753620313485e-4, 5.87537066946085e-4, 5.87538177376381e-4, 5.87539034360373e-4, 5.8753858027617e-4, 5.87535877891326e-4, 5.87533108737053e-4, 5.87537694634219e-4, 5.87543236472523e-4, 5.87528603800126e-4, 5.87548165744709e-4, 5.87536095545856e-4, 5.8752808177103e-4, 5.87536095545856e-4, 5.87548165744709e-4, 5.87528603800126e-4, 5.87543236472523e-4, 5.87537694634219e-4, 5.87533108737052e-4, 5.87535877891326e-4, 5.8753858027617e-4, 5.87539034360373e-4, 5.87538177376381e-4, 5.87537066946085e-4, 5.87536203134851e-4, 5.87535693757286e-4, 5.87535479890238e-4, 5.87535463396062e-4, 5.8753555834132e-4, 5.87535704053028e-4, 5.8753586316384e-4, 5.87536015638914e-4, 5.87536152957652e-4, 5.87536273604358e-4, 5.87536379911789e-4, 5.87536475983536e-4, 5.87536566389681e-4, 5.87536655384624e-4, 5.87536746463421e-4, 5.87536842130934e-4, 5.87536943802142e-4, 5.87537051783629e-4, 5.87537165307544e-4
flux1:, 0.690240616871055, 5.43996658383191e-4, 5.4399656241466e-4, 5.4399646858925e-4, 5.43996377572725e-4, 5.43996289118664e-4, 5.43996202037079e-4, 5.43996114210665e-4, 5.43996022684962e-4, 5.43995923878223e-4, 5.43995813985235e-4, 5.43995689689267e-4, 5.43995549348347e-4, 5.43995394882766e-4, 5.43995234638633e-4, 5.43995087470844e-4, 5.43994987993532e-4, 5.4399499192385e-4, 5.43995177675038e-4, 5.43995634117664e-4, 5.43996413156992e-4, 5.43997412730488e-4, 5.43998170752566e-4, 5.43997716512905e-4, 5.43995199804925e-4, 5.43992650465627e-4, 5.43996903219437e-4, 5.44001988547183e-4, 5.43988442396988e-4, 5.44006552208331e-4, 5.43995373990064e-4, 5.43987945782443e-4, 5.43995373990065e-4, 5.4400655220833e-4, 5.43988442396988e-4, 5.44001988547183e-4, 5.43996903219438e-4, 5.43992650465627e-4, 5.43995199804925e-4, 5.43997716512905e-4, 5.43998170752565e-4, 5.43997412730488e-4, 5.43996413156992e-4, 5.43995634117663e-4, 5.43995177675038e-4, 5.4399499192385e-4, 5.43994987993531e-4, 5.43995087470844e-4, 5.43995234638634e-4, 5.43995394882766e-4, 5.43995549348348e-4, 5.43995689689267e-4, 5.43995813985235e-4, 5.43995923878222e-4, 5.43996022684963e-4, 5.43996114210665e-4, 5.43996202037079e-4, 5.43996289118664e-4, 5.43996377572725e-4, 5.43996468589249e-4, 5.43996562414659e-4, 5.43996658383191e-4
flux1:, 0.690503065774808, 5.0323797496786e-4, 5.03237894521261e-4, 5.03237813286013e-4, 5.0323773183107e-4, 5.0323764995689e-4, 5.0323756666671e-4, 5.03237480180863e-4, 5.03237388018423e-4, 5.03237287187818e-4, 5.03237174554086e-4, 5.032370474862e-4, 5.03236904934903e-4, 5.03236749145723e-4, 5.03236588254221e-4, 5.03236439979162e-4, 5.03236336355548e-4, 5.03236328508835e-4, 5.03236487933047e-4, 5.03236895036087e-4, 5.03237595445987e-4, 5.03238492760533e-4, 5.03239160445447e-4, 5.03238708428273e-4, 5.03236366333045e-4, 5.03234020910338e-4, 5.03237960477904e-4, 5.03242621918725e-4, 5.03230092431858e-4, 5.03246842780633e-4, 5.03236499617858e-4, 5.03229620226475e-4, 5.03236499617858e-4, 5.03246842780633e-4, 5.03230092431857e-4, 5.03242621918725e-4, 5.03237960477904e-4, 5.03234020910338e-4, 5.03236366333045e-4, 5.03238708428273e-4, 5.03239160445447e-4, 5.03238492760533e-4, 5.03237595445987e-4, 5.03236895036087e-4, 5.03236487933048e-4, 5.03236328508835e-4, 5.03236336355548e-4, 5.03236439979162e-4, 5.03236588254221e-4, 5.03236749145723e-4, 5.03236904934903e-4, 5.032370474862e-4, 5.03237174554086e-4, 5.03237287187818e-4, 5.03237388018423e-4, 5.03237480180863e-4, 5.0323756666671e-4, 5.0323764995689e-4, 5.03237731831069e-4, 5.03237813286013e-4, 5.03237894521262e-4, 5.0323797496786e-4
flux1:, 0.690765514678561, 4.65121977023835e-4, 4.65121909975398e-4, 4.65121839681056e-4, 4.6512176662258e-4, 4.65121690639195e-4, 4.65121610901422e-4, 4.65121525923842e-4, 4.65121433638974e-4, 4.6512133157035e-4, 4.65121217166204e-4, 4.65121088387497e-4, 4.65120944686242e-4, 4.65120788558693e-4, 4.65120627895119e-4, 4.65120479317098e-4, 4.65120372439649e-4, 4.6512035413085e-4, 4.65120489516965e-4, 4.65120851277946e-4, 4.65121479429364e-4, 4.65122283102313e-4, 4.65122868990145e-4, 4.65122421747686e-4, 4.65120244133919e-4, 4.65118088097139e-4, 4.65121733938283e-4, 4.65126002514135e-4, 4.65114423597951e-4, 4.65129902715875e-4, 4.65120340631883e-4, 4.65113975125423e-4, 4.65120340631883e-4, 4.65129902715876e-4, 4.65114423597951e-4, 4.65126002514135e-4, 4.65121733938283e-4, 4.65118088097139e-4, 4.65120244133919e-4, 4.65122421747686e-4, 4.65122868990145e-4, 4.65122283102313e-4, 4.65121479429364e-4, 4.65120851277946e-4, 4.65120489516964e-4, 4.6512035413085e-4, 4.65120372439648e-4, 4.65120479317098e-4, 4.65120627895119e-4, 4.65120788558693e-4, 4.65120944686242e-4, 4.65121088387497e-4, 4.65121217166204e-4, 4.6512133157035e-4, 4.65121433638973e-4, 4.65121525923842e-4, 4.65121610901422e-4, 4.65121690639195e-4, 4.6512176662258e-4, 4.65121839681056e-4, 4.65121909975398e-4, 4.65121977023834e-4
flux1:, 0.691027963582315, 4.29513273112932e-4, 4.29513217387709e-4, 4.29513156428168e-4, 4.2951309064037e-4, 4.29513019897064e-4, 4.29512943514014e-4, 4.29512860261437e-4, 4.29512768430894e-4, 4.29512665992352e-4, 4.29512550897137e-4, 4.29512421611629e-4, 4.29512278004488e-4, 4.29512122753568e-4, 4.2951196347148e-4, 4.29511815718392e-4, 4.29511706836145e-4, 4.29511679743611e-4, 4.29511793706453e-4, 4.2951211434868e-4, 4.29512676670588e-4, 4.29513395181914e-4, 4.29513907586685e-4, 4.29513467708126e-4, 4.29511445219759e-4, 4.29509465227388e-4, 4.29512836191075e-4, 4.29516741292768e-4, 4.29506050441385e-4, 4.29520342182702e-4, 4.29511510036779e-4, 4.29505625247899e-4, 4.29511510036779e-4, 4.29520342182702e-4, 4.29506050441385e-4, 4.29516741292768e-4, 4.29512836191075e-4, 4.29509465227388e-4, 4.29511445219759e-4, 4.29513467708126e-4, 4.29513907586685e-4, 4.29513395181913e-4, 4.29512676670588e-4, 4.2951211434868e-4, 4.29511793706453e-4, 4.29511679743611e-4, 4.29511706836145e-4, 4.29511815718391e-4, 4.2951196347148e-4, 4.29512122753568e-4, 4.29512278004487e-4, 4.29512421611629e-4, 4.29512550897137e-4, 4.29512665992352e-4, 4.29512768430894e-4, 4.29512860261437e-4, 4.29512943514014e-4, 4.29513019897064e-4, 4.2951309064037e-4, 4.29513156428168e-4, 4.29513217387709e-4, 4.29513273112932e-4
flux1:, 0.691290412486068, 3.96280394595871e-4, 3.96280348271286e-4, 3.9628029517491e-4, 3.96280235648612e-4, 3.96280169594738e-4, 3.96280096454766e-4, 3.96280015219631e-4, 3.96279924490335e-4, 3.96279822620402e-4, 3.96279707990774e-4, 3.96279579493815e-4, 3.962794373372e-4, 3.96279284317258e-4, 3.96279127739928e-4, 3.96278982138085e-4, 3.96278872717119e-4, 3.96278838732033e-4, 3.96278934055433e-4, 3.96279217871008e-4, 3.96279720700863e-4, 3.96280362257727e-4, 3.96280809146931e-4, 3.96280379140874e-4, 3.96278503058223e-4, 3.96276686798097e-4, 3.9627980102819e-4, 3.96283370400749e-4, 3.96273508522929e-4, 3.96286692440524e-4, 3.96278541817092e-4, 3.96273106285855e-4, 3.96278541817092e-4, 3.96286692440524e-4, 3.96273508522929e-4, 3.96283370400749e-4, 3.9627980102819e-4, 3.96276686798097e-4, 3.96278503058223e-4, 3.96280379140874e-4, 3.96280809146931e-4, 3.96280362257727e-4, 3.96279720700863e-4, 3.96279217871008e-4, 3.96278934055433e-4, 3.96278838732033e-4, 3.96278872717119e-4, 3.96278982138085e-4, 3.96279127739928e-4, 3.96279284317258e-4, 3.962794373372e-4, 3.96279579493815e-4, 3.96279707990774e-4, 3.96279822620402e-4, 3.96279924490334e-4, 3.96280015219631e-4, 3.96280096454766e-4, 3.96280169594738e-4, 3.96280235648612e-4, 3.9628029517491e-4, 3.96280348271286e-4, 3.96280394595871e-4
flux1:, 0.691552861389821, 3.65295941721763e-4, 3.65295903096782e-4, 3.65295856584585e-4, 3.65295802473322e-4, 3.65295740691319e-4, 3.65295670787915e-4, 3.65295591942871e-4, 3.65295503021314e-4, 3.65295402702939e-4, 3.65295289731298e-4, 3.65295163352445e-4, 3.65295024042743e-4, 3.65294874660325e-4, 3.65294722179623e-4, 3.65294580139954e-4, 3.65294471738801e-4, 3.652944328327e-4, 3.6529451233327e-4, 3.65294763548717e-4, 3.65295213006606e-4, 3.65295785431723e-4, 3.65296174328904e-4, 3.65295756527454e-4, 3.6529401864877e-4, 3.65292354698565e-4, 3.65295229559732e-4, 3.65298489302985e-4, 3.65289400558747e-4, 3.65301551994291e-4, 3.65294037094487e-4, 3.65289021011345e-4, 3.65294037094487e-4, 3.65301551994291e-4, 3.65289400558747e-4, 3.65298489302985e-4, 3.65295229559732e-4, 3.65292354698565e-4, 3.6529401864877e-4, 3.65295756527454e-4, 3.65296174328904e-4, 3.65295785431723e-4, 3.65295213006606e-4, 3.65294763548717e-4, 3.6529451233327e-4, 3.652944328327e-4, 3.65294471738801e-4, 3.65294580139954e-4, 3.65294722179624e-4, 3.65294874660325e-4, 3.65295024042743e-4, 3.65295163352445e-4, 3.65295289731298e-4, 3.65295402702939e-4, 3.65295503021314e-4, 3.65295591942872e-4, 3.65295670787915e-4, 3.6529574069132e-4, 3.65295802473322e-4, 3.65295856584584e-4, 3.65295903096783e-4, 3.65295941721762e-4
flux1:, 0.691815310293574, 3.36436701169735e-4, 3.36436668802708e-4, 3.36436627817169e-4, 3.36436578456382e-4, 3.36436520670815e-4, 3.36436454101063e-4, 3.36436378086483e-4, 3.36436291715061e-4, 3.36436193940598e-4, 3.36436083808692e-4, 3.3643596085401e-4, 3.36435825758734e-4, 3.36435681392966e-4, 3.36435534379587e-4, 3.36435397298664e-4, 3.36435291461735e-4, 3.36435249574721e-4, 3.36435315988475e-4, 3.36435538654704e-4, 3.36435940542515e-4, 3.36436451187354e-4, 3.36436789098406e-4, 3.36436385583446e-4, 3.36434778127431e-4, 3.3643325583579e-4, 3.36435907859405e-4, 3.36438882443562e-4, 3.36430514090177e-4, 3.36441704277352e-4, 3.36434781813542e-4, 3.36430156962242e-4, 3.36434781813542e-4, 3.36441704277352e-4, 3.36430514090177e-4, 3.36438882443562e-4, 3.36435907859405e-4, 3.3643325583579e-4, 3.36434778127431e-4, 3.36436385583446e-4, 3.36436789098406e-4, 3.36436451187354e-4, 3.36435940542515e-4, 3.36435538654704e-4, 3.36435315988474e-4, 3.36435249574721e-4, 3.36435291461735e-4, 3.36435397298664e-4, 3.36435534379587e-4, 3.36435681392966e-4, 3.36435825758734e-4, 3.3643596085401e-4, 3.36436083808691e-4, 3.36436193940598e-4, 3.36436291715061e-4, 3.36436378086483e-4, 3.36436454101063e-4, 3.36436520670815e-4, 3.36436578456382e-4, 3.36436627817169e-4, 3.36436668802707e-4, 3.36436701169735e-4
flux1:, 0.692077759197328, 3.09583736656561e-4, 3.09583709376239e-4, 3.09583673085654e-4, 3.09583627990126e-4, 3.0958357405806e-4, 3.09583511005789e-4, 3.09583438305581e-4, 3.09583355230975e-4, 3.09583260963081e-4, 3.09583154795371e-4, 3.09583036493288e-4, 3.09582906889515e-4, 3.09582768823304e-4, 3.09582628551091e-4, 3.09582497729301e-4, 3.09582395900091e-4, 3.09582352851066e-4, 3.09582408743741e-4, 3.09582606650782e-4, 3.09582966376462e-4, 3.09583422058981e-4, 3.09583715421777e-4, 3.09583327972928e-4, 3.09581843501695e-4, 3.09580452889462e-4, 3.09582897738635e-4, 3.09585610033869e-4, 3.09577912281398e-4, 3.09588208460883e-4, 3.09581837554448e-4, 3.09577577255148e-4, 3.09581837554448e-4, 3.09588208460883e-4, 3.09577912281398e-4, 3.09585610033869e-4, 3.09582897738635e-4, 3.09580452889462e-4, 3.09581843501695e-4, 3.09583327972928e-4, 3.09583715421777e-4, 3.09583422058981e-4, 3.09582966376462e-4, 3.09582606650782e-4, 3.09582408743741e-4, 3.09582352851066e-4, 3.09582395900091e-4, 3.09582497729301e-4, 3.09582628551091e-4, 3.09582768823304e-4, 3.09582906889514e-4, 3.09583036493288e-4, 3.09583154795371e-4, 3.09583260963081e-4, 3.09583355230975e-4, 3.09583438305581e-4, 3.09583511005789e-4, 3.0958357405806e-4, 3.09583627990127e-4, 3.09583673085653e-4, 3.0958370937624e-4, 3.09583736656561e-4
flux1:, 0.692340208101081, 2.84622454261536e-4, 2.84622431156587e-4, 2.84622398940368e-4, 2.84622357785456e-4, 2.84622307673645e-4, 2.84622248382603e-4, 2.84622179493386e-4, 2.84622100431708e-4, 2.84622010564418e-4, 2.84621909385035e-4, 2.84621796839091e-4, 2.84621673861953e-4, 2.84621543226236e-4, 2.84621410812321e-4, 2.84621287390307e-4, 2.84621190844994e-4, 2.84621148264037e-4, 2.84621195964815e-4, 2.84621372580622e-4, 2.84621695106473e-4, 2.84622102072198e-4, 2.84622356728107e-4, 2.8462198679097e-4, 2.84620618152136e-4, 2.84619349832441e-4, 2.84621602284658e-4, 2.84624073603321e-4, 2.84616999479376e-4, 2.84626465024074e-4, 2.84620607106547e-4, 2.84616686159303e-4, 2.84620607106547e-4, 2.84626465024074e-4, 2.84616999479376e-4, 2.84624073603321e-4, 2.84621602284658e-4, 2.84619349832441e-4, 2.84620618152136e-4, 2.8462198679097e-4, 2.84622356728107e-4, 2.84622102072198e-4, 2.84621695106473e-4, 2.84621372580622e-4, 2.84621195964815e-4, 2.84621148264037e-4, 2.84621190844994e-4, 2.84621287390307e-4, 2.84621410812321e-4, 2.84621543226236e-4, 2.84621673861953e-4, 2.84621796839091e-4, 2.84621909385035e-4, 2.84622010564418e-4, 2.84622100431707e-4, 2.84622179493386e-4, 2.84622248382602e-4, 2.84622307673644e-4, 2.84622357785456e-4, 2.84622398940368e-4, 2.84622431156587e-4, 2.84622454261536e-4
flux1:, 0.692602657004834, 2.61442644141609e-4, 2.61442624534267e-4, 2.61442595954897e-4, 2.61442558547005e-4, 2.61442512301103e-4, 2.61442457043044e-4, 2.61442392441156e-4, 2.6144231804389e-4, 2.61442233367402e-4, 2.61442138063635e-4, 2.61442032214518e-4, 2.61441916817561e-4, 2.61441794549796e-4, 2.61441670911184e-4, 2.61441555824647e-4, 2.61441465625706e-4, 2.61441424907693e-4, 2.61441466465037e-4, 2.61441624896731e-4, 2.61441914709907e-4, 2.61442278614241e-4, 2.61442499799462e-4, 2.61442148472061e-4, 2.61440888758096e-4, 2.61439733873492e-4, 2.6144180781891e-4, 2.61444057968636e-4, 2.61437563191754e-4, 2.61446257740567e-4, 2.61440876458039e-4, 2.61437271086829e-4, 2.61440876458039e-4, 2.61446257740567e-4, 2.61437563191754e-4, 2.61444057968636e-4, 2.6144180781891e-4, 2.61439733873492e-4, 2.61440888758096e-4, 2.61442148472062e-4, 2.61442499799462e-4, 2.6144227861424e-4, 2.61441914709907e-4, 2.61441624896731e-4, 2.61441466465037e-4, 2.61441424907693e-4, 2.61441465625705e-4, 2.61441555824647e-4, 2.61441670911184e-4, 2.61441794549796e-4, 2.61441916817561e-4, 2.61442032214518e-4, 2.61442138063635e-4, 2.61442233367402e-4, 2.6144231804389e-4, 2.61442392441157e-4, 2.61442457043044e-4, 2.61442512301103e-4, 2.61442558547006e-4, 2.61442595954897e-4, 2.61442624534267e-4, 2.61442644141608e-4
flux1:, 0.692865105908588, 2.39938500317635e-4, 2.39938483727052e-4, 2.39938458493965e-4, 2.39938424735329e-4, 2.3993838244582e-4, 2.39938331487742e-4, 2.39938271597849e-4, 2.39938202421766e-4, 2.39938123593551e-4, 2.3993803488792e-4, 2.39937936486187e-4, 2.39937829414418e-4, 2.39937716231612e-4, 2.399376020579e-4, 2.39937496009961e-4, 2.39937412978482e-4, 2.39937375256313e-4, 2.39937412413872e-4, 2.39937555389112e-4, 2.39937816491748e-4, 2.39938142400912e-4, 2.39938334754947e-4, 2.3993800278989e-4, 2.39936845312378e-4, 2.39935795486868e-4, 2.39937703940083e-4, 2.39939751285844e-4, 2.3993379414661e-4, 2.39941773745015e-4, 2.39936834865666e-4, 2.39933522663021e-4, 2.39936834865666e-4, 2.39941773745015e-4, 2.3993379414661e-4, 2.39939751285843e-4, 2.39937703940082e-4, 2.39935795486868e-4, 2.39936845312378e-4, 2.3993800278989e-4, 2.39938334754947e-4, 2.39938142400912e-4, 2.39937816491748e-4, 2.39937555389112e-4, 2.39937412413872e-4, 2.39937375256313e-4, 2.39937412978482e-4, 2.39937496009962e-4, 2.399376020579e-4, 2.39937716231612e-4, 2.39937829414418e-4, 2.39937936486187e-4, 2.3993803488792e-4, 2.39938123593551e-4, 2.39938202421766e-4, 2.39938271597849e-4, 2.39938331487742e-4, 2.3993838244582e-4, 2.39938424735329e-4, 2.39938458493965e-4, 2.39938483727052e-4, 2.39938500317635e-4
flux1:, 0.693127554812341, 2.20008620208342e-4, 2.20008606308732e-4, 2.20008584238918e-4, 2.2000855409105e-4, 2.20008515859805e-4, 2.20008469433734e-4, 2.20008414601868e-4, 2.20008351085237e-4, 2.20008278609178e-4, 2.20008197041201e-4, 2.20008106631259e-4, 2.20008008406853e-4, 2.20007904792524e-4, 2.20007800533693e-4, 2.20007703983286e-4, 2.20007628688068e-4, 2.20007594823155e-4, 2.20007629013151e-4, 2.20007758878836e-4, 2.20007994794896e-4, 2.20008287202494e-4, 2.20008454790856e-4, 2.2000814261042e-4, 2.20007080886731e-4, 2.20006128190342e-4, 2.20007883313253e-4, 2.20009744846334e-4, 2.20004286095293e-4, 2.20011603340968e-4, 2.2000707466546e-4, 2.20004034537763e-4, 2.2000707466546e-4, 2.20011603340968e-4, 2.20004286095294e-4, 2.20009744846334e-4, 2.20007883313253e-4, 2.20006128190342e-4, 2.20007080886731e-4, 2.2000814261042e-4, 2.20008454790856e-4, 2.20008287202494e-4, 2.20007994794896e-4, 2.20007758878836e-4, 2.20007629013151e-4, 2.20007594823155e-4, 2.20007628688068e-4, 2.20007703983286e-4, 2.20007800533693e-4, 2.20007904792524e-4, 2.20008008406853e-4, 2.20008106631259e-4, 2.20008197041201e-4, 2.20008278609178e-4, 2.20008351085237e-4, 2.20008414601868e-4, 2.20008469433734e-4, 2.20008515859805e-4, 2.2000855409105e-4, 2.20008584238918e-4, 2.20008606308732e-4, 2.20008620208342e-4
flux1:, 0.693390003716094, 2.0155598557207e-4, 2.01555974149991e-4, 2.01555955129281e-4, 2.01555928578601e-4, 2.01555894489061e-4, 2.01555852766897e-4, 2.01555803239904e-4, 2.01555745686359e-4, 2.01555679900766e-4, 2.01555605818688e-4, 2.01555523733741e-4, 2.0155543465365e-4, 2.01555340857489e-4, 2.01555246725093e-4, 2.01555159889298e-4, 2.01555092650303e-4, 2.01555063237645e-4, 2.01555095588843e-4, 2.01555214324048e-4, 2.01555428119725e-4, 2.01555690975793e-4, 2.01555837323884e-4, 2.01555545045168e-4, 2.01554572794912e-4, 2.01553709718434e-4, 2.01555322851858e-4, 2.01557014263757e-4, 2.01552017005114e-4, 2.01558721196891e-4, 2.01554572471376e-4, 2.01551784584871e-4, 2.01554572471376e-4, 2.01558721196891e-4, 2.01552017005114e-4, 2.01557014263758e-4, 2.01555322851858e-4, 2.01553709718434e-4, 2.01554572794912e-4, 2.01555545045168e-4, 2.01555837323884e-4, 2.01555690975793e-4, 2.01555428119725e-4, 2.01555214324048e-4, 2.01555095588843e-4, 2.01555063237645e-4, 2.01555092650303e-4, 2.01555159889298e-4, 2.01555246725093e-4, 2.0155534085749e-4, 2.0155543465365e-4, 2.01555523733741e-4, 2.01555605818688e-4, 2.01555679900766e-4, 2.01555745686359e-4, 2.01555803239905e-4, 2.01555852766897e-4, 2.01555894489061e-4, 2.01555928578601e-4, 2.01555955129281e-4, 2.01555974149991e-4, 2.0155598557207e-4
flux1:, 0.693652452619847, 1.84487926489824e-4, 1.84487917404117e-4, 1.84487901352203e-4, 1.8448787838043e-4, 1.84487848473527e-4, 1.84487811548507e-4, 1.84487767460952e-4, 1.84487716031591e-4, 1.84487657106113e-4, 1.8448759066817e-4, 1.84487517035257e-4, 1.84487437179363e-4, 1.84487353227849e-4, 1.84487269207475e-4, 1.84487192075381e-4, 1.84487132978854e-4, 1.84487108363785e-4, 1.84487139720949e-4, 1.84487248960949e-4, 1.84487443275435e-4, 1.84487680024829e-4, 1.84487808159983e-4, 1.84487535627344e-4, 1.84486646776099e-4, 1.84485866213645e-4, 1.84487347915406e-4, 1.84488883674754e-4, 1.84484313264867e-4, 1.84490450553449e-4, 1.84486653384918e-4, 1.84484099112445e-4, 1.84486653384918e-4, 1.8449045055345e-4, 1.84484313264867e-4, 1.84488883674754e-4, 1.84487347915406e-4, 1.84485866213645e-4, 1.84486646776099e-4, 1.84487535627344e-4, 1.84487808159983e-4, 1.84487680024829e-4, 1.84487443275435e-4, 1.84487248960949e-4, 1.84487139720949e-4, 1.84487108363785e-4, 1.84487132978854e-4, 1.84487192075381e-4, 1.84487269207475e-4, 1.84487353227849e-4, 1.84487437179363e-4, 1.84487517035257e-4, 1.8448759066817e-4, 1.84487657106112e-4, 1.84487716031591e-4, 1.84487767460952e-4, 1.84487811548507e-4, 1.84487848473527e-4, 1.8448787838043e-4, 1.84487901352203e-4, 1.84487917404117e-4, 1.84487926489824e-4
flux1:, 0.693914901523601, 1.6871606998701e-4, 1.68716063133908e-4, 1.68716049975193e-4, 1.68716030536147e-4, 1.68716004793153e-4, 1.68715972668687e-4, 1.68715934037487e-4, 1.68715888751015e-4, 1.68715836691867e-4, 1.68715777876061e-4, 1.68715712629748e-4, 1.68715641877806e-4, 1.68715567593698e-4, 1.68715493466354e-4, 1.68715425821843e-4, 1.68715374744297e-4, 1.68715355047962e-4, 1.68715385999778e-4, 1.68715487068082e-4, 1.68715664151631e-4, 1.68715877778766e-4, 1.68715990277623e-4, 1.6871573709978e-4, 1.68714925787721e-4, 1.68714221024962e-4, 1.68715581112365e-4, 1.68716974543125e-4, 1.68712798492912e-4, 1.68718412031856e-4, 1.68714939805575e-4, 1.68712601674087e-4, 1.68714939805575e-4, 1.68718412031856e-4, 1.68712798492912e-4, 1.68716974543125e-4, 1.68715581112365e-4, 1.68714221024962e-4, 1.68714925787721e-4, 1.6871573709978e-4, 1.68715990277623e-4, 1.68715877778766e-4, 1.68715664151631e-4, 1.68715487068082e-4, 1.68715385999778e-4, 1.68715355047962e-4, 1.68715374744297e-4, 1.68715425821843e-4, 1.68715493466354e-4, 1.68715567593698e-4, 1.68715641877806e-4, 1.68715712629748e-4, 1.6871577787606e-4, 1.68715836691867e-4, 1.68715888751016e-4, 1.68715934037487e-4, 1.68715972668687e-4, 1.68716004793153e-4, 1.68716030536147e-4, 1.68716049975193e-4, 1.68716063133908e-4, 1.6871606998701e-4
flux1:, 0.694177350427354, 1.54156274847423e-4, 1.54156270132438e-4, 1.54156259773918e-4, 1.54156243777543e-4, 1.54156222110219e-4, 1.54156194696075e-4, 1.54156161422492e-4, 1.54156122162649e-4, 1.54156076825027e-4, 1.54156025445966e-4, 1.54155968348987e-4, 1.54155906404359e-4, 1.54155841432814e-4, 1.54155776802791e-4, 1.54155718253635e-4, 1.54155674891971e-4, 1.5415566004271e-4, 1.54155690955287e-4, 1.5415578490078e-4, 1.54155946657241e-4, 1.54156139734463e-4, 1.54156238773105e-4, 1.54156004362557e-4, 1.541552649559e-4, 1.54154629662043e-4, 1.54155877256874e-4, 1.54157140616284e-4, 1.54153328496738e-4, 1.54158458592439e-4, 1.54155286391282e-4, 1.54153148030134e-4, 1.54155286391282e-4, 1.54158458592439e-4, 1.54153328496738e-4, 1.54157140616284e-4, 1.54155877256874e-4, 1.54154629662043e-4, 1.541552649559e-4, 1.54156004362557e-4, 1.54156238773105e-4, 1.54156139734463e-4, 1.54155946657241e-4, 1.5415578490078e-4, 1.54155690955287e-4, 1.5415566004271e-4, 1.54155674891971e-4, 1.54155718253635e-4, 1.54155776802791e-4, 1.54155841432814e-4, 1.54155906404359e-4, 1.54155968348987e-4, 1.54156025445966e-4, 1.54156076825027e-4, 1.54156122162649e-4, 1.54156161422492e-4, 1.54156194696075e-4, 1.54156222110219e-4, 1.54156243777543e-4, 1.54156259773918e-4, 1.54156270132438e-4, 1.54156274847423e-4
flux1:, 0.694439799331107, 1.40728554121993e-4, 1.40728551439302e-4, 1.40728543755866e-4, 1.40728531059489e-4, 1.40728513307281e-4, 1.40728490422526e-4, 1.40728462300584e-4, 1.40728428829674e-4, 1.40728389935919e-4, 1.40728345667046e-4, 1.40728296335967e-4, 1.40728242754043e-4, 1.40728186593121e-4, 1.40728130919943e-4, 1.40728080930733e-4, 1.40728044835931e-4, 1.4072803460396e-4, 1.4072806565732e-4, 1.40728153293963e-4, 1.40728301325273e-4, 1.40728476062456e-4, 1.40728563467097e-4, 1.40728347079852e-4, 1.40727674183301e-4, 1.40727102405161e-4, 1.40728245979593e-4, 1.40729390534577e-4, 1.40725913884745e-4, 1.40730598144294e-4, 1.40727702669791e-4, 1.40725748759878e-4, 1.40727702669791e-4, 1.40730598144293e-4, 1.40725913884744e-4, 1.40729390534577e-4, 1.40728245979593e-4, 1.40727102405161e-4, 1.40727674183301e-4, 1.40728347079852e-4, 1.40728563467098e-4, 1.40728476062457e-4, 1.40728301325273e-4, 1.40728153293964e-4, 1.40728065657319e-4, 1.4072803460396e-4, 1.4072804483593e-4, 1.40728080930733e-4, 1.40728130919943e-4, 1.40728186593121e-4, 1.40728242754043e-4, 1.40728296335967e-4, 1.40728345667046e-4, 1.40728389935919e-4, 1.40728428829675e-4, 1.40728462300584e-4, 1.40728490422526e-4, 1.40728513307281e-4, 1.40728531059489e-4, 1.40728543755866e-4, 1.40728551439302e-4, 1.40728554121993e-4
flux1:, 0.69470224823486, 1.28356986778205e-4, 1.28356985997542e-4, 1.28356980824397e-4, 1.28356971230704e-4, 1.28356957164149e-4, 1.28356938545806e-4, 1.28356915275898e-4, 1.28356887252961e-4, 1.28356854414814e-4, 1.28356816814225e-4, 1.28356774748201e-4, 1.28356728967473e-4, 1.28356681000879e-4, 1.28356633633145e-4, 1.28356591559784e-4, 1.28356562171892e-4, 1.28356556205011e-4, 1.28356587430293e-4, 1.28356669377166e-4, 1.28356805027685e-4, 1.28356963321078e-4, 1.28357040617443e-4, 1.28356841391408e-4, 1.28356229860134e-4, 1.28355716016945e-4, 1.28356763439058e-4, 1.2835779954004e-4, 1.28354631776973e-4, 1.28358905252939e-4, 1.28356264747954e-4, 1.28354480971707e-4, 1.28356264747954e-4, 1.28358905252939e-4, 1.28354631776973e-4, 1.2835779954004e-4, 1.28356763439058e-4, 1.28355716016944e-4, 1.28356229860134e-4, 1.28356841391408e-4, 1.28357040617443e-4, 1.28356963321078e-4, 1.28356805027685e-4, 1.28356669377166e-4, 1.28356587430293e-4, 1.28356556205011e-4, 1.28356562171892e-4, 1.28356591559784e-4, 1.28356633633145e-4, 1.28356681000879e-4, 1.28356728967473e-4, 1.28356774748201e-4, 1.28356816814225e-4, 1.28356854414814e-4, 1.28356887252961e-4, 1.28356915275898e-4, 1.28356938545806e-4, 1.28356957164149e-4, 1.28356971230704e-4, 1.28356980824397e-4, 1.28356985997542e-4, 1.28356986778206e-4
flux1:, 0.694964697138614, 1.16969619874348e-4, 1.16969620834783e-4, 1.16969617966214e-4, 1.16969611226928e-4, 1.16969600556128e-4, 1.16969585872224e-4, 1.16969567078442e-4, 1.16969544080484e-4, 1.16969516823784e-4, 1.16969485361861e-4, 1.16969449972665e-4, 1.16969411346554e-4, 1.169693708767e-4, 1.16969331085858e-4, 1.16969296209694e-4, 1.16969272892171e-4, 1.16969270750589e-4, 1.16969302066123e-4, 1.16969378786008e-4, 1.1696950318499e-4, 1.169696466637e-4, 1.1696971512367e-4, 1.16969532114402e-4, 1.16968977064438e-4, 1.16968515942358e-4, 1.16969474520214e-4, 1.16970411671551e-4, 1.16967528001861e-4, 1.16971423333254e-4, 1.1696901750621e-4, 1.16967390498542e-4, 1.1696901750621e-4, 1.16971423333254e-4, 1.16967528001861e-4, 1.16970411671551e-4, 1.16969474520214e-4, 1.16968515942358e-4, 1.16968977064438e-4, 1.16969532114402e-4, 1.1696971512367e-4, 1.16969646663701e-4, 1.1696950318499e-4, 1.16969378786007e-4, 1.16969302066123e-4, 1.16969270750589e-4, 1.16969272892171e-4, 1.16969296209694e-4, 1.16969331085858e-4, 1.169693708767e-4, 1.16969411346554e-4, 1.16969449972665e-4, 1.16969485361861e-4, 1.16969516823784e-4, 1.16969544080485e-4, 1.16969567078442e-4, 1.16969585872224e-4, 1.16969600556128e-4, 1.16969611226928e-4, 1.16969617966214e-4, 1.16969620834783e-4, 1.16969619874348e-4
flux1:, 0.695227146042367, 1.06498362577622e-4, 1.06498365087233e-4, 1.06498364280535e-4, 1.0649836010455e-4, 1.06498352491351e-4, 1.06498341356924e-4, 1.06498326606602e-4, 1.0649830815133e-4, 1.06498285941517e-4, 1.06498260028755e-4, 1.06498230670421e-4, 1.06498198498226e-4, 1.06498164777972e-4, 1.06498131790431e-4, 1.06498103350413e-4, 1.06498085422287e-4, 1.06498086611059e-4, 1.06498117855849e-4, 1.06498189690985e-4, 1.06498303791891e-4, 1.06498433860828e-4, 1.06498494545275e-4, 1.06498326758182e-4, 1.06497823574408e-4, 1.06497410319955e-4, 1.06498286843472e-4, 1.06499133769929e-4, 1.0649651110275e-4, 1.06500058651571e-4, 1.06497868602234e-4, 1.06496385902466e-4, 1.06497868602234e-4, 1.06500058651571e-4, 1.0649651110275e-4, 1.06499133769929e-4, 1.06498286843472e-4, 1.06497410319955e-4, 1.06497823574408e-4, 1.06498326758182e-4, 1.06498494545275e-4, 1.06498433860828e-4, 1.06498303791891e-4, 1.06498189690985e-4, 1.06498117855849e-4, 1.06498086611059e-4, 1.06498085422286e-4, 1.06498103350413e-4, 1.06498131790431e-4, 1.06498164777972e-4, 1.06498198498226e-4, 1.06498230670422e-4, 1.06498260028755e-4, 1.06498285941517e-4, 1.0649830815133e-4, 1.06498326606602e-4, 1.06498341356924e-4, 1.06498352491351e-4, 1.0649836010455e-4, 1.06498364280535e-4, 1.06498365087233e-4, 1.06498362577622e-4
flux1:, 0.69548959494612, 9.6878873276695e-5, 9.68788771168386e-5, 9.68788781001045e-5, 9.68788761646794e-5, 9.68788712371326e-5, 9.68788632317508e-5, 9.68788520557777e-5, 9.68788376243845e-5, 9.68788198914076e-5, 9.68787989050229e-5, 9.68787749017322e-5, 9.68787484573438e-5, 9.68787207191296e-5, 9.68786937454271e-5, 9.68786709671014e-5, 9.68786577317662e-5, 9.6878661729742e-5, 9.68786926933208e-5, 9.68787598973539e-5, 9.6878864513102e-5, 9.68789823915746e-5, 9.68790361886915e-5, 9.68788826070903e-5, 9.68784269483113e-5, 9.68780570602353e-5, 9.68788578403529e-5, 9.68796225492696e-5, 9.68772394105267e-5, 9.68804673934606e-5, 9.68784755403116e-5, 9.68771255451578e-5, 9.68784755403116e-5, 9.68804673934605e-5, 9.68772394105267e-5, 9.68796225492696e-5, 9.68788578403529e-5, 9.68780570602354e-5, 9.68784269483114e-5, 9.68788826070903e-5, 9.68790361886914e-5, 9.68789823915747e-5, 9.68788645131019e-5, 9.68787598973538e-5, 9.68786926933208e-5, 9.6878661729742e-5, 9.68786577317661e-5, 9.68786709671014e-5, 9.6878693745427e-5, 9.68787207191296e-5, 9.68787484573438e-5, 9.68787749017322e-5, 9.68787989050229e-5, 9.68788198914076e-5, 9.68788376243845e-5, 9.68788520557777e-5, 9.68788632317507e-5, 9.68788712371327e-5, 9.68788761646794e-5, 9.68788781001044e-5, 9.68788771168385e-5, 9.68788732766949e-5
flux1:, 0.695752043849873, 8.80504409689922e-5, 8.80504459018083e-5, 8.80504483841674e-5, 8.8050448347815e-5, 8.80504457155675e-5, 8.80504404010349e-5, 8.80504323136468e-5, 8.80504213724179e-5, 8.80504075338319e-5, 8.80503908420248e-5, 8.80503715131535e-5, 8.80503500705306e-5, 8.80503275519218e-5, 8.80503058120746e-5, 8.80502879325675e-5, 8.80502787024664e-5, 8.8050284987021e-5, 8.80503154350114e-5, 8.80503782005306e-5, 8.80504740341571e-5, 8.8050580789665e-5, 8.80506284484191e-5, 8.80504880571555e-5, 8.80500758580282e-5, 8.80497451773659e-5, 8.80504760821784e-5, 8.80511659211618e-5, 8.80490023691672e-5, 8.80519369841434e-5, 8.80501269933948e-5, 8.80488989110948e-5, 8.80501269933948e-5, 8.80519369841434e-5, 8.80490023691672e-5, 8.80511659211619e-5, 8.80504760821784e-5, 8.80497451773659e-5, 8.80500758580282e-5, 8.80504880571554e-5, 8.80506284484191e-5, 8.8050580789665e-5, 8.8050474034157e-5, 8.80503782005305e-5, 8.80503154350114e-5, 8.8050284987021e-5, 8.80502787024663e-5, 8.80502879325675e-5, 8.80503058120746e-5, 8.80503275519218e-5, 8.80503500705306e-5, 8.80503715131535e-5, 8.80503908420248e-5, 8.80504075338319e-5, 8.8050421372418e-5, 8.80504323136469e-5, 8.80504404010348e-5, 8.80504457155674e-5, 8.80504483478151e-5, 8.80504483841673e-5, 8.80504459018082e-5, 8.80504409689921e-5
flux1:, 0.696014492753627, 7.99558620309079e-5, 7.99558678086992e-5, 7.9955871491707e-5, 7.99558730075107e-5, 7.99558722769244e-5, 7.995586921404e-5, 7.99558637310275e-5, 7.99558557507673e-5, 7.99558452321268e-5, 7.99558322151513e-5, 7.99558168967312e-5, 7.99557997514479e-5, 7.99557817165048e-5, 7.99557644609838e-5, 7.99557507495006e-5, 7.99557448662499e-5, 7.99557529334398e-5, 7.99557826285045e-5, 7.99558411098967e-5, 7.99559287804103e-5, 7.99560253574698e-5, 7.99560675160805e-5, 7.99559393206729e-5, 7.99555667904538e-5, 7.99552714886997e-5, 7.99559379764687e-5, 7.9956559686589e-5, 7.99545972290745e-5, 7.99572627764965e-5, 7.99556194928676e-5, 7.99545032985193e-5, 7.99556194928676e-5, 7.99572627764965e-5, 7.99545972290745e-5, 7.9956559686589e-5, 7.99559379764687e-5, 7.99552714886998e-5, 7.99555667904538e-5, 7.99559393206729e-5, 7.99560675160804e-5, 7.995602535747e-5, 7.99559287804103e-5, 7.99558411098967e-5, 7.99557826285045e-5, 7.99557529334399e-5, 7.995574486625e-5, 7.99557507495006e-5, 7.99557644609838e-5, 7.99557817165048e-5, 7.99557997514479e-5, 7.99558168967313e-5, 7.99558322151512e-5, 7.99558452321268e-5, 7.99558557507673e-5, 7.99558637310276e-5, 7.995586921404e-5, 7.99558722769244e-5, 7.99558730075107e-5, 7.9955871491707e-5, 7.99558678086992e-5, 7.99558620309079e-5
flux1:, 0.69627694165738, 7.25413134069813e-5, 7.25413197822367e-5, 7.25413243712625e-5, 7.25413270995442e-5, 7.25413278875516e-5, 7.25413266510285e-5, 7.2541323305556e-5, 7.25413177781306e-5, 7.25413100300511e-5, 7.2541300097573e-5, 7.25412881597124e-5, 7.25412746462152e-5, 7.25412604023837e-5, 7.2541246928495e-5, 7.25412367021634e-5, 7.25412335520134e-5, 7.25412429320768e-5, 7.25412716502256e-5, 7.25413259818613e-5, 7.25414060453326e-5, 7.25414932894295e-5, 7.25415304990034e-5, 7.25414135404758e-5, 7.25410771587503e-5, 7.2540813724242e-5, 7.2541420873304e-5, 7.2541980637919e-5, 7.25402021506644e-5, 7.25426211492518e-5, 7.25411305285991e-5, 7.25401169207711e-5, 7.25411305285991e-5, 7.25426211492519e-5, 7.25402021506644e-5, 7.25419806379191e-5, 7.2541420873304e-5, 7.2540813724242e-5, 7.25410771587503e-5, 7.25414135404757e-5, 7.25415304990035e-5, 7.25414932894296e-5, 7.25414060453326e-5, 7.25413259818614e-5, 7.25412716502256e-5, 7.25412429320767e-5, 7.25412335520133e-5, 7.25412367021634e-5, 7.2541246928495e-5, 7.25412604023836e-5, 7.25412746462152e-5, 7.25412881597124e-5, 7.25413000975729e-5, 7.25413100300512e-5, 7.25413177781308e-5, 7.2541323305556e-5, 7.25413266510286e-5, 7.25413278875517e-5, 7.25413270995442e-5, 7.25413243712623e-5, 7.25413197822367e-5, 7.25413134069813e-5
flux1:, 0.696539390561133, 6.57562231807178e-5, 6.5756229915753e-5, 6.57562351304172e-5, 6.57562387499296e-5, 6.57562406958983e-5, 6.5756240886803e-5, 6.57562392423129e-5, 6.5756235693879e-5, 6.57562302054328e-5, 6.57562228099287e-5, 6.57562136700397e-5, 6.57562031745317e-5, 6.57561920850413e-5, 6.57561817487633e-5, 6.5756174383923e-5, 6.57561734086942e-5, 6.57561836770787e-5, 6.575621121954e-5, 6.57562615295164e-5, 6.57563344956635e-5, 6.57564131726125e-5, 6.57564459162485e-5, 6.57563392819642e-5, 6.57560357916538e-5, 6.57558010143844e-5, 6.57563535501104e-5, 6.57568570395129e-5, 6.57552466867831e-5, 6.57574399840223e-5, 6.57560890279538e-5, 6.57551693866516e-5, 6.57560890279538e-5, 6.57574399840223e-5, 6.57552466867831e-5, 6.57568570395129e-5, 6.57563535501104e-5, 6.57558010143843e-5, 6.57560357916539e-5, 6.57563392819643e-5, 6.57564459162486e-5, 6.57564131726125e-5, 6.57563344956635e-5, 6.57562615295164e-5, 6.575621121954e-5, 6.57561836770787e-5, 6.57561734086942e-5, 6.5756174383923e-5, 6.57561817487634e-5, 6.57561920850413e-5, 6.57562031745318e-5, 6.57562136700398e-5, 6.57562228099287e-5, 6.57562302054328e-5, 6.5756235693879e-5, 6.57562392423129e-5, 6.5756240886803e-5, 6.57562406958983e-5, 6.57562387499297e-5, 6.57562351304172e-5, 6.5756229915753e-5, 6.57562231807178e-5
flux1:, 0.696801839464887, 5.95531394179116e-5, 5.95531462933285e-5, 5.95531518763138e-5, 5.9553156093365e-5, 5.95531588684913e-5, 5.9553160123843e-5, 5.95531597837748e-5, 5.95531577845216e-5, 5.95531540928983e-5, 5.95531487391073e-5, 5.95531418710226e-5, 5.95531338401355e-5, 5.95531253321352e-5, 5.95531175556738e-5, 5.95531124949228e-5, 5.95531131987643e-5, 5.95531239830468e-5, 5.95531501840878e-5, 5.95531966039295e-5, 5.95532629486081e-5, 5.95533337597446e-5, 5.9553362467537e-5, 5.95532652984691e-5, 5.95529916964902e-5, 5.95527826516419e-5, 5.95532849706722e-5, 5.95537373828453e-5, 5.95522805398638e-5, 5.95542674171402e-5, 5.95530441097297e-5, 5.95522104557758e-5, 5.95530441097297e-5, 5.95542674171402e-5, 5.95522805398638e-5, 5.95537373828453e-5, 5.95532849706722e-5, 5.95527826516419e-5, 5.95529916964902e-5, 5.95532652984691e-5, 5.9553362467537e-5, 5.95533337597446e-5, 5.95532629486081e-5, 5.95531966039295e-5, 5.95531501840877e-5, 5.95531239830468e-5, 5.95531131987643e-5, 5.95531124949228e-5, 5.95531175556738e-5, 5.95531253321352e-5, 5.95531338401355e-5, 5.95531418710226e-5, 5.95531487391073e-5, 5.95531540928983e-5, 5.95531577845216e-5, 5.95531597837748e-5, 5.95531601238431e-5, 5.95531588684913e-5, 5.95531560933649e-5, 5.95531518763137e-5, 5.95531462933287e-5, 5.95531394179116e-5
flux1:, 0.69706428836864, 5.38875981013413e-5, 5.38876049227638e-5, 5.38876106465554e-5, 5.38876152017426e-5, 5.38876185157527e-5, 5.38876205151519e-5, 5.38876211294491e-5, 5.38876202999233e-5, 5.38876179964922e-5, 5.38876142471393e-5, 5.38876091864176e-5, 5.3887603132018e-5, 5.38875967008348e-5, 5.38875909763428e-5, 5.38875877318095e-5, 5.38875896842657e-5, 5.38876006674672e-5, 5.38876253986683e-5, 5.38876680694982e-5, 5.38877282436075e-5, 5.38877918373247e-5, 5.38878168977783e-5, 5.38877283927045e-5, 5.38874819187239e-5, 5.38872959492633e-5, 5.38877521413001e-5, 5.38881582390881e-5, 5.38868414167832e-5, 5.388863968931e-5, 5.38875329360268e-5, 5.3886777891908e-5, 5.38875329360269e-5, 5.388863968931e-5, 5.38868414167832e-5, 5.38881582390881e-5, 5.38877521413001e-5, 5.38872959492633e-5, 5.3887481918724e-5, 5.38877283927044e-5, 5.38878168977783e-5, 5.38877918373246e-5, 5.38877282436075e-5, 5.38876680694981e-5, 5.38876253986683e-5, 5.38876006674671e-5, 5.38875896842657e-5, 5.38875877318095e-5, 5.38875909763428e-5, 5.38875967008348e-5, 5.3887603132018e-5, 5.38876091864178e-5, 5.38876142471393e-5, 5.38876179964922e-5, 5.38876202999233e-5, 5.38876211294491e-5, 5.38876205151519e-5, 5.38876185157528e-5, 5.38876152017425e-5, 5.38876106465554e-5, 5.38876049227638e-5, 5.38875981013413e-5
flux1:, 0.697326737272393, 4.87179909054944e-5, 4.87179975082847e-5, 4.87180031796495e-5, 4.8718007852101e-5, 4.87180114572525e-5, 4.87180139266251e-5, 4.87180151951998e-5, 4.87180152094515e-5, 4.87180139425511e-5, 4.87180114207312e-5, 4.87180077665799e-5, 4.8718003267194e-5, 4.87179984772458e-5, 4.87179943672519e-5, 4.87179925206595e-5, 4.87179953566234e-5, 4.87180062774989e-5, 4.87180294490664e-5, 4.87180685248125e-5, 4.87181229601873e-5, 4.87181799403781e-5, 4.8718201708786e-5, 4.87181211259351e-5, 4.87178992496731e-5, 4.87177339483661e-5, 4.87181478158237e-5, 4.87185119608551e-5, 4.87173227331023e-5, 4.87189488447946e-5, 4.87179484137532e-5, 4.87172651659818e-5, 4.87179484137532e-5, 4.87189488447946e-5, 4.87173227331023e-5, 4.87185119608551e-5, 4.87181478158236e-5, 4.87177339483661e-5, 4.87178992496731e-5, 4.87181211259351e-5, 4.87182017087861e-5, 4.87181799403781e-5, 4.87181229601872e-5, 4.87180685248125e-5, 4.87180294490664e-5, 4.8718006277499e-5, 4.87179953566234e-5, 4.87179925206595e-5, 4.87179943672519e-5, 4.87179984772458e-5, 4.8718003267194e-5, 4.87180077665799e-5, 4.87180114207312e-5, 4.8718013942551e-5, 4.87180152094515e-5, 4.87180151951998e-5, 4.87180139266251e-5, 4.87180114572524e-5, 4.8718007852101e-5, 4.87180031796495e-5, 4.87179975082848e-5, 4.87179909054944e-5
flux1:, 0.697589186176146, 4.40054334912423e-5, 4.40054397431214e-5, 4.40054452053305e-5, 4.40054498145516e-5, 4.40054535071097e-5, 4.40054562198214e-5, 4.40054578932964e-5, 4.40054584792408e-5, 4.40054579541374e-5, 4.40054563428442e-5, 4.40054537571998e-5, 4.4005450456629e-5, 4.40054469395788e-5, 4.40054440747387e-5, 4.40054432748835e-5, 4.40054466920592e-5, 4.40054573429787e-5, 4.40054789026939e-5, 4.40055145509346e-5, 4.40055636637972e-5, 4.40056145957719e-5, 4.40056334001102e-5, 4.40055600567766e-5, 4.40053604643117e-5, 4.40052136555103e-5, 4.40055887313308e-5, 4.40059149150264e-5, 4.40048418485881e-5, 4.40063109620533e-5, 4.40054074276622e-5, 4.40047896906937e-5, 4.40054074276622e-5, 4.40063109620533e-5, 4.40048418485881e-5, 4.40059149150264e-5, 4.40055887313308e-5, 4.40052136555103e-5, 4.40053604643117e-5, 4.40055600567767e-5, 4.40056334001102e-5, 4.40056145957719e-5, 4.40055636637972e-5, 4.40055145509346e-5, 4.40054789026938e-5, 4.40054573429787e-5, 4.40054466920592e-5, 4.40054432748835e-5, 4.40054440747387e-5, 4.40054469395788e-5, 4.40054504566289e-5, 4.40054537571998e-5, 4.40054563428442e-5, 4.40054579541374e-5, 4.40054584792408e-5, 4.40054578932963e-5, 4.40054562198213e-5, 4.40054535071097e-5, 4.40054498145517e-5, 4.40054452053305e-5, 4.40054397431215e-5, 4.40054334912422e-5
flux1:, 0.6978516350799, 3.9713634933436e-5, 3.97136407351076e-5, 3.97136458680829e-5, 3.97136502736517e-5, 3.97136538931567e-5, 3.9713656668865e-5, 3.9713658547025e-5, 3.97136594844918e-5, 3.97136594610251e-5, 3.97136585003884e-5, 3.97136567047377e-5, 3.97136543084658e-5, 3.97136517592431e-5, 3.9713649834038e-5, 3.97136497923059e-5, 3.97136535467992e-5, 3.97136637698286e-5, 3.97136837002337e-5, 3.9713716101251e-5, 3.97137602937941e-5, 3.97138057082194e-5, 3.97138218530857e-5, 3.97137551237045e-5, 3.97135757032003e-5, 3.97134454247267e-5, 3.97137849886522e-5, 3.97140768606437e-5, 3.97131094479777e-5, 3.97144355297996e-5, 3.97136202188812e-5, 3.97130622005999e-5, 3.97136202188812e-5, 3.97144355297996e-5, 3.97131094479776e-5, 3.97140768606437e-5, 3.97137849886522e-5, 3.97134454247267e-5, 3.97135757032003e-5, 3.97137551237045e-5, 3.97138218530857e-5, 3.97138057082194e-5, 3.97137602937941e-5, 3.9713716101251e-5, 3.97136837002337e-5, 3.97136637698285e-5, 3.97136535467992e-5, 3.97136497923059e-5, 3.97136498340381e-5, 3.97136517592431e-5, 3.97136543084658e-5, 3.97136567047377e-5, 3.97136585003883e-5, 3.97136594610251e-5, 3.97136594844918e-5, 3.97136585470251e-5, 3.9713656668865e-5, 3.97136538931567e-5, 3.97136502736516e-5, 3.9713645868083e-5, 3.97136407351076e-5, 3.9713634933436e-5
flux1:, 0.698114083983653, 3.58087688298593e-5, 3.58087741138827e-5, 3.58087788325651e-5, 3.58087829320282e-5, 3.58087863587526e-5, 3.58087890604489e-5, 3.58087909888833e-5, 3.58087921058765e-5, 3.58087923943452e-5, 3.58087918771455e-5, 3.58087906476781e-5, 3.58087889176765e-5, 3.5808787088968e-5, 3.58087858559581e-5, 3.58087863404817e-5, 3.58087902411048e-5, 3.58087999228589e-5, 3.58088182372299e-5, 3.5808847581812e-5, 3.58088872424243e-5, 3.58089276377895e-5, 3.58089414068701e-5, 3.58088807200045e-5, 3.58087195472327e-5, 3.58086040326525e-5, 3.58089111262226e-5, 3.58091720204725e-5, 3.58083006155452e-5, 3.58094965170477e-5, 3.58087614574693e-5, 3.58082578262672e-5, 3.58087614574693e-5, 3.58094965170476e-5, 3.58083006155452e-5, 3.58091720204725e-5, 3.58089111262226e-5, 3.58086040326525e-5, 3.58087195472327e-5, 3.58088807200045e-5, 3.58089414068701e-5, 3.58089276377896e-5, 3.58088872424243e-5, 3.5808847581812e-5, 3.58088182372299e-5, 3.58087999228589e-5, 3.58087902411048e-5, 3.58087863404817e-5, 3.58087858559581e-5, 3.5808787088968e-5, 3.58087889176766e-5, 3.5808790647678e-5, 3.58087918771455e-5, 3.58087923943452e-5, 3.58087921058765e-5, 3.58087909888833e-5, 3.58087890604489e-5, 3.58087863587525e-5, 3.58087829320281e-5, 3.58087788325651e-5, 3.58087741138827e-5, 3.58087688298592e-5
flux1:, 0.698376532887406, 3.22593465777187e-5, 3.2259351305958e-5, 3.22593555572696e-5, 3.22593592826554e-5, 3.22593624336963e-5, 3.22593649634108e-5, 3.22593668288547e-5, 3.22593679965483e-5, 3.22593684523748e-5, 3.22593682183935e-5, 3.2259367380048e-5, 3.22593661285405e-5, 3.2259364824316e-5, 3.2259364087502e-5, 3.22593649164995e-5, 3.22593688183245e-5, 3.22593778841025e-5, 3.22593946217031e-5, 3.22594211081671e-5, 3.22594566107629e-5, 3.22594924548147e-5, 3.22595041123083e-5, 3.22594489469345e-5, 3.22593042709219e-5, 3.22592019324446e-5, 3.22594793729493e-5, 3.22597123318487e-5, 3.22589280890474e-5, 3.22600056227186e-5, 3.22593434945582e-5, 3.22588893480054e-5, 3.22593434945582e-5, 3.22600056227186e-5, 3.22589280890474e-5, 3.22597123318487e-5, 3.22594793729493e-5, 3.22592019324446e-5, 3.22593042709219e-5, 3.22594489469345e-5, 3.22595041123083e-5, 3.22594924548147e-5, 3.22594566107629e-5, 3.22594211081671e-5, 3.22593946217031e-5, 3.22593778841025e-5, 3.22593688183245e-5, 3.22593649164995e-5, 3.2259364087502e-5, 3.22593648243161e-5, 3.22593661285406e-5, 3.2259367380048e-5, 3.22593682183935e-5, 3.22593684523748e-5, 3.22593679965483e-5, 3.22593668288547e-5, 3.22593649634108e-5, 3.22593624336963e-5, 3.22593592826554e-5, 3.22593555572696e-5, 3.2259351305958e-5, 3.22593465777187e-5
flux1:, 0.698638981791159, 2.9036093244372e-5, 2.9036097404405e-5, 2.90361011632123e-5, 2.90361044765866e-5, 2.90361073010501e-5, 2.90361095946904e-5, 2.90361113195477e-5, 2.90361124465133e-5, 2.9036112964196e-5, 2.90361128939046e-5, 2.90361123138158e-5, 2.90361113965098e-5, 2.90361104650781e-5, 2.90361100728602e-5, 2.90361111076281e-5, 2.90361149052365e-5, 2.90361233128771e-5, 2.90361385339103e-5, 2.90361623647476e-5, 2.90361940675874e-5, 2.90362257981106e-5, 2.90362355894649e-5, 2.90361854708846e-5, 2.90360556999459e-5, 2.90359651121487e-5, 2.90362155057355e-5, 2.90364233024089e-5, 2.90357181186098e-5, 2.90366881303627e-5, 2.90360922196117e-5, 2.90356830547086e-5, 2.90360922196117e-5, 2.90366881303627e-5, 2.90357181186098e-5, 2.90364233024089e-5, 2.90362155057355e-5, 2.90359651121488e-5, 2.90360556999459e-5, 2.90361854708845e-5, 2.9036235589465e-5, 2.90362257981107e-5, 2.90361940675874e-5, 2.90361623647477e-5, 2.90361385339103e-5, 2.90361233128771e-5, 2.90361149052365e-5, 2.90361111076282e-5, 2.90361100728602e-5, 2.90361104650781e-5, 2.90361113965098e-5, 2.90361123138158e-5, 2.90361128939046e-5, 2.9036112964196e-5, 2.90361124465134e-5, 2.90361113195478e-5, 2.90361095946904e-5, 2.903610730105e-5, 2.90361044765866e-5, 2.90361011632123e-5, 2.9036097404405e-5, 2.90360932443719e-5
flux1:, 0.698901430694913, 2.61118264022612e-5, 2.61118300031322e-5, 2.61118332676143e-5, 2.61118361560967e-5, 2.61118386297952e-5, 2.61118406515565e-5, 2.61118421880439e-5, 2.6111843214153e-5, 2.61118437209432e-5, 2.61118437289766e-5, 2.61118433097608e-5, 2.61118426189686e-5, 2.61118419459801e-5, 2.61118417841132e-5, 2.61118429220612e-5, 2.61118465428649e-5, 2.61118542766734e-5, 2.61118680572694e-5, 2.6111889435736e-5, 2.61119176800485e-5, 2.61119457052926e-5, 2.61119538575479e-5, 2.61119083531909e-5, 2.61117920415514e-5, 2.6111711926063e-5, 2.61119376801538e-5, 2.61121228391743e-5, 2.6111489298987e-5, 2.61123617364259e-5, 2.61118258912086e-5, 2.61114575762052e-5, 2.61118258912085e-5, 2.61123617364259e-5, 2.6111489298987e-5, 2.61121228391743e-5, 2.61119376801538e-5, 2.6111711926063e-5, 2.61117920415514e-5, 2.61119083531909e-5, 2.61119538575479e-5, 2.61119457052926e-5, 2.61119176800485e-5, 2.6111889435736e-5, 2.61118680572695e-5, 2.61118542766734e-5, 2.61118465428649e-5, 2.61118429220612e-5, 2.61118417841132e-5, 2.61118419459801e-5, 2.61118426189685e-5, 2.61118433097608e-5, 2.61118437289766e-5, 2.61118437209432e-5, 2.61118432141531e-5, 2.61118421880439e-5, 2.61118406515565e-5, 2.61118386297952e-5, 2.61118361560967e-5, 2.61118332676143e-5, 2.61118300031322e-5, 2.61118264022612e-5
flux1:, 0.699163879598666, 2.34613382443958e-5, 2.34613413120781e-5, 2.34613440988669e-5, 2.34613465694817e-5, 2.34613486895233e-5, 2.34613504262414e-5, 2.34613517505301e-5, 2.34613526409035e-5, 2.34613530905809e-5, 2.34613531193511e-5, 2.34613527925781e-5, 2.34613522505729e-5, 2.34613517522968e-5, 2.34613517371597e-5, 2.34613529051874e-5, 2.34613563031046e-5, 2.34613633681236e-5, 2.34613757956171e-5, 2.34613949225123e-5, 2.34614200311551e-5, 2.34614447301431e-5, 2.3461451452103e-5, 2.34614101674191e-5, 2.3461306002576e-5, 2.34612352138168e-5, 2.34614385489557e-5, 2.34616033656373e-5, 2.34610346898055e-5, 2.34618186666586e-5, 2.34613372559319e-5, 2.34610060036874e-5, 2.34613372559319e-5, 2.34618186666586e-5, 2.34610346898054e-5, 2.34616033656373e-5, 2.34614385489557e-5, 2.34612352138168e-5, 2.3461306002576e-5, 2.34614101674191e-5, 2.3461451452103e-5, 2.34614447301431e-5, 2.34614200311551e-5, 2.34613949225123e-5, 2.34613757956171e-5, 2.34613633681236e-5, 2.34613563031046e-5, 2.34613529051874e-5, 2.34613517371597e-5, 2.34613517522968e-5, 2.3461352250573e-5, 2.34613527925781e-5, 2.34613531193511e-5, 2.34613530905808e-5, 2.34613526409034e-5, 2.34613517505302e-5, 2.34613504262414e-5, 2.34613486895233e-5, 2.34613465694817e-5, 2.34613440988669e-5, 2.34613413120781e-5, 2.34613382443958e-5
flux1:, 0.699426328502419, 2.10612812460762e-5, 2.10612838189633e-5, 2.1061286158375e-5, 2.10612882330491e-5, 2.10612900126281e-5, 2.1061291468384e-5, 2.10612925750387e-5, 2.10612933143347e-5, 2.10612936813609e-5, 2.10612936950898e-5, 2.10612934152102e-5, 2.10612929680697e-5, 2.10612925851907e-5, 2.10612926575975e-5, 2.10612938060293e-5, 2.10612969557181e-5, 2.10613033725291e-5, 2.10613145412075e-5, 2.10613316120146e-5, 2.10613538883425e-5, 2.10613756112234e-5, 2.10613810936187e-5, 2.10613436681993e-5, 2.10612504591189e-5, 2.10611879711426e-5, 2.10613709323605e-5, 2.10615174907655e-5, 2.10610074876802e-5, 2.1061711344551e-5, 2.10612792192311e-5, 2.106098156208e-5, 2.10612792192311e-5, 2.1061711344551e-5, 2.10610074876802e-5, 2.10615174907654e-5, 2.10613709323605e-5, 2.10611879711426e-5, 2.10612504591189e-5, 2.10613436681993e-5, 2.10613810936187e-5, 2.10613756112234e-5, 2.10613538883424e-5, 2.10613316120146e-5, 2.10613145412075e-5, 2.10613033725291e-5, 2.10612969557181e-5, 2.10612938060292e-5, 2.10612926575975e-5, 2.10612925851907e-5, 2.10612929680698e-5, 2.10612934152102e-5, 2.10612936950898e-5, 2.10612936813609e-5, 2.10612933143347e-5, 2.10612925750387e-5, 2.1061291468384e-5, 2.1061290012628e-5, 2.10612882330491e-5, 2.10612861583749e-5, 2.10612838189633e-5, 2.10612812460762e-5
flux1:, 0.699688777406172, 1.88900575912457e-5, 1.88900597159253e-5, 1.88900616475306e-5, 1.88900633584835e-5, 1.88900648221071e-5, 1.88900660133115e-5, 1.88900669102449e-5, 1.88900674975011e-5, 1.88900677717557e-5, 1.88900677511201e-5, 1.88900674900299e-5, 1.88900671021396e-5, 1.88900667942335e-5, 1.88900669139381e-5, 1.88900680111547e-5, 1.88900709029319e-5, 1.8890076703107e-5, 1.88900867105383e-5, 1.88901019130317e-5, 1.88901216400764e-5, 1.88901407086352e-5, 1.88901451243859e-5, 1.88901112284099e-5, 1.88900278946058e-5, 1.88899727890557e-5, 1.88901372568099e-5, 1.88902674465825e-5, 1.88898104668326e-5, 1.88904418284142e-5, 1.88900542848641e-5, 1.88897870509487e-5, 1.88900542848641e-5, 1.88904418284142e-5, 1.88898104668326e-5, 1.88902674465825e-5, 1.88901372568099e-5, 1.88899727890557e-5, 1.88900278946058e-5, 1.88901112284099e-5, 1.88901451243859e-5, 1.88901407086352e-5, 1.88901216400764e-5, 1.88901019130317e-5, 1.88900867105383e-5, 1.88900767031069e-5, 1.88900709029319e-5, 1.88900680111547e-5, 1.8890066913938e-5, 1.88900667942335e-5, 1.88900671021396e-5, 1.88900674900299e-5, 1.88900677511201e-5, 1.88900677717557e-5, 1.88900674975011e-5, 1.88900669102449e-5, 1.88900660133115e-5, 1.88900648221071e-5, 1.88900633584835e-5, 1.88900616475306e-5, 1.88900597159254e-5, 1.88900575912456e-5
flux1:, 0.699951226309926, 1.69277125375942e-5, 1.69277142650966e-5, 1.69277158338124e-5, 1.69277172195053e-5, 1.69277183988212e-5, 1.6927719349929e-5, 1.69277200540192e-5, 1.69277204981779e-5, 1.69277206804059e-5, 1.69277206179092e-5, 1.69277203602592e-5, 1.69277200095747e-5, 1.69277197503515e-5, 1.69277198913244e-5, 1.69277209191611e-5, 1.69277235546679e-5, 1.69277287769264e-5, 1.69277377209193e-5, 1.69277512332887e-5, 1.69277686733068e-5, 1.69277853816873e-5, 1.69277888863263e-5, 1.69277582173767e-5, 1.69276837788856e-5, 1.69276352340453e-5, 1.69277829347658e-5, 1.69278984668798e-5, 1.69274893607435e-5, 1.69280551896371e-5, 1.69277079354365e-5, 1.69274682264596e-5, 1.69277079354365e-5, 1.69280551896371e-5, 1.69274893607434e-5, 1.69278984668798e-5, 1.69277829347658e-5, 1.69276352340453e-5, 1.69276837788856e-5, 1.69277582173767e-5, 1.69277888863263e-5, 1.69277853816873e-5, 1.69277686733068e-5, 1.69277512332887e-5, 1.69277377209193e-5, 1.69277287769264e-5, 1.69277235546679e-5, 1.69277209191611e-5, 1.69277198913244e-5, 1.69277197503515e-5, 1.69277200095747e-5, 1.69277203602592e-5, 1.69277206179092e-5, 1.69277206804059e-5, 1.69277204981779e-5, 1.69277200540192e-5, 1.69277193499289e-5, 1.69277183988212e-5, 1.69277172195053e-5, 1.69277158338124e-5, 1.69277142650966e-5, 1.69277125375942e-5
flux1:, 0.700213675213679, 1.51558318537438e-5, 1.51558332363824e-5, 1.51558344891915e-5, 1.51558355909414e-5, 1.51558365212527e-5, 1.51558372611931e-5, 1.51558377946341e-5, 1.51558381108226e-5, 1.51558382088448e-5, 1.51558381049682e-5, 1.51558378442598e-5, 1.51558375183618e-5, 1.51558372917051e-5, 1.51558374382019e-5, 1.51558383881273e-5, 1.5155840776751e-5, 1.51558454638285e-5, 1.51558534400268e-5, 1.51558654295259e-5, 1.51558808239245e-5, 1.51558954395877e-5, 1.51558981718706e-5, 1.51558704521372e-5, 1.5155804020374e-5, 1.51557613012662e-5, 1.51558938175247e-5, 1.5155996239015e-5, 1.51556303167832e-5, 1.51561369640517e-5, 1.51558260859643e-5, 1.5155611256315e-5, 1.51558260859643e-5, 1.51561369640517e-5, 1.51556303167831e-5, 1.5155996239015e-5, 1.51558938175247e-5, 1.51557613012662e-5, 1.5155804020374e-5, 1.51558704521372e-5, 1.51558981718706e-5, 1.51558954395877e-5, 1.51558808239246e-5, 1.51558654295259e-5, 1.51558534400268e-5, 1.51558454638285e-5, 1.51558407767509e-5, 1.51558383881273e-5, 1.51558374382019e-5, 1.51558372917051e-5, 1.51558375183618e-5, 1.51558378442597e-5, 1.51558381049682e-5, 1.51558382088448e-5, 1.51558381108226e-5, 1.51558377946341e-5, 1.51558372611931e-5, 1.51558365212527e-5, 1.51558355909414e-5, 1.51558344891915e-5, 1.51558332363824e-5, 1.51558318537438e-5
[truncated: 30,150 more chars]
