# Supplementary material for: Spatial Resolution and Refractive Index Contrast of Resonant Photonic Crystal Surfaces for Biosensing
Source: IEEE Photonics J. Author manuscript; Available in PMC 2015 Sep 7. (PMC4561521; doi:10.1109/JPHOT.2015.2435699)
Supplement: fig6_data [file NIHMS64775-supplement-fig6_data.gz › Volumes/graham/MacBook_backup/PhD_folder_2015_06_02/paper_improvements/IEEE_J_Photonics/final_files/data_files/fig6/meep_data/0_b/t.dat]

flux1:	0.627777777777778	6.24469218780852e-7	6.19185781888458e-7	6.1443717640638e-7	6.10101300269871e-7	6.06171296625341e-7	6.02793234757927e-7	6.00225185992019e-7	5.98740603542425e-7	5.9852225734456e-7	5.9959503699419e-7	6.018258465906e-7	6.04986643784147e-7	6.08848664554542e-7	6.13264589734203e-7	6.18203591620887e-7	6.23726120182373e-7	6.29911685975842e-7	6.36773580659348e-7	6.44200520298244e-7	6.51952723864941e-7	6.59714422392855e-7	6.67178725056394e-7	6.7412614612423e-7	6.80459645645075e-7	6.86177886586258e-7	6.913100290405e-7	6.95867982773925e-7	6.99758580097311e-7	7.02779634639394e-7	7.04713552140625e-7	7.05386558473716e-7	7.04713552140629e-7	7.02779634639396e-7	6.99758580097309e-7	6.95867982773919e-7	6.91310029040504e-7	6.86177886586249e-7	6.80459645645079e-7	6.7412614612423e-7	6.67178725056397e-7	6.59714422392849e-7	6.51952723864944e-7	6.44200520298248e-7	6.36773580659351e-7	6.29911685975837e-7	6.23726120182374e-7	6.18203591620889e-7	6.13264589734202e-7
flux1:	0.628040226681531	7.14006863141118e-7	7.07577460201112e-7	7.01723432968489e-7	6.96333685493878e-7	6.91412947763522e-7	6.87125551133506e-7	6.83756788807997e-7	6.81613717108124e-7	6.80912875275793e-7	6.81706009686787e-7	6.83874873302973e-7	6.87192885595062e-7	6.91421807087329e-7	6.96398809485808e-7	7.02076542848951e-7	7.08500760080173e-7	7.15737589105972e-7	7.2378500545473e-7	7.32510469092453e-7	7.41644503882265e-7	7.50833641645878e-7	7.59728768913542e-7	7.68068886038129e-7	7.75720495938043e-7	7.82650988776561e-7	7.88860612445589e-7	7.94340954351619e-7	7.9898277331021e-7	8.02553424533976e-7	8.04827144221237e-7	8.05616378843429e-7	8.04827144221241e-7	8.0255342453398e-7	7.9898277331021e-7	7.94340954351623e-7	7.8886061244559e-7	7.82650988776551e-7	7.75720495938043e-7	7.68068886038127e-7	7.59728768913548e-7	7.50833641645879e-7	7.41644503882263e-7	7.32510469092452e-7	7.23785005454731e-7	7.15737589105967e-7	7.08500760080163e-7	7.02076542848943e-7	6.96398809485809e-7
flux1:	0.628302675585284	8.19403585745177e-7	8.12181685419891e-7	8.05533594136801e-7	7.99349056650619e-7	7.93631581444557e-7	7.88549921040611e-7	7.84404153326114e-7	7.81526205784959e-7	7.80162685010609e-7	7.80393438173511e-7	7.82119878698333e-7	7.85123213500294e-7	7.89161723303146e-7	7.94061881979018e-7	7.99763921857185e-7	8.0630388396779e-7	8.13742393884256e-7	8.22074458166602e-7	8.31163486971476e-7	8.40731287047147e-7	8.50409164824443e-7	8.59827094350747e-7	8.68700595929188e-7	8.7687347474701e-7	8.84291609866986e-7	8.90934464358336e-7	8.96784323066574e-7	9.01726767792388e-7	9.05511378398186e-7	9.07916640911948e-7	9.08751963442585e-7	9.07916640911953e-7	9.05511378398189e-7	9.01726767792392e-7	8.96784323066578e-7	8.90934464358334e-7	8.84291609866974e-7	8.76873474747012e-7	8.68700595929195e-7	8.59827094350754e-7	8.50409164824443e-7	8.40731287047146e-7	8.3116348697147e-7	8.22074458166603e-7	8.13742393884255e-7	8.06303883967787e-7	7.99763921857183e-7	7.94061881979011e-7
flux1:	0.628565124489038	9.43622905786635e-7	9.36060885334607e-7	9.29011950330822e-7	9.22353762946506e-7	9.16072476839863e-7	9.10324321866169e-7	9.05409631944659e-7	9.01675910748502e-7	8.99397174501386e-7	8.98684891926927e-7	8.9946777529175e-7	9.01543787717881e-7	9.04675678351343e-7	9.08685204555487e-7	9.13505029881548e-7	9.19167452444131e-7	9.25737409929921e-7	9.33222630866523e-7	9.41504433901898e-7	9.50322548469301e-7	9.59321273078229e-7	9.68135934554172e-7	9.76480156379023e-7	9.84190807812188e-7	9.9120303263092e-7	9.97484917535203e-7	1.00302239245876e-6	1.00770842767446e-6	1.011292322852e-6	1.01357117927661e-6	1.0143654993421e-6	1.01357117927662e-6	1.01129232285199e-6	1.00770842767445e-6	1.00302239245877e-6	9.97484917535207e-7	9.91203032630911e-7	9.8419080781219e-7	9.76480156379019e-7	9.68135934554188e-7	9.59321273078233e-7	9.5032254846931e-7	9.41504433901895e-7	9.33222630866524e-7	9.25737409929919e-7	9.19167452444133e-7	9.1350502988155e-7	9.08685204555489e-7
flux1:	0.628827573392791	1.08918258685003e-6	1.08178899710459e-6	1.07477969684587e-6	1.06800624996113e-6	1.06141939446921e-6	1.05514392198983e-6	1.04946471081791e-6	1.04473572185858e-6	1.04125736032022e-6	1.03917892918982e-6	1.03846706168855e-6	1.03894789009463e-6	1.04039790342869e-6	1.04264021249528e-6	1.04560401049159e-6	1.04932297959446e-6	1.05387605767544e-6	1.05930051172503e-6	1.0655199450898e-6	1.07232187226455e-6	1.07939500097314e-6	1.08640859652912e-6	1.09309684401806e-6	1.09930483878626e-6	1.10496640640309e-6	1.11004682601798e-6	1.11454845097943e-6	1.11838436644381e-6	1.12132463793626e-6	1.12320040795103e-6	1.12386002106434e-6	1.12320040795104e-6	1.12132463793627e-6	1.11838436644381e-6	1.11454845097943e-6	1.11004682601799e-6	1.10496640640308e-6	1.09930483878627e-6	1.09309684401806e-6	1.08640859652913e-6	1.07939500097314e-6	1.07232187226455e-6	1.06551994508981e-6	1.05930051172504e-6	1.05387605767544e-6	1.04932297959446e-6	1.0456040104916e-6	1.04264021249528e-6
flux1:	0.629090022296544	1.25782236518027e-6	1.25111345528812e-6	1.2445950308039e-6	1.23807939164352e-6	1.2314635922676e-6	1.22482145205785e-6	1.21840640663374e-6	1.21257039205513e-6	1.20764088678979e-6	1.2038136798241e-6	1.20110641652134e-6	1.19938650772997e-6	1.19845378950722e-6	1.19813762192055e-6	1.19836548756213e-6	1.19917477878524e-6	1.20066564349013e-6	1.20292010081019e-6	1.20592779111137e-6	1.20955385281173e-6	1.21356270890819e-6	1.21768524000033e-6	1.22169650982713e-6	1.2254617074885e-6	1.22891906342473e-6	1.23203660111957e-6	1.23484343418872e-6	1.2372839952455e-6	1.23917169746105e-6	1.24038711597633e-6	1.24082450100562e-6	1.24038711597634e-6	1.23917169746105e-6	1.2372839952455e-6	1.23484343418872e-6	1.23203660111957e-6	1.22891906342472e-6	1.2254617074885e-6	1.22169650982713e-6	1.21768524000034e-6	1.21356270890819e-6	1.20955385281172e-6	1.20592779111137e-6	1.20292010081018e-6	1.20066564349014e-6	1.19917477878524e-6	1.19836548756214e-6	1.19813762192055e-6
flux1:	0.629352471200297	1.45029610191839e-6	1.44474833939129e-6	1.43914925283602e-6	1.43326147805974e-6	1.42691174664645e-6	1.4201042052136e-6	1.41304542029157e-6	1.40607758831105e-6	1.39955713906055e-6	1.393736465245e-6	1.38869857428496e-6	1.38436570497775e-6	1.38056977227333e-6	1.37714890469502e-6	1.37402695165021e-6	1.37124285333751e-6	1.36892049121785e-6	1.36719744459335e-6	1.36614919211614e-6	1.36574467097508e-6	1.36585155494498e-6	1.36628572385117e-6	1.36687840419721e-6	1.36752114280231e-6	1.36815675697045e-6	1.36875672289717e-6	1.3693827550893e-6	1.37001881702616e-6	1.37054321144078e-6	1.37090009553488e-6	1.37104728766663e-6	1.37090009553489e-6	1.37054321144078e-6	1.37001881702617e-6	1.36938275508932e-6	1.36875672289718e-6	1.36815675697045e-6	1.36752114280232e-6	1.36687840419722e-6	1.36628572385119e-6	1.36585155494499e-6	1.36574467097509e-6	1.36614919211614e-6	1.36719744459336e-6	1.36892049121786e-6	1.37124285333752e-6	1.37402695165022e-6	1.37714890469502e-6
flux1:	0.629614920104051	1.66635955793533e-6	1.66236916010734e-6	1.65806793798128e-6	1.65316279312333e-6	1.64739683392698e-6	1.64068808236019e-6	1.63318210012475e-6	1.62520423878962e-6	1.61714194969927e-6	1.60931423122502e-6	1.60188328171622e-6	1.59483854047601e-6	1.58805061148659e-6	1.58136563870771e-6	1.5746974525766e-6	1.56807886630411e-6	1.56165372521899e-6	1.55561919941089e-6	1.55014937664806e-6	1.5453360098755e-6	1.5411703137705e-6	1.5375692344906e-6	1.53442813210607e-6	1.53166409225898e-6	1.52921819712888e-6	1.52706014409387e-6	1.52528415135227e-6	1.52391764828588e-6	1.52292152803745e-6	1.52231525188328e-6	1.52213554330221e-6	1.52231525188329e-6	1.52292152803745e-6	1.52391764828588e-6	1.52528415135229e-6	1.52706014409388e-6	1.52921819712888e-6	1.53166409225899e-6	1.53442813210607e-6	1.53756923449061e-6	1.54117031377051e-6	1.54533600987551e-6	1.55014937664807e-6	1.55561919941089e-6	1.56165372521901e-6	1.56807886630412e-6	1.57469745257661e-6	1.58136563870772e-6
flux1:	0.629877369007804	1.90499604209059e-6	1.90284976133703e-6	1.90015565896052e-6	1.89656408304387e-6	1.89172589578327e-6	1.88546002883032e-6	1.87783881524986e-6	1.8691639510021e-6	1.85985490850021e-6	1.85030526393499e-6	1.84076764033716e-6	1.83130813941071e-6	1.82183946858224e-6	1.81221136842888e-6	1.80231680546038e-6	1.79216920859819e-6	1.78192170512751e-6	1.77182685440423e-6	1.76216082337294e-6	1.75314728470737e-6	1.74491131994032e-6	1.73747753442572e-6	1.73080482530268e-6	1.72482758485998e-6	1.71947250706829e-6	1.71469624222378e-6	1.71061897017456e-6	1.70731065394559e-6	1.70482604993047e-6	1.70326821786639e-6	1.70276395776689e-6	1.7032682178664e-6	1.70482604993049e-6	1.7073106539456e-6	1.71061897017457e-6	1.71469624222378e-6	1.71947250706829e-6	1.72482758486e-6	1.73080482530269e-6	1.73747753442574e-6	1.74491131994033e-6	1.75314728470739e-6	1.76216082337295e-6	1.77182685440425e-6	1.78192170512753e-6	1.79216920859819e-6	1.80231680546039e-6	1.8122113684289e-6
flux1:	0.630139817911557	2.16487954224088e-6	2.16473856907424e-6	2.1638794760188e-6	2.16190055533284e-6	2.15835721941286e-6	2.15296074889894e-6	2.14570046200653e-6	2.13684760063053e-6	2.12685239805591e-6	2.11618711121841e-6	2.10520144900745e-6	2.09404317996425e-6	2.08266662010771e-6	2.07091722411086e-6	2.05865264203269e-6	2.0458490746082e-6	2.03265193332206e-6	2.01935656583029e-6	2.00633441699668e-6	1.99393879921399e-6	1.98242757505772e-6	1.97192924560741e-6	1.96245711304609e-6	1.95394816345492e-6	1.94629706426142e-6	1.93943110653017e-6	1.93348404702879e-6	1.92856269344993e-6	1.92481861765374e-6	1.92244270383107e-6	1.92165741599621e-6	1.92244270383108e-6	1.92481861765375e-6	1.92856269344994e-6	1.93348404702881e-6	1.93943110653018e-6	1.94629706426141e-6	1.95394816345492e-6	1.9624571130461e-6	1.97192924560743e-6	1.98242757505772e-6	1.99393879921399e-6	2.0063344169967e-6	2.0193565658303e-6	2.03265193332207e-6	2.04584907460821e-6	2.0586526420327e-6	2.07091722411086e-6
flux1:	0.63040226681531	2.44502587295808e-6	2.44692231731996e-6	2.44803785105467e-6	2.44792764487599e-6	2.44605385019839e-6	2.44201640538296e-6	2.43571470255028e-6	2.42738269612345e-6	2.41749712237559e-6	2.40660785643931e-6	2.39516234518831e-6	2.38338952650092e-6	2.37128069911749e-6	2.3586664453034e-6	2.34535260767988e-6	2.3312576771804e-6	2.31649785129207e-6	2.30139155688268e-6	2.28638909607228e-6	2.27195996726499e-6	2.25848250338953e-6	2.24617560457308e-6	2.23509066971507e-6	2.22514814773169e-6	2.2161903655221e-6	2.20809585281946e-6	2.20099540372702e-6	2.19502310544387e-6	2.19042121422453e-6	2.18746847602216e-6	2.18648235088705e-6	2.18746847602217e-6	2.19042121422453e-6	2.19502310544386e-6	2.20099540372703e-6	2.20809585281947e-6	2.21619036552209e-6	2.2251481477317e-6	2.23509066971509e-6	2.2461756045731e-6	2.25848250338953e-6	2.27195996726501e-6	2.2863890960723e-6	2.30139155688268e-6	2.31649785129208e-6	2.33125767718041e-6	2.3453526076799e-6	2.35866644530341e-6
flux1:	0.630664715719064	2.74553658555422e-6	2.74938013109518e-6	2.7525173617107e-6	2.75447192083193e-6	2.75461938842254e-6	2.75244942919069e-6	2.74776780239134e-6	2.74076465232219e-6	2.73193601176363e-6	2.72190283043944e-6	2.71120445557263e-6	2.70014472153856e-6	2.68874347077836e-6	2.67680426858216e-6	2.66406459281026e-6	2.65036466951322e-6	2.63576827404987e-6	2.62059276385466e-6	2.60534360946274e-6	2.59058392033969e-6	2.57679091740961e-6	2.56425279363934e-6	2.55303804677401e-6	2.54302985697971e-6	2.53399805685551e-6	2.52575249353132e-6	2.51840283943471e-6	2.51209858419931e-6	2.50715812195197e-6	2.5039444272209e-6	2.50286335671773e-6	2.50394442722091e-6	2.50715812195197e-6	2.51209858419931e-6	2.51840283943473e-6	2.52575249353133e-6	2.5339980568555e-6	2.54302985697972e-6	2.55303804677402e-6	2.56425279363935e-6	2.57679091740961e-6	2.59058392033969e-6	2.60534360946275e-6	2.62059276385467e-6	2.63576827404987e-6	2.65036466951322e-6	2.66406459281028e-6	2.67680426858216e-6
flux1:	0.630927164622817	3.06830822557969e-6	3.07389962780832e-6	3.07900949246789e-6	3.0831417089504e-6	3.08559472251481e-6	3.08575298119703e-6	3.08332827184854e-6	3.07846151757059e-6	3.07165893797333e-6	3.06360150349398e-6	3.05490890502477e-6	3.04594848961094e-6	3.03675720281363e-6	3.02709914821352e-6	3.01662874466997e-6	3.0050899927462e-6	2.9924726278626e-6	2.9790680522232e-6	2.96540978817433e-6	2.95212662361587e-6	2.93976738626863e-6	2.92866421374385e-6	2.91888021075997e-6	2.91024196999356e-6	2.90242960337683e-6	2.89516651320607e-6	2.88852442818982e-6	2.88265608973029e-6	2.87793525255739e-6	2.87480301713921e-6	2.87374253601731e-6	2.87480301713922e-6	2.8779352525574e-6	2.88265608973029e-6	2.88852442818982e-6	2.89516651320608e-6	2.90242960337684e-6	2.91024196999357e-6	2.91888021075998e-6	2.92866421374388e-6	2.93976738626862e-6	2.95212662361589e-6	2.96540978817433e-6	2.97906805222321e-6	2.99247262786261e-6	3.00508999274621e-6	3.01662874466997e-6	3.02709914821353e-6
flux1:	0.63118961352657	3.41756972442095e-6	3.42461797574098e-6	3.43155199468348e-6	3.43786499738438e-6	3.44278797888375e-6	3.44560774781695e-6	3.44594504617834e-6	3.44388846441046e-6	3.43994545017531e-6	3.43484377337665e-6	3.42926831272105e-6	3.42363505717004e-6	3.41798478789092e-6	3.41203045364185e-6	3.40533198383566e-6	3.39752396939759e-6	3.38850527706976e-6	3.37851990206056e-6	3.3681037134486e-6	3.35792292870254e-6	3.34856976686987e-6	3.34039485027698e-6	3.33343524059456e-6	3.32744560844633e-6	3.32200410700575e-6	3.31673429467075e-6	3.31165730184577e-6	3.3069189023919e-6	3.30292472773182e-6	3.30018726102035e-6	3.29925381128729e-6	3.30018726102035e-6	3.30292472773182e-6	3.30691890239191e-6	3.31165730184578e-6	3.31673429467074e-6	3.32200410700573e-6	3.32744560844635e-6	3.33343524059457e-6	3.34039485027699e-6	3.34856976686986e-6	3.35792292870253e-6	3.36810371344859e-6	3.37851990206056e-6	3.38850527706977e-6	3.39752396939762e-6	3.40533198383567e-6	3.41203045364186e-6
flux1:	0.631452062430323	3.80012824987945e-6	3.80826928769285e-6	3.81677819057274e-6	3.82514102585169e-6	3.83252825844894e-6	3.83813703449759e-6	3.84150276819655e-6	3.84266227597867e-6	3.84211826696877e-6	3.84063344714717e-6	3.83894244617351e-6	3.83749397785292e-6	3.83631891367322e-6	3.83506866616122e-6	3.83320096667103e-6	3.83023374202477e-6	3.82596540406942e-6	3.8205784628811e-6	3.81459196628787e-6	3.80868662203958e-6	3.80347418453956e-6	3.79930244739143e-6	3.79616648430803e-6	3.79373923872596e-6	3.79149046840225e-6	3.78893604898264e-6	3.78604016384816e-6	3.78293534358792e-6	3.78003732214361e-6	3.77792486869686e-6	3.77719749334285e-6	3.77792486869686e-6	3.78003732214361e-6	3.78293534358793e-6	3.78604016384816e-6	3.78893604898264e-6	3.79149046840222e-6	3.79373923872598e-6	3.79616648430805e-6	3.79930244739145e-6	3.80347418453956e-6	3.80868662203958e-6	3.81459196628787e-6	3.82057846288108e-6	3.82596540406941e-6	3.83023374202477e-6	3.83320096667105e-6	3.83506866616122e-6
flux1:	0.631714511334077	4.22524835619373e-6	4.23406470240722e-6	4.24380232396632e-6	4.2539356835805e-6	4.2635756899092e-6	4.27183557459214e-6	4.27817297607473e-6	4.28257840264289e-6	4.28555003156295e-6	4.28787923447751e-6	4.29033878246697e-6	4.29339610764128e-6	4.29705926595977e-6	4.30090895694623e-6	4.30429601077854e-6	4.30662012271446e-6	4.30757806818719e-6	4.30728715875318e-6	4.3062415696909e-6	4.30512421704593e-6	4.30455191136274e-6	4.30485615235791e-6	4.30598064189006e-6	4.30751244631734e-6	4.30881154865476e-6	4.30928369391972e-6	4.30883705228152e-6	4.30759004591177e-6	4.30595308382507e-6	4.30457023461451e-6	4.30408596417507e-6	4.30457023461451e-6	4.30595308382507e-6	4.30759004591176e-6	4.30883705228155e-6	4.30928369391974e-6	4.30881154865476e-6	4.30751244631734e-6	4.30598064189007e-6	4.3048561523579e-6	4.30455191136273e-6	4.30512421704593e-6	4.3062415696909e-6	4.30728715875318e-6	4.30757806818719e-6	4.30662012271448e-6	4.30429601077852e-6	4.30090895694623e-6
flux1:	0.63197696023783	4.70415450529726e-6	4.71319660710722e-6	4.72373320897467e-6	4.73521316110669e-6	4.74667992156104e-6	4.75716344793601e-6	4.76605151425074e-6	4.77329942576121e-6	4.77941011198036e-6	4.7852071717298e-6	4.79149800879561e-6	4.79875973091126e-6	4.8069666175434e-6	4.81561990446155e-6	4.82395996544132e-6	4.83127065773565e-6	4.83715388716634e-6	4.84166985735692e-6	4.84529414978379e-6	4.84871443067742e-6	4.85255137958935e-6	4.85711711591568e-6	4.8623016542813e-6	4.86760630263764e-6	4.87228267003819e-6	4.87562769593466e-6	4.87750130299718e-6	4.87801298831214e-6	4.87756281034664e-6	4.87686552673063e-6	4.87661127163602e-6	4.87686552673065e-6	4.87756281034662e-6	4.87801298831215e-6	4.87750130299717e-6	4.87562769593465e-6	4.87228267003819e-6	4.86760630263764e-6	4.86230165428129e-6	4.85711711591569e-6	4.85255137958933e-6	4.84871443067742e-6	4.84529414978377e-6	4.84166985735691e-6	4.83715388716635e-6	4.83127065773566e-6	4.82395996544132e-6	4.81561990446154e-6
flux1:	0.632239409141583	5.2492215051031e-6	5.25803222955792e-6	5.26888073668816e-6	5.28116632492744e-6	5.29384605418693e-6	5.30585937663617e-6	5.31653052336032e-6	5.32579621568833e-6	5.3341844368226e-6	5.34256781136602e-6	5.35179665219422e-6	5.36235633768863e-6	5.37417913551849e-6	5.38667723761196e-6	5.39897548590343e-6	5.41024529103825e-6	5.42000630556484e-6	5.42828103325139e-6	5.43554824795219e-6	5.44251991884403e-6	5.44983480302919e-6	5.45779385821545e-6	5.46623726031148e-6	5.47458231028992e-6	5.4819730131013e-6	5.48759978304645e-6	5.49128702890434e-6	5.49314620085952e-6	5.49357505223026e-6	5.49337244092736e-6	5.49328518559601e-6	5.49337244092734e-6	5.49357505223025e-6	5.49314620085952e-6	5.49128702890436e-6	5.48759978304642e-6	5.48197301310131e-6	5.47458231028989e-6	5.46623726031148e-6	5.45779385821547e-6	5.44983480302917e-6	5.44251991884401e-6	5.43554824795219e-6	5.42828103325136e-6	5.4200063055648e-6	5.41024529103825e-6	5.39897548590342e-6	5.38667723761192e-6
flux1:	0.632501858045337	5.87298637989858e-6	5.88112972672096e-6	5.89178608909712e-6	5.90427238189914e-6	5.91742828815853e-6	5.93008544265329e-6	5.94150700313453e-6	5.95163200418316e-6	5.96104514381882e-6	5.97069985094392e-6	5.9815117435702e-6	5.9939825454202e-6	6.00799744001875e-6	6.02286781341441e-6	6.03759349979223e-6	6.05123421766088e-6	6.06324239793821e-6	6.0736310920827e-6	6.08291830212178e-6	6.0918765145208e-6	6.10119198929918e-6	6.11117320141858e-6	6.1216184287146e-6	6.13186106856178e-6	6.14093385505415e-6	6.14792046638964e-6	6.15262453846799e-6	6.15517469465742e-6	6.15598812060376e-6	6.15596981559249e-6	6.15594548772217e-6	6.15596981559248e-6	6.15598812060377e-6	6.15517469465743e-6	6.15262453846802e-6	6.14792046638966e-6	6.14093385505412e-6	6.13186106856178e-6	6.12161842871457e-6	6.11117320141856e-6	6.10119198929915e-6	6.09187651452079e-6	6.08291830212176e-6	6.07363109208267e-6	6.06324239793819e-6	6.05123421766085e-6	6.03759349979221e-6	6.02286781341438e-6
flux1:	0.63276430694909	6.58716351982557e-6	6.59425711600524e-6	6.60425244220455e-6	6.61634484503705e-6	6.62921424708482e-6	6.64155588202609e-6	6.65256814548067e-6	6.66221512535188e-6	6.67117954814609e-6	6.68054182217187e-6	6.69131974338196e-6	6.70404959945572e-6	6.71856775774515e-6	6.73406991030048e-6	6.74941468736769e-6	6.76354472612679e-6	6.77585851061687e-6	6.78639252250074e-6	6.79575053405992e-6	6.80481532811851e-6	6.81436270526189e-6	6.8247353172506e-6	6.83569885978731e-6	6.84649820935306e-6	6.85604349064327e-6	6.86330567715892e-6	6.86808090437877e-6	6.87053233080805e-6	6.87113018669286e-6	6.87091551128647e-6	6.87082532817976e-6	6.87091551128647e-6	6.87113018669285e-6	6.87053233080804e-6	6.86808090437877e-6	6.86330567715893e-6	6.85604349064323e-6	6.84649820935307e-6	6.83569885978728e-6	6.82473531725064e-6	6.81436270526188e-6	6.80481532811848e-6	6.7957505340599e-6	6.78639252250071e-6	6.77585851061683e-6	6.76354472612676e-6	6.74941468736767e-6	6.73406991030048e-6
flux1:	0.633026755852843	7.40186041797602e-6	7.40760907985214e-6	7.41656710815712e-6	7.42776671122344e-6	7.43967674878567e-6	7.45081643058214e-6	7.4603075334872e-6	7.46816025898806e-6	7.47520240540377e-6	7.48269866472809e-6	7.49181837460637e-6	7.50316006799365e-6	7.51651299476621e-6	7.53093914149367e-6	7.54513206259813e-6	7.55790329048903e-6	7.56860475348339e-6	7.5773285060584e-6	7.58481522909281e-6	7.5921156851622e-6	7.60014505498585e-6	7.60931111329467e-6	7.61935500971098e-6	7.62942184375556e-6	7.63827847023718e-6	7.644769250659e-6	7.64869137857451e-6	7.65025929157797e-6	7.65003746805123e-6	7.64923838324011e-6	7.64895006173606e-6	7.64923838324014e-6	7.65003746805124e-6	7.65025929157797e-6	7.64869137857449e-6	7.64476925065899e-6	7.63827847023716e-6	7.62942184375555e-6	7.61935500971093e-6	7.60931111329465e-6	7.60014505498579e-6	7.59211568516218e-6	7.5848152290928e-6	7.57732850605837e-6	7.56860475348336e-6	7.55790329048901e-6	7.54513206259812e-6	7.53093914149364e-6
flux1:	0.633289204756596	8.3251675473317e-6	8.32939279905441e-6	8.33708274115745e-6	8.34706766102166e-6	8.35754953111802e-6	8.36682279572848e-6	8.37391122829698e-6	8.3788862211494e-6	8.38276745629005e-6	8.38706643705999e-6	8.39316155996137e-6	8.40174877666313e-6	8.41257558297609e-6	8.42455053398588e-6	8.43617163854704e-6	8.44609598927289e-6	8.45362720341187e-6	8.45893851544492e-6	8.46295581662759e-6	8.46695577675279e-6	8.47204413890878e-6	8.47872475766405e-6	8.48671915233023e-6	8.49505483381791e-6	8.5023261946168e-6	8.50722886045417e-6	8.50956267966433e-6	8.50960654531487e-6	8.50806159240537e-6	8.50634865659245e-6	8.50574890779871e-6	8.50634865659247e-6	8.50806159240539e-6	8.50960654531485e-6	8.50956267966435e-6	8.50722886045416e-6	8.50232619461678e-6	8.49505483381791e-6	8.4867191523302e-6	8.47872475766408e-6	8.47204413890876e-6	8.46695577675274e-6	8.46295581662758e-6	8.45893851544487e-6	8.45362720341186e-6	8.4460959892729e-6	8.43617163854702e-6	8.42455053398584e-6
flux1:	0.63355165366035	9.36323446653153e-6	9.36589320980764e-6	9.37226613643469e-6	9.38095164344661e-6	9.38983058147627e-6	9.39691841975549e-6	9.40110958760177e-6	9.40254113308832e-6	9.40246372096288e-6	9.40269535349644e-6	9.40488285277964e-6	9.40985928426977e-6	9.4173400385082e-6	9.42606188649874e-6	9.43429371221244e-6	9.44050718582232e-6	9.44394499704109e-6	9.44487522175853e-6	9.44444633795028e-6	9.44421029668849e-6	9.44550862919551e-6	9.4489681087382e-6	9.45429203628936e-6	9.4603686066589e-6	9.46558575209368e-6	9.468462194428e-6	9.46879444755334e-6	9.46693271268764e-6	9.46375061835159e-6	9.46091042531832e-6	9.4599248580812e-6	9.46091042531833e-6	9.46375061835159e-6	9.46693271268762e-6	9.46879444755335e-6	9.46846219442797e-6	9.4655857520937e-6	9.46036860665893e-6	9.45429203628933e-6	9.44896810873826e-6	9.4455086291955e-6	9.44421029668849e-6	9.44444633795026e-6	9.44487522175849e-6	9.44394499704105e-6	9.44050718582229e-6	9.43429371221243e-6	9.42606188649867e-6
flux1:	0.633814102564103	1.05208548577762e-5	1.0522040158166e-5	1.05272377591265e-5	1.05347994440707e-5	1.05422396697833e-5	1.05472404001031e-5	1.05485260626067e-5	1.05462887770938e-5	1.05420333660718e-5	1.05379318262016e-5	1.05359530994891e-5	1.0537108102499e-5	1.05410952680355e-5	1.05464673777397e-5	1.05512333735819e-5	1.05536449989563e-5	1.05528607714837e-5	1.05492410096655e-5	1.05441754312129e-5	1.05395231826624e-5	1.05368936446821e-5	1.05370559396717e-5	1.0539694518342e-5	1.05435379263726e-5	1.05467354858169e-5	1.05475995509751e-5	1.05459110643673e-5	1.05420898239666e-5	1.0537203002311e-5	1.05331770782269e-5	1.05317840971502e-5	1.05331770782269e-5	1.0537203002311e-5	1.05420898239666e-5	1.05459110643673e-5	1.05475995509751e-5	1.05467354858168e-5	1.05435379263726e-5	1.05396945183419e-5	1.05370559396717e-5	1.05368936446821e-5	1.05395231826624e-5	1.05441754312129e-5	1.05492410096655e-5	1.05528607714836e-5	1.05536449989563e-5	1.05512333735819e-5	1.05464673777397e-5
flux1:	0.634076551467856	1.1802482557505e-5	1.18024012127872e-5	1.18067292976361e-5	1.1813578847733e-5	1.18200695655636e-5	1.18235011822551e-5	1.18223797820373e-5	1.18169231623575e-5	1.18088895533952e-5	1.18008307451834e-5	1.17950780918974e-5	1.17928587739766e-5	1.17938768423263e-5	1.17965011982471e-5	1.17984605696227e-5	1.17977549821594e-5	1.17934271031645e-5	1.17859078981863e-5	1.17768216182128e-5	1.17683410753724e-5	1.176235618104e-5	1.17597885008006e-5	1.17603042937362e-5	1.17624610993113e-5	1.17641483345763e-5	1.17634481829646e-5	1.17601107850483e-5	1.17546137351354e-5	1.17482163931305e-5	1.17431151026983e-5	1.17413515432894e-5	1.17431151026983e-5	1.17482163931305e-5	1.17546137351354e-5	1.17601107850483e-5	1.17634481829646e-5	1.17641483345763e-5	1.17624610993113e-5	1.17603042937362e-5	1.17597885008006e-5	1.176235618104e-5	1.17683410753724e-5	1.17768216182128e-5	1.17859078981863e-5	1.17934271031644e-5	1.17977549821593e-5	1.17984605696227e-5	1.17965011982471e-5
flux1:	0.634339000371609	1.32135092299613e-5	1.32124344041867e-5	1.32162995636068e-5	1.32230112064117e-5	1.32292905120422e-5	1.32320183903824e-5	1.32294288814475e-5	1.32217145208081e-5	1.32108554146779e-5	1.31997788183986e-5	1.31911985677799e-5	1.31865915923201e-5	1.31857002189154e-5	1.31867288809123e-5	1.31871251848177e-5	1.31846159049407e-5	1.31780915054441e-5	1.31680120127294e-5	1.31561993248885e-5	1.31451147561213e-5	1.31369175524018e-5	1.31326821755421e-5	1.31320634956129e-5	1.31334546317813e-5	1.31344849309839e-5	1.3132996577895e-5	1.3128695401563e-5	1.31220941348245e-5	1.31146144694912e-5	1.31087044393454e-5	1.31066623190083e-5	1.31087044393454e-5	1.31146144694912e-5	1.31220941348245e-5	1.3128695401563e-5	1.3132996577895e-5	1.31344849309839e-5	1.31334546317813e-5	1.31320634956129e-5	1.31326821755421e-5	1.31369175524018e-5	1.31451147561213e-5	1.31561993248885e-5	1.31680120127294e-5	1.31780915054441e-5	1.31846159049407e-5	1.31871251848176e-5	1.31867288809123e-5
flux1:	0.634601449275363	1.4761572282613e-5	1.47597744653449e-5	1.47635898360434e-5	1.47707856267643e-5	1.47777118286692e-5	1.47808117174566e-5	1.47779907442653e-5	1.4769342137671e-5	1.47570006264166e-5	1.47442282328641e-5	1.47341162460279e-5	1.4728418628542e-5	1.47269619777451e-5	1.47278320119855e-5	1.47282223799548e-5	1.4725583050507e-5	1.47186158343872e-5	1.4707748816396e-5	1.46949318128178e-5	1.46828540301443e-5	1.46739066353872e-5	1.46693090707084e-5	1.46687234414044e-5	1.46704120840858e-5	1.46717753409883e-5	1.46704280122133e-5	1.46660252003114e-5	1.46590811323641e-5	1.46511175919147e-5	1.46447865071034e-5	1.4642602056954e-5	1.46447865071034e-5	1.46511175919147e-5	1.46590811323641e-5	1.46660252003114e-5	1.46704280122133e-5	1.46717753409883e-5	1.46704120840858e-5	1.46687234414044e-5	1.46693090707084e-5	1.46739066353871e-5	1.46828540301444e-5	1.46949318128178e-5	1.47077488163959e-5	1.47186158343872e-5	1.4725583050507e-5	1.47282223799548e-5	1.47278320119855e-5
flux1:	0.634863898179116	1.64576442284706e-5	1.64553090778286e-5	1.64593825653141e-5	1.64675943074669e-5	1.64759860636063e-5	1.64805664601958e-5	1.64788550595767e-5	1.64707481743718e-5	1.64584296378767e-5	1.64454159269833e-5	1.64351435016111e-5	1.64296648667488e-5	1.64289538249396e-5	1.64310556964874e-5	1.64329727574286e-5	1.64318992309281e-5	1.64263161643158e-5	1.64165409616447e-5	1.64045482761157e-5	1.63931579328896e-5	1.63849293019396e-5	1.63812130333036e-5	1.63817145010306e-5	1.63846338057885e-5	1.63872129526982e-5	1.638688166471e-5	1.63832500237024e-5	1.63767893924993e-5	1.6369025650178e-5	1.63627328839057e-5	1.63605705849224e-5	1.63627328839057e-5	1.63690256501781e-5	1.63767893924992e-5	1.63832500237024e-5	1.63868816647099e-5	1.63872129526982e-5	1.63846338057885e-5	1.63817145010305e-5	1.63812130333035e-5	1.63849293019396e-5	1.63931579328896e-5	1.64045482761157e-5	1.64165409616446e-5	1.64263161643158e-5	1.64318992309281e-5	1.64329727574286e-5	1.64310556964874e-5
flux1:	0.635126347082869	1.83166886693611e-5	1.8313834625475e-5	1.83182584632263e-5	1.83277908945093e-5	1.83382659285938e-5	1.83452839773486e-5	1.83459217111244e-5	1.83397577345568e-5	1.83288811806934e-5	1.83169431809342e-5	1.8307666758101e-5	1.83034209096673e-5	1.83044101121573e-5	1.83087547607665e-5	1.83133686392699e-5	1.83152402717114e-5	1.83126054938995e-5	1.83055767023466e-5	1.8296018287393e-5	1.82867479833973e-5	1.82804052692256e-5	1.82784555756222e-5	1.82807055214395e-5	1.82854017383789e-5	1.82897434146306e-5	1.82910519538579e-5	1.82889139080818e-5	1.82837030878664e-5	1.82768207669214e-5	1.82710451388026e-5	1.82690804704306e-5	1.82710451388026e-5	1.82768207669214e-5	1.82837030878664e-5	1.82889139080818e-5	1.82910519538579e-5	1.82897434146307e-5	1.82854017383789e-5	1.82807055214395e-5	1.82784555756222e-5	1.82804052692256e-5	1.82867479833973e-5	1.8296018287393e-5	1.83055767023466e-5	1.83126054938995e-5	1.83152402717113e-5	1.83133686392699e-5	1.83087547607665e-5
flux1:	0.635388795986622	2.03577493765707e-5	2.03541600483147e-5	2.03587226592168e-5	2.0369544729426e-5	2.03823895062109e-5	2.03924979121919e-5	2.03964465783768e-5	2.03933532786944e-5	2.03850326208088e-5	2.03751144727732e-5	2.03675273774819e-5	2.03649749870925e-5	2.03679996045503e-5	2.03749516386845e-5	2.03828011452956e-5	2.03884112397177e-5	2.03897571777256e-5	2.03866384027716e-5	2.03806445887189e-5	2.03744264592182e-5	2.03705945788995e-5	2.03707133217298e-5	2.03747731172588e-5	2.03812179265543e-5	2.03873656528085e-5	2.0390541907196e-5	2.03903484795683e-5	2.03869968553814e-5	2.03816053315673e-5	2.03768016692485e-5	2.03752064528537e-5	2.03768016692484e-5	2.03816053315673e-5	2.03869968553814e-5	2.03903484795683e-5	2.0390541907196e-5	2.03873656528084e-5	2.03812179265543e-5	2.03747731172588e-5	2.03707133217298e-5	2.03705945788995e-5	2.03744264592183e-5	2.0380644588719e-5	2.03866384027716e-5	2.03897571777255e-5	2.03884112397177e-5	2.03828011452955e-5	2.03749516386845e-5
flux1:	0.635651244890376	2.26034529123344e-5	2.2598638296763e-5	2.2602777166814e-5	2.26144647978888e-5	2.2629563294989e-5	2.26430211292997e-5	2.26508555005136e-5	2.26515588712093e-5	2.26464595282979e-5	2.26389800622403e-5	2.26331573114237e-5	2.26320527342773e-5	2.26366795326974e-5	2.26458121659423e-5	2.2656661557283e-5	2.26660737234486e-5	2.26717561474124e-5	2.26730750503121e-5	2.26711550088097e-5	2.26682872082637e-5	2.26669276767662e-5	2.26687271610214e-5	2.26739672772735e-5	2.26814800166777e-5	2.26889062441784e-5	2.26937215331651e-5	2.26955978527866e-5	2.26945094798956e-5	2.26911080522422e-5	2.26876819797525e-5	2.26866154951455e-5	2.26876819797524e-5	2.26911080522421e-5	2.26945094798955e-5	2.26955978527867e-5	2.2693721533165e-5	2.26889062441784e-5	2.26814800166777e-5	2.26739672772735e-5	2.26687271610214e-5	2.26669276767662e-5	2.26682872082636e-5	2.26711550088097e-5	2.26730750503121e-5	2.26717561474124e-5	2.26660737234487e-5	2.26566615572829e-5	2.26458121659423e-5
flux1:	0.635913693794129	2.50790290565752e-5	2.50722254672478e-5	2.50750331791242e-5	2.50867780624975e-5	2.51036170465536e-5	2.51202851753813e-5	2.51321750399993e-5	2.51369688410078e-5	2.51352699730122e-5	2.51300853812261e-5	2.51254544235562e-5	2.51248294870902e-5	2.51298545244343e-5	2.51399580310559e-5	2.51528106772463e-5	2.51653722115266e-5	2.5175080170365e-5	2.51807353872401e-5	2.51827847574726e-5	2.51829451393304e-5	2.51833803855314e-5	2.51858199708866e-5	2.51909665221945e-5	2.5198264743473e-5	2.52059179750483e-5	2.52117245289541e-5	2.52154940475448e-5	2.52168783640859e-5	2.52158584530662e-5	2.52141643481053e-5	2.5213771943014e-5	2.52141643481053e-5	2.52158584530662e-5	2.52168783640859e-5	2.52154940475448e-5	2.5211724528954e-5	2.52059179750483e-5	2.51982647434731e-5	2.51909665221945e-5	2.51858199708867e-5	2.51833803855314e-5	2.51829451393303e-5	2.51827847574726e-5	2.51807353872401e-5	2.5175080170365e-5	2.51653722115267e-5	2.51528106772463e-5	2.51399580310559e-5
flux1:	0.636176142697882	2.78110605419282e-5	2.78012723172893e-5	2.78015580973092e-5	2.78122443657855e-5	2.78299972529244e-5	2.78494216288019e-5	2.78652101675859e-5	2.78740302396712e-5	2.78755007323999e-5	2.7871990610356e-5	2.7867435228299e-5	2.78657252332708e-5	2.78693210185738e-5	2.78785652867708e-5	2.78918331832653e-5	2.79063435149046e-5	2.79192618868386e-5	2.79286794382109e-5	2.79341343925854e-5	2.7936537830365e-5	2.7937616118697e-5	2.79391751690584e-5	2.79424861858151e-5	2.7947856223864e-5	2.79543151818664e-5	2.79601748138292e-5	2.79654569291799e-5	2.79693951408679e-5	2.79710805099706e-5	2.79714417803513e-5	2.79718607791848e-5	2.79714417803514e-5	2.79710805099706e-5	2.7969395140868e-5	2.796545692918e-5	2.79601748138292e-5	2.79543151818663e-5	2.7947856223864e-5	2.79424861858151e-5	2.79391751690584e-5	2.7937616118697e-5	2.7936537830365e-5	2.79341343925854e-5	2.79286794382108e-5	2.79192618868386e-5	2.79063435149046e-5	2.78918331832653e-5	2.78785652867709e-5
flux1:	0.636438591601635	3.08262398588877e-5	3.08123178449627e-5	3.08087159078881e-5	3.08170524724716e-5	3.08347270212168e-5	3.08562937830205e-5	3.08756559284467e-5	3.08882429905428e-5	3.08924145520233e-5	3.08896733117987e-5	3.08837501175965e-5	3.08790379542441e-5	3.08790220903391e-5	3.0885241777525e-5	3.0897036821398e-5	3.09120355243634e-5	3.09271242748034e-5	3.09395277424607e-5	3.09476300561101e-5	3.09512940291133e-5	3.0951659415686e-5	3.09506108680609e-5	3.09501469862228e-5	3.09517006876387e-5	3.09554044304972e-5	3.09602812598162e-5	3.09666401610811e-5	3.09731905201177e-5	3.09779039147235e-5	3.0980648897601e-5	3.09820196624453e-5	3.0980648897601e-5	3.09779039147235e-5	3.09731905201176e-5	3.09666401610811e-5	3.09602812598162e-5	3.09554044304972e-5	3.09517006876388e-5	3.09501469862227e-5	3.09506108680609e-5	3.0951659415686e-5	3.09512940291133e-5	3.09476300561101e-5	3.09395277424607e-5	3.09271242748035e-5	3.09120355243634e-5	3.0897036821398e-5	3.0885241777525e-5
flux1:	0.636701040505389	3.4150419415929e-5	3.41311636838847e-5	3.41222697602432e-5	3.41269538020013e-5	3.41435742217274e-5	3.41667036595363e-5	3.41893492080379e-5	3.42054632843036e-5	3.42118620735426e-5	3.42089546807259e-5	3.42001776713634e-5	3.41905072029638e-5	3.41846790917445e-5	3.41857238462845e-5	3.41942102954797e-5	3.420832240429e-5	3.42246498945802e-5	3.42393822259238e-5	3.4249494166863e-5	3.42535524739333e-5	3.42519607273176e-5	3.42466875406743e-5	3.42406214147706e-5	3.42365865444314e-5	3.42360926631547e-5	3.42390680111784e-5	3.42461780744838e-5	3.42554931531702e-5	3.42636303847876e-5	3.42691325982537e-5	3.42716110456255e-5	3.42691325982537e-5	3.42636303847876e-5	3.42554931531703e-5	3.42461780744838e-5	3.42390680111784e-5	3.42360926631548e-5	3.42365865444314e-5	3.42406214147706e-5	3.42466875406744e-5	3.42519607273175e-5	3.42535524739332e-5	3.42494941668631e-5	3.42393822259238e-5	3.42246498945802e-5	3.420832240429e-5	3.41942102954796e-5	3.41857238462845e-5
flux1:	0.636963489409142	3.78081872683055e-5	3.77824563991871e-5	3.7766967476456e-5	3.77668469359518e-5	3.7781631926782e-5	3.78059678023658e-5	3.78318420375087e-5	3.78514784145753e-5	3.78598624882845e-5	3.78560888497942e-5	3.78432227373778e-5	3.78269179805679e-5	3.78133957787417e-5	3.78074738181298e-5	3.78112073228849e-5	3.78234697622988e-5	3.78405236751619e-5	3.78573450190002e-5	3.78692400069421e-5	3.78732324854014e-5	3.78688430410003e-5	3.78581301704176e-5	3.78450305142303e-5	3.78340150020337e-5	3.78282315070297e-5	3.78286932822006e-5	3.78364812261961e-5	3.78489058576214e-5	3.78609950015805e-5	3.78697042777137e-5	3.78734713823714e-5	3.78697042777137e-5	3.78609950015805e-5	3.78489058576214e-5	3.78364812261962e-5	3.78286932822006e-5	3.78282315070297e-5	3.78340150020336e-5	3.78450305142302e-5	3.78581301704177e-5	3.78688430410003e-5	3.78732324854013e-5	3.78692400069421e-5	3.78573450190002e-5	3.7840523675162e-5	3.78234697622989e-5	3.78112073228849e-5	3.78074738181299e-5
flux1:	0.637225938312895	4.18230928409488e-5	4.17899008218096e-5	4.17667320431385e-5	4.17609339850039e-5	4.17734311262951e-5	4.1798980320867e-5	4.18284128031281e-5	4.18519667922613e-5	4.18625137965584e-5	4.18576234755981e-5	4.18399245187453e-5	4.18158501477046e-5	4.17933402628299e-5	4.17792847007345e-5	4.17774651496521e-5	4.17875604161557e-5	4.18054624813913e-5	4.18247513396315e-5	4.18388095880006e-5	4.18428795622818e-5	4.18354581564997e-5	4.18186979990496e-5	4.17977299633395e-5	4.1778906053206e-5	4.17672480765547e-5	4.17650117042473e-5	4.17737393946413e-5	4.17898604547778e-5	4.18065854180472e-5	4.1819037233554e-5	4.18243012700622e-5	4.1819037233554e-5	4.18065854180472e-5	4.17898604547778e-5	4.17737393946413e-5	4.17650117042472e-5	4.17672480765548e-5	4.17789060532059e-5	4.17977299633393e-5	4.18186979990496e-5	4.18354581564997e-5	4.18428795622818e-5	4.18388095880006e-5	4.18247513396315e-5	4.18054624813912e-5	4.17875604161557e-5	4.17774651496521e-5	4.17792847007345e-5
flux1:	0.637488387216649	4.62185070063887e-5	4.61770919293834e-5	4.61454493532255e-5	4.61334474027756e-5	4.61435918589669e-5	4.61707776611864e-5	4.6204538607686e-5	4.6232875448077e-5	4.62462744881529e-5	4.62405837451016e-5	4.62179383925634e-5	4.61856502919101e-5	4.61535966397441e-5	4.61310004713382e-5	4.61235836376889e-5	4.61319253954409e-5	4.61514950170801e-5	4.61742990722075e-5	4.61915565952808e-5	4.61965070745421e-5	4.61864931410486e-5	4.6163761845019e-5	4.6134764543822e-5	4.6107937113051e-5	4.60903762244891e-5	4.60857087414331e-5	4.60959725052407e-5	4.61166008607873e-5	4.61387749758994e-5	4.61555690352998e-5	4.61625575183279e-5	4.61555690352998e-5	4.61387749758994e-5	4.61166008607874e-5	4.60959725052407e-5	4.60857087414331e-5	4.60903762244891e-5	4.61079371130511e-5	4.6134764543822e-5	4.61637618450191e-5	4.61864931410486e-5	4.61965070745421e-5	4.61915565952808e-5	4.61742990722074e-5	4.61514950170802e-5	4.61319253954409e-5	4.61235836376887e-5	4.61310004713381e-5
flux1:	0.637750836120402	5.10189584234015e-5	5.09688142840888e-5	5.09282120224563e-5	5.09098186018028e-5	5.09178990408889e-5	5.0947508196508e-5	5.09867500532159e-5	5.10211555144563e-5	5.10385773500706e-5	5.10329619243257e-5	5.10058965441168e-5	5.09656559536555e-5	5.09242429973994e-5	5.08934372968433e-5	5.08810803832113e-5	5.08887267019574e-5	5.0911370084483e-5	5.09392845756222e-5	5.09613152067294e-5	5.09685057147794e-5	5.09569289566877e-5	5.09289205596833e-5	5.08923509804917e-5	5.08579010147819e-5	5.08348993233773e-5	5.08284396589102e-5	5.08410798187579e-5	5.08671587581998e-5	5.08956440335637e-5	5.09173891435673e-5	5.09263294036157e-5	5.09173891435674e-5	5.08956440335637e-5	5.08671587581999e-5	5.08410798187579e-5	5.08284396589102e-5	5.08348993233773e-5	5.08579010147819e-5	5.08923509804915e-5	5.09289205596834e-5	5.09569289566877e-5	5.09685057147796e-5	5.09613152067294e-5	5.09392845756223e-5	5.0911370084483e-5	5.08887267019574e-5	5.08810803832112e-5	5.08934372968436e-5
flux1:	0.638013285024155	5.62516752151854e-5	5.61925476398452e-5	5.61427706825586e-5	5.61180559110913e-5	5.6124589780857e-5	5.61576153011256e-5	5.62037010347203e-5	5.62457137622684e-5	5.62686602541848e-5	5.626442535382e-5	5.62339898170282e-5	5.61866457733265e-5	5.61366623205659e-5	5.60985468819159e-5	5.60823991623476e-5	5.60908061725344e-5	5.61182449808957e-5	5.61531337956041e-5	5.61817805778353e-5	5.61928823099363e-5	5.61811475122962e-5	5.61489861052753e-5	5.61057501274842e-5	5.60644736759366e-5	5.6036821608047e-5	5.60294136466695e-5	5.60453478608054e-5	5.60777981816729e-5	5.61133772890515e-5	5.61406065457803e-5	5.61516962096984e-5	5.61406065457803e-5	5.61133772890514e-5	5.60777981816728e-5	5.60453478608053e-5	5.60294136466695e-5	5.60368216080471e-5	5.60644736759366e-5	5.61057501274842e-5	5.61489861052755e-5	5.61811475122962e-5	5.61928823099365e-5	5.61817805778354e-5	5.61531337956041e-5	5.61182449808959e-5	5.60908061725345e-5	5.60823991623477e-5	5.60985468819161e-5
flux1:	0.638275733927908	6.19480048237558e-5	6.18798612382488e-5	6.18208880877457e-5	6.17900433489844e-5	6.17955830210561e-5	6.18329869711699e-5	6.18872311426081e-5	6.19383840576276e-5	6.19684453294879e-5	6.19671028537423e-5	6.19346602810044e-5	6.18814356849439e-5	6.1824038256528e-5	6.17798069949848e-5	6.17611909425443e-5	6.1771854634399e-5	6.18057434426255e-5	6.18493530154934e-5	6.18863594116767e-5	6.19030192101144e-5	6.18926095391977e-5	6.18575890012467e-5	6.18088076089962e-5	6.17616957885256e-5	6.17302953961391e-5	6.17227708119632e-5	6.17427822425489e-5	6.17823083654025e-5	6.18255268564744e-5	6.18585936289677e-5	6.1871964458951e-5	6.18585936289676e-5	6.18255268564743e-5	6.17823083654023e-5	6.17427822425488e-5	6.17227708119631e-5	6.17302953961391e-5	6.17616957885257e-5	6.18088076089961e-5	6.18575890012467e-5	6.18926095391978e-5	6.19030192101145e-5	6.18863594116767e-5	6.18493530154932e-5	6.18057434426257e-5	6.17718546343989e-5	6.1761190942544e-5	6.17798069949848e-5
flux1:	0.638538182831662	6.81444006490616e-5	6.80673927255349e-5	6.79993016658627e-5	6.7962478181084e-5	6.79673845234848e-5	6.80098225850247e-5	6.80731909274702e-5	6.81347101631968e-5	6.81732800465237e-5	6.81762856587522e-5	6.8143263491219e-5	6.8085503233494e-5	6.80219413000174e-5	6.79727687417987e-5	6.79528216195742e-5	6.7966880541958e-5	6.80083874439609e-5	6.80619282543086e-5	6.81085433453785e-5	6.81320292360127e-5	6.81241987244628e-5	6.8087518117451e-5	6.80342936193181e-5	6.79823143650748e-5	6.79479637630364e-5	6.79409240222573e-5	6.79654462847713e-5	6.80123370359076e-5	6.80633402835676e-5	6.81023099618442e-5	6.81179900531299e-5	6.81023099618442e-5	6.80633402835677e-5	6.80123370359076e-5	6.79654462847714e-5	6.79409240222572e-5	6.79479637630363e-5	6.7982314365075e-5	6.80342936193179e-5	6.80875181174511e-5	6.81241987244629e-5	6.81320292360127e-5	6.81085433453786e-5	6.80619282543085e-5	6.80083874439609e-5	6.79668805419581e-5	6.79528216195741e-5	6.79727687417987e-5
flux1:	0.638800631735415	7.48827515744152e-5	7.4797190650724e-5	7.47200774848667e-5	7.4677235697796e-5	7.46814627677195e-5	7.47290211697911e-5	7.48018446031889e-5	7.48743655948571e-5	7.49223773978423e-5	7.49308913413856e-5	7.48985596238223e-5	7.48375092782302e-5	7.47688842197243e-5	7.47156487056683e-5	7.46950038661876e-5	7.47128847934455e-5	7.47623187508509e-5	7.48260979290072e-5	7.48827375175205e-5	7.49136448845057e-5	7.49091754765628e-5	7.48717412510441e-5	7.48149901193744e-5	7.47589334800768e-5	7.47221690036777e-5	7.47158172047804e-5	7.47447597646699e-5	7.47987195688882e-5	7.48571108605719e-5	7.49016647940844e-5	7.49195446809765e-5	7.49016647940845e-5	7.48571108605717e-5	7.47987195688883e-5	7.47447597646699e-5	7.47158172047803e-5	7.47221690036777e-5	7.4758933480077e-5	7.48149901193745e-5	7.4871741251044e-5	7.49091754765628e-5	7.49136448845059e-5	7.48827375175205e-5	7.48260979290069e-5	7.47623187508508e-5	7.47128847934454e-5	7.46950038661874e-5	7.47156487056684e-5
flux1:	0.639063080639168	8.22099728793344e-5	8.21163363175333e-5	8.20302684216898e-5	8.19810710310738e-5	8.19840029163636e-5	8.20359961291933e-5	8.21177533364673e-5	8.22011119571648e-5	8.22588544796039e-5	8.22735870172739e-5	8.22429255065795e-5	8.21796034336099e-5	8.21067261479065e-5	8.20498374998488e-5	8.20284161782427e-5	8.20495960235311e-5	8.21061554443508e-5	8.21793344347158e-5	8.22453696016151e-5	8.22834555975597e-5	8.22825414330264e-5	8.22448939060175e-5	8.2185298733705e-5	8.21257337942744e-5	8.20867740135281e-5	8.20808367110588e-5	8.21134862270631e-5	8.21735267211537e-5	8.22382692463326e-5	8.22876353447408e-5	8.23074429764169e-5	8.22876353447409e-5	8.22382692463323e-5	8.21735267211539e-5	8.21134862270632e-5	8.20808367110589e-5	8.20867740135279e-5	8.21257337942743e-5	8.2185298733705e-5	8.22448939060175e-5	8.22825414330264e-5	8.22834555975597e-5	8.22453696016149e-5	8.21793344347158e-5	8.21061554443506e-5	8.20495960235311e-5	8.20284161782428e-5	8.20498374998488e-5
flux1:	0.639325529542921	9.01769439949699e-5	9.00759223695124e-5	8.99809443066607e-5	8.99247148193791e-5	8.99250835927365e-5	8.99799482452098e-5	9.00691572340488e-5	9.01622993086106e-5	9.02293573490514e-5	9.02505425870742e-5	9.02222394685678e-5	9.01574445358339e-5	9.00808343099936e-5	9.00202100416091e-5	8.99971698060599e-5	9.00201018335057e-5	9.00817932386527e-5	9.01623184278499e-5	9.02360365334493e-5	9.02802231487214e-5	9.0282517050231e-5	9.02449107320304e-5	9.01830164471881e-5	9.01203820577611e-5	9.00791943015893e-5	9.00729532079272e-5	9.01079698989194e-5	9.01723795645474e-5	9.0241756483933e-5	9.02946759845917e-5	9.03159639261247e-5	9.02946759845916e-5	9.02417564839331e-5	9.01723795645475e-5	9.01079698989196e-5	9.00729532079272e-5	9.00791943015891e-5	9.01203820577611e-5	9.0183016447188e-5	9.02449107320307e-5	9.02825170502309e-5	9.02802231487214e-5	9.02360365334493e-5	9.01623184278496e-5	9.00817932386527e-5	9.00201018335055e-5	8.99971698060599e-5	9.00202100416091e-5
flux1:	0.639587978446675	9.88370324866972e-5	9.87296157277089e-5	9.86258075185059e-5	9.85615596693129e-5	9.85574546287466e-5	9.86127542577458e-5	9.87069906215039e-5	9.88080187217738e-5	9.88833562128641e-5	9.89108702354028e-5	9.88854656120177e-5	9.88199313450155e-5	9.87399655627081e-5	9.86751652812592e-5	9.86490158113926e-5	9.86712319894464e-5	9.87349709713279e-5	9.88196882729591e-5	9.88984343269199e-5	9.8946983459579e-5	9.89518037470027e-5	9.89144349585992e-5	9.88508796951874e-5	9.8785698678723e-5	9.87421793114655e-5	9.8734607225863e-5	9.87701142835906e-5	9.88365073627181e-5	9.89081426365801e-5	9.89628756778388e-5	9.89850216295634e-5	9.89628756778388e-5	9.890814263658e-5	9.88365073627181e-5	9.87701142835906e-5	9.87346072258629e-5	9.87421793114658e-5	9.87856986787232e-5	9.88508796951874e-5	9.89144349585992e-5	9.89518037470027e-5	9.89469834595791e-5	9.889843432692e-5	9.88196882729592e-5	9.87349709713279e-5	9.86712319894465e-5	9.86490158113927e-5	9.86751652812593e-5
flux1:	0.639850427350428	1.08244548102287e-4	1.08132136031115e-4	1.08019709880805e-4	1.07946235120899e-4	1.07935192387364e-4	1.07987723631182e-4	1.08083756567666e-4	1.08190104014927e-4	1.08272276976593e-4	1.08305883604224e-4	1.08284036865157e-4	1.08218707487512e-4	1.08135895214029e-4	1.08066385282652e-4	1.08035243697912e-4	1.08053605939763e-4	1.08115473138341e-4	1.08200397958454e-4	1.08280864944868e-4	1.08331690052923e-4	1.08338348030937e-4	1.08301686931048e-4	1.08237523626386e-4	1.08170698375174e-4	1.08124929424074e-4	1.08114899752053e-4	1.08148642986946e-4	1.08214072463328e-4	1.08285003323526e-4	1.0833936879669e-4	1.08361588133027e-4	1.0833936879669e-4	1.08285003323526e-4	1.08214072463328e-4	1.08148642986946e-4	1.08114899752052e-4	1.08124929424074e-4	1.08170698375174e-4	1.08237523626386e-4	1.08301686931048e-4	1.08338348030937e-4	1.08331690052923e-4	1.08280864944868e-4	1.08200397958454e-4	1.08115473138341e-4	1.08053605939763e-4	1.08035243697912e-4	1.08066385282652e-4
flux1:	0.640112876254181	1.1845349894694e-4	1.18338011283072e-4	1.1821742002413e-4	1.18133405078928e-4	1.18112548361535e-4	1.18158517748915e-4	1.18252530419632e-4	1.18361225400825e-4	1.18448682975153e-4	1.18488360269532e-4	1.18471189496357e-4	1.18407561913271e-4	1.18322882635233e-4	1.18248371009046e-4	1.1821029636538e-4	1.18221336376501e-4	1.18276927923947e-4	1.18357608743959e-4	1.1843621284586e-4	1.18487260176941e-4	1.18495438592531e-4	1.18460594614895e-4	1.18397633490717e-4	1.18330757308804e-4	1.18283280946016e-4	1.18269801695065e-4	1.18299340966702e-4	1.18360447717851e-4	1.18427230417857e-4	1.18478669818491e-4	1.18500036897724e-4	1.18478669818491e-4	1.18427230417857e-4	1.18360447717851e-4	1.18299340966702e-4	1.18269801695065e-4	1.18283280946016e-4	1.18330757308804e-4	1.18397633490717e-4	1.18460594614895e-4	1.18495438592531e-4	1.18487260176941e-4	1.1843621284586e-4	1.18357608743959e-4	1.18276927923947e-4	1.18221336376501e-4	1.1821029636538e-4	1.18248371009046e-4
flux1:	0.640375325157934	1.29516963560562e-4	1.29400919389327e-4	1.29272943611105e-4	1.29177081916313e-4	1.29143274497594e-4	1.29178501294412e-4	1.29266345570001e-4	1.29374309421495e-4	1.2946572091611e-4	1.29512000632417e-4	1.2950142143218e-4	1.29441877007888e-4	1.29357106223752e-4	1.29277868202281e-4	1.2923119570817e-4	1.29231463986467e-4	1.29276256614951e-4	1.29348151394278e-4	1.29421409765954e-4	1.29471025185006e-4	1.29481122776353e-4	1.29450159338042e-4	1.29391250255032e-4	1.29326859293056e-4	1.29278903405181e-4	1.29261319219117e-4	1.29284206698557e-4	1.29337371218811e-4	1.29396197294538e-4	1.29441849381656e-4	1.29461323352683e-4	1.29441849381656e-4	1.29396197294538e-4	1.29337371218811e-4	1.29284206698557e-4	1.29261319219117e-4	1.29278903405181e-4	1.29326859293056e-4	1.29391250255032e-4	1.29450159338043e-4	1.29481122776353e-4	1.29471025185006e-4	1.29421409765953e-4	1.29348151394278e-4	1.29276256614951e-4	1.29231463986467e-4	1.2923119570817e-4	1.29277868202282e-4
flux1:	0.640637774061688	1.41487257369283e-4	1.41373796079031e-4	1.41239579024896e-4	1.41130641196993e-4	1.41080608926769e-4	1.41100707089624e-4	1.41178138140813e-4	1.41282455609033e-4	1.41376994477053e-4	1.41431239932427e-4	1.41430225459716e-4	1.41378271364752e-4	1.41296212185482e-4	1.41213326446803e-4	1.41156921203088e-4	1.41143265191905e-4	1.41172915717327e-4	1.41231700117269e-4	1.41296529420844e-4	1.41343728751903e-4	1.41357089623253e-4	1.41333209327433e-4	1.41282389714178e-4	1.41224087648311e-4	1.41177682746579e-4	1.41155794555006e-4	1.41169699394187e-4	1.41211165372345e-4	1.41257967303935e-4	1.41294741083295e-4	1.41311192084779e-4	1.41294741083296e-4	1.41257967303934e-4	1.41211165372344e-4	1.41169699394187e-4	1.41155794555006e-4	1.41177682746579e-4	1.41224087648311e-4	1.41282389714178e-4	1.41333209327433e-4	1.41357089623253e-4	1.41343728751902e-4	1.41296529420844e-4	1.41231700117269e-4	1.41172915717327e-4	1.41143265191905e-4	1.41156921203087e-4	1.41213326446803e-4
flux1:	0.640900222965441	1.54416887753231e-4	1.54309712761533e-4	1.54170722746085e-4	1.54047562389233e-4	1.53977958203848e-4	1.53978460204399e-4	1.54041305004227e-4	1.54139412235631e-4	1.5423693604043e-4	1.54301493125679e-4	1.5431418823314e-4	1.54274541601787e-4	1.54199097153992e-4	1.54114528726306e-4	1.54047897064611e-4	1.54017607132686e-4	1.54028124835474e-4	1.54069870316261e-4	1.54123743919555e-4	1.54168325475271e-4	1.54187294105441e-4	1.54174838869756e-4	1.54137296595724e-4	1.54089707268757e-4	1.54047656266118e-4	1.54021726579977e-4	1.54024480452591e-4	1.54050430547801e-4	1.54080963200048e-4	1.54105600990388e-4	1.5411783398641e-4	1.54105600990388e-4	1.54080963200048e-4	1.54050430547801e-4	1.54024480452591e-4	1.54021726579977e-4	1.54047656266118e-4	1.54089707268758e-4	1.54137296595724e-4	1.54174838869756e-4	1.54187294105442e-4	1.54168325475271e-4	1.54123743919555e-4	1.54069870316261e-4	1.54028124835474e-4	1.54017607132686e-4	1.54047897064611e-4	1.54114528726306e-4
flux1:	0.641162671869194	1.68360099884738e-4	1.68263341427379e-4	1.681212587668e-4	1.67982748655628e-4	1.67890148617123e-4	1.67866553622672e-4	1.6791078730912e-4	1.6800054371786e-4	1.681016306935e-4	1.68179810210619e-4	1.68211458556702e-4	1.6818993518784e-4	1.68125987449485e-4	1.68042486866596e-4	1.67965716983147e-4	1.67916512946088e-4	1.67904277503343e-4	1.67925471583985e-4	1.6796640790936e-4	1.68008881105775e-4	1.68036659706188e-4	1.6804090648175e-4	1.68022742776275e-4	1.67991280071326e-4	1.6795697354553e-4	1.67927612430685e-4	1.67917172463032e-4	1.67923753436932e-4	1.67933649294166e-4	1.67942778442632e-4	1.6794955415494e-4	1.67942778442632e-4	1.67933649294166e-4	1.67923753436932e-4	1.67917172463031e-4	1.67927612430685e-4	1.6795697354553e-4	1.67991280071327e-4	1.68022742776275e-4	1.6804090648175e-4	1.68036659706188e-4	1.68008881105775e-4	1.6796640790936e-4	1.67925471583985e-4	1.67904277503343e-4	1.67916512946089e-4	1.67965716983147e-4	1.68042486866596e-4
flux1:	0.641425120772948	1.83374660602083e-4	1.83292671266253e-4	1.83149216729353e-4	1.82994132468437e-4	1.8287497698165e-4	1.82822730914965e-4	1.8284446141027e-4	1.82924099694719e-4	1.8302993269635e-4	1.83125814792989e-4	1.83182492881026e-4	1.83185699781622e-4	1.83138800042884e-4	1.8305962887135e-4	1.82973174122076e-4	1.82903046896846e-4	1.82864686324212e-4	1.82862108993386e-4	1.82888505215218e-4	1.82929850974891e-4	1.82970177689931e-4	1.82996951713149e-4	1.83004769177757e-4	1.82995250930167e-4	1.82972354492311e-4	1.82940310711188e-4	1.82914660471638e-4	1.82897973454479e-4	1.82882782659873e-4	1.82872962181595e-4	1.82873017114518e-4	1.82872962181595e-4	1.82882782659872e-4	1.8289797345448e-4	1.82914660471638e-4	1.82940310711189e-4	1.82972354492311e-4	1.82995250930167e-4	1.83004769177757e-4	1.82996951713149e-4	1.82970177689932e-4	1.82929850974891e-4	1.82888505215218e-4	1.82862108993386e-4	1.82864686324212e-4	1.82903046896846e-4	1.82973174122076e-4	1.83059628871351e-4
flux1:	0.641687569676701	1.99523448503166e-4	1.99460561024397e-4	1.99317300847971e-4	1.99144189114278e-4	1.98994704961682e-4	1.98909144101736e-4	1.98904531936008e-4	1.98972509698535e-4	1.99084630235221e-4	1.99202716203508e-4	1.99290905089375e-4	1.99325774683268e-4	1.99301690508962e-4	1.99230223690985e-4	1.99134582263859e-4	1.99041545386088e-4	1.98973728248614e-4	1.98944237977499e-4	1.98954602412985e-4	1.98995919818508e-4	1.9905262436664e-4	1.9910778883905e-4	1.99148164702196e-4	1.99166329915681e-4	1.9915839936437e-4	1.99124306164292e-4	1.99081335813888e-4	1.99037423311676e-4	1.98992660581635e-4	1.98960435619955e-4	1.9895250536887e-4	1.98960435619955e-4	1.98992660581635e-4	1.99037423311677e-4	1.99081335813888e-4	1.99124306164292e-4	1.9915839936437e-4	1.99166329915682e-4	1.99148164702196e-4	1.9910778883905e-4	1.9905262436664e-4	1.98995919818508e-4	1.98954602412986e-4	1.98944237977499e-4	1.98973728248614e-4	1.99041545386088e-4	1.99134582263859e-4	1.99230223690985e-4
flux1:	0.641950018580454	2.16875437857962e-4	2.16835725086302e-4	2.1669389908232e-4	2.1650098029564e-4	2.16317133650826e-4	2.16193440405541e-4	2.16158600656376e-4	2.16213400262246e-4	2.16333381509399e-4	2.16478146866696e-4	2.1660420254362e-4	2.16677437379093e-4	2.16681631941022e-4	2.16620917856483e-4	2.16516292231332e-4	2.16398126893834e-4	2.16297351330433e-4	2.16237661897805e-4	2.16230325672764e-4	2.16272445878541e-4	2.16348964749459e-4	2.16437869879309e-4	2.16516796736646e-4	2.16567805132341e-4	2.16577902237441e-4	2.16542041634635e-4	2.16479459860063e-4	2.16404329979309e-4	2.16325556576412e-4	2.16267537266957e-4	2.16250388533823e-4	2.16267537266956e-4	2.16325556576411e-4	2.16404329979309e-4	2.16479459860063e-4	2.16542041634635e-4	2.16577902237441e-4	2.16567805132341e-4	2.16516796736646e-4	2.16437869879309e-4	2.16348964749459e-4	2.16272445878541e-4	2.16230325672763e-4	2.16237661897804e-4	2.16297351330432e-4	2.16398126893834e-4	2.16516292231332e-4	2.16620917856483e-4
flux1:	0.642212467484207	2.35505782382423e-4	2.35492861515307e-4	2.35353282494418e-4	2.3513843949866e-4	2.34915972886572e-4	2.34749197385634e-4	2.3468013872324e-4	2.34720073445093e-4	2.34849175476299e-4	2.3502459456372e-4	2.3519419508852e-4	2.35311708479028e-4	2.3534884340297e-4	2.35301216102153e-4	2.35187247574335e-4	2.3504133537529e-4	2.34903807104751e-4	2.34810345470983e-4	2.34783242541583e-4	2.34826398744468e-4	2.34925338817173e-4	2.3505231851879e-4	2.35174698575161e-4	2.35262693714584e-4	2.35293076360175e-4	2.3525522564468e-4	2.35170555282729e-4	2.35060282837638e-4	2.34943250951433e-4	2.34856231772115e-4	2.34828708355004e-4	2.34856231772115e-4	2.34943250951433e-4	2.35060282837638e-4	2.35170555282729e-4	2.3525522564468e-4	2.35293076360174e-4	2.35262693714583e-4	2.35174698575161e-4	2.3505231851879e-4	2.34925338817173e-4	2.34826398744468e-4	2.34783242541583e-4	2.34810345470983e-4	2.34903807104751e-4	2.3504133537529e-4	2.35187247574335e-4	2.35301216102153e-4
flux1:	0.642474916387961	2.55494899468494e-4	2.55511815810028e-4	2.55374879444266e-4	2.55135773267838e-4	2.54870368932686e-4	2.54655561098891e-4	2.54548210555813e-4	2.54571291641769e-4	2.54710161163189e-4	2.54919273804987e-4	2.55136921305089e-4	2.55303357806334e-4	2.5537690663706e-4	2.55343737875461e-4	2.55219402137465e-4	2.55042728661534e-4	2.54864408034339e-4	2.54733330905835e-4	2.54683922641804e-4	2.54727551649212e-4	2.54850377175771e-4	2.55018366921863e-4	2.55187630088754e-4	2.55315431137887e-4	2.55367375490291e-4	2.55326784470545e-4	2.55217480231819e-4	2.55068413352708e-4	2.54909292005209e-4	2.54790422681483e-4	2.5475150903884e-4	2.54790422681482e-4	2.54909292005208e-4	2.55068413352708e-4	2.5521748023182e-4	2.55326784470545e-4	2.55367375490291e-4	2.55315431137887e-4	2.55187630088753e-4	2.55018366921863e-4	2.54850377175772e-4	2.54727551649212e-4	2.54683922641805e-4	2.54733330905835e-4	2.54864408034339e-4	2.55042728661535e-4	2.55219402137465e-4	2.55343737875461e-4
flux1:	0.642737365291714	2.76926683931724e-4	2.76975894954513e-4	2.76841720879373e-4	2.76576053539101e-4	2.76263643430642e-4	2.75996118488313e-4	2.75846460654142e-4	2.75850362219217e-4	2.75998823009846e-4	2.7624339811443e-4	2.76512037021315e-4	2.76730437338658e-4	2.76842474064035e-4	2.76824126639378e-4	2.76687847357849e-4	2.764772286797e-4	2.76254094843682e-4	2.76081509394277e-4	2.76006897971034e-4	2.76049617190615e-4	2.76196503448377e-4	2.76406821073928e-4	2.76624705657698e-4	2.76793661809819e-4	2.76867444495717e-4	2.76822964679478e-4	2.76686667538509e-4	2.7649574896913e-4	2.76291436213435e-4	2.76138446455372e-4	2.76087349503012e-4	2.76138446455372e-4	2.76291436213435e-4	2.7649574896913e-4	2.76686667538509e-4	2.76822964679478e-4	2.76867444495717e-4	2.76793661809819e-4	2.76624705657698e-4	2.76406821073928e-4	2.76196503448377e-4	2.76049617190616e-4	2.76006897971033e-4	2.76081509394277e-4	2.76254094843683e-4	2.76477228679701e-4	2.76687847357849e-4	2.76824126639378e-4
flux1:	0.642999814195467	2.99886190261941e-4	2.99969651968148e-4	2.9983835326786e-4	2.99544270187261e-4	2.99181483281914e-4	2.98857213720571e-4	2.98661543865535e-4	2.98643674452736e-4	2.98800627342662e-4	2.99080950515014e-4	2.99401733728879e-4	2.99673375970304e-4	2.99824566665485e-4	2.99820570526303e-4	2.99670564875953e-4	2.99423104268869e-4	2.99151639071138e-4	2.98934028171724e-4	2.98831258808204e-4	2.98871019354132e-4	2.99040874149906e-4	2.99293164203303e-4	2.99559658732044e-4	2.99769661544804e-4	2.99864693207081e-4	2.99815046628673e-4	2.99649960268785e-4	2.99415148643815e-4	2.9916365715534e-4	2.98975126597549e-4	2.98911372725851e-4	2.98975126597549e-4	2.99163657155339e-4	2.99415148643815e-4	2.99649960268785e-4	2.99815046628674e-4	2.99864693207082e-4	2.99769661544805e-4	2.99559658732045e-4	2.99293164203304e-4	2.99040874149906e-4	2.98871019354132e-4	2.98831258808204e-4	2.98934028171724e-4	2.99151639071138e-4	2.99423104268869e-4	2.99670564875954e-4	2.99820570526303e-4
flux1:	0.64326226309922	3.24457262942424e-4	3.24576601973408e-4	3.24448656514517e-4	3.24125253423634e-4	3.23709960804394e-4	3.23326056315356e-4	3.23081315198803e-4	3.23038973168971e-4	3.23202392387716e-4	3.23517171434428e-4	3.23889370693057e-4	3.24213781338967e-4	3.24403564945595e-4	3.24412992218985e-4	3.24247814532686e-4	3.23961547542485e-4	3.23639392589559e-4	3.23374196673402e-4	3.23240702198433e-4	3.23275074218371e-4	3.23465685787084e-4	3.2375798719149e-4	3.24071392824995e-4	3.24321004474978e-4	3.24436071070253e-4	3.24380214450431e-4	3.24185561098333e-4	3.23906314279775e-4	3.23607200165607e-4	3.23382854115835e-4	3.23306394766886e-4	3.23382854115835e-4	3.23607200165607e-4	3.23906314279775e-4	3.24185561098332e-4	3.24380214450431e-4	3.24436071070253e-4	3.24321004474978e-4	3.24071392824995e-4	3.2375798719149e-4	3.23465685787084e-4	3.23275074218371e-4	3.23240702198434e-4	3.23374196673402e-4	3.23639392589559e-4	3.23961547542485e-4	3.24247814532686e-4	3.24412992218985e-4
flux1:	0.643524712002974	3.5072062867421e-4	3.50877369859886e-4	3.50754048675671e-4	3.5040192608663e-4	3.49933820005501e-4	3.4948903120104e-4	3.49193162663041e-4	3.49123725070652e-4	3.49290709140947e-4	3.49637060962212e-4	3.50058084955183e-4	3.50433177418952e-4	3.50660083365372e-4	3.50682057737849e-4	3.50501265132901e-4	3.50175908380135e-4	3.49802606533952e-4	3.49488873739965e-4	3.49322976846207e-4	3.49349487737248e-4	3.49557724806302e-4	3.49886591220484e-4	3.50243635850178e-4	3.50530264705704e-4	3.50663807954373e-4	3.50601324861499e-4	3.5037781736415e-4	3.50055582594645e-4	3.4971037416544e-4	3.49451377476536e-4	3.49362693780975e-4	3.49451377476536e-4	3.4971037416544e-4	3.50055582594645e-4	3.5037781736415e-4	3.50601324861498e-4	3.50663807954373e-4	3.50530264705704e-4	3.50243635850178e-4	3.49886591220484e-4	3.49557724806302e-4	3.49349487737248e-4	3.49322976846208e-4	3.49488873739964e-4	3.49802606533952e-4	3.50175908380135e-4	3.50501265132902e-4	3.50682057737849e-4
flux1:	0.643787160906727	3.78752878701133e-4	3.78948692134103e-4	3.78832491390745e-4	3.78454288859717e-4	3.77935419566957e-4	3.7743058764413e-4	3.77082845256485e-4	3.76983923666671e-4	3.77150741115946e-4	3.77524203573827e-4	3.77989665273898e-4	3.78411939754645e-4	3.78673964171863e-4	3.7870821291053e-4	3.78513049202029e-4	3.78150741240403e-4	3.77728448232593e-4	3.77367441121175e-4	3.77168809135633e-4	3.77185237849759e-4	3.77407213119392e-4	3.77767803370955e-4	3.78163728334036e-4	3.78483774154116e-4	3.78634133947013e-4	3.78565579269432e-4	3.78315838246309e-4	3.77954486483603e-4	3.77567063831473e-4	3.77276281263403e-4	3.77176476840281e-4	3.77276281263403e-4	3.77567063831473e-4	3.77954486483602e-4	3.78315838246309e-4	3.78565579269432e-4	3.78634133947013e-4	3.78483774154116e-4	3.78163728334036e-4	3.77767803370955e-4	3.77407213119392e-4	3.7718523784976e-4	3.77168809135634e-4	3.77367441121174e-4	3.77728448232593e-4	3.78150741240403e-4	3.7851304920203e-4	3.7870821291053e-4
flux1:	0.64404960981048	4.08626578095011e-4	4.08863513556696e-4	4.08758539339225e-4	4.08359384133404e-4	4.07794580606884e-4	4.07232957170817e-4	4.06834087439187e-4	4.06703583921882e-4	4.06865651998997e-4	4.07260160276954e-4	4.07763929110481e-4	4.08228660308567e-4	4.08523614856519e-4	4.0857096415098e-4	4.08364951624061e-4	4.07970868990691e-4	4.07504917784286e-4	4.07100564476137e-4	4.06870513931472e-4	4.06875049964348e-4	4.07106166307107e-4	4.07492232364055e-4	4.0792078391372e-4	4.08269686247679e-4	4.08435238120274e-4	4.08362367801571e-4	4.08091219267383e-4	4.07697365461493e-4	4.07274244410209e-4	4.0695643719206e-4	4.06847308594902e-4	4.0695643719206e-4	4.07274244410209e-4	4.07697365461492e-4	4.08091219267383e-4	4.08362367801571e-4	4.08435238120274e-4	4.0826968624768e-4	4.0792078391372e-4	4.07492232364055e-4	4.07106166307108e-4	4.06875049964348e-4	4.06870513931472e-4	4.07100564476137e-4	4.07504917784287e-4	4.07970868990692e-4	4.08364951624061e-4	4.0857096415098e-4
flux1:	0.644312058714234	4.40411481926315e-4	4.40692170170747e-4	4.40604438267582e-4	4.40192257932683e-4	4.3958937536163e-4	4.38976754440259e-4	4.3852900188105e-4	4.38365015241804e-4	4.38516765004988e-4	4.38924545422699e-4	4.39458732068187e-4	4.39960083033337e-4	4.40285842530756e-4	4.40348570364154e-4	4.40137914512471e-4	4.39720664058367e-4	4.39219885147502e-4	4.38778985932056e-4	4.38520559940956e-4	4.38511763567968e-4	4.3874659199137e-4	4.39150322707802e-4	4.39603611174897e-4	4.39975764173941e-4	4.40154912267583e-4	4.40080755253138e-4	4.39795363994088e-4	4.39378530436169e-4	4.38929015285424e-4	4.38590949996679e-4	4.38475026386179e-4	4.38590949996679e-4	4.38929015285424e-4	4.39378530436168e-4	4.39795363994087e-4	4.40080755253137e-4	4.40154912267582e-4	4.39975764173942e-4	4.39603611174896e-4	4.39150322707801e-4	4.38746591991371e-4	4.38511763567968e-4	4.38520559940957e-4	4.38778985932057e-4	4.39219885147503e-4	4.39720664058367e-4	4.40137914512471e-4	4.40348570364155e-4
flux1:	0.644574507617987	4.74176573451595e-4	4.74504389695581e-4	4.74442021865792e-4	4.74027693628226e-4	4.7339765777271e-4	4.7274229203345e-4	4.72249202621275e-4	4.72049765875737e-4	4.72184376836237e-4	4.725957395944e-4	4.73150588916823e-4	4.7368161720607e-4	4.74036221472461e-4	4.74118213700899e-4	4.73911960338735e-4	4.73483686196959e-4	4.72960427042893e-4	4.72492569778148e-4	4.72210355167817e-4	4.72186900493197e-4	4.72418884284233e-4	4.72830608146006e-4	4.73298841454071e-4	4.73687379784955e-4	4.73878403933265e-4	4.73807167253273e-4	4.73516990016157e-4	4.73089592832723e-4	4.72625778940373e-4	4.72276234927635e-4	4.72156781919207e-4	4.72276234927635e-4	4.72625778940372e-4	4.73089592832723e-4	4.73516990016157e-4	4.73807167253274e-4	4.73878403933265e-4	4.73687379784956e-4	4.73298841454071e-4	4.72830608146006e-4	4.72418884284234e-4	4.72186900493197e-4	4.72210355167817e-4	4.72492569778148e-4	4.72960427042893e-4	4.73483686196959e-4	4.73911960338734e-4	4.74118213700901e-4
flux1:	0.64483695652174	5.09992429295107e-4	5.10371629059071e-4	5.10344947293148e-4	5.09942283183934e-4	5.09298933206154e-4	5.0861124205677e-4	5.08077279610363e-4	5.07839948462289e-4	5.07948974232383e-4	5.08352023979511e-4	5.0891572862142e-4	5.09468288552632e-4	5.0984989324954e-4	5.09956590683667e-4	5.09766520169157e-4	5.09342712154875e-4	5.08812549871497e-4	5.08329739931735e-4	5.08029443987391e-4	5.07989678739764e-4	5.08210709248076e-4	5.08618508425165e-4	5.09089653228409e-4	5.09486157430501e-4	5.09686953180453e-4	5.09623787112705e-4	5.09340360675413e-4	5.08917524836915e-4	5.08454150746141e-4	5.08103823843962e-4	5.07984810377904e-4	5.08103823843961e-4	5.08454150746141e-4	5.08917524836915e-4	5.09340360675413e-4	5.09623787112705e-4	5.09686953180453e-4	5.09486157430501e-4	5.09089653228409e-4	5.08618508425165e-4	5.08210709248077e-4	5.07989678739764e-4	5.08029443987392e-4	5.08329739931736e-4	5.08812549871497e-4	5.09342712154876e-4	5.09766520169156e-4	5.09956590683667e-4
flux1:	0.645099405425493	5.47933313643401e-4	5.48369159572182e-4	5.48390694666653e-4	5.48016283072195e-4	5.4737604281909e-4	5.46668153634192e-4	5.46098180541315e-4	5.45819530859785e-4	5.45892475542957e-4	5.46272796460226e-4	5.46831281230151e-4	5.47395864363467e-4	5.47802575825099e-4	5.47940743084799e-4	5.47781032514372e-4	5.47380071691661e-4	5.46861263886597e-4	5.4637732568695e-4	5.46065182645066e-4	5.46006586720997e-4	5.46206541259811e-4	5.46595870903412e-4	5.47055332907365e-4	5.47449537744551e-4	5.47657320472883e-4	5.47608000112903e-4	5.47344605211352e-4	5.46943835219035e-4	5.464980005184e-4	5.46159311281629e-4	5.46045341936375e-4	5.46159311281629e-4	5.464980005184e-4	5.46943835219035e-4	5.47344605211353e-4	5.47608000112904e-4	5.47657320472883e-4	5.47449537744552e-4	5.47055332907365e-4	5.46595870903411e-4	5.46206541259813e-4	5.46006586720997e-4	5.46065182645066e-4	5.46377325686949e-4	5.46861263886597e-4	5.47380071691661e-4	5.47781032514371e-4	5.47940743084799e-4
flux1:	0.645361854329247	5.88078437239529e-4	5.88577333907003e-4	5.88661769674802e-4	5.88334706205259e-4	5.87716132791853e-4	5.8700132069018e-4	5.86400022023165e-4	5.86075143600853e-4	5.86099078216002e-4	5.86439479524515e-4	5.86976235772559e-4	5.87541821432725e-4	5.87971481806315e-4	5.88148862508787e-4	5.88035583228919e-4	5.87678099045494e-4	5.87190857348559e-4	5.86720703397907e-4	5.86402817338906e-4	5.86321474838314e-4	5.86487835461992e-4	5.86841266074607e-4	5.87271701339177e-4	5.87651308407778e-4	5.87862368954726e-4	5.87832963929965e-4	5.8760422056196e-4	5.87244967200541e-4	5.86835742898543e-4	5.86522564590094e-4	5.86418782231329e-4	5.86522564590094e-4	5.86835742898543e-4	5.8724496720054e-4	5.8760422056196e-4	5.87832963929965e-4	5.87862368954725e-4	5.87651308407778e-4	5.87271701339176e-4	5.86841266074608e-4	5.86487835461992e-4	5.86321474838314e-4	5.86402817338906e-4	5.86720703397907e-4	5.87190857348559e-4	5.87678099045494e-4	5.88035583228917e-4	5.88148862508787e-4
flux1:	0.645624303233	6.30511985711022e-4	6.31081626574412e-4	6.3124569433518e-4	6.30987234624386e-4	6.30410498631344e-4	6.29702600094198e-4	6.29073942765065e-4	6.28696030375067e-4	6.28655352324785e-4	6.28935773329229e-4	6.29431835405789e-4	6.29985836379848e-4	6.30435840022474e-4	6.30660779448048e-4	6.30611315842561e-4	6.30319449185936e-4	6.29885139903749e-4	6.29444021402063e-4	6.29125766646521e-4	6.29015975716079e-4	6.291336519063e-4	6.29430852161678e-4	6.29812217452282e-4	6.30162908223097e-4	6.30372502911969e-4	6.30369104228547e-4	6.30190553420816e-4	6.29893718592939e-4	6.29541679233052e-4	6.29269003007789e-4	6.29180967544061e-4	6.29269003007789e-4	6.29541679233051e-4	6.29893718592939e-4	6.30190553420817e-4	6.30369104228546e-4	6.30372502911969e-4	6.30162908223097e-4	6.29812217452282e-4	6.29430852161677e-4	6.29133651906299e-4	6.29015975716079e-4	6.2912576664652e-4	6.29444021402062e-4	6.2988513990375e-4	6.30319449185936e-4	6.30611315842561e-4	6.30660779448048e-4
flux1:	0.645886752136753	6.75321791305698e-4	6.75971300115641e-4	6.76233621317122e-4	6.76066776332396e-4	6.75553119666146e-4	6.74865989427744e-4	6.74212803160718e-4	6.7377294087875e-4	6.73649373550672e-4	6.73847040435797e-4	6.74281188886234e-4	6.74809570209328e-4	6.75276786077243e-4	6.75557897722413e-4	6.75590369837849e-4	6.75387033455592e-4	6.75027405895695e-4	6.74630252239853e-4	6.74315841324769e-4	6.74169969729765e-4	6.74221426248272e-4	6.74439477580557e-4	6.74749399527631e-4	6.75055116987439e-4	6.75257549612224e-4	6.75286101823824e-4	6.75173813535226e-4	6.74961225065582e-4	6.74687925891962e-4	6.74471477771986e-4	6.74405025986141e-4	6.74471477771986e-4	6.74687925891962e-4	6.74961225065581e-4	6.75173813535227e-4	6.75286101823823e-4	6.75257549612224e-4	6.75055116987439e-4	6.74749399527631e-4	6.74439477580557e-4	6.74221426248273e-4	6.74169969729765e-4	6.74315841324769e-4	6.74630252239853e-4	6.75027405895695e-4	6.75387033455593e-4	6.75590369837849e-4	6.75557897722413e-4
flux1:	0.646149201040506	7.22596832369414e-4	7.23336855682623e-4	7.2371770841699e-4	7.23666783252949e-4	7.23237982100345e-4	7.22585043631709e-4	7.21908789792574e-4	7.21396001591537e-4	7.21168906014097e-4	7.21258805780205e-4	7.21608054327184e-4	7.22095675666117e-4	7.22576523975016e-4	7.22922451151566e-4	7.23055199295382e-4	7.22963402386768e-4	7.22699919059607e-4	7.22360843978599e-4	7.2205313905124e-4	7.21861794013899e-4	7.21827541132246e-4	7.21941628258468e-4	7.22156123242248e-4	7.22399644584459e-4	7.22588556974073e-4	7.22654809544954e-4	7.22625029745724e-4	7.22518899007012e-4	7.22346309182717e-4	7.22202126658259e-4	7.22163215964773e-4	7.22202126658257e-4	7.22346309182718e-4	7.22518899007012e-4	7.22625029745724e-4	7.22654809544954e-4	7.22588556974073e-4	7.22399644584459e-4	7.22156123242248e-4	7.21941628258467e-4	7.21827541132246e-4	7.21861794013898e-4	7.22053139051241e-4	7.22360843978599e-4	7.22699919059608e-4	7.22963402386769e-4	7.23055199295382e-4	7.22922451151566e-4
flux1:	0.64641164994426	7.72424023059222e-4	7.73266708182513e-4	7.73787672974532e-4	7.73877729617365e-4	7.73555567199785e-4	7.72949480465868e-4	7.7225024337918e-4	7.7165184690964e-4	7.71298877495691e-4	7.7125457214554e-4	7.71494952398041e-4	7.71926141897516e-4	7.7241683191938e-4	7.72836115428329e-4	7.7308726535986e-4	7.73129529022279e-4	7.72982829716756e-4	7.7271483610473e-4	7.72415429649399e-4	7.72167956299838e-4	7.72027402136565e-4	7.72011864806856e-4	7.72106383756185e-4	7.72270152686204e-4	7.72438992776505e-4	7.72548544706961e-4	7.72617363569028e-4	7.72639716114895e-4	7.725896040366e-4	7.72533571674496e-4	7.72528107948138e-4	7.72533571674495e-4	7.725896040366e-4	7.72639716114893e-4	7.72617363569028e-4	7.72548544706961e-4	7.72438992776506e-4	7.72270152686204e-4	7.72106383756185e-4	7.72011864806856e-4	7.72027402136565e-4	7.72167956299837e-4	7.72415429649399e-4	7.72714836104729e-4	7.72982829716756e-4	7.73129529022278e-4	7.73087265359861e-4	7.72836115428329e-4
flux1:	0.646674098848013	8.24884933147572e-4	8.2584371418404e-4	8.26527143149893e-4	8.26783353784993e-4	8.26589088257646e-4	8.26041531735645e-4	8.25318232534672e-4	8.24620491315575e-4	8.24118580775077e-4	8.23913335012468e-4	8.24020942381331e-4	8.24380260481038e-4	8.24877148894651e-4	8.25378166092828e-4	8.2576524847526e-4	8.25963093059338e-4	8.25952577022283e-4	8.25767441582676e-4	8.25476977926036e-4	8.25162243294693e-4	8.24894849053399e-4	8.2472452194205e-4	8.24675238773764e-4	8.24742375676314e-4	8.24884968562232e-4	8.25043344788233e-4	8.25226340557909e-4	8.25398390151788e-4	8.25491643958196e-4	8.25538980067286e-4	8.25572627333765e-4	8.25538980067286e-4	8.25491643958195e-4	8.25398390151788e-4	8.2522634055791e-4	8.25043344788234e-4	8.24884968562232e-4	8.24742375676314e-4	8.24675238773764e-4	8.2472452194205e-4	8.248948490534e-4	8.25162243294693e-4	8.25476977926035e-4	8.25767441582675e-4	8.25952577022282e-4	8.25963093059338e-4	8.25765248475261e-4	8.2537816609283e-4
flux1:	0.646936547751766	8.80053106544047e-4	8.81142225766691e-4	8.82010482887816e-4	8.82457339181109e-4	8.82411142735995e-4	8.81932687237385e-4	8.81183490445295e-4	8.80372520923149e-4	8.79699134474621e-4	8.79307282288704e-4	8.79259498742823e-4	8.7953260472893e-4	8.80032591107341e-4	8.80623491344458e-4	8.81163049974866e-4	8.815364957793e-4	8.81679964688527e-4	8.81588239271738e-4	8.81306901538485e-4	8.8091427276615e-4	8.80500903692718e-4	8.8015262571989e-4	8.7993784683968e-4	8.79893219550785e-4	8.80004338087569e-4	8.802170140147e-4	8.80528811252992e-4	8.80870236932426e-4	8.81126096822465e-4	8.81290779726075e-4	8.81368748410251e-4	8.81290779726075e-4	8.81126096822464e-4	8.80870236932426e-4	8.80528811252993e-4	8.802170140147e-4	8.80004338087568e-4	8.79893219550784e-4	8.79937846839681e-4	8.80152625719891e-4	8.80500903692719e-4	8.80914272766151e-4	8.81306901538484e-4	8.81588239271737e-4	8.81679964688528e-4	8.81536495779301e-4	8.81163049974866e-4	8.80623491344457e-4
flux1:	0.647198996655519	9.37992513055784e-4	9.39226227737883e-4	9.40300669043973e-4	9.40961027574241e-4	9.41081377632916e-4	9.4068142244442e-4	9.39904286749698e-4	9.38967148339834e-4	9.38101712843587e-4	9.37500151584519e-4	9.37276925272372e-4	9.37451427100775e-4	9.37952274974932e-4	9.38640811606776e-4	9.39347911905872e-4	9.39914911468598e-4	9.40228191127872e-4	9.40239230748857e-4	9.39967289423787e-4	9.39487686150835e-4	9.38912024038724e-4	9.3836617506395e-4	9.37967729071171e-4	9.37798954426544e-4	9.37874778887799e-4	9.38147067038309e-4	9.38600748862432e-4	9.39128837283573e-4	9.39564019367939e-4	9.39858144094591e-4	9.39984955337859e-4	9.39858144094591e-4	9.39564019367938e-4	9.39128837283574e-4	9.38600748862431e-4	9.38147067038309e-4	9.37874778887799e-4	9.37798954426544e-4	9.37967729071172e-4	9.3836617506395e-4	9.38912024038725e-4	9.39487686150835e-4	9.39967289423787e-4	9.40239230748856e-4	9.40228191127872e-4	9.39914911468598e-4	9.39347911905874e-4	9.38640811606776e-4
flux1:	0.647461445559273	9.98757395357082e-4	0.00100014885927375	0.00100144855834518	0.00100234253193132	0.0010026455543827	0.00100233230326022	0.00100152562356265	0.00100045150660371	9.99376902133628e-4	9.98546583817439e-4	9.98131629426074e-4	9.9819778599417e-4	9.98698251763555e-4	9.99491408901171e-4	0.00100037895827179	0.00100115467875749	0.00100165113634864	0.00100177306104505	0.00100151137647833	0.00100093827415631	0.00100018815652984	9.99430082820834e-4	9.98834558053316e-4	9.98532817768344e-4	9.9857119127218e-4	9.9890792335769e-4	9.99514256669617e-4	0.0010002428892181	0.00100087059425924	0.0010013036590879	0.00100148288558543	0.0010013036590879	0.00100087059425924	0.0010002428892181	9.99514256669618e-4	9.98907923357691e-4	9.9857119127218e-4	9.98532817768345e-4	9.98834558053317e-4	9.99430082820835e-4	0.00100018815652984	0.00100093827415631	0.00100151137647833	0.00100177306104505	0.00100165113634864	0.00100115467875749	0.00100037895827179	9.9949140890117e-4
flux1:	0.647723894463026	0.00106239342142662	0.00106395327919786	0.00106549354950058	0.00106663729323115	0.00106713608691868	0.00106691656009374	0.00106607985717149	0.00106486128663373	0.00106356528849219	0.0010624925800834	0.00106187437038639	0.00106182552811868	0.00106232519874758	0.00106322853404935	0.00106430635111308	0.00106530225078271	0.00106599214864995	0.00106623166883016	0.00106598206167789	0.00106531234495077	0.00106438092096686	0.00106340213957457	0.00106260187006633	0.00106216246094983	0.00106216288568181	0.00106256786135843	0.00106333432903174	0.00106427282284236	0.00106510164577456	0.00106567978210434	0.00106591377066244	0.00106567978210434	0.00106510164577456	0.00106427282284236	0.00106333432903174	0.00106256786135843	0.00106216288568181	0.00106216246094983	0.00106260187006634	0.00106340213957457	0.00106438092096686	0.00106531234495077	0.00106598206167789	0.00106623166883017	0.00106599214864995	0.00106530225078271	0.00106430635111308	0.00106322853404935
flux1:	0.647986343366779	0.00112893970349757	0.00113067448556312	0.00113246529758846	0.00113386977839908	0.00113457378206937	0.00113445388468754	0.00113358851735932	0.00113222250615081	0.00113069908246013	0.0011293768883667	0.00112854933537129	0.00112838201602401	0.00112888079769844	0.00112989746796174	0.00113117108491442	0.00113239377450556	0.00113328344656265	0.00113364552464646	0.00113341097021877	0.00113264557774892	0.00113153221481579	0.00113033133365136	0.00112932508351834	0.00112874767329239	0.00112871104384989	0.00112918626636618	0.00113011594433167	0.0011312677930468	0.00113230057666838	0.00113302575273277	0.00113331533951026	0.00113302575273277	0.00113230057666838	0.0011312677930468	0.00113011594433167	0.00112918626636618	0.00112871104384989	0.00112874767329239	0.00112932508351834	0.00113033133365136	0.00113153221481579	0.00113264557774892	0.00113341097021877	0.00113364552464646	0.00113328344656265	0.00113239377450556	0.00113117108491442	0.00112989746796174
flux1:	0.648248792270532	0.0011984309833696	0.00120034142964608	0.00120238585752612	0.00120405572741675	0.00120497021608601	0.00120495490536275	0.0012040648008159	0.00120255390954772	0.00120080430780385	0.00119923288340106	0.00119819565118376	0.0011979092589113	0.00119840651562643	0.00119953601191924	0.00120100525489151	0.00120245519402614	0.00120354608767896	0.0012040334630279	0.00120381811782212	0.00120296247152931	0.00120167339867278	0.00120025674223109	0.00119905009268885	0.0011983387070306	0.00119826683015472	0.00119881159860702	0.00119990195960638	0.00120126355598783	0.00120249625921365	0.00120336550487793	0.00120370973992788	0.00120336550487793	0.00120249625921365	0.00120126355598783	0.00119990195960638	0.00119881159860701	0.00119826683015472	0.0011983387070306	0.00119905009268885	0.00120025674223109	0.00120167339867278	0.00120296247152931	0.00120381811782211	0.0012040334630279	0.00120354608767896	0.00120245519402614	0.00120100525489151	0.00119953601191924
flux1:	0.648511241174286	0.00127089917966727	0.00127297864241083	0.00127527149295215	0.00127720419977822	0.00127833000859417	0.00127842361343313	0.00127751602674937	0.00127586930928297	0.00127390289695552	0.00127209032356131	0.00127084876556704	0.00127044493901114	0.00127093834205261	0.00127217502451655	0.00127383247915159	0.00127550261746944	0.00127679030003192	0.00127740295685306	0.00127721207552763	0.00127627633540955	0.001274825056654	0.00127320703403062	0.00127181252332574	0.00127097533460874	0.00127087032721636	0.00127148029422544	0.00127272205412829	0.00127428150467572	0.00127570217643277	0.00127670688911801	0.00127710279117897	0.00127670688911801	0.00127570217643277	0.00127428150467572	0.00127272205412829	0.00127148029422544	0.00127087032721636	0.00127097533460874	0.00127181252332574	0.00127320703403062	0.001274825056654	0.00127627633540955	0.00127721207552763	0.00127740295685306	0.00127679030003192	0.00127550261746944	0.00127383247915158	0.00127217502451655
flux1:	0.648773690078039	0.00134637358009016	0.00134860665648012	0.00135113342840296	0.00135331868938018	0.00135465225406733	0.00135485899607773	0.00135394531351939	0.00135217914242677	0.00135001399387887	0.00134797632433362	0.00134654108573213	0.00134602277439716	0.00134650697926975	0.0013478385562915	0.00134966807710149	0.00135154259682562	0.00135301586789902	0.00135375056425784	0.0013535904004876	0.00135258961885765	0.00135099716055861	0.00134920044128794	0.00134763753486216	0.00134668654804908	0.00134655022807304	0.00134721655148828	0.00134859269069765	0.00135032884576336	0.00135191680519514	0.00135304220286332	0.00135348456734089	0.00135304220286332	0.00135191680519514	0.00135032884576336	0.00134859269069765	0.00134721655148828	0.00134655022807303	0.00134668654804908	0.00134763753486216	0.00134920044128794	0.00135099716055861	0.00135258961885764	0.0013535904004876	0.00135375056425784	0.00135301586789902	0.00135154259682562	0.00134966807710149	0.0013478385562915
flux1:	0.649036138981792	0.00142487923130465	0.00142724075409468	0.00142997704672009	0.00143239677798405	0.00143393055081431	0.00143425529254471	0.0014333518815333	0.00143149064995215	0.00142915388832919	0.00142691500047412	0.0014253013622123	0.00142467174584307	0.00142513705191508	0.00142654318326434	0.00142851863474183	0.00143057197496246	0.00143221224459175	0.00143306223481591	0.00143294003042682	0.00143189428785625	0.00143018935014029	0.00142824491734975	0.00142653988717966	0.0014254906176495	0.00142532399950965	0.00142603271250892	0.0014275177999443	0.00142939961793052	0.00143112493736245	0.00143234972175902	0.00143283100389914	0.00143234972175902	0.00143112493736245	0.00142939961793052	0.00142751779994431	0.00142603271250892	0.00142532399950965	0.0014254906176495	0.00142653988717966	0.00142824491734974	0.00143018935014029	0.00143189428785625	0.00143294003042682	0.00143306223481591	0.00143221224459175	0.00143057197496246	0.00142851863474183	0.00142654318326434
flux1:	0.649298587885546	0.00150643347683783	0.00150888795245606	0.0015117993963893	0.00151442814195078	0.00151615139478739	0.00151660060208109	0.00151572968474546	0.00151380636977379	0.00151133427491426	0.00150892548300804	0.00150715254241461	0.00150641393065972	0.00150684509343456	0.00150829630499595	0.00151038072297953	0.00151257705958831	0.00151435814032295	0.00151531320781709	0.00151523735715589	0.00151417194350682	0.00151239100568607	0.00151033813406897	0.00150852390212228	0.00150739511425343	0.00150719809343563	0.0015079297897685	0.00150948971071648	0.00151147605206387	0.00151329942128294	0.00151459570326755	0.00151510599463591	0.00151459570326754	0.00151329942128294	0.00151147605206388	0.00150948971071648	0.0015079297897685	0.00150719809343563	0.00150739511425343	0.00150852390212228	0.00151033813406897	0.00151239100568607	0.00151417194350682	0.00151523735715588	0.00151531320781709	0.00151435814032295	0.00151257705958831	0.00151038072297953	0.00150829630499595
flux1:	0.649561036789299	0.00159104103125031	0.00159354256809107	0.00159658529486664	0.00159939113909314	0.00160129110855513	0.00160187396592888	0.00160106445742998	0.00159912100789946	0.00159655889049751	0.00159401836108858	0.00159210814232884	0.00159126098719451	0.00159163634123239	0.00159309341803613	0.00159523875000702	0.00159753206824084	0.00159942048769251	0.00160046736165378	0.0016004477944885	0.0015993934554687	0.00159758084290618	0.00159546700645916	0.00159358296371045	0.00159239649428091	0.0015921677599259	0.00159289764601352	0.00159448979292411	0.001596529702838	0.0015984027246013	0.00159973624516015	0.00160026335528922	0.00159973624516015	0.00159840272460129	0.001596529702838	0.00159448979292411	0.00159289764601352	0.0015921677599259	0.00159239649428091	0.00159358296371045	0.00159546700645916	0.00159758084290618	0.0015993934554687	0.0016004477944885	0.00160046736165378	0.00159942048769251	0.00159753206824084	0.00159523875000702	0.00159309341803613
flux1:	0.649823485693052	0.00167868835454911	0.001681181080429	0.0016843026946543	0.00168724858509062	0.00168931185985393	0.00169004143015338	0.00168932964557303	0.00168741712986681	0.00168481895251829	0.00168219095469937	0.00168016752353635	0.00167920965138837	0.00167950066624213	0.00168091464411926	0.00168306217135468	0.00168539700571935	0.00168735288120159	0.00168847604625055	0.0016885248108792	0.00168751802270935	0.00168572588814146	0.00168360655022228	0.00168169831084595	0.00168047894897599	0.00168021611040685	0.00168091442354077	0.0016824883592954	0.00168452185453856	0.00168638778699909	0.00168771844556654	0.00168824809306439	0.00168771844556654	0.00168638778699909	0.00168452185453856	0.0016824883592954	0.00168091442354077	0.00168021611040685	0.00168047894897599	0.00168169831084595	0.00168360655022228	0.00168572588814146	0.00168751802270935	0.0016885248108792	0.00168847604625055	0.00168735288120159	0.00168539700571935	0.00168306217135468	0.00168091464411926
flux1:	0.650085934596805	0.00176933831108534	0.00177175724708957	0.00177489822339887	0.0017779435858768	0.00178015759312593	0.00178105187546195	0.00178048197901438	0.00177866040462694	0.00177608810912535	0.00177342210590982	0.0017713107334108	0.00177023686320261	0.00177040820267847	0.00177172101540735	0.0017738024877017	0.00177611532713636	0.00177809376688319	0.00177927660132706	0.00177940856269692	0.00177849173791988	0.00177677985720095	0.00177471804693996	0.00177283705083196	0.00177161239967322	0.00177131226516224	0.00177194500883214	0.00177344356533158	0.00177540289831589	0.00177719782644054	0.00177848050628947	0.0017789966161159	0.00177848050628947	0.00177719782644054	0.00177540289831588	0.00177344356533158	0.00177194500883214	0.00177131226516224	0.00177161239967322	0.00177283705083196	0.00177471804693996	0.00177677985720095	0.00177849173791987	0.00177940856269691	0.00177927660132706	0.00177809376688319	0.00177611532713636	0.00177380248770171	0.00177172101540735
flux1:	0.650348383500559	0.00186292610100469	0.00186519844445092	0.00186829384903701	0.00187139635206863	0.00187375077720571	0.00187483349864088	0.00187445755461867	0.00187279525854468	0.00187031774393681	0.00186766730992421	0.00186549369761891	0.00186429526703525	0.0018643053640734	0.00186545113389645	0.00186739057151219	0.00186961184955607	0.00187156477000356	0.00187279088080778	0.00187302439083837	0.00187224587135705	0.00187068111598211	0.0018687466639938	0.00186694951271455	0.0018657497298076	0.00186540864526154	0.00186593855935801	0.00186729929984663	0.00186911064045934	0.0018707650313356	0.00187195069366078	0.00187243579090161	0.00187195069366078	0.0018707650313356	0.00186911064045934	0.00186729929984663	0.00186593855935801	0.00186540864526154	0.0018657497298076	0.00186694951271455	0.0018687466639938	0.00187068111598211	0.00187224587135705	0.00187302439083837	0.00187279088080778	0.00187156477000356	0.00186961184955608	0.00186739057151219	0.00186545113389645
flux1:	0.650610832404312	0.00195935722699498	0.00196140399872099	0.00196438543257241	0.00196750275552808	0.00196999073012674	0.00197129171141864	0.00197116920312549	0.00196974171721137	0.00196743341179224	0.00196485495035774	0.00196264450393944	0.0019613097853879	0.00196111189216218	0.00196201878939689	0.00196373484027967	0.00196579136456202	0.0019676695542965	0.00196892412870508	0.00196928149092295	0.00196869516241213	0.00196735050034499	0.00196561880332264	0.00196396621421402	0.00196282352587964	0.00196243767528337	0.00196282534765142	0.00196398230530526	0.0019655677627602	0.00196700834302731	0.00196804534954277	0.00196848103574689	0.00196804534954277	0.00196700834302731	0.00196556776276019	0.00196398230530526	0.00196282534765142	0.00196243767528336	0.00196282352587964	0.00196396621421402	0.00196561880332264	0.00196735050034499	0.00196869516241212	0.00196928149092296	0.00196892412870508	0.00196766955429651	0.00196579136456203	0.00196373484027967	0.00196201878939689
flux1:	0.650873281308065	0.00205850784578368	0.00206024587057023	0.00206304354448312	0.00206613502115134	0.00206875393735298	0.00207030890123773	0.00207050561361569	0.00206939393464243	0.00206733292170958	0.00206488415858188	0.00206266128588121	0.00206117574836496	0.00206071938356882	0.00206131193633809	0.00206272063061316	0.0020645382645626	0.00206629349386206	0.00206756446928851	0.00206807201645097	0.00206773638899672	0.00206668928733165	0.00206523950000436	0.00206379479390639	0.00206274270662654	0.00206230829697257	0.00206251333527924	0.0020633989449245	0.00206467885006928	0.00206583073894606	0.00206666635830341	0.00206703385463364	0.00206666635830341	0.00206583073894606	0.00206467885006928	0.0020633989449245	0.00206251333527924	0.00206230829697257	0.00206274270662654	0.00206379479390639	0.00206523950000436	0.00206668928733165	0.00206773638899672	0.00206807201645097	0.00206756446928852	0.00206629349386207	0.00206453826456261	0.00206272063061316	0.0020613119363381
flux1:	0.651135730211818	0.00216022734042204	0.00216157154415608	0.0021641164154829	0.00216714445391503	0.00216989630292829	0.00217174604032161	0.00217233225106922	0.00217162049035378	0.00216988618277027	0.00216762443441775	0.0021654118499802	0.00216375871602107	0.00216299141485186	0.00216319312939119	0.0021642108545775	0.00216571725337388	0.00216730422956865	0.0021685830994335	0.00216927073399714	0.0021692473782888	0.00216857753533899	0.00216749014698415	0.00216631724295901	0.00216538942704874	0.0021649027235951	0.00216488493860098	0.00216543209960949	0.00216632748005915	0.00216711651692309	0.00216769857212998	0.0021679793139347	0.00216769857212998	0.00216711651692309	0.00216632748005915	0.00216543209960949	0.00216488493860098	0.0021649027235951	0.00216538942704874	0.00216631724295901	0.00216749014698415	0.00216857753533899	0.0021692473782888	0.00216927073399714	0.0021685830994335	0.00216730422956865	0.00216571725337388	0.0021642108545775	0.00216319312939119
flux1:	0.651398179115572	0.00226434245160696	0.00226520846354654	0.0022674343810617	0.00227036559238003	0.00227325677148063	0.00227544563859031	0.00227649362457652	0.00227626607110372	0.00227493648001235	0.00227291673281526	0.00227073477544077	0.00226889573490208	0.00226776501311281	0.00226750116999148	0.00226804770027729	0.00226917492309297	0.00227055292547889	0.00227183504685023	0.00227273515593567	0.0022730864567127	0.00227287286961087	0.00227222670173161	0.0022713876674156	0.00227061655498504	0.00227007378797236	0.00226979438194765	0.00226993862066781	0.00227037382084289	0.00227072903777076	0.00227100765751603	0.00227118392662026	0.00227100765751603	0.00227072903777076	0.00227037382084289	0.00226993862066781	0.00226979438194765	0.00227007378797236	0.00227061655498504	0.00227138766741559	0.00227222670173162	0.00227287286961088	0.0022730864567127	0.00227273515593567	0.00227183504685023	0.00227055292547889	0.00226917492309297	0.0022680477002773	0.00226750116999148
flux1:	0.651660628019325	0.00237066194140575	0.00237096897549936	0.00237281478262667	0.00237562077645557	0.00237866135345648	0.00238123513177267	0.00238281606354152	0.00238315375992016	0.00238230246119759	0.00238057534492653	0.00237844135092178	0.00237639742139332	0.00237485288878987	0.00237405340636296	0.00237405485272008	0.00237474171827669	0.0023758758048084	0.00237716014530964	0.00237830588396356	0.00237909216093125	0.00237940962467544	0.00237927837257995	0.0023788306568325	0.00237824586289516	0.0023776430809306	0.00237706587609906	0.00237674760540991	0.00237665302292519	0.00237650922419871	0.00237643866705825	0.00237649424992637	0.00237643866705825	0.00237650922419871	0.00237665302292519	0.00237674760540991	0.00237706587609906	0.0023776430809306	0.00237824586289517	0.00237883065683249	0.00237927837257995	0.00237940962467544	0.00237909216093125	0.00237830588396355	0.00237716014530964	0.0023758758048084	0.00237474171827669	0.00237405485272008	0.00237405340636296
flux1:	0.651923076923078	0.00247898062150289	0.00247865457322509	0.00248006610639715	0.00248272392273139	0.00248592638194169	0.00248892958490762	0.00249110994281734	0.0024920869351936	0.00249177989403965	0.00249038968163231	0.00248831749657756	0.00248605005441132	0.00248404564669225	0.00248264794105301	0.0024820395359817	0.00248223364735926	0.00248309539659874	0.00248438373963652	0.00248580676416655	0.00248708289987015	0.00248799811907893	0.00248844663696646	0.00248844017673824	0.00248806690448429	0.00248739988899303	0.00248649265840286	0.00248565954987663	0.00248497447058075	0.00248427488697668	0.00248381541028507	0.00248373627101783	0.00248381541028507	0.00248427488697668	0.00248497447058075	0.00248565954987663	0.00248649265840286	0.00248739988899303	0.00248806690448429	0.00248844017673824	0.00248844663696646	0.00248799811907893	0.00248708289987015	0.00248580676416655	0.00248438373963652	0.00248309539659874	0.00248223364735927	0.00248203953598171	0.00248264794105301
flux1:	0.652185525826831	0.00258908170172691	0.00258805833953436	0.00258899022905264	0.00259148237481203	0.00259485989065812	0.00259833263983142	0.00260117033325525	0.00260284980568809	0.00260314226521183	0.00260212506986003	0.00260012481476087	0.0025976168509817	0.00259511318053037	0.00259306498919866	0.00259179366766757	0.0025914530913455	0.00259202091240248	0.00259331661586258	0.00259504442694963	0.00259685621528571	0.00259842377533791	0.00259950435752097	0.00259997878985086	0.00259983640640249	0.00259910077509521	0.00259783674292349	0.00259644622592003	0.00259512173607998	0.00259382071735326	0.00259294045935986	0.00259271541533828	0.00259294045935987	0.00259382071735326	0.00259512173607998	0.00259644622592004	0.00259783674292349	0.00259910077509521	0.00259983640640249	0.00259997878985086	0.00259950435752097	0.00259842377533791	0.00259685621528571	0.00259504442694963	0.00259331661586258	0.00259202091240248	0.0025914530913455	0.00259179366766758	0.00259306498919867
flux1:	0.652447974730585	0.00270073678272751	0.00269896484648774	0.00269938198979591	0.00270169603777006	0.00270526033291409	0.00270923495078544	0.0027127753521756	0.00271520588598094	0.0027161395512198	0.00271552191168933	0.0027136001350711	0.00271083780527518	0.00270780464990419	0.00270506681229447	0.00270309358605793	0.00270218821571157	0.002702447312033	0.00270375377188729	0.00270580688110103	0.00270818735616742	0.00271044583415295	0.00271219476414054	0.00271317697857368	0.00271327793928441	0.00271246954922184	0.00271082910511576	0.00270885098373651	0.00270685291695408	0.00270491860955292	0.00270359544326817	0.00270321682778422	0.00270359544326817	0.00270491860955292	0.00270685291695408	0.00270885098373651	0.00271082910511576	0.00271246954922184	0.00271327793928441	0.00271317697857368	0.00271219476414054	0.00271044583415295	0.00270818735616741	0.00270580688110103	0.00270375377188729	0.002702447312033	0.00270218821571158	0.00270309358605793	0.00270506681229447
flux1:	0.652710423634338	0.00281370334940436	0.00281114730785423	0.0028110258523848	0.00281315354996911	0.00281691239947324	0.00282140987784178	0.00282568199521885	0.00282889420074676	0.00283049494962226	0.00283029298854944	0.00282845332647039	0.00282542785493454	0.00282184679958702	0.00281839599136669	0.00281569812722449	0.00281421078439321	0.00281415288371126	0.00281547188034068	0.00281786103444282	0.00282082704967455	0.00282379554205426	0.00282623016294643	0.00282773239809689	0.00282808165603874	0.00282719737019862	0.00282516999510762	0.00282258913070129	0.00281990097124478	0.0028173179015856	0.00281554120244989	0.00281500549319854	0.00281554120244989	0.0028173179015856	0.00281990097124478	0.00282258913070129	0.00282516999510762	0.00282719737019862	0.00282808165603875	0.00282773239809689	0.00282623016294642	0.00282379554205426	0.00282082704967455	0.00281786103444282	0.00281547188034069	0.00281415288371126	0.00281421078439321	0.00281569812722449	0.00281839599136669
flux1:	0.652972872538091	0.00292772019640326	0.00292436237953901	0.00292369003877285	0.00292562587499535	0.00292958032468577	0.0029346068313577	0.00293961983802754	0.00294362359018917	0.00294589991578554	0.0029461192206385	0.00294436364823546	0.00294107360981749	0.00293694082553221	0.00293277222170773	0.00292934522060937	0.00292727253715078	0.00292689549514203	0.00292822559285315	0.00293094927544979	0.00293449857690216	0.00293817388161806	0.00294129038956109	0.00294330901601071	0.0029439039862169	0.00294294279979844	0.00294052913722179	0.00293734808875341	0.00293397370852197	0.00293074515991754	0.00292851741004782	0.00292782579589238	0.00292851741004782	0.00293074515991754	0.00293397370852197	0.00293734808875341	0.00294052913722179	0.00294294279979844	0.0029439039862169	0.00294330901601071	0.00294129038956109	0.00293817388161806	0.00293449857690216	0.00293094927544979	0.00292822559285315	0.00292689549514204	0.00292727253715078	0.00292934522060937	0.00293277222170774
flux1:	0.653235321441844	0.003042501696156	0.00303834352155748	0.00303711906601099	0.00303885826761987	0.00304299965079251	0.00304854323900588	0.00305428356222902	0.00305906603501747	0.00306200837179329	0.00306264468640354	0.00306097537941736	0.00305742932033149	0.00305275840924323	0.00304788820404383	0.00304374753912242	0.0030411006324746	0.0030404079843229	0.00304174311702877	0.00304478550159249	0.00304889448341287	0.00305324910795978	0.00305702119574932	0.00305953624803004	0.0030603673163834	0.00305933176373936	0.00305654570319192	0.00305278716172594	0.00304875322454018	0.00304490326520276	0.00304224139885429	0.00304140025129186	0.00304224139885429	0.00304490326520276	0.00304875322454018	0.00305278716172594	0.00305654570319193	0.00305933176373936	0.0030603673163834	0.00305953624803004	0.00305702119574932	0.00305324910795977	0.00304889448341287	0.00304478550159248	0.00304174311702877	0.00304040798432291	0.00304110063247461	0.00304374753912242	0.00304788820404383
flux1:	0.653497770345598	0.00315773208389283	0.0031527941467041	0.00315102596769407	0.00315256194365721	0.00315686881012555	0.00316289649893144	0.00316932564468518	0.00317485028940873	0.00317843130573956	0.00317947203874602	0.00317789377904223	0.00317411305722016	0.0031689378202557	0.00316340546907695	0.00315858798537125	0.00315539288599251	0.00315439336749946	0.00315572168600734	0.00315905114918891	0.0031636734061195	0.00316865449338733	0.0031730328884069	0.00317600832696955	0.00317705981714108	0.00317595751266917	0.00317282809591361	0.00316853690550458	0.00316389474037706	0.00315946973865482	0.00315640612151389	0.00315542733339405	0.0031564061215139	0.00315946973865481	0.00316389474037706	0.00316853690550458	0.00317282809591362	0.00317595751266917	0.00317705981714108	0.00317600832696955	0.0031730328884069	0.00316865449338733	0.0031636734061195	0.00315905114918891	0.00315572168600735	0.00315439336749947	0.00315539288599251	0.00315858798537126	0.00316340546907695
flux1:	0.653760219249351	0.00327306091108045	0.00326738180448629	0.00326508554073864	0.00326640686767833	0.00327084198239968	0.00327729738375744	0.00328435064658908	0.00329055720003263	0.00329473305963277	0.00329615952552988	0.00329468249302257	0.00329070413351938	0.00328508104228529	0.0032789510259103	0.00327351584666912	0.00326981358176142	0.00326852058430603	0.00326982357782381	0.00327339181241101	0.00327845752904496	0.00328398671528839	0.00328889958062484	0.00329228419604916	0.00329353564968202	0.00329238077044939	0.00328895369859908	0.00328419823529001	0.00327902496899504	0.00327409442698261	0.0032706773602024	0.00326957851391877	0.00327067736020241	0.00327409442698261	0.00327902496899504	0.00328419823529002	0.00328895369859909	0.00329238077044939	0.00329353564968202	0.00329228419604915	0.00328889958062484	0.00328398671528839	0.00327845752904496	0.00327339181241101	0.00326982357782382	0.00326852058430603	0.00326981358176142	0.00327351584666913	0.00327895102591031
flux1:	0.654022668153104	0.00338810050483037	0.00338173436989828	0.00337892970437244	0.00338001683406369	0.00338452445307684	0.00339132613042233	0.00339891230773794	0.00340571785619709	0.00341043037132061	0.003412220592758	0.0034108633020342	0.00340674258866487	0.0034007526812382	0.00339411554188399	0.00338814428253961	0.00338399047778261	0.00338242135564705	0.00338367320812517	0.00338741491675931	0.00339283107144983	0.00339880522997021	0.00340415934319456	0.00340788817173799	0.00340931576820641	0.00340813027232741	0.00340446879180398	0.00339934148236762	0.00339374023676619	0.00338839678889182	0.00338469044000107	0.00338349477146272	0.00338469044000107	0.00338839678889182	0.00339374023676619	0.00339934148236763	0.00340446879180398	0.00340813027232741	0.00340931576820641	0.00340788817173798	0.00340415934319456	0.0033988052299702	0.00339283107144983	0.00338741491675931	0.00338367320812518	0.00338242135564706	0.00338399047778262	0.00338814428253961	0.003394115541884
flux1:	0.654285117056858	0.00350242573394653	0.00349543868471753	0.00349214554308889	0.0034929675019744	0.00349747118030287	0.00350451192818164	0.00351251412695361	0.00351981519497382	0.00352499472411697	0.00352712655318968	0.00352591863117816	0.00352173110806259	0.00351548099614233	0.00350845337463349	0.00350204945148567	0.00349751329825927	0.00349568842729602	0.00349685554200616	0.00350068865878	0.00350633998319681	0.00351263277322373	0.00351831537213352	0.003522311480367	0.00352388942753333	0.00352270382357773	0.00351888880322358	0.00351350560710295	0.00350760460917177	0.00350196306885358	0.00349804675612926	0.00349678288943026	0.00349804675612926	0.00350196306885358	0.00350760460917177	0.00351350560710296	0.00351888880322359	0.00352270382357773	0.00352388942753333	0.00352231148036699	0.00351831537213352	0.00351263277322372	0.00350633998319681	0.00350068865878	0.00349685554200617	0.00349568842729602	0.00349751329825928	0.00350204945148569	0.0035084533746335
flux1:	0.654547565960611	0.00361557574917569	0.00360804145649687	0.00360427594756038	0.00360478736909544	0.00360918858538323	0.00361633581276046	0.0036246134015581	0.00363228898336551	0.00363785787273958	0.0036403121444338	0.00363929661757379	0.0036351391660866	0.00362876085070739	0.00362148427618305	0.00361477112374467	0.0036099335835887	0.00360787508640883	0.00360891571817166	0.00361274210259316	0.00361849273130277	0.00362495686747186	0.00363083805718897	0.003635014572913	0.00363671633652674	0.00363556987135493	0.00363169894691139	0.00362619769363182	0.00362014821164411	0.00361434360322407	0.00361031039567313	0.00360901183578083	0.00361031039567313	0.00361434360322407	0.00362014821164411	0.00362619769363183	0.00363169894691139	0.00363556987135493	0.00363671633652674	0.003635014572913	0.00363083805718897	0.00362495686747187	0.00361849273130277	0.00361274210259315	0.00360891571817166	0.00360787508640883	0.00360993358358871	0.00361477112374468	0.00362148427618306
flux1:	0.654810014864364	0.00372705679318514	0.00371905161540593	0.00371482212632295	0.0037149609927868	0.00371913887630261	0.00372623624986548	0.00373462796753091	0.00374254337580516	0.00374841971137078	0.00375118313016915	0.00375041790249899	0.00374640859686512	0.003740057847435	0.00373269610022819	0.00372581418274916	0.00372076536628955	0.00371849547282001	0.00371935944717942	0.00372306602305245	0.00372876178892733	0.0037352319685417	0.00374116761359479	0.00374542992239471	0.0037472292194914	0.00374616942430277	0.003742355169155	0.00373689272909811	0.00373086582811757	0.00372505040625972	0.00372100504376049	0.00371970942928587	0.00372100504376049	0.00372505040625972	0.00373086582811758	0.00373689272909811	0.00374235516915501	0.00374616942430277	0.0037472292194914	0.0037454299223947	0.00374116761359478	0.00373523196854169	0.00372876178892733	0.00372306602305246	0.00371935944717941	0.00371849547282001	0.00372076536628955	0.00372581418274917	0.00373269610022821
flux1:	0.655072463768117	0.00383634481544178	0.00382794291826227	0.00382324679903842	0.00382293325837515	0.00382674566725338	0.0038336161203608	0.00384194430234149	0.0038499556729399	0.00385605709911976	0.00385912458092803	0.00385868283850448	0.00385495936583786	0.00384881252000007	0.00384154750054971	0.00383465011404401	0.00382948587189741	0.0038270249681051	0.00382765353264321	0.00383111389456314	0.00383658526571784	0.00384288172789658	0.00384871679423732	0.00385296487262153	0.00385483641922864	0.00385391803156489	0.00385028519967764	0.00384503355517279	0.00383921574752615	0.00383355507334193	0.00382961125523905	0.00382835938855304	0.00382961125523905	0.00383355507334194	0.00383921574752615	0.0038450335551728	0.00385028519967765	0.00385391803156489	0.00385483641922864	0.00385296487262153	0.00384871679423731	0.00384288172789657	0.00383658526571784	0.00383111389456314	0.00382765353264321	0.00382702496810511	0.00382948587189742	0.00383465011404402	0.00384154750054971
flux1:	0.655334912671871	0.00394288658497386	0.00393415548899576	0.00392897672524808	0.00392811328692816	0.00393139941024177	0.00393784954740372	0.00394592537127762	0.00395388463277321	0.0039601320027147	0.00396350824438597	0.00396347760974544	0.00396019415857139	0.00395444333697808	0.00394746951574521	0.00394071751255198	0.00393553539576164	0.00393289991228211	0.0039332258419192	0.0039363024091955	0.00394136810648715	0.00394730083428646	0.00395287318433996	0.00395700408591044	0.00395892414589551	0.00395820749332269	0.00395488945670847	0.00395003081924866	0.00394461875926822	0.00393928696264541	0.00393556409253147	0.00393439877822328	0.00393556409253147	0.00393928696264541	0.00394461875926823	0.00395003081924866	0.00395488945670848	0.0039582074933227	0.00395892414589552	0.00395700408591044	0.00395287318433996	0.00394730083428646	0.00394136810648714	0.0039363024091955	0.0039332258419192	0.00393289991228212	0.00393553539576165	0.00394071751255198	0.00394746951574522
flux1:	0.655597361575624	0.00404609830357084	0.00403709524064534	0.00403140342681399	0.00402987673447854	0.00403246128060939	0.00403828711091663	0.00404591669614358	0.00405367678855228	0.00405999743421517	0.00406369755327636	0.00406417792373584	0.00406150058313214	0.0040563474652191	0.0040498651403633	0.0040434208477387	0.00403831571381165	0.00403551609937115	0.00403546424509699	0.00403801108843931	0.00404248245212145	0.00404785604975794	0.00405300071363435	0.00405691125002136	0.00405885806652123	0.00405840704281952	0.00405554159954306	0.00405126277652775	0.00404645720415463	0.00404163160782216	0.00403825111275116	0.00403721584609939	0.00403825111275116	0.00404163160782216	0.00404645720415464	0.00405126277652776	0.00405554159954306	0.00405840704281952	0.00405885806652123	0.00405691125002135	0.00405300071363435	0.00404785604975793	0.00404248245212146	0.00403801108843931	0.00403546424509699	0.00403551609937115	0.00403831571381166	0.00404342084773872	0.00404986514036331
flux1:	0.655859810479377	0.00414536133174722	0.00413613069457443	0.00412988149609489	0.00412756573811482	0.00412926464032035	0.00413425846531034	0.00414124959352406	0.00414866970094477	0.00415500014335106	0.00415904930973698	0.00416014942914792	0.00415825027879729	0.00415389873067923	0.00414810645789727	0.00414212718120167	0.00413718681525319	0.00413422590494332	0.00413371441371977	0.00413558089598547	0.00413926707031536	0.00414388633951905	0.00414844027627642	0.00415202993017077	0.00415398412549357	0.0041538639050349	0.00415158865793453	0.00414807490259594	0.00414407407211911	0.00413992938072609	0.00413701074201383	0.00413614829584389	0.00413701074201383	0.00413992938072609	0.00414407407211912	0.00414807490259595	0.00415158865793453	0.0041538639050349	0.00415398412549357	0.00415202993017076	0.00414844027627642	0.00414388633951905	0.00413926707031536	0.00413558089598546	0.00413371441371977	0.00413422590494333	0.0041371868152532	0.00414212718120169	0.00414810645789728
flux1:	0.65612225938313	0.00424001542090555	0.00423058747555517	0.00422372462905975	0.00422048650072254	0.00422111393458671	0.00422507210908158	0.00423124126718207	0.00423819181484195	0.00424447976975311	0.00424891182776981	0.00425074474639349	0.0042497949360486	0.00424644289759985	0.00424152955717323	0.00423616113446427	0.00423146230231397	0.00422833440910531	0.00422727683548336	0.00422831218100175	0.0042310261463898	0.00423470234155419	0.00423850966140978	0.00424168373252686	0.00424362873573224	0.00424390335613615	0.00424235085724424	0.0042397794383931	0.00423677227654371	0.00423347454321476	0.00423113118304614	0.00423048214397527	0.00423113118304615	0.00423347454321475	0.00423677227654372	0.00423977943839311	0.00424235085724424	0.00424390335613615	0.00424362873573224	0.00424168373252685	0.00423850966140978	0.00423470234155419	0.0042310261463898	0.00422831218100174	0.00422727683548337	0.00422833440910532	0.00423146230231399	0.00423616113446428	0.00424152955717325
flux1:	0.656384708286884	0.00432935061870229	0.00431974153883521	0.00431220030620335	0.00430790529968402	0.00430728168402966	0.00431001287586034	0.00431519227258747	0.00432155943168632	0.00432776499947197	0.00433262014227682	0.00433529780009439	0.00433545999893698	0.00433329110655835	0.00432942811907655	0.00432479901141949	0.0043204043489253	0.00431709536717884	0.00431540383641149	0.00431546266897603	0.00431702807087501	0.00431958573319814	0.00432250327845648	0.00432517620015644	0.00432709871033034	0.00432782861450221	0.00432712144237329	0.00432565515231355	0.00432381437896922	0.00432151495592412	0.00431985012130087	0.00431945142563195	0.00431985012130087	0.00432151495592412	0.00432381437896922	0.00432565515231356	0.00432712144237329	0.00432782861450221	0.00432709871033035	0.00432517620015644	0.00432250327845647	0.00431958573319814	0.00431702807087501	0.00431546266897603	0.0043154038364115	0.00431709536717884	0.00432040434892531	0.00432479901141951	0.00432942811907656
flux1:	0.656647157190637	0.00441259959276137	0.00440281278468919	0.00439452466761266	0.00438904435537806	0.00438700491327963	0.00438833842119123	0.00439238259611054	0.00439807204254466	0.0044041680012616	0.00440948960635104	0.00441311682332231	0.00441453745624617	0.00441371289169092	0.00441104707832653	0.00440726343319878	0.00440321950058037	0.00439970821250091	0.00439729768323082	0.00439624645613318	0.00439650506609932	0.00439778923221852	0.00439969232292244	0.00440179101002932	0.00440368144051216	0.0044049210194628	0.00440516691807305	0.004404947707837	0.00440442313115592	0.00440325279628642	0.00440235557322051	0.00440223908991734	0.00440235557322051	0.00440325279628642	0.00440442313115592	0.00440494770783701	0.00440516691807306	0.00440492101946279	0.00440368144051216	0.00440179101002931	0.00439969232292243	0.00439778923221852	0.00439650506609932	0.00439624645613318	0.00439729768323083	0.00439970821250093	0.00440321950058038	0.0044072634331988	0.00441104707832655
flux1:	0.65690960609439	0.0044889323491254	0.00447896097672652	0.00446985942317334	0.00446307932721623	0.00445948272650661	0.00445927638280347	0.00446206802033156	0.00446700770903592	0.00447297885780832	0.00447880961999138	0.00448347779173606	0.00448627947051001	0.00448693048582413	0.00448557799508858	0.00448272001521945	0.0044790567156987	0.00447531734731238	0.00447211087308002	0.00446983497102521	0.0044686544848637	0.00446853795283292	0.00446932601017385	0.00447079302443689	0.00447264581540964	0.0044744409482328	0.00447572812074756	0.00447687102378116	0.00447778319952012	0.00447784663460452	0.00447778821537588	0.00447797942015129	0.00447778821537588	0.00447784663460452	0.00447778319952012	0.00447687102378117	0.00447572812074756	0.00447444094823281	0.00447264581540964	0.00447079302443688	0.00446932601017385	0.00446853795283292	0.0044686544848637	0.00446983497102521	0.00447211087308003	0.00447531734731239	0.00447905671569872	0.00448272001521947	0.00448557799508859
flux1:	0.657172054998143	0.00455745513009744	0.00454728571540359	0.00453731250787141	0.00452914011278799	0.0045238766884449	0.00452202387698518	0.00452347846022758	0.00452762020865903	0.00453346173798712	0.00453983925081118	0.00454562003635794	0.00454989454775852	0.00455211603355024	0.00455215763886526	0.00455027744335776	0.00454700884229423	0.00454301474664422	0.00453894947255861	0.00453536061821649	0.00453264237156279	0.00453103260796329	0.00453063429430361	0.00453143056114505	0.00453324421140259	0.00453562977298705	0.00453802240420093	0.00454060989355175	0.00454304432431793	0.00454441510927042	0.00454524542798526	0.00454576220989507	0.00454524542798526	0.00454441510927041	0.00454304432431793	0.00454060989355175	0.00453802240420094	0.00453562977298705	0.00453324421140259	0.00453143056114505	0.00453063429430361	0.00453103260796329	0.00453264237156278	0.0045353606182165	0.00453894947255861	0.00454301474664424	0.00454700884229424	0.00455027744335778	0.00455215763886528
flux1:	0.657434503901897	0.00461721468326152	0.0046068316400597	0.00459594363890113	0.00458631610505333	0.00457931518502562	0.00457575054398605	0.00457581953382255	0.00457913925846182	0.0045848541603296	0.00459180610636767	0.00459874536802555	0.00460454751414795	0.00460839287254247	0.00460987080663516	0.00460899181097954	0.00460611822244454	0.00460184640278796	0.00459687988495166	0.00459192335910834	0.00458760944674722	0.00458445465490376	0.00458283213233332	0.00458293892637905	0.00458471559237558	0.00458771290304842	0.00459124698895873	0.00459532391555698	0.00459932596504719	0.0046020422500916	0.0046037870990656	0.00460463873991988	0.0046037870990656	0.0046020422500916	0.00459932596504719	0.00459532391555699	0.00459124698895873	0.00458771290304841	0.00458471559237557	0.00458293892637905	0.00458283213233332	0.00458445465490376	0.00458760944674721	0.00459192335910834	0.00459687988495167	0.00460184640278797	0.00460611822244456	0.00460899181097956	0.00460987080663518
flux1:	0.65769695280565	0.0046672082190742	0.00465659915561271	0.00464477506484585	0.0046336662173993	0.0046249021201581	0.0046196055667259	0.00461827786812065	0.00462077438787443	0.00462636996674053	0.004633909091353	0.0046420213198585	0.00464936383686718	0.0046548413145996	0.00465775767392797	0.0046578753690847	0.00465538643113605	0.00465082248539314	0.00464493881391256	0.0046385999227687	0.00463267916586404	0.00462797302377079	0.0046251249463664	0.00462454489273768	0.00462628943977374	0.00462990366736815	0.00463458326077653	0.00464015254225825	0.00464572325243823	0.00464978427649522	0.00465244301821344	0.00465362938561016	0.00465244301821345	0.00464978427649522	0.00464572325243824	0.00464015254225826	0.00463458326077653	0.00462990366736815	0.00462628943977374	0.00462454489273767	0.0046251249463664	0.00462797302377079	0.00463267916586404	0.0046385999227687	0.00464493881391256	0.00465082248539315	0.00465538643113606	0.00465787536908472	0.00465775767392799
flux1:	0.657959401709403	0.00470639841166909	0.00469555999768762	0.00468280681134437	0.00467023300968475	0.00465972934591897	0.00465272814896872	0.0046500297241779	0.00465172213325748	0.00465720574265072	0.0046653248130063	0.00467458825686292	0.00468343798479281	0.00469050853699789	0.00469482518588537	0.00469590908921291	0.00469378745236458	0.0046889304460417	0.00468214560927288	0.00467445482336172	0.00466696705214854	0.00466075167866097	0.00465671460133396	0.00465547151508085	0.00465718997902558	0.00466140756803007	0.00466720159951396	0.0046742208644511	0.00468131388511735	0.00468667752016699	0.00469022151437622	0.0046917325104211	0.00469022151437623	0.00468667752016699	0.00468131388511735	0.00467422086445111	0.00466720159951396	0.00466140756803006	0.00465718997902558	0.00465547151508085	0.00465671460133396	0.00466075167866097	0.00466696705214855	0.00467445482336172	0.00468214560927288	0.00468893044604171	0.0046937874523646	0.00469590908921293	0.00469482518588539
flux1:	0.658221850613157	0.00473373196977817	0.00472267609272965	0.00470903485794616	0.00469505937913173	0.00468289136308663	0.00467426009227793	0.00467025169341644	0.00467117541017187	0.0046765496185571	0.00468521661357955	0.00469556933758195	0.00470584478662676	0.00471442149194056	0.00472006133750055	0.00472205783610057	0.00472028305703925	0.00471514982876794	0.00470751578728627	0.00469855204039819	0.00468959025118186	0.004681957068429	0.00467680507163854	0.00467494257004668	0.00467664008708336	0.00468142636932375	0.00468826626115441	0.00469664569132088	0.00470516555219209	0.00471174706286648	0.00471611893140136	0.00471793423973798	0.00471611893140137	0.00471174706286648	0.0047051655521921	0.00469664569132089	0.00468826626115441	0.00468142636932375	0.00467664008708335	0.00467494257004668	0.00467680507163854	0.00468195706842901	0.00468959025118187	0.0046985520403982	0.00470751578728629	0.00471514982876796	0.00472028305703927	0.00472205783610059	0.00472006133750057
flux1:	0.65848429951691	0.00474815981255537	0.00473691964980055	0.00472247014868518	0.00470720574608257	0.00469350029967976	0.00468335858919312	0.00467813170373765	0.00467833341471059	0.00468359089366408	0.00469274472838956	0.004704081852268	0.0047156523119335	0.00472560134762289	0.00473245084654164	0.00473528665978254	0.00473383892601164	0.00472846739716443	0.00472007443733976	0.00470996620403435	0.00469967629858951	0.00469076461448752	0.00468460709386522	0.004682186048756	0.00468386441771329	0.00468916163708591	0.00469693997744393	0.0047065416165401	0.00471634358024784	0.0047240157867089	0.00472912963461954	0.00473121880645918	0.00472912963461955	0.0047240157867089	0.00471634358024784	0.00470654161654011	0.00469693997744393	0.00468916163708592	0.00468386441771329	0.004682186048756	0.00468460709386522	0.00469076461448751	0.00469967629858952	0.00470996620403436	0.00472007443733977	0.00472846739716446	0.00473383892601166	0.00473528665978256	0.00473245084654166
flux1:	0.658746748420663	0.00474865685651965	0.00473729237947721	0.00472215629594953	0.00470576562559567	0.00469069914120599	0.00467920731968988	0.0046728785448427	0.00467241037586138	0.0046775288934501	0.00468707604311069	0.0046992484475725	0.0047119348050984	0.0047230780080969	0.00473099079535411	0.00473457683709045	0.00473344023520271	0.0047278914178642	0.00471886850966507	0.0047077924571321	0.00469637045886129	0.00468636377412226	0.00467934150497108	0.0046764365327768	0.00467809166900933	0.00468381771017059	0.00469238827952822	0.00470302707637374	0.00471391879512276	0.00472251380708141	0.00472825650249867	0.00473057941623191	0.00472825650249867	0.00472251380708141	0.00471391879512277	0.00470302707637375	0.00469238827952822	0.00468381771017059	0.00467809166900933	0.0046764365327768	0.00467934150497108	0.00468636377412227	0.00469637045886129	0.00470779245713211	0.00471886850966508	0.00472789141786422	0.00473344023520273	0.00473457683709046	0.00473099079535413
flux1:	0.659009197324416	0.00473423987571522	0.00472284220464215	0.0047071843241838	0.00468987797850221	0.00467367169856012	0.00466102445176318	0.00465372862980551	0.00465264197689782	0.00465757995534226	0.00466739239439678	0.00468020721144416	0.00469378466686092	0.00470590373351539	0.00471470531039049	0.00471894081017051	0.00471810596637843	0.00471246451597189	0.00470297758005716	0.00469115478593952	0.0046788416223655	0.00466796184457777	0.0046602415783175	0.00465693687223372	0.00465855647423496	0.00466460460533436	0.0046737840325268	0.00468523084928169	0.00469697600033755	0.00470628864507099	0.00471252222858964	0.00471502994615824	0.00471252222858964	0.00470628864507098	0.00469697600033756	0.0046852308492817	0.0046737840325268	0.00466460460533436	0.00465855647423496	0.00465693687223371	0.00466024157831749	0.00466796184457778	0.00467884162236551	0.00469115478593953	0.00470297758005718	0.00471246451597191	0.00471810596637845	0.00471894081017053	0.00471470531039051
flux1:	0.65927164622817	0.00470398274191829	0.00469267671799918	0.00467670373071743	0.00465873569625881	0.00464164877569192	0.00462806712315874	0.00461994967224236	0.00461828920184661	0.0046229823447273	0.00463289723493998	0.00464612044094994	0.00466032330488957	0.00467316569389276	0.00468265915115643	0.00468743596855449	0.00468690200423757	0.00468127531240679	0.00467152347540246	0.00465921338619019	0.00464628750192556	0.00463478739856333	0.00462655535875585	0.00462294023115907	0.0046245019968446	0.00463074190893607	0.00464031317403523	0.00465229991084466	0.0046646239035324	0.00467441689931241	0.00468098214569208	0.00468361817196681	0.00468098214569208	0.00467441689931241	0.00466462390353241	0.00465229991084467	0.00464031317403523	0.00463074190893607	0.0046245019968446	0.00462294023115907	0.00462655535875585	0.00463478739856333	0.00464628750192557	0.0046592133861902	0.00467152347540248	0.00468127531240682	0.00468690200423761	0.00468743596855452	0.00468265915115646
flux1:	0.659534095131923	0.00465702939225032	0.00464597375662065	0.00462993031764906	0.00461159079222826	0.0045939112368057	0.00457963321614677	0.0045708421712422	0.00456864053927749	0.00457300003410892	0.00458282156549109	0.00459618294888415	0.00461071166355747	0.00462399823872481	0.00463397099452844	0.00463917810358982	0.00463895393146604	0.00463346987125876	0.00462367992568392	0.00461117237248632	0.00459794056587202	0.00458609488777549	0.00457754959158113	0.0045737141054706	0.00457518479849416	0.00458146514735262	0.00459118304317273	0.00460340991274771	0.00461600764596523	0.00462601847775573	0.004632739570725	0.00463544150050524	0.004632739570725	0.00462601847775572	0.00461600764596523	0.00460340991274773	0.00459118304317272	0.00458146514735262	0.00457518479849416	0.00457371410547059	0.00457754959158113	0.0045860948877755	0.00459794056587203	0.00461117237248633	0.00462367992568393	0.00463346987125878	0.00463895393146607	0.00463917810358984	0.00463397099452847
flux1:	0.659796544035676	0.00459260586165183	0.00458199054816075	0.00456615240533517	0.0045477580744487	0.00452979189323702	0.0045150624493547	0.00450574077795107	0.00450301461051214	0.00450692735588332	0.00451643105222557	0.004529631718911	0.00454416213751929	0.00455759650329836	0.00456782798586678	0.00457335609792188	0.00457346111536446	0.00456826461343369	0.00455868397992729	0.00454628965182181	0.00453307659727171	0.00452117234388046	0.00451251717525747	0.00450854820030231	0.00450988378190464	0.00451603631918214	0.00452563484290819	0.00453777968255256	0.00455032519684219	0.00456027454153664	0.00456696475166347	0.00456966626439698	0.00456696475166347	0.00456027454153664	0.0045503251968422	0.00453777968255257	0.00452563484290819	0.00451603631918214	0.00450988378190464	0.00450854820030231	0.00451251717525748	0.00452117234388047	0.00453307659727172	0.00454628965182183	0.00455868397992731	0.00456826461343372	0.00457346111536448	0.0045733560979219	0.00456782798586681
flux1:	0.660058992939429	0.0045100334174712	0.00450007367997992	0.00448473790378034	0.00446661997960111	0.00444867904404363	0.00443373970744569	0.0044240184762362	0.00442076609477743	0.00442409728291005	0.00443303692656032	0.00444575933328858	0.00445995412616054	0.00447323346605206	0.00448350356487482	0.00448924979258595	0.00448971400167092	0.00448496261496792	0.00447585112381573	0.00446389091978516	0.00445102784543656	0.00443935412525266	0.00443079003519269	0.00442676797715728	0.00442791489932234	0.0044337601350819	0.00444296162300854	0.00445469097399404	0.00446684870060302	0.00447645013599692	0.00448291831928999	0.00448555145672876	0.00448291831928999	0.00447645013599691	0.00446684870060303	0.00445469097399405	0.00444296162300854	0.0044337601350819	0.00442791489932234	0.00442676797715728	0.00443079003519269	0.00443935412525267	0.00445102784543657	0.00446389091978517	0.00447585112381575	0.00448496261496794	0.00448971400167095	0.00448924979258598	0.00448350356487485
flux1:	0.660321441843183	0.00440874506999505	0.00439967245884285	0.0043851450845425	0.00436763563422286	0.00435002488377104	0.00433510388004474	0.00432509681599591	0.00432129807625822	0.0043238962862754	0.00433201340337421	0.00434393368309391	0.00435745552300749	0.00437028256283936	0.0043803805216747	0.00438625287736555	0.00438711638787019	0.00438297501604775	0.00437459579342957	0.00436338944372151	0.00435120239316752	0.00434004027226416	0.00433175889560063	0.00432775523618258	0.00432865285752742	0.00433400704623223	0.00434253270877552	0.00435351424316731	0.0043649514209521	0.00437392204904519	0.00437997971831607	0.00438247735785333	0.00437997971831607	0.00437392204904519	0.00436495142095211	0.00435351424316732	0.00434253270877552	0.00433400704623223	0.00432865285752743	0.00432775523618258	0.00433175889560063	0.00434004027226416	0.00435120239316753	0.00436338944372153	0.00437459579342959	0.00438297501604778	0.00438711638787022	0.00438625287736559	0.00438038052167473
flux1:	0.660583890746936	0.00428830744604778	0.00428035798713782	0.00426693967066301	0.0042503569754709	0.00423336172865073	0.00421866517755241	0.00420846508616584	0.00420408353867678	0.00420578827707588	0.00421282387505482	0.00422362596433154	0.00423615190650216	0.00424824741960603	0.00425798067915097	0.00426390207440222	0.00426521385328262	0.00426184864875598	0.00425445833567356	0.00424431262659348	0.00423311066816658	0.0042227233197141	0.00421490070106832	0.00421097637184944	0.00421156033162875	0.0042162434407684	0.00422382482253209	0.00423374057421305	0.00424414029933586	0.00425221183238968	0.00425768050187951	0.00425997892077169	0.00425768050187952	0.00425221183238967	0.00424414029933587	0.00423374057421306	0.00422382482253209	0.0042162434407684	0.00421156033162875	0.00421097637184944	0.00421490070106832	0.00422272331971411	0.0042331106681666	0.0042443126265935	0.00425445833567358	0.00426184864875601	0.00426521385328265	0.00426390207440225	0.004257980679151
flux1:	0.660846339650689	0.00414844927429285	0.00414184954124559	0.00412982009670165	0.00411445395611565	0.00409832815337823	0.00408403297964243	0.00407371035580757	0.00406869773881483	0.00406934912360585	0.00407505711700882	0.00408444794846993	0.00409568420066968	0.0041067992899143	0.00411600164685839	0.00412191295647344	0.00412372861224748	0.00412130009267801	0.00411513857433874	0.00410633545814852	0.00409639914449696	0.0040870225402115	0.00407981357831998	0.00407601810039314	0.00407622438901083	0.00408006861243119	0.00408645940977075	0.00409501918376918	0.00410409348851126	0.00411102329427332	0.00411574176599041	0.00411778318086271	0.00411574176599042	0.00411102329427331	0.00410409348851126	0.00409501918376919	0.00408645940977075	0.00408006861243119	0.00407622438901083	0.00407601810039314	0.00407981357831998	0.00408702254021151	0.00409639914449697	0.00410633545814855	0.00411513857433877	0.00412130009267804	0.00412372861224752	0.00412191295647347	0.00411600164685842
flux1:	0.661108788554442	0.00398909672814764	0.00398404878331637	0.00397365166928043	0.00395974966273166	0.00394470586372969	0.00393095494588991	0.00392055894444274	0.00391486180501017	0.00391431185558447	0.00391847338820691	0.00392619820957109	0.00393589432604957	0.0039458216003476	0.00395435997404976	0.00396022168560937	0.00396260005629664	0.00396125541448694	0.00395653522764833	0.00394932008113746	0.00394089043233794	0.00393272477588239	0.00392625844601307	0.00392262971286385	0.00392239912337945	0.00392525745146813	0.00393024507685814	0.00393719937636735	0.003944701707532	0.00395028329210138	0.00395411454206797	0.00395584950479429	0.00395411454206797	0.00395028329210137	0.003944701707532	0.00393719937636736	0.00393024507685813	0.00392525745146813	0.00392239912337944	0.00392262971286385	0.00392625844601307	0.00393272477588241	0.00394089043233795	0.00394932008113748	0.00395653522764835	0.00396125541448697	0.00396260005629667	0.0039602216856094	0.00395435997404979
flux1:	0.661371237458196	0.0038104148612499	0.0038070812320573	0.00379850915134569	0.00378626487133322	0.00377246674267243	0.00375936667098725	0.00374892840590916	0.00374249643186795	0.00374062122533388	0.00374305892857666	0.00374891568904051	0.00375687715401251	0.00376545989928531	0.00377323902073706	0.00377903104203918	0.00378202941925579	0.0037818940887507	0.00377878972702088	0.0037733600583023	0.00376662836018861	0.00375983046627691	0.00375420587477026	0.00375077044707805	0.00375005308546539	0.0037518074434129	0.00375522373204626	0.00376037555473931	0.00376611203763048	0.00377018445920183	0.00377302179240661	0.00377441132730092	0.00377302179240662	0.00377018445920182	0.00376611203763048	0.00376037555473932	0.00375522373204626	0.0037518074434129	0.00375005308546539	0.00375077044707805	0.00375420587477026	0.00375983046627692	0.00376662836018862	0.00377336005830232	0.00377878972702091	0.00378189408875073	0.00378202941925583	0.00377903104203921	0.0037732390207371
flux1:	0.661633686361949	0.00361285360572624	0.00361134353082569	0.00360472628509548	0.00359427044895715	0.00358182830846542	0.0035694499165248	0.00355898784478978	0.00355178329960601	0.00354849510943899	0.00354908625308352	0.00355293798146123	0.00355903619576658	0.003566174741552	0.00357313921767018	0.00357885857138874	0.00358252655103722	0.00358369522975849	0.00358233268745414	0.00357882768382167	0.00357392646066202	0.00356860333087614	0.00356388669085735	0.0035606605028529	0.00355942006835532	0.00355998857368689	0.00356171907443412	0.00356493398030825	0.00356877290362494	0.00357122865181171	0.00357300082231178	0.00357401819926439	0.00357300082231178	0.0035712286518117	0.00356877290362494	0.00356493398030826	0.00356171907443412	0.00355998857368689	0.00355942006835533	0.0035606605028529	0.00356388669085736	0.00356860333087615	0.00357392646066204	0.00357882768382169	0.00358233268745417	0.00358369522975852	0.00358252655103726	0.00357885857138877	0.00357313921767021
flux1:	0.661896135265702	0.00339719646330917	0.00339755458040204	0.00339295017565907	0.00338434531524268	0.00337331505705432	0.00336169664951748	0.00335122358561422	0.00334323108755195	0.00333848954744839	0.00333717705169437	0.00333896124609173	0.00334314009657114	0.0033487947969221	0.00335492824956861	0.00336058463686048	0.00336495682529182	0.00336748436920218	0.00336793143697602	0.00336642288066982	0.00336341850109577	0.00335962242154449	0.00335584509793344	0.00335283452931517	0.00335105213386898	0.00335039508950838	0.00335038645463902	0.00335160038308861	0.00335347941183519	0.00335427034659435	0.00335494537839942	0.00335557743028378	0.00335494537839942	0.00335427034659435	0.00335347941183519	0.00335160038308862	0.00335038645463902	0.00335039508950838	0.00335105213386899	0.00335283452931517	0.00335584509793345	0.0033596224215445	0.00336341850109579	0.00336642288066985	0.00336793143697605	0.00336748436920222	0.00336495682529186	0.00336058463686052	0.00335492824956865
flux1:	0.662158584169456	0.00316461014519163	0.00316680861079969	0.00316419835962431	0.00315743749921253	0.00314782293287979	0.00313697587562998	0.00312650699394621	0.00311774278280722	0.00311156412304834	0.00310836450695423	0.00310809875195313	0.00311037720835708	0.0031145677638656	0.00311988906641332	0.00312549859430436	0.00313058668112873	0.00313447951796142	0.00313673753154888	0.00313722275031557	0.00313611022522952	0.00313383578263048	0.00313099361097165	0.00312819693200662	0.00312587428765971	0.00312399859746619	0.00312226366608436	0.00312148806525857	0.00312141877076924	0.00312055978289492	0.00312014727232302	0.00312039518078671	0.00312014727232302	0.00312055978289492	0.00312141877076924	0.00312148806525858	0.00312226366608436	0.00312399859746619	0.00312587428765971	0.00312819693200662	0.00313099361097165	0.00313383578263049	0.00313611022522954	0.0031372227503156	0.00313673753154891	0.00313447951796146	0.00313058668112877	0.0031254985943044	0.00311988906641336
flux1:	0.662421033073209	0.00291669388575441	0.00292062864425311	0.00291991668592411	0.00291492608055997	0.00290668440656619	0.00289660049992136	0.00288616153122437	0.00287668132720057	0.00286914480813618	0.00286415233349765	0.00286193563076276	0.00286240614288484	0.00286520734505236	0.00286976432970497	0.00287534201754827	0.00288112699811623	0.00288633592439561	0.00289033382110034	0.00289273144025166	0.00289343203003987	0.0028926154756562	0.00289066958233769	0.00288807880686732	0.00288524065089165	0.00288220240303124	0.00287882264718351	0.00287614656182992	0.0028742159407555	0.00287178606545894	0.00287033779233043	0.0028702172825718	0.00287033779233043	0.00287178606545893	0.0028742159407555	0.00287614656182993	0.00287882264718351	0.00288220240303123	0.00288524065089165	0.00288807880686732	0.0028906695823377	0.00289261547565622	0.00289343203003989	0.00289273144025168	0.00289033382110037	0.00288633592439565	0.00288112699811626	0.00287534201754831	0.00286976432970501
flux1:	0.662683481976962	0.00265552769753466	0.00266101928770338	0.00266203658575823	0.00265868224100824	0.00265173208655467	0.00264239193146041	0.0026320266605294	0.00262193124169717	0.00261318204712399	0.00260656855307727	0.00260257815771706	0.00260140096861891	0.00260293529353073	0.00260679662030462	0.00261234856673571	0.00261877409757839	0.00262518945222966	0.00263078105462405	0.00263493032942979	0.00263729255461629	0.00263781390629871	0.00263669322087273	0.00263429638213358	0.00263099201595971	0.00262689701461276	0.00262202207660243	0.00261761091589709	0.00261397964955526	0.00261012043310044	0.00260772915488193	0.00260727005671366	0.00260772915488194	0.00261012043310043	0.00261397964955526	0.0026176109158971	0.00262202207660243	0.00262689701461276	0.00263099201595971	0.00263429638213358	0.00263669322087273	0.00263781390629873	0.00263729255461631	0.00263493032942981	0.00263078105462408	0.00262518945222969	0.00261877409757843	0.00261234856673576	0.00260679662030466
flux1:	0.662945930880715	0.00238371909333218	0.00239051803056388	0.0023930305453319	0.00239112791058537	0.00238535909332693	0.00237674050623449	0.0023665166407882	0.00235595434626429	0.00234620238301807	0.00233821256717251	0.00233269642600056	0.00233009022791922	0.00233051798962267	0.0023337640962911	0.00233928034312768	0.00234624828792876	0.00235369849281379	0.0023606638717604	0.00236632826679942	0.00237013278227581	0.00237182092220671	0.00237142646132048	0.00236921025035612	0.00236551403690048	0.00236051607448911	0.00235436017109354	0.00234845094843467	0.00234334823337899	0.00233825922274063	0.00233505557427863	0.00233430072429391	0.00233505557427864	0.00233825922274062	0.00234334823337899	0.00234845094843467	0.00235436017109354	0.00236051607448911	0.00236551403690048	0.00236921025035612	0.00237142646132048	0.00237182092220673	0.00237013278227583	0.00236632826679944	0.00236066387176043	0.00235369849281383	0.0023462482879288	0.00233928034312772	0.00233376409629114
flux1:	0.663208379784469	0.00210444742954428	0.00211224385847586	0.00211596425975034	0.00211529020927278	0.00211057420721719	0.00210265965862055	0.00209267217242203	0.00208183767378559	0.00207135193853029	0.00206229410108402	0.00205555925796597	0.00205178885798977	0.00205129681243708	0.00205401096291659	0.00205946009768429	0.00206682923522194	0.00207508352824741	0.00208313507572338	0.00209001050628876	0.00209497904639342	0.00209761984428385	0.00209783066485214	0.00209578324868267	0.00209179385378699	0.00208609051633838	0.00207892553292223	0.00207181844698356	0.00206553331680162	0.0020594646214358	0.00205561209789226	0.00205461557744148	0.00205561209789227	0.00205946462143579	0.00206553331680161	0.00207181844698357	0.00207892553292223	0.00208609051633838	0.00209179385378699	0.00209578324868266	0.00209783066485214	0.00209761984428386	0.00209497904639344	0.00209001050628878	0.00208313507572341	0.00207508352824744	0.00206682923522197	0.00205946009768433	0.00205401096291663
flux1:	0.663470828688222	0.00182150379640914	0.00182994078955643	0.00183454279234277	0.00183484880187605	0.00183104880227914	0.00182383085860679	0.00181420201910596	0.00180333089108808	0.00179242930189904	0.0017826618152404	0.00177505936463428	0.00177042117783638	0.00176921052709553	0.00177147092822643	0.00177679731176325	0.00178438592596373	0.00179316178766184	0.00180195526198205	0.00180968303548422	0.00181549128388621	0.00181883847423346	0.00181951896497407	0.00181763265646847	0.00181347075847364	0.00180729656895394	0.00179944173475262	0.00179148806309083	0.00178435723444755	0.0017775992081002	0.00177328727646653	0.00177211200450385	0.00177328727646654	0.00177759920810019	0.00178435723444754	0.00179148806309083	0.00179944173475262	0.00180729656895393	0.00181347075847365	0.00181763265646847	0.00181951896497407	0.00181883847423347	0.00181549128388623	0.00180968303548425	0.00180195526198208	0.00179316178766187	0.00178438592596378	0.00177679731176329	0.00177147092822647
flux1:	0.663733277591975	0.00153932228761675	0.00154801187920356	0.00155314606536691	0.00155417136956371	0.00155115075899379	0.00154463460505145	0.00153551008161756	0.00152486894426836	0.00151390379085835	0.00150381778571352	0.00149572511688196	0.00149053136739736	0.00148880605845926	0.00149067983592647	0.00149580404714588	0.00150339673146207	0.00151237205610359	0.00152152238800357	0.00152970642384071	0.00153600025305218	0.00153978846470733	0.0015407964118795	0.00153906973376672	0.00153487389461676	0.00152849065216046	0.0015202988015218	0.00151188522404803	0.00150427765128576	0.00149714787071128	0.00149258334186385	0.00149129807245305	0.00149258334186385	0.00149714787071127	0.00150427765128576	0.00151188522404803	0.0015202988015218	0.00152849065216045	0.00153487389461676	0.00153906973376672	0.0015407964118795	0.00153978846470734	0.0015360002530522	0.00152970642384074	0.0015215223880036	0.00151237205610363	0.00150339673146211	0.00149580404714592	0.00149067983592651
flux1:	0.663995726495728	0.00126299579124439	0.00127153658692007	0.0012768464250762	0.00127832990982367	0.00127595815722607	0.00127016047004757	0.00126170118449796	0.00125157348461777	0.0012409129303079	0.00123091190799051	0.00122271310286501	0.00121727561014019	0.0012152316841021	0.00121677123811422	0.00122159394448125	0.00122895248612817	0.00123778203714198	0.00124688317156248	0.00125511060309386	0.00126152472781594	0.00126548376376831	0.00126667844118285	0.00126511705706899	0.00126103748461621	0.0012547217793696	0.0012465623832877	0.0012380920576978	0.00123039057957776	0.001223218462469	0.00121861536447315	0.0012172911768066	0.00121861536447316	0.00122321846246899	0.00123039057957775	0.0012380920576978	0.0012465623832877	0.0012547217793696	0.00126103748461621	0.00126511705706899	0.00126667844118286	0.00126548376376833	0.00126152472781596	0.00125511060309388	0.0012468831715625	0.00123778203714201	0.00122895248612821	0.00122159394448129	0.00121677123811426
flux1:	0.664258175399482	9.98266696525882e-4	0.00100626169817673	0.00101139840188488	0.00101308805144455	0.00101124312838014	0.00100618686272272	9.98556588055903e-4	9.8922443784428e-4	9.79230813472568e-4	9.69708114557156e-4	9.61773464128255e-4	9.56387856124511e-4	9.5420442795178e-4	9.55446386257243e-4	9.59855444219099e-4	9.66733184560664e-4	9.75068382034253e-4	9.8371595886143e-4	9.91579809415387e-4	9.97757577801868e-4	0.00100162683546366	0.00100287628217404	0.0010014922975738	9.97682360216918e-4	9.9171045210605e-4	9.83949859879242e-4	9.75820838597585e-4	9.68401547994955e-4	9.61511152974806e-4	9.57079475656787e-4	9.55785889101719e-4	9.5707947565679e-4	9.61511152974798e-4	9.68401547994954e-4	9.75820838597588e-4	9.8394985987924e-4	9.91710452106047e-4	9.97682360216919e-4	0.00100149229757379	0.00100287628217404	0.00100162683546367	9.97757577801884e-4	9.91579809415407e-4	9.83715958861456e-4	9.75068382034283e-4	9.66733184560696e-4	9.59855444219133e-4	9.5544638625728e-4
flux1:	0.664520624303235	7.51480846972231e-4	7.58553997028706e-4	7.6318888136407e-4	7.64847770113142e-4	7.63414547206786e-4	7.59119572665639e-4	7.5246870119372e-4	7.44191591077903e-4	7.3519755586883e-4	7.26512847763163e-4	7.1917855621638e-4	7.14109718302979e-4	7.11942003173996e-4	7.12908714189777e-4	7.16788950234377e-4	7.22947624340417e-4	7.30458321050688e-4	7.38273648332595e-4	7.45395998573982e-4	7.51008870280376e-4	7.5455072975152e-4	7.55737429566108e-4	7.54546720066836e-4	7.5115231281724e-4	7.45782858465765e-4	7.38762513436486e-4	7.31344409835131e-4	7.24554658941214e-4	7.18246434401129e-4	7.14180257037852e-4	7.12981152061662e-4	7.14180257037853e-4	7.18246434401121e-4	7.24554658941212e-4	7.31344409835134e-4	7.38762513436483e-4	7.45782858465762e-4	7.51152312817238e-4	7.54546720066833e-4	7.55737429566111e-4	7.5455072975153e-4	7.51008870280391e-4	7.45395998573999e-4	7.38273648332616e-4	7.30458321050715e-4	7.22947624340446e-4	7.16788950234408e-4	7.12908714189812e-4
flux1:	0.664783073206988	5.2949249467375e-4	5.35302409158139e-4	5.39135538911526e-4	5.40543639125209e-4	5.39408091130539e-4	5.35878078123071e-4	5.30324449207598e-4	5.23316082603395e-4	5.15600077617168e-4	5.08056264252468e-4	5.01605526217133e-4	4.97075086877216e-4	4.95049772980403e-4	4.95753084033794e-4	4.98997962268791e-4	5.04225766782938e-4	5.10622442929486e-4	5.17276048959505e-4	5.23330028345702e-4	5.28095299573884e-4	5.31106417485315e-4	5.32130796152776e-4	5.31148297446293e-4	5.28295490221844e-4	5.23750963228883e-4	5.17764721136061e-4	5.11374871652065e-4	5.05511113278022e-4	5.00043586275427e-4	4.9650923973653e-4	4.95458812390118e-4	4.96509239736531e-4	5.00043586275419e-4	5.05511113278019e-4	5.11374871652067e-4	5.17764721136057e-4	5.23750963228879e-4	5.28295490221842e-4	5.31148297446289e-4	5.32130796152778e-4	5.31106417485323e-4	5.28095299573896e-4	5.23330028345718e-4	5.17276048959524e-4	5.10622442929507e-4	5.04225766782964e-4	4.98997962268818e-4	4.95753084033823e-4
flux1:	0.665045522110741	3.39509615981669e-4	3.43759082933545e-4	3.4652327594839e-4	3.47474751610375e-4	3.4651428397126e-4	3.43720746836454e-4	3.39328916104801e-4	3.33733843692629e-4	3.27496600628286e-4	3.21318785466975e-4	3.15965539144821e-4	3.12142213042631e-4	3.10355426085001e-4	3.1080239452849e-4	3.13326671190305e-4	3.17456228817596e-4	3.22511006980511e-4	3.27744100526031e-4	3.32473159708048e-4	3.36168700751518e-4	3.38488424949574e-4	3.39269915270036e-4	3.38503180835703e-4	3.36284965649526e-4	3.32732995555802e-4	3.28005030486209e-4	3.22885711873276e-4	3.18172630537981e-4	3.13745219407991e-4	3.1087025065453e-4	3.10009266576729e-4	3.1087025065453e-4	3.13745219407985e-4	3.18172630537978e-4	3.22885711873276e-4	3.28005030486205e-4	3.32732995555798e-4	3.36284965649523e-4	3.385031808357e-4	3.39269915270036e-4	3.38488424949581e-4	3.36168700751528e-4	3.3247315970806e-4	3.27744100526045e-4	3.22511006980528e-4	3.17456228817616e-4	3.13326671190328e-4	3.10802394528514e-4
flux1:	0.665307971014495	1.88873133285737e-4	1.91313246059983e-4	1.9277292107037e-4	1.93069088722417e-4	1.92139842279495e-4	1.90004774194149e-4	1.86765573425461e-4	1.82637683304807e-4	1.77981827091449e-4	1.73300133820642e-4	1.6917687787805e-4	1.66170509177368e-4	1.64688605409717e-4	1.64888785065651e-4	1.666412794294e-4	1.6956625623877e-4	1.73131299701167e-4	1.76773707115375e-4	1.80006939140511e-4	1.82482077564944e-4	1.83997601437602e-4	1.8447344269776e-4	1.83915180957932e-4	1.82378511325239e-4	1.79914700605431e-4	1.76579768133396e-4	1.72878257156898e-4	1.69450812496572e-4	1.6618906928828e-4	1.6405284613966e-4	1.63405481811583e-4	1.6405284613966e-4	1.66189069288275e-4	1.69450812496569e-4	1.72878257156897e-4	1.76579768133392e-4	1.79914700605426e-4	1.82378511325236e-4	1.83915180957928e-4	1.84473442697759e-4	1.83997601437606e-4	1.8248207756495e-4	1.80006939140519e-4	1.76773707115386e-4	1.7313129970118e-4	1.69566256238785e-4	1.66641279429417e-4	1.64888785065671e-4
flux1:	0.665570419918248	8.47703061105774e-5	8.51986072769751e-5	8.51435483133988e-5	8.45822872219875e-5	8.35048437019691e-5	8.18838655852531e-5	7.96964831844747e-5	7.69816661583244e-5	7.38966006796842e-5	7.07347155779823e-5	6.78857777796233e-5	6.57459051593117e-5	6.46093255587974e-5	6.45833184361071e-5	6.55590541649517e-5	6.72484009306936e-5	6.92705640083878e-5	7.12540952151479e-5	7.2916811361065e-5	7.40989570930339e-5	7.47472890336279e-5	7.4869648186433e-5	7.44903132135219e-5	7.36249184163747e-5	7.22589098165282e-5	7.03468804271736e-5	6.81002262286647e-5	6.59902664174744e-5	6.39348702960158e-5	6.25616649329895e-5	6.21332215594065e-5	6.25616649329894e-5	6.39348702960129e-5	6.59902664174722e-5	6.81002262286633e-5	7.03468804271697e-5	7.22589098165241e-5	7.36249184163714e-5	7.4490313213518e-5	7.48696481864315e-5	7.47472890336291e-5	7.40989570930365e-5	7.29168113610689e-5	7.12540952151534e-5	6.9270564008395e-5	6.72484009307026e-5	6.55590541649625e-5	6.45833184361203e-5
flux1:	0.665832868822001	3.38912420227002e-5	3.21439694793348e-5	3.03787905548627e-5	2.8741828820614e-5	2.72872670919661e-5	2.59555920677658e-5	2.46146257366811e-5	2.31400099421984e-5	2.14942332996795e-5	1.97654142945705e-5	1.81469137803336e-5	1.68665548652092e-5	1.60969154083033e-5	1.58859194382426e-5	1.61370472013075e-5	1.66461094278627e-5	1.71770827736044e-5	1.7543723902321e-5	1.76629685169776e-5	1.75600460370764e-5	1.73272886835325e-5	1.7059627450672e-5	1.68013707024087e-5	1.65319506971439e-5	1.6178538259834e-5	1.56050546554344e-5	1.47313202904295e-5	1.38602844799921e-5	1.29609852491156e-5	1.23162883986085e-5	1.20920316079942e-5	1.23162883986083e-5	1.29609852491148e-5	1.38602844799911e-5	1.47313202904275e-5	1.56050546554316e-5	1.61785382598307e-5	1.65319506971406e-5	1.68013707024053e-5	1.70596274506696e-5	1.73272886835313e-5	1.75600460370758e-5	1.76629685169775e-5	1.75437239023213e-5	1.71770827736058e-5	1.66461094278655e-5	1.61370472013119e-5	1.58859194382489e-5
flux1:	0.666095317725754	4.20470695059931e-5	3.79864730407962e-5	3.43173422341955e-5	3.13574579263567e-5	2.92361209553446e-5	2.78798296161268e-5	2.7069752281383e-5	2.65417213538895e-5	2.60844194068141e-5	2.55963632879538e-5	2.50837627174812e-5	2.46088358784163e-5	2.42192605633985e-5	2.38953154011203e-5	2.35403462733184e-5	2.30183409397793e-5	2.22198920806922e-5	2.11246393829434e-5	1.98297528958211e-5	1.85288865616732e-5	1.74476120189986e-5	1.67613935186417e-5	1.65347149223577e-5	1.67180158419031e-5	1.71948705469016e-5	1.77596792476235e-5	1.80570680964237e-5	1.82359631778957e-5	1.83514005020505e-5	1.83420366553836e-5	1.82873508083365e-5	1.83420366553834e-5	1.83514005020521e-5	1.82359631778959e-5	1.80570680964217e-5	1.77596792476223e-5	1.71948705469001e-5	1.67180158419005e-5	1.65347149223554e-5	1.67613935186393e-5	1.74476120189952e-5	1.85288865616695e-5	1.9829752895817e-5	2.11246393829388e-5	2.22198920806878e-5	2.3018340939776e-5	2.35403462733163e-5	2.38953154011201e-5
flux1:	0.666357766629508	1.13777374354334e-4	1.0727600856346e-4	1.01496926758066e-4	9.6927584862927e-5	9.37831209480254e-5	9.19981752178339e-5	9.12973517910795e-5	9.13100786858123e-5	9.16832569656146e-5	9.21525985053788e-5	9.25561693885987e-5	9.28005047514516e-5	9.28088922457039e-5	9.24853806571747e-5	9.17162834812005e-5	9.04098068647282e-5	8.85539813622588e-5	8.62624390851241e-5	8.37810689207661e-5	8.14441835383297e-5	7.95897860713574e-5	7.84625591222016e-5	7.8146779770773e-5	7.85746845730016e-5	7.96077818776997e-5	8.10017353780454e-5	8.21564508696146e-5	8.30937646533284e-5	8.39976695134511e-5	8.44760118778442e-5	8.45379631996443e-5	8.44760118778443e-5	8.39976695134558e-5	8.30937646533307e-5	8.21564508696131e-5	8.10017353780461e-5	7.96077818777004e-5	7.85746845730005e-5	7.81467797707726e-5	7.84625591221995e-5	7.95897860713525e-5	8.14441835383227e-5	8.37810689207579e-5	8.62624390851146e-5	8.85539813622497e-5	9.04098068647191e-5	9.17162834811923e-5	9.24853806571677e-5
flux1:	0.666620215533261	2.51981438116247e-4	2.42906191866583e-4	2.34787686865905e-4	2.28277872992805e-4	2.23689026729085e-4	2.20990062990272e-4	2.19885825962688e-4	2.19941258670489e-4	2.20702796813381e-4	2.21779143916286e-4	2.22866882190986e-4	2.23732130554823e-4	2.24176582089167e-4	2.24018272036718e-4	2.23104891760653e-4	2.21357165785347e-4	2.18821443058379e-4	2.15702459182144e-4	2.12352528067116e-4	2.09209538045828e-4	2.0669631529595e-4	2.05111918489298e-4	2.04560133503614e-4	2.04969291035155e-4	2.06206408489279e-4	2.08027363062417e-4	2.09630293986913e-4	2.10947830545015e-4	2.12341580593703e-4	2.13113822371441e-4	2.13224107330651e-4	2.13113822371441e-4	2.1234158059371e-4	2.1094783054502e-4	2.09630293986914e-4	2.08027363062422e-4	2.06206408489283e-4	2.04969291035157e-4	2.04560133503617e-4	2.05111918489298e-4	2.06696315295945e-4	2.09209538045819e-4	2.12352528067105e-4	2.1570245918213e-4	2.18821443058365e-4	2.21357165785333e-4	2.2310489176064e-4	2.24018272036705e-4
flux1:	0.666882664437014	4.57611164689524e-4	4.45810387879341e-4	4.35093739228685e-4	4.262706460944e-4	4.19762830499508e-4	4.15603040099844e-4	4.13518384623981e-4	4.13057545706115e-4	4.13714449225039e-4	4.15012800071412e-4	4.16539393660697e-4	4.17938379903647e-4	4.18893452089484e-4	4.19124997300497e-4	4.18416054419088e-4	4.16661546363291e-4	4.13918936382515e-4	4.10432542150257e-4	4.06610612931162e-4	4.02950688483122e-4	3.99928066933074e-4	3.97879193032143e-4	3.96927701571023e-4	3.97015422880932e-4	3.98047193492937e-4	3.9982411582229e-4	4.01395568810364e-4	4.0265142860165e-4	4.04182330598414e-4	4.05020390042521e-4	4.05099515927465e-4	4.05020390042522e-4	4.04182330598425e-4	4.02651428601658e-4	4.01395568810367e-4	3.998241158223e-4	3.98047193492946e-4	3.97015422880937e-4	3.9692770157103e-4	3.97879193032145e-4	3.99928066933068e-4	4.02950688483112e-4	4.0661061293115e-4	4.10432542150241e-4	4.13918936382498e-4	4.16661546363273e-4	4.18416054419068e-4	4.19124997300479e-4
flux1:	0.667145113340768	7.29462280145875e-4	7.1475954912507e-4	7.01159481183043e-4	6.89621181240466e-4	6.80689038790379e-4	6.74491387329338e-4	6.70822640527781e-4	6.69266837585191e-4	6.69316725404621e-4	6.70455981285203e-4	6.72195460377809e-4	6.74076752097424e-4	6.75668626254169e-4	6.76580058808676e-4	6.76499756689466e-4	6.75253672284863e-4	6.72857642352623e-4	6.69538440770112e-4	6.65704717189479e-4	6.61865794777732e-4	6.58514646644704e-4	6.56007385792456e-4	6.54488833177532e-4	6.53934113507382e-4	6.54321187107668e-4	6.55544842116439e-4	6.56565661895705e-4	6.57282829356793e-4	6.58566909406695e-4	6.59223173812874e-4	6.59185592282333e-4	6.59223173812876e-4	6.58566909406712e-4	6.57282829356805e-4	6.56565661895712e-4	6.55544842116453e-4	6.54321187107683e-4	6.53934113507392e-4	6.54488833177543e-4	6.5600738579246e-4	6.58514646644701e-4	6.61865794777723e-4	6.65704717189465e-4	6.69538440770094e-4	6.72857642352605e-4	6.75253672284841e-4	6.76499756689446e-4	6.76580058808653e-4
flux1:	0.667407562244521	0.00106409402735345	0.00104629172484599	0.00102950982275278	0.0010148491014458	0.00100299009089395	9.94188823597221e-4	9.88352290352501e-4	9.85151515877314e-4	9.84129169045126e-4	9.8477340444534e-4	9.86552248281834e-4	9.88923060043499e-4	9.91341264770712e-4	9.93288723101858e-4	9.94327818677979e-4	9.94169861290082e-4	9.92733881473401e-4	9.90169882838583e-4	9.86829848597613e-4	9.83186195975295e-4	9.79714704566446e-4	9.76774064715565e-4	9.74532800907442e-4	9.7302051678056e-4	9.7232453540328e-4	9.7248229092636e-4	9.72428938487721e-4	9.72127285073007e-4	9.7277485913518e-4	9.72998656260941e-4	9.72758464244847e-4	9.72998656260944e-4	9.72774859135201e-4	9.72127285073024e-4	9.72428938487732e-4	9.72482290926382e-4	9.72324535403301e-4	9.73020516780577e-4	9.74532800907462e-4	9.76774064715576e-4	9.79714704566447e-4	9.83186195975288e-4	9.86829848597602e-4	9.90169882838569e-4	9.92733881473382e-4	9.94169861290065e-4	9.94327818677959e-4	9.93288723101836e-4
flux1:	0.667670011148274	0.00145589652187068	0.0014347914442793	0.0014145413619707	0.00139638054402888	0.00138113816886026	0.00136922813004992	0.0013607123755408	0.00135539697355735	0.0013529217570352	0.00135282010898655	0.00135454700270011	0.00135749118063825	0.00136099430152398	0.00136439416265543	0.00136709435788939	0.00136864617164945	0.00136881766671502	0.00136762450218294	0.00136530703881544	0.00136225441376394	0.00135889256288359	0.00135556748612531	0.00135247508908802	0.00134972081763489	0.00134753629409116	0.00134614797912891	0.00134452859700002	0.00134275765708636	0.00134239960530227	0.00134195407610255	0.00134143082736926	0.00134195407610256	0.0013423996053023	0.00134275765708638	0.00134452859700004	0.00134614797912894	0.00134753629409119	0.00134972081763492	0.00135247508908805	0.00135556748612533	0.00135889256288359	0.00136225441376394	0.00136530703881543	0.00136762450218293	0.001368817666715	0.00136864617164943	0.00136709435788936	0.0013643941626554
flux1:	0.667932460052027	0.0018973103518202	0.0018727220452387	0.00184876598008477	0.00182680098683897	0.00180781476885788	0.00179240470567827	0.00178082398796341	0.00177305476489792	0.00176887409544564	0.00176789474897093	0.00176958302620961	0.00177327088609539	0.00177818386012202	0.00178349868897677	0.00178842947138894	0.00179232543687497	0.00179475412630663	0.00179554468289835	0.0017947765268879	0.00179271439729225	0.0017897060087127	0.00178607218898347	0.00178204084903051	0.00177781348765408	0.00177379740990513	0.00177044891345775	0.00176683719300389	0.001763206902822	0.0017615194412871	0.0017601974117887	0.00175932155886849	0.00176019741178871	0.00176151944128714	0.00176320690282203	0.00176683719300391	0.00177044891345779	0.00177379740990517	0.00177781348765412	0.00178204084903054	0.0017860721889835	0.00178970600871271	0.00179271439729225	0.0017947765268879	0.00179554468289834	0.00179475412630662	0.00179232543687495	0.00178842947138892	0.00178349868897675
flux1:	0.668194908955781	0.00237918671070696	0.00235099733446693	0.00232319142373382	0.00229724165274136	0.00227429955558285	0.00225516447950595	0.00224030807971594	0.00222991960466421	0.00222394351722359	0.00222209741272077	0.00222387658195796	0.00222856388492558	0.00223526507181887	0.00224298041860333	0.00225070807091629	0.00225755965110163	0.0022628607042955	0.00226621058062246	0.00226748725321976	0.00226679775258103	0.00226438915704238	0.00226054810361614	0.00225553970066503	0.00224967921081821	0.00224357535376249	0.00223794681772817	0.00223201065221046	0.00222621740236862	0.00222294326796679	0.00222058080022004	0.0022192983165304	0.00222058080022005	0.00222294326796683	0.00222621740236865	0.00223201065221049	0.00223794681772821	0.00224357535376254	0.00224967921081825	0.00225553970066509	0.00226054810361618	0.0022643891570424	0.00226679775258105	0.00226748725321977	0.00226621058062246	0.00226286070429549	0.00225755965110162	0.00225070807091627	0.00224298041860331
flux1:	0.668457357859534	0.00289126055996567	0.00285946303704397	0.0028278075432192	0.0027978667079087	0.00277095465379624	0.00274808169128577	0.00272995366205526	0.00271698565693053	0.00270930800292716	0.00270675862524254	0.00270887228372209	0.00271488663168678	0.00272378387173408	0.00273437592672058	0.00274542532449911	0.00275577995691041	0.00276449308573259	0.00277090287276585	0.00277465675514172	0.00277568055056759	0.00277410547382588	0.00277017877794717	0.00276420802747231	0.0027566362024931	0.00274829172438826	0.00274017777315979	0.00273170023426001	0.00272354607325278	0.00271851040943052	0.00271499694987871	0.0027132727648994	0.00271499694987872	0.00271851040943056	0.00272354607325282	0.00273170023426005	0.00274017777315985	0.00274829172438832	0.00275663620249316	0.00276420802747237	0.00277017877794722	0.00277410547382592	0.00277568055056762	0.00277465675514174	0.00277090287276586	0.00276449308573259	0.00275577995691042	0.00274542532449911	0.00273437592672057
flux1:	0.668719806763287	0.00342269628393143	0.00338744563737435	0.00335213432385545	0.00331841638409959	0.00328775898935758	0.00326138111900849	0.0032402253830235	0.00322493789360334	0.00321584078896666	0.00321289768076701	0.00321568650588684	0.00322340084097344	0.00323489705724751	0.00324879241777801	0.00326360335102579	0.00327789986815826	0.00329044635139674	0.00330030253291817	0.00330686950715955	0.00330987950266452	0.00330934052615858	0.00330545912117117	0.00329859005971546	0.00328931316340424	0.00327868603447332	0.00326800643438147	0.00325689749126413	0.00324630107979767	0.00323942089463544	0.00323470530791632	0.00323252531541118	0.00323470530791634	0.0032394208946355	0.00324630107979772	0.00325689749126418	0.00326800643438154	0.0032786860344734	0.00328931316340431	0.00329859005971554	0.00330545912117123	0.00330934052615863	0.00330987950266456	0.00330686950715958	0.00330030253291819	0.00329044635139676	0.00327789986815827	0.0032636033510258	0.00324879241777801
flux1:	0.66898225566704	0.00396265695317913	0.00392431837470032	0.003885780608581	0.00384875458083667	0.00381484141262041	0.00378545414307883	0.00376176094087422	0.00374463036515829	0.00373457010483438	0.0037316654530437	0.00373553567609875	0.00374533021094843	0.00375978062521416	0.00377731077748817	0.00379619171045205	0.00381471529735621	0.00383135584375732	0.00384489295697036	0.00385447986505462	0.00385965452828752	0.00386030241951944	0.00385659165049608	0.00384892784734494	0.00383803115503433	0.00382518818006439	0.00381198850899504	0.00379828700450283	0.00378528586225529	0.00377657265176317	0.00377066488292824	0.00376803643780446	0.00377066488292826	0.00377657265176322	0.00378528586225535	0.00379828700450288	0.00381198850899512	0.00382518818006448	0.00383803115503442	0.00384892784734503	0.00385659165049616	0.00386030241951951	0.00385965452828758	0.00385447986505466	0.0038448929569704	0.00383135584375735	0.00381471529735623	0.00379619171045208	0.00377731077748819
flux1:	0.669244704570794	0.00450084592526374	0.00446003255645948	0.00441896162379717	0.00437936952020614	0.0043429621112767	0.00431131949219219	0.00428581082606829	0.00426750572609776	0.00425708032240562	0.00425472989362517	0.00426010948621602	0.00427232505014134	0.00428998953410645	0.00431134388889843	0.00433442710964592	0.00435726768433523	0.0043780648112874	0.00439533223381398	0.00440798814863842	0.00441538705921501	0.00441730018152867	0.00441386253577116	0.00440553256738818	0.00439316807775314	0.00437827455011226	0.0043627177095139	0.00434658426366027	0.00433132884179525	0.00432088473310871	0.00431385332042377	0.00431080430314533	0.00431385332042379	0.00432088473310877	0.00433132884179532	0.00434658426366033	0.00436271770951399	0.00437827455011236	0.00439316807775324	0.00440553256738829	0.00441386253577125	0.00441730018152875	0.00441538705921507	0.00440798814863848	0.00439533223381404	0.00437806481128744	0.00435726768433528	0.00433442710964595	0.00431134388889846
flux1:	0.669507153474547	0.00502797347550075	0.00498556727976625	0.00494292926219698	0.00490178269731426	0.00486389920050618	0.0048309874658246	0.00480458124892336	0.00478591897874872	0.00477581952742154	0.00477457112544554	0.00478185760956634	0.0047967448191225	0.0048177400569298	0.00484292227841556	0.00487012507459897	0.00489714350371297	0.00492193254525687	0.00494276969173719	0.00495836445675578	0.00496790923483919	0.00497107593904521	0.0049679741265237	0.00495911482288633	0.00494548448481034	0.00492878764015352	0.00491113816503288	0.00489284071943594	0.00487558173014687	0.00486359019277293	0.00485555628926122	0.00485213296504577	0.00485555628926124	0.004863590192773	0.00487558173014695	0.00489284071943601	0.00491113816503298	0.00492878764015363	0.00494548448481046	0.00495911482288645	0.00496797412652381	0.00497107593904531	0.00496790923483926	0.00495836445675585	0.00494276969173726	0.00492193254525694	0.00489714350371304	0.00487012507459903	0.00484292227841561
flux1:	0.6697696023783	0.00553611089639204	0.00549326139095759	0.00545028069175847	0.00540883370951926	0.00537071026858185	0.00533769968214979	0.00531145454029336	0.00529334182860998	0.00528429179415578	0.00528466601880751	0.00529417109818624	0.00531184071728174	0.00533609749789517	0.00536489023357792	0.00539588688425499	0.00542669345546325	0.00545506625404373	0.00547908991178795	0.00549730342218061	0.00550876733220621	0.00551307451940345	0.00551031803948254	0.00550105860790508	0.00548639612258165	0.00546820535181996	0.00544880928660579	0.00542870377257969	0.0054097748761124	0.00539648757262103	0.00538761646415482	0.00538388047622104	0.00538761646415484	0.00539648757262111	0.00540977487611248	0.00542870377257977	0.0054488092866059	0.00546820535182009	0.00548639612258177	0.00550105860790522	0.00551031803948266	0.00551307451940355	0.00550876733220631	0.0054973034221807	0.00547908991178803	0.00545506625404381	0.00542669345546333	0.00539588688425506	0.00536489023357798
flux1:	0.670032051282053	0.00601890859272362	0.00597700646244014	0.00593512650003409	0.00589482468485841	0.00585785508623782	0.0058260329197427	0.00580107773047202	0.00578444019121893	0.00577712817924166	0.00577955735174943	0.00579145425320596	0.00581183442475143	0.00583906536814272	0.00587100820184307	0.00590521709026116	0.0059391660571065	0.00597047074438592	0.00599707765610102	0.00601740281998511	0.00603041194091072	0.00603564273940096	0.00603318098864566	0.00602363119465075	0.00600818565890235	0.00598885274397892	0.0059681162137499	0.00594662519702562	0.00592642348349133	0.00591214510567593	0.00590263638823123	0.00589866128385766	0.00590263638823126	0.00591214510567601	0.00592642348349141	0.00594662519702571	0.00596811621375002	0.00598885274397905	0.00600818565890247	0.00602363119465089	0.00603318098864579	0.00603564273940107	0.00603041194091082	0.00601740281998521	0.00599707765610113	0.00597047074438602	0.00593916605710659	0.00590521709026125	0.00587100820184316
flux1:	0.670294500185807	0.00647167105620233	0.00643229649991312	0.00639311689750093	0.0063555255201273	0.00632118315118413	0.00629187286951076	0.00626932688025216	0.00625503374592745	0.00625004619275053	0.00625481772000317	0.00626909711229353	0.00629190274123051	0.00632158504245187	0.0063559695282549	0.00639255855020087	0.00642876134575504	0.00646212038104589	0.00649050699043481	0.00651226821041204	0.00652631609496783	0.00653215877525645	0.00652988308906323	0.00652012816353251	0.00650415244755563	0.00648405482903234	0.00646242427699251	0.00644001634033753	0.00641898299519236	0.0064040559170328	0.00639413349055209	0.00639000117726068	0.00639413349055212	0.00640405591703289	0.00641898299519245	0.00644001634033763	0.00646242427699263	0.00648405482903248	0.00650415244755577	0.00652012816353265	0.00652988308906337	0.00653215877525658	0.00652631609496794	0.00651226821041216	0.00649050699043493	0.006462120381046	0.00642876134575514	0.00639255855020098	0.00635596952825501
flux1:	0.67055694908956	0.00689129786575034	0.00685614653853602	0.00682134094111546	0.00678805738329	0.00675780562217874	0.00673227899282056	0.00671316950358041	0.00670196050770107	0.00669972084938705	0.00670693096602643	0.0067233705785626	0.00674808905618813	0.00677946547128492	0.00681534955297552	0.00685326132312891	0.0068906193157799	0.00692496623521752	0.00695416585081492	0.00697655329639632	0.00699102958714548	0.00699709851384637	0.00699485434521835	0.00698495823376016	0.00696870406649163	0.00694823336206411	0.00692617976198784	0.00690335184552676	0.00688195496279048	0.00686674524300051	0.00685664809751882	0.00685244556548682	0.00685664809751884	0.0068667452430006	0.00688195496279057	0.00690335184552685	0.00692617976198797	0.00694823336206425	0.00696870406649177	0.00698495823376031	0.0069948543452185	0.0069970985138465	0.00699102958714561	0.00697655329639644	0.00695416585081506	0.00692496623521763	0.00689061931578002	0.00685326132312903	0.00681534955297565
flux1:	0.670819397993313	0.00727611376588134	0.00724690593635049	0.00721812697569305	0.00719068462222344	0.00716588322783385	0.00714527298210023	0.00713045795270815	0.00712287914671002	0.00712359941521063	0.00713312221438503	0.00715127390695732	0.00717716972794826	0.00720926919543241	0.00724551136443759	0.0072835077121984	0.00732076335750587	0.00735489669876699	0.00738383240257117	0.00740595049369103	0.00742018220362772	0.00742604996047117	0.0074236588393899	0.00741367595843962	0.00739739635886307	0.00737695314585444	0.00735496143725681	0.00733222545423142	0.00731094623252574	0.00729583196969198	0.00728580641343167	0.00728162295022293	0.0072858064134317	0.00729583196969206	0.00731094623252583	0.00733222545423151	0.00735496143725693	0.00737695314585458	0.00739739635886321	0.00741367595843978	0.00742365883939005	0.00742604996047129	0.00742018220362785	0.00740595049369116	0.00738383240257131	0.00735489669876714	0.00732076335750601	0.00728350771219854	0.00724551136443772
flux1:	0.671081846897066	0.00762562063094635	0.00760400126125171	0.0075827808127084	0.00756255271095167	0.00754436836043384	0.00752958908648302	0.00751969158385245	0.00751604598279198	0.00751969550518463	0.00753117059062086	0.00755036681780958	0.00757650567865835	0.00760818291850718	0.00764349437751233	0.00768021754573278	0.00771602074666234	0.00774867162537694	0.00777622132411497	0.00779714797785524	0.00781045033391689	0.00781568840654391	0.00781297763279894	0.00780297167650941	0.00778692983543008	0.00776692428753241	0.00774548800050886	0.00772336193788491	0.00770268458702514	0.00768804696210179	0.00767834052832475	0.0076742655124602	0.00767834052832477	0.00768804696210187	0.00770268458702523	0.007723361937885	0.00774548800050898	0.00776692428753255	0.00778692983543023	0.00780297167650956	0.0078129776327991	0.00781568840654404	0.00781045033391703	0.00779714797785538	0.00777622132411511	0.00774867162537709	0.00771602074666249	0.00768021754573292	0.00764349437751247
flux1:	0.67134429580082	0.0079402086728623	0.00792764724056039	0.00791530073405449	0.00790341143736145	0.00789274018968013	0.00788442432262664	0.00787978452184378	0.00788010195675395	0.0078863960808553	0.00789923626292827	0.00791861588270525	0.00794390683448225	0.00797389827798125	0.008006909449101	0.00804095555884045	0.00807394027791538	0.00810384839709932	0.00812891677829074	0.00814776837688691	0.00815950055661627	0.00816372440573445	0.00816056089099649	0.00815062772054691	0.00813510997018721	0.00811596654778165	0.00809558630912437	0.00807458890340609	0.00805499366362876	0.00804121031638695	0.00803206715902891	0.00802818837438978	0.00803206715902893	0.00804121031638703	0.00805499366362884	0.00807458890340618	0.00809558630912449	0.00811596654778179	0.00813510997018734	0.00815062772054706	0.00816056089099664	0.00816372440573458	0.00815950055661641	0.00814776837688705	0.00812891677829088	0.00810384839709948	0.00807394027791554	0.00804095555884061	0.00800690944910116
flux1:	0.671606744704573	0.0082208634157663	0.0082185622775113	0.00821610535624417	0.00821335847714509	0.00821076667808228	0.0082092208842148	0.00820986954250908	0.008213898159393	0.00822230792954528	0.00823572640039221	0.00825427786130505	0.00827753029160366	0.00830452204106327	0.00833385825584432	0.00836385724400613	0.00839272217932097	0.00841871391626029	0.00844030499454385	0.00845630098225512	0.0084659210208877	0.00846883430357326	0.00846515787463251	0.00845544839478768	0.00844077777307491	0.00842294106323059	0.0084041246396319	0.00838477179287282	0.00836672969277665	0.00835416949559965	0.00834582672019715	0.00834222900971249	0.00834582672019716	0.00835416949559972	0.00836672969277672	0.0083847717928729	0.00840412463963202	0.0084229410632307	0.00844077777307504	0.00845544839478783	0.00846515787463264	0.00846883430357339	0.00846592102088783	0.00845630098225527	0.008440304994544	0.00841871391626045	0.00839272217932113	0.0083638572440063	0.00833385825584448
flux1:	0.671869193608326	0.00846889941813794	0.00847771839518522	0.00848580274790959	0.00849262998960985	0.00849831816071275	0.00850350330820864	0.00850915848202406	0.00851637821881383	0.00852615993219116	0.00853921453742861	0.00855583288031228	0.00857582374350855	0.00859852615210345	0.00862288648495832	0.00864758204990999	0.00867116867834777	0.00869223050009176	0.00870951411140528	0.00872203481827394	0.00872914763256998	0.00873057994843174	0.00872643097697993	0.00871716939155642	0.00870371574052993	0.00868765394515952	0.00867091488488691	0.00865371543194792	0.00863768293182039	0.00862670085581757	0.00861938499989756	0.00861614899729985	0.00861938499989758	0.00862670085581765	0.00863768293182046	0.00865371543194798	0.00867091488488701	0.00868765394515963	0.00870371574053005	0.00871716939155655	0.00872643097698005	0.00873057994843187	0.0087291476325701	0.00872203481827409	0.00870951411140543	0.00869223050009191	0.00867116867834794	0.00864758204991016	0.00862288648495849
flux1:	0.67213164251208	0.00868574282943862	0.00870614568008898	0.00872501864940034	0.00874145372951445	0.00875524558359887	0.00876678113581789	0.00877686768389119	0.00878652403442297	0.00879676585270883	0.00880841663249844	0.00882196963268392	0.00883751557660693	0.00885473859166457	0.00887297164411378	0.00889129482814515	0.00890865640680145	0.00892399728797563	0.00893636338718069	0.00894499519564058	0.00894938816088629	0.00894932112504137	0.0089448576852709	0.00893635075836116	0.00892453343159464	0.00891073604959879	0.00889658796342307	0.00888203633782975	0.00886844792172949	0.00885937861164434	0.00885330143425367	0.00885050209266991	0.00885330143425368	0.00885937861164441	0.00886844792172955	0.0088820363378298	0.00889658796342316	0.00891073604959889	0.00892453343159474	0.00893635075836128	0.00894485768527101	0.00894932112504149	0.00894938816088641	0.00894499519564071	0.00893636338718084	0.00892399728797579	0.00890865640680163	0.00889129482814533	0.00887297164411395
flux1:	0.672394091415833	0.00887277438408489	0.00890480026144681	0.00893429020472401	0.00895996848332897	0.00898132471642099	0.00899851608230039	0.00901220546103645	0.00902336012439366	0.00903304157560235	0.00904221680472209	0.00905161504198926	0.00906164393380551	0.00907236756754335	0.00908353855592555	0.00909466941127458	0.00910512555945585	0.00911422325850297	0.00912131914731362	0.00912588241924535	0.0091275442158877	0.00912612187590098	0.00912162274836417	0.00911425669455213	0.00910453681121105	0.00909350378526021	0.00908244789731975	0.00907101170616837	0.00906026883175987	0.00905341774363641	0.00904877062358162	0.00904647530505793	0.00904877062358164	0.00905341774363647	0.00906026883175992	0.00907101170616842	0.00908244789731981	0.00909350378526029	0.00910453681121114	0.00911425669455223	0.00912162274836428	0.00912612187590108	0.00912754421588781	0.00912588241924548	0.00912131914731376	0.00911422325850312	0.00910512555945602	0.00909466941127476	0.00908353855592573
flux1:	0.672656540319586	0.00903123418760521	0.00907449447761356	0.00911402122843009	0.00914820337387075	0.00917625762764212	0.00919814303658666	0.00921440927109581	0.00922600304818707	0.00923406243041562	0.00923972798852358	0.0092439936532891	0.00924761042885389	0.00925104550986145	0.00925449012344988	0.00925790329715151	0.00926107638824246	0.00926370420524984	0.00926545168630673	0.00926600878315728	0.00926512913883799	0.00926265061010463	0.00925850221577816	0.00925272548317292	0.009245586155547	0.00923780707159694	0.00923031180166817	0.00922241325449827	0.00921486880202353	0.00921050028169943	0.00920744684080064	0.00920571283578761	0.00920744684080063	0.00921050028169947	0.00921486880202358	0.0092224132544983	0.00923031180166823	0.00923780707159701	0.00924558615554707	0.00925272548317301	0.00925850221577824	0.00926265061010473	0.00926512913883809	0.00926600878315739	0.00926545168630686	0.00926370420525	0.00926107638824264	0.0092579032971517	0.00925449012345007
flux1:	0.672918989223339	0.0091621812095764	0.00921587971474569	0.00926448723507287	0.00930610323290968	0.00933971587494239	0.00936512792212156	0.00938281457414766	0.00939373719362092	0.00939914160643964	0.00940036861697426	0.00939869835036973	0.00939524096095522	0.00939087649986846	0.00938623847002841	0.00938173026789252	0.00937756179101081	0.00937379451864907	0.00937038616911869	0.00936722915618931	0.00936417938134063	0.00936107381652566	0.00935774133210448	0.00935403359506943	0.00934994845862038	0.00934587210410981	0.00934234494636175	0.00933833634736983	0.00933427471559821	0.00933259712506838	0.00933126413645206	0.00933013563021248	0.00933126413645206	0.00933259712506841	0.00933427471559824	0.00933833634736985	0.0093423449463618	0.00934587210410988	0.00934994845862043	0.00935403359506951	0.00935774133210454	0.00936107381652574	0.00936417938134072	0.00936722915618941	0.00937038616911883	0.00937379451864922	0.00937756179101099	0.0093817302678927	0.0093862384700286
flux1:	0.673181438127093	0.00926649482979579	0.00932946744088397	0.00938587415281583	0.0094335826169101	0.00947140692222966	0.00949904316918177	0.00951693567815274	0.00952609711068889	0.00952791003779802	0.00952393622551823	0.00951575410312577	0.00950483642793511	0.00949247128511939	0.00947972219421852	0.0094674184768934	0.00945616549396221	0.00944636537837251	0.00943824134623873	0.00943186124983837	0.00942715777225541	0.00942394407776018	0.00942192922996998	0.00942075906324175	0.00942015145977832	0.00942014789427203	0.00942090149285054	0.00942103639418446	0.00942065050537752	0.00942179931604304	0.00942226645353781	0.00942177112240027	0.00942226645353781	0.00942179931604308	0.00942065050537754	0.00942103639418447	0.00942090149285057	0.00942014789427206	0.00942015145977836	0.0094207590632418	0.00942192922997005	0.00942394407776025	0.00942715777225549	0.00943186124983847	0.00943824134623885	0.00944636537837265	0.00945616549396238	0.00946741847689359	0.00947972219421871
flux1:	0.673443887030846	0.00934490350813276	0.00941567248603388	0.00947833397552408	0.00953059115652501	0.00957114614646541	0.00959964307015839	0.00961654098295305	0.00962293916605915	0.00962038111020961	0.0096106621082661	0.00959565984996911	0.00957719959488478	0.00955695745613264	0.00953639878522047	0.00951674465665135	0.00949895820855614	0.00948374356771452	0.0094715522071198	0.0094625936661518	0.00945684877652825	0.00945408449977723	0.00945387451864432	0.00945565014207926	0.00945884712150286	0.00946316608637547	0.00946838189974603	0.00947278478827602	0.00947615229290314	0.00948017281727726	0.00948246226280392	0.00948260783782216	0.0094824622628039	0.00948017281727729	0.00947615229290314	0.00947278478827601	0.00946838189974603	0.00946316608637548	0.00945884712150288	0.00945565014207929	0.00945387451864436	0.00945408449977728	0.00945684877652831	0.00946259366615189	0.00947155220711991	0.00948374356771467	0.00949895820855632	0.00951674465665153	0.00953639878522066
flux1:	0.673706335934599	0.00939802643525447	0.00947486424333423	0.0095420430339406	0.00959717610234381	0.00963892064076585	0.00966692571393849	0.00968170993733882	0.00968449056344055	0.00967698906285991	0.00966123681365757	0.00963939929065167	0.00961362994992489	0.00958595773449941	0.00955820632490639	0.00953193980387382	0.00950842840039032	0.00948862887474546	0.0094731759042302	0.00946238245699401	0.009456247896587	0.00945447313145922	0.00945648675068558	0.00946150560323789	0.00946869221313316	0.00947742291610298	0.0094871169463274	0.00949575526767108	0.00950281699482037	0.0095096489821657	0.0095137162478253	0.0095144874978562	0.00951371624782529	0.00950964898216572	0.00950281699482037	0.00949575526767106	0.00948711694632739	0.00947742291610298	0.00946869221313316	0.0094615056032379	0.00945648675068559	0.00945447313145925	0.00945624789658706	0.00946238245699409	0.00947317590423031	0.0094886288747456	0.00950842840039049	0.009531939803874	0.00955820632490657
flux1:	0.673968784838352	0.00942641711068608	0.00950741526992201	0.00957725302748451	0.00963353297908166	0.00967493657978327	0.00970117417751328	0.00971286533390026	0.00971137031402693	0.00969859662370231	0.00967680295216318	0.00964841796647911	0.00961588479201091	0.00958153544616188	0.00954749434001873	0.00951560695888674	0.00948738900831325	0.00946399211268053	0.00944618365257003	0.00943433955473031	0.00942844921724786	0.00942813200234138	0.00943266900658712	0.00944107249893394	0.00945225239323142	0.00946529022591038	0.00947928575895482	0.00949194848830293	0.00950249251881986	0.0095119590831765	0.00951768655411842	0.00951904319116361	0.00951768655411841	0.00951195908317651	0.00950249251881985	0.00949194848830289	0.00947928575895481	0.00946529022591037	0.0094522523932314	0.00944107249893396	0.00943266900658714	0.0094281320023414	0.00942844921724791	0.00943433955473039	0.00944618365257013	0.00946399211268066	0.00948738900831341	0.00951560695888692	0.00954749434001892
flux1:	0.674231233742106	0.00943060210485087	0.00951374154557187	0.00958433014920438	0.00964004080320396	0.00967964774679456	0.00970297571433798	0.00971078079126378	0.00970458306257037	0.00968647376396963	0.00965891808793645	0.00962457017723611	0.0095861107582006	0.00954611191965529	0.00950692894872947	0.00947061650177633	0.00943886569400965	0.00941295938637245	0.00939374417952872	0.00938161851342845	0.00937653633042778	0.00937802576263791	0.00938522629759978	0.00939696579419562	0.00941193389433515	0.0094289593573383	0.00944687140192708	0.00946315814826826	0.00947681270784719	0.00948861592350431	0.0094958105458217	0.00949768652880928	0.00949581054582169	0.00948861592350431	0.00947681270784717	0.00946315814826821	0.00944687140192704	0.00942895935733827	0.00941193389433512	0.00939696579419561	0.00938522629759978	0.00937802576263792	0.00937653633042781	0.00938161851342852	0.00939374417952881	0.00941295938637258	0.00943886569400981	0.00947061650177651	0.00950692894872966
flux1:	0.674493682645859	0.00941111264175382	0.00949433318914721	0.00956378229942851	0.00961728306936135	0.00965376763205627	0.00967322252532109	0.00967656813388558	0.0096654915260524	0.00964225427225231	0.00960949522948813	0.00957004391246877	0.00952675445796494	0.0094823647777685	0.00943938137047813	0.00939998792880691	0.00936597527550705	0.00933869075162857	0.00931900618346768	0.00930730417093068	0.00930348227029711	0.00930697447803121	0.00931679319984656	0.00933161212039126	0.00934994392074293	0.00937041794779715	0.00939165307286065	0.00941097684680502	0.00942721451885584	0.00944093950211575	0.00944933572251399	0.00945164032981285	0.00944933572251397	0.00944093950211574	0.00942721451885582	0.00941097684680497	0.00939165307286062	0.00937041794779711	0.00934994392074289	0.00933161212039124	0.00931679319984655	0.00930697447803121	0.00930348227029713	0.00930730417093074	0.00931900618346777	0.00933869075162869	0.0093659752755072	0.00939998792880709	0.00943938137047832
flux1:	0.674756131549612	0.00936851010876853	0.00944977776376998	0.00951627756310049	0.00956605874009143	0.00959827040249187	0.00961310046915423	0.00961165205255241	0.00959577589734262	0.00956787938089402	0.00953073090887408	0.00948727438399206	0.00944046320495787	0.00939311829191614	0.00934781089758029	0.00930676886989193	0.00927180449288345	0.00924426253098592	0.00922498792164937	0.00921431297609597	0.00921206362938728	0.00921758402409773	0.00922978234083693	0.00924721740892875	0.00926827768052907	0.00929145580309558	0.00931522947298881	0.00933683485504897	0.00935498947456984	0.00937011792692129	0.00937938647132194	0.0093820073382599	0.00937938647132192	0.00937011792692127	0.00935498947456981	0.0093368348550489	0.00931522947298877	0.00929145580309554	0.00926827768052901	0.00924721740892872	0.00922978234083691	0.00921758402409772	0.00921206362938729	0.00921431297609601	0.00922498792164945	0.00924426253098602	0.0092718044928836	0.0093067688698921	0.00934781089758047
flux1:	0.675018580453365	0.00930340853196038	0.0093807798641753	0.00944265833751701	0.0094873883683284	0.00951438666709914	0.0095240724753455	0.00951773967322486	0.00949738870169653	0.00946553775025068	0.0094250308848619	0.00937885678819957	0.00932998688173532	0.00928123700919442	0.00923515344089164	0.00919392205926364	0.00915929909729222	0.00913256223032175	0.00911448150933419	0.00910530990960688	0.00910479287937327	0.00911219600127232	0.00912635342294733	0.00914575579327497	0.0091687271622637	0.00919369277772247	0.00921906428420209	0.00924206098388842	0.00926135714250197	0.00927729026833876	0.00928705269195269	0.00928986078981982	0.00928705269195266	0.00927729026833875	0.00926135714250193	0.00924206098388835	0.00921906428420205	0.00919369277772241	0.00916872716226364	0.00914575579327493	0.0091263534229473	0.00911219600127229	0.00910479287937327	0.00910530990960692	0.00911448150933425	0.00913256223032184	0.00915929909729237	0.00919392205926381	0.00923515344089182
flux1:	0.675281029357119	0.00921649726459943	0.00928818040514002	0.00934395478187469	0.00938251938221521	0.00940359854258161	0.00940786175321117	0.00939679081177265	0.00937251163094906	0.00933760910105082	0.00929494148939984	0.00924746695029062	0.00919809006466643	0.00914953203842875	0.00910422502750189	0.00906422932087053	0.00903117167305714	0.00900620346731529	0.0089899780005541	0.00898264640902625	0.00898387136732812	0.00899285747596409	0.00900840076709976	0.00902897536138316	0.009052904843658	0.00907861954909903	0.00910454251866211	0.00912795245763779	0.00914754602457979	0.00916363560299153	0.00917348384502205	0.00917634014276163	0.00917348384502202	0.00916363560299152	0.00914754602457976	0.00912795245763771	0.00910454251866205	0.00907861954909896	0.00905290484365792	0.00902897536138311	0.00900840076709971	0.00899285747596407	0.00898387136732813	0.00898264640902628	0.00898997800055416	0.00900620346731539	0.00903117167305729	0.0090642293208707	0.00910422502750207
flux1:	0.675543478260872	0.00910856586874895	0.00917297729853109	0.00922139911857052	0.00925293206977806	0.00926763574410874	0.00926643688617953	0.00925099152571472	0.00922351760987429	0.00918661546505324	0.00914309131637868	0.00909579522607645	0.00904748034271335	0.00900068630493399	0.00895764669835467	0.00892021887181535	0.00888983403774414	0.00886746596914119	0.00885361719287858	0.00884832181650089	0.00885116380828842	0.00886130944780795	0.00887755619577758	0.00889841541017708	0.00892227480949635	0.00894764166468699	0.00897302617935448	0.00899584052741007	0.0090148671882326	0.00903045253425195	0.00903997206578107	0.00904273539828275	0.00903997206578103	0.00903045253425194	0.00901486718823254	0.00899584052740999	0.00897302617935441	0.00894764166468692	0.00892227480949626	0.00889841541017701	0.00887755619577753	0.00886130944780793	0.00885116380828842	0.00884832181650091	0.00885361719287864	0.00886746596914129	0.00888983403774427	0.0089202188718155	0.00895764669835484
flux1:	0.675805927164625	0.0089805309985251	0.009036346714794	0.0090764395498603	0.00910034480283118	0.00910847123481616	0.00910199755104452	0.00908273009733857	0.00905293777490971	0.0090151803817423	0.00897214427207499	0.00892649535464263	0.0088807551175146	0.00883720151775537	0.00879779381741634	0.00876411899453711	0.00873735705342529	0.00871826298463586	0.00870716374346896	0.0087039689233114	0.00870819360839683	0.00871899195097299	0.00873520360112833	0.00875542990816646	0.00877818433101598	0.00880211831132037	0.00882589919425904	0.00884714047766781	0.0088647682128926	0.00887921595924185	0.0088880106161404	0.00889054611520296	0.00888801061614038	0.00887921595924182	0.00886476821289255	0.00884714047766774	0.00882589919425896	0.00880211831132029	0.0087781843310159	0.0087554299081664	0.00873520360112828	0.00871899195097296	0.00870819360839682	0.00870396892331143	0.00870716374346901	0.00871826298463595	0.0087373570534254	0.00876411899453725	0.0087977938174165
flux1:	0.676068376068379	0.00883346275545945	0.00887966169381968	0.00891075005062881	0.00892671447271068	0.00892831233416627	0.00891695689100683	0.00889457178010763	0.00886343013780277	0.00882599334796605	0.00878476187436915	0.00874214672630285	0.00870036587718047	0.00866136627870669	0.00862676953284237	0.00859783797739103	0.00857545773943161	0.00856013581650821	0.00855200894471912	0.00855086244149719	0.00855615718964973	0.00856706318651237	0.00858250173771074	0.00860121279999768	0.00862189062354271	0.00864338963303043	0.00866459462335857	0.00868337829590751	0.00869885912035843	0.00871160230242742	0.00871931861857815	0.00872150596871583	0.00871931861857811	0.0087116023024274	0.00869885912035839	0.00868337829590743	0.00866459462335849	0.00864338963303035	0.00862189062354261	0.0086012127999976	0.00858250173771067	0.00856706318651233	0.00855615718964971	0.0085508624414972	0.00855200894471916	0.00856013581650829	0.00857545773943173	0.00859783797739119	0.00862676953284253
flux1:	0.676330824972132	0.00866860619549822	0.00870450324300157	0.00872623081783103	0.00873422673990983	0.00872958187148658	0.00871391525174623	0.00868922724978693	0.00865774518497602	0.00862177512569591	0.00858357077525662	0.00854522639845061	0.00850859660211589	0.00847524226950464	0.00844639954733468	0.00842296764098191	0.00840551110479172	0.0083942729388069	0.00838919562626282	0.00838994783546235	0.00839595469025068	0.00840642998559519	0.00842041245869157	0.00843682229039747	0.00845457984287502	0.00847278958844839	0.00849060106963191	0.00850619088644363	0.0085189071311048	0.00852948003012435	0.00853582887024683	0.00853756964541377	0.00853582887024682	0.00852948003012432	0.00851890713110474	0.00850619088644354	0.00849060106963183	0.0084727895884483	0.00845457984287492	0.00843682229039739	0.0084204124586915	0.00840642998559515	0.00839595469025066	0.00838994783546236	0.00838919562626287	0.00839427293880697	0.00840551110479184	0.00842296764098205	0.00844639954733483
flux1:	0.676593273875885	0.00848739295027982	0.00851265873174059	0.00852499415827328	0.00852527094733941	0.00851488436486096	0.00849562042065857	0.00846951006059889	0.00843868385031937	0.0084052394453445	0.00837113110028462	0.00833808646869782	0.00830755189872192	0.00828066408763079	0.00825824375345718	0.00824080602564669	0.00822858235368625	0.00822154951033062	0.00821946224708187	0.00822188693563453	0.00822823392789662	0.00823778705610672	0.00824973249745565	0.00826320291992602	0.00827737787480265	0.0082916446422227	0.00830544929111455	0.00831730145469082	0.00832680239972422	0.00833486799556241	0.00833964153423459	0.00834086495440849	0.00833964153423456	0.00833486799556239	0.00832680239972417	0.00831730145469074	0.00830544929111447	0.00829164464222261	0.00827737787480256	0.00826320291992595	0.0082497324974556	0.00823778705610667	0.00822823392789659	0.00822188693563453	0.0082194622470819	0.00822154951033069	0.00822858235368635	0.00824080602564682	0.00825824375345733
flux1:	0.676855722779638	0.00829143851200838	0.00830610350706466	0.00830933214540701	0.0083023964107565	0.00828695425041843	0.00826491159594748	0.00823828039952618	0.00820904507570893	0.00817904810101023	0.0081499022658766	0.00812293304853675	0.00809915064976786	0.00807924808077628	0.00806361971497707	0.00805239397529405	0.00804547412306785	0.00804258207422666	0.00804330133105029	0.00804711609273301	0.00805344422607484	0.00806166266849934	0.00807112768329949	0.00808120568047755	0.00809135459082845	0.00810126138759479	0.0081106834643789	0.00811847572554899	0.00812450140853501	0.00812986905785625	0.00813295162736233	0.00813361823431032	0.00813295162736231	0.00812986905785623	0.00812450140853498	0.00811847572554891	0.00811068346437882	0.00810126138759471	0.00809135459082836	0.00808120568047747	0.00807112768329943	0.00806166266849929	0.00805344422607481	0.00804711609273301	0.00804330133105032	0.00804258207422673	0.00804547412306794	0.00805239397529416	0.0080636197149772
flux1:	0.677118171683392	0.00808252251929351	0.00808696399527957	0.00808166515089609	0.00806824987451543	0.00804858641659369	0.00802464755161921	0.0079983755439286	0.00797156303670975	0.00794575894862206	0.00792220502866713	0.00790180470947055	0.00788512212264273	0.00787240622462221	0.00786363325979668	0.00785856029861139	0.00785678311000306	0.0078577927900531	0.00786102692526287	0.00786591224033894	0.00787189650325465	0.00787846852330865	0.00788516893259217	0.00789160729603824	0.00789752458051671	0.00790290800376659	0.00790782380854542	0.0079114673283674	0.00791395771286451	0.00791658969421809	0.0079179616628739	0.00791806463028156	0.00791796166287388	0.00791658969421807	0.00791395771286446	0.00791146732836732	0.00790782380854535	0.00790290800376652	0.00789752458051663	0.00789160729603818	0.0078851689325921	0.00787846852330861	0.00787189650325462	0.00786591224033893	0.00786102692526289	0.00785779279005316	0.00785678311000315	0.0078585602986115	0.0078636332597968
flux1:	0.677380620587145	0.00786255197955867	0.00785746360480841	0.00784447373971057	0.00782549750891942	0.00780255296237805	0.00777762308186103	0.007752530886017	0.00772883731422491	0.00770776918972552	0.00769018100654111	0.00767655034108463	0.00766700311693934	0.00766136231375764	0.00765921229105574	0.00765997069281053	0.00766296067315903	0.0076674775620956	0.0076728456408486	0.00767846204906535	0.00768382584462544	0.00768855142882305	0.00769236936179578	0.00769512995917839	0.00769684772372897	0.00769779500629271	0.00769832803485063	0.00769796162404919	0.00769705083491743	0.00769705755094512	0.0076967921094635	0.00769635614493086	0.00769679210946348	0.00769705755094509	0.00769705083491739	0.00769796162404912	0.00769832803485056	0.00769779500629264	0.00769684772372889	0.00769512995917833	0.00769236936179572	0.007688551428823	0.00768382584462541	0.00767846204906534	0.00767284564084862	0.00766747756209565	0.00766296067315911	0.00765997069281062	0.00765921229105587
flux1:	0.677643069490898	0.0076335101970185	0.00761985582702133	0.00760021964842644	0.007576738110084	0.00755151334907942	0.00752648094782584	0.00750329835261154	0.00748326203345528	0.00746725880438283	0.00745575310954085	0.00744880826614348	0.00744613634504847	0.00744716906197652	0.00745114097741747	0.00745717641556744	0.00746437255998455	0.00747187278310586	0.00747892600102915	0.00748492935078427	0.00748945262024573	0.00749224412802531	0.00749322146173823	0.00749246230396171	0.00749023236744386	0.00748706007480188	0.00748355835047051	0.00747952646393199	0.00747552327922612	0.00747314802831156	0.00747140146164349	0.00747047949540127	0.00747140146164347	0.00747314802831154	0.00747552327922608	0.00747952646393192	0.00748355835047046	0.0074870600748018	0.00749023236744379	0.00749246230396164	0.00749322146173819	0.00749224412802526	0.00748945262024569	0.00748492935078426	0.00747892600102917	0.0074718727831059	0.00746437255998463	0.00745717641556753	0.00745114097741757
flux1:	0.677905518394651	0.00739739662511713	0.00737635136452998	0.0073512639226056	0.00732441639874931	0.00729792720152729	0.00727362847369688	0.00725297080934928	0.00723696159844737	0.00722614046517037	0.00722059166659632	0.00721998970117018	0.00722367139020189	0.00723072577136328	0.00724009245592608	0.00725065956049024	0.00726135365790792	0.00727121600920998	0.00727946123513078	0.0072855162076074	0.00728903815719233	0.00728991227373192	0.00728823262346119	0.00728428142222224	0.00727854256897059	0.00727176011845201	0.0072647588218401	0.00725757618177329	0.00725093323473566	0.00724652842255193	0.00724352504263619	0.00724219310107134	0.00724352504263618	0.00724652842255192	0.00725093323473562	0.00725757618177323	0.00726475882184005	0.00727176011845195	0.00727854256897054	0.00728428142222219	0.00728823262346115	0.00728991227373187	0.0072890381571923	0.00728551620760738	0.00727946123513079	0.00727121600921001	0.00726135365790799	0.00725065956049033	0.00724009245592618
flux1:	0.678167967298405	0.00715616440796699	0.00712904737186873	0.00709979124732042	0.00707074599285034	0.00704397945195536	0.00702116819040388	0.00700352117004524	0.00699174073182403	0.00698602236220749	0.00698609120625625	0.00699126994051766	0.00700057001777137	0.00701279680626662	0.00702665888467849	0.00704087258359147	0.00705425449117397	0.00706579666455097	0.00707472131821103	0.00708051345377012	0.00708293113523595	0.00708199434475178	0.00707795666831726	0.00707127461524112	0.00706260925087577	0.00705287162091825	0.00704304530635754	0.00703335209498439	0.00702462714404072	0.00701862449308427	0.0070146378373583	0.00701298864580548	0.00701463783735828	0.00701862449308426	0.00702462714404069	0.00703335209498433	0.00704304530635749	0.00705287162091819	0.00706260925087571	0.00707127461524107	0.00707795666831721	0.00708199434475173	0.00708293113523592	0.00708051345377012	0.00707472131821104	0.007065796664551	0.00705425449117403	0.00704087258359154	0.00702665888467857
flux1:	0.678430416202158	0.00691166270563278	0.00687986670783895	0.00684774885133252	0.00681765058517212	0.00679152618772872	0.00677085042140228	0.00675656337917916	0.00674905504816714	0.00674818906847307	0.00675336181889532	0.00676358994518863	0.00677761728693985	0.00679403114975238	0.00681137806441756	0.0068282703909624	0.00684347704338699	0.0068559938233285	0.00686509097757157	0.00687033730910294	0.00687160137392462	0.00686903141123418	0.00686301867393741	0.00685415866554332	0.00684324361770706	0.00683129821309088	0.0068194074915534	0.00680791959956994	0.00679773268858681	0.00679061035863426	0.00678594248077298	0.00678407841603672	0.00678594248077296	0.00679061035863425	0.00679773268858678	0.0068079195995699	0.00681940749155336	0.00683129821309083	0.00684324361770701	0.00685415866554328	0.00686301867393737	0.00686903141123414	0.00687160137392459	0.00687033730910292	0.00686509097757158	0.00685599382332852	0.00684347704338704	0.00682827039096247	0.00681137806441764
flux1:	0.678692865105911	0.00666558997042677	0.00663051352049735	0.00659680623227324	0.00656672929560749	0.00654206672145336	0.00652405274095534	0.0065133395108944	0.0065100056560992	0.0065136031658419	0.00652323705073559	0.00653766954679249	0.00655543898337315	0.00657498293805018	0.00659475597325649	0.0066133338586774	0.00662949838180251	0.00664229922501293	0.0066510915701634	0.00665554977671652	0.00665565858362501	0.00665168422374866	0.00664413050596969	0.00663369399971238	0.00662125018544632	0.00660788281798618	0.00659472038901993	0.00658217921468612	0.00657116955522053	0.00656341909711084	0.00655837978204382	0.00655640579776691	0.00655837978204381	0.00656341909711083	0.00657116955522051	0.00658217921468608	0.00659472038901989	0.00660788281798614	0.00662125018544628	0.00663369399971234	0.00664413050596965	0.00665168422374862	0.00665565858362498	0.00665554977671651	0.0066510915701634	0.00664229922501296	0.00662949838180255	0.00661333385867745	0.00659475597325656
flux1:	0.678955314009665	0.0064194623779996	0.00638244885245623	0.00634833877415558	0.00631924860215236	0.00629674361704081	0.0062817874068012	0.00627473352772044	0.00627535787065001	0.00628292736169217	0.00629629781929578	0.00631403161879582	0.00633452467299083	0.00635613228260662	0.00637728456743376	0.00639658418567715	0.00641288150831345	0.00642532492319077	0.0064333861381522	0.00643686195673828	0.00643585494860338	0.00643073614393223	0.00642209514632175	0.00641069134570157	0.00639743650223427	0.00638342091039403	0.00636976130775132	0.00635688713123479	0.00634567314012784	0.00633776890384768	0.00633265644993264	0.0063306735342649	0.00633265644993263	0.00633776890384769	0.00634567314012782	0.00635688713123476	0.00636976130775129	0.006383420910394	0.00639743650223424	0.00641069134570154	0.00642209514632171	0.00643073614393218	0.00643585494860335	0.00643686195673826	0.0064333861381522	0.00642532492319079	0.00641288150831348	0.00639658418567721	0.00637728456743383
flux1:	0.679217762913418	0.00617459904377432	0.0061368868075141	0.00610343474532233	0.00607615938964009	0.00605636842188723	0.00604473393107073	0.00604130850489441	0.00604558072013752	0.00605656388543036	0.00607290944565446	0.00609303477776242	0.00611525451800729	0.00613790515391787	0.00615945425083054	0.00617858804930586	0.00619427386060008	0.00620579628955922	0.00621276847542729	0.00621512101571301	0.00621307198085955	0.00620708185793143	0.00619779908981804	0.00618600935205774	0.00617261713418576	0.00615867153498741	0.0061452280403582	0.0061326801635611	0.00612182537891338	0.00611419845665773	0.0061092833288277	0.00610738293898288	0.00610928332882769	0.00611419845665772	0.00612182537891336	0.00613268016356107	0.00614522804035817	0.00615867153498737	0.00617261713418572	0.00618600935205771	0.00619779908981801	0.00620708185793139	0.00621307198085952	0.00621512101571298	0.0062127684754273	0.00620579628955923	0.00619427386060012	0.00617858804930589	0.00615945425083059
flux1:	0.679480211817171	0.00593212299975461	0.00589480878066004	0.00586292186579889	0.00583813422646744	0.00582146742809761	0.0058132906531232	0.00581336106739928	0.00582090121324776	0.00583470565557905	0.00585326707806857	0.00587491086928473	0.0058979272128563	0.00592069083101225	0.00594176062660152	0.00595995417380145	0.0059743948914087	0.00598453238562366	0.00599013853132828	0.00599128316100691	0.00598829372555144	0.00598170341112605	0.00597219356654606	0.00596054295614951	0.00594761060580909	0.00593436361699537	0.00592175465690193	0.00591010044889568	0.00590008715078234	0.00589310525158394	0.00588861747983425	0.005886877252213	0.00588861747983424	0.00589310525158394	0.00590008715078234	0.00591010044889566	0.0059217546569019	0.00593436361699534	0.00594761060580906	0.00596054295614948	0.00597219356654603	0.00598170341112602	0.00598829372555141	0.00599128316100689	0.00599013853132828	0.00598453238562366	0.00597439489140872	0.00595995417380149	0.00594176062660157
flux1:	0.679742660720924	0.00569297468063512	0.00565699088776877	0.00562740721743148	0.005605617600247	0.00559233952164548	0.0055876370983749	0.00559098494917827	0.00560136578104422	0.00561739247554277	0.00563744388629792	0.0056598029421997	0.00568278618609587	0.00570485553396481	0.00572470555953501	0.00574132260859998	0.00575401507586054	0.00576241683242195	0.00576646775019912	0.00576637635530506	0.00576256985870717	0.00575563660060873	0.00574626685185518	0.00573520377394902	0.00572322943098745	0.0057111964937494	0.00569992263644349	0.00568961651542232	0.00568082792818849	0.00567478185461947	0.00567090259617826	0.00566938347548611	0.00567090259617825	0.00567478185461947	0.00568082792818848	0.0056896165154223	0.00569992263644348	0.00571119649374937	0.00572322943098742	0.005735203773949	0.00574626685185515	0.00575563660060871	0.00576256985870715	0.00576637635530505	0.00576646775019911	0.00576241683242195	0.00575401507586055	0.00574132260860001	0.00572470555953505
flux1:	0.680005109624678	0.00545793326083262	0.00542403843425276	0.00539732312652267	0.00537888088324836	0.00536911741922191	0.00536779835443253	0.00537413523287036	0.00538690114658278	0.00540456552530887	0.00542543656576937	0.005447799704221	0.00547004161440501	0.00549075135106918	0.00550879315389386	0.00552334866330975	0.00553392941676214	0.00554036309879074	0.00554275880889579	0.00554145744860149	0.00553697324569846	0.00552993188190383	0.00552101114393988	0.0055108951034883	0.00550026479239571	0.00548983511687579	0.0054802666806101	0.00547163903596335	0.00546435010766496	0.0054594468297994	0.00545630408905563	0.00545504887516545	0.00545630408905563	0.0054594468297994	0.00546435010766496	0.00547163903596333	0.00548026668061009	0.00548983511687578	0.0055002647923957	0.00551089510348828	0.00552101114393985	0.00552993188190381	0.00553697324569843	0.00554145744860147	0.00554275880889578	0.00554036309879074	0.00553392941676215	0.00552334866330977	0.00550879315389389
flux1:	0.680267558528431	0.00522764078953766	0.00519642118765733	0.00517297188711088	0.00515807432300041	0.00515182436065366	0.00515370365346538	0.00516268591447467	0.00517736802622727	0.00519611457275593	0.00521720379874248	0.00523896346882936	0.00525988669020308	0.00527872033081275	0.00529452187218691	0.00530668394211407	0.00531492891434964	0.00531927846104921	0.00532000452506207	0.00531756874041201	0.00531255693579333	0.00530561446891188	0.00529738816548572	0.00528848499473509	0.00527946849154386	0.00527090165070759	0.00526327603584931	0.00525653125570753	0.00525090728995502	0.00524726905873912	0.00524493721151513	0.00524397040413857	0.00524493721151513	0.00524726905873912	0.00525090728995501	0.00525653125570751	0.0052632760358493	0.00527090165070758	0.00527946849154385	0.00528848499473507	0.0052973881654857	0.00530561446891185	0.00531255693579331	0.00531756874041199	0.00532000452506206	0.0053192784610492	0.00531492891434964	0.00530668394211408	0.00529452187218694
flux1:	0.680530007432184	0.00500262466184628	0.00497450426551686	0.00495456364196529	0.00494327013070936	0.00494042034041517	0.00494523350439035	0.00495647562885099	0.00497260319666538	0.00499191430766048	0.00501269507427562	0.00503335007731249	0.00505250774314104	0.00506909443968648	0.00508237453284614	0.00509195714438751	0.00509777344990559	0.00510003069032964	0.00509915040358021	0.00509569864640544	0.00509031527196893	0.00508364812307028	0.00507629763773651	0.00506878105449696	0.00506153526520401	0.00505496594015401	0.00504939317081432	0.00504461535415077	0.00504071726529094	0.00503838581952682	0.0050368883446193	0.00503621708248636	0.00503688834461929	0.00503838581952683	0.00504071726529094	0.00504461535415076	0.00504939317081431	0.00505496594015401	0.005061535265204	0.00506878105449695	0.00507629763773649	0.00508364812307026	0.00509031527196891	0.00509569864640541	0.00509915040358019	0.00510003069032963	0.00509777344990559	0.00509195714438753	0.00508237453284616
flux1:	0.680792456335937	0.00478331531508308	0.00475857129878778	0.004742244000534	0.00473449331072256	0.00473483472294521	0.00474225254669029	0.00475533914519177	0.00477244806596062	0.00479184853722548	0.0048118692552477	0.00483102085903042	0.00484808895455269	0.00486219277795632	0.00487280818571668	0.00487975716952704	0.00488316907415389	0.00488342081066633	0.00488106440620391	0.00487675018201746	0.00487115284363999	0.00486490626974881	0.00485855208380407	0.00485251018828776	0.00484708836311113	0.00484253740764867	0.00483901202981605	0.0048361766446067	0.00483397133411464	0.00483291604477138	0.00483223073369035	0.0048318465796551	0.00483223073369035	0.00483291604477139	0.00483397133411465	0.00483617664460669	0.00483901202981605	0.00484253740764867	0.00484708836311112	0.00485251018828775	0.00485855208380406	0.00486490626974879	0.00487115284363997	0.00487675018201745	0.00488106440620389	0.00488342081066632	0.00488316907415388	0.00487975716952705	0.0048728081857167
flux1:	0.681054905239691	0.0045700577909971	0.00454883873248861	0.0045361105254314	0.00453173966354509	0.00453498499001221	0.00454462819114535	0.00455912500555492	0.00457676441281382	0.00459582317691785	0.00461470407188999	0.004632048030235	0.00464681326138903	0.00465831782190941	0.00466624578203219	0.00467062056702119	0.00467175184164725	0.00467016414450778	0.00466651621125154	0.00466151955482669	0.00465586357435983	0.00465015271126737	0.00464486018778588	0.00464030544662594	0.00463667048385611	0.00463406039946989	0.0046324778053146	0.00463146748167211	0.00463084177195583	0.00463097051969329	0.00463103640591764	0.00463091771912048	0.00463103640591764	0.0046309705196933	0.00463084177195584	0.00463146748167211	0.0046324778053146	0.00463406039946989	0.0046366704838561	0.00464030544662594	0.00464486018778587	0.00465015271126735	0.00465586357435981	0.00466151955482666	0.00466651621125152	0.00467016414450775	0.00467175184164725	0.00467062056702119	0.0046662457820322
flux1:	0.681317354143444	0.0043631175502582	0.00434546220097598	0.0043362195313733	0.00433498284123646	0.00434078384275418	0.00435223751122969	0.00436770190502721	0.00438543992475816	0.00440377060671969	0.00442119897333313	0.00443651576455936	0.00444886144458583	0.00445775242987736	0.00446307111823517	0.00446502456979951	0.00446407921827858	0.00446088050241608	0.00445616669659395	0.00445068552481082	0.00444512057810531	0.00444003258957365	0.00443581942109997	0.00443270077678521	0.00443074098195216	0.00442991401905128	0.00443008939413442	0.00443071216093296	0.00443148882708042	0.00443266048902901	0.00443338578898914	0.00443350044247413	0.00443338578898914	0.00443266048902902	0.00443148882708043	0.00443071216093297	0.00443008939413443	0.00442991401905128	0.00443074098195215	0.00443270077678521	0.00443581942109995	0.00444003258957363	0.00444512057810529	0.0044506855248108	0.00445616669659393	0.00446088050241607	0.00446407921827857	0.00446502456979951	0.00446307111823517
flux1:	0.681579803047197	0.00416268230261741	0.00414853746245074	0.00414258628589653	0.00414417400352416	0.00415213850168908	0.00416496635226012	0.00418095773671285	0.00419838725985903	0.00421564878485237	0.004231374289716	0.00424451937214415	0.00425441128009944	0.00426075892126848	0.00426362781454396	0.00426338597144544	0.00426062889258252	0.00425609300460432	0.00425056688759419	0.00424480862888304	0.00423947583369146	0.00423507269197343	0.00423191715178824	0.00423013308094546	0.00422967897691481	0.00423041633301096	0.00423210468253373	0.00423411320008081	0.00423606785166138	0.00423810543642781	0.00423937589725622	0.00423968413451501	0.00423937589725622	0.00423810543642782	0.00423606785166139	0.00423411320008081	0.00423210468253374	0.00423041633301097	0.00422967897691481	0.00423013308094546	0.00423191715178823	0.0042350726919734	0.00423947583369143	0.00424480862888301	0.00425056688759417	0.00425609300460431	0.00426062889258251	0.00426338597144544	0.00426362781454396
flux1:	0.68184225195095	0.00396886237768525	0.0039580991450391	0.00395518243545174	0.00395923828761482	0.00396894661151417	0.00398270506156328	0.00399879551304087	0.00401554048217665	0.00403143846511384	0.00404526943641729	0.00405616463010233	0.00406363807000944	0.00406758082167384	0.00406822223297909	0.00406606513044273	0.0040618037444161	0.00405623386866407	0.00405016440646627	0.00404433813315043	0.00403936748896247	0.00403568897097518	0.00403353826309063	0.00403294983855199	0.00403379090743621	0.00403583180777605	0.00403874783740929	0.00404185847857704	0.00404473630267725	0.00404743997201434	0.00404912714665402	0.00404958441343712	0.00404912714665402	0.00404743997201435	0.00404473630267726	0.00404185847857705	0.00403874783740931	0.00403583180777606	0.00403379090743621	0.00403294983855199	0.00403353826309062	0.00403568897097516	0.00403936748896246	0.00404433813315041	0.00405016440646625	0.00405623386866405	0.00406180374441608	0.00406606513044273	0.0040682222329791
flux1:	0.682104700854704	0.00378169221883982	0.00377412048482512	0.00377393427509393	0.0037800719694041	0.00379109270186988	0.00380534468104655	0.00382112972387691	0.0038368519996804	0.00385114109047257	0.00386294208410342	0.00387156848040329	0.00387671703883114	0.00387844703957795	0.00387712942434263	0.00387337358674891	0.00386794094686254	0.00386165474117373	0.00385531472343752	0.0038496238592432	0.00384513190593634	0.00384219846258429	0.00384097663143663	0.00384141988184377	0.00384332040904929	0.00384638017137093	0.00385021711687784	0.00385412804684341	0.00385765967950221	0.00386081909185658	0.00386278818560377	0.00386334781550027	0.00386278818560377	0.00386081909185659	0.00385765967950222	0.00385412804684342	0.00385021711687786	0.00384638017137094	0.00384332040904929	0.00384141988184377	0.00384097663143663	0.00384219846258428	0.00384513190593632	0.00384962385924318	0.0038553147234375	0.00386165474117371	0.00386794094686253	0.0038733735867489	0.00387712942434262
flux1:	0.682367149758457	0.00360113500901657	0.00359651644852762	0.00359872450656079	0.0036065430714859	0.00361844792663662	0.00363277615379933	0.00364788538586681	0.00366229185293672	0.00367477871792191	0.00368446909386408	0.00369086130295693	0.0036938272028135	0.00369357750049985	0.00369060059072122	0.00368558330222753	0.00367932281941475	0.00367263889166676	0.00366629432931049	0.00366092990720409	0.00365701746962879	0.00365483271394345	0.00365444773727109	0.00365574481805597	0.00365845826752464	0.00366224473005203	0.00366669150613098	0.0036710991666667	0.00367501517807442	0.00367842075634863	0.00368053779335263	0.00368115346125339	0.00368053779335263	0.00367842075634864	0.00367501517807443	0.00367109916666671	0.00366669150613099	0.00366224473005204	0.00365845826752465	0.00365574481805598	0.00365444773727109	0.00365483271394344	0.00365701746962878	0.00366092990720407	0.00366629432931047	0.00367263889166675	0.00367932281941473	0.00368558330222752	0.00369060059072121
flux1:	0.68262959866221	0.00342709143420463	0.00342515139302616	0.00342939870213629	0.00343849661749664	0.00345087418222622	0.00346489347019825	0.00347900046598056	0.00349184973856803	0.00350239601634054	0.00350994888842512	0.00351419005139335	0.00351515561961282	0.00351318878503902	0.00350887028301493	0.00350293546438678	0.00349618714923762	0.00348941282792063	0.00348331329923287	0.00347844772441133	0.00347519765493817	0.00347375031786033	0.00347410015776826	0.00347606903508039	0.00347935059514683	0.00348357850578573	0.00348833475802649	0.003492948357033	0.00349699199991739	0.00350044485059488	0.00350258298637607	0.00350321087029402	0.00350258298637607	0.00350044485059489	0.00349699199991741	0.00349294835703301	0.0034883347580265	0.00348357850578574	0.00347935059514684	0.00347606903508039	0.00347410015776825	0.00347375031786032	0.00347519765493815	0.00347844772441131	0.00348331329923284	0.00348941282792061	0.0034961871492376	0.00350293546438677	0.00350887028301493
flux1:	0.682892047565963	0.00325941243288412	0.00325985105137195	0.00326577618443165	0.00327576414581527	0.00328823210611216	0.00330160013099987	0.00331443092359994	0.00332553887205349	0.00333406329863257	0.003339504077497	0.0033417209306316	0.00334090056740254	0.0033374982038287	0.00333216166956631	0.00332564711662014	0.0033187351991724	0.00331215553829315	0.00330652547387985	0.00330230680071346	0.00329978171740895	0.00329904703359102	0.00330002455675439	0.00330248705731835	0.00330610415558964	0.00331050727863084	0.00331529607227823	0.00331984981286143	0.00332378779392751	0.00332710808780324	0.00332915294504562	0.003329753554072	0.00332915294504562	0.00332710808780325	0.00332378779392752	0.00331984981286144	0.00331529607227824	0.00331050727863085	0.00330610415558964	0.00330248705731836	0.00330002455675439	0.00329904703359101	0.00329978171740894	0.00330230680071344	0.00330652547387983	0.00331215553829313	0.00331873519917238	0.00332564711662013	0.0033321616695663
flux1:	0.683154496469717	0.0030979147466638	0.00310041746980442	0.003107663791639	0.00311817583802972	0.00313039123904449	0.0031428171792425	0.00315415662740756	0.0031633999807878	0.00316987893740136	0.00317328276204054	0.00317364012788785	0.00317127225848751	0.00316672501092873	0.00316068867478928	0.00315391451126672	0.00314713639648531	0.00314100445401945	0.00313603545239442	0.00313258228925239	0.00313082241682838	0.00313076301645538	0.00313225981094649	0.00313504800800987	0.00313878870839821	0.00314312951378802	0.00314770749231942	0.00315197036199478	0.00315560146608329	0.00315863514261496	0.00316048907914871	0.00316102871593164	0.00316048907914871	0.00315863514261497	0.0031556014660833	0.00315197036199479	0.00314770749231944	0.00314312951378804	0.00313878870839822	0.00313504800800988	0.00313225981094649	0.00313076301645537	0.00313082241682837	0.00313258228925237	0.00313603545239441	0.00314100445401943	0.0031471363964853	0.00315391451126671	0.00316068867478927
flux1:	0.68341694537347	0.00294239740112928	0.0029466447923369	0.00295487027033329	0.00296557293129573	0.00297724002643228	0.00298849055495982	0.00299818604094173	0.00300550350934338	0.00300996946832503	0.00301145706412981	0.00301015139392359	0.00300649013113288	0.00300108803455892	0.00299465448420164	0.00298791287829287	0.00298152956942323	0.00297605815164756	0.00297190255172469	0.00296929982679002	0.00296832115494176	0.00296888763650776	0.00297079684543712	0.00297375783860046	0.0029774371161992	0.00298151399303087	0.00298567890878896	0.00298946190935307	0.00299262335448771	0.00299524704768894	0.00299683228769902	0.00299728412120868	0.00299683228769902	0.00299524704768895	0.00299262335448773	0.00298946190935309	0.00298567890878897	0.00298151399303088	0.00297743711619921	0.00297375783860046	0.00297079684543712	0.00296888763650776	0.00296832115494175	0.00296929982679	0.00297190255172468	0.00297605815164754	0.00298152956942321	0.00298791287829285	0.00299465448420163
flux1:	0.683679394277223	0.00279265702801613	0.00279833361431101	0.00280721892657663	0.00281781805362279	0.00282869339849701	0.0028385956932045	0.00284655784277811	0.00285194849502783	0.00285448615967964	0.00285421799183598	0.00285146990990964	0.00284677646301324	0.00284079974903468	0.00283424668642792	0.0028277930903862	0.00282202138656201	0.00281737659189918	0.00281414264219131	0.00281243855546216	0.00281223160641566	0.00281336303370134	0.00281558138999201	0.00281858059965856	0.0028220445520603	0.00282569655028666	0.0028292921294198	0.00283245288301299	0.00283502433127333	0.00283714845072183	0.00283840903284286	0.00283875376481962	0.00283840903284287	0.00283714845072184	0.00283502433127334	0.002832452883013	0.00282929212941982	0.00282569655028667	0.00282204455206031	0.00281858059965856	0.00281558138999201	0.00281336303370134	0.00281223160641565	0.00281243855546214	0.00281414264219129	0.00281737659189916	0.00282202138656199	0.00282779309038619	0.00283424668642791
flux1:	0.683941843180977	0.00264850019480917	0.0026553019833098	0.00266455662368608	0.00267480167343151	0.00268469630598026	0.00269313799489626	0.00269933841266895	0.00270285737639852	0.00270359765218306	0.00270176657729504	0.00269781268956901	0.00269234683348215	0.0026860575511463	0.00267963000648855	0.00267367632531019	0.00266868320567034	0.0026649801735594	0.00266272918432907	0.00266193370141662	0.00266246322208424	0.00266408781328749	0.00266651709164467	0.0026694402309278	0.00267256833759832	0.00267567750387699	0.00267859567456627	0.00268104040765163	0.00268294561654436	0.00268451556420036	0.00268541809077185	0.00268564420974176	0.00268541809077186	0.00268451556420037	0.00268294561654437	0.00268104040765164	0.00267859567456628	0.002675677503877	0.00267256833759832	0.00266944023092781	0.00266651709164467	0.00266408781328748	0.00266246322208423	0.0026619337014166	0.00266272918432904	0.00266498017355938	0.00266868320567033	0.00267367632531018	0.00267963000648854
flux1:	0.68420429208473	0.002509751534245	0.00251739187735854	0.00252675807126183	0.00253644379136356	0.0025452225786471	0.00255214881684684	0.00255661513112217	0.00255836698717978	0.00255747921327147	0.00255430209559539	0.0025493865480302	0.00254339864250377	0.00253703357444027	0.00253093803949727	0.00252564816511402	0.00252154776503274	0.00251884900206415	0.00251759481864015	0.00251768001124165	0.00251888586300336	0.00252092211489666	0.00252347021524928	0.00252622412617311	0.0025289297161151	0.00253142115835199	0.00253360175263356	0.00253528474476686	0.00253649092326017	0.0025374864907408	0.00253801970443747	0.00253812333568205	0.00253801970443747	0.00253748649074081	0.00253649092326018	0.00253528474476687	0.00253360175263358	0.002531421158352	0.0025289297161151	0.00252622412617311	0.00252347021524927	0.00252092211489666	0.00251888586300335	0.00251768001124164	0.00251759481864013	0.00251884900206413	0.00252154776503272	0.00252564816511401	0.00253093803949726
flux1:	0.684466740988483	0.00237625729018258	0.00238447092539431	0.00239372536359262	0.00240269105977991	0.00241026954070896	0.00241567767080481	0.00241848643013815	0.00241861689898603	0.00241629995995524	0.00241200886424992	0.00240637523082942	0.00240009931849488	0.00239386465881744	0.00238826553895471	0.00238375358360757	0.00238060703799886	0.00237892354858018	0.0023786345389638	0.00237953694531482	0.00238133635821653	0.00238369477627515	0.00238627662056767	0.00238878916956711	0.00239101830298949	0.00239285819368029	0.00239428632826267	0.00239520701508339	0.00239572204582405	0.00239615511589625	0.0023963283819853	0.00239631275993796	0.0023963283819853	0.00239615511589626	0.00239572204582406	0.0023952070150834	0.00239428632826269	0.0023928581936803	0.0023910183029895	0.00238878916956712	0.00238627662056767	0.00238369477627515	0.00238133635821652	0.0023795369453148	0.00237863453896379	0.00237892354858016	0.00238060703799884	0.00238375358360756	0.0023882655389547
flux1:	0.684729189892236	0.00224788471832619	0.00225643002454706	0.00226538364649523	0.00227351043209785	0.00227984969661865	0.00228378213402835	0.00228505025438013	0.00228373688757073	0.00228020989172929	0.002275043477782	0.00226892751489703	0.00226257592983518	0.0022566440437015	0.00225166264038494	0.00224799398576605	0.00224581218142351	0.00224510739619509	0.00224571092589517	0.00224733591191288	0.00224962711645712	0.00225221261531009	0.0022547509839312	0.00225697020657734	0.00225869921673715	0.00225989102204018	0.00226059246425061	0.00226079049473699	0.002260658289938	0.00226056905263634	0.00226040988214083	0.00226028449156344	0.00226040988214083	0.00226056905263635	0.00226065828993801	0.002260790494737	0.00226059246425062	0.00225989102204019	0.00225869921673716	0.00225697020657735	0.0022547509839312	0.00225221261531008	0.00224962711645711	0.00224733591191286	0.00224571092589515	0.00224510739619507	0.0022458121814235	0.00224799398576604	0.00225166264038493
flux1:	0.68499163879599	0.00212451842255039	0.00213317815966237	0.00214167441955487	0.00214888102042689	0.00215398130115025	0.0021565173795548	0.00215639288968134	0.00215383547934892	0.00214932863911996	0.0021435242803673	0.00213714793200933	0.00213090765239909	0.00212541600020072	0.00212113196950376	0.00211832696447432	0.00211707595542379	0.00211727217246811	0.00211866128477473	0.00212088916750372	0.0021235562434614	0.00212627116005411	0.00212869752655148	0.00213059019648367	0.00213182216982291	0.00213240146053589	0.00213243637940162	0.00213198503196176	0.00213127939126268	0.00213073136786734	0.00213028217143187	0.00213006162277746	0.00213028217143187	0.00213073136786735	0.00213127939126269	0.00213198503196177	0.00213243637940163	0.0021324014605359	0.00213182216982291	0.00213059019648367	0.00212869752655148	0.00212627116005411	0.00212355624346139	0.00212088916750371	0.00211866128477472	0.00211727217246809	0.00211707595542378	0.00211832696447431	0.00212113196950375
flux1:	0.685254087699743	0.00200605505182631	0.00201463602535024	0.00202254820513904	0.00202878597755104	0.00203267966747687	0.00203392717105904	0.00203257994969406	0.00202899127131261	0.00202373748178991	0.00201752445245501	0.0020110912775036	0.00200512201265639	0.00200017405502605	0.00199662900560635	0.00199466885761709	0.00199427741483484	0.00199526420212122	0.00199730598190978	0.00199999947238244	0.00200291809221295	0.00200566563921277	0.00200792099525784	0.00200947077165211	0.00201023126431527	0.00201025951708218	0.00200971509312575	0.00200871353833933	0.0020075309578267	0.00200660519275619	0.00200591949898946	0.00200562221876456	0.00200591949898946	0.0020066051927562	0.00200753095782671	0.00200871353833933	0.00200971509312576	0.00201025951708219	0.00201023126431527	0.00200947077165212	0.00200792099525784	0.00200566563921277	0.00200291809221294	0.00199999947238244	0.00199730598190977	0.00199526420212121	0.00199427741483483	0.00199466885761708	0.00199662900560635
flux1:	0.685516536603496	0.00189239779054586	0.00190072996662821	0.00190795813161274	0.00191320593319647	0.00191595068155109	0.00191603769038074	0.00191365075564861	0.00190924809866204	0.00190347552713147	0.00189706940040753	0.00189076137687146	0.00188519515202755	0.0018808628188415	0.00187806547878564	0.00187689965465947	0.00187726820273662	0.00187891200835641	0.00188145692834229	0.00188446929948067	0.00188751292380704	0.00189020082397033	0.00189223643311888	0.00189344171905329	0.00189377401343142	0.00189333183788111	0.00189231424730362	0.00189087919432437	0.00188933112443408	0.00188811994562205	0.00188725834437005	0.0018869051706995	0.00188725834437005	0.00188811994562206	0.00188933112443409	0.00189087919432438	0.00189231424730363	0.00189333183788112	0.00189377401343143	0.0018934417190533	0.00189223643311888	0.00189020082397033	0.00188751292380703	0.00188446929948066	0.00188145692834227	0.00187891200835639	0.00187726820273661	0.00187689965465946	0.00187806547878563
flux1:	0.685778985507249	0.00178345178781254	0.00179138735721866	0.00179785547641338	0.00180211491764558	0.00180378731291272	0.00180285482367193	0.00179961655831103	0.00179461431709149	0.00178854013476143	0.00178213835802768	0.00177611385048775	0.00177105569391943	0.00176738285252728	0.00176531509810053	0.00176486942559807	0.00176587950732565	0.0017680336256051	0.001770925089076	0.00177410840321336	0.00177715442859031	0.00177969842707486	0.00178147641483534	0.00178234803938637	0.00178230823470994	0.00178148846053257	0.00178011475346242	0.0017783720245313	0.00177657708318511	0.00177517783940299	0.00177420391565466	0.00177381669116577	0.00177420391565466	0.00177517783940299	0.00177657708318512	0.0017783720245313	0.00178011475346242	0.00178148846053258	0.00178230823470994	0.00178234803938638	0.00178147641483534	0.00177969842707486	0.0017771544285903	0.00177410840321335	0.00177092508907599	0.00176803362560509	0.00176587950732564	0.00176486942559807	0.00176531509810052
flux1:	0.686041434411003	0.00167912119201556	0.00168653395525385	0.00169218754960854	0.00169547897226041	0.00169616912959266	0.001694364721809	0.00169046223520768	0.00168506566754867	0.00167889091262151	0.00167266941025996	0.00166706199938987	0.00166259127636171	0.00165959759928583	0.00165822062495795	0.00165840528963194	0.00165992871426965	0.00166244277719934	0.00166552609428104	0.00166873884525346	0.00167167421865414	0.0016740011757495	0.00167549485889776	0.00167605368101633	0.00167570588806368	0.00167460691502685	0.00167299727243954	0.00167107381426486	0.00166915042889597	0.001667659586483	0.00166663609361923	0.00166623634190932	0.00166663609361923	0.001667659586483	0.00166915042889597	0.00167107381426487	0.00167299727243954	0.00167460691502686	0.00167570588806369	0.00167605368101633	0.00167549485889776	0.0016740011757495	0.00167167421865414	0.00166873884525346	0.00166552609428103	0.00166244277719933	0.00165992871426964	0.00165840528963194	0.00165822062495794
flux1:	0.686303883314756	0.00157930791987299	0.00158609317199513	0.0015908976459349	0.00159325696453144	0.00159306413267361	0.00159053676722331	0.00158615043950139	0.00158055057890791	0.00157445605900647	0.00156856667464039	0.00156348455124915	0.00155965653262226	0.00155734124282647	0.0015566012573178	0.0015573180133965	0.00155922497789338	0.00156195327425176	0.00156508343175549	0.0015681970613108	0.00157092295583914	0.0015729732736354	0.00157416715194047	0.0015744416744419	0.00157385354826896	0.00157257330541854	0.00157084408966863	0.00156886085643964	0.00156692073915803	0.0015654286644552	0.0015644141488021	0.00156402190799649	0.0015644141488021	0.0015654286644552	0.00156692073915804	0.00156886085643965	0.00157084408966864	0.00157257330541854	0.00157385354826897	0.0015744416744419	0.00157416715194047	0.0015729732736354	0.00157092295583913	0.00156819706131079	0.00156508343175548	0.00156195327425176	0.00155922497789337	0.00155731801339649	0.00155660125731779
flux1:	0.686566332218509	0.00148391182496003	0.00148998670492818	0.00149392630638688	0.00149540265125533	0.00149443177851315	0.00149132766972885	0.00148662681510171	0.00148099645844605	0.0014751395831096	0.00146970820508787	0.00146523391179521	0.00146208129097607	0.0014604264277229	0.00146025945589677	0.00146140758420388	0.00146357327770162	0.0014663814171902	0.00146942919844429	0.0014723331134523	0.00147476838819489	0.00147649760911666	0.00147738698091195	0.00147741105666293	0.00147664985578903	0.00147528064000847	0.00147353855841258	0.00147160459868694	0.00146974736214888	0.00146833403732868	0.00146738007456957	0.00146701294359867	0.00146738007456957	0.00146833403732869	0.00146974736214889	0.00147160459868694	0.00147353855841258	0.00147528064000848	0.00147664985578903	0.00147741105666293	0.00147738698091195	0.00147649760911666	0.00147476838819489	0.0014723331134523	0.00146942919844429	0.00146638141719019	0.00146357327770162	0.00146140758420388	0.00146025945589676
flux1:	0.686828781122262	0.00139283163710913	0.00139813572176817	0.00140121290631022	0.0014018668582226	0.00140022593492898	0.00139668534733897	0.00139182488047205	0.00138631556031855	0.0013808280268259	0.00137595332016421	0.0013721437499736	0.00136967799211532	0.00136865104902928	0.00136898665782871	0.00137046746067703	0.00137277692499294	0.0013755466184492	0.00137840286080434	0.00138100777412687	0.00138309109257216	0.00138447060782427	0.00138506081710595	0.00138487152374434	0.00138400083266504	0.00138262520943139	0.00138096280023401	0.00137917076151881	0.00137747987133252	0.00137621170035087	0.00137536084492722	0.00137503327747795	0.00137536084492722	0.00137621170035087	0.00137747987133252	0.00137917076151882	0.00138096280023402	0.0013826252094314	0.00138400083266504	0.00138487152374434	0.00138506081710595	0.00138447060782427	0.00138309109257216	0.00138100777412687	0.00137840286080433	0.00137554661844919	0.00137277692499293	0.00137046746067702	0.0013689866578287
flux1:	0.687091230026016	0.00130596596623057	0.00131046177218017	0.00131269664939081	0.00131259877862937	0.00131039671790475	0.00130655150649291	0.00130166948975049	0.00129640936463254	0.00129139567776287	0.00128714843948324	0.001284035132195	0.00128224770851396	0.00128180369819993	0.00128256769474453	0.00128428756532056	0.00128663883747288	0.00128927081008289	0.00129184881259092	0.00129408842174111	0.00129577905070164	0.00129679595351198	0.00129710131957789	0.00129673707053787	0.00129581426802234	0.00129450212697021	0.0012929946640574	0.00129141780782524	0.00128995795334734	0.0012888857219836	0.00128817021011385	0.00128789307017184	0.00128817021011385	0.0012888857219836	0.00128995795334734	0.00129141780782524	0.00129299466405741	0.00129450212697022	0.00129581426802235	0.00129673707053787	0.0012971013195779	0.00129679595351198	0.00129577905070164	0.00129408842174111	0.00129184881259091	0.00128927081008288	0.00128663883747287	0.00128428756532055	0.00128256769474452
flux1:	0.687353678929769	0.00122321379023079	0.00122688681962348	0.00122831634811701	0.0012275457704568	0.00122489059754619	0.00122086232686095	0.00121607830188892	0.00121117093541333	0.00120670779560788	0.00120313102510373	0.00120072090193471	0.00119958458838625	0.00119966774097809	0.00120078406727574	0.00120265636426343	0.00120496212810622	0.00120737738029866	0.00120961365676433	0.00121144483076438	0.00121272226195463	0.00121337845782356	0.00121342096970538	0.00121291991537142	0.00121199441689139	0.00121080118928522	0.00120950499670793	0.0012081957046388	0.00120701156513211	0.00120616953388026	0.00120561072536948	0.00120539109900705	0.00120561072536948	0.00120616953388026	0.00120701156513212	0.0012081957046388	0.00120950499670793	0.00121080118928523	0.00121199441689139	0.00121291991537142	0.00121342096970539	0.00121337845782356	0.00121272226195463	0.00121144483076437	0.00120961365676433	0.00120737738029865	0.00120496212810621	0.00120265636426343	0.00120078406727574
flux1:	0.687616127833522	0.00114447411704896	0.0011473321454045	0.00114800881044289	0.00114665153794708	0.00114364871594655	0.00113954724023193	0.00113496128367867	0.00113048531220063	0.00112662193307659	0.00112373173952867	0.00112200845694325	0.00112147893259851	0.00112202431030692	0.00112341645269034	0.00112536252082807	0.00112755061556273	0.00112969036991066	0.00113154405994878	0.00113294580664647	0.00113380842093144	0.00113411915460938	0.00113392702623158	0.00113332577880092	0.00113243803067364	0.00113140400119961	0.00113035607900504	0.00112934573728103	0.00112846203302705	0.00112786807086992	0.001127476568968	0.00112731781111822	0.001127476568968	0.00112786807086992	0.00112846203302705	0.00112934573728103	0.00113035607900504	0.00113140400119961	0.00113243803067364	0.00113332577880093	0.00113392702623158	0.00113411915460938	0.00113380842093144	0.00113294580664647	0.00113154405994877	0.00112969036991066	0.00112755061556272	0.00112536252082806	0.00112341645269034
flux1:	0.687878576737275	0.00106964483729171	0.00107171627283402	0.0010717061050528	0.00106985307717533	0.00106660388055459	0.00106252632304058	0.00105821879453826	0.00105422848711922	0.00105098788884107	0.00104877533246186	0.0010477014083455	0.00104771936592306	0.00104865466377474	0.00105024689799193	0.001052196593686	0.00105420975916994	0.00105603447317244	0.0010574857687513	0.00105845729608059	0.00105892032126939	0.00105891229509703	0.00105851847244613	0.001057851162736	0.0010570323210653	0.0010561829067193	0.001055401700787	0.00105470177850906	0.00105412443139123	0.00105378104611085	0.00105355740078979	0.00105345938403812	0.00105355740078979	0.00105378104611086	0.00105412443139123	0.00105470177850906	0.001055401700787	0.0010561829067193	0.0010570323210653	0.001057851162736	0.00105851847244614	0.00105891229509703	0.00105892032126939	0.00105845729608059	0.00105748576875129	0.00105603447317244	0.00105420975916994	0.001052196593686	0.00105024689799193
flux1:	0.688141025641029	9.98621074317064e-4	9.99952385366449e-4	9.99332327826265e-4	9.97077128605137e-4	9.93677060822499e-4	9.8970717643786e-4	9.8573913460448e-4	9.82265821693625e-4	9.79647090773451e-4	9.78080978128327e-4	9.77600755230384e-4	9.78094645136349e-4	9.79342361837676e-4	9.81061079250657e-4	9.82953099337557e-4	9.84748292697771e-4	9.86236086336516e-4	9.8728401162839e-4	9.87842183557738e-4	9.8793518591128e-4	9.87644430930253e-4	9.8708512324489e-4	9.86382770378448e-4	9.85654962338351e-4	9.8500178891713e-4	9.84488891419192e-4	9.84092983267111e-4	9.83811169786246e-4	9.83707257331864e-4	9.83643136012724e-4	9.8360266110291e-4	9.83643136012724e-4	9.83707257331867e-4	9.83811169786247e-4	9.84092983267112e-4	9.84488891419193e-4	9.85001788917134e-4	9.85654962338353e-4	9.86382770378451e-4	9.87085123244889e-4	9.87644430930253e-4	9.8793518591128e-4	9.87842183557738e-4	9.87284011628387e-4	9.86236086336514e-4	9.84748292697766e-4	9.82953099337555e-4	9.81061079250653e-4
flux1:	0.688403474544782	9.31293519410604e-4	9.31945890190676e-4	9.30800659363366e-4	9.28237031098719e-4	9.24774347982173e-4	9.20982277584047e-4	9.17396522852682e-4	9.14450815912338e-4	9.12432236287206e-4	9.11462780083964e-4	9.11506165933392e-4	9.12395562013567e-4	9.13875592202779e-4	9.15650827124872e-4	9.17433025830512e-4	9.18980546436844e-4	9.20125312754916e-4	9.20785130649287e-4	9.20961568198326e-4	9.20725678537171e-4	9.20195308213064e-4	9.19508588212162e-4	9.18798738220458e-4	9.1817577887996e-4	9.17718361234311e-4	9.17460904341765e-4	9.17347485067315e-4	9.1733634502949e-4	9.17449465056358e-4	9.17529164958675e-4	9.17540489360423e-4	9.17529164958675e-4	9.1744946505636e-4	9.17336345029493e-4	9.17347485067316e-4	9.17460904341767e-4	9.17718361234314e-4	9.18175778879963e-4	9.18798738220461e-4	9.19508588212162e-4	9.20195308213064e-4	9.20725678537172e-4	9.20961568198326e-4	9.20785130649286e-4	9.20125312754912e-4	9.1898054643684e-4	9.17433025830509e-4	9.15650827124865e-4
flux1:	0.688665923448535	8.67547272131772e-4	8.67592773191648e-4	8.66011458877992e-4	8.63230790483678e-4	8.59785224214676e-4	8.56227646068039e-4	8.53050312397337e-4	8.50624968462777e-4	8.49167833372853e-4	8.48730970195331e-4	8.49217760438272e-4	8.50417194662194e-4	8.52049750663845e-4	8.53816889644705e-4	8.55446638736901e-4	8.56729181764442e-4	8.57538547776968e-4	8.57838982563038e-4	8.57676993341322e-4	8.57162017350572e-4	8.5643995603405e-4	8.55664447595495e-4	8.54971018968791e-4	8.54459445155241e-4	8.54187270028664e-4	8.54160771038542e-4	8.54296406840858e-4	8.54520169486328e-4	8.54819153414471e-4	8.55021329266102e-4	8.55076770052897e-4	8.550213292661e-4	8.54819153414473e-4	8.54520169486331e-4	8.54296406840858e-4	8.54160771038544e-4	8.54187270028666e-4	8.54459445155242e-4	8.54971018968793e-4	8.55664447595499e-4	8.56439956034053e-4	8.57162017350572e-4	8.57676993341322e-4	8.57838982563038e-4	8.57538547776965e-4	8.56729181764439e-4	8.55446638736897e-4	8.53816889644702e-4
flux1:	0.688928372352288	8.07261592072491e-4	8.06779215984939e-4	8.04851908452058e-4	8.01940897530539e-4	7.98582674168895e-4	7.95303334233381e-4	7.92545906458906e-4	7.90619126937301e-4	7.89671959285851e-4	7.89694022467347e-4	7.90538507058665e-4	7.91961505255031e-4	7.9367015778402e-4	7.95371693634211e-4	7.96816227562694e-4	7.97827881808959e-4	7.98321094318858e-4	7.98301481447091e-4	7.9785293800726e-4	7.97114452854428e-4	7.96251198591599e-4	7.95424851239303e-4	7.94768117787439e-4	7.94368401755999e-4	7.94263219662331e-4	7.94434647200336e-4	7.94777422077309e-4	7.95192723807551e-4	7.95640431941614e-4	7.95939919344735e-4	7.96030488924325e-4	7.95939919344735e-4	7.95640431941616e-4	7.95192723807552e-4	7.94777422077309e-4	7.94434647200338e-4	7.94263219662332e-4	7.94368401755999e-4	7.94768117787441e-4	7.95424851239306e-4	7.96251198591599e-4	7.97114452854428e-4	7.97852938007258e-4	7.98301481447089e-4	7.98321094318857e-4	7.97827881808957e-4	7.96816227562691e-4	7.95371693634207e-4
flux1:	0.689190821256042	7.5031074681999e-4	7.49382655004287e-4	7.47197371833017e-4	7.44236035223797e-4	7.41025248007323e-4	7.38055814952588e-4	7.35717408728806e-4	7.34256317861109e-4	7.33759178427968e-4	7.34161570002126e-4	7.35277063128683e-4	7.36840050176394e-4	7.3855460939736e-4	7.40141731990851e-4	7.41378348666372e-4	7.42123485575726e-4	7.42329233186486e-4	7.42036652003157e-4	7.41358894877532e-4	7.40455401987816e-4	7.39501863797624e-4	7.38660806290399e-4	7.38057451767184e-4	7.37765270657341e-4	7.37803422987147e-4	7.38134277344457e-4	7.38637216671467e-4	7.39196406525787e-4	7.39752468425572e-4	7.40122094459598e-4	7.40238131594263e-4	7.40122094459597e-4	7.39752468425573e-4	7.39196406525787e-4	7.38637216671467e-4	7.38134277344458e-4	7.37803422987148e-4	7.37765270657343e-4	7.38057451767185e-4	7.38660806290401e-4	7.39501863797624e-4	7.40455401987816e-4	7.41358894877533e-4	7.42036652003156e-4	7.42329233186484e-4	7.42123485575724e-4	7.41378348666369e-4	7.40141731990848e-4
flux1:	0.689453270159795	6.9656587438142e-4	6.95274134659139e-4	6.92914255105749e-4	6.89974404932181e-4	6.86960758620104e-4	6.84321915200301e-4	6.82391634871176e-4	6.81355672666668e-4	6.81244232985063e-4	6.8194774048628e-4	6.83250677569804e-4	6.8487642026285e-4	6.86535373414287e-4	6.87969177984067e-4	6.88985148618845e-4	6.89477127786194e-4	6.8943128668016e-4	6.88917709216344e-4	6.88070531638671e-4	6.8706072320874e-4	6.86066169193518e-4	6.85243640167767e-4	6.84706833965416e-4	6.84514293776224e-4	6.84668929800296e-4	6.85118161927582e-4	6.85732466880752e-4	6.86386724012855e-4	6.87010118621602e-4	6.87422405512743e-4	6.87554168955121e-4	6.87422405512742e-4	6.87010118621603e-4	6.86386724012855e-4	6.85732466880752e-4	6.85118161927583e-4	6.84668929800297e-4	6.84514293776224e-4	6.84706833965417e-4	6.85243640167767e-4	6.86066169193518e-4	6.87060723208741e-4	6.8807053163867e-4	6.88917709216342e-4	6.89431286680158e-4	6.89477127786192e-4	6.88985148618842e-4	6.87969177984064e-4
flux1:	0.689715719063548	6.45897535854164e-4	6.44321522914384e-4	6.41863843627577e-4	6.39008072428929e-4	6.36230965617407e-4	6.33933626598641e-4	6.3239282089723e-4	6.31736812639924e-4	6.31945914293969e-4	6.32874374631793e-4	6.34287681250214e-4	6.35907997548697e-4	6.37460273867865e-4	6.387124126308e-4	6.39504488121413e-4	6.3976412768359e-4	6.39507432666922e-4	6.38826929183291e-4	6.37869705328378e-4	6.36809907773234e-4	6.3582006988853e-4	6.35045438931723e-4	6.34584904436758e-4	6.3448164599951e-4	6.3472471808799e-4	6.35251347890819e-4	6.35929289863417e-4	6.36631408973704e-4	6.37282766117453e-4	6.37711449872349e-4	6.37849647442864e-4	6.37711449872348e-4	6.37282766117453e-4	6.36631408973705e-4	6.35929289863417e-4	6.35251347890821e-4	6.34724718087991e-4	6.34481645999511e-4	6.34584904436759e-4	6.35045438931725e-4	6.35820069888531e-4	6.36809907773235e-4	6.37869705328379e-4	6.38826929183292e-4	6.39507432666921e-4	6.39764127683587e-4	6.3950448812141e-4	6.38712412630797e-4
flux1:	0.689978167967302	5.9817847414217e-4	5.9639298330488e-4	5.93906409518276e-4	5.91187557713612e-4	5.88676433525929e-4	5.86722978960435e-4	5.85547246450778e-4	5.85223971960249e-4	5.85690477855024e-4	5.8677358937643e-4	5.88229132869873e-4	5.89786701521266e-4	5.91192633209844e-4	5.92245321929424e-4	5.92818793852525e-4	5.92872608763961e-4	5.92448290850099e-4	5.91654360607826e-4	5.90643398839922e-4	5.8958527221747e-4	5.88640669607221e-4	5.87938581631713e-4	5.87560653644351e-4	5.87534798635095e-4	5.87838759346733e-4	5.88404091880349e-4	5.89101453556875e-4	5.89808187966168e-4	5.90451719654755e-4	5.90873022830073e-4	5.9100925468242e-4	5.90873022830073e-4	5.90451719654756e-4	5.89808187966168e-4	5.89101453556875e-4	5.88404091880351e-4	5.87838759346733e-4	5.87534798635096e-4	5.87560653644354e-4	5.87938581631713e-4	5.88640669607222e-4	5.89585272217472e-4	5.90643398839923e-4	5.91654360607826e-4	5.92448290850098e-4	5.9287260876396e-4	5.92818793852523e-4	5.92245321929422e-4
flux1:	0.690240616871055	5.53286051530235e-4	5.51360066800399e-4	5.48904869305969e-4	5.46365896351855e-4	5.44140775564574e-4	5.42526208078484e-4	5.41687058164324e-4	5.41649227271295e-4	5.42314076457984e-4	5.43489281222328e-4	5.44929343169016e-4	5.46378573506698e-4	5.47610038585746e-4	5.48455432551196e-4	5.48822791977065e-4	5.4870106931018e-4	5.48152549204097e-4	5.47295677794712e-4	5.46281902229797e-4	5.45270490299782e-4	5.44405047276407e-4	5.43794739786264e-4	5.43502429350134e-4	5.4354135260606e-4	5.43880511207283e-4	5.44449886902594e-4	5.451278746213e-4	5.45801761451501e-4	5.46406759362905e-4	5.46800375325607e-4	5.46927476405673e-4	5.46800375325607e-4	5.46406759362905e-4	5.45801761451501e-4	5.451278746213e-4	5.44449886902595e-4	5.43880511207284e-4	5.43541352606061e-4	5.43502429350135e-4	5.43794739786265e-4	5.44405047276408e-4	5.45270490299783e-4	5.46281902229798e-4	5.47295677794711e-4	5.48152549204096e-4	5.48701069310178e-4	5.48822791977063e-4	5.48455432551193e-4
flux1:	0.690503065774808	5.1110391714334e-4	5.09099898247623e-4	5.06727413666408e-4	5.04401569564317e-4	5.02473686055804e-4	5.01186657312383e-4	5.00652797662135e-4	5.00854427723652e-4	5.01663913217148e-4	5.02877390870376e-4	5.04255221979758e-4	5.0556226370093e-4	5.06602106662265e-4	5.07241155509411e-4	5.07420469361091e-4	5.0715530669472e-4	5.06524071856138e-4	5.05649639061073e-4	5.04676714091673e-4	5.03748944883457e-4	5.02988983911919e-4	5.0248383455349e-4	5.02276933969584e-4	5.02367870807445e-4	5.02719396757053e-4	5.03263447160612e-4	5.03890036428404e-4	5.0450066342081e-4	5.05042527581941e-4	5.05392292457077e-4	5.05504565689001e-4	5.05392292457076e-4	5.05042527581942e-4	5.0450066342081e-4	5.03890036428403e-4	5.03263447160611e-4	5.02719396757053e-4	5.02367870807446e-4	5.02276933969585e-4	5.02483834553492e-4	5.0298898391192e-4	5.03748944883458e-4	5.04676714091675e-4	5.05649639061073e-4	5.06524071856137e-4	5.07155306694719e-4	5.07420469361089e-4	5.07241155509409e-4
flux1:	0.690765514678561	4.71522630060056e-4	4.69496150675817e-4	4.67248786721568e-4	4.65159983865827e-4	4.63532466062366e-4	4.62556161709699e-4	4.62294445878352e-4	4.62691715861356e-4	4.6359809509085e-4	4.64805006196279e-4	4.66084622139639e-4	4.67226686554962e-4	4.68067593882632e-4	4.68508551179622e-4	4.6852172511218e-4	4.68145189359131e-4	4.67468996909165e-4	4.66615660006389e-4	4.65718664198949e-4	4.64902388768882e-4	4.64266067930802e-4	4.63873424696854e-4	4.63748689527737e-4	4.63879201241973e-4	4.64223786533158e-4	4.64719198845566e-4	4.6526991026073e-4	4.65794618214542e-4	4.66255410547407e-4	4.66549658127064e-4	4.66642996518526e-4	4.66549658127064e-4	4.66255410547407e-4	4.65794618214541e-4	4.65269910260731e-4	4.64719198845566e-4	4.64223786533159e-4	4.63879201241974e-4	4.63748689527738e-4	4.63873424696856e-4	4.64266067930803e-4	4.64902388768883e-4	4.65718664198949e-4	4.66615660006389e-4	4.67468996909165e-4	4.6814518935913e-4	4.68521725112177e-4	4.68508551179621e-4
flux1:	0.691027963582315	4.34439189663315e-4	4.3243876989899e-4	4.30350195040912e-4	4.28513505583036e-4	4.27182080685234e-4	4.26494994171084e-4	4.26471111651026e-4	4.27022821753247e-4	4.27984427467206e-4	4.29148603042237e-4	4.30304035760833e-4	4.31268249379728e-4	4.31911296225817e-4	4.32168086033278e-4	4.32039194598453e-4	4.31581755857744e-4	4.30893287851929e-4	4.30091939690434e-4	4.2929666433858e-4	4.28610289730073e-4	4.28107526918314e-4	4.27828854864123e-4	4.27780292874871e-4	4.27938619542875e-4	4.28260829731524e-4	4.28690650639451e-4	4.29148785826617e-4	4.29572833245666e-4	4.29941377284341e-4	4.30172990758623e-4	4.30244893151851e-4	4.30172990758623e-4	4.29941377284341e-4	4.29572833245666e-4	4.29148785826616e-4	4.28690650639451e-4	4.28260829731524e-4	4.27938619542875e-4	4.27780292874872e-4	4.27828854864124e-4	4.28107526918314e-4	4.28610289730074e-4	4.2929666433858e-4	4.30091939690435e-4	4.30893287851928e-4	4.31581755857744e-4	4.32039194598453e-4	4.32168086033275e-4
flux1:	0.691290412486068	3.99755647792047e-4	3.97822667939915e-4	3.95918105308328e-4	3.9434034542168e-4	3.93294075220309e-4	3.92870729208212e-4	3.93049745414068e-4	3.93717533719753e-4	3.94698572757212e-4	3.95791862583327e-4	3.96806092243754e-4	3.97588107229912e-4	3.98041186467271e-4	3.98131813924531e-4	3.97885652974898e-4	3.97375012080287e-4	3.96701065457608e-4	3.95974417108873e-4	3.95297313852976e-4	3.94750038466058e-4	3.9438292416987e-4	3.94214273184898e-4	3.94233554342827e-4	3.94408882489639e-4	3.94697237817319e-4	3.95050768981243e-4	3.95407164129642e-4	3.95723409849379e-4	3.95994983115962e-4	3.96161174566158e-4	3.9621066580489e-4	3.96161174566157e-4	3.95994983115962e-4	3.95723409849378e-4	3.95407164129642e-4	3.95050768981242e-4	3.94697237817319e-4	3.94408882489639e-4	3.94233554342828e-4	3.94214273184899e-4	3.94382924169872e-4	3.94750038466058e-4	3.95297313852978e-4	3.95974417108874e-4	3.96701065457608e-4	3.97375012080287e-4	3.97885652974898e-4	3.9813181392453e-4
flux1:	0.691552861389821	3.67377148259129e-4	3.65545791510316e-4	3.63842385389622e-4	3.62522782857029e-4	3.6174486161794e-4	3.61556545174145e-4	3.61903397775044e-4	3.62651855625326e-4	3.6362206592178e-4	3.64623534881068e-4	3.6548729842014e-4	3.66089849192873e-4	3.66366152445482e-4	3.66311297239583e-4	3.65972259001585e-4	3.65432627541998e-4	3.6479385760083e-4	3.64156631008052e-4	3.63605370880176e-4	3.63197974302688e-4	3.62961627997464e-4	3.62894391421585e-4	3.62971372124534e-4	3.63154037951872e-4	3.63400871957429e-4	3.63673225570705e-4	3.63925602457623e-4	3.64133786038155e-4	3.64309472635658e-4	3.64411335614603e-4	3.64438807017088e-4	3.64411335614603e-4	3.64309472635659e-4	3.64133786038154e-4	3.63925602457623e-4	3.63673225570705e-4	3.63400871957429e-4	3.63154037951871e-4	3.62971372124535e-4	3.62894391421586e-4	3.62961627997464e-4	3.63197974302688e-4	3.63605370880176e-4	3.64156631008052e-4	3.6479385760083e-4	3.65432627541997e-4	3.65972259001584e-4	3.66311297239582e-4
flux1:	0.691815310293574	3.37209824894829e-4	3.35507056065775e-4	3.34014321369378e-4	3.32945286468709e-4	3.32413936865066e-4	3.32429515739354e-4	3.32909549036763e-4	3.33706340940941e-4	3.34640632693333e-4	3.35535743429821e-4	3.36246359664269e-4	3.36677894919901e-4	3.36794551775919e-4	3.36616417112051e-4	3.36207719994245e-4	3.3565954217401e-4	3.35070709522298e-4	3.34530359174671e-4	3.34104903881581e-4	3.33830988975257e-4	3.33714769407909e-4	3.3373666982796e-4	3.33860003269238e-4	3.34041642963266e-4	3.34242787584918e-4	3.34434180482961e-4	3.34586190304911e-4	3.34691907183668e-4	3.34777693520781e-4	3.34819584585162e-4	3.34826574386514e-4	3.34819584585161e-4	3.34777693520781e-4	3.34691907183668e-4	3.3458619030491e-4	3.34434180482961e-4	3.34242787584918e-4	3.34041642963266e-4	3.33860003269239e-4	3.33736669827961e-4	3.3371476940791e-4	3.33830988975259e-4	3.34104903881581e-4	3.34530359174671e-4	3.35070709522298e-4	3.35659542174009e-4	3.36207719994245e-4	3.3661641711205e-4
flux1:	0.692077759197328	3.09158978038027e-4	3.07604608201694e-4	3.06324998072547e-4	3.05493023787224e-4	3.05182515090506e-4	3.05369344844956e-4	3.05948923236515e-4	3.06764966364021e-4	3.07643115193934e-4	3.08422972458819e-4	3.08983257894171e-4	3.09256710056843e-4	3.09233624097082e-4	3.08955046821645e-4	3.08498286524419e-4	3.07958329128027e-4	3.07428940403423e-4	3.06986768034868e-4	3.06680805111454e-4	3.06528347975978e-4	3.06517293440122e-4	3.06613506394798e-4	3.06771294089671e-4	3.0694494411674e-4	3.07099288889681e-4	3.07214157883574e-4	3.07274221050731e-4	3.07287698648402e-4	3.07293403631258e-4	3.0728221450118e-4	3.07271150026234e-4	3.07282214501179e-4	3.07293403631258e-4	3.07287698648401e-4	3.0727422105073e-4	3.07214157883574e-4	3.07099288889681e-4	3.0694494411674e-4	3.06771294089671e-4	3.06613506394799e-4	3.06517293440123e-4	3.06528347975979e-4	3.06680805111455e-4	3.06986768034869e-4	3.07428940403423e-4	3.07958329128027e-4	3.08498286524418e-4	3.08955046821643e-4
flux1:	0.692340208101081	2.83127852545879e-4	2.81734756654129e-4	2.80664385824847e-4	2.80051091353813e-4	2.79932878661469e-4	2.80257813491955e-4	2.80905009019936e-4	2.81714714625514e-4	2.82521117638019e-4	2.83181790621808e-4	2.83599080740102e-4	2.83730776687826e-4	2.83589641192711e-4	2.83233416310346e-4	2.82748356524873e-4	2.82230049700215e-4	2.81765243954527e-4	2.81417737250263e-4	2.81220303126466e-4	2.81173344250956e-4	2.81249701582393e-4	2.8140401502119e-4	2.8158444554394e-4	2.81744590124631e-4	2.81853559926477e-4	2.81899579777329e-4	2.81879624869861e-4	2.81814406538001e-4	2.81752538471954e-4	2.81696921148972e-4	2.81670844736984e-4	2.81696921148972e-4	2.81752538471954e-4	2.81814406538e-4	2.81879624869861e-4	2.81899579777329e-4	2.81853559926477e-4	2.81744590124631e-4	2.8158444554394e-4	2.8140401502119e-4	2.81249701582394e-4	2.81173344250958e-4	2.81220303126466e-4	2.81417737250264e-4	2.81765243954527e-4	2.82230049700214e-4	2.82748356524873e-4	2.83233416310345e-4
flux1:	0.692602657004834	2.59017187106586e-4	2.57791731625476e-4	2.56921274896395e-4	2.56504580737029e-4	2.56548532002073e-4	2.5697898509601e-4	2.5766429351627e-4	2.58445829978425e-4	2.59169292259856e-4	2.59711188554768e-4	2.5999643870356e-4	2.60005118175048e-4	2.5976856122687e-4	2.59356906074327e-4	2.5886140483332e-4	2.58375300149374e-4	2.57976822281127e-4	2.5771704314199e-4	2.57614156733775e-4	2.57654467843132e-4	2.57799171197042e-4	2.57995080577076e-4	2.58187002144388e-4	2.58329563498581e-4	2.58396555303153e-4	2.58383634717823e-4	2.58297832543395e-4	2.58169468788809e-4	2.58054094857602e-4	2.57963697678982e-4	2.57925996849624e-4	2.57963697678982e-4	2.58054094857601e-4	2.58169468788808e-4	2.58297832543394e-4	2.58383634717822e-4	2.58396555303153e-4	2.58329563498582e-4	2.58187002144389e-4	2.57995080577076e-4	2.57799171197043e-4	2.57654467843132e-4	2.57614156733776e-4	2.5771704314199e-4	2.57976822281127e-4	2.58375300149374e-4	2.58861404833319e-4	2.59356906074325e-4
flux1:	0.692865105908588	2.36725533712409e-4	2.35668239404691e-4	2.34983992432155e-4	2.34739383897546e-4	2.34915031523627e-4	2.35420014542757e-4	2.36117027984303e-4	2.36852540766684e-4	2.37486037710495e-4	2.37913283048998e-4	2.38080206901286e-4	2.37986103060576e-4	2.37676904988276e-4	2.372309875148e-4	2.36740960850394e-4	2.36295184998644e-4	2.35962305109946e-4	2.35781174677854e-4	2.35757327927509e-4	2.35865912634339e-4	2.36059894049702e-4	2.36281549058198e-4	2.36474932274389e-4	2.36597201758781e-4	2.3662701651643e-4	2.36566337621342e-4	2.36429912890834e-4	2.36254744920042e-4	2.36100446492992e-4	2.35985210457377e-4	2.35939369738724e-4	2.35985210457377e-4	2.36100446492993e-4	2.36254744920042e-4	2.36429912890833e-4	2.36566337621341e-4	2.36627016516429e-4	2.36597201758781e-4	2.3647493227439e-4	2.36281549058199e-4	2.36059894049703e-4	2.3586591263434e-4	2.35757327927509e-4	2.35781174677855e-4	2.35962305109946e-4	2.36295184998644e-4	2.36740960850394e-4	2.37230987514799e-4
flux1:	0.693127554812341	2.16150196239528e-4	2.15256617892385e-4	2.14741671410782e-4	2.1464347943485e-4	2.14921213084493e-4	2.15472269250614e-4	2.16158226172779e-4	2.16833947151103e-4	2.17374308705448e-4	2.17694090505393e-4	2.17758301319216e-4	2.17582249264966e-4	2.17222591662746e-4	2.16762069382858e-4	2.16291422358779e-4	2.15892039367798e-4	2.15622316463026e-4	2.15509686784368e-4	2.1554908174923e-4	2.15707408732174e-4	2.15932657436292e-4	2.16165602928707e-4	2.16351866424144e-4	2.16452380246532e-4	2.16450681403201e-4	2.16353835382313e-4	2.16182020604487e-4	2.15976121808874e-4	2.15797091683033e-4	2.15666644644297e-4	2.15616032306353e-4	2.15666644644297e-4	2.15797091683033e-4	2.15976121808874e-4	2.16182020604486e-4	2.16353835382313e-4	2.16450681403201e-4	2.16452380246532e-4	2.16351866424144e-4	2.16165602928708e-4	2.15932657436293e-4	2.15707408732175e-4	2.1554908174923e-4	2.15509686784369e-4	2.15622316463026e-4	2.15892039367797e-4	2.16291422358779e-4	2.16762069382857e-4
flux1:	0.693390003716094	1.97188537978069e-4	1.96450300351586e-4	1.96085749286108e-4	1.96108360662049e-4	1.96460472962981e-4	1.97032422889074e-4	1.97688567839618e-4	1.98294763023071e-4	1.98742245576667e-4	1.98964100076162e-4	1.98942243849032e-4	1.98704809546866e-4	1.98315545726545e-4	1.97858097573685e-4	1.97418594115993e-4	1.97069835881831e-4	1.96859675736095e-4	1.96805131732177e-4	1.96892607077076e-4	1.97083523830727e-4	1.97323853220796e-4	1.97555538698946e-4	1.97727729945976e-4	1.97806099922594e-4	1.97778925036238e-4	1.97657182126934e-4	1.97464357904688e-4	1.9724267678773e-4	1.97051994930533e-4	1.96915167904694e-4	1.9686286609023e-4	1.96915167904694e-4	1.97051994930533e-4	1.9724267678773e-4	1.97464357904687e-4	1.97657182126934e-4	1.97778925036238e-4	1.97806099922594e-4	1.97727729945977e-4	1.97555538698946e-4	1.97323853220797e-4	1.97083523830727e-4	1.96892607077078e-4	1.96805131732178e-4	1.96859675736095e-4	1.97069835881831e-4	1.97418594115992e-4	1.97858097573684e-4
flux1:	0.693652452619847	1.79739374795422e-4	1.79145273339403e-4	1.78911367023941e-4	1.79030275588846e-4	1.79431784138893e-4	1.80003224496401e-4	1.8061493701546e-4	1.8114567146859e-4	1.81503413696199e-4	1.81638466890268e-4	1.81547366862774e-4	1.81268020258726e-4	1.80867990671156e-4	1.80428861526905e-4	1.80029946893914e-4	1.79734319262301e-4	1.79579327822082e-4	1.79572716884431e-4	1.79694359535076e-4	1.79902683528787e-4	1.80144206071063e-4	1.80364268974785e-4	1.80517111288202e-4	1.80573827088333e-4	1.8052717323601e-4	1.80390910203478e-4	1.80189955263086e-4	1.79965680924598e-4	1.79774785568819e-4	1.79639261977924e-4	1.7958794395256e-4	1.79639261977924e-4	1.79774785568819e-4	1.79965680924598e-4	1.80189955263085e-4	1.80390910203478e-4	1.8052717323601e-4	1.80573827088333e-4	1.80517111288202e-4	1.80364268974785e-4	1.80144206071064e-4	1.79902683528788e-4	1.79694359535077e-4	1.79572716884432e-4	1.79579327822082e-4	1.79734319262301e-4	1.80029946893914e-4	1.80428861526904e-4
flux1:	0.693914901523601	1.63704202062458e-4	1.63241265185745e-4	1.63118408025398e-4	1.63311034416674e-4	1.63740229502697e-4	1.64293756848145e-4	1.64850443673436e-4	1.65303176824885e-4	1.65576567812353e-4	1.65636769322326e-4	1.654926276273e-4	1.65189008891605e-4	1.64794451004021e-4	1.64386057277618e-4	1.64034679639913e-4	1.63792988441217e-4	1.63688163247248e-4	1.63719893223109e-4	1.6386337419417e-4	1.64076198330251e-4	1.64307542420696e-4	1.64507895473713e-4	1.64637726649673e-4	1.64673949435699e-4	1.64613446478473e-4	1.6447174012426e-4	1.64273595023188e-4	1.64057745858486e-4	1.63876098921007e-4	1.63748195491269e-4	1.63700049444116e-4	1.63748195491269e-4	1.63876098921007e-4	1.64057745858485e-4	1.64273595023188e-4	1.6447174012426e-4	1.64613446478473e-4	1.64673949435699e-4	1.64637726649673e-4	1.64507895473713e-4	1.64307542420697e-4	1.64076198330251e-4	1.63863374194171e-4	1.63719893223109e-4	1.63688163247248e-4	1.63792988441217e-4	1.64034679639913e-4	1.64386057277618e-4
flux1:	0.694177350427354	1.48988083893405e-4	1.48642502773087e-4	1.48612035407724e-4	1.48858272526673e-4	1.49296974775825e-4	1.49819143240132e-4	1.50313922565741e-4	1.50688977381533e-4	1.50884989969134e-4	1.50882397814814e-4	1.50700114164095e-4	1.50387453240133e-4	1.50011565989139e-4	1.49643222863862e-4	1.49343716002131e-4	1.49155077113639e-4	1.49094902879201e-4	1.49156075667543e-4	1.49310776390926e-4	1.49517551397394e-4	1.49729875921696e-4	1.49904644292225e-4	1.50009280287915e-4	1.50026647617568e-4	1.49957326012824e-4	1.49817708191143e-4	1.49631140254368e-4	1.49432359696369e-4	1.49267290975224e-4	1.49151859257072e-4	1.49108554644601e-4	1.49151859257071e-4	1.49267290975224e-4	1.49432359696368e-4	1.49631140254367e-4	1.49817708191143e-4	1.49957326012824e-4	1.50026647617569e-4	1.50009280287915e-4	1.49904644292225e-4	1.49729875921697e-4	1.49517551397395e-4	1.49310776390927e-4	1.49156075667543e-4	1.49094902879201e-4	1.49155077113639e-4	1.4934371600213e-4	1.49643222863862e-4
flux1:	0.694439799331107	1.35500137936973e-4	1.35257996873631e-4	1.35302721267299e-4	1.35585199169459e-4	1.36018747746986e-4	1.36499802292363e-4	1.36929035859135e-4	1.37229004771562e-4	1.37355558333625e-4	1.37301736313232e-4	1.37094401338115e-4	1.36785144859575e-4	1.36437860286043e-4	1.36115684627621e-4	1.35869769826945e-4	1.35731667155379e-4	1.35710185393051e-4	1.3579264043676e-4	1.3594964498604e-4	1.36142110755629e-4	1.36328980988742e-4	1.36474339908212e-4	1.36552897783093e-4	1.36553356022437e-4	1.36479508167875e-4	1.36347866983579e-4	1.36179411627507e-4	1.3600394259201e-4	1.35860646941094e-4	1.35761077622025e-4	1.35723767671105e-4	1.35761077622025e-4	1.35860646941094e-4	1.36003942592009e-4	1.36179411627507e-4	1.36347866983579e-4	1.36479508167875e-4	1.36553356022437e-4	1.36552897783093e-4	1.36474339908213e-4	1.36328980988742e-4	1.3614211075563e-4	1.35949644986041e-4	1.3579264043676e-4	1.35710185393051e-4	1.35731667155379e-4	1.35869769826945e-4	1.36115684627621e-4
flux1:	0.69470224823486	1.23153650860967e-4	1.23001428950373e-4	1.23105879247249e-4	1.23409979211937e-4	1.23827002023144e-4	1.24260452368913e-4	1.24623195643043e-4	1.24852351132811e-4	1.24917763920909e-4	1.24823341318582e-4	1.24601944135719e-4	1.24305621878172e-4	1.23993613088795e-4	1.2372063307322e-4	1.23527577536441e-4	1.23436015312578e-4	1.23446924087111e-4	1.23543255745242e-4	1.23695276914105e-4	1.23867309281647e-4	1.24024493133584e-4	1.24138451945205e-4	1.24191160912928e-4	1.24176835025781e-4	1.24101961776144e-4	1.23982565692533e-4	1.23836611361112e-4	1.2368841387675e-4	1.23570069794505e-4	1.23488378259234e-4	1.23457730969961e-4	1.23488378259234e-4	1.23570069794505e-4	1.23688413876749e-4	1.23836611361111e-4	1.23982565692533e-4	1.24101961776144e-4	1.2417683502578e-4	1.24191160912928e-4	1.24138451945205e-4	1.24024493133585e-4	1.23867309281647e-4	1.23695276914106e-4	1.23543255745243e-4	1.23446924087111e-4	1.23436015312578e-4	1.23527577536441e-4	1.23720633073219e-4
flux1:	0.694964697138614	1.11865935909037e-4	1.1179079035885e-4	1.11941286541583e-4	1.12254962469053e-4	1.12646999604541e-4	1.13029110039173e-4	1.13326550938347e-4	1.13490319458378e-4	1.13502893138615e-4	1.13377312271622e-4	1.13150672765988e-4	1.12874003757661e-4	1.12600925169987e-4	1.12377394935343e-4	1.12234332973708e-4	1.12184100251694e-4	1.1222091470374e-4	1.12324505289163e-4	1.12465793428476e-4	1.12613216715869e-4	1.12738446728658e-4	1.12820613967123e-4	1.12848633985053e-4	1.12821736865941e-4	1.12748564703908e-4	1.12644181497528e-4	1.12523161871172e-4	1.1240413587194e-4	1.12312112303826e-4	1.12249082975508e-4	1.12225332681805e-4	1.12249082975508e-4	1.12312112303826e-4	1.1240413587194e-4	1.12523161871172e-4	1.12644181497528e-4	1.12748564703908e-4	1.12821736865941e-4	1.12848633985053e-4	1.12820613967123e-4	1.12738446728659e-4	1.12613216715869e-4	1.12465793428476e-4	1.12324505289163e-4	1.1222091470374e-4	1.12184100251694e-4	1.12234332973708e-4	1.12377394935343e-4
flux1:	0.695227146042367	1.015580805423e-4	1.01547954752564e-4	1.01732501155688e-4	1.02045982223022e-4	1.02407039819176e-4	1.02736306393624e-4	1.02971250509577e-4	1.03075788475663e-4	1.03043541656685e-4	1.02894988696397e-4	1.02669892207784e-4	1.02417096405092e-4	1.02184017671796e-4	1.02007901234833e-4	1.01910291572021e-4	1.01895325546673e-4	1.01951600603947e-4	1.0205668405085e-4	1.02182943482955e-4	1.02303338091665e-4	1.02396066839206e-4	1.02447416667659e-4	1.02452673252744e-4	1.02415449457094e-4	1.02345999591255e-4	1.0225808046106e-4	1.02162737874754e-4	1.02073014502602e-4	1.02007134342695e-4	1.01962502632847e-4	1.01945514674031e-4	1.01962502632847e-4	1.02007134342695e-4	1.02073014502602e-4	1.02162737874754e-4	1.02258080461059e-4	1.02345999591255e-4	1.02415449457094e-4	1.02452673252744e-4	1.0244741666766e-4	1.02396066839207e-4	1.02303338091665e-4	1.02182943482955e-4	1.02056684050851e-4	1.01951600603947e-4	1.01895325546673e-4	1.01910291572021e-4	1.02007901234833e-4
flux1:	0.69548959494612	9.21547263637512e-5	9.2198345688573e-5	9.24064470971585e-5	9.27118968555298e-5	9.30380009420092e-5	9.33146723562295e-5	9.34911115494078e-5	9.3542996980458e-5	9.34735369989909e-5	9.3309022934006e-5	9.30905063599949e-5	9.28637595228383e-5	9.26697268432626e-5	9.25372884016713e-5	9.24794543146673e-5	9.2493262987801e-5	9.25628543239508e-5	9.26646012188397e-5	9.27729165222724e-5	9.28654307207571e-5	9.29265902130308e-5	9.29492371464542e-5	9.29342717018022e-5	9.28889650332228e-5	9.28246539659803e-5	9.27535543506179e-5	9.26832416319204e-5	9.26215105507511e-5	9.25803432930038e-5	9.25529967622634e-5	9.25423388248992e-5	9.25529967622633e-5	9.25803432930038e-5	9.26215105507509e-5	9.26832416319201e-5	9.27535543506176e-5	9.28246539659803e-5	9.28889650332229e-5	9.29342717018025e-5	9.29492371464543e-5	9.29265902130311e-5	9.28654307207575e-5	9.27729165222728e-5	9.266460121884e-5	9.2562854323951e-5	9.24932629878012e-5	9.24794543146673e-5	9.25372884016708e-5
flux1:	0.695752043849873	8.35839827961563e-5	8.36708050235431e-5	8.38932687579522e-5	8.41844638802982e-5	8.44732657196366e-5	8.4698942062891e-5	8.48217191941749e-5	8.48277484282533e-5	8.47282479009366e-5	8.4553785979084e-5	8.43455061931326e-5	8.4145459549117e-5	8.39881033947881e-5	8.38945269879006e-5	8.38702116593783e-5	8.39063013811659e-5	8.39836249503639e-5	8.40782235356258e-5	8.41669821552962e-5	8.42321425521318e-5	8.42639057153948e-5	8.42608849765888e-5	8.42287138168219e-5	8.41775457723124e-5	8.41192977782583e-5	8.40645100156214e-5	8.4017503228936e-5	8.39813492217278e-5	8.39625103789246e-5	8.39506942237128e-5	8.3945709162998e-5	8.39506942237126e-5	8.39625103789246e-5	8.39813492217277e-5	8.40175032289357e-5	8.40645100156211e-5	8.41192977782582e-5	8.41775457723123e-5	8.42287138168219e-5	8.4260884976589e-5	8.42639057153949e-5	8.4232142552132e-5	8.41669821552965e-5	8.40782235356261e-5	8.39836249503641e-5	8.39063013811659e-5	8.38702116593781e-5	8.38945269879004e-5
flux1:	0.696014492753627	7.57775151973565e-5	7.5897692322759e-5	7.61264680214957e-5	7.63985386586372e-5	7.66489994350606e-5	7.68263192243988e-5	7.69008801477509e-5	7.68679411502144e-5	7.6745172583366e-5	7.65659902296458e-5	7.63706017079447e-5	7.61968872188779e-5	7.6072996528102e-5	7.60129593932595e-5	7.60158292975057e-5	7.6068081398997e-5	7.61483284892867e-5	7.6233031000658e-5	7.63018221853582e-5	7.63413306657e-5	7.63468670346702e-5	7.6321913661725e-5	7.62758870613133e-5	7.62210339024626e-5	7.6169389100582e-5	7.61297672458443e-5	7.6103568100363e-5	7.60897965415209e-5	7.60902368776294e-5	7.60917524751957e-5	7.60916286944488e-5	7.60917524751957e-5	7.60902368776294e-5	7.60897965415208e-5	7.61035681003627e-5	7.61297672458442e-5	7.61693891005818e-5	7.62210339024627e-5	7.62758870613133e-5	7.6321913661725e-5	7.63468670346704e-5	7.63413306657001e-5	7.63018221853586e-5	7.62330310006584e-5	7.61483284892867e-5	7.6068081398997e-5	7.60158292975056e-5	7.60129593932592e-5
flux1:	0.69627694165738	6.86707849961643e-5	6.8815172048524e-5	6.90432568513444e-5	6.92925054902048e-5	6.95046644335425e-5	6.96370701466089e-5	6.96692791707183e-5	6.96042645224299e-5	6.94646446993253e-5	6.92853727607797e-5	6.9104851464701e-5	6.89565073363359e-5	6.88625058719047e-5	6.88306454595683e-5	6.88546886818403e-5	6.89176408858419e-5	6.89969140117709e-5	6.90700230784059e-5	6.91194960647434e-5	6.91360023112639e-5	6.91192208362039e-5	6.90765417743359e-5	6.90201965132947e-5	6.89637562706661e-5	6.89189628904502e-5	6.88929259642523e-5	6.88845390184677e-5	6.88894758457277e-5	6.89057484601562e-5	6.89181369752197e-5	6.89219735747552e-5	6.89181369752196e-5	6.89057484601562e-5	6.88894758457277e-5	6.88845390184676e-5	6.88929259642523e-5	6.89189628904499e-5	6.8963756270666e-5	6.90201965132947e-5	6.90765417743361e-5	6.91192208362041e-5	6.91360023112641e-5	6.91194960647439e-5	6.90700230784061e-5	6.8996914011771e-5	6.89176408858421e-5	6.88546886818402e-5	6.88306454595679e-5
flux1:	0.696539390561133	6.22033700702076e-5	6.23635916189119e-5	6.2585003174208e-5	6.28087956402044e-5	6.29836065629252e-5	6.30751656877143e-5	6.30711547186463e-5	6.29808791061376e-5	6.28304842459013e-5	6.26552823426125e-5	6.24911540311387e-5	6.23669296093138e-5	6.22992160885695e-5	6.22904561683436e-5	6.2330246033242e-5	6.23992547299369e-5	6.24746064636133e-5	6.25353894438765e-5	6.25670637473408e-5	6.25639099401333e-5	6.25291876833492e-5	6.24732261943395e-5	6.24101300607854e-5	6.23540760451514e-5	6.23161611482574e-5	6.23018669992036e-5	6.23080425851026e-5	6.23277995930561e-5	6.23562970505375e-5	6.23770027878231e-5	6.23838676111652e-5	6.23770027878229e-5	6.23562970505375e-5	6.23277995930559e-5	6.23080425851026e-5	6.23018669992035e-5	6.23161611482574e-5	6.23540760451514e-5	6.24101300607855e-5	6.24732261943396e-5	6.25291876833494e-5	6.25639099401334e-5	6.25670637473412e-5	6.25353894438766e-5	6.24746064636134e-5	6.23992547299369e-5	6.23302460332421e-5	6.22904561683435e-5
flux1:	0.696801839464887	5.63192686859503e-5	5.6487830483914e-5	5.66976292601294e-5	5.68943346046192e-5	5.70335445407787e-5	5.70887986292757e-5	5.70548230166458e-5	5.69459201937677e-5	5.67904497667375e-5	5.66230490617873e-5	5.64765069066422e-5	5.63750352717122e-5	5.63301787845396e-5	5.63399091195324e-5	5.63907303716892e-5	5.64620136075559e-5	5.65313906149851e-5	5.65799262558257e-5	5.65959600980397e-5	5.65769047743569e-5	5.65288085663952e-5	5.6464007182308e-5	5.63975999592947e-5	5.63437229926915e-5	5.63125413170388e-5	5.63080284545256e-5	5.63254670049121e-5	5.63561673928033e-5	5.63933242833562e-5	5.64198345084926e-5	5.64288139034615e-5	5.64198345084924e-5	5.63933242833562e-5	5.63561673928031e-5	5.63254670049118e-5	5.63080284545257e-5	5.63125413170387e-5	5.63437229926916e-5	5.63975999592948e-5	5.64640071823081e-5	5.65288085663954e-5	5.65769047743571e-5	5.659596009804e-5	5.65799262558257e-5	5.65313906149852e-5	5.6462013607556e-5	5.63907303716892e-5	5.63399091195322e-5
flux1:	0.69706428836864	5.09670933401026e-5	5.11375103810304e-5	5.13318401002511e-5	5.15007881417344e-5	5.16068293401041e-5	5.16306470884049e-5	5.1572930704337e-5	5.1451719955488e-5	5.12964068801348e-5	5.11400751550956e-5	5.10119976191931e-5	5.09318515046869e-5	5.09066610209707e-5	5.09307912206213e-5	5.09886500648015e-5	5.1059232441199e-5	5.11213452742767e-5	5.11583222493011e-5	5.1161257409041e-5	5.11301952154576e-5	5.10732110980035e-5	5.10037856403564e-5	5.09372264111064e-5	5.08870726705027e-5	5.08623375370003e-5	5.08656362285029e-5	5.08911532247782e-5	5.09291153489837e-5	5.09715739748841e-5	5.1001533408197e-5	5.10117730206551e-5	5.10015334081969e-5	5.09715739748841e-5	5.09291153489836e-5	5.0891153224778e-5	5.08656362285028e-5	5.08623375370002e-5	5.08870726705027e-5	5.09372264111063e-5	5.10037856403565e-5	5.10732110980036e-5	5.11301952154577e-5	5.11612574090412e-5	5.11583222493012e-5	5.11213452742768e-5	5.10592324411991e-5	5.09886500648014e-5	5.09307912206212e-5
flux1:	0.697326737272393	4.61000880012835e-5	4.62669938863268e-5	4.64431061223413e-5	4.65845326534028e-5	4.66604045481663e-5	4.66578242405413e-5	4.65823891488008e-5	4.64547170151418e-5	4.63041998782863e-5	4.61616531412316e-5	4.60525530901323e-5	4.59922197163676e-5	4.59837257600375e-5	4.60186519521642e-5	4.60802075994205e-5	4.61478026100209e-5	4.6201953963036e-5	4.62284508180444e-5	4.62209601237356e-5	4.61816603497709e-5	4.61199503725199e-5	4.60496912743493e-5	4.59857249431415e-5	4.59405390205793e-5	4.59218417977329e-5	4.59310581916628e-5	4.59617112768167e-5	4.60035906481979e-5	4.60483291817758e-5	4.60796284575203e-5	4.60903647489041e-5	4.60796284575202e-5	4.60483291817757e-5	4.60035906481978e-5	4.59617112768166e-5	4.59310581916627e-5	4.59218417977328e-5	4.59405390205793e-5	4.59857249431414e-5	4.60496912743493e-5	4.61199503725201e-5	4.6181660349771e-5	4.62209601237357e-5	4.62284508180445e-5	4.6201953963036e-5	4.6147802610021e-5	4.60802075994206e-5	4.60186519521642e-5
flux1:	0.697589186176146	4.16759443007198e-5	4.18351504067222e-5	4.19913856792601e-5	4.21063440260988e-5	4.21554723656299e-5	4.21315308423525e-5	4.20440193626458e-5	4.19150948834088e-5	4.17732798910778e-5	4.16465760543558e-5	4.15565224257096e-5	4.15143421403787e-5	4.15197369160239e-5	4.15622669811593e-5	4.16247283318914e-5	4.16875985223785e-5	4.17335063886746e-5	4.17507850640918e-5	4.17354504035062e-5	4.16913380384929e-5	4.16285442690739e-5	4.15606614524429e-5	4.15015173991258e-5	4.14622004411238e-5	4.14490256978696e-5	4.14624037543707e-5	4.14955848580767e-5	4.15384758355848e-5	4.15828995233071e-5	4.16137377749321e-5	4.16243202644867e-5	4.1613737774932e-5	4.15828995233071e-5	4.15384758355848e-5	4.14955848580766e-5	4.14624037543706e-5	4.14490256978696e-5	4.14622004411237e-5	4.15015173991258e-5	4.15606614524429e-5	4.16285442690739e-5	4.1691338038493e-5	4.17354504035063e-5	4.17507850640918e-5	4.17335063886747e-5	4.16875985223787e-5	4.16247283318915e-5	4.15622669811592e-5
flux1:	0.6978516350799	3.76564373052309e-5	3.78049216738588e-5	3.7940631965959e-5	3.80308625023368e-5	3.80569351583615e-5	3.8016491422487e-5	3.79219973344923e-5	3.77962456006349e-5	3.76661900105892e-5	3.75566418575099e-5	3.74851948589237e-5	3.74593065143512e-5	3.74758856499531e-5	3.75231648753948e-5	3.75841916254873e-5	3.76410223572189e-5	3.76786697833408e-5	3.76880100870002e-5	3.76671540392678e-5	3.76211524711022e-5	3.75602637764516e-5	3.74972875742883e-5	3.74446203514422e-5	3.74117110556367e-5	3.74034534396098e-5	3.74194192779237e-5	3.74529151523972e-5	3.74944147733282e-5	3.75364117936344e-5	3.75653343107433e-5	3.75752388367251e-5	3.75653343107433e-5	3.75364117936344e-5	3.7494414773328e-5	3.74529151523971e-5	3.74194192779237e-5	3.74034534396097e-5	3.74117110556367e-5	3.74446203514422e-5	3.74972875742883e-5	3.75602637764517e-5	3.76211524711024e-5	3.76671540392679e-5	3.76880100870004e-5	3.7678669783341e-5	3.76410223572188e-5	3.75841916254874e-5	3.75231648753949e-5
flux1:	0.698114083983653	3.40069383317486e-5	3.4142759757389e-5	3.42581724561131e-5	3.43259351310359e-5	3.43327249299118e-5	3.42802939102968e-5	3.41832230809395e-5	3.40641814961484e-5	3.39480262070661e-5	3.38561636593445e-5	3.38023548427473e-5	3.3790679579233e-5	3.38158164850963e-5	3.38652830443047e-5	3.39229182148343e-5	3.39727289869789e-5	3.40022609156424e-5	3.40048528206142e-5	3.39804372915305e-5	3.39348829105611e-5	3.38781722230316e-5	3.38219161777461e-5	3.37767928693464e-5	3.37504753131261e-5	3.37464618806374e-5	3.37636541861764e-5	3.37956788536813e-5	3.38339160143351e-5	3.38718805649984e-5	3.38977932421988e-5	3.39066268346648e-5	3.38977932421988e-5	3.38718805649985e-5	3.38339160143351e-5	3.37956788536812e-5	3.37636541861763e-5	3.37464618806373e-5	3.37504753131261e-5	3.37767928693464e-5	3.38219161777461e-5	3.38781722230317e-5	3.39348829105611e-5	3.39804372915306e-5	3.40048528206143e-5	3.40022609156425e-5	3.3972728986979e-5	3.39229182148343e-5	3.38652830443047e-5
flux1:	0.698376532887406	3.06958827632816e-5	3.08180310515168e-5	3.09140679774639e-5	3.09619536171176e-5	3.09531453614781e-5	3.08927597330999e-5	3.07967382250865e-5	3.06870132642614e-5	3.05859818170059e-5	3.05115800779314e-5	3.04739530930968e-5	3.04742314449089e-5	3.05053981244759e-5	3.05547808387695e-5	3.06074254326066e-5	3.06495273311728e-5	3.06712006779849e-5	3.06680980714792e-5	3.06416912097597e-5	3.05983193033594e-5	3.0547349562345e-5	3.04989329299496e-5	3.04618654612579e-5	3.04420031720934e-5	3.04415220607258e-5	3.04588108998791e-5	3.04880134345724e-5	3.0521647318872e-5	3.05544734562298e-5	3.05766365212667e-5	3.05841347779172e-5	3.05766365212666e-5	3.05544734562298e-5	3.0521647318872e-5	3.04880134345723e-5	3.0458810899879e-5	3.04415220607258e-5	3.04420031720933e-5	3.04618654612578e-5	3.04989329299497e-5	3.0547349562345e-5	3.05983193033596e-5	3.06416912097597e-5	3.06680980714793e-5	3.06712006779849e-5	3.06495273311729e-5	3.06074254326066e-5	3.05547808387694e-5
flux1:	0.698638981791159	2.76942717464678e-5	2.78024768895119e-5	2.78805512925735e-5	2.79112931822307e-5	2.78903336863332e-5	2.78254489536703e-5	2.77332897503039e-5	2.76345813206522e-5	2.75490488416793e-5	2.74912230878593e-5	2.74679337260625e-5	2.74778132931868e-5	2.75126439418792e-5	2.75599979241679e-5	2.76064224820487e-5	2.76404154539102e-5	2.76545947912424e-5	2.76467216307752e-5	2.76195227546082e-5	2.75795137200864e-5	2.75352016356281e-5	2.74951218480558e-5	2.74661365704411e-5	2.74523279644047e-5	2.74546616523395e-5	2.74711568449198e-5	2.74966078497443e-5	2.75248001386447e-5	2.75518507764819e-5	2.75698549933426e-5	2.75758731250465e-5	2.75698549933425e-5	2.7551850776482e-5	2.75248001386447e-5	2.74966078497443e-5	2.74711568449197e-5	2.74546616523394e-5	2.74523279644046e-5	2.74661365704411e-5	2.74951218480558e-5	2.75352016356282e-5	2.75795137200865e-5	2.76195227546082e-5	2.76467216307753e-5	2.76545947912425e-5	2.76404154539102e-5	2.76064224820487e-5	2.7559997924168e-5
flux1:	0.698901430694913	2.49752697915944e-5	2.50697985334436e-5	2.51316160794958e-5	2.51479233785434e-5	2.51179100374048e-5	2.50513614890714e-5	2.49650914263768e-5	2.48782800229058e-5	2.48079020702918e-5	2.47652548842757e-5	2.47542143139872e-5	2.47713708542286e-5	2.4807750893214e-5	2.48515138898334e-5	2.48908899022709e-5	2.49166826692529e-5	2.49238638665197e-5	2.49120544718517e-5	2.48849582906174e-5	2.48490255843647e-5	2.48117457030927e-5	2.47799854565433e-5	2.47587179511012e-5	2.47503651544568e-5	2.47548246728726e-5	2.47698740845346e-5	2.47910342824409e-5	2.48134002354586e-5	2.48344564454288e-5	2.48481855569513e-5	2.48526844878435e-5	2.48481855569513e-5	2.48344564454288e-5	2.48134002354586e-5	2.47910342824408e-5	2.47698740845345e-5	2.47548246728726e-5	2.47503651544568e-5	2.47587179511013e-5	2.47799854565433e-5	2.48117457030928e-5	2.48490255843647e-5	2.48849582906174e-5	2.49120544718518e-5	2.49238638665198e-5	2.49166826692529e-5	2.4890889902271e-5	2.48515138898335e-5
flux1:	0.699163879598666	2.25139315161848e-5	2.259539883261e-5	2.26427856971504e-5	2.26472152830647e-5	2.26108318027162e-5	2.25448434253077e-5	2.24657822360529e-5	2.23910637777358e-5	2.23349446794769e-5	2.23057424646849e-5	2.23047783901951e-5	2.23270450001327e-5	2.23632010413417e-5	2.24022470960423e-5	2.24341758345573e-5	2.24520064791451e-5	2.24528463031541e-5	2.24378974874183e-5	2.24115751534353e-5	2.23800729448506e-5	2.23497814285622e-5	2.23259324775844e-5	2.23117335078519e-5	2.23081151892233e-5	2.23140708841994e-5	2.23272487783603e-5	2.23439233291243e-5	2.23604672415361e-5	2.23756634764376e-5	2.2385247000031e-5	2.23882760372638e-5	2.2385247000031e-5	2.23756634764376e-5	2.23604672415362e-5	2.23439233291244e-5	2.23272487783603e-5	2.23140708841994e-5	2.23081151892234e-5	2.23117335078519e-5	2.23259324775844e-5	2.23497814285621e-5	2.23800729448507e-5	2.24115751534353e-5	2.24378974874184e-5	2.24528463031542e-5	2.24520064791451e-5	2.24341758345573e-5	2.24022470960423e-5
flux1:	0.699426328502419	2.02870581274883e-5	2.03562745326646e-5	2.03910481682791e-5	2.0385923318551e-5	2.0345422803199e-5	2.02816600132381e-5	2.02105358094347e-5	2.01475825093208e-5	2.01044575852337e-5	2.00868084927281e-5	2.00938167428278e-5	2.01192949235584e-5	2.01538613970639e-5	2.01875294980274e-5	2.02120473505401e-5	2.02224843253308e-5	2.02178157020676e-5	2.02005299762924e-5	2.01755057970377e-5	2.0148535348587e-5	2.01248937167419e-5	2.01082801295734e-5	2.01003192279892e-5	2.01006585319337e-5	2.01075633619227e-5	2.01186492788527e-5	2.01309316977064e-5	2.0141972423646e-5	2.01517234276585e-5	2.01574839914942e-5	2.01591616019108e-5	2.01574839914942e-5	2.01517234276585e-5	2.0141972423646e-5	2.01309316977064e-5	2.01186492788528e-5	2.01075633619227e-5	2.01006585319337e-5	2.01003192279892e-5	2.01082801295734e-5	2.01248937167419e-5	2.0148535348587e-5	2.01755057970377e-5	2.02005299762924e-5	2.02178157020676e-5	2.02224843253309e-5	2.02120473505402e-5	2.01875294980274e-5
flux1:	0.699688777406172	1.82731558006433e-5	1.83310213116726e-5	1.83549095752824e-5	1.8342284779227e-5	1.82995125611021e-5	1.82391645714231e-5	1.81762461440195e-5	1.81243700749899e-5	1.80927766835452e-5	1.80847851921695e-5	1.80978486064315e-5	1.81249807166501e-5	1.81570255052046e-5	1.81851079707493e-5	1.82026545693827e-5	1.82065649004264e-5	1.81973841638132e-5	1.81785893474456e-5	1.81552974856871e-5	1.81327961333165e-5	1.81152793998003e-5	1.81050665092673e-5	1.81024224386852e-5	1.81059431415246e-5	1.81133458318797e-5	1.81222951869533e-5	1.8130504974937e-5	1.8136597106365e-5	1.81415220456993e-5	1.81439212354689e-5	1.81444153770098e-5	1.81439212354688e-5	1.81415220456993e-5	1.8136597106365e-5	1.81305049749369e-5	1.81222951869533e-5	1.81133458318797e-5	1.81059431415247e-5	1.81024224386852e-5	1.81050665092672e-5	1.81152793998003e-5	1.81327961333165e-5	1.81552974856872e-5	1.81785893474457e-5	1.81973841638133e-5	1.82065649004265e-5	1.82026545693827e-5	1.81851079707492e-5
flux1:	0.699951226309926	1.64524500335793e-5	1.64998947975912e-5	1.65144994561622e-5	1.64961628165203e-5	1.64526059717786e-5	1.63964809204418e-5	1.63417074384045e-5	1.63000064592763e-5	1.62784243196393e-5	1.62783051831282e-5	1.62957657718245e-5	1.63233584722073e-5	1.63523604901578e-5	1.6375046513801e-5	1.63863923661147e-5	1.63848737880538e-5	1.63722956227959e-5	1.6352834907278e-5	1.6331648379429e-5	1.63134521650152e-5	1.63014320771517e-5	1.6296712631629e-5	1.62984441287516e-5	1.6304411146209e-5	1.63119584019753e-5	1.63188668736033e-5	1.63234850580012e-5	1.63253409371763e-5	1.63261896983646e-5	1.63257759040119e-5	1.63252851718181e-5	1.63257759040118e-5	1.63261896983646e-5	1.63253409371763e-5	1.63234850580012e-5	1.63188668736033e-5	1.63119584019753e-5	1.6304411146209e-5	1.62984441287516e-5	1.6296712631629e-5	1.63014320771517e-5	1.63134521650153e-5	1.63316483794291e-5	1.6352834907278e-5	1.6372295622796e-5	1.63848737880538e-5	1.63863923661147e-5	1.6375046513801e-5
flux1:	0.700213675213679	1.48069053310141e-5	1.48448678848489e-5	1.48516612202998e-5	1.48291609799989e-5	1.478600937174e-5	1.47346262604608e-5	1.4687718822413e-5	1.46551910403733e-5	1.46421409376567e-5	1.46482854222066e-5	1.46687669291941e-5	1.46959667710259e-5	1.47217499356399e-5	1.47395308878084e-5	1.4745671900945e-5	1.47399557798272e-5	1.47251411160774e-5	1.47058366107283e-5	1.46870692706311e-5	1.46729479543709e-5	1.46657488649123e-5	1.46656036687609e-5	1.46707984514675e-5	1.4678542085853e-5	1.46859710093633e-5	1.46910355570152e-5	1.46926421907908e-5	1.46910592279591e-5	1.46886449572091e-5	1.46860060288297e-5	1.46847426164873e-5	1.46860060288297e-5	1.46886449572091e-5	1.46910592279591e-5	1.46926421907907e-5	1.46910355570152e-5	1.46859710093633e-5	1.46785420858531e-5	1.46707984514674e-5	1.46656036687609e-5	1.46657488649123e-5	1.46729479543708e-5	1.46870692706311e-5	1.47058366107283e-5	1.47251411160775e-5	1.47399557798272e-5	1.4745671900945e-5	1.47395308878084e-5
flux1:	0.700476124117432	1.33202076490535e-5	1.33496363208662e-5	1.33499759383197e-5	1.33246563770852e-5	1.32828613725774e-5	1.32365267770289e-5	1.31970725489013e-5	1.31726936845853e-5	1.31667931814881e-5	1.31777907374452e-5	1.32001790979902e-5	1.32264114798942e-5	1.32490490350004e-5	1.32626009730748e-5	1.32646354959732e-5	1.32559751330134e-5	1.3240044625752e-5	1.32216445184432e-5	1.32055335461805e-5	1.3195203184107e-5	1.31921339739175e-5	1.31956693790529e-5	1.3203473422841e-5	1.32123995515518e-5	1.32195229816892e-5	1.32230027752322e-5	1.32222200086701e-5	1.32180168361082e-5	1.32131577347363e-5	1.32088804630073e-5	1.32070556423438e-5	1.32088804630073e-5	1.32131577347363e-5	1.32180168361082e-5	1.322222000867e-5	1.32230027752322e-5	1.32195229816892e-5	1.32123995515517e-5	1.3203473422841e-5	1.31956693790528e-5	1.31921339739175e-5	1.3195203184107e-5	1.32055335461805e-5	1.32216445184432e-5	1.32400446257521e-5	1.32559751330134e-5	1.32646354959732e-5	1.32626009730748e-5
flux1:	0.700738573021185	1.19776843909432e-5	1.19995461723328e-5	1.19946934531649e-5	1.19677275197443e-5	1.19280485065699e-5	1.18869117067414e-5	1.18544184198203e-5	1.18371843364528e-5	1.18371672997256e-5	1.18517937534574e-5	1.18751902204392e-5	1.1900079311621e-5	1.19197878776246e-5	1.19298512900278e-5	1.19288592751797e-5	1.19184218556223e-5	1.19023712123449e-5	1.18854944410636e-5	1.18721747934066e-5	1.18652970757042e-5	1.18656664136062e-5	1.18720344726893e-5	1.18816663166461e-5	1.18912565836937e-5	1.18979449603093e-5	1.19001254826955e-5	1.18975691052344e-5	1.18915330116895e-5	1.18850052769829e-5	1.18796428969474e-5	1.18774554200721e-5	1.18796428969474e-5	1.18850052769829e-5	1.18915330116895e-5	1.18975691052344e-5	1.19001254826955e-5	1.18979449603093e-5	1.18912565836937e-5	1.18816663166461e-5	1.18720344726893e-5	1.18656664136062e-5	1.18652970757042e-5	1.18721747934067e-5	1.18854944410637e-5	1.1902371212345e-5	1.19184218556224e-5	1.19288592751796e-5	1.19298512900279e-5
flux1:	0.701001021924939	1.07661580555865e-5	1.07814419775876e-5	1.07725732181859e-5	1.07449838045147e-5	1.0708018014699e-5	1.06721041707043e-5	1.06460289448721e-5	1.0634971553851e-5	1.06396835652364e-5	1.06568711197567e-5	1.06805357535665e-5	1.07038245866431e-5	1.07208677499277e-5	1.07281441396078e-5	1.07250871453913e-5	1.07138666705606e-5	1.06984994716757e-5	1.0683591719971e-5	1.06730745245073e-5	1.06692531194195e-5	1.06723767080022e-5	1.06807851945535e-5	1.06915411808571e-5	1.07013479226544e-5	1.070751135935e-5	1.07086744462506e-5	1.07049158619197e-5	1.06977628198404e-5	1.06902655389723e-5	1.06843136969937e-5	1.06819412513687e-5	1.06843136969937e-5	1.06902655389723e-5	1.06977628198404e-5	1.07049158619196e-5	1.07086744462506e-5	1.070751135935e-5	1.07013479226544e-5	1.06915411808571e-5	1.06807851945535e-5	1.06723767080023e-5	1.06692531194195e-5	1.06730745245073e-5	1.06835917199709e-5	1.06984994716758e-5	1.07138666705606e-5	1.07250871453913e-5	1.07281441396078e-5
flux1:	0.701263470828692	9.67374925963625e-6	9.6834566413268e-6	9.67166141763912e-6	9.64432871637774e-6	9.61052523199303e-6	9.57975114370073e-6	9.55951173325525e-6	9.5536995082836e-6	9.56208285603833e-6	9.58088724870107e-6	9.60418893485478e-6	9.62567589234373e-6	9.64029302106935e-6	9.64537307950834e-6	9.64102872766445e-6	9.62979237121856e-6	9.61568171974273e-6	9.6029930775931e-6	9.59515740712429e-6	9.59393987284656e-6	9.59914732626318e-6	9.60886625118821e-6	9.62012219055929e-6	9.62976236083214e-6	9.63533595049634e-6	9.63573764045297e-6	9.63127718721746e-6	9.62362470881075e-6	9.61575656450746e-6	9.60963754537135e-6	9.60723116692255e-6	9.60963754537135e-6	9.6157565645075e-6	9.62362470881074e-6	9.63127718721744e-6	9.63573764045295e-6	9.63533595049636e-6	9.62976236083214e-6	9.62012219055926e-6	9.60886625118821e-6	9.59914732626317e-6	9.59393987284655e-6	9.59515740712433e-6	9.60299307759309e-6	9.61568171974275e-6	9.62979237121857e-6	9.64102872766444e-6	9.64537307950833e-6
flux1:	0.701525919732445	8.68965820962524e-6	8.69477841282648e-6	8.68104549082361e-6	8.6547029454556e-6	8.62436587282496e-6	8.59854577857051e-6	8.58352383563576e-6	8.58205807094419e-6	8.59313823038882e-6	8.61271492591117e-6	8.63509906410682e-6	8.65460066972842e-6	8.66696940323516e-6	8.67029979721068e-6	8.66523654197501e-6	8.65450951105247e-6	8.64199322903976e-6	8.63158220646519e-6	8.62618506969586e-6	8.62707531044273e-6	8.6337215985716e-6	8.64409081562733e-6	8.65530399417376e-6	8.66445504592624e-6	8.66938924836188e-6	8.66924620203706e-6	8.66449767518229e-6	8.65684979663204e-6	8.64909668465688e-6	8.64315120137047e-6	8.64083238171744e-6	8.64315120137048e-6	8.64909668465686e-6	8.65684979663209e-6	8.6644976751823e-6	8.66924620203705e-6	8.66938924836184e-6	8.66445504592621e-6	8.65530399417379e-6	8.64409081562731e-6	8.6337215985716e-6	8.62707531044275e-6	8.62618506969588e-6	8.63158220646521e-6	8.6419932290398e-6	8.6545095110525e-6	8.66523654197506e-6	8.6702997972107e-6
flux1:	0.701788368636199	7.80395826535049e-6	7.80543410114437e-6	7.7906298197533e-6	7.7658546309305e-6	7.73914252360238e-6	7.71799196843009e-6	7.70753688511209e-6	7.70955217287586e-6	7.72243345906371e-6	7.74202910878259e-6	7.763007269252e-6	7.78034943721605e-6	7.79058196981538e-6	7.79246923525921e-6	7.78705893213686e-6	7.7771450264172e-6	7.76635196208322e-6	7.75811428878192e-6	7.75481838900316e-6	7.75730029873805e-6	7.76478322307714e-6	7.77522297861244e-6	7.78593626821806e-6	7.79433524101402e-6	7.79859181957499e-6	7.79807592998548e-6	7.79336124190083e-6	7.78610419815021e-6	7.77883631287545e-6	7.77332182281485e-6	7.77118193477258e-6	7.77332182281484e-6	7.77883631287546e-6	7.78610419815021e-6	7.7933612419008e-6	7.79807592998547e-6	7.79859181957495e-6	7.79433524101399e-6	7.78593626821807e-6	7.77522297861246e-6	7.76478322307713e-6	7.75730029873803e-6	7.75481838900319e-6	7.75811428878192e-6	7.76635196208321e-6	7.77714502641722e-6	7.78705893213685e-6	7.79246923525925e-6
flux1:	0.702050817539952	7.00743089393508e-6	7.0061213251635e-6	6.99096784708075e-6	6.96817324146992e-6	6.94510173749117e-6	6.92824601937866e-6	6.92168501343654e-6	6.92635825272381e-6	6.94023106748339e-6	6.95919031805927e-6	6.97834936353044e-6	6.99338205912015e-6	7.00154798170227e-6	7.00219073461499e-6	6.99664949101663e-6	6.98767799708629e-6	6.97857703127854e-6	6.97229236521331e-6	6.9707065722663e-6	6.97427560450581e-6	6.98205753115935e-6	6.99208117852248e-6	7.00192890969938e-6	7.00937432074711e-6	7.01292702180461e-6	7.01216687288445e-6	7.00771907333422e-6	7.00112572081706e-6	6.99460233255006e-6	6.98969664800777e-6	6.98779825189106e-6	6.98969664800779e-6	6.99460233255007e-6	7.00112572081707e-6	7.00771907333421e-6	7.01216687288444e-6	7.01292702180458e-6	7.00937432074709e-6	7.00192890969936e-6	6.99208117852246e-6	6.98205753115932e-6	6.9742756045058e-6	6.97070657226631e-6	6.97229236521331e-6	6.97857703127855e-6	6.9876779970863e-6	6.99664949101662e-6	7.00219073461496e-6
flux1:	0.702313266443705	6.29146011189223e-6	6.28810878713948e-6	6.27316963658405e-6	6.25260515407082e-6	6.23305783394553e-6	6.22004861619817e-6	6.21670496790187e-6	6.2232728052814e-6	6.23743004543016e-6	6.25521269476003e-6	6.2722357412578e-6	6.28486099287632e-6	6.29102466130497e-6	6.29056082461713e-6	6.28500441848248e-6	6.2769901059568e-6	6.26944990093716e-6	6.26483634697071e-6	6.2645609316995e-6	6.2687577694281e-6	6.27638761954198e-6	6.28561383801085e-6	6.29432755566341e-6	6.30068248267658e-6	6.30352074175731e-6	6.30260792558901e-6	6.29858037782481e-6	6.29282115464964e-6	6.28720115764174e-6	6.28301004299563e-6	6.28138961472677e-6	6.28301004299564e-6	6.28720115764174e-6	6.29282115464966e-6	6.2985803778248e-6	6.302607925589e-6	6.30352074175725e-6	6.30068248267657e-6	6.29432755566341e-6	6.28561383801085e-6	6.27638761954197e-6	6.26875776942811e-6	6.26456093169952e-6	6.26483634697069e-6	6.26944990093718e-6	6.27699010595678e-6	6.2850044184825e-6	6.29056082461713e-6
flux1:	0.702575715347458	5.64798991648902e-6	5.64320648478479e-6	5.62888470490625e-6	5.61064816661647e-6	5.59439758898038e-6	5.58473787643702e-6	5.58395566080271e-6	5.59173672447073e-6	5.60559360165777e-6	5.62179416898794e-6	5.63648331910019e-6	5.64668460814687e-6	5.65094358414586e-6	5.64949830563193e-6	5.64399771011257e-6	5.63690009375648e-6	5.63074705910307e-6	5.6275127883122e-6	5.62818078274134e-6	5.63262052893456e-6	5.63975124477991e-6	5.64791234719827e-6	5.65532389586735e-6	5.66051808989356e-6	5.66265164449671e-6	5.6616496902845e-6	5.65812906567208e-6	5.65328723070676e-6	5.64864355045894e-6	5.64521101517108e-6	5.64388264524531e-6	5.64521101517108e-6	5.64864355045895e-6	5.65328723070678e-6	5.65812906567207e-6	5.66164969028446e-6	5.6626516444967e-6	5.66051808989355e-6	5.65532389586735e-6	5.64791234719826e-6	5.63975124477991e-6	5.63262052893453e-6	5.62818078274133e-6	5.6275127883122e-6	5.63074705910307e-6	5.63690009375649e-6	5.64399771011255e-6	5.64949830563192e-6
flux1:	0.702838164251212	5.06953411029056e-6	5.06379192742271e-6	5.05034280529373e-6	5.03440426673746e-6	5.0211419129019e-6	5.01431663575751e-6	5.01548777574142e-6	5.02390414682221e-6	5.03701449105477e-6	5.05137591570815e-6	5.06366718304045e-6	5.07152948983872e-6	5.07404247114999e-6	5.07176469371943e-6	5.06638971658101e-6	5.06016017977928e-6	5.05522433526855e-6	5.05310744690448e-6	5.05441493144053e-6	5.05880627058076e-6	5.0652036527189e-6	5.07214697609194e-6	5.07818659762688e-6	5.08221561000376e-6	5.08367801658623e-6	5.08263180957444e-6	5.07965270147652e-6	5.07574173196489e-6	5.0720778091363e-6	5.06939789117512e-6	5.06835753251576e-6	5.0693978911751e-6	5.07207780913631e-6	5.07574173196488e-6	5.07965270147652e-6	5.08263180957442e-6	5.08367801658622e-6	5.08221561000376e-6	5.07818659762689e-6	5.07214697609196e-6	5.0652036527189e-6	5.05880627058075e-6	5.05441493144051e-6	5.05310744690447e-6	5.05522433526856e-6	5.06016017977929e-6	5.06638971658099e-6	5.07176469371942e-6
flux1:	0.703100613154965	4.54921766144631e-6	4.54286747536342e-6	4.53042412729419e-6	4.51665894921323e-6	4.50603023877342e-6	4.50153784439556e-6	4.50412631145899e-6	4.51271862146052e-6	4.52478169296207e-6	4.53719684213216e-6	4.54716060054526e-6	4.55287410833747e-6	4.55387109014239e-6	4.55095140739492e-6	4.54579519809184e-6	4.54040513068052e-6	4.536547701992e-6	4.53533907549323e-6	4.53706017636244e-6	4.54121131553724e-6	4.5467519193081e-6	4.55243261573942e-6	4.55712070578374e-6	4.56004072179484e-6	4.56089031413139e-6	4.55983431411555e-6	4.55739362224726e-6	4.55437493070594e-6	4.55164171448329e-6	4.54967068365494e-6	4.5489005704471e-6	4.54967068365496e-6	4.5516417144833e-6	4.55437493070596e-6	4.55739362224726e-6	4.55983431411553e-6	4.56089031413137e-6	4.56004072179482e-6	4.55712070578375e-6	4.55243261573941e-6	4.5467519193081e-6	4.54121131553725e-6	4.53706017636243e-6	4.53533907549323e-6	4.536547701992e-6	4.54040513068049e-6	4.54579519809182e-6	4.55095140739493e-6
flux1:	0.703363062058718	4.08082436436696e-6	4.07411996245107e-6	4.06272711258053e-6	4.05095308099536e-6	4.04259227239602e-6	4.03997230397946e-6	4.04353084956169e-6	4.05196295356348e-6	4.06281734143687e-6	4.07331550012144e-6	4.08114011673681e-6	4.08498557422891e-6	4.08475844775209e-6	4.08142656616664e-6	4.07660940426795e-6	4.072057902844e-6	4.06917941670911e-6	4.06872762721321e-6	4.07071365615902e-6	4.0745248204185e-6	4.07918293386216e-6	4.08364826970277e-6	4.08708079324109e-6	4.08899888866224e-6	4.08931650058772e-6	4.08828068627701e-6	4.08635040737918e-6	4.08414991540421e-6	4.08226207467586e-6	4.08093015644673e-6	4.08040307180234e-6	4.08093015644674e-6	4.08226207467586e-6	4.08414991540421e-6	4.08635040737915e-6	4.08828068627702e-6	4.08931650058771e-6	4.08899888866223e-6	4.08708079324108e-6	4.08364826970278e-6	4.07918293386214e-6	4.07452482041849e-6	4.07071365615901e-6	4.06872762721321e-6	4.06917941670909e-6	4.07205790284396e-6	4.07660940426794e-6	4.08142656616664e-6
flux1:	0.703625510962471	3.65882748729703e-6	3.65195696787916e-6	3.64160666417038e-6	3.63161930895822e-6	3.62517916496061e-6	3.62403172980395e-6	3.62820829517798e-6	3.63626003315638e-6	3.64586451910947e-6	3.65458398894555e-6	3.66054480121943e-6	3.66286346178508e-6	3.66174043457937e-6	3.65824582963723e-6	3.65390178077437e-6	3.65020636589381e-6	3.64823850325587e-6	3.64843984281729e-6	3.65060539656229e-6	3.65405044637621e-6	3.65787640907835e-6	3.66124343215803e-6	3.66357235384487e-6	3.66463294140238e-6	3.6645165448137e-6	3.66352967555617e-6	3.66206727142946e-6	3.66058980411126e-6	3.65944017774036e-6	3.65866209568234e-6	3.65834523147437e-6	3.65866209568234e-6	3.65944017774037e-6	3.66058980411127e-6	3.66206727142944e-6	3.66352967555616e-6	3.6645165448137e-6	3.66463294140236e-6	3.66357235384485e-6	3.66124343215803e-6	3.65787640907835e-6	3.6540504463762e-6	3.65060539656229e-6	3.64843984281729e-6	3.64823850325586e-6	3.65020636589381e-6	3.65390178077436e-6	3.65824582963722e-6
flux1:	0.703887959866225	3.27838718757481e-6	3.27150292678777e-6	3.26216597714862e-6	3.25376692118041e-6	3.2489393244699e-6	3.24893423005482e-6	3.25346755385439e-6	3.26101689745723e-6	3.26942127774974e-6	3.27657257919762e-6	3.28099192615043e-6	3.2821466461084e-6	3.28045757772492e-6	3.2770406097031e-6	3.2732942005842e-6	3.27047137262111e-6	3.26935892799879e-6	3.27013832206126e-6	3.27243952395325e-6	3.27554123525018e-6	3.27863495902146e-6	3.28106467093837e-6	3.28247577179829e-6	3.28284482635746e-6	3.2824019219305e-6	3.28149229889369e-6	3.28044832280703e-6	3.27958921986575e-6	3.27906085755633e-6	3.27874470738441e-6	3.27860293274729e-6	3.27874470738439e-6	3.27906085755631e-6	3.27958921986573e-6	3.28044832280702e-6	3.28149229889367e-6	3.28240192193049e-6	3.28284482635742e-6	3.2824757717983e-6	3.28106467093837e-6	3.27863495902145e-6	3.2755412352502e-6	3.27243952395324e-6	3.27013832206127e-6	3.26935892799879e-6	3.27047137262111e-6	3.27329420058421e-6	3.27704060970309e-6
flux1:	0.704150408769978	2.93530851642592e-6	2.92855000593149e-6	2.92019840949097e-6	2.9132134105307e-6	2.9097392048472e-6	2.91061479313089e-6	2.91532104565538e-6	2.92231919936329e-6	2.9296302178246e-6	2.93545639414768e-6	2.93866224714604e-6	2.93899800370053e-6	2.93703929659845e-6	2.93390149213902e-6	2.93084290787849e-6	2.92888662897141e-6	2.92856709260624e-6	2.92985675331373e-6	2.93226773730056e-6	2.93507206004602e-6	2.93755625348073e-6	2.9392279551861e-6	2.93991886498665e-6	2.93976793959319e-6	2.93910695720148e-6	2.93830129351766e-6	2.93762438234925e-6	2.93727812373635e-6	2.93725359624396e-6	2.93730778547554e-6	2.93730621807154e-6	2.93730778547555e-6	2.93725359624398e-6	2.93727812373635e-6	2.93762438234924e-6	2.93830129351765e-6	2.93910695720148e-6	2.93976793959318e-6	2.93991886498664e-6	2.9392279551861e-6	2.93755625348075e-6	2.93507206004602e-6	2.93226773730057e-6	2.92985675331375e-6	2.92856709260626e-6	2.92888662897141e-6	2.93084290787848e-6	2.93390149213903e-6
flux1:	0.704412857673731	2.62596415322344e-6	2.61947023861765e-6	2.61208832385954e-6	2.60637409005488e-6	2.60404270851993e-6	2.60559645497408e-6	2.6103504073836e-6	2.61679467425203e-6	2.62314298120451e-6	2.62788378974994e-6	2.63017438946226e-6	2.62998599897393e-6	2.62799296864629e-6	2.62527433034338e-6	2.62294076020826e-6	2.62180610967396e-6	2.62219362837704e-6	2.62391562252849e-6	2.62640879414444e-6	2.62896293422306e-6	2.63096015579857e-6	2.63204935869916e-6	2.63221047292492e-6	2.63170248720651e-6	2.63092455610534e-6	2.63024578717082e-6	2.62988543347543e-6	2.62995141798732e-6	2.63031937850292e-6	2.63065757895188e-6	2.6307634302259e-6	2.63065757895188e-6	2.63031937850293e-6	2.62995141798733e-6	2.62988543347543e-6	2.63024578717079e-6	2.63092455610533e-6	2.6317024872065e-6	2.63221047292492e-6	2.63204935869916e-6	2.63096015579857e-6	2.62896293422305e-6	2.62640879414442e-6	2.62391562252846e-6	2.62219362837706e-6	2.62180610967394e-6	2.62294076020823e-6	2.62527433034339e-6
flux1:	0.704675306577484	2.34719417364166e-6	2.34110412691855e-6	2.33468880845012e-6	2.33013003925512e-6	2.32877139962794e-6	2.33084569774346e-6	2.33556063972343e-6	2.34146987234921e-6	2.34698324101906e-6	2.35084869246845e-6	2.35246873107882e-6	2.35198127245432e-6	2.35011338972656e-6	2.34788196296115e-6	2.34625012142101e-6	2.34584691269668e-6	2.34682513720743e-6	2.34888204855932e-6	2.35141592389221e-6	2.35375362437999e-6	2.35537008184964e-6	2.35603242998418e-6	2.35583269422623e-6	2.35511104771908e-6	2.35430330907453e-6	2.35376819347684e-6	2.35367588615887e-6	2.35406175965313e-6	2.35472099549396e-6	2.35526524468342e-6	2.35544898065911e-6	2.35526524468342e-6	2.35472099549395e-6	2.35406175965312e-6	2.35367588615885e-6	2.35376819347683e-6	2.3543033090745e-6	2.35511104771906e-6	2.35583269422625e-6	2.35603242998418e-6	2.35537008184964e-6	2.35375362437997e-6	2.35141592389221e-6	2.34888204855932e-6	2.34682513720744e-6	2.34584691269669e-6	2.34625012142101e-6	2.34788196296112e-6
flux1:	0.704937755481238	2.09619952141495e-6	2.09064507898686e-6	2.08519794099689e-6	2.0816978182464e-6	2.08117010708131e-6	2.08363708849131e-6	2.08824737745389e-6	2.09364373981916e-6	2.09842995411054e-6	2.10158620659691e-6	2.10271712914995e-6	2.10208125115685e-6	2.1004221242823e-6	2.09867748172615e-6	2.09766885553902e-6	2.0978667258136e-6	2.09929204832278e-6	2.10156722532834e-6	2.10408329518572e-6	2.10621867913819e-6	2.10753601756891e-6	2.10789832672256e-6	2.10747686267126e-6	2.10665873668825e-6	2.10588997659081e-6	2.10550719496233e-6	2.1056365665488e-6	2.10625965878964e-6	2.10712106448817e-6	2.10780330015292e-6	2.10803921616884e-6	2.10780330015291e-6	2.10712106448817e-6	2.10625965878964e-6	2.10563656654879e-6	2.10550719496233e-6	2.10588997659079e-6	2.10665873668824e-6	2.10747686267127e-6	2.10789832672257e-6	2.10753601756891e-6	2.10621867913818e-6	2.10408329518572e-6	2.10156722532833e-6	2.09929204832278e-6	2.09786672581359e-6	2.097668855539e-6	2.09867748172614e-6
flux1:	0.705200204384991	1.87044585411736e-6	1.86553822479209e-6	1.86105353760372e-6	1.85852172295735e-6	1.85869888423053e-6	1.86144763932028e-6	1.86589659500782e-6	1.87079554079216e-6	1.87493596670013e-6	1.87750369851091e-6	1.8782674543631e-6	1.87756827591287e-6	1.87613867572083e-6	1.87482744190468e-6	1.87432440370649e-6	1.87496768224595e-6	1.87668142065553e-6	1.87904764366145e-6	1.88147535985524e-6	1.88340466104779e-6	1.88447926461481e-6	1.88463738716228e-6	1.88410085544799e-6	1.88327479585337e-6	1.88259368925992e-6	1.88236290431881e-6	1.88266946881846e-6	1.88345696176912e-6	1.88444397705324e-6	1.88520638290231e-6	1.88547272834816e-6	1.88520638290231e-6	1.88444397705324e-6	1.88345696176913e-6	1.88266946881846e-6	1.88236290431882e-6	1.88259368925991e-6	1.88327479585335e-6	1.88410085544801e-6	1.88463738716228e-6	1.8844792646148e-6	1.88340466104778e-6	1.88147535985525e-6	1.87904764366145e-6	1.87668142065553e-6	1.87496768224594e-6	1.87432440370646e-6	1.87482744190467e-6
flux1:	0.705462653288744	1.66759058942979e-6	1.66340713350082e-6	1.65986018718052e-6	1.65820219314692e-6	1.65896425556013e-6	1.66189264747731e-6	1.66612687431263e-6	1.67053521389972e-6	1.67408770989837e-6	1.67615050440162e-6	1.6766233500467e-6	1.67589888145091e-6	1.67467835710556e-6	1.67371722630746e-6	1.67358561740219e-6	1.67451390215492e-6	1.67635979125938e-6	1.67869318854798e-6	1.68096036524752e-6	1.68266927889881e-6	1.68353723644986e-6	1.68355931404686e-6	1.68298399610826e-6	1.68221118677598e-6	1.68164697589428e-6	1.6815590389024e-6	1.6819999772756e-6	1.68288839982962e-6	1.6839364832878e-6	1.68473105711155e-6	1.68500986136218e-6	1.68473105711155e-6	1.6839364832878e-6	1.68288839982962e-6	1.6819999772756e-6	1.68155903890239e-6	1.68164697589428e-6	1.68221118677596e-6	1.68298399610827e-6	1.68355931404687e-6	1.68353723644985e-6	1.6826692788988e-6	1.68096036524752e-6	1.67869318854798e-6	1.67635979125938e-6	1.67451390215491e-6	1.67358561740217e-6	1.67371722630746e-6
flux1:	0.705725102192497	1.48543964295834e-6	1.48201441498697e-6	1.47935378014797e-6	1.47846454387039e-6	1.4796926361662e-6	1.48270440584011e-6	1.48667397337315e-6	1.49059415838821e-6	1.4936022137164e-6	1.49522076300402e-6	1.49545207810871e-6	1.4947155694515e-6	1.49366680845722e-6	1.49296723694036e-6	1.49307985426006e-6	1.49414914194713e-6	1.49599147222983e-6	1.49818654882452e-6	1.50023155942042e-6	1.50170509352232e-6	1.50239020196868e-6	1.50232318390586e-6	1.50176018578054e-6	1.50107835511757e-6	1.50064342911338e-6	1.50068166402814e-6	1.50121594751224e-6	1.50215048871618e-6	1.50320614537732e-6	1.50399387384142e-6	1.50427061713853e-6	1.50399387384141e-6	1.50320614537732e-6	1.50215048871618e-6	1.50121594751223e-6	1.50068166402814e-6	1.50064342911339e-6	1.50107835511756e-6	1.50176018578055e-6	1.50232318390586e-6	1.50239020196867e-6	1.50170509352232e-6	1.5002315594204e-6	1.49818654882453e-6	1.49599147222983e-6	1.49414914194712e-6	1.49307985426003e-6	1.49296723694036e-6
flux1:	0.705987551096251	1.32193329079926e-6	1.31925418649689e-6	1.31739999729604e-6	1.31716294959501e-6	1.31873934420935e-6	1.32174577936346e-6	1.32540841107581e-6	1.32884608621315e-6	1.33135024208734e-6	1.33257761103896e-6	1.3326083922995e-6	1.33186895755822e-6	1.33095917556864e-6	1.33044818580395e-6	1.33070392034645e-6	1.33180344055853e-6	1.33354143527059e-6	1.33552324376969e-6	1.33730546445493e-6	1.33853715452241e-6	1.33905924397016e-6	1.33893640682619e-6	1.33841821285263e-6	1.3378469238948e-6	1.33754057047177e-6	1.33768287729465e-6	1.33827184349961e-6	1.33920582250344e-6	1.34022558733465e-6	1.34097553568912e-6	1.34123878216076e-6	1.34097553568912e-6	1.34022558733465e-6	1.33920582250344e-6	1.33827184349961e-6	1.33768287729464e-6	1.33754057047177e-6	1.33784692389478e-6	1.33841821285263e-6	1.33893640682619e-6	1.33905924397016e-6	1.33853715452239e-6	1.33730546445495e-6	1.33552324376969e-6	1.3335414352706e-6	1.33180344055852e-6	1.33070392034645e-6	1.33044818580393e-6
flux1:	0.706250000000004	1.17515452975938e-6	1.17316783733635e-6	1.17201638304935e-6	1.1723076936664e-6	1.17411986910528e-6	1.17704428260336e-6	1.18037104966076e-6	1.18334267778647e-6	1.18539046589826e-6	1.18628424599329e-6	1.18616089460451e-6	1.1854380028221e-6	1.18465309071813e-6	1.18428616459765e-6	1.18462107626658e-6	1.1856824304427e-6	1.18725775082562e-6	1.18898834267916e-6	1.19049419775856e-6	1.1914922494992e-6	1.19187362842954e-6	1.19172117974092e-6	1.19126798472842e-6	1.19081413398599e-6	1.19062670438559e-6	1.19084811632499e-6	1.1914564553905e-6	1.19235111071082e-6	1.19330073520919e-6	1.19398925230759e-6	1.19423032309471e-6	1.19398925230758e-6	1.19330073520919e-6	1.19235111071081e-6	1.1914564553905e-6	1.19084811632497e-6	1.19062670438559e-6	1.19081413398596e-6	1.19126798472843e-6	1.19172117974091e-6	1.19187362842956e-6	1.19149224949919e-6	1.19049419775856e-6	1.18898834267917e-6	1.18725775082562e-6	1.18568243044269e-6	1.18462107626657e-6	1.18428616459763e-6
[truncated: 13 more columns]
