# Supplementary material for: Spatial Resolution and Refractive Index Contrast of Resonant Photonic Crystal Surfaces for Biosensing
Source: IEEE Photonics J. Author manuscript; Available in PMC 2015 Sep 7. (PMC4561521; doi:10.1109/JPHOT.2015.2435699)
Supplement: fig6_data [file NIHMS64775-supplement-fig6_data.gz › Volumes/graham/MacBook_backup/PhD_folder_2015_06_02/paper_improvements/IEEE_J_Photonics/final_files/data_files/fig6/meep_data/0_b/t.out]

-----------
Initializing structure...
Working in 2D dimensions.
Computational cell is 150 x 10 x 0 with resolution 25
     block, center = (0,-2.56637,0)
          size (150,4.86726,1e+20)
          axes (1,0,0), (0,1,0), (0,0,1)
          dielectric constant epsilon diagonal = (2.0736,2.0736,2.0736)
     block, center = (0,2.43363,0)
          size (150,5.13274,1e+20)
          axes (1,0,0), (0,1,0), (0,0,1)
          dielectric constant epsilon diagonal = (2.0164,2.0164,2.0164)
     block, center = (-37.5,0.309735,0)
          size (75,0.884956,1e+20)
          axes (1,0,0), (0,1,0), (0,0,1)
          dielectric constant epsilon diagonal = (2.0164,2.0164,2.0164)
     block, center = (74.5,0,0)
          size (0.65,0.265487,1e+20)
          axes (1,0,0), (0,1,0), (0,0,1)
          dielectric constant epsilon diagonal = (4,4,4)
     block, center = (73.5,0,0)
          size (0.65,0.265487,1e+20)
          axes (1,0,0), (0,1,0), (0,0,1)
          dielectric constant epsilon diagonal = (4,4,4)
     block, center = (72.5,0,0)
          size (0.65,0.265487,1e+20)
          axes (1,0,0), (0,1,0), (0,0,1)
          dielectric constant epsilon diagonal = (4,4,4)
     block, center = (71.5,0,0)
          size (0.65,0.265487,1e+20)
          axes (1,0,0), (0,1,0), (0,0,1)
          dielectric constant epsilon diagonal = (4,4,4)
     block, center = (70.5,0,0)
          size (0.65,0.265487,1e+20)
          axes (1,0,0), (0,1,0), (0,0,1)
          dielectric constant epsilon diagonal = (4,4,4)
     block, center = (69.5,0,0)
          size (0.65,0.265487,1e+20)
          axes (1,0,0), (0,1,0), (0,0,1)
          dielectric constant epsilon diagonal = (4,4,4)
     block, center = (68.5,0,0)
          size (0.65,0.265487,1e+20)
          axes (1,0,0), (0,1,0), (0,0,1)
          dielectric constant epsilon diagonal = (4,4,4)
     block, center = (67.5,0,0)
          size (0.65,0.265487,1e+20)
          axes (1,0,0), (0,1,0), (0,0,1)
          dielectric constant epsilon diagonal = (4,4,4)
     block, center = (66.5,0,0)
          size (0.65,0.265487,1e+20)
          axes (1,0,0), (0,1,0), (0,0,1)
          dielectric constant epsilon diagonal = (4,4,4)
     block, center = (65.5,0,0)
          size (0.65,0.265487,1e+20)
          axes (1,0,0), (0,1,0), (0,0,1)
          dielectric constant epsilon diagonal = (4,4,4)
     block, center = (64.5,0,0)
          size (0.65,0.265487,1e+20)
          axes (1,0,0), (0,1,0), (0,0,1)
          dielectric constant epsilon diagonal = (4,4,4)
     block, center = (63.5,0,0)
          size (0.65,0.265487,1e+20)
          axes (1,0,0), (0,1,0), (0,0,1)
          dielectric constant epsilon diagonal = (4,4,4)
     block, center = (62.5,0,0)
          size (0.65,0.265487,1e+20)
          axes (1,0,0), (0,1,0), (0,0,1)
          dielectric constant epsilon diagonal = (4,4,4)
     block, center = (61.5,0,0)
          size (0.65,0.265487,1e+20)
          axes (1,0,0), (0,1,0), (0,0,1)
          dielectric constant epsilon diagonal = (4,4,4)
     block, center = (60.5,0,0)
          size (0.65,0.265487,1e+20)
          axes (1,0,0), (0,1,0), (0,0,1)
          dielectric constant epsilon diagonal = (4,4,4)
     block, center = (59.5,0,0)
          size (0.65,0.265487,1e+20)
          axes (1,0,0), (0,1,0), (0,0,1)
          dielectric constant epsilon diagonal = (4,4,4)
     block, center = (58.5,0,0)
          size (0.65,0.265487,1e+20)
          axes (1,0,0), (0,1,0), (0,0,1)
          dielectric constant epsilon diagonal = (4,4,4)
     block, center = (57.5,0,0)
          size (0.65,0.265487,1e+20)
          axes (1,0,0), (0,1,0), (0,0,1)
          dielectric constant epsilon diagonal = (4,4,4)
     block, center = (56.5,0,0)
          size (0.65,0.265487,1e+20)
          axes (1,0,0), (0,1,0), (0,0,1)
          dielectric constant epsilon diagonal = (4,4,4)
     block, center = (55.5,0,0)
          size (0.65,0.265487,1e+20)
          axes (1,0,0), (0,1,0), (0,0,1)
          dielectric constant epsilon diagonal = (4,4,4)
     block, center = (54.5,0,0)
          size (0.65,0.265487,1e+20)
          axes (1,0,0), (0,1,0), (0,0,1)
          dielectric constant epsilon diagonal = (4,4,4)
     block, center = (53.5,0,0)
          size (0.65,0.265487,1e+20)
          axes (1,0,0), (0,1,0), (0,0,1)
          dielectric constant epsilon diagonal = (4,4,4)
     block, center = (52.5,0,0)
          size (0.65,0.265487,1e+20)
          axes (1,0,0), (0,1,0), (0,0,1)
          dielectric constant epsilon diagonal = (4,4,4)
     block, center = (51.5,0,0)
          size (0.65,0.265487,1e+20)
          axes (1,0,0), (0,1,0), (0,0,1)
          dielectric constant epsilon diagonal = (4,4,4)
     block, center = (50.5,0,0)
          size (0.65,0.265487,1e+20)
          axes (1,0,0), (0,1,0), (0,0,1)
          dielectric constant epsilon diagonal = (4,4,4)
     block, center = (49.5,0,0)
          size (0.65,0.265487,1e+20)
          axes (1,0,0), (0,1,0), (0,0,1)
          dielectric constant epsilon diagonal = (4,4,4)
     block, center = (48.5,0,0)
          size (0.65,0.265487,1e+20)
          axes (1,0,0), (0,1,0), (0,0,1)
          dielectric constant epsilon diagonal = (4,4,4)
     block, center = (47.5,0,0)
          size (0.65,0.265487,1e+20)
          axes (1,0,0), (0,1,0), (0,0,1)
          dielectric constant epsilon diagonal = (4,4,4)
     block, center = (46.5,0,0)
          size (0.65,0.265487,1e+20)
          axes (1,0,0), (0,1,0), (0,0,1)
          dielectric constant epsilon diagonal = (4,4,4)
     block, center = (45.5,0,0)
          size (0.65,0.265487,1e+20)
          axes (1,0,0), (0,1,0), (0,0,1)
          dielectric constant epsilon diagonal = (4,4,4)
     block, center = (44.5,0,0)
          size (0.65,0.265487,1e+20)
          axes (1,0,0), (0,1,0), (0,0,1)
          dielectric constant epsilon diagonal = (4,4,4)
     block, center = (43.5,0,0)
          size (0.65,0.265487,1e+20)
          axes (1,0,0), (0,1,0), (0,0,1)
          dielectric constant epsilon diagonal = (4,4,4)
     block, center = (42.5,0,0)
          size (0.65,0.265487,1e+20)
          axes (1,0,0), (0,1,0), (0,0,1)
          dielectric constant epsilon diagonal = (4,4,4)
     block, center = (41.5,0,0)
          size (0.65,0.265487,1e+20)
          axes (1,0,0), (0,1,0), (0,0,1)
          dielectric constant epsilon diagonal = (4,4,4)
     block, center = (40.5,0,0)
          size (0.65,0.265487,1e+20)
          axes (1,0,0), (0,1,0), (0,0,1)
          dielectric constant epsilon diagonal = (4,4,4)
     block, center = (39.5,0,0)
          size (0.65,0.265487,1e+20)
          axes (1,0,0), (0,1,0), (0,0,1)
          dielectric constant epsilon diagonal = (4,4,4)
     block, center = (38.5,0,0)
          size (0.65,0.265487,1e+20)
          axes (1,0,0), (0,1,0), (0,0,1)
          dielectric constant epsilon diagonal = (4,4,4)
     block, center = (37.5,0,0)
          size (0.65,0.265487,1e+20)
          axes (1,0,0), (0,1,0), (0,0,1)
          dielectric constant epsilon diagonal = (4,4,4)
     block, center = (36.5,0,0)
          size (0.65,0.265487,1e+20)
          axes (1,0,0), (0,1,0), (0,0,1)
          dielectric constant epsilon diagonal = (4,4,4)
     block, center = (35.5,0,0)
          size (0.65,0.265487,1e+20)
          axes (1,0,0), (0,1,0), (0,0,1)
          dielectric constant epsilon diagonal = (4,4,4)
     block, center = (34.5,0,0)
          size (0.65,0.265487,1e+20)
          axes (1,0,0), (0,1,0), (0,0,1)
          dielectric constant epsilon diagonal = (4,4,4)
     block, center = (33.5,0,0)
          size (0.65,0.265487,1e+20)
          axes (1,0,0), (0,1,0), (0,0,1)
          dielectric constant epsilon diagonal = (4,4,4)
     block, center = (32.5,0,0)
          size (0.65,0.265487,1e+20)
          axes (1,0,0), (0,1,0), (0,0,1)
          dielectric constant epsilon diagonal = (4,4,4)
     block, center = (31.5,0,0)
          size (0.65,0.265487,1e+20)
          axes (1,0,0), (0,1,0), (0,0,1)
          dielectric constant epsilon diagonal = (4,4,4)
     block, center = (30.5,0,0)
          size (0.65,0.265487,1e+20)
          axes (1,0,0), (0,1,0), (0,0,1)
          dielectric constant epsilon diagonal = (4,4,4)
     block, center = (29.5,0,0)
          size (0.65,0.265487,1e+20)
          axes (1,0,0), (0,1,0), (0,0,1)
          dielectric constant epsilon diagonal = (4,4,4)
     block, center = (28.5,0,0)
          size (0.65,0.265487,1e+20)
          axes (1,0,0), (0,1,0), (0,0,1)
          dielectric constant epsilon diagonal = (4,4,4)
     block, center = (27.5,0,0)
          size (0.65,0.265487,1e+20)
          axes (1,0,0), (0,1,0), (0,0,1)
          dielectric constant epsilon diagonal = (4,4,4)
     block, center = (26.5,0,0)
          size (0.65,0.265487,1e+20)
          axes (1,0,0), (0,1,0), (0,0,1)
          dielectric constant epsilon diagonal = (4,4,4)
     block, center = (25.5,0,0)
          size (0.65,0.265487,1e+20)
          axes (1,0,0), (0,1,0), (0,0,1)
          dielectric constant epsilon diagonal = (4,4,4)
     block, center = (24.5,0,0)
          size (0.65,0.265487,1e+20)
          axes (1,0,0), (0,1,0), (0,0,1)
          dielectric constant epsilon diagonal = (4,4,4)
     block, center = (23.5,0,0)
          size (0.65,0.265487,1e+20)
          axes (1,0,0), (0,1,0), (0,0,1)
          dielectric constant epsilon diagonal = (4,4,4)
     block, center = (22.5,0,0)
          size (0.65,0.265487,1e+20)
          axes (1,0,0), (0,1,0), (0,0,1)
          dielectric constant epsilon diagonal = (4,4,4)
     block, center = (21.5,0,0)
          size (0.65,0.265487,1e+20)
          axes (1,0,0), (0,1,0), (0,0,1)
          dielectric constant epsilon diagonal = (4,4,4)
     block, center = (20.5,0,0)
          size (0.65,0.265487,1e+20)
          axes (1,0,0), (0,1,0), (0,0,1)
          dielectric constant epsilon diagonal = (4,4,4)
     block, center = (19.5,0,0)
          size (0.65,0.265487,1e+20)
          axes (1,0,0), (0,1,0), (0,0,1)
          dielectric constant epsilon diagonal = (4,4,4)
     block, center = (18.5,0,0)
          size (0.65,0.265487,1e+20)
          axes (1,0,0), (0,1,0), (0,0,1)
          dielectric constant epsilon diagonal = (4,4,4)
     block, center = (17.5,0,0)
          size (0.65,0.265487,1e+20)
          axes (1,0,0), (0,1,0), (0,0,1)
          dielectric constant epsilon diagonal = (4,4,4)
     block, center = (16.5,0,0)
          size (0.65,0.265487,1e+20)
          axes (1,0,0), (0,1,0), (0,0,1)
          dielectric constant epsilon diagonal = (4,4,4)
     block, center = (15.5,0,0)
          size (0.65,0.265487,1e+20)
          axes (1,0,0), (0,1,0), (0,0,1)
          dielectric constant epsilon diagonal = (4,4,4)
     block, center = (14.5,0,0)
          size (0.65,0.265487,1e+20)
          axes (1,0,0), (0,1,0), (0,0,1)
          dielectric constant epsilon diagonal = (4,4,4)
     block, center = (13.5,0,0)
          size (0.65,0.265487,1e+20)
          axes (1,0,0), (0,1,0), (0,0,1)
          dielectric constant epsilon diagonal = (4,4,4)
     block, center = (12.5,0,0)
          size (0.65,0.265487,1e+20)
          axes (1,0,0), (0,1,0), (0,0,1)
          dielectric constant epsilon diagonal = (4,4,4)
     block, center = (11.5,0,0)
          size (0.65,0.265487,1e+20)
          axes (1,0,0), (0,1,0), (0,0,1)
          dielectric constant epsilon diagonal = (4,4,4)
     block, center = (10.5,0,0)
          size (0.65,0.265487,1e+20)
          axes (1,0,0), (0,1,0), (0,0,1)
          dielectric constant epsilon diagonal = (4,4,4)
     block, center = (9.5,0,0)
          size (0.65,0.265487,1e+20)
          axes (1,0,0), (0,1,0), (0,0,1)
          dielectric constant epsilon diagonal = (4,4,4)
     block, center = (8.5,0,0)
          size (0.65,0.265487,1e+20)
          axes (1,0,0), (0,1,0), (0,0,1)
          dielectric constant epsilon diagonal = (4,4,4)
     block, center = (7.5,0,0)
          size (0.65,0.265487,1e+20)
          axes (1,0,0), (0,1,0), (0,0,1)
          dielectric constant epsilon diagonal = (4,4,4)
     block, center = (6.5,0,0)
          size (0.65,0.265487,1e+20)
          axes (1,0,0), (0,1,0), (0,0,1)
          dielectric constant epsilon diagonal = (4,4,4)
     block, center = (5.5,0,0)
          size (0.65,0.265487,1e+20)
          axes (1,0,0), (0,1,0), (0,0,1)
          dielectric constant epsilon diagonal = (4,4,4)
     block, center = (4.5,0,0)
          size (0.65,0.265487,1e+20)
          axes (1,0,0), (0,1,0), (0,0,1)
          dielectric constant epsilon diagonal = (4,4,4)
     block, center = (3.5,0,0)
          size (0.65,0.265487,1e+20)
          axes (1,0,0), (0,1,0), (0,0,1)
          dielectric constant epsilon diagonal = (4,4,4)
     block, center = (2.5,0,0)
          size (0.65,0.265487,1e+20)
          axes (1,0,0), (0,1,0), (0,0,1)
          dielectric constant epsilon diagonal = (4,4,4)
     block, center = (1.5,0,0)
          size (0.65,0.265487,1e+20)
          axes (1,0,0), (0,1,0), (0,0,1)
          dielectric constant epsilon diagonal = (4,4,4)
     block, center = (0.5,0,0)
          size (0.65,0.265487,1e+20)
          axes (1,0,0), (0,1,0), (0,0,1)
          dielectric constant epsilon diagonal = (4,4,4)
     block, center = (-0.5,0,0)
          size (0.65,0.265487,1e+20)
          axes (1,0,0), (0,1,0), (0,0,1)
          dielectric constant epsilon diagonal = (4,4,4)
     block, center = (-1.5,0,0)
          size (0.65,0.265487,1e+20)
          axes (1,0,0), (0,1,0), (0,0,1)
          dielectric constant epsilon diagonal = (4,4,4)
     block, center = (-2.5,0,0)
          size (0.65,0.265487,1e+20)
          axes (1,0,0), (0,1,0), (0,0,1)
          dielectric constant epsilon diagonal = (4,4,4)
     block, center = (-3.5,0,0)
          size (0.65,0.265487,1e+20)
          axes (1,0,0), (0,1,0), (0,0,1)
          dielectric constant epsilon diagonal = (4,4,4)
     block, center = (-4.5,0,0)
          size (0.65,0.265487,1e+20)
          axes (1,0,0), (0,1,0), (0,0,1)
          dielectric constant epsilon diagonal = (4,4,4)
     block, center = (-5.5,0,0)
          size (0.65,0.265487,1e+20)
          axes (1,0,0), (0,1,0), (0,0,1)
          dielectric constant epsilon diagonal = (4,4,4)
     block, center = (-6.5,0,0)
          size (0.65,0.265487,1e+20)
          axes (1,0,0), (0,1,0), (0,0,1)
          dielectric constant epsilon diagonal = (4,4,4)
     block, center = (-7.5,0,0)
          size (0.65,0.265487,1e+20)
          axes (1,0,0), (0,1,0), (0,0,1)
          dielectric constant epsilon diagonal = (4,4,4)
     block, center = (-8.5,0,0)
          size (0.65,0.265487,1e+20)
          axes (1,0,0), (0,1,0), (0,0,1)
          dielectric constant epsilon diagonal = (4,4,4)
     block, center = (-9.5,0,0)
          size (0.65,0.265487,1e+20)
          axes (1,0,0), (0,1,0), (0,0,1)
          dielectric constant epsilon diagonal = (4,4,4)
     block, center = (-10.5,0,0)
          size (0.65,0.265487,1e+20)
          axes (1,0,0), (0,1,0), (0,0,1)
          dielectric constant epsilon diagonal = (4,4,4)
     block, center = (-11.5,0,0)
          size (0.65,0.265487,1e+20)
          axes (1,0,0), (0,1,0), (0,0,1)
          dielectric constant epsilon diagonal = (4,4,4)
     block, center = (-12.5,0,0)
          size (0.65,0.265487,1e+20)
          axes (1,0,0), (0,1,0), (0,0,1)
          dielectric constant epsilon diagonal = (4,4,4)
     block, center = (-13.5,0,0)
          size (0.65,0.265487,1e+20)
          axes (1,0,0), (0,1,0), (0,0,1)
          dielectric constant epsilon diagonal = (4,4,4)
     block, center = (-14.5,0,0)
          size (0.65,0.265487,1e+20)
          axes (1,0,0), (0,1,0), (0,0,1)
          dielectric constant epsilon diagonal = (4,4,4)
     block, center = (-15.5,0,0)
          size (0.65,0.265487,1e+20)
          axes (1,0,0), (0,1,0), (0,0,1)
          dielectric constant epsilon diagonal = (4,4,4)
     block, center = (-16.5,0,0)
          size (0.65,0.265487,1e+20)
          axes (1,0,0), (0,1,0), (0,0,1)
          dielectric constant epsilon diagonal = (4,4,4)
     block, center = (-17.5,0,0)
          size (0.65,0.265487,1e+20)
          axes (1,0,0), (0,1,0), (0,0,1)
          dielectric constant epsilon diagonal = (4,4,4)
     block, center = (-18.5,0,0)
          size (0.65,0.265487,1e+20)
          axes (1,0,0), (0,1,0), (0,0,1)
          dielectric constant epsilon diagonal = (4,4,4)
     block, center = (-19.5,0,0)
          size (0.65,0.265487,1e+20)
          axes (1,0,0), (0,1,0), (0,0,1)
          dielectric constant epsilon diagonal = (4,4,4)
     block, center = (-20.5,0,0)
          size (0.65,0.265487,1e+20)
          axes (1,0,0), (0,1,0), (0,0,1)
          dielectric constant epsilon diagonal = (4,4,4)
     block, center = (-21.5,0,0)
          size (0.65,0.265487,1e+20)
          axes (1,0,0), (0,1,0), (0,0,1)
          dielectric constant epsilon diagonal = (4,4,4)
     block, center = (-22.5,0,0)
          size (0.65,0.265487,1e+20)
          axes (1,0,0), (0,1,0), (0,0,1)
          dielectric constant epsilon diagonal = (4,4,4)
     block, center = (-23.5,0,0)
          size (0.65,0.265487,1e+20)
          axes (1,0,0), (0,1,0), (0,0,1)
          dielectric constant epsilon diagonal = (4,4,4)
     block, center = (-24.5,0,0)
          size (0.65,0.265487,1e+20)
          axes (1,0,0), (0,1,0), (0,0,1)
          dielectric constant epsilon diagonal = (4,4,4)
     block, center = (-25.5,0,0)
          size (0.65,0.265487,1e+20)
          axes (1,0,0), (0,1,0), (0,0,1)
          dielectric constant epsilon diagonal = (4,4,4)
     block, center = (-26.5,0,0)
          size (0.65,0.265487,1e+20)
          axes (1,0,0), (0,1,0), (0,0,1)
          dielectric constant epsilon diagonal = (4,4,4)
     block, center = (-27.5,0,0)
          size (0.65,0.265487,1e+20)
          axes (1,0,0), (0,1,0), (0,0,1)
          dielectric constant epsilon diagonal = (4,4,4)
     block, center = (-28.5,0,0)
          size (0.65,0.265487,1e+20)
          axes (1,0,0), (0,1,0), (0,0,1)
          dielectric constant epsilon diagonal = (4,4,4)
     block, center = (-29.5,0,0)
          size (0.65,0.265487,1e+20)
          axes (1,0,0), (0,1,0), (0,0,1)
          dielectric constant epsilon diagonal = (4,4,4)
     block, center = (-30.5,0,0)
          size (0.65,0.265487,1e+20)
          axes (1,0,0), (0,1,0), (0,0,1)
          dielectric constant epsilon diagonal = (4,4,4)
     block, center = (-31.5,0,0)
          size (0.65,0.265487,1e+20)
          axes (1,0,0), (0,1,0), (0,0,1)
          dielectric constant epsilon diagonal = (4,4,4)
     block, center = (-32.5,0,0)
          size (0.65,0.265487,1e+20)
          axes (1,0,0), (0,1,0), (0,0,1)
          dielectric constant epsilon diagonal = (4,4,4)
     block, center = (-33.5,0,0)
          size (0.65,0.265487,1e+20)
          axes (1,0,0), (0,1,0), (0,0,1)
          dielectric constant epsilon diagonal = (4,4,4)
     block, center = (-34.5,0,0)
          size (0.65,0.265487,1e+20)
          axes (1,0,0), (0,1,0), (0,0,1)
          dielectric constant epsilon diagonal = (4,4,4)
     block, center = (-35.5,0,0)
          size (0.65,0.265487,1e+20)
          axes (1,0,0), (0,1,0), (0,0,1)
          dielectric constant epsilon diagonal = (4,4,4)
     block, center = (-36.5,0,0)
          size (0.65,0.265487,1e+20)
          axes (1,0,0), (0,1,0), (0,0,1)
          dielectric constant epsilon diagonal = (4,4,4)
     block, center = (-37.5,0,0)
          size (0.65,0.265487,1e+20)
          axes (1,0,0), (0,1,0), (0,0,1)
          dielectric constant epsilon diagonal = (4,4,4)
     block, center = (-38.5,0,0)
          size (0.65,0.265487,1e+20)
          axes (1,0,0), (0,1,0), (0,0,1)
          dielectric constant epsilon diagonal = (4,4,4)
     block, center = (-39.5,0,0)
          size (0.65,0.265487,1e+20)
          axes (1,0,0), (0,1,0), (0,0,1)
          dielectric constant epsilon diagonal = (4,4,4)
     block, center = (-40.5,0,0)
          size (0.65,0.265487,1e+20)
          axes (1,0,0), (0,1,0), (0,0,1)
          dielectric constant epsilon diagonal = (4,4,4)
     block, center = (-41.5,0,0)
          size (0.65,0.265487,1e+20)
          axes (1,0,0), (0,1,0), (0,0,1)
          dielectric constant epsilon diagonal = (4,4,4)
     block, center = (-42.5,0,0)
          size (0.65,0.265487,1e+20)
          axes (1,0,0), (0,1,0), (0,0,1)
          dielectric constant epsilon diagonal = (4,4,4)
     block, center = (-43.5,0,0)
          size (0.65,0.265487,1e+20)
          axes (1,0,0), (0,1,0), (0,0,1)
          dielectric constant epsilon diagonal = (4,4,4)
     block, center = (-44.5,0,0)
          size (0.65,0.265487,1e+20)
          axes (1,0,0), (0,1,0), (0,0,1)
          dielectric constant epsilon diagonal = (4,4,4)
     block, center = (-45.5,0,0)
          size (0.65,0.265487,1e+20)
          axes (1,0,0), (0,1,0), (0,0,1)
          dielectric constant epsilon diagonal = (4,4,4)
     block, center = (-46.5,0,0)
          size (0.65,0.265487,1e+20)
          axes (1,0,0), (0,1,0), (0,0,1)
          dielectric constant epsilon diagonal = (4,4,4)
     block, center = (-47.5,0,0)
          size (0.65,0.265487,1e+20)
          axes (1,0,0), (0,1,0), (0,0,1)
          dielectric constant epsilon diagonal = (4,4,4)
     block, center = (-48.5,0,0)
          size (0.65,0.265487,1e+20)
          axes (1,0,0), (0,1,0), (0,0,1)
          dielectric constant epsilon diagonal = (4,4,4)
     block, center = (-49.5,0,0)
          size (0.65,0.265487,1e+20)
          axes (1,0,0), (0,1,0), (0,0,1)
          dielectric constant epsilon diagonal = (4,4,4)
     block, center = (-50.5,0,0)
          size (0.65,0.265487,1e+20)
          axes (1,0,0), (0,1,0), (0,0,1)
          dielectric constant epsilon diagonal = (4,4,4)
     block, center = (-51.5,0,0)
          size (0.65,0.265487,1e+20)
          axes (1,0,0), (0,1,0), (0,0,1)
          dielectric constant epsilon diagonal = (4,4,4)
     block, center = (-52.5,0,0)
          size (0.65,0.265487,1e+20)
          axes (1,0,0), (0,1,0), (0,0,1)
          dielectric constant epsilon diagonal = (4,4,4)
     block, center = (-53.5,0,0)
          size (0.65,0.265487,1e+20)
          axes (1,0,0), (0,1,0), (0,0,1)
          dielectric constant epsilon diagonal = (4,4,4)
     block, center = (-54.5,0,0)
          size (0.65,0.265487,1e+20)
          axes (1,0,0), (0,1,0), (0,0,1)
          dielectric constant epsilon diagonal = (4,4,4)
     block, center = (-55.5,0,0)
          size (0.65,0.265487,1e+20)
          axes (1,0,0), (0,1,0), (0,0,1)
          dielectric constant epsilon diagonal = (4,4,4)
     block, center = (-56.5,0,0)
          size (0.65,0.265487,1e+20)
          axes (1,0,0), (0,1,0), (0,0,1)
          dielectric constant epsilon diagonal = (4,4,4)
     block, center = (-57.5,0,0)
          size (0.65,0.265487,1e+20)
          axes (1,0,0), (0,1,0), (0,0,1)
          dielectric constant epsilon diagonal = (4,4,4)
     block, center = (-58.5,0,0)
          size (0.65,0.265487,1e+20)
          axes (1,0,0), (0,1,0), (0,0,1)
          dielectric constant epsilon diagonal = (4,4,4)
     block, center = (-59.5,0,0)
          size (0.65,0.265487,1e+20)
          axes (1,0,0), (0,1,0), (0,0,1)
          dielectric constant epsilon diagonal = (4,4,4)
     block, center = (-60.5,0,0)
          size (0.65,0.265487,1e+20)
          axes (1,0,0), (0,1,0), (0,0,1)
          dielectric constant epsilon diagonal = (4,4,4)
     block, center = (-61.5,0,0)
          size (0.65,0.265487,1e+20)
          axes (1,0,0), (0,1,0), (0,0,1)
          dielectric constant epsilon diagonal = (4,4,4)
     block, center = (-62.5,0,0)
          size (0.65,0.265487,1e+20)
          axes (1,0,0), (0,1,0), (0,0,1)
          dielectric constant epsilon diagonal = (4,4,4)
     block, center = (-63.5,0,0)
          size (0.65,0.265487,1e+20)
          axes (1,0,0), (0,1,0), (0,0,1)
          dielectric constant epsilon diagonal = (4,4,4)
     block, center = (-64.5,0,0)
          size (0.65,0.265487,1e+20)
          axes (1,0,0), (0,1,0), (0,0,1)
          dielectric constant epsilon diagonal = (4,4,4)
     block, center = (-65.5,0,0)
          size (0.65,0.265487,1e+20)
          axes (1,0,0), (0,1,0), (0,0,1)
          dielectric constant epsilon diagonal = (4,4,4)
     block, center = (-66.5,0,0)
          size (0.65,0.265487,1e+20)
          axes (1,0,0), (0,1,0), (0,0,1)
          dielectric constant epsilon diagonal = (4,4,4)
     block, center = (-67.5,0,0)
          size (0.65,0.265487,1e+20)
          axes (1,0,0), (0,1,0), (0,0,1)
          dielectric constant epsilon diagonal = (4,4,4)
     block, center = (-68.5,0,0)
          size (0.65,0.265487,1e+20)
          axes (1,0,0), (0,1,0), (0,0,1)
          dielectric constant epsilon diagonal = (4,4,4)
     block, center = (-69.5,0,0)
          size (0.65,0.265487,1e+20)
          axes (1,0,0), (0,1,0), (0,0,1)
          dielectric constant epsilon diagonal = (4,4,4)
     block, center = (-70.5,0,0)
          size (0.65,0.265487,1e+20)
          axes (1,0,0), (0,1,0), (0,0,1)
          dielectric constant epsilon diagonal = (4,4,4)
     block, center = (-71.5,0,0)
          size (0.65,0.265487,1e+20)
          axes (1,0,0), (0,1,0), (0,0,1)
          dielectric constant epsilon diagonal = (4,4,4)
     block, center = (-72.5,0,0)
          size (0.65,0.265487,1e+20)
          axes (1,0,0), (0,1,0), (0,0,1)
          dielectric constant epsilon diagonal = (4,4,4)
     block, center = (-73.5,0,0)
          size (0.65,0.265487,1e+20)
          axes (1,0,0), (0,1,0), (0,0,1)
          dielectric constant epsilon diagonal = (4,4,4)
     block, center = (-74.5,0,0)
          size (0.65,0.265487,1e+20)
          axes (1,0,0), (0,1,0), (0,0,1)
          dielectric constant epsilon diagonal = (4,4,4)
time for set_epsilon = 8.56761 s
-----------
Meep: using output directory "t-out"
creating output file "t-out/eps-000000.00.h5"...
Meep progress: 2.68/377.433631896973 = 0.7% done in 4.0s, 559.7s to go
on time step 140 (time=2.8), 0.0286918 s/step
Meep progress: 5.82/377.433631896973 = 1.5% done in 8.0s, 511.7s to go
on time step 297 (time=5.94), 0.0255069 s/step
Meep progress: 8.96/377.433631896973 = 2.4% done in 12.0s, 494.3s to go
on time step 454 (time=9.08), 0.0255095 s/step
Meep progress: 12.1/377.433631896973 = 3.2% done in 16.0s, 484.2s to go
on time step 611 (time=12.22), 0.0256116 s/step
Meep progress: 15.24/377.433631896973 = 4.0% done in 20.1s, 476.7s to go
on time step 768 (time=15.36), 0.0255965 s/step
Meep progress: 18.32/377.433631896973 = 4.9% done in 24.1s, 471.7s to go
on time step 922 (time=18.44), 0.0260081 s/step
Meep progress: 21.44/377.433631896973 = 5.7% done in 28.1s, 466.1s to go
on time step 1078 (time=21.56), 0.0257099 s/step
Meep progress: 24.58/377.433631896973 = 6.5% done in 32.1s, 460.6s to go
on time step 1235 (time=24.7), 0.0255349 s/step
Meep progress: 27.68/377.433631896973 = 7.3% done in 36.1s, 456.3s to go
on time step 1389 (time=27.78), 0.0260129 s/step
Meep progress: 30.62/377.433631896973 = 8.1% done in 40.1s, 454.6s to go
on time step 1535 (time=30.7), 0.0275004 s/step
Meep progress: 33.34/377.433631896973 = 8.8% done in 44.2s, 455.7s to go
on time step 1671 (time=33.42), 0.0295211 s/step
Meep progress: 36.28/377.433631896973 = 9.6% done in 48.2s, 452.8s to go
on time step 1819 (time=36.38), 0.0271371 s/step
Meep progress: 39.2/377.433631896973 = 10.4% done in 52.2s, 450.2s to go
on time step 1965 (time=39.3), 0.0275677 s/step
Meep progress: 42.28/377.433631896973 = 11.2% done in 56.2s, 445.5s to go
on time step 2119 (time=42.38), 0.026127 s/step
Meep progress: 45.26/377.433631896973 = 12.0% done in 60.2s, 441.9s to go
on time step 2268 (time=45.36), 0.0269432 s/step
Meep progress: 48.18/377.433631896973 = 12.8% done in 64.2s, 439.0s to go
on time step 2414 (time=48.28), 0.0275125 s/step
Meep progress: 51.18/377.433631896973 = 13.6% done in 68.3s, 435.1s to go
on time step 2563 (time=51.26), 0.0268531 s/step
Meep progress: 54.2/377.433631896973 = 14.4% done in 72.3s, 431.1s to go
on time step 2714 (time=54.28), 0.0266572 s/step
Meep progress: 57.12/377.433631896973 = 15.1% done in 76.3s, 427.8s to go
on time step 2860 (time=57.2), 0.0274598 s/step
Meep progress: 60.1/377.433631896973 = 15.9% done in 80.3s, 424.1s to go
on time step 3009 (time=60.18), 0.0269825 s/step
Meep progress: 63.06/377.433631896973 = 16.7% done in 84.3s, 420.3s to go
on time step 3157 (time=63.14), 0.0270381 s/step
Meep progress: 66.04/377.433631896973 = 17.5% done in 88.3s, 416.5s to go
on time step 3306 (time=66.12), 0.0268882 s/step
Meep progress: 69.0/377.433631896973 = 18.3% done in 92.3s, 412.7s to go
on time step 3454 (time=69.08), 0.027048 s/step
Meep progress: 71.96/377.433631896973 = 19.1% done in 96.3s, 408.9s to go
on time step 3602 (time=72.04), 0.0270399 s/step
Meep progress: 74.92/377.433631896973 = 19.8% done in 100.4s, 405.2s to go
on time step 3750 (time=75), 0.0271851 s/step
Meep progress: 77.96/377.433631896973 = 20.7% done in 104.4s, 400.9s to go
on time step 3902 (time=78.04), 0.0264336 s/step
Meep progress: 80.94/377.433631896973 = 21.4% done in 108.4s, 397.1s to go
on time step 4051 (time=81.02), 0.0270264 s/step
Meep progress: 83.9/377.433631896973 = 22.2% done in 112.4s, 393.3s to go
on time step 4199 (time=83.98), 0.0271373 s/step
Meep progress: 86.82/377.433631896973 = 23.0% done in 116.4s, 389.7s to go
on time step 4345 (time=86.9), 0.0274944 s/step
Meep progress: 89.76/377.433631896973 = 23.8% done in 120.4s, 386.0s to go
on time step 4492 (time=89.84), 0.0272314 s/step
Meep progress: 92.72/377.433631896973 = 24.6% done in 124.5s, 382.2s to go
on time step 4640 (time=92.8), 0.0271887 s/step
Meep progress: 95.68/377.433631896973 = 25.4% done in 128.5s, 378.3s to go
on time step 4788 (time=95.76), 0.027064 s/step
Meep progress: 98.58/377.433631896973 = 26.1% done in 132.5s, 374.7s to go
on time step 4933 (time=98.66), 0.0277147 s/step
Meep progress: 101.58/377.433631896973 = 26.9% done in 136.5s, 370.7s to go
on time step 5083 (time=101.66), 0.0267803 s/step
Meep progress: 104.56/377.433631896973 = 27.7% done in 140.5s, 366.7s to go
on time step 5232 (time=104.64), 0.0269757 s/step
Meep progress: 107.52/377.433631896973 = 28.5% done in 144.5s, 362.8s to go
on time step 5380 (time=107.6), 0.0270646 s/step
Meep progress: 110.52/377.433631896973 = 29.3% done in 148.5s, 358.7s to go
on time step 5530 (time=110.6), 0.0266869 s/step
Meep progress: 113.54/377.433631896973 = 30.1% done in 152.5s, 354.5s to go
on time step 5681 (time=113.62), 0.0265054 s/step
Meep progress: 116.52/377.433631896973 = 30.9% done in 156.5s, 350.5s to go
on time step 5830 (time=116.6), 0.0269034 s/step
Meep progress: 119.5/377.433631896973 = 31.7% done in 160.5s, 346.5s to go
on time step 5980 (time=119.6), 0.0268233 s/step
Meep progress: 122.52/377.433631896973 = 32.5% done in 164.5s, 342.3s to go
on time step 6131 (time=122.62), 0.0265237 s/step
Meep progress: 125.42/377.433631896973 = 33.2% done in 168.5s, 338.7s to go
on time step 6276 (time=125.52), 0.0276616 s/step
Meep progress: 128.38/377.433631896973 = 34.0% done in 172.6s, 334.8s to go
on time step 6424 (time=128.48), 0.0271043 s/step
Meep progress: 131.4/377.433631896973 = 34.8% done in 176.6s, 330.6s to go
on time step 6575 (time=131.5), 0.0265526 s/step
Meep progress: 134.42/377.433631896973 = 35.6% done in 180.6s, 326.5s to go
on time step 6726 (time=134.52), 0.0266232 s/step
Meep progress: 137.44/377.433631896973 = 36.4% done in 184.6s, 322.4s to go
on time step 6877 (time=137.54), 0.0266179 s/step
Meep progress: 140.42/377.433631896973 = 37.2% done in 188.6s, 318.4s to go
on time step 7026 (time=140.52), 0.0268872 s/step
Meep progress: 143.42/377.433631896973 = 38.0% done in 192.6s, 314.3s to go
on time step 7176 (time=143.52), 0.0267392 s/step
Meep progress: 146.42/377.433631896973 = 38.8% done in 196.6s, 310.2s to go
on time step 7326 (time=146.52), 0.026728 s/step
Meep progress: 149.4/377.433631896973 = 39.6% done in 200.7s, 306.3s to go
on time step 7475 (time=149.5), 0.0269558 s/step
Meep progress: 152.44/377.433631896973 = 40.4% done in 204.7s, 302.1s to go
on time step 7627 (time=152.54), 0.0263639 s/step
Meep progress: 155.46/377.433631896973 = 41.2% done in 208.7s, 298.0s to go
on time step 7778 (time=155.56), 0.0265754 s/step
Meep progress: 158.46/377.433631896973 = 42.0% done in 212.7s, 293.9s to go
on time step 7928 (time=158.56), 0.0267917 s/step
Meep progress: 161.46/377.433631896973 = 42.8% done in 216.7s, 289.9s to go
on time step 8078 (time=161.56), 0.0267582 s/step
Meep progress: 164.44/377.433631896973 = 43.6% done in 220.7s, 285.9s to go
on time step 8227 (time=164.54), 0.0269663 s/step
Meep progress: 167.4/377.433631896973 = 44.4% done in 224.7s, 282.0s to go
on time step 8375 (time=167.5), 0.027074 s/step
Meep progress: 170.4/377.433631896973 = 45.1% done in 228.7s, 277.9s to go
on time step 8525 (time=170.5), 0.0266708 s/step
Meep progress: 173.3/377.433631896973 = 45.9% done in 232.8s, 274.2s to go
on time step 8670 (time=173.4), 0.0277659 s/step
Meep progress: 176.26/377.433631896973 = 46.7% done in 236.8s, 270.2s to go
on time step 8818 (time=176.36), 0.0271267 s/step
Meep progress: 179.26/377.433631896973 = 47.5% done in 240.8s, 266.2s to go
on time step 8968 (time=179.36), 0.0267121 s/step
Meep progress: 182.22/377.433631896973 = 48.3% done in 244.8s, 262.3s to go
on time step 9115 (time=182.3), 0.0272275 s/step
Meep progress: 184.88/377.433631896973 = 49.0% done in 248.8s, 259.1s to go
on time step 9248 (time=184.96), 0.0300906 s/step
Meep progress: 187.86/377.433631896973 = 49.8% done in 252.8s, 255.1s to go
on time step 9397 (time=187.94), 0.0270228 s/step
Meep progress: 190.78/377.433631896973 = 50.5% done in 256.8s, 251.3s to go
on time step 9543 (time=190.86), 0.0274632 s/step
Meep progress: 193.72/377.433631896973 = 51.3% done in 260.9s, 247.4s to go
on time step 9690 (time=193.8), 0.0272996 s/step
Meep progress: 196.72/377.433631896973 = 52.1% done in 264.9s, 243.3s to go
on time step 9840 (time=196.8), 0.0268 s/step
Meep progress: 199.66/377.433631896973 = 52.9% done in 268.9s, 239.4s to go
on time step 9987 (time=199.74), 0.0272843 s/step
Meep progress: 202.6/377.433631896973 = 53.7% done in 272.9s, 235.5s to go
on time step 10134 (time=202.68), 0.0272549 s/step
Meep progress: 205.6/377.433631896973 = 54.5% done in 276.9s, 231.4s to go
on time step 10284 (time=205.68), 0.026741 s/step
Meep progress: 208.58/377.433631896973 = 55.3% done in 280.9s, 227.4s to go
on time step 10433 (time=208.66), 0.026965 s/step
Meep progress: 211.58/377.433631896973 = 56.1% done in 284.9s, 223.4s to go
on time step 10583 (time=211.66), 0.026755 s/step
Meep progress: 214.52/377.433631896973 = 56.8% done in 288.9s, 219.4s to go
on time step 10730 (time=214.6), 0.0272498 s/step
Meep progress: 217.5/377.433631896973 = 57.6% done in 292.9s, 215.4s to go
on time step 10879 (time=217.58), 0.0268826 s/step
Meep progress: 220.46/377.433631896973 = 58.4% done in 296.9s, 211.4s to go
on time step 11028 (time=220.56), 0.0270219 s/step
Meep progress: 223.44/377.433631896973 = 59.2% done in 301.0s, 207.4s to go
on time step 11177 (time=223.54), 0.0268729 s/step
Meep progress: 226.42/377.433631896973 = 60.0% done in 305.0s, 203.4s to go
on time step 11326 (time=226.52), 0.0269684 s/step
Meep progress: 229.38/377.433631896973 = 60.8% done in 309.0s, 199.4s to go
on time step 11473 (time=229.46), 0.0272245 s/step
Meep progress: 232.3/377.433631896973 = 61.5% done in 313.0s, 195.6s to go
on time step 11619 (time=232.38), 0.0276178 s/step
Meep progress: 235.22/377.433631896973 = 62.3% done in 317.0s, 191.7s to go
on time step 11765 (time=235.3), 0.027463 s/step
Meep progress: 238.22/377.433631896973 = 63.1% done in 321.1s, 187.6s to go
on time step 11915 (time=238.3), 0.0268352 s/step
Meep progress: 241.2/377.433631896973 = 63.9% done in 325.1s, 183.6s to go
on time step 12064 (time=241.28), 0.0269549 s/step
Meep progress: 244.18/377.433631896973 = 64.7% done in 329.1s, 179.6s to go
on time step 12213 (time=244.26), 0.0270002 s/step
Meep progress: 247.14/377.433631896973 = 65.5% done in 333.1s, 175.6s to go
on time step 12361 (time=247.22), 0.0270535 s/step
Meep progress: 250.14/377.433631896973 = 66.3% done in 337.1s, 171.6s to go
on time step 12511 (time=250.22), 0.0267867 s/step
Meep progress: 253.14/377.433631896973 = 67.1% done in 341.1s, 167.5s to go
on time step 12661 (time=253.22), 0.0267225 s/step
Meep progress: 256.1/377.433631896973 = 67.9% done in 345.1s, 163.5s to go
on time step 12809 (time=256.18), 0.0270604 s/step
Meep progress: 259.06/377.433631896973 = 68.6% done in 349.2s, 159.5s to go
on time step 12956 (time=259.12), 0.0272186 s/step
Meep progress: 262.0/377.433631896973 = 69.4% done in 353.2s, 155.6s to go
on time step 13103 (time=262.06), 0.0273585 s/step
Meep progress: 264.96/377.433631896973 = 70.2% done in 357.2s, 151.6s to go
on time step 13251 (time=265.02), 0.0271393 s/step
Meep progress: 267.88/377.433631896973 = 71.0% done in 361.2s, 147.7s to go
on time step 13397 (time=267.94), 0.0275662 s/step
Meep progress: 270.84/377.433631896973 = 71.8% done in 365.2s, 143.7s to go
on time step 13545 (time=270.9), 0.0270911 s/step
Meep progress: 273.8/377.433631896973 = 72.5% done in 369.3s, 139.8s to go
on time step 13693 (time=273.86), 0.027166 s/step
Meep progress: 276.74/377.433631896973 = 73.3% done in 373.3s, 135.8s to go
on time step 13840 (time=276.8), 0.0272566 s/step
Meep progress: 279.66/377.433631896973 = 74.1% done in 377.3s, 131.9s to go
on time step 13986 (time=279.72), 0.0274284 s/step
Meep progress: 282.62/377.433631896973 = 74.9% done in 381.3s, 127.9s to go
on time step 14134 (time=282.68), 0.0271272 s/step
Meep progress: 285.6/377.433631896973 = 75.7% done in 385.3s, 123.9s to go
on time step 14283 (time=285.66), 0.0269379 s/step
Meep progress: 288.6/377.433631896973 = 76.5% done in 389.3s, 119.8s to go
on time step 14433 (time=288.66), 0.0266749 s/step
Meep progress: 291.62/377.433631896973 = 77.3% done in 393.3s, 115.7s to go
on time step 14584 (time=291.68), 0.0266207 s/step
Meep progress: 294.64/377.433631896973 = 78.1% done in 397.3s, 111.7s to go
on time step 14735 (time=294.7), 0.0265682 s/step
Meep progress: 297.66/377.433631896973 = 78.9% done in 401.4s, 107.6s to go
on time step 14886 (time=297.72), 0.0265895 s/step
Meep progress: 300.68/377.433631896973 = 79.7% done in 405.4s, 103.5s to go
on time step 15037 (time=300.74), 0.0265732 s/step
Meep progress: 303.7/377.433631896973 = 80.5% done in 409.4s, 99.4s to go
on time step 15188 (time=303.76), 0.0265648 s/step
Meep progress: 306.72/377.433631896973 = 81.3% done in 413.4s, 95.3s to go
on time step 15339 (time=306.78), 0.0265155 s/step
Meep progress: 309.84/377.433631896973 = 82.1% done in 417.4s, 91.1s to go
on time step 15495 (time=309.9), 0.0256899 s/step
Meep progress: 312.96/377.433631896973 = 82.9% done in 421.4s, 86.8s to go
on time step 15651 (time=313.02), 0.0257078 s/step
Meep progress: 316.08/377.433631896973 = 83.7% done in 425.4s, 82.6s to go
on time step 15807 (time=316.14), 0.0256976 s/step
Meep progress: 319.2/377.433631896973 = 84.6% done in 429.4s, 78.3s to go
on time step 15963 (time=319.26), 0.0256573 s/step
Meep progress: 322.08/377.433631896973 = 85.3% done in 433.4s, 74.5s to go
on time step 16107 (time=322.14), 0.0278085 s/step
Meep progress: 325.2/377.433631896973 = 86.2% done in 437.4s, 70.3s to go
on time step 16263 (time=325.26), 0.0256809 s/step
Meep progress: 328.16/377.433631896973 = 86.9% done in 441.4s, 66.3s to go
on time step 16411 (time=328.22), 0.0271345 s/step
Meep progress: 330.94/377.433631896973 = 87.7% done in 445.4s, 62.6s to go
on time step 16551 (time=331.02), 0.0286966 s/step
Meep progress: 333.96/377.433631896973 = 88.5% done in 449.4s, 58.5s to go
on time step 16702 (time=334.04), 0.0265205 s/step
Meep progress: 337.0/377.433631896973 = 89.3% done in 453.4s, 54.4s to go
on time step 16854 (time=337.08), 0.0264122 s/step
Meep progress: 340.04/377.433631896973 = 90.1% done in 457.5s, 50.3s to go
on time step 17006 (time=340.12), 0.0264347 s/step
Meep progress: 343.08/377.433631896973 = 90.9% done in 461.5s, 46.2s to go
on time step 17158 (time=343.16), 0.0264798 s/step
Meep progress: 346.1/377.433631896973 = 91.7% done in 465.5s, 42.1s to go
on time step 17309 (time=346.18), 0.0266567 s/step
Meep progress: 349.12/377.433631896973 = 92.5% done in 469.5s, 38.1s to go
on time step 17460 (time=349.2), 0.0265556 s/step
Meep progress: 352.28/377.433631896973 = 93.3% done in 473.5s, 33.8s to go
on time step 17618 (time=352.36), 0.0253449 s/step
Meep progress: 355.48/377.433631896973 = 94.2% done in 477.6s, 29.5s to go
on time step 17778 (time=355.56), 0.0251001 s/step
Meep progress: 358.66/377.433631896973 = 95.0% done in 481.6s, 25.2s to go
on time step 17937 (time=358.74), 0.0252744 s/step
Meep progress: 361.84/377.433631896973 = 95.9% done in 485.6s, 20.9s to go
on time step 18096 (time=361.92), 0.025245 s/step
Meep progress: 364.98/377.433631896973 = 96.7% done in 489.6s, 16.7s to go
on time step 18253 (time=365.06), 0.0255913 s/step
Meep progress: 368.12/377.433631896973 = 97.5% done in 493.6s, 12.5s to go
on time step 18410 (time=368.2), 0.0255693 s/step
Meep progress: 371.28/377.433631896973 = 98.4% done in 497.6s, 8.2s to go
on time step 18568 (time=371.36), 0.0254752 s/step
Meep progress: 374.44/377.433631896973 = 99.2% done in 501.7s, 4.0s to go
on time step 18726 (time=374.52), 0.0253732 s/step
run 0 finished at t = 377.44 (18872 timesteps)
flux1:, 0.627777777777778, 6.24469218780852e-7, 6.19185781888458e-7, 6.1443717640638e-7, 6.10101300269871e-7, 6.06171296625341e-7, 6.02793234757927e-7, 6.00225185992019e-7, 5.98740603542425e-7, 5.9852225734456e-7, 5.9959503699419e-7, 6.018258465906e-7, 6.04986643784147e-7, 6.08848664554542e-7, 6.13264589734203e-7, 6.18203591620887e-7, 6.23726120182373e-7, 6.29911685975842e-7, 6.36773580659348e-7, 6.44200520298244e-7, 6.51952723864941e-7, 6.59714422392855e-7, 6.67178725056394e-7, 6.7412614612423e-7, 6.80459645645075e-7, 6.86177886586258e-7, 6.913100290405e-7, 6.95867982773925e-7, 6.99758580097311e-7, 7.02779634639394e-7, 7.04713552140625e-7, 7.05386558473716e-7, 7.04713552140629e-7, 7.02779634639396e-7, 6.99758580097309e-7, 6.95867982773919e-7, 6.91310029040504e-7, 6.86177886586249e-7, 6.80459645645079e-7, 6.7412614612423e-7, 6.67178725056397e-7, 6.59714422392849e-7, 6.51952723864944e-7, 6.44200520298248e-7, 6.36773580659351e-7, 6.29911685975837e-7, 6.23726120182374e-7, 6.18203591620889e-7, 6.13264589734202e-7, 6.08848664554533e-7, 6.04986643784145e-7, 6.01825846590601e-7, 5.99595036994192e-7, 5.98522257344555e-7, 5.98740603542425e-7, 6.00225185992021e-7, 6.02793234757927e-7, 6.06171296625333e-7, 6.10101300269872e-7, 6.14437176406375e-7, 6.19185781888456e-7, 6.24469218780852e-7
flux1:, 0.628040226681531, 7.14006863141118e-7, 7.07577460201112e-7, 7.01723432968489e-7, 6.96333685493878e-7, 6.91412947763522e-7, 6.87125551133506e-7, 6.83756788807997e-7, 6.81613717108124e-7, 6.80912875275793e-7, 6.81706009686787e-7, 6.83874873302973e-7, 6.87192885595062e-7, 6.91421807087329e-7, 6.96398809485808e-7, 7.02076542848951e-7, 7.08500760080173e-7, 7.15737589105972e-7, 7.2378500545473e-7, 7.32510469092453e-7, 7.41644503882265e-7, 7.50833641645878e-7, 7.59728768913542e-7, 7.68068886038129e-7, 7.75720495938043e-7, 7.82650988776561e-7, 7.88860612445589e-7, 7.94340954351619e-7, 7.9898277331021e-7, 8.02553424533976e-7, 8.04827144221237e-7, 8.05616378843429e-7, 8.04827144221241e-7, 8.0255342453398e-7, 7.9898277331021e-7, 7.94340954351623e-7, 7.8886061244559e-7, 7.82650988776551e-7, 7.75720495938043e-7, 7.68068886038127e-7, 7.59728768913548e-7, 7.50833641645879e-7, 7.41644503882263e-7, 7.32510469092452e-7, 7.23785005454731e-7, 7.15737589105967e-7, 7.08500760080163e-7, 7.02076542848943e-7, 6.96398809485809e-7, 6.91421807087327e-7, 6.87192885595057e-7, 6.83874873302978e-7, 6.81706009686783e-7, 6.80912875275791e-7, 6.81613717108117e-7, 6.83756788808002e-7, 6.87125551133508e-7, 6.91412947763512e-7, 6.96333685493878e-7, 7.01723432968478e-7, 7.07577460201113e-7, 7.14006863141115e-7
flux1:, 0.628302675585284, 8.19403585745177e-7, 8.12181685419891e-7, 8.05533594136801e-7, 7.99349056650619e-7, 7.93631581444557e-7, 7.88549921040611e-7, 7.84404153326114e-7, 7.81526205784959e-7, 7.80162685010609e-7, 7.80393438173511e-7, 7.82119878698333e-7, 7.85123213500294e-7, 7.89161723303146e-7, 7.94061881979018e-7, 7.99763921857185e-7, 8.0630388396779e-7, 8.13742393884256e-7, 8.22074458166602e-7, 8.31163486971476e-7, 8.40731287047147e-7, 8.50409164824443e-7, 8.59827094350747e-7, 8.68700595929188e-7, 8.7687347474701e-7, 8.84291609866986e-7, 8.90934464358336e-7, 8.96784323066574e-7, 9.01726767792388e-7, 9.05511378398186e-7, 9.07916640911948e-7, 9.08751963442585e-7, 9.07916640911953e-7, 9.05511378398189e-7, 9.01726767792392e-7, 8.96784323066578e-7, 8.90934464358334e-7, 8.84291609866974e-7, 8.76873474747012e-7, 8.68700595929195e-7, 8.59827094350754e-7, 8.50409164824443e-7, 8.40731287047146e-7, 8.3116348697147e-7, 8.22074458166603e-7, 8.13742393884255e-7, 8.06303883967787e-7, 7.99763921857183e-7, 7.94061881979011e-7, 7.89161723303139e-7, 7.85123213500282e-7, 7.82119878698323e-7, 7.8039343817351e-7, 7.80162685010612e-7, 7.81526205784955e-7, 7.84404153326112e-7, 7.88549921040615e-7, 7.93631581444537e-7, 7.99349056650619e-7, 8.05533594136788e-7, 8.12181685419888e-7, 8.19403585745168e-7
flux1:, 0.628565124489038, 9.43622905786635e-7, 9.36060885334607e-7, 9.29011950330822e-7, 9.22353762946506e-7, 9.16072476839863e-7, 9.10324321866169e-7, 9.05409631944659e-7, 9.01675910748502e-7, 8.99397174501386e-7, 8.98684891926927e-7, 8.9946777529175e-7, 9.01543787717881e-7, 9.04675678351343e-7, 9.08685204555487e-7, 9.13505029881548e-7, 9.19167452444131e-7, 9.25737409929921e-7, 9.33222630866523e-7, 9.41504433901898e-7, 9.50322548469301e-7, 9.59321273078229e-7, 9.68135934554172e-7, 9.76480156379023e-7, 9.84190807812188e-7, 9.9120303263092e-7, 9.97484917535203e-7, 1.00302239245876e-6, 1.00770842767446e-6, 1.011292322852e-6, 1.01357117927661e-6, 1.0143654993421e-6, 1.01357117927662e-6, 1.01129232285199e-6, 1.00770842767445e-6, 1.00302239245877e-6, 9.97484917535207e-7, 9.91203032630911e-7, 9.8419080781219e-7, 9.76480156379019e-7, 9.68135934554188e-7, 9.59321273078233e-7, 9.5032254846931e-7, 9.41504433901895e-7, 9.33222630866524e-7, 9.25737409929919e-7, 9.19167452444133e-7, 9.1350502988155e-7, 9.08685204555489e-7, 9.04675678351339e-7, 9.01543787717882e-7, 8.99467775291747e-7, 8.98684891926934e-7, 8.99397174501391e-7, 9.0167591074849e-7, 9.05409631944661e-7, 9.10324321866163e-7, 9.16072476839845e-7, 9.22353762946504e-7, 9.2901195033081e-7, 9.36060885334608e-7, 9.43622905786631e-7
flux1:, 0.628827573392791, 1.08918258685003e-6, 1.08178899710459e-6, 1.07477969684587e-6, 1.06800624996113e-6, 1.06141939446921e-6, 1.05514392198983e-6, 1.04946471081791e-6, 1.04473572185858e-6, 1.04125736032022e-6, 1.03917892918982e-6, 1.03846706168855e-6, 1.03894789009463e-6, 1.04039790342869e-6, 1.04264021249528e-6, 1.04560401049159e-6, 1.04932297959446e-6, 1.05387605767544e-6, 1.05930051172503e-6, 1.0655199450898e-6, 1.07232187226455e-6, 1.07939500097314e-6, 1.08640859652912e-6, 1.09309684401806e-6, 1.09930483878626e-6, 1.10496640640309e-6, 1.11004682601798e-6, 1.11454845097943e-6, 1.11838436644381e-6, 1.12132463793626e-6, 1.12320040795103e-6, 1.12386002106434e-6, 1.12320040795104e-6, 1.12132463793627e-6, 1.11838436644381e-6, 1.11454845097943e-6, 1.11004682601799e-6, 1.10496640640308e-6, 1.09930483878627e-6, 1.09309684401806e-6, 1.08640859652913e-6, 1.07939500097314e-6, 1.07232187226455e-6, 1.06551994508981e-6, 1.05930051172504e-6, 1.05387605767544e-6, 1.04932297959446e-6, 1.0456040104916e-6, 1.04264021249528e-6, 1.04039790342868e-6, 1.03894789009463e-6, 1.03846706168854e-6, 1.03917892918981e-6, 1.04125736032022e-6, 1.04473572185858e-6, 1.0494647108179e-6, 1.05514392198982e-6, 1.0614193944692e-6, 1.06800624996113e-6, 1.07477969684586e-6, 1.08178899710457e-6, 1.08918258685003e-6
flux1:, 0.629090022296544, 1.25782236518027e-6, 1.25111345528812e-6, 1.2445950308039e-6, 1.23807939164352e-6, 1.2314635922676e-6, 1.22482145205785e-6, 1.21840640663374e-6, 1.21257039205513e-6, 1.20764088678979e-6, 1.2038136798241e-6, 1.20110641652134e-6, 1.19938650772997e-6, 1.19845378950722e-6, 1.19813762192055e-6, 1.19836548756213e-6, 1.19917477878524e-6, 1.20066564349013e-6, 1.20292010081019e-6, 1.20592779111137e-6, 1.20955385281173e-6, 1.21356270890819e-6, 1.21768524000033e-6, 1.22169650982713e-6, 1.2254617074885e-6, 1.22891906342473e-6, 1.23203660111957e-6, 1.23484343418872e-6, 1.2372839952455e-6, 1.23917169746105e-6, 1.24038711597633e-6, 1.24082450100562e-6, 1.24038711597634e-6, 1.23917169746105e-6, 1.2372839952455e-6, 1.23484343418872e-6, 1.23203660111957e-6, 1.22891906342472e-6, 1.2254617074885e-6, 1.22169650982713e-6, 1.21768524000034e-6, 1.21356270890819e-6, 1.20955385281172e-6, 1.20592779111137e-6, 1.20292010081018e-6, 1.20066564349014e-6, 1.19917477878524e-6, 1.19836548756214e-6, 1.19813762192055e-6, 1.19845378950722e-6, 1.19938650772997e-6, 1.20110641652134e-6, 1.2038136798241e-6, 1.20764088678979e-6, 1.21257039205512e-6, 1.21840640663373e-6, 1.22482145205785e-6, 1.23146359226759e-6, 1.23807939164352e-6, 1.24459503080389e-6, 1.25111345528811e-6, 1.25782236518027e-6
flux1:, 0.629352471200297, 1.45029610191839e-6, 1.44474833939129e-6, 1.43914925283602e-6, 1.43326147805974e-6, 1.42691174664645e-6, 1.4201042052136e-6, 1.41304542029157e-6, 1.40607758831105e-6, 1.39955713906055e-6, 1.393736465245e-6, 1.38869857428496e-6, 1.38436570497775e-6, 1.38056977227333e-6, 1.37714890469502e-6, 1.37402695165021e-6, 1.37124285333751e-6, 1.36892049121785e-6, 1.36719744459335e-6, 1.36614919211614e-6, 1.36574467097508e-6, 1.36585155494498e-6, 1.36628572385117e-6, 1.36687840419721e-6, 1.36752114280231e-6, 1.36815675697045e-6, 1.36875672289717e-6, 1.3693827550893e-6, 1.37001881702616e-6, 1.37054321144078e-6, 1.37090009553488e-6, 1.37104728766663e-6, 1.37090009553489e-6, 1.37054321144078e-6, 1.37001881702617e-6, 1.36938275508932e-6, 1.36875672289718e-6, 1.36815675697045e-6, 1.36752114280232e-6, 1.36687840419722e-6, 1.36628572385119e-6, 1.36585155494499e-6, 1.36574467097509e-6, 1.36614919211614e-6, 1.36719744459336e-6, 1.36892049121786e-6, 1.37124285333752e-6, 1.37402695165022e-6, 1.37714890469502e-6, 1.38056977227333e-6, 1.38436570497774e-6, 1.38869857428496e-6, 1.39373646524499e-6, 1.39955713906056e-6, 1.40607758831105e-6, 1.41304542029157e-6, 1.4201042052136e-6, 1.42691174664645e-6, 1.43326147805974e-6, 1.43914925283601e-6, 1.44474833939129e-6, 1.45029610191839e-6
flux1:, 0.629614920104051, 1.66635955793533e-6, 1.66236916010734e-6, 1.65806793798128e-6, 1.65316279312333e-6, 1.64739683392698e-6, 1.64068808236019e-6, 1.63318210012475e-6, 1.62520423878962e-6, 1.61714194969927e-6, 1.60931423122502e-6, 1.60188328171622e-6, 1.59483854047601e-6, 1.58805061148659e-6, 1.58136563870771e-6, 1.5746974525766e-6, 1.56807886630411e-6, 1.56165372521899e-6, 1.55561919941089e-6, 1.55014937664806e-6, 1.5453360098755e-6, 1.5411703137705e-6, 1.5375692344906e-6, 1.53442813210607e-6, 1.53166409225898e-6, 1.52921819712888e-6, 1.52706014409387e-6, 1.52528415135227e-6, 1.52391764828588e-6, 1.52292152803745e-6, 1.52231525188328e-6, 1.52213554330221e-6, 1.52231525188329e-6, 1.52292152803745e-6, 1.52391764828588e-6, 1.52528415135229e-6, 1.52706014409388e-6, 1.52921819712888e-6, 1.53166409225899e-6, 1.53442813210607e-6, 1.53756923449061e-6, 1.54117031377051e-6, 1.54533600987551e-6, 1.55014937664807e-6, 1.55561919941089e-6, 1.56165372521901e-6, 1.56807886630412e-6, 1.57469745257661e-6, 1.58136563870772e-6, 1.5880506114866e-6, 1.59483854047601e-6, 1.60188328171622e-6, 1.60931423122501e-6, 1.61714194969926e-6, 1.62520423878961e-6, 1.63318210012476e-6, 1.64068808236019e-6, 1.64739683392698e-6, 1.65316279312333e-6, 1.65806793798126e-6, 1.66236916010734e-6, 1.66635955793533e-6
flux1:, 0.629877369007804, 1.90499604209059e-6, 1.90284976133703e-6, 1.90015565896052e-6, 1.89656408304387e-6, 1.89172589578327e-6, 1.88546002883032e-6, 1.87783881524986e-6, 1.8691639510021e-6, 1.85985490850021e-6, 1.85030526393499e-6, 1.84076764033716e-6, 1.83130813941071e-6, 1.82183946858224e-6, 1.81221136842888e-6, 1.80231680546038e-6, 1.79216920859819e-6, 1.78192170512751e-6, 1.77182685440423e-6, 1.76216082337294e-6, 1.75314728470737e-6, 1.74491131994032e-6, 1.73747753442572e-6, 1.73080482530268e-6, 1.72482758485998e-6, 1.71947250706829e-6, 1.71469624222378e-6, 1.71061897017456e-6, 1.70731065394559e-6, 1.70482604993047e-6, 1.70326821786639e-6, 1.70276395776689e-6, 1.7032682178664e-6, 1.70482604993049e-6, 1.7073106539456e-6, 1.71061897017457e-6, 1.71469624222378e-6, 1.71947250706829e-6, 1.72482758486e-6, 1.73080482530269e-6, 1.73747753442574e-6, 1.74491131994033e-6, 1.75314728470739e-6, 1.76216082337295e-6, 1.77182685440425e-6, 1.78192170512753e-6, 1.79216920859819e-6, 1.80231680546039e-6, 1.8122113684289e-6, 1.82183946858226e-6, 1.83130813941071e-6, 1.84076764033715e-6, 1.85030526393499e-6, 1.85985490850022e-6, 1.86916395100211e-6, 1.87783881524986e-6, 1.88546002883033e-6, 1.89172589578325e-6, 1.89656408304388e-6, 1.90015565896051e-6, 1.90284976133703e-6, 1.9049960420906e-6
flux1:, 0.630139817911557, 2.16487954224088e-6, 2.16473856907424e-6, 2.1638794760188e-6, 2.16190055533284e-6, 2.15835721941286e-6, 2.15296074889894e-6, 2.14570046200653e-6, 2.13684760063053e-6, 2.12685239805591e-6, 2.11618711121841e-6, 2.10520144900745e-6, 2.09404317996425e-6, 2.08266662010771e-6, 2.07091722411086e-6, 2.05865264203269e-6, 2.0458490746082e-6, 2.03265193332206e-6, 2.01935656583029e-6, 2.00633441699668e-6, 1.99393879921399e-6, 1.98242757505772e-6, 1.97192924560741e-6, 1.96245711304609e-6, 1.95394816345492e-6, 1.94629706426142e-6, 1.93943110653017e-6, 1.93348404702879e-6, 1.92856269344993e-6, 1.92481861765374e-6, 1.92244270383107e-6, 1.92165741599621e-6, 1.92244270383108e-6, 1.92481861765375e-6, 1.92856269344994e-6, 1.93348404702881e-6, 1.93943110653018e-6, 1.94629706426141e-6, 1.95394816345492e-6, 1.9624571130461e-6, 1.97192924560743e-6, 1.98242757505772e-6, 1.99393879921399e-6, 2.0063344169967e-6, 2.0193565658303e-6, 2.03265193332207e-6, 2.04584907460821e-6, 2.0586526420327e-6, 2.07091722411086e-6, 2.08266662010772e-6, 2.09404317996425e-6, 2.10520144900744e-6, 2.11618711121842e-6, 2.12685239805592e-6, 2.13684760063053e-6, 2.14570046200654e-6, 2.15296074889896e-6, 2.15835721941284e-6, 2.16190055533284e-6, 2.1638794760188e-6, 2.16473856907425e-6, 2.16487954224089e-6
flux1:, 0.63040226681531, 2.44502587295808e-6, 2.44692231731996e-6, 2.44803785105467e-6, 2.44792764487599e-6, 2.44605385019839e-6, 2.44201640538296e-6, 2.43571470255028e-6, 2.42738269612345e-6, 2.41749712237559e-6, 2.40660785643931e-6, 2.39516234518831e-6, 2.38338952650092e-6, 2.37128069911749e-6, 2.3586664453034e-6, 2.34535260767988e-6, 2.3312576771804e-6, 2.31649785129207e-6, 2.30139155688268e-6, 2.28638909607228e-6, 2.27195996726499e-6, 2.25848250338953e-6, 2.24617560457308e-6, 2.23509066971507e-6, 2.22514814773169e-6, 2.2161903655221e-6, 2.20809585281946e-6, 2.20099540372702e-6, 2.19502310544387e-6, 2.19042121422453e-6, 2.18746847602216e-6, 2.18648235088705e-6, 2.18746847602217e-6, 2.19042121422453e-6, 2.19502310544386e-6, 2.20099540372703e-6, 2.20809585281947e-6, 2.21619036552209e-6, 2.2251481477317e-6, 2.23509066971509e-6, 2.2461756045731e-6, 2.25848250338953e-6, 2.27195996726501e-6, 2.2863890960723e-6, 2.30139155688268e-6, 2.31649785129208e-6, 2.33125767718041e-6, 2.3453526076799e-6, 2.35866644530341e-6, 2.37128069911751e-6, 2.38338952650092e-6, 2.3951623451883e-6, 2.4066078564393e-6, 2.41749712237559e-6, 2.42738269612347e-6, 2.43571470255029e-6, 2.44201640538297e-6, 2.44605385019838e-6, 2.44792764487598e-6, 2.44803785105467e-6, 2.44692231731998e-6, 2.44502587295807e-6
flux1:, 0.630664715719064, 2.74553658555422e-6, 2.74938013109518e-6, 2.7525173617107e-6, 2.75447192083193e-6, 2.75461938842254e-6, 2.75244942919069e-6, 2.74776780239134e-6, 2.74076465232219e-6, 2.73193601176363e-6, 2.72190283043944e-6, 2.71120445557263e-6, 2.70014472153856e-6, 2.68874347077836e-6, 2.67680426858216e-6, 2.66406459281026e-6, 2.65036466951322e-6, 2.63576827404987e-6, 2.62059276385466e-6, 2.60534360946274e-6, 2.59058392033969e-6, 2.57679091740961e-6, 2.56425279363934e-6, 2.55303804677401e-6, 2.54302985697971e-6, 2.53399805685551e-6, 2.52575249353132e-6, 2.51840283943471e-6, 2.51209858419931e-6, 2.50715812195197e-6, 2.5039444272209e-6, 2.50286335671773e-6, 2.50394442722091e-6, 2.50715812195197e-6, 2.51209858419931e-6, 2.51840283943473e-6, 2.52575249353133e-6, 2.5339980568555e-6, 2.54302985697972e-6, 2.55303804677402e-6, 2.56425279363935e-6, 2.57679091740961e-6, 2.59058392033969e-6, 2.60534360946275e-6, 2.62059276385467e-6, 2.63576827404987e-6, 2.65036466951322e-6, 2.66406459281028e-6, 2.67680426858216e-6, 2.68874347077838e-6, 2.70014472153856e-6, 2.71120445557263e-6, 2.72190283043945e-6, 2.73193601176363e-6, 2.74076465232219e-6, 2.74776780239135e-6, 2.75244942919072e-6, 2.75461938842254e-6, 2.75447192083194e-6, 2.75251736171068e-6, 2.74938013109517e-6, 2.74553658555422e-6
flux1:, 0.630927164622817, 3.06830822557969e-6, 3.07389962780832e-6, 3.07900949246789e-6, 3.0831417089504e-6, 3.08559472251481e-6, 3.08575298119703e-6, 3.08332827184854e-6, 3.07846151757059e-6, 3.07165893797333e-6, 3.06360150349398e-6, 3.05490890502477e-6, 3.04594848961094e-6, 3.03675720281363e-6, 3.02709914821352e-6, 3.01662874466997e-6, 3.0050899927462e-6, 2.9924726278626e-6, 2.9790680522232e-6, 2.96540978817433e-6, 2.95212662361587e-6, 2.93976738626863e-6, 2.92866421374385e-6, 2.91888021075997e-6, 2.91024196999356e-6, 2.90242960337683e-6, 2.89516651320607e-6, 2.88852442818982e-6, 2.88265608973029e-6, 2.87793525255739e-6, 2.87480301713921e-6, 2.87374253601731e-6, 2.87480301713922e-6, 2.8779352525574e-6, 2.88265608973029e-6, 2.88852442818982e-6, 2.89516651320608e-6, 2.90242960337684e-6, 2.91024196999357e-6, 2.91888021075998e-6, 2.92866421374388e-6, 2.93976738626862e-6, 2.95212662361589e-6, 2.96540978817433e-6, 2.97906805222321e-6, 2.99247262786261e-6, 3.00508999274621e-6, 3.01662874466997e-6, 3.02709914821353e-6, 3.03675720281364e-6, 3.04594848961095e-6, 3.05490890502476e-6, 3.06360150349397e-6, 3.07165893797333e-6, 3.07846151757059e-6, 3.08332827184854e-6, 3.08575298119705e-6, 3.0855947225148e-6, 3.08314170895039e-6, 3.07900949246788e-6, 3.07389962780832e-6, 3.06830822557969e-6
flux1:, 0.63118961352657, 3.41756972442095e-6, 3.42461797574098e-6, 3.43155199468348e-6, 3.43786499738438e-6, 3.44278797888375e-6, 3.44560774781695e-6, 3.44594504617834e-6, 3.44388846441046e-6, 3.43994545017531e-6, 3.43484377337665e-6, 3.42926831272105e-6, 3.42363505717004e-6, 3.41798478789092e-6, 3.41203045364185e-6, 3.40533198383566e-6, 3.39752396939759e-6, 3.38850527706976e-6, 3.37851990206056e-6, 3.3681037134486e-6, 3.35792292870254e-6, 3.34856976686987e-6, 3.34039485027698e-6, 3.33343524059456e-6, 3.32744560844633e-6, 3.32200410700575e-6, 3.31673429467075e-6, 3.31165730184577e-6, 3.3069189023919e-6, 3.30292472773182e-6, 3.30018726102035e-6, 3.29925381128729e-6, 3.30018726102035e-6, 3.30292472773182e-6, 3.30691890239191e-6, 3.31165730184578e-6, 3.31673429467074e-6, 3.32200410700573e-6, 3.32744560844635e-6, 3.33343524059457e-6, 3.34039485027699e-6, 3.34856976686986e-6, 3.35792292870253e-6, 3.36810371344859e-6, 3.37851990206056e-6, 3.38850527706977e-6, 3.39752396939762e-6, 3.40533198383567e-6, 3.41203045364186e-6, 3.41798478789094e-6, 3.42363505717004e-6, 3.42926831272102e-6, 3.43484377337663e-6, 3.43994545017532e-6, 3.44388846441045e-6, 3.44594504617835e-6, 3.44560774781699e-6, 3.44278797888375e-6, 3.4378649973844e-6, 3.43155199468347e-6, 3.42461797574098e-6, 3.41756972442093e-6
flux1:, 0.631452062430323, 3.80012824987945e-6, 3.80826928769285e-6, 3.81677819057274e-6, 3.82514102585169e-6, 3.83252825844894e-6, 3.83813703449759e-6, 3.84150276819655e-6, 3.84266227597867e-6, 3.84211826696877e-6, 3.84063344714717e-6, 3.83894244617351e-6, 3.83749397785292e-6, 3.83631891367322e-6, 3.83506866616122e-6, 3.83320096667103e-6, 3.83023374202477e-6, 3.82596540406942e-6, 3.8205784628811e-6, 3.81459196628787e-6, 3.80868662203958e-6, 3.80347418453956e-6, 3.79930244739143e-6, 3.79616648430803e-6, 3.79373923872596e-6, 3.79149046840225e-6, 3.78893604898264e-6, 3.78604016384816e-6, 3.78293534358792e-6, 3.78003732214361e-6, 3.77792486869686e-6, 3.77719749334285e-6, 3.77792486869686e-6, 3.78003732214361e-6, 3.78293534358793e-6, 3.78604016384816e-6, 3.78893604898264e-6, 3.79149046840222e-6, 3.79373923872598e-6, 3.79616648430805e-6, 3.79930244739145e-6, 3.80347418453956e-6, 3.80868662203958e-6, 3.81459196628787e-6, 3.82057846288108e-6, 3.82596540406941e-6, 3.83023374202477e-6, 3.83320096667105e-6, 3.83506866616122e-6, 3.83631891367319e-6, 3.83749397785293e-6, 3.83894244617349e-6, 3.84063344714718e-6, 3.84211826696877e-6, 3.84266227597867e-6, 3.84150276819657e-6, 3.83813703449758e-6, 3.83252825844892e-6, 3.8251410258517e-6, 3.81677819057273e-6, 3.80826928769285e-6, 3.80012824987942e-6
flux1:, 0.631714511334077, 4.22524835619373e-6, 4.23406470240722e-6, 4.24380232396632e-6, 4.2539356835805e-6, 4.2635756899092e-6, 4.27183557459214e-6, 4.27817297607473e-6, 4.28257840264289e-6, 4.28555003156295e-6, 4.28787923447751e-6, 4.29033878246697e-6, 4.29339610764128e-6, 4.29705926595977e-6, 4.30090895694623e-6, 4.30429601077854e-6, 4.30662012271446e-6, 4.30757806818719e-6, 4.30728715875318e-6, 4.3062415696909e-6, 4.30512421704593e-6, 4.30455191136274e-6, 4.30485615235791e-6, 4.30598064189006e-6, 4.30751244631734e-6, 4.30881154865476e-6, 4.30928369391972e-6, 4.30883705228152e-6, 4.30759004591177e-6, 4.30595308382507e-6, 4.30457023461451e-6, 4.30408596417507e-6, 4.30457023461451e-6, 4.30595308382507e-6, 4.30759004591176e-6, 4.30883705228155e-6, 4.30928369391974e-6, 4.30881154865476e-6, 4.30751244631734e-6, 4.30598064189007e-6, 4.3048561523579e-6, 4.30455191136273e-6, 4.30512421704593e-6, 4.3062415696909e-6, 4.30728715875318e-6, 4.30757806818719e-6, 4.30662012271448e-6, 4.30429601077852e-6, 4.30090895694623e-6, 4.29705926595977e-6, 4.29339610764126e-6, 4.29033878246694e-6, 4.2878792344775e-6, 4.28555003156294e-6, 4.28257840264288e-6, 4.2781729760747e-6, 4.27183557459211e-6, 4.26357568990918e-6, 4.2539356835805e-6, 4.24380232396631e-6, 4.23406470240719e-6, 4.22524835619371e-6
flux1:, 0.63197696023783, 4.70415450529726e-6, 4.71319660710722e-6, 4.72373320897467e-6, 4.73521316110669e-6, 4.74667992156104e-6, 4.75716344793601e-6, 4.76605151425074e-6, 4.77329942576121e-6, 4.77941011198036e-6, 4.7852071717298e-6, 4.79149800879561e-6, 4.79875973091126e-6, 4.8069666175434e-6, 4.81561990446155e-6, 4.82395996544132e-6, 4.83127065773565e-6, 4.83715388716634e-6, 4.84166985735692e-6, 4.84529414978379e-6, 4.84871443067742e-6, 4.85255137958935e-6, 4.85711711591568e-6, 4.8623016542813e-6, 4.86760630263764e-6, 4.87228267003819e-6, 4.87562769593466e-6, 4.87750130299718e-6, 4.87801298831214e-6, 4.87756281034664e-6, 4.87686552673063e-6, 4.87661127163602e-6, 4.87686552673065e-6, 4.87756281034662e-6, 4.87801298831215e-6, 4.87750130299717e-6, 4.87562769593465e-6, 4.87228267003819e-6, 4.86760630263764e-6, 4.86230165428129e-6, 4.85711711591569e-6, 4.85255137958933e-6, 4.84871443067742e-6, 4.84529414978377e-6, 4.84166985735691e-6, 4.83715388716635e-6, 4.83127065773566e-6, 4.82395996544132e-6, 4.81561990446154e-6, 4.80696661754337e-6, 4.79875973091124e-6, 4.79149800879555e-6, 4.78520717172978e-6, 4.77941011198034e-6, 4.77329942576118e-6, 4.7660515142507e-6, 4.757163447936e-6, 4.746679921561e-6, 4.73521316110666e-6, 4.72373320897465e-6, 4.71319660710719e-6, 4.70415450529725e-6
flux1:, 0.632239409141583, 5.2492215051031e-6, 5.25803222955792e-6, 5.26888073668816e-6, 5.28116632492744e-6, 5.29384605418693e-6, 5.30585937663617e-6, 5.31653052336032e-6, 5.32579621568833e-6, 5.3341844368226e-6, 5.34256781136602e-6, 5.35179665219422e-6, 5.36235633768863e-6, 5.37417913551849e-6, 5.38667723761196e-6, 5.39897548590343e-6, 5.41024529103825e-6, 5.42000630556484e-6, 5.42828103325139e-6, 5.43554824795219e-6, 5.44251991884403e-6, 5.44983480302919e-6, 5.45779385821545e-6, 5.46623726031148e-6, 5.47458231028992e-6, 5.4819730131013e-6, 5.48759978304645e-6, 5.49128702890434e-6, 5.49314620085952e-6, 5.49357505223026e-6, 5.49337244092736e-6, 5.49328518559601e-6, 5.49337244092734e-6, 5.49357505223025e-6, 5.49314620085952e-6, 5.49128702890436e-6, 5.48759978304642e-6, 5.48197301310131e-6, 5.47458231028989e-6, 5.46623726031148e-6, 5.45779385821547e-6, 5.44983480302917e-6, 5.44251991884401e-6, 5.43554824795219e-6, 5.42828103325136e-6, 5.4200063055648e-6, 5.41024529103825e-6, 5.39897548590342e-6, 5.38667723761192e-6, 5.37417913551842e-6, 5.3623563376886e-6, 5.35179665219419e-6, 5.34256781136597e-6, 5.33418443682259e-6, 5.32579621568831e-6, 5.3165305233603e-6, 5.30585937663614e-6, 5.29384605418689e-6, 5.28116632492741e-6, 5.26888073668813e-6, 5.25803222955791e-6, 5.24922150510311e-6
flux1:, 0.632501858045337, 5.87298637989858e-6, 5.88112972672096e-6, 5.89178608909712e-6, 5.90427238189914e-6, 5.91742828815853e-6, 5.93008544265329e-6, 5.94150700313453e-6, 5.95163200418316e-6, 5.96104514381882e-6, 5.97069985094392e-6, 5.9815117435702e-6, 5.9939825454202e-6, 6.00799744001875e-6, 6.02286781341441e-6, 6.03759349979223e-6, 6.05123421766088e-6, 6.06324239793821e-6, 6.0736310920827e-6, 6.08291830212178e-6, 6.0918765145208e-6, 6.10119198929918e-6, 6.11117320141858e-6, 6.1216184287146e-6, 6.13186106856178e-6, 6.14093385505415e-6, 6.14792046638964e-6, 6.15262453846799e-6, 6.15517469465742e-6, 6.15598812060376e-6, 6.15596981559249e-6, 6.15594548772217e-6, 6.15596981559248e-6, 6.15598812060377e-6, 6.15517469465743e-6, 6.15262453846802e-6, 6.14792046638966e-6, 6.14093385505412e-6, 6.13186106856178e-6, 6.12161842871457e-6, 6.11117320141856e-6, 6.10119198929915e-6, 6.09187651452079e-6, 6.08291830212176e-6, 6.07363109208267e-6, 6.06324239793819e-6, 6.05123421766085e-6, 6.03759349979221e-6, 6.02286781341438e-6, 6.00799744001871e-6, 5.99398254542014e-6, 5.98151174357016e-6, 5.9706998509439e-6, 5.96104514381877e-6, 5.95163200418314e-6, 5.94150700313454e-6, 5.93008544265323e-6, 5.91742828815851e-6, 5.90427238189913e-6, 5.89178608909709e-6, 5.88112972672092e-6, 5.87298637989854e-6
flux1:, 0.63276430694909, 6.58716351982557e-6, 6.59425711600524e-6, 6.60425244220455e-6, 6.61634484503705e-6, 6.62921424708482e-6, 6.64155588202609e-6, 6.65256814548067e-6, 6.66221512535188e-6, 6.67117954814609e-6, 6.68054182217187e-6, 6.69131974338196e-6, 6.70404959945572e-6, 6.71856775774515e-6, 6.73406991030048e-6, 6.74941468736769e-6, 6.76354472612679e-6, 6.77585851061687e-6, 6.78639252250074e-6, 6.79575053405992e-6, 6.80481532811851e-6, 6.81436270526189e-6, 6.8247353172506e-6, 6.83569885978731e-6, 6.84649820935306e-6, 6.85604349064327e-6, 6.86330567715892e-6, 6.86808090437877e-6, 6.87053233080805e-6, 6.87113018669286e-6, 6.87091551128647e-6, 6.87082532817976e-6, 6.87091551128647e-6, 6.87113018669285e-6, 6.87053233080804e-6, 6.86808090437877e-6, 6.86330567715893e-6, 6.85604349064323e-6, 6.84649820935307e-6, 6.83569885978728e-6, 6.82473531725064e-6, 6.81436270526188e-6, 6.80481532811848e-6, 6.7957505340599e-6, 6.78639252250071e-6, 6.77585851061683e-6, 6.76354472612676e-6, 6.74941468736767e-6, 6.73406991030048e-6, 6.71856775774514e-6, 6.70404959945567e-6, 6.69131974338188e-6, 6.68054182217186e-6, 6.67117954814603e-6, 6.66221512535183e-6, 6.65256814548063e-6, 6.64155588202611e-6, 6.62921424708476e-6, 6.616344845037e-6, 6.6042524422045e-6, 6.59425711600521e-6, 6.58716351982553e-6
flux1:, 0.633026755852843, 7.40186041797602e-6, 7.40760907985214e-6, 7.41656710815712e-6, 7.42776671122344e-6, 7.43967674878567e-6, 7.45081643058214e-6, 7.4603075334872e-6, 7.46816025898806e-6, 7.47520240540377e-6, 7.48269866472809e-6, 7.49181837460637e-6, 7.50316006799365e-6, 7.51651299476621e-6, 7.53093914149367e-6, 7.54513206259813e-6, 7.55790329048903e-6, 7.56860475348339e-6, 7.5773285060584e-6, 7.58481522909281e-6, 7.5921156851622e-6, 7.60014505498585e-6, 7.60931111329467e-6, 7.61935500971098e-6, 7.62942184375556e-6, 7.63827847023718e-6, 7.644769250659e-6, 7.64869137857451e-6, 7.65025929157797e-6, 7.65003746805123e-6, 7.64923838324011e-6, 7.64895006173606e-6, 7.64923838324014e-6, 7.65003746805124e-6, 7.65025929157797e-6, 7.64869137857449e-6, 7.64476925065899e-6, 7.63827847023716e-6, 7.62942184375555e-6, 7.61935500971093e-6, 7.60931111329465e-6, 7.60014505498579e-6, 7.59211568516218e-6, 7.5848152290928e-6, 7.57732850605837e-6, 7.56860475348336e-6, 7.55790329048901e-6, 7.54513206259812e-6, 7.53093914149364e-6, 7.51651299476621e-6, 7.50316006799362e-6, 7.49181837460636e-6, 7.48269866472804e-6, 7.47520240540373e-6, 7.46816025898803e-6, 7.46030753348715e-6, 7.45081643058211e-6, 7.43967674878562e-6, 7.42776671122339e-6, 7.41656710815704e-6, 7.40760907985212e-6, 7.40186041797594e-6
flux1:, 0.633289204756596, 8.3251675473317e-6, 8.32939279905441e-6, 8.33708274115745e-6, 8.34706766102166e-6, 8.35754953111802e-6, 8.36682279572848e-6, 8.37391122829698e-6, 8.3788862211494e-6, 8.38276745629005e-6, 8.38706643705999e-6, 8.39316155996137e-6, 8.40174877666313e-6, 8.41257558297609e-6, 8.42455053398588e-6, 8.43617163854704e-6, 8.44609598927289e-6, 8.45362720341187e-6, 8.45893851544492e-6, 8.46295581662759e-6, 8.46695577675279e-6, 8.47204413890878e-6, 8.47872475766405e-6, 8.48671915233023e-6, 8.49505483381791e-6, 8.5023261946168e-6, 8.50722886045417e-6, 8.50956267966433e-6, 8.50960654531487e-6, 8.50806159240537e-6, 8.50634865659245e-6, 8.50574890779871e-6, 8.50634865659247e-6, 8.50806159240539e-6, 8.50960654531485e-6, 8.50956267966435e-6, 8.50722886045416e-6, 8.50232619461678e-6, 8.49505483381791e-6, 8.4867191523302e-6, 8.47872475766408e-6, 8.47204413890876e-6, 8.46695577675274e-6, 8.46295581662758e-6, 8.45893851544487e-6, 8.45362720341186e-6, 8.4460959892729e-6, 8.43617163854702e-6, 8.42455053398584e-6, 8.41257558297608e-6, 8.40174877666308e-6, 8.3931615599613e-6, 8.38706643705996e-6, 8.38276745628999e-6, 8.37888622114936e-6, 8.37391122829697e-6, 8.36682279572846e-6, 8.35754953111799e-6, 8.34706766102162e-6, 8.33708274115741e-6, 8.32939279905436e-6, 8.32516754733165e-6
flux1:, 0.63355165366035, 9.36323446653153e-6, 9.36589320980764e-6, 9.37226613643469e-6, 9.38095164344661e-6, 9.38983058147627e-6, 9.39691841975549e-6, 9.40110958760177e-6, 9.40254113308832e-6, 9.40246372096288e-6, 9.40269535349644e-6, 9.40488285277964e-6, 9.40985928426977e-6, 9.4173400385082e-6, 9.42606188649874e-6, 9.43429371221244e-6, 9.44050718582232e-6, 9.44394499704109e-6, 9.44487522175853e-6, 9.44444633795028e-6, 9.44421029668849e-6, 9.44550862919551e-6, 9.4489681087382e-6, 9.45429203628936e-6, 9.4603686066589e-6, 9.46558575209368e-6, 9.468462194428e-6, 9.46879444755334e-6, 9.46693271268764e-6, 9.46375061835159e-6, 9.46091042531832e-6, 9.4599248580812e-6, 9.46091042531833e-6, 9.46375061835159e-6, 9.46693271268762e-6, 9.46879444755335e-6, 9.46846219442797e-6, 9.4655857520937e-6, 9.46036860665893e-6, 9.45429203628933e-6, 9.44896810873826e-6, 9.4455086291955e-6, 9.44421029668849e-6, 9.44444633795026e-6, 9.44487522175849e-6, 9.44394499704105e-6, 9.44050718582229e-6, 9.43429371221243e-6, 9.42606188649867e-6, 9.41734003850818e-6, 9.40985928426973e-6, 9.40488285277958e-6, 9.4026953534964e-6, 9.40246372096282e-6, 9.40254113308827e-6, 9.40110958760173e-6, 9.39691841975546e-6, 9.38983058147618e-6, 9.38095164344658e-6, 9.37226613643466e-6, 9.36589320980763e-6, 9.36323446653149e-6
flux1:, 0.633814102564103, 1.05208548577762e-5, 1.0522040158166e-5, 1.05272377591265e-5, 1.05347994440707e-5, 1.05422396697833e-5, 1.05472404001031e-5, 1.05485260626067e-5, 1.05462887770938e-5, 1.05420333660718e-5, 1.05379318262016e-5, 1.05359530994891e-5, 1.0537108102499e-5, 1.05410952680355e-5, 1.05464673777397e-5, 1.05512333735819e-5, 1.05536449989563e-5, 1.05528607714837e-5, 1.05492410096655e-5, 1.05441754312129e-5, 1.05395231826624e-5, 1.05368936446821e-5, 1.05370559396717e-5, 1.0539694518342e-5, 1.05435379263726e-5, 1.05467354858169e-5, 1.05475995509751e-5, 1.05459110643673e-5, 1.05420898239666e-5, 1.0537203002311e-5, 1.05331770782269e-5, 1.05317840971502e-5, 1.05331770782269e-5, 1.0537203002311e-5, 1.05420898239666e-5, 1.05459110643673e-5, 1.05475995509751e-5, 1.05467354858168e-5, 1.05435379263726e-5, 1.05396945183419e-5, 1.05370559396717e-5, 1.05368936446821e-5, 1.05395231826624e-5, 1.05441754312129e-5, 1.05492410096655e-5, 1.05528607714836e-5, 1.05536449989563e-5, 1.05512333735819e-5, 1.05464673777397e-5, 1.05410952680355e-5, 1.0537108102499e-5, 1.05359530994891e-5, 1.05379318262016e-5, 1.05420333660718e-5, 1.05462887770938e-5, 1.05485260626067e-5, 1.05472404001031e-5, 1.05422396697832e-5, 1.05347994440707e-5, 1.05272377591265e-5, 1.05220401581659e-5, 1.05208548577761e-5
flux1:, 0.634076551467856, 1.1802482557505e-5, 1.18024012127872e-5, 1.18067292976361e-5, 1.1813578847733e-5, 1.18200695655636e-5, 1.18235011822551e-5, 1.18223797820373e-5, 1.18169231623575e-5, 1.18088895533952e-5, 1.18008307451834e-5, 1.17950780918974e-5, 1.17928587739766e-5, 1.17938768423263e-5, 1.17965011982471e-5, 1.17984605696227e-5, 1.17977549821594e-5, 1.17934271031645e-5, 1.17859078981863e-5, 1.17768216182128e-5, 1.17683410753724e-5, 1.176235618104e-5, 1.17597885008006e-5, 1.17603042937362e-5, 1.17624610993113e-5, 1.17641483345763e-5, 1.17634481829646e-5, 1.17601107850483e-5, 1.17546137351354e-5, 1.17482163931305e-5, 1.17431151026983e-5, 1.17413515432894e-5, 1.17431151026983e-5, 1.17482163931305e-5, 1.17546137351354e-5, 1.17601107850483e-5, 1.17634481829646e-5, 1.17641483345763e-5, 1.17624610993113e-5, 1.17603042937362e-5, 1.17597885008006e-5, 1.176235618104e-5, 1.17683410753724e-5, 1.17768216182128e-5, 1.17859078981863e-5, 1.17934271031644e-5, 1.17977549821593e-5, 1.17984605696227e-5, 1.17965011982471e-5, 1.17938768423263e-5, 1.17928587739765e-5, 1.17950780918974e-5, 1.18008307451834e-5, 1.18088895533952e-5, 1.18169231623574e-5, 1.18223797820372e-5, 1.18235011822551e-5, 1.18200695655636e-5, 1.18135788477329e-5, 1.18067292976361e-5, 1.18024012127871e-5, 1.18024825575049e-5
flux1:, 0.634339000371609, 1.32135092299613e-5, 1.32124344041867e-5, 1.32162995636068e-5, 1.32230112064117e-5, 1.32292905120422e-5, 1.32320183903824e-5, 1.32294288814475e-5, 1.32217145208081e-5, 1.32108554146779e-5, 1.31997788183986e-5, 1.31911985677799e-5, 1.31865915923201e-5, 1.31857002189154e-5, 1.31867288809123e-5, 1.31871251848177e-5, 1.31846159049407e-5, 1.31780915054441e-5, 1.31680120127294e-5, 1.31561993248885e-5, 1.31451147561213e-5, 1.31369175524018e-5, 1.31326821755421e-5, 1.31320634956129e-5, 1.31334546317813e-5, 1.31344849309839e-5, 1.3132996577895e-5, 1.3128695401563e-5, 1.31220941348245e-5, 1.31146144694912e-5, 1.31087044393454e-5, 1.31066623190083e-5, 1.31087044393454e-5, 1.31146144694912e-5, 1.31220941348245e-5, 1.3128695401563e-5, 1.3132996577895e-5, 1.31344849309839e-5, 1.31334546317813e-5, 1.31320634956129e-5, 1.31326821755421e-5, 1.31369175524018e-5, 1.31451147561213e-5, 1.31561993248885e-5, 1.31680120127294e-5, 1.31780915054441e-5, 1.31846159049407e-5, 1.31871251848176e-5, 1.31867288809123e-5, 1.31857002189154e-5, 1.31865915923201e-5, 1.31911985677799e-5, 1.31997788183986e-5, 1.32108554146779e-5, 1.3221714520808e-5, 1.32294288814475e-5, 1.32320183903824e-5, 1.32292905120422e-5, 1.32230112064117e-5, 1.32162995636068e-5, 1.32124344041866e-5, 1.32135092299613e-5
flux1:, 0.634601449275363, 1.4761572282613e-5, 1.47597744653449e-5, 1.47635898360434e-5, 1.47707856267643e-5, 1.47777118286692e-5, 1.47808117174566e-5, 1.47779907442653e-5, 1.4769342137671e-5, 1.47570006264166e-5, 1.47442282328641e-5, 1.47341162460279e-5, 1.4728418628542e-5, 1.47269619777451e-5, 1.47278320119855e-5, 1.47282223799548e-5, 1.4725583050507e-5, 1.47186158343872e-5, 1.4707748816396e-5, 1.46949318128178e-5, 1.46828540301443e-5, 1.46739066353872e-5, 1.46693090707084e-5, 1.46687234414044e-5, 1.46704120840858e-5, 1.46717753409883e-5, 1.46704280122133e-5, 1.46660252003114e-5, 1.46590811323641e-5, 1.46511175919147e-5, 1.46447865071034e-5, 1.4642602056954e-5, 1.46447865071034e-5, 1.46511175919147e-5, 1.46590811323641e-5, 1.46660252003114e-5, 1.46704280122133e-5, 1.46717753409883e-5, 1.46704120840858e-5, 1.46687234414044e-5, 1.46693090707084e-5, 1.46739066353871e-5, 1.46828540301444e-5, 1.46949318128178e-5, 1.47077488163959e-5, 1.47186158343872e-5, 1.4725583050507e-5, 1.47282223799548e-5, 1.47278320119855e-5, 1.47269619777451e-5, 1.47284186285419e-5, 1.47341162460278e-5, 1.47442282328641e-5, 1.47570006264165e-5, 1.4769342137671e-5, 1.47779907442654e-5, 1.47808117174566e-5, 1.47777118286692e-5, 1.47707856267642e-5, 1.47635898360434e-5, 1.47597744653448e-5, 1.47615722826129e-5
flux1:, 0.634863898179116, 1.64576442284706e-5, 1.64553090778286e-5, 1.64593825653141e-5, 1.64675943074669e-5, 1.64759860636063e-5, 1.64805664601958e-5, 1.64788550595767e-5, 1.64707481743718e-5, 1.64584296378767e-5, 1.64454159269833e-5, 1.64351435016111e-5, 1.64296648667488e-5, 1.64289538249396e-5, 1.64310556964874e-5, 1.64329727574286e-5, 1.64318992309281e-5, 1.64263161643158e-5, 1.64165409616447e-5, 1.64045482761157e-5, 1.63931579328896e-5, 1.63849293019396e-5, 1.63812130333036e-5, 1.63817145010306e-5, 1.63846338057885e-5, 1.63872129526982e-5, 1.638688166471e-5, 1.63832500237024e-5, 1.63767893924993e-5, 1.6369025650178e-5, 1.63627328839057e-5, 1.63605705849224e-5, 1.63627328839057e-5, 1.63690256501781e-5, 1.63767893924992e-5, 1.63832500237024e-5, 1.63868816647099e-5, 1.63872129526982e-5, 1.63846338057885e-5, 1.63817145010305e-5, 1.63812130333035e-5, 1.63849293019396e-5, 1.63931579328896e-5, 1.64045482761157e-5, 1.64165409616446e-5, 1.64263161643158e-5, 1.64318992309281e-5, 1.64329727574286e-5, 1.64310556964874e-5, 1.64289538249396e-5, 1.64296648667488e-5, 1.64351435016111e-5, 1.64454159269832e-5, 1.64584296378766e-5, 1.64707481743717e-5, 1.64788550595767e-5, 1.64805664601958e-5, 1.64759860636063e-5, 1.64675943074669e-5, 1.64593825653141e-5, 1.64553090778286e-5, 1.64576442284705e-5
flux1:, 0.635126347082869, 1.83166886693611e-5, 1.8313834625475e-5, 1.83182584632263e-5, 1.83277908945093e-5, 1.83382659285938e-5, 1.83452839773486e-5, 1.83459217111244e-5, 1.83397577345568e-5, 1.83288811806934e-5, 1.83169431809342e-5, 1.8307666758101e-5, 1.83034209096673e-5, 1.83044101121573e-5, 1.83087547607665e-5, 1.83133686392699e-5, 1.83152402717114e-5, 1.83126054938995e-5, 1.83055767023466e-5, 1.8296018287393e-5, 1.82867479833973e-5, 1.82804052692256e-5, 1.82784555756222e-5, 1.82807055214395e-5, 1.82854017383789e-5, 1.82897434146306e-5, 1.82910519538579e-5, 1.82889139080818e-5, 1.82837030878664e-5, 1.82768207669214e-5, 1.82710451388026e-5, 1.82690804704306e-5, 1.82710451388026e-5, 1.82768207669214e-5, 1.82837030878664e-5, 1.82889139080818e-5, 1.82910519538579e-5, 1.82897434146307e-5, 1.82854017383789e-5, 1.82807055214395e-5, 1.82784555756222e-5, 1.82804052692256e-5, 1.82867479833973e-5, 1.8296018287393e-5, 1.83055767023466e-5, 1.83126054938995e-5, 1.83152402717113e-5, 1.83133686392699e-5, 1.83087547607665e-5, 1.83044101121573e-5, 1.83034209096673e-5, 1.8307666758101e-5, 1.83169431809342e-5, 1.83288811806933e-5, 1.83397577345568e-5, 1.83459217111244e-5, 1.83452839773487e-5, 1.83382659285938e-5, 1.83277908945093e-5, 1.83182584632263e-5, 1.83138346254749e-5, 1.8316688669361e-5
flux1:, 0.635388795986622, 2.03577493765707e-5, 2.03541600483147e-5, 2.03587226592168e-5, 2.0369544729426e-5, 2.03823895062109e-5, 2.03924979121919e-5, 2.03964465783768e-5, 2.03933532786944e-5, 2.03850326208088e-5, 2.03751144727732e-5, 2.03675273774819e-5, 2.03649749870925e-5, 2.03679996045503e-5, 2.03749516386845e-5, 2.03828011452956e-5, 2.03884112397177e-5, 2.03897571777256e-5, 2.03866384027716e-5, 2.03806445887189e-5, 2.03744264592182e-5, 2.03705945788995e-5, 2.03707133217298e-5, 2.03747731172588e-5, 2.03812179265543e-5, 2.03873656528085e-5, 2.0390541907196e-5, 2.03903484795683e-5, 2.03869968553814e-5, 2.03816053315673e-5, 2.03768016692485e-5, 2.03752064528537e-5, 2.03768016692484e-5, 2.03816053315673e-5, 2.03869968553814e-5, 2.03903484795683e-5, 2.0390541907196e-5, 2.03873656528084e-5, 2.03812179265543e-5, 2.03747731172588e-5, 2.03707133217298e-5, 2.03705945788995e-5, 2.03744264592183e-5, 2.0380644588719e-5, 2.03866384027716e-5, 2.03897571777255e-5, 2.03884112397177e-5, 2.03828011452955e-5, 2.03749516386845e-5, 2.03679996045503e-5, 2.03649749870926e-5, 2.03675273774818e-5, 2.03751144727732e-5, 2.03850326208088e-5, 2.03933532786944e-5, 2.03964465783768e-5, 2.03924979121919e-5, 2.03823895062109e-5, 2.0369544729426e-5, 2.03587226592169e-5, 2.03541600483147e-5, 2.03577493765707e-5
flux1:, 0.635651244890376, 2.26034529123344e-5, 2.2598638296763e-5, 2.2602777166814e-5, 2.26144647978888e-5, 2.2629563294989e-5, 2.26430211292997e-5, 2.26508555005136e-5, 2.26515588712093e-5, 2.26464595282979e-5, 2.26389800622403e-5, 2.26331573114237e-5, 2.26320527342773e-5, 2.26366795326974e-5, 2.26458121659423e-5, 2.2656661557283e-5, 2.26660737234486e-5, 2.26717561474124e-5, 2.26730750503121e-5, 2.26711550088097e-5, 2.26682872082637e-5, 2.26669276767662e-5, 2.26687271610214e-5, 2.26739672772735e-5, 2.26814800166777e-5, 2.26889062441784e-5, 2.26937215331651e-5, 2.26955978527866e-5, 2.26945094798956e-5, 2.26911080522422e-5, 2.26876819797525e-5, 2.26866154951455e-5, 2.26876819797524e-5, 2.26911080522421e-5, 2.26945094798955e-5, 2.26955978527867e-5, 2.2693721533165e-5, 2.26889062441784e-5, 2.26814800166777e-5, 2.26739672772735e-5, 2.26687271610214e-5, 2.26669276767662e-5, 2.26682872082636e-5, 2.26711550088097e-5, 2.26730750503121e-5, 2.26717561474124e-5, 2.26660737234487e-5, 2.26566615572829e-5, 2.26458121659423e-5, 2.26366795326974e-5, 2.26320527342773e-5, 2.26331573114237e-5, 2.26389800622403e-5, 2.26464595282979e-5, 2.26515588712092e-5, 2.26508555005135e-5, 2.26430211292998e-5, 2.2629563294989e-5, 2.26144647978888e-5, 2.26027771668139e-5, 2.2598638296763e-5, 2.26034529123343e-5
flux1:, 0.635913693794129, 2.50790290565752e-5, 2.50722254672478e-5, 2.50750331791242e-5, 2.50867780624975e-5, 2.51036170465536e-5, 2.51202851753813e-5, 2.51321750399993e-5, 2.51369688410078e-5, 2.51352699730122e-5, 2.51300853812261e-5, 2.51254544235562e-5, 2.51248294870902e-5, 2.51298545244343e-5, 2.51399580310559e-5, 2.51528106772463e-5, 2.51653722115266e-5, 2.5175080170365e-5, 2.51807353872401e-5, 2.51827847574726e-5, 2.51829451393304e-5, 2.51833803855314e-5, 2.51858199708866e-5, 2.51909665221945e-5, 2.5198264743473e-5, 2.52059179750483e-5, 2.52117245289541e-5, 2.52154940475448e-5, 2.52168783640859e-5, 2.52158584530662e-5, 2.52141643481053e-5, 2.5213771943014e-5, 2.52141643481053e-5, 2.52158584530662e-5, 2.52168783640859e-5, 2.52154940475448e-5, 2.5211724528954e-5, 2.52059179750483e-5, 2.51982647434731e-5, 2.51909665221945e-5, 2.51858199708867e-5, 2.51833803855314e-5, 2.51829451393303e-5, 2.51827847574726e-5, 2.51807353872401e-5, 2.5175080170365e-5, 2.51653722115267e-5, 2.51528106772463e-5, 2.51399580310559e-5, 2.51298545244343e-5, 2.51248294870902e-5, 2.51254544235562e-5, 2.5130085381226e-5, 2.51352699730121e-5, 2.51369688410077e-5, 2.51321750399994e-5, 2.51202851753813e-5, 2.51036170465535e-5, 2.50867780624975e-5, 2.50750331791242e-5, 2.50722254672477e-5, 2.50790290565751e-5
flux1:, 0.636176142697882, 2.78110605419282e-5, 2.78012723172893e-5, 2.78015580973092e-5, 2.78122443657855e-5, 2.78299972529244e-5, 2.78494216288019e-5, 2.78652101675859e-5, 2.78740302396712e-5, 2.78755007323999e-5, 2.7871990610356e-5, 2.7867435228299e-5, 2.78657252332708e-5, 2.78693210185738e-5, 2.78785652867708e-5, 2.78918331832653e-5, 2.79063435149046e-5, 2.79192618868386e-5, 2.79286794382109e-5, 2.79341343925854e-5, 2.7936537830365e-5, 2.7937616118697e-5, 2.79391751690584e-5, 2.79424861858151e-5, 2.7947856223864e-5, 2.79543151818664e-5, 2.79601748138292e-5, 2.79654569291799e-5, 2.79693951408679e-5, 2.79710805099706e-5, 2.79714417803513e-5, 2.79718607791848e-5, 2.79714417803514e-5, 2.79710805099706e-5, 2.7969395140868e-5, 2.796545692918e-5, 2.79601748138292e-5, 2.79543151818663e-5, 2.7947856223864e-5, 2.79424861858151e-5, 2.79391751690584e-5, 2.7937616118697e-5, 2.7936537830365e-5, 2.79341343925854e-5, 2.79286794382108e-5, 2.79192618868386e-5, 2.79063435149046e-5, 2.78918331832653e-5, 2.78785652867709e-5, 2.78693210185738e-5, 2.78657252332708e-5, 2.7867435228299e-5, 2.7871990610356e-5, 2.78755007324e-5, 2.78740302396711e-5, 2.78652101675859e-5, 2.7849421628802e-5, 2.78299972529244e-5, 2.78122443657855e-5, 2.78015580973091e-5, 2.78012723172892e-5, 2.78110605419282e-5
flux1:, 0.636438591601635, 3.08262398588877e-5, 3.08123178449627e-5, 3.08087159078881e-5, 3.08170524724716e-5, 3.08347270212168e-5, 3.08562937830205e-5, 3.08756559284467e-5, 3.08882429905428e-5, 3.08924145520233e-5, 3.08896733117987e-5, 3.08837501175965e-5, 3.08790379542441e-5, 3.08790220903391e-5, 3.0885241777525e-5, 3.0897036821398e-5, 3.09120355243634e-5, 3.09271242748034e-5, 3.09395277424607e-5, 3.09476300561101e-5, 3.09512940291133e-5, 3.0951659415686e-5, 3.09506108680609e-5, 3.09501469862228e-5, 3.09517006876387e-5, 3.09554044304972e-5, 3.09602812598162e-5, 3.09666401610811e-5, 3.09731905201177e-5, 3.09779039147235e-5, 3.0980648897601e-5, 3.09820196624453e-5, 3.0980648897601e-5, 3.09779039147235e-5, 3.09731905201176e-5, 3.09666401610811e-5, 3.09602812598162e-5, 3.09554044304972e-5, 3.09517006876388e-5, 3.09501469862227e-5, 3.09506108680609e-5, 3.0951659415686e-5, 3.09512940291133e-5, 3.09476300561101e-5, 3.09395277424607e-5, 3.09271242748035e-5, 3.09120355243634e-5, 3.0897036821398e-5, 3.0885241777525e-5, 3.08790220903391e-5, 3.08790379542441e-5, 3.08837501175964e-5, 3.08896733117986e-5, 3.08924145520233e-5, 3.08882429905427e-5, 3.08756559284467e-5, 3.08562937830205e-5, 3.08347270212167e-5, 3.08170524724716e-5, 3.0808715907888e-5, 3.08123178449626e-5, 3.08262398588877e-5
flux1:, 0.636701040505389, 3.4150419415929e-5, 3.41311636838847e-5, 3.41222697602432e-5, 3.41269538020013e-5, 3.41435742217274e-5, 3.41667036595363e-5, 3.41893492080379e-5, 3.42054632843036e-5, 3.42118620735426e-5, 3.42089546807259e-5, 3.42001776713634e-5, 3.41905072029638e-5, 3.41846790917445e-5, 3.41857238462845e-5, 3.41942102954797e-5, 3.420832240429e-5, 3.42246498945802e-5, 3.42393822259238e-5, 3.4249494166863e-5, 3.42535524739333e-5, 3.42519607273176e-5, 3.42466875406743e-5, 3.42406214147706e-5, 3.42365865444314e-5, 3.42360926631547e-5, 3.42390680111784e-5, 3.42461780744838e-5, 3.42554931531702e-5, 3.42636303847876e-5, 3.42691325982537e-5, 3.42716110456255e-5, 3.42691325982537e-5, 3.42636303847876e-5, 3.42554931531703e-5, 3.42461780744838e-5, 3.42390680111784e-5, 3.42360926631548e-5, 3.42365865444314e-5, 3.42406214147706e-5, 3.42466875406744e-5, 3.42519607273175e-5, 3.42535524739332e-5, 3.42494941668631e-5, 3.42393822259238e-5, 3.42246498945802e-5, 3.420832240429e-5, 3.41942102954796e-5, 3.41857238462845e-5, 3.41846790917445e-5, 3.41905072029638e-5, 3.42001776713634e-5, 3.42089546807258e-5, 3.42118620735426e-5, 3.42054632843038e-5, 3.41893492080378e-5, 3.41667036595363e-5, 3.41435742217274e-5, 3.41269538020012e-5, 3.41222697602432e-5, 3.41311636838847e-5, 3.4150419415929e-5
flux1:, 0.636963489409142, 3.78081872683055e-5, 3.77824563991871e-5, 3.7766967476456e-5, 3.77668469359518e-5, 3.7781631926782e-5, 3.78059678023658e-5, 3.78318420375087e-5, 3.78514784145753e-5, 3.78598624882845e-5, 3.78560888497942e-5, 3.78432227373778e-5, 3.78269179805679e-5, 3.78133957787417e-5, 3.78074738181298e-5, 3.78112073228849e-5, 3.78234697622988e-5, 3.78405236751619e-5, 3.78573450190002e-5, 3.78692400069421e-5, 3.78732324854014e-5, 3.78688430410003e-5, 3.78581301704176e-5, 3.78450305142303e-5, 3.78340150020337e-5, 3.78282315070297e-5, 3.78286932822006e-5, 3.78364812261961e-5, 3.78489058576214e-5, 3.78609950015805e-5, 3.78697042777137e-5, 3.78734713823714e-5, 3.78697042777137e-5, 3.78609950015805e-5, 3.78489058576214e-5, 3.78364812261962e-5, 3.78286932822006e-5, 3.78282315070297e-5, 3.78340150020336e-5, 3.78450305142302e-5, 3.78581301704177e-5, 3.78688430410003e-5, 3.78732324854013e-5, 3.78692400069421e-5, 3.78573450190002e-5, 3.7840523675162e-5, 3.78234697622989e-5, 3.78112073228849e-5, 3.78074738181299e-5, 3.78133957787417e-5, 3.78269179805678e-5, 3.78432227373778e-5, 3.78560888497941e-5, 3.78598624882846e-5, 3.78514784145753e-5, 3.78318420375088e-5, 3.78059678023659e-5, 3.7781631926782e-5, 3.77668469359517e-5, 3.77669674764559e-5, 3.7782456399187e-5, 3.78081872683056e-5
flux1:, 0.637225938312895, 4.18230928409488e-5, 4.17899008218096e-5, 4.17667320431385e-5, 4.17609339850039e-5, 4.17734311262951e-5, 4.1798980320867e-5, 4.18284128031281e-5, 4.18519667922613e-5, 4.18625137965584e-5, 4.18576234755981e-5, 4.18399245187453e-5, 4.18158501477046e-5, 4.17933402628299e-5, 4.17792847007345e-5, 4.17774651496521e-5, 4.17875604161557e-5, 4.18054624813913e-5, 4.18247513396315e-5, 4.18388095880006e-5, 4.18428795622818e-5, 4.18354581564997e-5, 4.18186979990496e-5, 4.17977299633395e-5, 4.1778906053206e-5, 4.17672480765547e-5, 4.17650117042473e-5, 4.17737393946413e-5, 4.17898604547778e-5, 4.18065854180472e-5, 4.1819037233554e-5, 4.18243012700622e-5, 4.1819037233554e-5, 4.18065854180472e-5, 4.17898604547778e-5, 4.17737393946413e-5, 4.17650117042472e-5, 4.17672480765548e-5, 4.17789060532059e-5, 4.17977299633393e-5, 4.18186979990496e-5, 4.18354581564997e-5, 4.18428795622818e-5, 4.18388095880006e-5, 4.18247513396315e-5, 4.18054624813912e-5, 4.17875604161557e-5, 4.17774651496521e-5, 4.17792847007345e-5, 4.17933402628299e-5, 4.18158501477046e-5, 4.18399245187452e-5, 4.1857623475598e-5, 4.18625137965582e-5, 4.18519667922612e-5, 4.1828412803128e-5, 4.17989803208669e-5, 4.17734311262951e-5, 4.17609339850039e-5, 4.17667320431384e-5, 4.17899008218095e-5, 4.18230928409486e-5
flux1:, 0.637488387216649, 4.62185070063887e-5, 4.61770919293834e-5, 4.61454493532255e-5, 4.61334474027756e-5, 4.61435918589669e-5, 4.61707776611864e-5, 4.6204538607686e-5, 4.6232875448077e-5, 4.62462744881529e-5, 4.62405837451016e-5, 4.62179383925634e-5, 4.61856502919101e-5, 4.61535966397441e-5, 4.61310004713382e-5, 4.61235836376889e-5, 4.61319253954409e-5, 4.61514950170801e-5, 4.61742990722075e-5, 4.61915565952808e-5, 4.61965070745421e-5, 4.61864931410486e-5, 4.6163761845019e-5, 4.6134764543822e-5, 4.6107937113051e-5, 4.60903762244891e-5, 4.60857087414331e-5, 4.60959725052407e-5, 4.61166008607873e-5, 4.61387749758994e-5, 4.61555690352998e-5, 4.61625575183279e-5, 4.61555690352998e-5, 4.61387749758994e-5, 4.61166008607874e-5, 4.60959725052407e-5, 4.60857087414331e-5, 4.60903762244891e-5, 4.61079371130511e-5, 4.6134764543822e-5, 4.61637618450191e-5, 4.61864931410486e-5, 4.61965070745421e-5, 4.61915565952808e-5, 4.61742990722074e-5, 4.61514950170802e-5, 4.61319253954409e-5, 4.61235836376887e-5, 4.61310004713381e-5, 4.61535966397441e-5, 4.618565029191e-5, 4.62179383925633e-5, 4.62405837451016e-5, 4.62462744881528e-5, 4.62328754480769e-5, 4.6204538607686e-5, 4.61707776611864e-5, 4.61435918589669e-5, 4.61334474027756e-5, 4.61454493532253e-5, 4.61770919293834e-5, 4.62185070063886e-5
flux1:, 0.637750836120402, 5.10189584234015e-5, 5.09688142840888e-5, 5.09282120224563e-5, 5.09098186018028e-5, 5.09178990408889e-5, 5.0947508196508e-5, 5.09867500532159e-5, 5.10211555144563e-5, 5.10385773500706e-5, 5.10329619243257e-5, 5.10058965441168e-5, 5.09656559536555e-5, 5.09242429973994e-5, 5.08934372968433e-5, 5.08810803832113e-5, 5.08887267019574e-5, 5.0911370084483e-5, 5.09392845756222e-5, 5.09613152067294e-5, 5.09685057147794e-5, 5.09569289566877e-5, 5.09289205596833e-5, 5.08923509804917e-5, 5.08579010147819e-5, 5.08348993233773e-5, 5.08284396589102e-5, 5.08410798187579e-5, 5.08671587581998e-5, 5.08956440335637e-5, 5.09173891435673e-5, 5.09263294036157e-5, 5.09173891435674e-5, 5.08956440335637e-5, 5.08671587581999e-5, 5.08410798187579e-5, 5.08284396589102e-5, 5.08348993233773e-5, 5.08579010147819e-5, 5.08923509804915e-5, 5.09289205596834e-5, 5.09569289566877e-5, 5.09685057147796e-5, 5.09613152067294e-5, 5.09392845756223e-5, 5.0911370084483e-5, 5.08887267019574e-5, 5.08810803832112e-5, 5.08934372968436e-5, 5.09242429973993e-5, 5.09656559536554e-5, 5.10058965441168e-5, 5.10329619243258e-5, 5.10385773500707e-5, 5.10211555144563e-5, 5.09867500532162e-5, 5.09475081965081e-5, 5.09178990408888e-5, 5.09098186018027e-5, 5.09282120224563e-5, 5.09688142840889e-5, 5.10189584234015e-5
flux1:, 0.638013285024155, 5.62516752151854e-5, 5.61925476398452e-5, 5.61427706825586e-5, 5.61180559110913e-5, 5.6124589780857e-5, 5.61576153011256e-5, 5.62037010347203e-5, 5.62457137622684e-5, 5.62686602541848e-5, 5.626442535382e-5, 5.62339898170282e-5, 5.61866457733265e-5, 5.61366623205659e-5, 5.60985468819159e-5, 5.60823991623476e-5, 5.60908061725344e-5, 5.61182449808957e-5, 5.61531337956041e-5, 5.61817805778353e-5, 5.61928823099363e-5, 5.61811475122962e-5, 5.61489861052753e-5, 5.61057501274842e-5, 5.60644736759366e-5, 5.6036821608047e-5, 5.60294136466695e-5, 5.60453478608054e-5, 5.60777981816729e-5, 5.61133772890515e-5, 5.61406065457803e-5, 5.61516962096984e-5, 5.61406065457803e-5, 5.61133772890514e-5, 5.60777981816728e-5, 5.60453478608053e-5, 5.60294136466695e-5, 5.60368216080471e-5, 5.60644736759366e-5, 5.61057501274842e-5, 5.61489861052755e-5, 5.61811475122962e-5, 5.61928823099365e-5, 5.61817805778354e-5, 5.61531337956041e-5, 5.61182449808959e-5, 5.60908061725345e-5, 5.60823991623477e-5, 5.60985468819161e-5, 5.61366623205659e-5, 5.61866457733266e-5, 5.62339898170282e-5, 5.62644253538199e-5, 5.62686602541847e-5, 5.62457137622684e-5, 5.62037010347204e-5, 5.61576153011256e-5, 5.6124589780857e-5, 5.61180559110913e-5, 5.61427706825584e-5, 5.61925476398453e-5, 5.62516752151853e-5
flux1:, 0.638275733927908, 6.19480048237558e-5, 6.18798612382488e-5, 6.18208880877457e-5, 6.17900433489844e-5, 6.17955830210561e-5, 6.18329869711699e-5, 6.18872311426081e-5, 6.19383840576276e-5, 6.19684453294879e-5, 6.19671028537423e-5, 6.19346602810044e-5, 6.18814356849439e-5, 6.1824038256528e-5, 6.17798069949848e-5, 6.17611909425443e-5, 6.1771854634399e-5, 6.18057434426255e-5, 6.18493530154934e-5, 6.18863594116767e-5, 6.19030192101144e-5, 6.18926095391977e-5, 6.18575890012467e-5, 6.18088076089962e-5, 6.17616957885256e-5, 6.17302953961391e-5, 6.17227708119632e-5, 6.17427822425489e-5, 6.17823083654025e-5, 6.18255268564744e-5, 6.18585936289677e-5, 6.1871964458951e-5, 6.18585936289676e-5, 6.18255268564743e-5, 6.17823083654023e-5, 6.17427822425488e-5, 6.17227708119631e-5, 6.17302953961391e-5, 6.17616957885257e-5, 6.18088076089961e-5, 6.18575890012467e-5, 6.18926095391978e-5, 6.19030192101145e-5, 6.18863594116767e-5, 6.18493530154932e-5, 6.18057434426257e-5, 6.17718546343989e-5, 6.1761190942544e-5, 6.17798069949848e-5, 6.18240382565282e-5, 6.18814356849437e-5, 6.19346602810043e-5, 6.1967102853742e-5, 6.1968445329488e-5, 6.19383840576275e-5, 6.18872311426081e-5, 6.18329869711698e-5, 6.17955830210562e-5, 6.17900433489842e-5, 6.18208880877456e-5, 6.18798612382487e-5, 6.19480048237557e-5
flux1:, 0.638538182831662, 6.81444006490616e-5, 6.80673927255349e-5, 6.79993016658627e-5, 6.7962478181084e-5, 6.79673845234848e-5, 6.80098225850247e-5, 6.80731909274702e-5, 6.81347101631968e-5, 6.81732800465237e-5, 6.81762856587522e-5, 6.8143263491219e-5, 6.8085503233494e-5, 6.80219413000174e-5, 6.79727687417987e-5, 6.79528216195742e-5, 6.7966880541958e-5, 6.80083874439609e-5, 6.80619282543086e-5, 6.81085433453785e-5, 6.81320292360127e-5, 6.81241987244628e-5, 6.8087518117451e-5, 6.80342936193181e-5, 6.79823143650748e-5, 6.79479637630364e-5, 6.79409240222573e-5, 6.79654462847713e-5, 6.80123370359076e-5, 6.80633402835676e-5, 6.81023099618442e-5, 6.81179900531299e-5, 6.81023099618442e-5, 6.80633402835677e-5, 6.80123370359076e-5, 6.79654462847714e-5, 6.79409240222572e-5, 6.79479637630363e-5, 6.7982314365075e-5, 6.80342936193179e-5, 6.80875181174511e-5, 6.81241987244629e-5, 6.81320292360127e-5, 6.81085433453786e-5, 6.80619282543085e-5, 6.80083874439609e-5, 6.79668805419581e-5, 6.79528216195741e-5, 6.79727687417987e-5, 6.80219413000174e-5, 6.8085503233494e-5, 6.8143263491219e-5, 6.81762856587521e-5, 6.81732800465237e-5, 6.81347101631966e-5, 6.80731909274701e-5, 6.80098225850247e-5, 6.79673845234847e-5, 6.7962478181084e-5, 6.79993016658626e-5, 6.8067392725535e-5, 6.81444006490614e-5
flux1:, 0.638800631735415, 7.48827515744152e-5, 7.4797190650724e-5, 7.47200774848667e-5, 7.4677235697796e-5, 7.46814627677195e-5, 7.47290211697911e-5, 7.48018446031889e-5, 7.48743655948571e-5, 7.49223773978423e-5, 7.49308913413856e-5, 7.48985596238223e-5, 7.48375092782302e-5, 7.47688842197243e-5, 7.47156487056683e-5, 7.46950038661876e-5, 7.47128847934455e-5, 7.47623187508509e-5, 7.48260979290072e-5, 7.48827375175205e-5, 7.49136448845057e-5, 7.49091754765628e-5, 7.48717412510441e-5, 7.48149901193744e-5, 7.47589334800768e-5, 7.47221690036777e-5, 7.47158172047804e-5, 7.47447597646699e-5, 7.47987195688882e-5, 7.48571108605719e-5, 7.49016647940844e-5, 7.49195446809765e-5, 7.49016647940845e-5, 7.48571108605717e-5, 7.47987195688883e-5, 7.47447597646699e-5, 7.47158172047803e-5, 7.47221690036777e-5, 7.4758933480077e-5, 7.48149901193745e-5, 7.4871741251044e-5, 7.49091754765628e-5, 7.49136448845059e-5, 7.48827375175205e-5, 7.48260979290069e-5, 7.47623187508508e-5, 7.47128847934454e-5, 7.46950038661874e-5, 7.47156487056684e-5, 7.47688842197243e-5, 7.48375092782299e-5, 7.48985596238224e-5, 7.49308913413854e-5, 7.49223773978422e-5, 7.48743655948569e-5, 7.48018446031886e-5, 7.47290211697912e-5, 7.46814627677195e-5, 7.46772356977961e-5, 7.47200774848668e-5, 7.47971906507241e-5, 7.48827515744149e-5
flux1:, 0.639063080639168, 8.22099728793344e-5, 8.21163363175333e-5, 8.20302684216898e-5, 8.19810710310738e-5, 8.19840029163636e-5, 8.20359961291933e-5, 8.21177533364673e-5, 8.22011119571648e-5, 8.22588544796039e-5, 8.22735870172739e-5, 8.22429255065795e-5, 8.21796034336099e-5, 8.21067261479065e-5, 8.20498374998488e-5, 8.20284161782427e-5, 8.20495960235311e-5, 8.21061554443508e-5, 8.21793344347158e-5, 8.22453696016151e-5, 8.22834555975597e-5, 8.22825414330264e-5, 8.22448939060175e-5, 8.2185298733705e-5, 8.21257337942744e-5, 8.20867740135281e-5, 8.20808367110588e-5, 8.21134862270631e-5, 8.21735267211537e-5, 8.22382692463326e-5, 8.22876353447408e-5, 8.23074429764169e-5, 8.22876353447409e-5, 8.22382692463323e-5, 8.21735267211539e-5, 8.21134862270632e-5, 8.20808367110589e-5, 8.20867740135279e-5, 8.21257337942743e-5, 8.2185298733705e-5, 8.22448939060175e-5, 8.22825414330264e-5, 8.22834555975597e-5, 8.22453696016149e-5, 8.21793344347158e-5, 8.21061554443506e-5, 8.20495960235311e-5, 8.20284161782428e-5, 8.20498374998488e-5, 8.21067261479064e-5, 8.21796034336098e-5, 8.22429255065796e-5, 8.2273587017274e-5, 8.22588544796038e-5, 8.22011119571647e-5, 8.21177533364671e-5, 8.20359961291935e-5, 8.19840029163638e-5, 8.1981071031074e-5, 8.20302684216897e-5, 8.21163363175331e-5, 8.22099728793342e-5
flux1:, 0.639325529542921, 9.01769439949699e-5, 9.00759223695124e-5, 8.99809443066607e-5, 8.99247148193791e-5, 8.99250835927365e-5, 8.99799482452098e-5, 9.00691572340488e-5, 9.01622993086106e-5, 9.02293573490514e-5, 9.02505425870742e-5, 9.02222394685678e-5, 9.01574445358339e-5, 9.00808343099936e-5, 9.00202100416091e-5, 8.99971698060599e-5, 9.00201018335057e-5, 9.00817932386527e-5, 9.01623184278499e-5, 9.02360365334493e-5, 9.02802231487214e-5, 9.0282517050231e-5, 9.02449107320304e-5, 9.01830164471881e-5, 9.01203820577611e-5, 9.00791943015893e-5, 9.00729532079272e-5, 9.01079698989194e-5, 9.01723795645474e-5, 9.0241756483933e-5, 9.02946759845917e-5, 9.03159639261247e-5, 9.02946759845916e-5, 9.02417564839331e-5, 9.01723795645475e-5, 9.01079698989196e-5, 9.00729532079272e-5, 9.00791943015891e-5, 9.01203820577611e-5, 9.0183016447188e-5, 9.02449107320307e-5, 9.02825170502309e-5, 9.02802231487214e-5, 9.02360365334493e-5, 9.01623184278496e-5, 9.00817932386527e-5, 9.00201018335055e-5, 8.99971698060599e-5, 9.00202100416091e-5, 9.00808343099935e-5, 9.01574445358339e-5, 9.02222394685677e-5, 9.0250542587074e-5, 9.02293573490512e-5, 9.01622993086106e-5, 9.00691572340488e-5, 8.997994824521e-5, 8.99250835927363e-5, 8.99247148193791e-5, 8.99809443066609e-5, 9.00759223695127e-5, 9.01769439949698e-5
flux1:, 0.639587978446675, 9.88370324866972e-5, 9.87296157277089e-5, 9.86258075185059e-5, 9.85615596693129e-5, 9.85574546287466e-5, 9.86127542577458e-5, 9.87069906215039e-5, 9.88080187217738e-5, 9.88833562128641e-5, 9.89108702354028e-5, 9.88854656120177e-5, 9.88199313450155e-5, 9.87399655627081e-5, 9.86751652812592e-5, 9.86490158113926e-5, 9.86712319894464e-5, 9.87349709713279e-5, 9.88196882729591e-5, 9.88984343269199e-5, 9.8946983459579e-5, 9.89518037470027e-5, 9.89144349585992e-5, 9.88508796951874e-5, 9.8785698678723e-5, 9.87421793114655e-5, 9.8734607225863e-5, 9.87701142835906e-5, 9.88365073627181e-5, 9.89081426365801e-5, 9.89628756778388e-5, 9.89850216295634e-5, 9.89628756778388e-5, 9.890814263658e-5, 9.88365073627181e-5, 9.87701142835906e-5, 9.87346072258629e-5, 9.87421793114658e-5, 9.87856986787232e-5, 9.88508796951874e-5, 9.89144349585992e-5, 9.89518037470027e-5, 9.89469834595791e-5, 9.889843432692e-5, 9.88196882729592e-5, 9.87349709713279e-5, 9.86712319894465e-5, 9.86490158113927e-5, 9.86751652812593e-5, 9.87399655627082e-5, 9.88199313450154e-5, 9.88854656120177e-5, 9.89108702354028e-5, 9.8883356212864e-5, 9.88080187217737e-5, 9.87069906215038e-5, 9.8612754257746e-5, 9.85574546287467e-5, 9.85615596693129e-5, 9.86258075185059e-5, 9.87296157277089e-5, 9.88370324866971e-5
flux1:, 0.639850427350428, 1.08244548102287e-4, 1.08132136031115e-4, 1.08019709880805e-4, 1.07946235120899e-4, 1.07935192387364e-4, 1.07987723631182e-4, 1.08083756567666e-4, 1.08190104014927e-4, 1.08272276976593e-4, 1.08305883604224e-4, 1.08284036865157e-4, 1.08218707487512e-4, 1.08135895214029e-4, 1.08066385282652e-4, 1.08035243697912e-4, 1.08053605939763e-4, 1.08115473138341e-4, 1.08200397958454e-4, 1.08280864944868e-4, 1.08331690052923e-4, 1.08338348030937e-4, 1.08301686931048e-4, 1.08237523626386e-4, 1.08170698375174e-4, 1.08124929424074e-4, 1.08114899752053e-4, 1.08148642986946e-4, 1.08214072463328e-4, 1.08285003323526e-4, 1.0833936879669e-4, 1.08361588133027e-4, 1.0833936879669e-4, 1.08285003323526e-4, 1.08214072463328e-4, 1.08148642986946e-4, 1.08114899752052e-4, 1.08124929424074e-4, 1.08170698375174e-4, 1.08237523626386e-4, 1.08301686931048e-4, 1.08338348030937e-4, 1.08331690052923e-4, 1.08280864944868e-4, 1.08200397958454e-4, 1.08115473138341e-4, 1.08053605939763e-4, 1.08035243697912e-4, 1.08066385282652e-4, 1.08135895214029e-4, 1.08218707487512e-4, 1.08284036865157e-4, 1.08305883604224e-4, 1.08272276976593e-4, 1.08190104014927e-4, 1.08083756567666e-4, 1.07987723631182e-4, 1.07935192387364e-4, 1.07946235120899e-4, 1.08019709880805e-4, 1.08132136031115e-4, 1.08244548102287e-4
flux1:, 0.640112876254181, 1.1845349894694e-4, 1.18338011283072e-4, 1.1821742002413e-4, 1.18133405078928e-4, 1.18112548361535e-4, 1.18158517748915e-4, 1.18252530419632e-4, 1.18361225400825e-4, 1.18448682975153e-4, 1.18488360269532e-4, 1.18471189496357e-4, 1.18407561913271e-4, 1.18322882635233e-4, 1.18248371009046e-4, 1.1821029636538e-4, 1.18221336376501e-4, 1.18276927923947e-4, 1.18357608743959e-4, 1.1843621284586e-4, 1.18487260176941e-4, 1.18495438592531e-4, 1.18460594614895e-4, 1.18397633490717e-4, 1.18330757308804e-4, 1.18283280946016e-4, 1.18269801695065e-4, 1.18299340966702e-4, 1.18360447717851e-4, 1.18427230417857e-4, 1.18478669818491e-4, 1.18500036897724e-4, 1.18478669818491e-4, 1.18427230417857e-4, 1.18360447717851e-4, 1.18299340966702e-4, 1.18269801695065e-4, 1.18283280946016e-4, 1.18330757308804e-4, 1.18397633490717e-4, 1.18460594614895e-4, 1.18495438592531e-4, 1.18487260176941e-4, 1.1843621284586e-4, 1.18357608743959e-4, 1.18276927923947e-4, 1.18221336376501e-4, 1.1821029636538e-4, 1.18248371009046e-4, 1.18322882635233e-4, 1.1840756191327e-4, 1.18471189496357e-4, 1.18488360269532e-4, 1.18448682975153e-4, 1.18361225400824e-4, 1.18252530419632e-4, 1.18158517748915e-4, 1.18112548361535e-4, 1.18133405078928e-4, 1.1821742002413e-4, 1.18338011283072e-4, 1.18453498946939e-4
flux1:, 0.640375325157934, 1.29516963560562e-4, 1.29400919389327e-4, 1.29272943611105e-4, 1.29177081916313e-4, 1.29143274497594e-4, 1.29178501294412e-4, 1.29266345570001e-4, 1.29374309421495e-4, 1.2946572091611e-4, 1.29512000632417e-4, 1.2950142143218e-4, 1.29441877007888e-4, 1.29357106223752e-4, 1.29277868202281e-4, 1.2923119570817e-4, 1.29231463986467e-4, 1.29276256614951e-4, 1.29348151394278e-4, 1.29421409765954e-4, 1.29471025185006e-4, 1.29481122776353e-4, 1.29450159338042e-4, 1.29391250255032e-4, 1.29326859293056e-4, 1.29278903405181e-4, 1.29261319219117e-4, 1.29284206698557e-4, 1.29337371218811e-4, 1.29396197294538e-4, 1.29441849381656e-4, 1.29461323352683e-4, 1.29441849381656e-4, 1.29396197294538e-4, 1.29337371218811e-4, 1.29284206698557e-4, 1.29261319219117e-4, 1.29278903405181e-4, 1.29326859293056e-4, 1.29391250255032e-4, 1.29450159338043e-4, 1.29481122776353e-4, 1.29471025185006e-4, 1.29421409765953e-4, 1.29348151394278e-4, 1.29276256614951e-4, 1.29231463986467e-4, 1.2923119570817e-4, 1.29277868202282e-4, 1.29357106223752e-4, 1.29441877007888e-4, 1.2950142143218e-4, 1.29512000632417e-4, 1.2946572091611e-4, 1.29374309421495e-4, 1.29266345570001e-4, 1.29178501294412e-4, 1.29143274497594e-4, 1.29177081916313e-4, 1.29272943611105e-4, 1.29400919389327e-4, 1.29516963560562e-4
flux1:, 0.640637774061688, 1.41487257369283e-4, 1.41373796079031e-4, 1.41239579024896e-4, 1.41130641196993e-4, 1.41080608926769e-4, 1.41100707089624e-4, 1.41178138140813e-4, 1.41282455609033e-4, 1.41376994477053e-4, 1.41431239932427e-4, 1.41430225459716e-4, 1.41378271364752e-4, 1.41296212185482e-4, 1.41213326446803e-4, 1.41156921203088e-4, 1.41143265191905e-4, 1.41172915717327e-4, 1.41231700117269e-4, 1.41296529420844e-4, 1.41343728751903e-4, 1.41357089623253e-4, 1.41333209327433e-4, 1.41282389714178e-4, 1.41224087648311e-4, 1.41177682746579e-4, 1.41155794555006e-4, 1.41169699394187e-4, 1.41211165372345e-4, 1.41257967303935e-4, 1.41294741083295e-4, 1.41311192084779e-4, 1.41294741083296e-4, 1.41257967303934e-4, 1.41211165372344e-4, 1.41169699394187e-4, 1.41155794555006e-4, 1.41177682746579e-4, 1.41224087648311e-4, 1.41282389714178e-4, 1.41333209327433e-4, 1.41357089623253e-4, 1.41343728751902e-4, 1.41296529420844e-4, 1.41231700117269e-4, 1.41172915717327e-4, 1.41143265191905e-4, 1.41156921203087e-4, 1.41213326446803e-4, 1.41296212185483e-4, 1.41378271364752e-4, 1.41430225459716e-4, 1.41431239932427e-4, 1.41376994477053e-4, 1.41282455609033e-4, 1.41178138140813e-4, 1.41100707089623e-4, 1.41080608926769e-4, 1.41130641196993e-4, 1.41239579024896e-4, 1.41373796079031e-4, 1.41487257369283e-4
flux1:, 0.640900222965441, 1.54416887753231e-4, 1.54309712761533e-4, 1.54170722746085e-4, 1.54047562389233e-4, 1.53977958203848e-4, 1.53978460204399e-4, 1.54041305004227e-4, 1.54139412235631e-4, 1.5423693604043e-4, 1.54301493125679e-4, 1.5431418823314e-4, 1.54274541601787e-4, 1.54199097153992e-4, 1.54114528726306e-4, 1.54047897064611e-4, 1.54017607132686e-4, 1.54028124835474e-4, 1.54069870316261e-4, 1.54123743919555e-4, 1.54168325475271e-4, 1.54187294105441e-4, 1.54174838869756e-4, 1.54137296595724e-4, 1.54089707268757e-4, 1.54047656266118e-4, 1.54021726579977e-4, 1.54024480452591e-4, 1.54050430547801e-4, 1.54080963200048e-4, 1.54105600990388e-4, 1.5411783398641e-4, 1.54105600990388e-4, 1.54080963200048e-4, 1.54050430547801e-4, 1.54024480452591e-4, 1.54021726579977e-4, 1.54047656266118e-4, 1.54089707268758e-4, 1.54137296595724e-4, 1.54174838869756e-4, 1.54187294105442e-4, 1.54168325475271e-4, 1.54123743919555e-4, 1.54069870316261e-4, 1.54028124835474e-4, 1.54017607132686e-4, 1.54047897064611e-4, 1.54114528726306e-4, 1.54199097153992e-4, 1.54274541601787e-4, 1.5431418823314e-4, 1.54301493125679e-4, 1.54236936040429e-4, 1.54139412235631e-4, 1.54041305004227e-4, 1.53978460204399e-4, 1.53977958203848e-4, 1.54047562389233e-4, 1.54170722746085e-4, 1.54309712761534e-4, 1.54416887753231e-4
flux1:, 0.641162671869194, 1.68360099884738e-4, 1.68263341427379e-4, 1.681212587668e-4, 1.67982748655628e-4, 1.67890148617123e-4, 1.67866553622672e-4, 1.6791078730912e-4, 1.6800054371786e-4, 1.681016306935e-4, 1.68179810210619e-4, 1.68211458556702e-4, 1.6818993518784e-4, 1.68125987449485e-4, 1.68042486866596e-4, 1.67965716983147e-4, 1.67916512946088e-4, 1.67904277503343e-4, 1.67925471583985e-4, 1.6796640790936e-4, 1.68008881105775e-4, 1.68036659706188e-4, 1.6804090648175e-4, 1.68022742776275e-4, 1.67991280071326e-4, 1.6795697354553e-4, 1.67927612430685e-4, 1.67917172463032e-4, 1.67923753436932e-4, 1.67933649294166e-4, 1.67942778442632e-4, 1.6794955415494e-4, 1.67942778442632e-4, 1.67933649294166e-4, 1.67923753436932e-4, 1.67917172463031e-4, 1.67927612430685e-4, 1.6795697354553e-4, 1.67991280071327e-4, 1.68022742776275e-4, 1.6804090648175e-4, 1.68036659706188e-4, 1.68008881105775e-4, 1.6796640790936e-4, 1.67925471583985e-4, 1.67904277503343e-4, 1.67916512946089e-4, 1.67965716983147e-4, 1.68042486866596e-4, 1.68125987449485e-4, 1.6818993518784e-4, 1.68211458556702e-4, 1.68179810210619e-4, 1.681016306935e-4, 1.6800054371786e-4, 1.6791078730912e-4, 1.67866553622672e-4, 1.67890148617123e-4, 1.67982748655627e-4, 1.681212587668e-4, 1.68263341427379e-4, 1.68360099884739e-4
flux1:, 0.641425120772948, 1.83374660602083e-4, 1.83292671266253e-4, 1.83149216729353e-4, 1.82994132468437e-4, 1.8287497698165e-4, 1.82822730914965e-4, 1.8284446141027e-4, 1.82924099694719e-4, 1.8302993269635e-4, 1.83125814792989e-4, 1.83182492881026e-4, 1.83185699781622e-4, 1.83138800042884e-4, 1.8305962887135e-4, 1.82973174122076e-4, 1.82903046896846e-4, 1.82864686324212e-4, 1.82862108993386e-4, 1.82888505215218e-4, 1.82929850974891e-4, 1.82970177689931e-4, 1.82996951713149e-4, 1.83004769177757e-4, 1.82995250930167e-4, 1.82972354492311e-4, 1.82940310711188e-4, 1.82914660471638e-4, 1.82897973454479e-4, 1.82882782659873e-4, 1.82872962181595e-4, 1.82873017114518e-4, 1.82872962181595e-4, 1.82882782659872e-4, 1.8289797345448e-4, 1.82914660471638e-4, 1.82940310711189e-4, 1.82972354492311e-4, 1.82995250930167e-4, 1.83004769177757e-4, 1.82996951713149e-4, 1.82970177689932e-4, 1.82929850974891e-4, 1.82888505215218e-4, 1.82862108993386e-4, 1.82864686324212e-4, 1.82903046896846e-4, 1.82973174122076e-4, 1.83059628871351e-4, 1.83138800042884e-4, 1.83185699781622e-4, 1.83182492881026e-4, 1.83125814792989e-4, 1.8302993269635e-4, 1.82924099694719e-4, 1.8284446141027e-4, 1.82822730914966e-4, 1.8287497698165e-4, 1.82994132468437e-4, 1.83149216729354e-4, 1.83292671266253e-4, 1.83374660602082e-4
flux1:, 0.641687569676701, 1.99523448503166e-4, 1.99460561024397e-4, 1.99317300847971e-4, 1.99144189114278e-4, 1.98994704961682e-4, 1.98909144101736e-4, 1.98904531936008e-4, 1.98972509698535e-4, 1.99084630235221e-4, 1.99202716203508e-4, 1.99290905089375e-4, 1.99325774683268e-4, 1.99301690508962e-4, 1.99230223690985e-4, 1.99134582263859e-4, 1.99041545386088e-4, 1.98973728248614e-4, 1.98944237977499e-4, 1.98954602412985e-4, 1.98995919818508e-4, 1.9905262436664e-4, 1.9910778883905e-4, 1.99148164702196e-4, 1.99166329915681e-4, 1.9915839936437e-4, 1.99124306164292e-4, 1.99081335813888e-4, 1.99037423311676e-4, 1.98992660581635e-4, 1.98960435619955e-4, 1.9895250536887e-4, 1.98960435619955e-4, 1.98992660581635e-4, 1.99037423311677e-4, 1.99081335813888e-4, 1.99124306164292e-4, 1.9915839936437e-4, 1.99166329915682e-4, 1.99148164702196e-4, 1.9910778883905e-4, 1.9905262436664e-4, 1.98995919818508e-4, 1.98954602412986e-4, 1.98944237977499e-4, 1.98973728248614e-4, 1.99041545386088e-4, 1.99134582263859e-4, 1.99230223690985e-4, 1.99301690508963e-4, 1.99325774683268e-4, 1.99290905089375e-4, 1.99202716203508e-4, 1.99084630235221e-4, 1.98972509698535e-4, 1.98904531936008e-4, 1.98909144101736e-4, 1.98994704961682e-4, 1.99144189114278e-4, 1.99317300847971e-4, 1.99460561024397e-4, 1.99523448503166e-4
flux1:, 0.641950018580454, 2.16875437857962e-4, 2.16835725086302e-4, 2.1669389908232e-4, 2.1650098029564e-4, 2.16317133650826e-4, 2.16193440405541e-4, 2.16158600656376e-4, 2.16213400262246e-4, 2.16333381509399e-4, 2.16478146866696e-4, 2.1660420254362e-4, 2.16677437379093e-4, 2.16681631941022e-4, 2.16620917856483e-4, 2.16516292231332e-4, 2.16398126893834e-4, 2.16297351330433e-4, 2.16237661897805e-4, 2.16230325672764e-4, 2.16272445878541e-4, 2.16348964749459e-4, 2.16437869879309e-4, 2.16516796736646e-4, 2.16567805132341e-4, 2.16577902237441e-4, 2.16542041634635e-4, 2.16479459860063e-4, 2.16404329979309e-4, 2.16325556576412e-4, 2.16267537266957e-4, 2.16250388533823e-4, 2.16267537266956e-4, 2.16325556576411e-4, 2.16404329979309e-4, 2.16479459860063e-4, 2.16542041634635e-4, 2.16577902237441e-4, 2.16567805132341e-4, 2.16516796736646e-4, 2.16437869879309e-4, 2.16348964749459e-4, 2.16272445878541e-4, 2.16230325672763e-4, 2.16237661897804e-4, 2.16297351330432e-4, 2.16398126893834e-4, 2.16516292231332e-4, 2.16620917856483e-4, 2.16681631941022e-4, 2.16677437379094e-4, 2.1660420254362e-4, 2.16478146866696e-4, 2.16333381509399e-4, 2.16213400262246e-4, 2.16158600656375e-4, 2.1619344040554e-4, 2.16317133650826e-4, 2.1650098029564e-4, 2.16693899082321e-4, 2.16835725086302e-4, 2.16875437857962e-4
flux1:, 0.642212467484207, 2.35505782382423e-4, 2.35492861515307e-4, 2.35353282494418e-4, 2.3513843949866e-4, 2.34915972886572e-4, 2.34749197385634e-4, 2.3468013872324e-4, 2.34720073445093e-4, 2.34849175476299e-4, 2.3502459456372e-4, 2.3519419508852e-4, 2.35311708479028e-4, 2.3534884340297e-4, 2.35301216102153e-4, 2.35187247574335e-4, 2.3504133537529e-4, 2.34903807104751e-4, 2.34810345470983e-4, 2.34783242541583e-4, 2.34826398744468e-4, 2.34925338817173e-4, 2.3505231851879e-4, 2.35174698575161e-4, 2.35262693714584e-4, 2.35293076360175e-4, 2.3525522564468e-4, 2.35170555282729e-4, 2.35060282837638e-4, 2.34943250951433e-4, 2.34856231772115e-4, 2.34828708355004e-4, 2.34856231772115e-4, 2.34943250951433e-4, 2.35060282837638e-4, 2.35170555282729e-4, 2.3525522564468e-4, 2.35293076360174e-4, 2.35262693714583e-4, 2.35174698575161e-4, 2.3505231851879e-4, 2.34925338817173e-4, 2.34826398744468e-4, 2.34783242541583e-4, 2.34810345470983e-4, 2.34903807104751e-4, 2.3504133537529e-4, 2.35187247574335e-4, 2.35301216102153e-4, 2.35348843402969e-4, 2.35311708479028e-4, 2.35194195088521e-4, 2.3502459456372e-4, 2.34849175476299e-4, 2.34720073445092e-4, 2.3468013872324e-4, 2.34749197385634e-4, 2.34915972886571e-4, 2.35138439498659e-4, 2.35353282494419e-4, 2.35492861515306e-4, 2.35505782382423e-4
flux1:, 0.642474916387961, 2.55494899468494e-4, 2.55511815810028e-4, 2.55374879444266e-4, 2.55135773267838e-4, 2.54870368932686e-4, 2.54655561098891e-4, 2.54548210555813e-4, 2.54571291641769e-4, 2.54710161163189e-4, 2.54919273804987e-4, 2.55136921305089e-4, 2.55303357806334e-4, 2.5537690663706e-4, 2.55343737875461e-4, 2.55219402137465e-4, 2.55042728661534e-4, 2.54864408034339e-4, 2.54733330905835e-4, 2.54683922641804e-4, 2.54727551649212e-4, 2.54850377175771e-4, 2.55018366921863e-4, 2.55187630088754e-4, 2.55315431137887e-4, 2.55367375490291e-4, 2.55326784470545e-4, 2.55217480231819e-4, 2.55068413352708e-4, 2.54909292005209e-4, 2.54790422681483e-4, 2.5475150903884e-4, 2.54790422681482e-4, 2.54909292005208e-4, 2.55068413352708e-4, 2.5521748023182e-4, 2.55326784470545e-4, 2.55367375490291e-4, 2.55315431137887e-4, 2.55187630088753e-4, 2.55018366921863e-4, 2.54850377175772e-4, 2.54727551649212e-4, 2.54683922641805e-4, 2.54733330905835e-4, 2.54864408034339e-4, 2.55042728661535e-4, 2.55219402137465e-4, 2.55343737875461e-4, 2.5537690663706e-4, 2.55303357806334e-4, 2.55136921305089e-4, 2.54919273804987e-4, 2.54710161163189e-4, 2.54571291641769e-4, 2.54548210555813e-4, 2.54655561098891e-4, 2.54870368932686e-4, 2.55135773267838e-4, 2.55374879444267e-4, 2.55511815810028e-4, 2.55494899468494e-4
flux1:, 0.642737365291714, 2.76926683931724e-4, 2.76975894954513e-4, 2.76841720879373e-4, 2.76576053539101e-4, 2.76263643430642e-4, 2.75996118488313e-4, 2.75846460654142e-4, 2.75850362219217e-4, 2.75998823009846e-4, 2.7624339811443e-4, 2.76512037021315e-4, 2.76730437338658e-4, 2.76842474064035e-4, 2.76824126639378e-4, 2.76687847357849e-4, 2.764772286797e-4, 2.76254094843682e-4, 2.76081509394277e-4, 2.76006897971034e-4, 2.76049617190615e-4, 2.76196503448377e-4, 2.76406821073928e-4, 2.76624705657698e-4, 2.76793661809819e-4, 2.76867444495717e-4, 2.76822964679478e-4, 2.76686667538509e-4, 2.7649574896913e-4, 2.76291436213435e-4, 2.76138446455372e-4, 2.76087349503012e-4, 2.76138446455372e-4, 2.76291436213435e-4, 2.7649574896913e-4, 2.76686667538509e-4, 2.76822964679478e-4, 2.76867444495717e-4, 2.76793661809819e-4, 2.76624705657698e-4, 2.76406821073928e-4, 2.76196503448377e-4, 2.76049617190616e-4, 2.76006897971033e-4, 2.76081509394277e-4, 2.76254094843683e-4, 2.76477228679701e-4, 2.76687847357849e-4, 2.76824126639378e-4, 2.76842474064035e-4, 2.76730437338658e-4, 2.76512037021315e-4, 2.7624339811443e-4, 2.75998823009846e-4, 2.75850362219217e-4, 2.75846460654142e-4, 2.75996118488314e-4, 2.76263643430642e-4, 2.76576053539101e-4, 2.76841720879373e-4, 2.76975894954513e-4, 2.76926683931725e-4
flux1:, 0.642999814195467, 2.99886190261941e-4, 2.99969651968148e-4, 2.9983835326786e-4, 2.99544270187261e-4, 2.99181483281914e-4, 2.98857213720571e-4, 2.98661543865535e-4, 2.98643674452736e-4, 2.98800627342662e-4, 2.99080950515014e-4, 2.99401733728879e-4, 2.99673375970304e-4, 2.99824566665485e-4, 2.99820570526303e-4, 2.99670564875953e-4, 2.99423104268869e-4, 2.99151639071138e-4, 2.98934028171724e-4, 2.98831258808204e-4, 2.98871019354132e-4, 2.99040874149906e-4, 2.99293164203303e-4, 2.99559658732044e-4, 2.99769661544804e-4, 2.99864693207081e-4, 2.99815046628673e-4, 2.99649960268785e-4, 2.99415148643815e-4, 2.9916365715534e-4, 2.98975126597549e-4, 2.98911372725851e-4, 2.98975126597549e-4, 2.99163657155339e-4, 2.99415148643815e-4, 2.99649960268785e-4, 2.99815046628674e-4, 2.99864693207082e-4, 2.99769661544805e-4, 2.99559658732045e-4, 2.99293164203304e-4, 2.99040874149906e-4, 2.98871019354132e-4, 2.98831258808204e-4, 2.98934028171724e-4, 2.99151639071138e-4, 2.99423104268869e-4, 2.99670564875954e-4, 2.99820570526303e-4, 2.99824566665485e-4, 2.99673375970305e-4, 2.99401733728879e-4, 2.99080950515014e-4, 2.98800627342662e-4, 2.98643674452736e-4, 2.98661543865536e-4, 2.98857213720571e-4, 2.99181483281914e-4, 2.99544270187261e-4, 2.9983835326786e-4, 2.99969651968147e-4, 2.99886190261941e-4
flux1:, 0.64326226309922, 3.24457262942424e-4, 3.24576601973408e-4, 3.24448656514517e-4, 3.24125253423634e-4, 3.23709960804394e-4, 3.23326056315356e-4, 3.23081315198803e-4, 3.23038973168971e-4, 3.23202392387716e-4, 3.23517171434428e-4, 3.23889370693057e-4, 3.24213781338967e-4, 3.24403564945595e-4, 3.24412992218985e-4, 3.24247814532686e-4, 3.23961547542485e-4, 3.23639392589559e-4, 3.23374196673402e-4, 3.23240702198433e-4, 3.23275074218371e-4, 3.23465685787084e-4, 3.2375798719149e-4, 3.24071392824995e-4, 3.24321004474978e-4, 3.24436071070253e-4, 3.24380214450431e-4, 3.24185561098333e-4, 3.23906314279775e-4, 3.23607200165607e-4, 3.23382854115835e-4, 3.23306394766886e-4, 3.23382854115835e-4, 3.23607200165607e-4, 3.23906314279775e-4, 3.24185561098332e-4, 3.24380214450431e-4, 3.24436071070253e-4, 3.24321004474978e-4, 3.24071392824995e-4, 3.2375798719149e-4, 3.23465685787084e-4, 3.23275074218371e-4, 3.23240702198434e-4, 3.23374196673402e-4, 3.23639392589559e-4, 3.23961547542485e-4, 3.24247814532686e-4, 3.24412992218985e-4, 3.24403564945596e-4, 3.24213781338967e-4, 3.23889370693058e-4, 3.23517171434427e-4, 3.23202392387716e-4, 3.23038973168971e-4, 3.23081315198803e-4, 3.23326056315356e-4, 3.23709960804394e-4, 3.24125253423634e-4, 3.24448656514518e-4, 3.24576601973408e-4, 3.24457262942424e-4
flux1:, 0.643524712002974, 3.5072062867421e-4, 3.50877369859886e-4, 3.50754048675671e-4, 3.5040192608663e-4, 3.49933820005501e-4, 3.4948903120104e-4, 3.49193162663041e-4, 3.49123725070652e-4, 3.49290709140947e-4, 3.49637060962212e-4, 3.50058084955183e-4, 3.50433177418952e-4, 3.50660083365372e-4, 3.50682057737849e-4, 3.50501265132901e-4, 3.50175908380135e-4, 3.49802606533952e-4, 3.49488873739965e-4, 3.49322976846207e-4, 3.49349487737248e-4, 3.49557724806302e-4, 3.49886591220484e-4, 3.50243635850178e-4, 3.50530264705704e-4, 3.50663807954373e-4, 3.50601324861499e-4, 3.5037781736415e-4, 3.50055582594645e-4, 3.4971037416544e-4, 3.49451377476536e-4, 3.49362693780975e-4, 3.49451377476536e-4, 3.4971037416544e-4, 3.50055582594645e-4, 3.5037781736415e-4, 3.50601324861498e-4, 3.50663807954373e-4, 3.50530264705704e-4, 3.50243635850178e-4, 3.49886591220484e-4, 3.49557724806302e-4, 3.49349487737248e-4, 3.49322976846208e-4, 3.49488873739964e-4, 3.49802606533952e-4, 3.50175908380135e-4, 3.50501265132902e-4, 3.50682057737849e-4, 3.50660083365372e-4, 3.50433177418953e-4, 3.50058084955182e-4, 3.49637060962212e-4, 3.49290709140947e-4, 3.49123725070652e-4, 3.49193162663042e-4, 3.49489031201041e-4, 3.49933820005502e-4, 3.50401926086629e-4, 3.50754048675671e-4, 3.50877369859887e-4, 3.5072062867421e-4
flux1:, 0.643787160906727, 3.78752878701133e-4, 3.78948692134103e-4, 3.78832491390745e-4, 3.78454288859717e-4, 3.77935419566957e-4, 3.7743058764413e-4, 3.77082845256485e-4, 3.76983923666671e-4, 3.77150741115946e-4, 3.77524203573827e-4, 3.77989665273898e-4, 3.78411939754645e-4, 3.78673964171863e-4, 3.7870821291053e-4, 3.78513049202029e-4, 3.78150741240403e-4, 3.77728448232593e-4, 3.77367441121175e-4, 3.77168809135633e-4, 3.77185237849759e-4, 3.77407213119392e-4, 3.77767803370955e-4, 3.78163728334036e-4, 3.78483774154116e-4, 3.78634133947013e-4, 3.78565579269432e-4, 3.78315838246309e-4, 3.77954486483603e-4, 3.77567063831473e-4, 3.77276281263403e-4, 3.77176476840281e-4, 3.77276281263403e-4, 3.77567063831473e-4, 3.77954486483602e-4, 3.78315838246309e-4, 3.78565579269432e-4, 3.78634133947013e-4, 3.78483774154116e-4, 3.78163728334036e-4, 3.77767803370955e-4, 3.77407213119392e-4, 3.7718523784976e-4, 3.77168809135634e-4, 3.77367441121174e-4, 3.77728448232593e-4, 3.78150741240403e-4, 3.7851304920203e-4, 3.7870821291053e-4, 3.78673964171864e-4, 3.78411939754646e-4, 3.77989665273898e-4, 3.77524203573827e-4, 3.77150741115947e-4, 3.7698392366667e-4, 3.77082845256485e-4, 3.77430587644131e-4, 3.77935419566956e-4, 3.78454288859718e-4, 3.78832491390746e-4, 3.78948692134103e-4, 3.78752878701132e-4
flux1:, 0.64404960981048, 4.08626578095011e-4, 4.08863513556696e-4, 4.08758539339225e-4, 4.08359384133404e-4, 4.07794580606884e-4, 4.07232957170817e-4, 4.06834087439187e-4, 4.06703583921882e-4, 4.06865651998997e-4, 4.07260160276954e-4, 4.07763929110481e-4, 4.08228660308567e-4, 4.08523614856519e-4, 4.0857096415098e-4, 4.08364951624061e-4, 4.07970868990691e-4, 4.07504917784286e-4, 4.07100564476137e-4, 4.06870513931472e-4, 4.06875049964348e-4, 4.07106166307107e-4, 4.07492232364055e-4, 4.0792078391372e-4, 4.08269686247679e-4, 4.08435238120274e-4, 4.08362367801571e-4, 4.08091219267383e-4, 4.07697365461493e-4, 4.07274244410209e-4, 4.0695643719206e-4, 4.06847308594902e-4, 4.0695643719206e-4, 4.07274244410209e-4, 4.07697365461492e-4, 4.08091219267383e-4, 4.08362367801571e-4, 4.08435238120274e-4, 4.0826968624768e-4, 4.0792078391372e-4, 4.07492232364055e-4, 4.07106166307108e-4, 4.06875049964348e-4, 4.06870513931472e-4, 4.07100564476137e-4, 4.07504917784287e-4, 4.07970868990692e-4, 4.08364951624061e-4, 4.0857096415098e-4, 4.08523614856519e-4, 4.08228660308568e-4, 4.07763929110482e-4, 4.07260160276954e-4, 4.06865651998997e-4, 4.06703583921882e-4, 4.06834087439187e-4, 4.07232957170818e-4, 4.07794580606884e-4, 4.08359384133404e-4, 4.08758539339226e-4, 4.08863513556696e-4, 4.08626578095011e-4
flux1:, 0.644312058714234, 4.40411481926315e-4, 4.40692170170747e-4, 4.40604438267582e-4, 4.40192257932683e-4, 4.3958937536163e-4, 4.38976754440259e-4, 4.3852900188105e-4, 4.38365015241804e-4, 4.38516765004988e-4, 4.38924545422699e-4, 4.39458732068187e-4, 4.39960083033337e-4, 4.40285842530756e-4, 4.40348570364154e-4, 4.40137914512471e-4, 4.39720664058367e-4, 4.39219885147502e-4, 4.38778985932056e-4, 4.38520559940956e-4, 4.38511763567968e-4, 4.3874659199137e-4, 4.39150322707802e-4, 4.39603611174897e-4, 4.39975764173941e-4, 4.40154912267583e-4, 4.40080755253138e-4, 4.39795363994088e-4, 4.39378530436169e-4, 4.38929015285424e-4, 4.38590949996679e-4, 4.38475026386179e-4, 4.38590949996679e-4, 4.38929015285424e-4, 4.39378530436168e-4, 4.39795363994087e-4, 4.40080755253137e-4, 4.40154912267582e-4, 4.39975764173942e-4, 4.39603611174896e-4, 4.39150322707801e-4, 4.38746591991371e-4, 4.38511763567968e-4, 4.38520559940957e-4, 4.38778985932057e-4, 4.39219885147503e-4, 4.39720664058367e-4, 4.40137914512471e-4, 4.40348570364155e-4, 4.40285842530755e-4, 4.39960083033338e-4, 4.39458732068187e-4, 4.389245454227e-4, 4.38516765004989e-4, 4.38365015241804e-4, 4.38529001881051e-4, 4.38976754440259e-4, 4.3958937536163e-4, 4.40192257932682e-4, 4.40604438267583e-4, 4.40692170170747e-4, 4.40411481926316e-4
flux1:, 0.644574507617987, 4.74176573451595e-4, 4.74504389695581e-4, 4.74442021865792e-4, 4.74027693628226e-4, 4.7339765777271e-4, 4.7274229203345e-4, 4.72249202621275e-4, 4.72049765875737e-4, 4.72184376836237e-4, 4.725957395944e-4, 4.73150588916823e-4, 4.7368161720607e-4, 4.74036221472461e-4, 4.74118213700899e-4, 4.73911960338735e-4, 4.73483686196959e-4, 4.72960427042893e-4, 4.72492569778148e-4, 4.72210355167817e-4, 4.72186900493197e-4, 4.72418884284233e-4, 4.72830608146006e-4, 4.73298841454071e-4, 4.73687379784955e-4, 4.73878403933265e-4, 4.73807167253273e-4, 4.73516990016157e-4, 4.73089592832723e-4, 4.72625778940373e-4, 4.72276234927635e-4, 4.72156781919207e-4, 4.72276234927635e-4, 4.72625778940372e-4, 4.73089592832723e-4, 4.73516990016157e-4, 4.73807167253274e-4, 4.73878403933265e-4, 4.73687379784956e-4, 4.73298841454071e-4, 4.72830608146006e-4, 4.72418884284234e-4, 4.72186900493197e-4, 4.72210355167817e-4, 4.72492569778148e-4, 4.72960427042893e-4, 4.73483686196959e-4, 4.73911960338734e-4, 4.74118213700901e-4, 4.74036221472461e-4, 4.7368161720607e-4, 4.73150588916822e-4, 4.725957395944e-4, 4.72184376836237e-4, 4.72049765875737e-4, 4.72249202621275e-4, 4.7274229203345e-4, 4.73397657772711e-4, 4.74027693628226e-4, 4.74442021865793e-4, 4.74504389695582e-4, 4.74176573451597e-4
flux1:, 0.64483695652174, 5.09992429295107e-4, 5.10371629059071e-4, 5.10344947293148e-4, 5.09942283183934e-4, 5.09298933206154e-4, 5.0861124205677e-4, 5.08077279610363e-4, 5.07839948462289e-4, 5.07948974232383e-4, 5.08352023979511e-4, 5.0891572862142e-4, 5.09468288552632e-4, 5.0984989324954e-4, 5.09956590683667e-4, 5.09766520169157e-4, 5.09342712154875e-4, 5.08812549871497e-4, 5.08329739931735e-4, 5.08029443987391e-4, 5.07989678739764e-4, 5.08210709248076e-4, 5.08618508425165e-4, 5.09089653228409e-4, 5.09486157430501e-4, 5.09686953180453e-4, 5.09623787112705e-4, 5.09340360675413e-4, 5.08917524836915e-4, 5.08454150746141e-4, 5.08103823843962e-4, 5.07984810377904e-4, 5.08103823843961e-4, 5.08454150746141e-4, 5.08917524836915e-4, 5.09340360675413e-4, 5.09623787112705e-4, 5.09686953180453e-4, 5.09486157430501e-4, 5.09089653228409e-4, 5.08618508425165e-4, 5.08210709248077e-4, 5.07989678739764e-4, 5.08029443987392e-4, 5.08329739931736e-4, 5.08812549871497e-4, 5.09342712154876e-4, 5.09766520169156e-4, 5.09956590683667e-4, 5.09849893249539e-4, 5.09468288552633e-4, 5.0891572862142e-4, 5.08352023979512e-4, 5.07948974232384e-4, 5.0783994846229e-4, 5.08077279610362e-4, 5.08611242056771e-4, 5.09298933206154e-4, 5.09942283183935e-4, 5.10344947293148e-4, 5.10371629059072e-4, 5.09992429295109e-4
flux1:, 0.645099405425493, 5.47933313643401e-4, 5.48369159572182e-4, 5.48390694666653e-4, 5.48016283072195e-4, 5.4737604281909e-4, 5.46668153634192e-4, 5.46098180541315e-4, 5.45819530859785e-4, 5.45892475542957e-4, 5.46272796460226e-4, 5.46831281230151e-4, 5.47395864363467e-4, 5.47802575825099e-4, 5.47940743084799e-4, 5.47781032514372e-4, 5.47380071691661e-4, 5.46861263886597e-4, 5.4637732568695e-4, 5.46065182645066e-4, 5.46006586720997e-4, 5.46206541259811e-4, 5.46595870903412e-4, 5.47055332907365e-4, 5.47449537744551e-4, 5.47657320472883e-4, 5.47608000112903e-4, 5.47344605211352e-4, 5.46943835219035e-4, 5.464980005184e-4, 5.46159311281629e-4, 5.46045341936375e-4, 5.46159311281629e-4, 5.464980005184e-4, 5.46943835219035e-4, 5.47344605211353e-4, 5.47608000112904e-4, 5.47657320472883e-4, 5.47449537744552e-4, 5.47055332907365e-4, 5.46595870903411e-4, 5.46206541259813e-4, 5.46006586720997e-4, 5.46065182645066e-4, 5.46377325686949e-4, 5.46861263886597e-4, 5.47380071691661e-4, 5.47781032514371e-4, 5.47940743084799e-4, 5.47802575825099e-4, 5.47395864363466e-4, 5.4683128123015e-4, 5.46272796460226e-4, 5.45892475542957e-4, 5.45819530859787e-4, 5.46098180541315e-4, 5.46668153634195e-4, 5.47376042819091e-4, 5.48016283072196e-4, 5.48390694666655e-4, 5.48369159572183e-4, 5.47933313643401e-4
flux1:, 0.645361854329247, 5.88078437239529e-4, 5.88577333907003e-4, 5.88661769674802e-4, 5.88334706205259e-4, 5.87716132791853e-4, 5.8700132069018e-4, 5.86400022023165e-4, 5.86075143600853e-4, 5.86099078216002e-4, 5.86439479524515e-4, 5.86976235772559e-4, 5.87541821432725e-4, 5.87971481806315e-4, 5.88148862508787e-4, 5.88035583228919e-4, 5.87678099045494e-4, 5.87190857348559e-4, 5.86720703397907e-4, 5.86402817338906e-4, 5.86321474838314e-4, 5.86487835461992e-4, 5.86841266074607e-4, 5.87271701339177e-4, 5.87651308407778e-4, 5.87862368954726e-4, 5.87832963929965e-4, 5.8760422056196e-4, 5.87244967200541e-4, 5.86835742898543e-4, 5.86522564590094e-4, 5.86418782231329e-4, 5.86522564590094e-4, 5.86835742898543e-4, 5.8724496720054e-4, 5.8760422056196e-4, 5.87832963929965e-4, 5.87862368954725e-4, 5.87651308407778e-4, 5.87271701339176e-4, 5.86841266074608e-4, 5.86487835461992e-4, 5.86321474838314e-4, 5.86402817338906e-4, 5.86720703397907e-4, 5.87190857348559e-4, 5.87678099045494e-4, 5.88035583228917e-4, 5.88148862508787e-4, 5.87971481806315e-4, 5.87541821432726e-4, 5.86976235772559e-4, 5.86439479524516e-4, 5.86099078216004e-4, 5.86075143600853e-4, 5.86400022023165e-4, 5.87001320690181e-4, 5.87716132791854e-4, 5.8833470620526e-4, 5.88661769674802e-4, 5.88577333907004e-4, 5.88078437239531e-4
flux1:, 0.645624303233, 6.30511985711022e-4, 6.31081626574412e-4, 6.3124569433518e-4, 6.30987234624386e-4, 6.30410498631344e-4, 6.29702600094198e-4, 6.29073942765065e-4, 6.28696030375067e-4, 6.28655352324785e-4, 6.28935773329229e-4, 6.29431835405789e-4, 6.29985836379848e-4, 6.30435840022474e-4, 6.30660779448048e-4, 6.30611315842561e-4, 6.30319449185936e-4, 6.29885139903749e-4, 6.29444021402063e-4, 6.29125766646521e-4, 6.29015975716079e-4, 6.291336519063e-4, 6.29430852161678e-4, 6.29812217452282e-4, 6.30162908223097e-4, 6.30372502911969e-4, 6.30369104228547e-4, 6.30190553420816e-4, 6.29893718592939e-4, 6.29541679233052e-4, 6.29269003007789e-4, 6.29180967544061e-4, 6.29269003007789e-4, 6.29541679233051e-4, 6.29893718592939e-4, 6.30190553420817e-4, 6.30369104228546e-4, 6.30372502911969e-4, 6.30162908223097e-4, 6.29812217452282e-4, 6.29430852161677e-4, 6.29133651906299e-4, 6.29015975716079e-4, 6.2912576664652e-4, 6.29444021402062e-4, 6.2988513990375e-4, 6.30319449185936e-4, 6.30611315842561e-4, 6.30660779448048e-4, 6.30435840022475e-4, 6.29985836379847e-4, 6.29431835405789e-4, 6.28935773329229e-4, 6.28655352324785e-4, 6.28696030375067e-4, 6.29073942765067e-4, 6.297026000942e-4, 6.30410498631344e-4, 6.30987234624387e-4, 6.31245694335181e-4, 6.31081626574411e-4, 6.30511985711024e-4
flux1:, 0.645886752136753, 6.75321791305698e-4, 6.75971300115641e-4, 6.76233621317122e-4, 6.76066776332396e-4, 6.75553119666146e-4, 6.74865989427744e-4, 6.74212803160718e-4, 6.7377294087875e-4, 6.73649373550672e-4, 6.73847040435797e-4, 6.74281188886234e-4, 6.74809570209328e-4, 6.75276786077243e-4, 6.75557897722413e-4, 6.75590369837849e-4, 6.75387033455592e-4, 6.75027405895695e-4, 6.74630252239853e-4, 6.74315841324769e-4, 6.74169969729765e-4, 6.74221426248272e-4, 6.74439477580557e-4, 6.74749399527631e-4, 6.75055116987439e-4, 6.75257549612224e-4, 6.75286101823824e-4, 6.75173813535226e-4, 6.74961225065582e-4, 6.74687925891962e-4, 6.74471477771986e-4, 6.74405025986141e-4, 6.74471477771986e-4, 6.74687925891962e-4, 6.74961225065581e-4, 6.75173813535227e-4, 6.75286101823823e-4, 6.75257549612224e-4, 6.75055116987439e-4, 6.74749399527631e-4, 6.74439477580557e-4, 6.74221426248273e-4, 6.74169969729765e-4, 6.74315841324769e-4, 6.74630252239853e-4, 6.75027405895695e-4, 6.75387033455593e-4, 6.75590369837849e-4, 6.75557897722413e-4, 6.75276786077243e-4, 6.74809570209328e-4, 6.74281188886234e-4, 6.73847040435797e-4, 6.73649373550672e-4, 6.73772940878751e-4, 6.74212803160719e-4, 6.74865989427746e-4, 6.75553119666147e-4, 6.76066776332396e-4, 6.76233621317124e-4, 6.75971300115644e-4, 6.75321791305701e-4
flux1:, 0.646149201040506, 7.22596832369414e-4, 7.23336855682623e-4, 7.2371770841699e-4, 7.23666783252949e-4, 7.23237982100345e-4, 7.22585043631709e-4, 7.21908789792574e-4, 7.21396001591537e-4, 7.21168906014097e-4, 7.21258805780205e-4, 7.21608054327184e-4, 7.22095675666117e-4, 7.22576523975016e-4, 7.22922451151566e-4, 7.23055199295382e-4, 7.22963402386768e-4, 7.22699919059607e-4, 7.22360843978599e-4, 7.2205313905124e-4, 7.21861794013899e-4, 7.21827541132246e-4, 7.21941628258468e-4, 7.22156123242248e-4, 7.22399644584459e-4, 7.22588556974073e-4, 7.22654809544954e-4, 7.22625029745724e-4, 7.22518899007012e-4, 7.22346309182717e-4, 7.22202126658259e-4, 7.22163215964773e-4, 7.22202126658257e-4, 7.22346309182718e-4, 7.22518899007012e-4, 7.22625029745724e-4, 7.22654809544954e-4, 7.22588556974073e-4, 7.22399644584459e-4, 7.22156123242248e-4, 7.21941628258467e-4, 7.21827541132246e-4, 7.21861794013898e-4, 7.22053139051241e-4, 7.22360843978599e-4, 7.22699919059608e-4, 7.22963402386769e-4, 7.23055199295382e-4, 7.22922451151566e-4, 7.22576523975016e-4, 7.22095675666117e-4, 7.21608054327182e-4, 7.21258805780207e-4, 7.21168906014097e-4, 7.21396001591537e-4, 7.21908789792574e-4, 7.22585043631708e-4, 7.23237982100345e-4, 7.2366678325295e-4, 7.23717708416993e-4, 7.23336855682624e-4, 7.22596832369418e-4
flux1:, 0.64641164994426, 7.72424023059222e-4, 7.73266708182513e-4, 7.73787672974532e-4, 7.73877729617365e-4, 7.73555567199785e-4, 7.72949480465868e-4, 7.7225024337918e-4, 7.7165184690964e-4, 7.71298877495691e-4, 7.7125457214554e-4, 7.71494952398041e-4, 7.71926141897516e-4, 7.7241683191938e-4, 7.72836115428329e-4, 7.7308726535986e-4, 7.73129529022279e-4, 7.72982829716756e-4, 7.7271483610473e-4, 7.72415429649399e-4, 7.72167956299838e-4, 7.72027402136565e-4, 7.72011864806856e-4, 7.72106383756185e-4, 7.72270152686204e-4, 7.72438992776505e-4, 7.72548544706961e-4, 7.72617363569028e-4, 7.72639716114895e-4, 7.725896040366e-4, 7.72533571674496e-4, 7.72528107948138e-4, 7.72533571674495e-4, 7.725896040366e-4, 7.72639716114893e-4, 7.72617363569028e-4, 7.72548544706961e-4, 7.72438992776506e-4, 7.72270152686204e-4, 7.72106383756185e-4, 7.72011864806856e-4, 7.72027402136565e-4, 7.72167956299837e-4, 7.72415429649399e-4, 7.72714836104729e-4, 7.72982829716756e-4, 7.73129529022278e-4, 7.73087265359861e-4, 7.72836115428329e-4, 7.72416831919381e-4, 7.71926141897516e-4, 7.71494952398041e-4, 7.7125457214554e-4, 7.71298877495691e-4, 7.71651846909641e-4, 7.72250243379181e-4, 7.7294948046587e-4, 7.73555567199785e-4, 7.73877729617367e-4, 7.73787672974534e-4, 7.73266708182513e-4, 7.72424023059225e-4
flux1:, 0.646674098848013, 8.24884933147572e-4, 8.2584371418404e-4, 8.26527143149893e-4, 8.26783353784993e-4, 8.26589088257646e-4, 8.26041531735645e-4, 8.25318232534672e-4, 8.24620491315575e-4, 8.24118580775077e-4, 8.23913335012468e-4, 8.24020942381331e-4, 8.24380260481038e-4, 8.24877148894651e-4, 8.25378166092828e-4, 8.2576524847526e-4, 8.25963093059338e-4, 8.25952577022283e-4, 8.25767441582676e-4, 8.25476977926036e-4, 8.25162243294693e-4, 8.24894849053399e-4, 8.2472452194205e-4, 8.24675238773764e-4, 8.24742375676314e-4, 8.24884968562232e-4, 8.25043344788233e-4, 8.25226340557909e-4, 8.25398390151788e-4, 8.25491643958196e-4, 8.25538980067286e-4, 8.25572627333765e-4, 8.25538980067286e-4, 8.25491643958195e-4, 8.25398390151788e-4, 8.2522634055791e-4, 8.25043344788234e-4, 8.24884968562232e-4, 8.24742375676314e-4, 8.24675238773764e-4, 8.2472452194205e-4, 8.248948490534e-4, 8.25162243294693e-4, 8.25476977926035e-4, 8.25767441582675e-4, 8.25952577022282e-4, 8.25963093059338e-4, 8.25765248475261e-4, 8.2537816609283e-4, 8.24877148894651e-4, 8.24380260481039e-4, 8.24020942381332e-4, 8.23913335012469e-4, 8.24118580775079e-4, 8.24620491315576e-4, 8.25318232534674e-4, 8.26041531735647e-4, 8.26589088257647e-4, 8.26783353784995e-4, 8.26527143149894e-4, 8.25843714184041e-4, 8.24884933147574e-4
flux1:, 0.646936547751766, 8.80053106544047e-4, 8.81142225766691e-4, 8.82010482887816e-4, 8.82457339181109e-4, 8.82411142735995e-4, 8.81932687237385e-4, 8.81183490445295e-4, 8.80372520923149e-4, 8.79699134474621e-4, 8.79307282288704e-4, 8.79259498742823e-4, 8.7953260472893e-4, 8.80032591107341e-4, 8.80623491344458e-4, 8.81163049974866e-4, 8.815364957793e-4, 8.81679964688527e-4, 8.81588239271738e-4, 8.81306901538485e-4, 8.8091427276615e-4, 8.80500903692718e-4, 8.8015262571989e-4, 8.7993784683968e-4, 8.79893219550785e-4, 8.80004338087569e-4, 8.802170140147e-4, 8.80528811252992e-4, 8.80870236932426e-4, 8.81126096822465e-4, 8.81290779726075e-4, 8.81368748410251e-4, 8.81290779726075e-4, 8.81126096822464e-4, 8.80870236932426e-4, 8.80528811252993e-4, 8.802170140147e-4, 8.80004338087568e-4, 8.79893219550784e-4, 8.79937846839681e-4, 8.80152625719891e-4, 8.80500903692719e-4, 8.80914272766151e-4, 8.81306901538484e-4, 8.81588239271737e-4, 8.81679964688528e-4, 8.81536495779301e-4, 8.81163049974866e-4, 8.80623491344457e-4, 8.80032591107341e-4, 8.7953260472893e-4, 8.79259498742824e-4, 8.79307282288704e-4, 8.79699134474622e-4, 8.80372520923149e-4, 8.81183490445298e-4, 8.81932687237386e-4, 8.82411142735996e-4, 8.8245733918111e-4, 8.82010482887819e-4, 8.8114222576669e-4, 8.80053106544049e-4
flux1:, 0.647198996655519, 9.37992513055784e-4, 9.39226227737883e-4, 9.40300669043973e-4, 9.40961027574241e-4, 9.41081377632916e-4, 9.4068142244442e-4, 9.39904286749698e-4, 9.38967148339834e-4, 9.38101712843587e-4, 9.37500151584519e-4, 9.37276925272372e-4, 9.37451427100775e-4, 9.37952274974932e-4, 9.38640811606776e-4, 9.39347911905872e-4, 9.39914911468598e-4, 9.40228191127872e-4, 9.40239230748857e-4, 9.39967289423787e-4, 9.39487686150835e-4, 9.38912024038724e-4, 9.3836617506395e-4, 9.37967729071171e-4, 9.37798954426544e-4, 9.37874778887799e-4, 9.38147067038309e-4, 9.38600748862432e-4, 9.39128837283573e-4, 9.39564019367939e-4, 9.39858144094591e-4, 9.39984955337859e-4, 9.39858144094591e-4, 9.39564019367938e-4, 9.39128837283574e-4, 9.38600748862431e-4, 9.38147067038309e-4, 9.37874778887799e-4, 9.37798954426544e-4, 9.37967729071172e-4, 9.3836617506395e-4, 9.38912024038725e-4, 9.39487686150835e-4, 9.39967289423787e-4, 9.40239230748856e-4, 9.40228191127872e-4, 9.39914911468598e-4, 9.39347911905874e-4, 9.38640811606776e-4, 9.37952274974933e-4, 9.37451427100775e-4, 9.37276925272372e-4, 9.3750015158452e-4, 9.38101712843588e-4, 9.38967148339835e-4, 9.399042867497e-4, 9.40681422444422e-4, 9.41081377632917e-4, 9.40961027574243e-4, 9.40300669043975e-4, 9.39226227737885e-4, 9.37992513055789e-4
flux1:, 0.647461445559273, 9.98757395357082e-4, 0.00100014885927375, 0.00100144855834518, 0.00100234253193132, 0.0010026455543827, 0.00100233230326022, 0.00100152562356265, 0.00100045150660371, 9.99376902133628e-4, 9.98546583817439e-4, 9.98131629426074e-4, 9.9819778599417e-4, 9.98698251763555e-4, 9.99491408901171e-4, 0.00100037895827179, 0.00100115467875749, 0.00100165113634864, 0.00100177306104505, 0.00100151137647833, 0.00100093827415631, 0.00100018815652984, 9.99430082820834e-4, 9.98834558053316e-4, 9.98532817768344e-4, 9.9857119127218e-4, 9.9890792335769e-4, 9.99514256669617e-4, 0.0010002428892181, 0.00100087059425924, 0.0010013036590879, 0.00100148288558543, 0.0010013036590879, 0.00100087059425924, 0.0010002428892181, 9.99514256669618e-4, 9.98907923357691e-4, 9.9857119127218e-4, 9.98532817768345e-4, 9.98834558053317e-4, 9.99430082820835e-4, 0.00100018815652984, 0.00100093827415631, 0.00100151137647833, 0.00100177306104505, 0.00100165113634864, 0.00100115467875749, 0.00100037895827179, 9.9949140890117e-4, 9.98698251763556e-4, 9.98197785994169e-4, 9.98131629426073e-4, 9.98546583817439e-4, 9.99376902133629e-4, 0.00100045150660371, 0.00100152562356265, 0.00100233230326022, 0.0010026455543827, 0.00100234253193132, 0.00100144855834519, 0.00100014885927375, 9.98757395357085e-4
flux1:, 0.647723894463026, 0.00106239342142662, 0.00106395327919786, 0.00106549354950058, 0.00106663729323115, 0.00106713608691868, 0.00106691656009374, 0.00106607985717149, 0.00106486128663373, 0.00106356528849219, 0.0010624925800834, 0.00106187437038639, 0.00106182552811868, 0.00106232519874758, 0.00106322853404935, 0.00106430635111308, 0.00106530225078271, 0.00106599214864995, 0.00106623166883016, 0.00106598206167789, 0.00106531234495077, 0.00106438092096686, 0.00106340213957457, 0.00106260187006633, 0.00106216246094983, 0.00106216288568181, 0.00106256786135843, 0.00106333432903174, 0.00106427282284236, 0.00106510164577456, 0.00106567978210434, 0.00106591377066244, 0.00106567978210434, 0.00106510164577456, 0.00106427282284236, 0.00106333432903174, 0.00106256786135843, 0.00106216288568181, 0.00106216246094983, 0.00106260187006634, 0.00106340213957457, 0.00106438092096686, 0.00106531234495077, 0.00106598206167789, 0.00106623166883017, 0.00106599214864995, 0.00106530225078271, 0.00106430635111308, 0.00106322853404935, 0.00106232519874758, 0.00106182552811868, 0.00106187437038639, 0.0010624925800834, 0.00106356528849219, 0.00106486128663373, 0.00106607985717149, 0.00106691656009374, 0.00106713608691868, 0.00106663729323115, 0.00106549354950058, 0.00106395327919786, 0.00106239342142663
flux1:, 0.647986343366779, 0.00112893970349757, 0.00113067448556312, 0.00113246529758846, 0.00113386977839908, 0.00113457378206937, 0.00113445388468754, 0.00113358851735932, 0.00113222250615081, 0.00113069908246013, 0.0011293768883667, 0.00112854933537129, 0.00112838201602401, 0.00112888079769844, 0.00112989746796174, 0.00113117108491442, 0.00113239377450556, 0.00113328344656265, 0.00113364552464646, 0.00113341097021877, 0.00113264557774892, 0.00113153221481579, 0.00113033133365136, 0.00112932508351834, 0.00112874767329239, 0.00112871104384989, 0.00112918626636618, 0.00113011594433167, 0.0011312677930468, 0.00113230057666838, 0.00113302575273277, 0.00113331533951026, 0.00113302575273277, 0.00113230057666838, 0.0011312677930468, 0.00113011594433167, 0.00112918626636618, 0.00112871104384989, 0.00112874767329239, 0.00112932508351834, 0.00113033133365136, 0.00113153221481579, 0.00113264557774892, 0.00113341097021877, 0.00113364552464646, 0.00113328344656265, 0.00113239377450556, 0.00113117108491442, 0.00112989746796174, 0.00112888079769844, 0.00112838201602401, 0.00112854933537129, 0.0011293768883667, 0.00113069908246012, 0.00113222250615082, 0.00113358851735932, 0.00113445388468754, 0.00113457378206937, 0.00113386977839909, 0.00113246529758846, 0.00113067448556312, 0.00112893970349757
flux1:, 0.648248792270532, 0.0011984309833696, 0.00120034142964608, 0.00120238585752612, 0.00120405572741675, 0.00120497021608601, 0.00120495490536275, 0.0012040648008159, 0.00120255390954772, 0.00120080430780385, 0.00119923288340106, 0.00119819565118376, 0.0011979092589113, 0.00119840651562643, 0.00119953601191924, 0.00120100525489151, 0.00120245519402614, 0.00120354608767896, 0.0012040334630279, 0.00120381811782212, 0.00120296247152931, 0.00120167339867278, 0.00120025674223109, 0.00119905009268885, 0.0011983387070306, 0.00119826683015472, 0.00119881159860702, 0.00119990195960638, 0.00120126355598783, 0.00120249625921365, 0.00120336550487793, 0.00120370973992788, 0.00120336550487793, 0.00120249625921365, 0.00120126355598783, 0.00119990195960638, 0.00119881159860701, 0.00119826683015472, 0.0011983387070306, 0.00119905009268885, 0.00120025674223109, 0.00120167339867278, 0.00120296247152931, 0.00120381811782211, 0.0012040334630279, 0.00120354608767896, 0.00120245519402614, 0.00120100525489151, 0.00119953601191924, 0.00119840651562643, 0.0011979092589113, 0.00119819565118376, 0.00119923288340106, 0.00120080430780385, 0.00120255390954772, 0.0012040648008159, 0.00120495490536276, 0.00120497021608601, 0.00120405572741675, 0.00120238585752612, 0.00120034142964608, 0.0011984309833696
flux1:, 0.648511241174286, 0.00127089917966727, 0.00127297864241083, 0.00127527149295215, 0.00127720419977822, 0.00127833000859417, 0.00127842361343313, 0.00127751602674937, 0.00127586930928297, 0.00127390289695552, 0.00127209032356131, 0.00127084876556704, 0.00127044493901114, 0.00127093834205261, 0.00127217502451655, 0.00127383247915159, 0.00127550261746944, 0.00127679030003192, 0.00127740295685306, 0.00127721207552763, 0.00127627633540955, 0.001274825056654, 0.00127320703403062, 0.00127181252332574, 0.00127097533460874, 0.00127087032721636, 0.00127148029422544, 0.00127272205412829, 0.00127428150467572, 0.00127570217643277, 0.00127670688911801, 0.00127710279117897, 0.00127670688911801, 0.00127570217643277, 0.00127428150467572, 0.00127272205412829, 0.00127148029422544, 0.00127087032721636, 0.00127097533460874, 0.00127181252332574, 0.00127320703403062, 0.001274825056654, 0.00127627633540955, 0.00127721207552763, 0.00127740295685306, 0.00127679030003192, 0.00127550261746944, 0.00127383247915158, 0.00127217502451655, 0.00127093834205262, 0.00127044493901114, 0.00127084876556704, 0.00127209032356131, 0.00127390289695552, 0.00127586930928297, 0.00127751602674937, 0.00127842361343314, 0.00127833000859418, 0.00127720419977822, 0.00127527149295216, 0.00127297864241083, 0.00127089917966727
flux1:, 0.648773690078039, 0.00134637358009016, 0.00134860665648012, 0.00135113342840296, 0.00135331868938018, 0.00135465225406733, 0.00135485899607773, 0.00135394531351939, 0.00135217914242677, 0.00135001399387887, 0.00134797632433362, 0.00134654108573213, 0.00134602277439716, 0.00134650697926975, 0.0013478385562915, 0.00134966807710149, 0.00135154259682562, 0.00135301586789902, 0.00135375056425784, 0.0013535904004876, 0.00135258961885765, 0.00135099716055861, 0.00134920044128794, 0.00134763753486216, 0.00134668654804908, 0.00134655022807304, 0.00134721655148828, 0.00134859269069765, 0.00135032884576336, 0.00135191680519514, 0.00135304220286332, 0.00135348456734089, 0.00135304220286332, 0.00135191680519514, 0.00135032884576336, 0.00134859269069765, 0.00134721655148828, 0.00134655022807303, 0.00134668654804908, 0.00134763753486216, 0.00134920044128794, 0.00135099716055861, 0.00135258961885764, 0.0013535904004876, 0.00135375056425784, 0.00135301586789902, 0.00135154259682562, 0.00134966807710149, 0.0013478385562915, 0.00134650697926975, 0.00134602277439716, 0.00134654108573213, 0.00134797632433362, 0.00135001399387888, 0.00135217914242677, 0.00135394531351939, 0.00135485899607773, 0.00135465225406733, 0.00135331868938018, 0.00135113342840296, 0.00134860665648013, 0.00134637358009017
flux1:, 0.649036138981792, 0.00142487923130465, 0.00142724075409468, 0.00142997704672009, 0.00143239677798405, 0.00143393055081431, 0.00143425529254471, 0.0014333518815333, 0.00143149064995215, 0.00142915388832919, 0.00142691500047412, 0.0014253013622123, 0.00142467174584307, 0.00142513705191508, 0.00142654318326434, 0.00142851863474183, 0.00143057197496246, 0.00143221224459175, 0.00143306223481591, 0.00143294003042682, 0.00143189428785625, 0.00143018935014029, 0.00142824491734975, 0.00142653988717966, 0.0014254906176495, 0.00142532399950965, 0.00142603271250892, 0.0014275177999443, 0.00142939961793052, 0.00143112493736245, 0.00143234972175902, 0.00143283100389914, 0.00143234972175902, 0.00143112493736245, 0.00142939961793052, 0.00142751779994431, 0.00142603271250892, 0.00142532399950965, 0.0014254906176495, 0.00142653988717966, 0.00142824491734974, 0.00143018935014029, 0.00143189428785625, 0.00143294003042682, 0.00143306223481591, 0.00143221224459175, 0.00143057197496246, 0.00142851863474183, 0.00142654318326434, 0.00142513705191508, 0.00142467174584307, 0.0014253013622123, 0.00142691500047412, 0.00142915388832919, 0.00143149064995215, 0.00143335188153331, 0.00143425529254471, 0.00143393055081431, 0.00143239677798405, 0.00142997704672009, 0.00142724075409469, 0.00142487923130466
flux1:, 0.649298587885546, 0.00150643347683783, 0.00150888795245606, 0.0015117993963893, 0.00151442814195078, 0.00151615139478739, 0.00151660060208109, 0.00151572968474546, 0.00151380636977379, 0.00151133427491426, 0.00150892548300804, 0.00150715254241461, 0.00150641393065972, 0.00150684509343456, 0.00150829630499595, 0.00151038072297953, 0.00151257705958831, 0.00151435814032295, 0.00151531320781709, 0.00151523735715589, 0.00151417194350682, 0.00151239100568607, 0.00151033813406897, 0.00150852390212228, 0.00150739511425343, 0.00150719809343563, 0.0015079297897685, 0.00150948971071648, 0.00151147605206387, 0.00151329942128294, 0.00151459570326755, 0.00151510599463591, 0.00151459570326754, 0.00151329942128294, 0.00151147605206388, 0.00150948971071648, 0.0015079297897685, 0.00150719809343563, 0.00150739511425343, 0.00150852390212228, 0.00151033813406897, 0.00151239100568607, 0.00151417194350682, 0.00151523735715588, 0.00151531320781709, 0.00151435814032295, 0.00151257705958831, 0.00151038072297953, 0.00150829630499595, 0.00150684509343456, 0.00150641393065972, 0.00150715254241461, 0.00150892548300804, 0.00151133427491426, 0.00151380636977379, 0.00151572968474546, 0.00151660060208109, 0.00151615139478739, 0.00151442814195079, 0.0015117993963893, 0.00150888795245607, 0.00150643347683784
flux1:, 0.649561036789299, 0.00159104103125031, 0.00159354256809107, 0.00159658529486664, 0.00159939113909314, 0.00160129110855513, 0.00160187396592888, 0.00160106445742998, 0.00159912100789946, 0.00159655889049751, 0.00159401836108858, 0.00159210814232884, 0.00159126098719451, 0.00159163634123239, 0.00159309341803613, 0.00159523875000702, 0.00159753206824084, 0.00159942048769251, 0.00160046736165378, 0.0016004477944885, 0.0015993934554687, 0.00159758084290618, 0.00159546700645916, 0.00159358296371045, 0.00159239649428091, 0.0015921677599259, 0.00159289764601352, 0.00159448979292411, 0.001596529702838, 0.0015984027246013, 0.00159973624516015, 0.00160026335528922, 0.00159973624516015, 0.00159840272460129, 0.001596529702838, 0.00159448979292411, 0.00159289764601352, 0.0015921677599259, 0.00159239649428091, 0.00159358296371045, 0.00159546700645916, 0.00159758084290618, 0.0015993934554687, 0.0016004477944885, 0.00160046736165378, 0.00159942048769251, 0.00159753206824084, 0.00159523875000702, 0.00159309341803613, 0.00159163634123239, 0.00159126098719452, 0.00159210814232884, 0.00159401836108858, 0.00159655889049752, 0.00159912100789946, 0.00160106445742998, 0.00160187396592888, 0.00160129110855513, 0.00159939113909314, 0.00159658529486665, 0.00159354256809107, 0.00159104103125032
flux1:, 0.649823485693052, 0.00167868835454911, 0.001681181080429, 0.0016843026946543, 0.00168724858509062, 0.00168931185985393, 0.00169004143015338, 0.00168932964557303, 0.00168741712986681, 0.00168481895251829, 0.00168219095469937, 0.00168016752353635, 0.00167920965138837, 0.00167950066624213, 0.00168091464411926, 0.00168306217135468, 0.00168539700571935, 0.00168735288120159, 0.00168847604625055, 0.0016885248108792, 0.00168751802270935, 0.00168572588814146, 0.00168360655022228, 0.00168169831084595, 0.00168047894897599, 0.00168021611040685, 0.00168091442354077, 0.0016824883592954, 0.00168452185453856, 0.00168638778699909, 0.00168771844556654, 0.00168824809306439, 0.00168771844556654, 0.00168638778699909, 0.00168452185453856, 0.0016824883592954, 0.00168091442354077, 0.00168021611040685, 0.00168047894897599, 0.00168169831084595, 0.00168360655022228, 0.00168572588814146, 0.00168751802270935, 0.0016885248108792, 0.00168847604625055, 0.00168735288120159, 0.00168539700571935, 0.00168306217135468, 0.00168091464411926, 0.00167950066624213, 0.00167920965138837, 0.00168016752353635, 0.00168219095469937, 0.00168481895251829, 0.00168741712986681, 0.00168932964557303, 0.00169004143015338, 0.00168931185985394, 0.00168724858509062, 0.00168430269465431, 0.001681181080429, 0.00167868835454912
flux1:, 0.650085934596805, 0.00176933831108534, 0.00177175724708957, 0.00177489822339887, 0.0017779435858768, 0.00178015759312593, 0.00178105187546195, 0.00178048197901438, 0.00177866040462694, 0.00177608810912535, 0.00177342210590982, 0.0017713107334108, 0.00177023686320261, 0.00177040820267847, 0.00177172101540735, 0.0017738024877017, 0.00177611532713636, 0.00177809376688319, 0.00177927660132706, 0.00177940856269692, 0.00177849173791988, 0.00177677985720095, 0.00177471804693996, 0.00177283705083196, 0.00177161239967322, 0.00177131226516224, 0.00177194500883214, 0.00177344356533158, 0.00177540289831589, 0.00177719782644054, 0.00177848050628947, 0.0017789966161159, 0.00177848050628947, 0.00177719782644054, 0.00177540289831588, 0.00177344356533158, 0.00177194500883214, 0.00177131226516224, 0.00177161239967322, 0.00177283705083196, 0.00177471804693996, 0.00177677985720095, 0.00177849173791987, 0.00177940856269691, 0.00177927660132706, 0.00177809376688319, 0.00177611532713636, 0.00177380248770171, 0.00177172101540735, 0.00177040820267847, 0.00177023686320261, 0.0017713107334108, 0.00177342210590982, 0.00177608810912535, 0.00177866040462695, 0.00178048197901438, 0.00178105187546196, 0.00178015759312593, 0.0017779435858768, 0.00177489822339888, 0.00177175724708958, 0.00176933831108535
flux1:, 0.650348383500559, 0.00186292610100469, 0.00186519844445092, 0.00186829384903701, 0.00187139635206863, 0.00187375077720571, 0.00187483349864088, 0.00187445755461867, 0.00187279525854468, 0.00187031774393681, 0.00186766730992421, 0.00186549369761891, 0.00186429526703525, 0.0018643053640734, 0.00186545113389645, 0.00186739057151219, 0.00186961184955607, 0.00187156477000356, 0.00187279088080778, 0.00187302439083837, 0.00187224587135705, 0.00187068111598211, 0.0018687466639938, 0.00186694951271455, 0.0018657497298076, 0.00186540864526154, 0.00186593855935801, 0.00186729929984663, 0.00186911064045934, 0.0018707650313356, 0.00187195069366078, 0.00187243579090161, 0.00187195069366078, 0.0018707650313356, 0.00186911064045934, 0.00186729929984663, 0.00186593855935801, 0.00186540864526154, 0.0018657497298076, 0.00186694951271455, 0.0018687466639938, 0.00187068111598211, 0.00187224587135705, 0.00187302439083837, 0.00187279088080778, 0.00187156477000356, 0.00186961184955608, 0.00186739057151219, 0.00186545113389645, 0.0018643053640734, 0.00186429526703524, 0.00186549369761891, 0.00186766730992421, 0.00187031774393681, 0.00187279525854468, 0.00187445755461868, 0.00187483349864089, 0.00187375077720571, 0.00187139635206864, 0.00186829384903702, 0.00186519844445092, 0.00186292610100471
flux1:, 0.650610832404312, 0.00195935722699498, 0.00196140399872099, 0.00196438543257241, 0.00196750275552808, 0.00196999073012674, 0.00197129171141864, 0.00197116920312549, 0.00196974171721137, 0.00196743341179224, 0.00196485495035774, 0.00196264450393944, 0.0019613097853879, 0.00196111189216218, 0.00196201878939689, 0.00196373484027967, 0.00196579136456202, 0.0019676695542965, 0.00196892412870508, 0.00196928149092295, 0.00196869516241213, 0.00196735050034499, 0.00196561880332264, 0.00196396621421402, 0.00196282352587964, 0.00196243767528337, 0.00196282534765142, 0.00196398230530526, 0.0019655677627602, 0.00196700834302731, 0.00196804534954277, 0.00196848103574689, 0.00196804534954277, 0.00196700834302731, 0.00196556776276019, 0.00196398230530526, 0.00196282534765142, 0.00196243767528336, 0.00196282352587964, 0.00196396621421402, 0.00196561880332264, 0.00196735050034499, 0.00196869516241212, 0.00196928149092296, 0.00196892412870508, 0.00196766955429651, 0.00196579136456203, 0.00196373484027967, 0.00196201878939689, 0.00196111189216218, 0.00196130978538791, 0.00196264450393944, 0.00196485495035774, 0.00196743341179224, 0.00196974171721138, 0.00197116920312549, 0.00197129171141865, 0.00196999073012675, 0.00196750275552808, 0.00196438543257243, 0.001961403998721, 0.00195935722699499
flux1:, 0.650873281308065, 0.00205850784578368, 0.00206024587057023, 0.00206304354448312, 0.00206613502115134, 0.00206875393735298, 0.00207030890123773, 0.00207050561361569, 0.00206939393464243, 0.00206733292170958, 0.00206488415858188, 0.00206266128588121, 0.00206117574836496, 0.00206071938356882, 0.00206131193633809, 0.00206272063061316, 0.0020645382645626, 0.00206629349386206, 0.00206756446928851, 0.00206807201645097, 0.00206773638899672, 0.00206668928733165, 0.00206523950000436, 0.00206379479390639, 0.00206274270662654, 0.00206230829697257, 0.00206251333527924, 0.0020633989449245, 0.00206467885006928, 0.00206583073894606, 0.00206666635830341, 0.00206703385463364, 0.00206666635830341, 0.00206583073894606, 0.00206467885006928, 0.0020633989449245, 0.00206251333527924, 0.00206230829697257, 0.00206274270662654, 0.00206379479390639, 0.00206523950000436, 0.00206668928733165, 0.00206773638899672, 0.00206807201645097, 0.00206756446928852, 0.00206629349386207, 0.00206453826456261, 0.00206272063061316, 0.0020613119363381, 0.00206071938356881, 0.00206117574836496, 0.00206266128588122, 0.00206488415858188, 0.00206733292170958, 0.00206939393464243, 0.0020705056136157, 0.00207030890123774, 0.00206875393735298, 0.00206613502115135, 0.00206304354448313, 0.00206024587057023, 0.00205850784578369
flux1:, 0.651135730211818, 0.00216022734042204, 0.00216157154415608, 0.0021641164154829, 0.00216714445391503, 0.00216989630292829, 0.00217174604032161, 0.00217233225106922, 0.00217162049035378, 0.00216988618277027, 0.00216762443441775, 0.0021654118499802, 0.00216375871602107, 0.00216299141485186, 0.00216319312939119, 0.0021642108545775, 0.00216571725337388, 0.00216730422956865, 0.0021685830994335, 0.00216927073399714, 0.0021692473782888, 0.00216857753533899, 0.00216749014698415, 0.00216631724295901, 0.00216538942704874, 0.0021649027235951, 0.00216488493860098, 0.00216543209960949, 0.00216632748005915, 0.00216711651692309, 0.00216769857212998, 0.0021679793139347, 0.00216769857212998, 0.00216711651692309, 0.00216632748005915, 0.00216543209960949, 0.00216488493860098, 0.0021649027235951, 0.00216538942704874, 0.00216631724295901, 0.00216749014698415, 0.00216857753533899, 0.0021692473782888, 0.00216927073399714, 0.0021685830994335, 0.00216730422956865, 0.00216571725337388, 0.0021642108545775, 0.00216319312939119, 0.00216299141485186, 0.00216375871602107, 0.0021654118499802, 0.00216762443441776, 0.00216988618277028, 0.00217162049035379, 0.00217233225106923, 0.00217174604032162, 0.00216989630292829, 0.00216714445391503, 0.00216411641548291, 0.00216157154415609, 0.00216022734042206
flux1:, 0.651398179115572, 0.00226434245160696, 0.00226520846354654, 0.0022674343810617, 0.00227036559238003, 0.00227325677148063, 0.00227544563859031, 0.00227649362457652, 0.00227626607110372, 0.00227493648001235, 0.00227291673281526, 0.00227073477544077, 0.00226889573490208, 0.00226776501311281, 0.00226750116999148, 0.00226804770027729, 0.00226917492309297, 0.00227055292547889, 0.00227183504685023, 0.00227273515593567, 0.0022730864567127, 0.00227287286961087, 0.00227222670173161, 0.0022713876674156, 0.00227061655498504, 0.00227007378797236, 0.00226979438194765, 0.00226993862066781, 0.00227037382084289, 0.00227072903777076, 0.00227100765751603, 0.00227118392662026, 0.00227100765751603, 0.00227072903777076, 0.00227037382084289, 0.00226993862066781, 0.00226979438194765, 0.00227007378797236, 0.00227061655498504, 0.00227138766741559, 0.00227222670173162, 0.00227287286961088, 0.0022730864567127, 0.00227273515593567, 0.00227183504685023, 0.00227055292547889, 0.00226917492309297, 0.0022680477002773, 0.00226750116999148, 0.00226776501311281, 0.00226889573490208, 0.00227073477544077, 0.00227291673281526, 0.00227493648001235, 0.00227626607110373, 0.00227649362457653, 0.00227544563859031, 0.00227325677148063, 0.00227036559238003, 0.00226743438106171, 0.00226520846354654, 0.00226434245160698
flux1:, 0.651660628019325, 0.00237066194140575, 0.00237096897549936, 0.00237281478262667, 0.00237562077645557, 0.00237866135345648, 0.00238123513177267, 0.00238281606354152, 0.00238315375992016, 0.00238230246119759, 0.00238057534492653, 0.00237844135092178, 0.00237639742139332, 0.00237485288878987, 0.00237405340636296, 0.00237405485272008, 0.00237474171827669, 0.0023758758048084, 0.00237716014530964, 0.00237830588396356, 0.00237909216093125, 0.00237940962467544, 0.00237927837257995, 0.0023788306568325, 0.00237824586289516, 0.0023776430809306, 0.00237706587609906, 0.00237674760540991, 0.00237665302292519, 0.00237650922419871, 0.00237643866705825, 0.00237649424992637, 0.00237643866705825, 0.00237650922419871, 0.00237665302292519, 0.00237674760540991, 0.00237706587609906, 0.0023776430809306, 0.00237824586289517, 0.00237883065683249, 0.00237927837257995, 0.00237940962467544, 0.00237909216093125, 0.00237830588396355, 0.00237716014530964, 0.0023758758048084, 0.00237474171827669, 0.00237405485272008, 0.00237405340636296, 0.00237485288878988, 0.00237639742139332, 0.00237844135092179, 0.00238057534492654, 0.00238230246119759, 0.00238315375992017, 0.00238281606354153, 0.00238123513177268, 0.00237866135345649, 0.00237562077645557, 0.00237281478262668, 0.00237096897549937, 0.00237066194140576
flux1:, 0.651923076923078, 0.00247898062150289, 0.00247865457322509, 0.00248006610639715, 0.00248272392273139, 0.00248592638194169, 0.00248892958490762, 0.00249110994281734, 0.0024920869351936, 0.00249177989403965, 0.00249038968163231, 0.00248831749657756, 0.00248605005441132, 0.00248404564669225, 0.00248264794105301, 0.0024820395359817, 0.00248223364735926, 0.00248309539659874, 0.00248438373963652, 0.00248580676416655, 0.00248708289987015, 0.00248799811907893, 0.00248844663696646, 0.00248844017673824, 0.00248806690448429, 0.00248739988899303, 0.00248649265840286, 0.00248565954987663, 0.00248497447058075, 0.00248427488697668, 0.00248381541028507, 0.00248373627101783, 0.00248381541028507, 0.00248427488697668, 0.00248497447058075, 0.00248565954987663, 0.00248649265840286, 0.00248739988899303, 0.00248806690448429, 0.00248844017673824, 0.00248844663696646, 0.00248799811907893, 0.00248708289987015, 0.00248580676416655, 0.00248438373963652, 0.00248309539659874, 0.00248223364735927, 0.00248203953598171, 0.00248264794105301, 0.00248404564669225, 0.00248605005441132, 0.00248831749657756, 0.00249038968163231, 0.00249177989403965, 0.00249208693519361, 0.00249110994281735, 0.00248892958490763, 0.00248592638194169, 0.0024827239227314, 0.00248006610639717, 0.00247865457322511, 0.0024789806215029
flux1:, 0.652185525826831, 0.00258908170172691, 0.00258805833953436, 0.00258899022905264, 0.00259148237481203, 0.00259485989065812, 0.00259833263983142, 0.00260117033325525, 0.00260284980568809, 0.00260314226521183, 0.00260212506986003, 0.00260012481476087, 0.0025976168509817, 0.00259511318053037, 0.00259306498919866, 0.00259179366766757, 0.0025914530913455, 0.00259202091240248, 0.00259331661586258, 0.00259504442694963, 0.00259685621528571, 0.00259842377533791, 0.00259950435752097, 0.00259997878985086, 0.00259983640640249, 0.00259910077509521, 0.00259783674292349, 0.00259644622592003, 0.00259512173607998, 0.00259382071735326, 0.00259294045935986, 0.00259271541533828, 0.00259294045935987, 0.00259382071735326, 0.00259512173607998, 0.00259644622592004, 0.00259783674292349, 0.00259910077509521, 0.00259983640640249, 0.00259997878985086, 0.00259950435752097, 0.00259842377533791, 0.00259685621528571, 0.00259504442694963, 0.00259331661586258, 0.00259202091240248, 0.0025914530913455, 0.00259179366766758, 0.00259306498919867, 0.00259511318053038, 0.00259761685098171, 0.00260012481476087, 0.00260212506986003, 0.00260314226521183, 0.0026028498056881, 0.00260117033325526, 0.00259833263983143, 0.00259485989065813, 0.00259148237481204, 0.00258899022905266, 0.00258805833953437, 0.00258908170172694
flux1:, 0.652447974730585, 0.00270073678272751, 0.00269896484648774, 0.00269938198979591, 0.00270169603777006, 0.00270526033291409, 0.00270923495078544, 0.0027127753521756, 0.00271520588598094, 0.0027161395512198, 0.00271552191168933, 0.0027136001350711, 0.00271083780527518, 0.00270780464990419, 0.00270506681229447, 0.00270309358605793, 0.00270218821571157, 0.002702447312033, 0.00270375377188729, 0.00270580688110103, 0.00270818735616742, 0.00271044583415295, 0.00271219476414054, 0.00271317697857368, 0.00271327793928441, 0.00271246954922184, 0.00271082910511576, 0.00270885098373651, 0.00270685291695408, 0.00270491860955292, 0.00270359544326817, 0.00270321682778422, 0.00270359544326817, 0.00270491860955292, 0.00270685291695408, 0.00270885098373651, 0.00271082910511576, 0.00271246954922184, 0.00271327793928441, 0.00271317697857368, 0.00271219476414054, 0.00271044583415295, 0.00270818735616741, 0.00270580688110103, 0.00270375377188729, 0.002702447312033, 0.00270218821571158, 0.00270309358605793, 0.00270506681229447, 0.0027078046499042, 0.00271083780527518, 0.00271360013507111, 0.00271552191168933, 0.0027161395512198, 0.00271520588598094, 0.00271277535217561, 0.00270923495078545, 0.00270526033291409, 0.00270169603777008, 0.00269938198979592, 0.00269896484648775, 0.00270073678272753
flux1:, 0.652710423634338, 0.00281370334940436, 0.00281114730785423, 0.0028110258523848, 0.00281315354996911, 0.00281691239947324, 0.00282140987784178, 0.00282568199521885, 0.00282889420074676, 0.00283049494962226, 0.00283029298854944, 0.00282845332647039, 0.00282542785493454, 0.00282184679958702, 0.00281839599136669, 0.00281569812722449, 0.00281421078439321, 0.00281415288371126, 0.00281547188034068, 0.00281786103444282, 0.00282082704967455, 0.00282379554205426, 0.00282623016294643, 0.00282773239809689, 0.00282808165603874, 0.00282719737019862, 0.00282516999510762, 0.00282258913070129, 0.00281990097124478, 0.0028173179015856, 0.00281554120244989, 0.00281500549319854, 0.00281554120244989, 0.0028173179015856, 0.00281990097124478, 0.00282258913070129, 0.00282516999510762, 0.00282719737019862, 0.00282808165603875, 0.00282773239809689, 0.00282623016294642, 0.00282379554205426, 0.00282082704967455, 0.00281786103444282, 0.00281547188034069, 0.00281415288371126, 0.00281421078439321, 0.00281569812722449, 0.00281839599136669, 0.00282184679958703, 0.00282542785493454, 0.00282845332647039, 0.00283029298854944, 0.00283049494962227, 0.00282889420074677, 0.00282568199521886, 0.00282140987784179, 0.00281691239947324, 0.00281315354996912, 0.00281102585238483, 0.00281114730785424, 0.00281370334940439
flux1:, 0.652972872538091, 0.00292772019640326, 0.00292436237953901, 0.00292369003877285, 0.00292562587499535, 0.00292958032468577, 0.0029346068313577, 0.00293961983802754, 0.00294362359018917, 0.00294589991578554, 0.0029461192206385, 0.00294436364823546, 0.00294107360981749, 0.00293694082553221, 0.00293277222170773, 0.00292934522060937, 0.00292727253715078, 0.00292689549514203, 0.00292822559285315, 0.00293094927544979, 0.00293449857690216, 0.00293817388161806, 0.00294129038956109, 0.00294330901601071, 0.0029439039862169, 0.00294294279979844, 0.00294052913722179, 0.00293734808875341, 0.00293397370852197, 0.00293074515991754, 0.00292851741004782, 0.00292782579589238, 0.00292851741004782, 0.00293074515991754, 0.00293397370852197, 0.00293734808875341, 0.00294052913722179, 0.00294294279979844, 0.0029439039862169, 0.00294330901601071, 0.00294129038956109, 0.00293817388161806, 0.00293449857690216, 0.00293094927544979, 0.00292822559285315, 0.00292689549514204, 0.00292727253715078, 0.00292934522060937, 0.00293277222170774, 0.00293694082553222, 0.00294107360981749, 0.00294436364823546, 0.0029461192206385, 0.00294589991578555, 0.00294362359018918, 0.00293961983802755, 0.00293460683135771, 0.00292958032468578, 0.00292562587499536, 0.00292369003877287, 0.00292436237953903, 0.00292772019640329
flux1:, 0.653235321441844, 0.003042501696156, 0.00303834352155748, 0.00303711906601099, 0.00303885826761987, 0.00304299965079251, 0.00304854323900588, 0.00305428356222902, 0.00305906603501747, 0.00306200837179329, 0.00306264468640354, 0.00306097537941736, 0.00305742932033149, 0.00305275840924323, 0.00304788820404383, 0.00304374753912242, 0.0030411006324746, 0.0030404079843229, 0.00304174311702877, 0.00304478550159249, 0.00304889448341287, 0.00305324910795978, 0.00305702119574932, 0.00305953624803004, 0.0030603673163834, 0.00305933176373936, 0.00305654570319192, 0.00305278716172594, 0.00304875322454018, 0.00304490326520276, 0.00304224139885429, 0.00304140025129186, 0.00304224139885429, 0.00304490326520276, 0.00304875322454018, 0.00305278716172594, 0.00305654570319193, 0.00305933176373936, 0.0030603673163834, 0.00305953624803004, 0.00305702119574932, 0.00305324910795977, 0.00304889448341287, 0.00304478550159248, 0.00304174311702877, 0.00304040798432291, 0.00304110063247461, 0.00304374753912242, 0.00304788820404383, 0.00305275840924324, 0.00305742932033149, 0.00306097537941736, 0.00306264468640354, 0.00306200837179329, 0.00305906603501748, 0.00305428356222903, 0.00304854323900588, 0.00304299965079251, 0.00303885826761989, 0.00303711906601101, 0.00303834352155749, 0.00304250169615603
flux1:, 0.653497770345598, 0.00315773208389283, 0.0031527941467041, 0.00315102596769407, 0.00315256194365721, 0.00315686881012555, 0.00316289649893144, 0.00316932564468518, 0.00317485028940873, 0.00317843130573956, 0.00317947203874602, 0.00317789377904223, 0.00317411305722016, 0.0031689378202557, 0.00316340546907695, 0.00315858798537125, 0.00315539288599251, 0.00315439336749946, 0.00315572168600734, 0.00315905114918891, 0.0031636734061195, 0.00316865449338733, 0.0031730328884069, 0.00317600832696955, 0.00317705981714108, 0.00317595751266917, 0.00317282809591361, 0.00316853690550458, 0.00316389474037706, 0.00315946973865482, 0.00315640612151389, 0.00315542733339405, 0.0031564061215139, 0.00315946973865481, 0.00316389474037706, 0.00316853690550458, 0.00317282809591362, 0.00317595751266917, 0.00317705981714108, 0.00317600832696955, 0.0031730328884069, 0.00316865449338733, 0.0031636734061195, 0.00315905114918891, 0.00315572168600735, 0.00315439336749947, 0.00315539288599251, 0.00315858798537126, 0.00316340546907695, 0.00316893782025571, 0.00317411305722017, 0.00317789377904224, 0.00317947203874602, 0.00317843130573957, 0.00317485028940874, 0.0031693256446852, 0.00316289649893145, 0.00315686881012556, 0.00315256194365722, 0.0031510259676941, 0.00315279414670411, 0.00315773208389286
flux1:, 0.653760219249351, 0.00327306091108045, 0.00326738180448629, 0.00326508554073864, 0.00326640686767833, 0.00327084198239968, 0.00327729738375744, 0.00328435064658908, 0.00329055720003263, 0.00329473305963277, 0.00329615952552988, 0.00329468249302257, 0.00329070413351938, 0.00328508104228529, 0.0032789510259103, 0.00327351584666912, 0.00326981358176142, 0.00326852058430603, 0.00326982357782381, 0.00327339181241101, 0.00327845752904496, 0.00328398671528839, 0.00328889958062484, 0.00329228419604916, 0.00329353564968202, 0.00329238077044939, 0.00328895369859908, 0.00328419823529001, 0.00327902496899504, 0.00327409442698261, 0.0032706773602024, 0.00326957851391877, 0.00327067736020241, 0.00327409442698261, 0.00327902496899504, 0.00328419823529002, 0.00328895369859909, 0.00329238077044939, 0.00329353564968202, 0.00329228419604915, 0.00328889958062484, 0.00328398671528839, 0.00327845752904496, 0.00327339181241101, 0.00326982357782382, 0.00326852058430603, 0.00326981358176142, 0.00327351584666913, 0.00327895102591031, 0.0032850810422853, 0.00329070413351939, 0.00329468249302257, 0.00329615952552989, 0.00329473305963278, 0.00329055720003264, 0.0032843506465891, 0.00327729738375745, 0.00327084198239969, 0.00326640686767835, 0.00326508554073867, 0.00326738180448631, 0.00327306091108048
flux1:, 0.654022668153104, 0.00338810050483037, 0.00338173436989828, 0.00337892970437244, 0.00338001683406369, 0.00338452445307684, 0.00339132613042233, 0.00339891230773794, 0.00340571785619709, 0.00341043037132061, 0.003412220592758, 0.0034108633020342, 0.00340674258866487, 0.0034007526812382, 0.00339411554188399, 0.00338814428253961, 0.00338399047778261, 0.00338242135564705, 0.00338367320812517, 0.00338741491675931, 0.00339283107144983, 0.00339880522997021, 0.00340415934319456, 0.00340788817173799, 0.00340931576820641, 0.00340813027232741, 0.00340446879180398, 0.00339934148236762, 0.00339374023676619, 0.00338839678889182, 0.00338469044000107, 0.00338349477146272, 0.00338469044000107, 0.00338839678889182, 0.00339374023676619, 0.00339934148236763, 0.00340446879180398, 0.00340813027232741, 0.00340931576820641, 0.00340788817173798, 0.00340415934319456, 0.0033988052299702, 0.00339283107144983, 0.00338741491675931, 0.00338367320812518, 0.00338242135564706, 0.00338399047778262, 0.00338814428253961, 0.003394115541884, 0.0034007526812382, 0.00340674258866488, 0.0034108633020342, 0.003412220592758, 0.00341043037132061, 0.0034057178561971, 0.00339891230773795, 0.00339132613042234, 0.00338452445307685, 0.00338001683406371, 0.00337892970437247, 0.0033817343698983, 0.00338810050483041
flux1:, 0.654285117056858, 0.00350242573394653, 0.00349543868471753, 0.00349214554308889, 0.0034929675019744, 0.00349747118030287, 0.00350451192818164, 0.00351251412695361, 0.00351981519497382, 0.00352499472411697, 0.00352712655318968, 0.00352591863117816, 0.00352173110806259, 0.00351548099614233, 0.00350845337463349, 0.00350204945148567, 0.00349751329825927, 0.00349568842729602, 0.00349685554200616, 0.00350068865878, 0.00350633998319681, 0.00351263277322373, 0.00351831537213352, 0.003522311480367, 0.00352388942753333, 0.00352270382357773, 0.00351888880322358, 0.00351350560710295, 0.00350760460917177, 0.00350196306885358, 0.00349804675612926, 0.00349678288943026, 0.00349804675612926, 0.00350196306885358, 0.00350760460917177, 0.00351350560710296, 0.00351888880322359, 0.00352270382357773, 0.00352388942753333, 0.00352231148036699, 0.00351831537213352, 0.00351263277322372, 0.00350633998319681, 0.00350068865878, 0.00349685554200617, 0.00349568842729602, 0.00349751329825928, 0.00350204945148569, 0.0035084533746335, 0.00351548099614234, 0.0035217311080626, 0.00352591863117817, 0.00352712655318968, 0.00352499472411698, 0.00351981519497383, 0.00351251412695362, 0.00350451192818165, 0.00349747118030287, 0.00349296750197442, 0.00349214554308892, 0.00349543868471755, 0.00350242573394657
flux1:, 0.654547565960611, 0.00361557574917569, 0.00360804145649687, 0.00360427594756038, 0.00360478736909544, 0.00360918858538323, 0.00361633581276046, 0.0036246134015581, 0.00363228898336551, 0.00363785787273958, 0.0036403121444338, 0.00363929661757379, 0.0036351391660866, 0.00362876085070739, 0.00362148427618305, 0.00361477112374467, 0.0036099335835887, 0.00360787508640883, 0.00360891571817166, 0.00361274210259316, 0.00361849273130277, 0.00362495686747186, 0.00363083805718897, 0.003635014572913, 0.00363671633652674, 0.00363556987135493, 0.00363169894691139, 0.00362619769363182, 0.00362014821164411, 0.00361434360322407, 0.00361031039567313, 0.00360901183578083, 0.00361031039567313, 0.00361434360322407, 0.00362014821164411, 0.00362619769363183, 0.00363169894691139, 0.00363556987135493, 0.00363671633652674, 0.003635014572913, 0.00363083805718897, 0.00362495686747187, 0.00361849273130277, 0.00361274210259315, 0.00360891571817166, 0.00360787508640883, 0.00360993358358871, 0.00361477112374468, 0.00362148427618306, 0.00362876085070739, 0.0036351391660866, 0.0036392966175738, 0.0036403121444338, 0.00363785787273959, 0.00363228898336553, 0.00362461340155812, 0.00361633581276049, 0.00360918858538324, 0.00360478736909546, 0.00360427594756041, 0.00360804145649689, 0.00361557574917574
flux1:, 0.654810014864364, 0.00372705679318514, 0.00371905161540593, 0.00371482212632295, 0.0037149609927868, 0.00371913887630261, 0.00372623624986548, 0.00373462796753091, 0.00374254337580516, 0.00374841971137078, 0.00375118313016915, 0.00375041790249899, 0.00374640859686512, 0.003740057847435, 0.00373269610022819, 0.00372581418274916, 0.00372076536628955, 0.00371849547282001, 0.00371935944717942, 0.00372306602305245, 0.00372876178892733, 0.0037352319685417, 0.00374116761359479, 0.00374542992239471, 0.0037472292194914, 0.00374616942430277, 0.003742355169155, 0.00373689272909811, 0.00373086582811757, 0.00372505040625972, 0.00372100504376049, 0.00371970942928587, 0.00372100504376049, 0.00372505040625972, 0.00373086582811758, 0.00373689272909811, 0.00374235516915501, 0.00374616942430277, 0.0037472292194914, 0.0037454299223947, 0.00374116761359478, 0.00373523196854169, 0.00372876178892733, 0.00372306602305246, 0.00371935944717941, 0.00371849547282001, 0.00372076536628955, 0.00372581418274917, 0.00373269610022821, 0.00374005784743501, 0.00374640859686512, 0.00375041790249899, 0.00375118313016914, 0.00374841971137079, 0.00374254337580517, 0.00373462796753092, 0.0037262362498655, 0.00371913887630262, 0.00371496099278683, 0.00371482212632299, 0.00371905161540595, 0.00372705679318519
flux1:, 0.655072463768117, 0.00383634481544178, 0.00382794291826227, 0.00382324679903842, 0.00382293325837515, 0.00382674566725338, 0.0038336161203608, 0.00384194430234149, 0.0038499556729399, 0.00385605709911976, 0.00385912458092803, 0.00385868283850448, 0.00385495936583786, 0.00384881252000007, 0.00384154750054971, 0.00383465011404401, 0.00382948587189741, 0.0038270249681051, 0.00382765353264321, 0.00383111389456314, 0.00383658526571784, 0.00384288172789658, 0.00384871679423732, 0.00385296487262153, 0.00385483641922864, 0.00385391803156489, 0.00385028519967764, 0.00384503355517279, 0.00383921574752615, 0.00383355507334193, 0.00382961125523905, 0.00382835938855304, 0.00382961125523905, 0.00383355507334194, 0.00383921574752615, 0.0038450335551728, 0.00385028519967765, 0.00385391803156489, 0.00385483641922864, 0.00385296487262153, 0.00384871679423731, 0.00384288172789657, 0.00383658526571784, 0.00383111389456314, 0.00382765353264321, 0.00382702496810511, 0.00382948587189742, 0.00383465011404402, 0.00384154750054971, 0.00384881252000008, 0.00385495936583787, 0.00385868283850448, 0.00385912458092804, 0.00385605709911977, 0.00384995567293991, 0.00384194430234151, 0.00383361612036082, 0.00382674566725339, 0.00382293325837518, 0.00382324679903846, 0.00382794291826229, 0.00383634481544183
flux1:, 0.655334912671871, 0.00394288658497386, 0.00393415548899576, 0.00392897672524808, 0.00392811328692816, 0.00393139941024177, 0.00393784954740372, 0.00394592537127762, 0.00395388463277321, 0.0039601320027147, 0.00396350824438597, 0.00396347760974544, 0.00396019415857139, 0.00395444333697808, 0.00394746951574521, 0.00394071751255198, 0.00393553539576164, 0.00393289991228211, 0.0039332258419192, 0.0039363024091955, 0.00394136810648715, 0.00394730083428646, 0.00395287318433996, 0.00395700408591044, 0.00395892414589551, 0.00395820749332269, 0.00395488945670847, 0.00395003081924866, 0.00394461875926822, 0.00393928696264541, 0.00393556409253147, 0.00393439877822328, 0.00393556409253147, 0.00393928696264541, 0.00394461875926823, 0.00395003081924866, 0.00395488945670848, 0.0039582074933227, 0.00395892414589552, 0.00395700408591044, 0.00395287318433996, 0.00394730083428646, 0.00394136810648714, 0.0039363024091955, 0.0039332258419192, 0.00393289991228212, 0.00393553539576165, 0.00394071751255198, 0.00394746951574522, 0.00395444333697809, 0.00396019415857139, 0.00396347760974544, 0.00396350824438597, 0.00396013200271471, 0.00395388463277323, 0.00394592537127765, 0.00393784954740374, 0.00393139941024178, 0.00392811328692818, 0.00392897672524812, 0.00393415548899578, 0.00394288658497391
flux1:, 0.655597361575624, 0.00404609830357084, 0.00403709524064534, 0.00403140342681399, 0.00402987673447854, 0.00403246128060939, 0.00403828711091663, 0.00404591669614358, 0.00405367678855228, 0.00405999743421517, 0.00406369755327636, 0.00406417792373584, 0.00406150058313214, 0.0040563474652191, 0.0040498651403633, 0.0040434208477387, 0.00403831571381165, 0.00403551609937115, 0.00403546424509699, 0.00403801108843931, 0.00404248245212145, 0.00404785604975794, 0.00405300071363435, 0.00405691125002136, 0.00405885806652123, 0.00405840704281952, 0.00405554159954306, 0.00405126277652775, 0.00404645720415463, 0.00404163160782216, 0.00403825111275116, 0.00403721584609939, 0.00403825111275116, 0.00404163160782216, 0.00404645720415464, 0.00405126277652776, 0.00405554159954306, 0.00405840704281952, 0.00405885806652123, 0.00405691125002135, 0.00405300071363435, 0.00404785604975793, 0.00404248245212146, 0.00403801108843931, 0.00403546424509699, 0.00403551609937115, 0.00403831571381166, 0.00404342084773872, 0.00404986514036331, 0.00405634746521911, 0.00406150058313215, 0.00406417792373584, 0.00406369755327637, 0.00405999743421518, 0.00405367678855231, 0.0040459166961436, 0.00403828711091666, 0.00403246128060941, 0.00402987673447857, 0.00403140342681403, 0.00403709524064536, 0.0040460983035709
flux1:, 0.655859810479377, 0.00414536133174722, 0.00413613069457443, 0.00412988149609489, 0.00412756573811482, 0.00412926464032035, 0.00413425846531034, 0.00414124959352406, 0.00414866970094477, 0.00415500014335106, 0.00415904930973698, 0.00416014942914792, 0.00415825027879729, 0.00415389873067923, 0.00414810645789727, 0.00414212718120167, 0.00413718681525319, 0.00413422590494332, 0.00413371441371977, 0.00413558089598547, 0.00413926707031536, 0.00414388633951905, 0.00414844027627642, 0.00415202993017077, 0.00415398412549357, 0.0041538639050349, 0.00415158865793453, 0.00414807490259594, 0.00414407407211911, 0.00413992938072609, 0.00413701074201383, 0.00413614829584389, 0.00413701074201383, 0.00413992938072609, 0.00414407407211912, 0.00414807490259595, 0.00415158865793453, 0.0041538639050349, 0.00415398412549357, 0.00415202993017076, 0.00414844027627642, 0.00414388633951905, 0.00413926707031536, 0.00413558089598546, 0.00413371441371977, 0.00413422590494333, 0.0041371868152532, 0.00414212718120169, 0.00414810645789728, 0.00415389873067924, 0.0041582502787973, 0.00416014942914793, 0.00415904930973698, 0.00415500014335107, 0.00414866970094479, 0.00414124959352408, 0.00413425846531036, 0.00412926464032037, 0.00412756573811486, 0.00412988149609494, 0.00413613069457446, 0.00414536133174728
flux1:, 0.65612225938313, 0.00424001542090555, 0.00423058747555517, 0.00422372462905975, 0.00422048650072254, 0.00422111393458671, 0.00422507210908158, 0.00423124126718207, 0.00423819181484195, 0.00424447976975311, 0.00424891182776981, 0.00425074474639349, 0.0042497949360486, 0.00424644289759985, 0.00424152955717323, 0.00423616113446427, 0.00423146230231397, 0.00422833440910531, 0.00422727683548336, 0.00422831218100175, 0.0042310261463898, 0.00423470234155419, 0.00423850966140978, 0.00424168373252686, 0.00424362873573224, 0.00424390335613615, 0.00424235085724424, 0.0042397794383931, 0.00423677227654371, 0.00423347454321476, 0.00423113118304614, 0.00423048214397527, 0.00423113118304615, 0.00423347454321475, 0.00423677227654372, 0.00423977943839311, 0.00424235085724424, 0.00424390335613615, 0.00424362873573224, 0.00424168373252685, 0.00423850966140978, 0.00423470234155419, 0.0042310261463898, 0.00422831218100174, 0.00422727683548337, 0.00422833440910532, 0.00423146230231399, 0.00423616113446428, 0.00424152955717325, 0.00424644289759985, 0.00424979493604861, 0.00425074474639349, 0.00424891182776982, 0.00424447976975312, 0.00423819181484197, 0.0042312412671821, 0.00422507210908161, 0.00422111393458673, 0.00422048650072257, 0.0042237246290598, 0.0042305874755552, 0.00424001542090562
flux1:, 0.656384708286884, 0.00432935061870229, 0.00431974153883521, 0.00431220030620335, 0.00430790529968402, 0.00430728168402966, 0.00431001287586034, 0.00431519227258747, 0.00432155943168632, 0.00432776499947197, 0.00433262014227682, 0.00433529780009439, 0.00433545999893698, 0.00433329110655835, 0.00432942811907655, 0.00432479901141949, 0.0043204043489253, 0.00431709536717884, 0.00431540383641149, 0.00431546266897603, 0.00431702807087501, 0.00431958573319814, 0.00432250327845648, 0.00432517620015644, 0.00432709871033034, 0.00432782861450221, 0.00432712144237329, 0.00432565515231355, 0.00432381437896922, 0.00432151495592412, 0.00431985012130087, 0.00431945142563195, 0.00431985012130087, 0.00432151495592412, 0.00432381437896922, 0.00432565515231356, 0.00432712144237329, 0.00432782861450221, 0.00432709871033035, 0.00432517620015644, 0.00432250327845647, 0.00431958573319814, 0.00431702807087501, 0.00431546266897603, 0.0043154038364115, 0.00431709536717884, 0.00432040434892531, 0.00432479901141951, 0.00432942811907656, 0.00433329110655836, 0.00433545999893698, 0.00433529780009439, 0.00433262014227684, 0.00432776499947199, 0.00432155943168635, 0.0043151922725875, 0.00431001287586037, 0.00430728168402969, 0.00430790529968406, 0.00431220030620341, 0.00431974153883524, 0.00432935061870236
flux1:, 0.656647157190637, 0.00441259959276137, 0.00440281278468919, 0.00439452466761266, 0.00438904435537806, 0.00438700491327963, 0.00438833842119123, 0.00439238259611054, 0.00439807204254466, 0.0044041680012616, 0.00440948960635104, 0.00441311682332231, 0.00441453745624617, 0.00441371289169092, 0.00441104707832653, 0.00440726343319878, 0.00440321950058037, 0.00439970821250091, 0.00439729768323082, 0.00439624645613318, 0.00439650506609932, 0.00439778923221852, 0.00439969232292244, 0.00440179101002932, 0.00440368144051216, 0.0044049210194628, 0.00440516691807305, 0.004404947707837, 0.00440442313115592, 0.00440325279628642, 0.00440235557322051, 0.00440223908991734, 0.00440235557322051, 0.00440325279628642, 0.00440442313115592, 0.00440494770783701, 0.00440516691807306, 0.00440492101946279, 0.00440368144051216, 0.00440179101002931, 0.00439969232292243, 0.00439778923221852, 0.00439650506609932, 0.00439624645613318, 0.00439729768323083, 0.00439970821250093, 0.00440321950058038, 0.0044072634331988, 0.00441104707832655, 0.00441371289169093, 0.00441453745624617, 0.00441311682332232, 0.00440948960635105, 0.00440416800126162, 0.00439807204254469, 0.00439238259611057, 0.00438833842119126, 0.00438700491327966, 0.0043890443553781, 0.00439452466761271, 0.00440281278468922, 0.00441259959276146
flux1:, 0.65690960609439, 0.0044889323491254, 0.00447896097672652, 0.00446985942317334, 0.00446307932721623, 0.00445948272650661, 0.00445927638280347, 0.00446206802033156, 0.00446700770903592, 0.00447297885780832, 0.00447880961999138, 0.00448347779173606, 0.00448627947051001, 0.00448693048582413, 0.00448557799508858, 0.00448272001521945, 0.0044790567156987, 0.00447531734731238, 0.00447211087308002, 0.00446983497102521, 0.0044686544848637, 0.00446853795283292, 0.00446932601017385, 0.00447079302443689, 0.00447264581540964, 0.0044744409482328, 0.00447572812074756, 0.00447687102378116, 0.00447778319952012, 0.00447784663460452, 0.00447778821537588, 0.00447797942015129, 0.00447778821537588, 0.00447784663460452, 0.00447778319952012, 0.00447687102378117, 0.00447572812074756, 0.00447444094823281, 0.00447264581540964, 0.00447079302443688, 0.00446932601017385, 0.00446853795283292, 0.0044686544848637, 0.00446983497102521, 0.00447211087308003, 0.00447531734731239, 0.00447905671569872, 0.00448272001521947, 0.00448557799508859, 0.00448693048582415, 0.00448627947051001, 0.00448347779173607, 0.00447880961999139, 0.00447297885780834, 0.00446700770903595, 0.0044620680203316, 0.00445927638280351, 0.00445948272650665, 0.00446307932721628, 0.0044698594231734, 0.00447896097672656, 0.00448893234912549
flux1:, 0.657172054998143, 0.00455745513009744, 0.00454728571540359, 0.00453731250787141, 0.00452914011278799, 0.0045238766884449, 0.00452202387698518, 0.00452347846022758, 0.00452762020865903, 0.00453346173798712, 0.00453983925081118, 0.00454562003635794, 0.00454989454775852, 0.00455211603355024, 0.00455215763886526, 0.00455027744335776, 0.00454700884229423, 0.00454301474664422, 0.00453894947255861, 0.00453536061821649, 0.00453264237156279, 0.00453103260796329, 0.00453063429430361, 0.00453143056114505, 0.00453324421140259, 0.00453562977298705, 0.00453802240420093, 0.00454060989355175, 0.00454304432431793, 0.00454441510927042, 0.00454524542798526, 0.00454576220989507, 0.00454524542798526, 0.00454441510927041, 0.00454304432431793, 0.00454060989355175, 0.00453802240420094, 0.00453562977298705, 0.00453324421140259, 0.00453143056114505, 0.00453063429430361, 0.00453103260796329, 0.00453264237156278, 0.0045353606182165, 0.00453894947255861, 0.00454301474664424, 0.00454700884229424, 0.00455027744335778, 0.00455215763886528, 0.00455211603355025, 0.00454989454775853, 0.00454562003635795, 0.00453983925081119, 0.00453346173798714, 0.00452762020865907, 0.00452347846022762, 0.00452202387698522, 0.00452387668844494, 0.00452914011278804, 0.00453731250787148, 0.00454728571540364, 0.00455745513009754
flux1:, 0.657434503901897, 0.00461721468326152, 0.0046068316400597, 0.00459594363890113, 0.00458631610505333, 0.00457931518502562, 0.00457575054398605, 0.00457581953382255, 0.00457913925846182, 0.0045848541603296, 0.00459180610636767, 0.00459874536802555, 0.00460454751414795, 0.00460839287254247, 0.00460987080663516, 0.00460899181097954, 0.00460611822244454, 0.00460184640278796, 0.00459687988495166, 0.00459192335910834, 0.00458760944674722, 0.00458445465490376, 0.00458283213233332, 0.00458293892637905, 0.00458471559237558, 0.00458771290304842, 0.00459124698895873, 0.00459532391555698, 0.00459932596504719, 0.0046020422500916, 0.0046037870990656, 0.00460463873991988, 0.0046037870990656, 0.0046020422500916, 0.00459932596504719, 0.00459532391555699, 0.00459124698895873, 0.00458771290304841, 0.00458471559237557, 0.00458293892637905, 0.00458283213233332, 0.00458445465490376, 0.00458760944674721, 0.00459192335910834, 0.00459687988495167, 0.00460184640278797, 0.00460611822244456, 0.00460899181097956, 0.00460987080663518, 0.00460839287254248, 0.00460454751414796, 0.00459874536802556, 0.00459180610636769, 0.00458485416032962, 0.00457913925846185, 0.0045758195338226, 0.0045757505439861, 0.00457931518502565, 0.00458631610505337, 0.00459594363890121, 0.00460683164005974, 0.00461721468326161
flux1:, 0.65769695280565, 0.0046672082190742, 0.00465659915561271, 0.00464477506484585, 0.0046336662173993, 0.0046249021201581, 0.0046196055667259, 0.00461827786812065, 0.00462077438787443, 0.00462636996674053, 0.004633909091353, 0.0046420213198585, 0.00464936383686718, 0.0046548413145996, 0.00465775767392797, 0.0046578753690847, 0.00465538643113605, 0.00465082248539314, 0.00464493881391256, 0.0046385999227687, 0.00463267916586404, 0.00462797302377079, 0.0046251249463664, 0.00462454489273768, 0.00462628943977374, 0.00462990366736815, 0.00463458326077653, 0.00464015254225825, 0.00464572325243823, 0.00464978427649522, 0.00465244301821344, 0.00465362938561016, 0.00465244301821345, 0.00464978427649522, 0.00464572325243824, 0.00464015254225826, 0.00463458326077653, 0.00462990366736815, 0.00462628943977374, 0.00462454489273767, 0.0046251249463664, 0.00462797302377079, 0.00463267916586404, 0.0046385999227687, 0.00464493881391256, 0.00465082248539315, 0.00465538643113606, 0.00465787536908472, 0.00465775767392799, 0.00465484131459962, 0.0046493638368672, 0.0046420213198585, 0.00463390909135302, 0.00462636996674055, 0.00462077438787447, 0.00461827786812069, 0.00461960556672594, 0.00462490212015814, 0.00463366621739936, 0.00464477506484592, 0.00465659915561277, 0.00466720821907431
flux1:, 0.657959401709403, 0.00470639841166909, 0.00469555999768762, 0.00468280681134437, 0.00467023300968475, 0.00465972934591897, 0.00465272814896872, 0.0046500297241779, 0.00465172213325748, 0.00465720574265072, 0.0046653248130063, 0.00467458825686292, 0.00468343798479281, 0.00469050853699789, 0.00469482518588537, 0.00469590908921291, 0.00469378745236458, 0.0046889304460417, 0.00468214560927288, 0.00467445482336172, 0.00466696705214854, 0.00466075167866097, 0.00465671460133396, 0.00465547151508085, 0.00465718997902558, 0.00466140756803007, 0.00466720159951396, 0.0046742208644511, 0.00468131388511735, 0.00468667752016699, 0.00469022151437622, 0.0046917325104211, 0.00469022151437623, 0.00468667752016699, 0.00468131388511735, 0.00467422086445111, 0.00466720159951396, 0.00466140756803006, 0.00465718997902558, 0.00465547151508085, 0.00465671460133396, 0.00466075167866097, 0.00466696705214855, 0.00467445482336172, 0.00468214560927288, 0.00468893044604171, 0.0046937874523646, 0.00469590908921293, 0.00469482518588539, 0.0046905085369979, 0.00468343798479282, 0.00467458825686293, 0.00466532481300632, 0.00465720574265075, 0.00465172213325752, 0.00465002972417795, 0.00465272814896877, 0.00465972934591901, 0.00467023300968481, 0.00468280681134446, 0.00469555999768768, 0.0047063984116692
flux1:, 0.658221850613157, 0.00473373196977817, 0.00472267609272965, 0.00470903485794616, 0.00469505937913173, 0.00468289136308663, 0.00467426009227793, 0.00467025169341644, 0.00467117541017187, 0.0046765496185571, 0.00468521661357955, 0.00469556933758195, 0.00470584478662676, 0.00471442149194056, 0.00472006133750055, 0.00472205783610057, 0.00472028305703925, 0.00471514982876794, 0.00470751578728627, 0.00469855204039819, 0.00468959025118186, 0.004681957068429, 0.00467680507163854, 0.00467494257004668, 0.00467664008708336, 0.00468142636932375, 0.00468826626115441, 0.00469664569132088, 0.00470516555219209, 0.00471174706286648, 0.00471611893140136, 0.00471793423973798, 0.00471611893140137, 0.00471174706286648, 0.0047051655521921, 0.00469664569132089, 0.00468826626115441, 0.00468142636932375, 0.00467664008708335, 0.00467494257004668, 0.00467680507163854, 0.00468195706842901, 0.00468959025118187, 0.0046985520403982, 0.00470751578728629, 0.00471514982876796, 0.00472028305703927, 0.00472205783610059, 0.00472006133750057, 0.00471442149194057, 0.00470584478662677, 0.00469556933758196, 0.00468521661357956, 0.00467654961855712, 0.00467117541017192, 0.0046702516934165, 0.00467426009227798, 0.00468289136308668, 0.00469505937913179, 0.00470903485794626, 0.00472267609272971, 0.00473373196977828
flux1:, 0.65848429951691, 0.00474815981255537, 0.00473691964980055, 0.00472247014868518, 0.00470720574608257, 0.00469350029967976, 0.00468335858919312, 0.00467813170373765, 0.00467833341471059, 0.00468359089366408, 0.00469274472838956, 0.004704081852268, 0.0047156523119335, 0.00472560134762289, 0.00473245084654164, 0.00473528665978254, 0.00473383892601164, 0.00472846739716443, 0.00472007443733976, 0.00470996620403435, 0.00469967629858951, 0.00469076461448752, 0.00468460709386522, 0.004682186048756, 0.00468386441771329, 0.00468916163708591, 0.00469693997744393, 0.0047065416165401, 0.00471634358024784, 0.0047240157867089, 0.00472912963461954, 0.00473121880645918, 0.00472912963461955, 0.0047240157867089, 0.00471634358024784, 0.00470654161654011, 0.00469693997744393, 0.00468916163708592, 0.00468386441771329, 0.004682186048756, 0.00468460709386522, 0.00469076461448751, 0.00469967629858952, 0.00470996620403436, 0.00472007443733977, 0.00472846739716446, 0.00473383892601166, 0.00473528665978256, 0.00473245084654166, 0.0047256013476229, 0.00471565231193351, 0.00470408185226801, 0.00469274472838958, 0.00468359089366412, 0.00467833341471064, 0.00467813170373771, 0.00468335858919318, 0.00469350029967981, 0.00470720574608265, 0.00472247014868528, 0.00473691964980061, 0.00474815981255549
flux1:, 0.658746748420663, 0.00474865685651965, 0.00473729237947721, 0.00472215629594953, 0.00470576562559567, 0.00469069914120599, 0.00467920731968988, 0.0046728785448427, 0.00467241037586138, 0.0046775288934501, 0.00468707604311069, 0.0046992484475725, 0.0047119348050984, 0.0047230780080969, 0.00473099079535411, 0.00473457683709045, 0.00473344023520271, 0.0047278914178642, 0.00471886850966507, 0.0047077924571321, 0.00469637045886129, 0.00468636377412226, 0.00467934150497108, 0.0046764365327768, 0.00467809166900933, 0.00468381771017059, 0.00469238827952822, 0.00470302707637374, 0.00471391879512276, 0.00472251380708141, 0.00472825650249867, 0.00473057941623191, 0.00472825650249867, 0.00472251380708141, 0.00471391879512277, 0.00470302707637375, 0.00469238827952822, 0.00468381771017059, 0.00467809166900933, 0.0046764365327768, 0.00467934150497108, 0.00468636377412227, 0.00469637045886129, 0.00470779245713211, 0.00471886850966508, 0.00472789141786422, 0.00473344023520273, 0.00473457683709046, 0.00473099079535413, 0.00472307800809692, 0.00471193480509842, 0.00469924844757252, 0.00468707604311071, 0.00467752889345014, 0.00467241037586143, 0.00467287854484276, 0.00467920731968993, 0.00469069914120604, 0.00470576562559575, 0.00472215629594963, 0.00473729237947728, 0.00474865685651978
flux1:, 0.659009197324416, 0.00473423987571522, 0.00472284220464215, 0.0047071843241838, 0.00468987797850221, 0.00467367169856012, 0.00466102445176318, 0.00465372862980551, 0.00465264197689782, 0.00465757995534226, 0.00466739239439678, 0.00468020721144416, 0.00469378466686092, 0.00470590373351539, 0.00471470531039049, 0.00471894081017051, 0.00471810596637843, 0.00471246451597189, 0.00470297758005716, 0.00469115478593952, 0.0046788416223655, 0.00466796184457777, 0.0046602415783175, 0.00465693687223372, 0.00465855647423496, 0.00466460460533436, 0.0046737840325268, 0.00468523084928169, 0.00469697600033755, 0.00470628864507099, 0.00471252222858964, 0.00471502994615824, 0.00471252222858964, 0.00470628864507098, 0.00469697600033756, 0.0046852308492817, 0.0046737840325268, 0.00466460460533436, 0.00465855647423496, 0.00465693687223371, 0.00466024157831749, 0.00466796184457778, 0.00467884162236551, 0.00469115478593953, 0.00470297758005718, 0.00471246451597191, 0.00471810596637845, 0.00471894081017053, 0.00471470531039051, 0.00470590373351541, 0.00469378466686093, 0.00468020721144418, 0.0046673923943968, 0.0046575799553423, 0.00465264197689787, 0.00465372862980558, 0.00466102445176324, 0.00467367169856018, 0.00468987797850229, 0.00470718432418392, 0.00472284220464222, 0.00473423987571537
flux1:, 0.65927164622817, 0.00470398274191829, 0.00469267671799918, 0.00467670373071743, 0.00465873569625881, 0.00464164877569192, 0.00462806712315874, 0.00461994967224236, 0.00461828920184661, 0.0046229823447273, 0.00463289723493998, 0.00464612044094994, 0.00466032330488957, 0.00467316569389276, 0.00468265915115643, 0.00468743596855449, 0.00468690200423757, 0.00468127531240679, 0.00467152347540246, 0.00465921338619019, 0.00464628750192556, 0.00463478739856333, 0.00462655535875585, 0.00462294023115907, 0.0046245019968446, 0.00463074190893607, 0.00464031317403523, 0.00465229991084466, 0.0046646239035324, 0.00467441689931241, 0.00468098214569208, 0.00468361817196681, 0.00468098214569208, 0.00467441689931241, 0.00466462390353241, 0.00465229991084467, 0.00464031317403523, 0.00463074190893607, 0.0046245019968446, 0.00462294023115907, 0.00462655535875585, 0.00463478739856333, 0.00464628750192557, 0.0046592133861902, 0.00467152347540248, 0.00468127531240682, 0.00468690200423761, 0.00468743596855452, 0.00468265915115646, 0.00467316569389278, 0.00466032330488959, 0.00464612044094996, 0.00463289723494001, 0.00462298234472734, 0.00461828920184668, 0.00461994967224243, 0.0046280671231588, 0.00464164877569198, 0.00465873569625891, 0.00467670373071755, 0.00469267671799926, 0.00470398274191844
flux1:, 0.659534095131923, 0.00465702939225032, 0.00464597375662065, 0.00462993031764906, 0.00461159079222826, 0.0045939112368057, 0.00457963321614677, 0.0045708421712422, 0.00456864053927749, 0.00457300003410892, 0.00458282156549109, 0.00459618294888415, 0.00461071166355747, 0.00462399823872481, 0.00463397099452844, 0.00463917810358982, 0.00463895393146604, 0.00463346987125876, 0.00462367992568392, 0.00461117237248632, 0.00459794056587202, 0.00458609488777549, 0.00457754959158113, 0.0045737141054706, 0.00457518479849416, 0.00458146514735262, 0.00459118304317273, 0.00460340991274771, 0.00461600764596523, 0.00462601847775573, 0.004632739570725, 0.00463544150050524, 0.004632739570725, 0.00462601847775572, 0.00461600764596523, 0.00460340991274773, 0.00459118304317272, 0.00458146514735262, 0.00457518479849416, 0.00457371410547059, 0.00457754959158113, 0.0045860948877755, 0.00459794056587203, 0.00461117237248633, 0.00462367992568393, 0.00463346987125878, 0.00463895393146607, 0.00463917810358984, 0.00463397099452847, 0.00462399823872482, 0.00461071166355749, 0.00459618294888418, 0.00458282156549113, 0.00457300003410897, 0.00456864053927756, 0.00457084217124228, 0.00457963321614684, 0.00459391123680577, 0.00461159079222836, 0.00462993031764919, 0.00464597375662074, 0.00465702939225048
flux1:, 0.659796544035676, 0.00459260586165183, 0.00458199054816075, 0.00456615240533517, 0.0045477580744487, 0.00452979189323702, 0.0045150624493547, 0.00450574077795107, 0.00450301461051214, 0.00450692735588332, 0.00451643105222557, 0.004529631718911, 0.00454416213751929, 0.00455759650329836, 0.00456782798586678, 0.00457335609792188, 0.00457346111536446, 0.00456826461343369, 0.00455868397992729, 0.00454628965182181, 0.00453307659727171, 0.00452117234388046, 0.00451251717525747, 0.00450854820030231, 0.00450988378190464, 0.00451603631918214, 0.00452563484290819, 0.00453777968255256, 0.00455032519684219, 0.00456027454153664, 0.00456696475166347, 0.00456966626439698, 0.00456696475166347, 0.00456027454153664, 0.0045503251968422, 0.00453777968255257, 0.00452563484290819, 0.00451603631918214, 0.00450988378190464, 0.00450854820030231, 0.00451251717525748, 0.00452117234388047, 0.00453307659727172, 0.00454628965182183, 0.00455868397992731, 0.00456826461343372, 0.00457346111536448, 0.0045733560979219, 0.00456782798586681, 0.00455759650329838, 0.00454416213751931, 0.00452963171891102, 0.0045164310522256, 0.00450692735588337, 0.00450301461051222, 0.00450574077795115, 0.00451506244935478, 0.00452979189323709, 0.00454775807444881, 0.00456615240533531, 0.00458199054816084, 0.004592605861652
flux1:, 0.660058992939429, 0.0045100334174712, 0.00450007367997992, 0.00448473790378034, 0.00446661997960111, 0.00444867904404363, 0.00443373970744569, 0.0044240184762362, 0.00442076609477743, 0.00442409728291005, 0.00443303692656032, 0.00444575933328858, 0.00445995412616054, 0.00447323346605206, 0.00448350356487482, 0.00448924979258595, 0.00448971400167092, 0.00448496261496792, 0.00447585112381573, 0.00446389091978516, 0.00445102784543656, 0.00443935412525266, 0.00443079003519269, 0.00442676797715728, 0.00442791489932234, 0.0044337601350819, 0.00444296162300854, 0.00445469097399404, 0.00446684870060302, 0.00447645013599692, 0.00448291831928999, 0.00448555145672876, 0.00448291831928999, 0.00447645013599691, 0.00446684870060303, 0.00445469097399405, 0.00444296162300854, 0.0044337601350819, 0.00442791489932234, 0.00442676797715728, 0.00443079003519269, 0.00443935412525267, 0.00445102784543657, 0.00446389091978517, 0.00447585112381575, 0.00448496261496794, 0.00448971400167095, 0.00448924979258598, 0.00448350356487485, 0.00447323346605208, 0.00445995412616056, 0.00444575933328861, 0.00443303692656036, 0.00442409728291011, 0.0044207660947775, 0.00442401847623629, 0.00443373970744577, 0.0044486790440437, 0.00446661997960122, 0.0044847379037805, 0.00450007367998002, 0.00451003341747138
flux1:, 0.660321441843183, 0.00440874506999505, 0.00439967245884285, 0.0043851450845425, 0.00436763563422286, 0.00435002488377104, 0.00433510388004474, 0.00432509681599591, 0.00432129807625822, 0.0043238962862754, 0.00433201340337421, 0.00434393368309391, 0.00435745552300749, 0.00437028256283936, 0.0043803805216747, 0.00438625287736555, 0.00438711638787019, 0.00438297501604775, 0.00437459579342957, 0.00436338944372151, 0.00435120239316752, 0.00434004027226416, 0.00433175889560063, 0.00432775523618258, 0.00432865285752742, 0.00433400704623223, 0.00434253270877552, 0.00435351424316731, 0.0043649514209521, 0.00437392204904519, 0.00437997971831607, 0.00438247735785333, 0.00437997971831607, 0.00437392204904519, 0.00436495142095211, 0.00435351424316732, 0.00434253270877552, 0.00433400704623223, 0.00432865285752743, 0.00432775523618258, 0.00433175889560063, 0.00434004027226416, 0.00435120239316753, 0.00436338944372153, 0.00437459579342959, 0.00438297501604778, 0.00438711638787022, 0.00438625287736559, 0.00438038052167473, 0.00437028256283939, 0.00435745552300752, 0.00434393368309394, 0.00433201340337425, 0.00432389628627547, 0.00432129807625831, 0.00432509681599601, 0.00433510388004482, 0.00435002488377111, 0.00436763563422297, 0.00438514508454265, 0.00439967245884296, 0.00440874506999524
flux1:, 0.660583890746936, 0.00428830744604778, 0.00428035798713782, 0.00426693967066301, 0.0042503569754709, 0.00423336172865073, 0.00421866517755241, 0.00420846508616584, 0.00420408353867678, 0.00420578827707588, 0.00421282387505482, 0.00422362596433154, 0.00423615190650216, 0.00424824741960603, 0.00425798067915097, 0.00426390207440222, 0.00426521385328262, 0.00426184864875598, 0.00425445833567356, 0.00424431262659348, 0.00423311066816658, 0.0042227233197141, 0.00421490070106832, 0.00421097637184944, 0.00421156033162875, 0.0042162434407684, 0.00422382482253209, 0.00423374057421305, 0.00424414029933586, 0.00425221183238968, 0.00425768050187951, 0.00425997892077169, 0.00425768050187952, 0.00425221183238967, 0.00424414029933587, 0.00423374057421306, 0.00422382482253209, 0.0042162434407684, 0.00421156033162875, 0.00421097637184944, 0.00421490070106832, 0.00422272331971411, 0.0042331106681666, 0.0042443126265935, 0.00425445833567358, 0.00426184864875601, 0.00426521385328265, 0.00426390207440225, 0.004257980679151, 0.00424824741960605, 0.00423615190650218, 0.00422362596433157, 0.00421282387505487, 0.00420578827707595, 0.00420408353867687, 0.00420846508616593, 0.0042186651775525, 0.00423336172865082, 0.00425035697547103, 0.00426693967066317, 0.00428035798713793, 0.00428830744604797
flux1:, 0.660846339650689, 0.00414844927429285, 0.00414184954124559, 0.00412982009670165, 0.00411445395611565, 0.00409832815337823, 0.00408403297964243, 0.00407371035580757, 0.00406869773881483, 0.00406934912360585, 0.00407505711700882, 0.00408444794846993, 0.00409568420066968, 0.0041067992899143, 0.00411600164685839, 0.00412191295647344, 0.00412372861224748, 0.00412130009267801, 0.00411513857433874, 0.00410633545814852, 0.00409639914449696, 0.0040870225402115, 0.00407981357831998, 0.00407601810039314, 0.00407622438901083, 0.00408006861243119, 0.00408645940977075, 0.00409501918376918, 0.00410409348851126, 0.00411102329427332, 0.00411574176599041, 0.00411778318086271, 0.00411574176599042, 0.00411102329427331, 0.00410409348851126, 0.00409501918376919, 0.00408645940977075, 0.00408006861243119, 0.00407622438901083, 0.00407601810039314, 0.00407981357831998, 0.00408702254021151, 0.00409639914449697, 0.00410633545814855, 0.00411513857433877, 0.00412130009267804, 0.00412372861224752, 0.00412191295647347, 0.00411600164685842, 0.00410679928991434, 0.00409568420066971, 0.00408444794846997, 0.00407505711700888, 0.00406934912360593, 0.00406869773881493, 0.00407371035580767, 0.00408403297964252, 0.00409832815337832, 0.00411445395611578, 0.00412982009670182, 0.00414184954124571, 0.00414844927429305
flux1:, 0.661108788554442, 0.00398909672814764, 0.00398404878331637, 0.00397365166928043, 0.00395974966273166, 0.00394470586372969, 0.00393095494588991, 0.00392055894444274, 0.00391486180501017, 0.00391431185558447, 0.00391847338820691, 0.00392619820957109, 0.00393589432604957, 0.0039458216003476, 0.00395435997404976, 0.00396022168560937, 0.00396260005629664, 0.00396125541448694, 0.00395653522764833, 0.00394932008113746, 0.00394089043233794, 0.00393272477588239, 0.00392625844601307, 0.00392262971286385, 0.00392239912337945, 0.00392525745146813, 0.00393024507685814, 0.00393719937636735, 0.003944701707532, 0.00395028329210138, 0.00395411454206797, 0.00395584950479429, 0.00395411454206797, 0.00395028329210137, 0.003944701707532, 0.00393719937636736, 0.00393024507685813, 0.00392525745146813, 0.00392239912337944, 0.00392262971286385, 0.00392625844601307, 0.00393272477588241, 0.00394089043233795, 0.00394932008113748, 0.00395653522764835, 0.00396125541448697, 0.00396260005629667, 0.0039602216856094, 0.00395435997404979, 0.00394582160034763, 0.0039358943260496, 0.00392619820957112, 0.00391847338820696, 0.00391431185558455, 0.00391486180501027, 0.00392055894444285, 0.00393095494589001, 0.00394470586372979, 0.0039597496627318, 0.00397365166928061, 0.00398404878331649, 0.00398909672814785
flux1:, 0.661371237458196, 0.0038104148612499, 0.0038070812320573, 0.00379850915134569, 0.00378626487133322, 0.00377246674267243, 0.00375936667098725, 0.00374892840590916, 0.00374249643186795, 0.00374062122533388, 0.00374305892857666, 0.00374891568904051, 0.00375687715401251, 0.00376545989928531, 0.00377323902073706, 0.00377903104203918, 0.00378202941925579, 0.0037818940887507, 0.00377878972702088, 0.0037733600583023, 0.00376662836018861, 0.00375983046627691, 0.00375420587477026, 0.00375077044707805, 0.00375005308546539, 0.0037518074434129, 0.00375522373204626, 0.00376037555473931, 0.00376611203763048, 0.00377018445920183, 0.00377302179240661, 0.00377441132730092, 0.00377302179240662, 0.00377018445920182, 0.00376611203763048, 0.00376037555473932, 0.00375522373204626, 0.0037518074434129, 0.00375005308546539, 0.00375077044707805, 0.00375420587477026, 0.00375983046627692, 0.00376662836018862, 0.00377336005830232, 0.00377878972702091, 0.00378189408875073, 0.00378202941925583, 0.00377903104203921, 0.0037732390207371, 0.00376545989928534, 0.00375687715401254, 0.00374891568904055, 0.00374305892857671, 0.00374062122533397, 0.00374249643186805, 0.00374892840590927, 0.00375936667098736, 0.00377246674267253, 0.00378626487133336, 0.00379850915134587, 0.00380708123205743, 0.00381041486125011
flux1:, 0.661633686361949, 0.00361285360572624, 0.00361134353082569, 0.00360472628509548, 0.00359427044895715, 0.00358182830846542, 0.0035694499165248, 0.00355898784478978, 0.00355178329960601, 0.00354849510943899, 0.00354908625308352, 0.00355293798146123, 0.00355903619576658, 0.003566174741552, 0.00357313921767018, 0.00357885857138874, 0.00358252655103722, 0.00358369522975849, 0.00358233268745414, 0.00357882768382167, 0.00357392646066202, 0.00356860333087614, 0.00356388669085735, 0.0035606605028529, 0.00355942006835532, 0.00355998857368689, 0.00356171907443412, 0.00356493398030825, 0.00356877290362494, 0.00357122865181171, 0.00357300082231178, 0.00357401819926439, 0.00357300082231178, 0.0035712286518117, 0.00356877290362494, 0.00356493398030826, 0.00356171907443412, 0.00355998857368689, 0.00355942006835533, 0.0035606605028529, 0.00356388669085736, 0.00356860333087615, 0.00357392646066204, 0.00357882768382169, 0.00358233268745417, 0.00358369522975852, 0.00358252655103726, 0.00357885857138877, 0.00357313921767021, 0.00356617474155203, 0.00355903619576661, 0.00355293798146128, 0.00354908625308358, 0.00354849510943908, 0.00355178329960612, 0.0035589878447899, 0.0035694499165249, 0.00358182830846552, 0.0035942704489573, 0.00360472628509567, 0.00361134353082583, 0.00361285360572647
flux1:, 0.661896135265702, 0.00339719646330917, 0.00339755458040204, 0.00339295017565907, 0.00338434531524268, 0.00337331505705432, 0.00336169664951748, 0.00335122358561422, 0.00334323108755195, 0.00333848954744839, 0.00333717705169437, 0.00333896124609173, 0.00334314009657114, 0.0033487947969221, 0.00335492824956861, 0.00336058463686048, 0.00336495682529182, 0.00336748436920218, 0.00336793143697602, 0.00336642288066982, 0.00336341850109577, 0.00335962242154449, 0.00335584509793344, 0.00335283452931517, 0.00335105213386898, 0.00335039508950838, 0.00335038645463902, 0.00335160038308861, 0.00335347941183519, 0.00335427034659435, 0.00335494537839942, 0.00335557743028378, 0.00335494537839942, 0.00335427034659435, 0.00335347941183519, 0.00335160038308862, 0.00335038645463902, 0.00335039508950838, 0.00335105213386899, 0.00335283452931517, 0.00335584509793345, 0.0033596224215445, 0.00336341850109579, 0.00336642288066985, 0.00336793143697605, 0.00336748436920222, 0.00336495682529186, 0.00336058463686052, 0.00335492824956865, 0.00334879479692214, 0.00334314009657118, 0.00333896124609178, 0.00333717705169443, 0.00333848954744848, 0.00334323108755206, 0.00335122358561434, 0.00336169664951759, 0.00337331505705442, 0.00338434531524284, 0.00339295017565927, 0.00339755458040218, 0.00339719646330941
flux1:, 0.662158584169456, 0.00316461014519163, 0.00316680861079969, 0.00316419835962431, 0.00315743749921253, 0.00314782293287979, 0.00313697587562998, 0.00312650699394621, 0.00311774278280722, 0.00311156412304834, 0.00310836450695423, 0.00310809875195313, 0.00311037720835708, 0.0031145677638656, 0.00311988906641332, 0.00312549859430436, 0.00313058668112873, 0.00313447951796142, 0.00313673753154888, 0.00313722275031557, 0.00313611022522952, 0.00313383578263048, 0.00313099361097165, 0.00312819693200662, 0.00312587428765971, 0.00312399859746619, 0.00312226366608436, 0.00312148806525857, 0.00312141877076924, 0.00312055978289492, 0.00312014727232302, 0.00312039518078671, 0.00312014727232302, 0.00312055978289492, 0.00312141877076924, 0.00312148806525858, 0.00312226366608436, 0.00312399859746619, 0.00312587428765971, 0.00312819693200662, 0.00313099361097165, 0.00313383578263049, 0.00313611022522954, 0.0031372227503156, 0.00313673753154891, 0.00313447951796146, 0.00313058668112877, 0.0031254985943044, 0.00311988906641336, 0.00311456776386563, 0.00311037720835712, 0.00310809875195318, 0.0031083645069543, 0.00311156412304844, 0.00311774278280733, 0.00312650699394634, 0.00313697587563009, 0.0031478229328799, 0.00315743749921269, 0.00316419835962451, 0.00316680861079984, 0.00316461014519187
flux1:, 0.662421033073209, 0.00291669388575441, 0.00292062864425311, 0.00291991668592411, 0.00291492608055997, 0.00290668440656619, 0.00289660049992136, 0.00288616153122437, 0.00287668132720057, 0.00286914480813618, 0.00286415233349765, 0.00286193563076276, 0.00286240614288484, 0.00286520734505236, 0.00286976432970497, 0.00287534201754827, 0.00288112699811623, 0.00288633592439561, 0.00289033382110034, 0.00289273144025166, 0.00289343203003987, 0.0028926154756562, 0.00289066958233769, 0.00288807880686732, 0.00288524065089165, 0.00288220240303124, 0.00287882264718351, 0.00287614656182992, 0.0028742159407555, 0.00287178606545894, 0.00287033779233043, 0.0028702172825718, 0.00287033779233043, 0.00287178606545893, 0.0028742159407555, 0.00287614656182993, 0.00287882264718351, 0.00288220240303123, 0.00288524065089165, 0.00288807880686732, 0.0028906695823377, 0.00289261547565622, 0.00289343203003989, 0.00289273144025168, 0.00289033382110037, 0.00288633592439565, 0.00288112699811626, 0.00287534201754831, 0.00286976432970501, 0.0028652073450524, 0.00286240614288489, 0.00286193563076281, 0.00286415233349772, 0.00286914480813627, 0.00287668132720069, 0.0028861615312245, 0.00289660049992148, 0.00290668440656631, 0.00291492608056014, 0.00291991668592433, 0.00292062864425327, 0.00291669388575466
flux1:, 0.662683481976962, 0.00265552769753466, 0.00266101928770338, 0.00266203658575823, 0.00265868224100824, 0.00265173208655467, 0.00264239193146041, 0.0026320266605294, 0.00262193124169717, 0.00261318204712399, 0.00260656855307727, 0.00260257815771706, 0.00260140096861891, 0.00260293529353073, 0.00260679662030462, 0.00261234856673571, 0.00261877409757839, 0.00262518945222966, 0.00263078105462405, 0.00263493032942979, 0.00263729255461629, 0.00263781390629871, 0.00263669322087273, 0.00263429638213358, 0.00263099201595971, 0.00262689701461276, 0.00262202207660243, 0.00261761091589709, 0.00261397964955526, 0.00261012043310044, 0.00260772915488193, 0.00260727005671366, 0.00260772915488194, 0.00261012043310043, 0.00261397964955526, 0.0026176109158971, 0.00262202207660243, 0.00262689701461276, 0.00263099201595971, 0.00263429638213358, 0.00263669322087273, 0.00263781390629873, 0.00263729255461631, 0.00263493032942981, 0.00263078105462408, 0.00262518945222969, 0.00261877409757843, 0.00261234856673576, 0.00260679662030466, 0.00260293529353078, 0.00260140096861896, 0.00260257815771712, 0.00260656855307735, 0.00261318204712409, 0.0026219312416973, 0.00263202666052954, 0.00264239193146053, 0.00265173208655478, 0.00265868224100841, 0.00266203658575844, 0.00266101928770354, 0.00265552769753491
flux1:, 0.662945930880715, 0.00238371909333218, 0.00239051803056388, 0.0023930305453319, 0.00239112791058537, 0.00238535909332693, 0.00237674050623449, 0.0023665166407882, 0.00235595434626429, 0.00234620238301807, 0.00233821256717251, 0.00233269642600056, 0.00233009022791922, 0.00233051798962267, 0.0023337640962911, 0.00233928034312768, 0.00234624828792876, 0.00235369849281379, 0.0023606638717604, 0.00236632826679942, 0.00237013278227581, 0.00237182092220671, 0.00237142646132048, 0.00236921025035612, 0.00236551403690048, 0.00236051607448911, 0.00235436017109354, 0.00234845094843467, 0.00234334823337899, 0.00233825922274063, 0.00233505557427863, 0.00233430072429391, 0.00233505557427864, 0.00233825922274062, 0.00234334823337899, 0.00234845094843467, 0.00235436017109354, 0.00236051607448911, 0.00236551403690048, 0.00236921025035612, 0.00237142646132048, 0.00237182092220673, 0.00237013278227583, 0.00236632826679944, 0.00236066387176043, 0.00235369849281383, 0.0023462482879288, 0.00233928034312772, 0.00233376409629114, 0.00233051798962271, 0.00233009022791927, 0.00233269642600061, 0.00233821256717259, 0.00234620238301817, 0.00235595434626441, 0.00236651664078833, 0.00237674050623461, 0.00238535909332704, 0.00239112791058554, 0.00239303054533212, 0.00239051803056403, 0.00238371909333244
flux1:, 0.663208379784469, 0.00210444742954428, 0.00211224385847586, 0.00211596425975034, 0.00211529020927278, 0.00211057420721719, 0.00210265965862055, 0.00209267217242203, 0.00208183767378559, 0.00207135193853029, 0.00206229410108402, 0.00205555925796597, 0.00205178885798977, 0.00205129681243708, 0.00205401096291659, 0.00205946009768429, 0.00206682923522194, 0.00207508352824741, 0.00208313507572338, 0.00209001050628876, 0.00209497904639342, 0.00209761984428385, 0.00209783066485214, 0.00209578324868267, 0.00209179385378699, 0.00208609051633838, 0.00207892553292223, 0.00207181844698356, 0.00206553331680162, 0.0020594646214358, 0.00205561209789226, 0.00205461557744148, 0.00205561209789227, 0.00205946462143579, 0.00206553331680161, 0.00207181844698357, 0.00207892553292223, 0.00208609051633838, 0.00209179385378699, 0.00209578324868266, 0.00209783066485214, 0.00209761984428386, 0.00209497904639344, 0.00209001050628878, 0.00208313507572341, 0.00207508352824744, 0.00206682923522197, 0.00205946009768433, 0.00205401096291663, 0.00205129681243712, 0.00205178885798983, 0.00205555925796604, 0.0020622941010841, 0.0020713519385304, 0.00208183767378573, 0.00209267217242216, 0.00210265965862067, 0.00211057420721731, 0.00211529020927295, 0.00211596425975055, 0.00211224385847602, 0.00210444742954453
flux1:, 0.663470828688222, 0.00182150379640914, 0.00182994078955643, 0.00183454279234277, 0.00183484880187605, 0.00183104880227914, 0.00182383085860679, 0.00181420201910596, 0.00180333089108808, 0.00179242930189904, 0.0017826618152404, 0.00177505936463428, 0.00177042117783638, 0.00176921052709553, 0.00177147092822643, 0.00177679731176325, 0.00178438592596373, 0.00179316178766184, 0.00180195526198205, 0.00180968303548422, 0.00181549128388621, 0.00181883847423346, 0.00181951896497407, 0.00181763265646847, 0.00181347075847364, 0.00180729656895394, 0.00179944173475262, 0.00179148806309083, 0.00178435723444755, 0.0017775992081002, 0.00177328727646653, 0.00177211200450385, 0.00177328727646654, 0.00177759920810019, 0.00178435723444754, 0.00179148806309083, 0.00179944173475262, 0.00180729656895393, 0.00181347075847365, 0.00181763265646847, 0.00181951896497407, 0.00181883847423347, 0.00181549128388623, 0.00180968303548425, 0.00180195526198208, 0.00179316178766187, 0.00178438592596378, 0.00177679731176329, 0.00177147092822647, 0.00176921052709558, 0.00177042117783643, 0.00177505936463434, 0.00178266181524048, 0.00179242930189915, 0.00180333089108821, 0.0018142020191061, 0.00182383085860692, 0.00183104880227926, 0.00183484880187622, 0.00183454279234299, 0.00182994078955659, 0.00182150379640939
flux1:, 0.663733277591975, 0.00153932228761675, 0.00154801187920356, 0.00155314606536691, 0.00155417136956371, 0.00155115075899379, 0.00154463460505145, 0.00153551008161756, 0.00152486894426836, 0.00151390379085835, 0.00150381778571352, 0.00149572511688196, 0.00149053136739736, 0.00148880605845926, 0.00149067983592647, 0.00149580404714588, 0.00150339673146207, 0.00151237205610359, 0.00152152238800357, 0.00152970642384071, 0.00153600025305218, 0.00153978846470733, 0.0015407964118795, 0.00153906973376672, 0.00153487389461676, 0.00152849065216046, 0.0015202988015218, 0.00151188522404803, 0.00150427765128576, 0.00149714787071128, 0.00149258334186385, 0.00149129807245305, 0.00149258334186385, 0.00149714787071127, 0.00150427765128576, 0.00151188522404803, 0.0015202988015218, 0.00152849065216045, 0.00153487389461676, 0.00153906973376672, 0.0015407964118795, 0.00153978846470734, 0.0015360002530522, 0.00152970642384074, 0.0015215223880036, 0.00151237205610363, 0.00150339673146211, 0.00149580404714592, 0.00149067983592651, 0.00148880605845931, 0.00149053136739741, 0.00149572511688203, 0.0015038177857136, 0.00151390379085846, 0.00152486894426848, 0.00153551008161769, 0.00154463460505157, 0.0015511507589939, 0.00155417136956387, 0.00155314606536713, 0.00154801187920372, 0.00153932228761699
flux1:, 0.663995726495728, 0.00126299579124439, 0.00127153658692007, 0.0012768464250762, 0.00127832990982367, 0.00127595815722607, 0.00127016047004757, 0.00126170118449796, 0.00125157348461777, 0.0012409129303079, 0.00123091190799051, 0.00122271310286501, 0.00121727561014019, 0.0012152316841021, 0.00121677123811422, 0.00122159394448125, 0.00122895248612817, 0.00123778203714198, 0.00124688317156248, 0.00125511060309386, 0.00126152472781594, 0.00126548376376831, 0.00126667844118285, 0.00126511705706899, 0.00126103748461621, 0.0012547217793696, 0.0012465623832877, 0.0012380920576978, 0.00123039057957776, 0.001223218462469, 0.00121861536447315, 0.0012172911768066, 0.00121861536447316, 0.00122321846246899, 0.00123039057957775, 0.0012380920576978, 0.0012465623832877, 0.0012547217793696, 0.00126103748461621, 0.00126511705706899, 0.00126667844118286, 0.00126548376376833, 0.00126152472781596, 0.00125511060309388, 0.0012468831715625, 0.00123778203714201, 0.00122895248612821, 0.00122159394448129, 0.00121677123811426, 0.00121523168410215, 0.00121727561014024, 0.00122271310286507, 0.00123091190799059, 0.001240912930308, 0.00125157348461789, 0.00126170118449809, 0.00127016047004768, 0.00127595815722618, 0.00127832990982383, 0.00127684642507641, 0.00127153658692022, 0.00126299579124462
flux1:, 0.664258175399482, 9.98266696525882e-4, 0.00100626169817673, 0.00101139840188488, 0.00101308805144455, 0.00101124312838014, 0.00100618686272272, 9.98556588055903e-4, 9.8922443784428e-4, 9.79230813472568e-4, 9.69708114557156e-4, 9.61773464128255e-4, 9.56387856124511e-4, 9.5420442795178e-4, 9.55446386257243e-4, 9.59855444219099e-4, 9.66733184560664e-4, 9.75068382034253e-4, 9.8371595886143e-4, 9.91579809415387e-4, 9.97757577801868e-4, 0.00100162683546366, 0.00100287628217404, 0.0010014922975738, 9.97682360216918e-4, 9.9171045210605e-4, 9.83949859879242e-4, 9.75820838597585e-4, 9.68401547994955e-4, 9.61511152974806e-4, 9.57079475656787e-4, 9.55785889101719e-4, 9.5707947565679e-4, 9.61511152974798e-4, 9.68401547994954e-4, 9.75820838597588e-4, 9.8394985987924e-4, 9.91710452106047e-4, 9.97682360216919e-4, 0.00100149229757379, 0.00100287628217404, 0.00100162683546367, 9.97757577801884e-4, 9.91579809415407e-4, 9.83715958861456e-4, 9.75068382034283e-4, 9.66733184560696e-4, 9.59855444219133e-4, 9.5544638625728e-4, 9.54204427951821e-4, 9.56387856124559e-4, 9.61773464128315e-4, 9.69708114557234e-4, 9.79230813472668e-4, 9.89224437844398e-4, 9.98556588056026e-4, 0.00100618686272283, 0.00101124312838024, 0.0010130880514447, 0.00101139840188507, 0.00100626169817688, 9.982666965261e-4
flux1:, 0.664520624303235, 7.51480846972231e-4, 7.58553997028706e-4, 7.6318888136407e-4, 7.64847770113142e-4, 7.63414547206786e-4, 7.59119572665639e-4, 7.5246870119372e-4, 7.44191591077903e-4, 7.3519755586883e-4, 7.26512847763163e-4, 7.1917855621638e-4, 7.14109718302979e-4, 7.11942003173996e-4, 7.12908714189777e-4, 7.16788950234377e-4, 7.22947624340417e-4, 7.30458321050688e-4, 7.38273648332595e-4, 7.45395998573982e-4, 7.51008870280376e-4, 7.5455072975152e-4, 7.55737429566108e-4, 7.54546720066836e-4, 7.5115231281724e-4, 7.45782858465765e-4, 7.38762513436486e-4, 7.31344409835131e-4, 7.24554658941214e-4, 7.18246434401129e-4, 7.14180257037852e-4, 7.12981152061662e-4, 7.14180257037853e-4, 7.18246434401121e-4, 7.24554658941212e-4, 7.31344409835134e-4, 7.38762513436483e-4, 7.45782858465762e-4, 7.51152312817238e-4, 7.54546720066833e-4, 7.55737429566111e-4, 7.5455072975153e-4, 7.51008870280391e-4, 7.45395998573999e-4, 7.38273648332616e-4, 7.30458321050715e-4, 7.22947624340446e-4, 7.16788950234408e-4, 7.12908714189812e-4, 7.11942003174033e-4, 7.14109718303023e-4, 7.19178556216437e-4, 7.26512847763235e-4, 7.35197555868924e-4, 7.44191591078012e-4, 7.52468701193832e-4, 7.59119572665739e-4, 7.63414547206882e-4, 7.64847770113279e-4, 7.63188881364248e-4, 7.5855399702884e-4, 7.51480846972429e-4
flux1:, 0.664783073206988, 5.2949249467375e-4, 5.35302409158139e-4, 5.39135538911526e-4, 5.40543639125209e-4, 5.39408091130539e-4, 5.35878078123071e-4, 5.30324449207598e-4, 5.23316082603395e-4, 5.15600077617168e-4, 5.08056264252468e-4, 5.01605526217133e-4, 4.97075086877216e-4, 4.95049772980403e-4, 4.95753084033794e-4, 4.98997962268791e-4, 5.04225766782938e-4, 5.10622442929486e-4, 5.17276048959505e-4, 5.23330028345702e-4, 5.28095299573884e-4, 5.31106417485315e-4, 5.32130796152776e-4, 5.31148297446293e-4, 5.28295490221844e-4, 5.23750963228883e-4, 5.17764721136061e-4, 5.11374871652065e-4, 5.05511113278022e-4, 5.00043586275427e-4, 4.9650923973653e-4, 4.95458812390118e-4, 4.96509239736531e-4, 5.00043586275419e-4, 5.05511113278019e-4, 5.11374871652067e-4, 5.17764721136057e-4, 5.23750963228879e-4, 5.28295490221842e-4, 5.31148297446289e-4, 5.32130796152778e-4, 5.31106417485323e-4, 5.28095299573896e-4, 5.23330028345718e-4, 5.17276048959524e-4, 5.10622442929507e-4, 5.04225766782964e-4, 4.98997962268818e-4, 4.95753084033823e-4, 4.95049772980436e-4, 4.97075086877256e-4, 5.01605526217184e-4, 5.08056264252536e-4, 5.15600077617253e-4, 5.23316082603493e-4, 5.30324449207698e-4, 5.35878078123159e-4, 5.39408091130622e-4, 5.40543639125329e-4, 5.39135538911684e-4, 5.35302409158259e-4, 5.29492494673923e-4
flux1:, 0.665045522110741, 3.39509615981669e-4, 3.43759082933545e-4, 3.4652327594839e-4, 3.47474751610375e-4, 3.4651428397126e-4, 3.43720746836454e-4, 3.39328916104801e-4, 3.33733843692629e-4, 3.27496600628286e-4, 3.21318785466975e-4, 3.15965539144821e-4, 3.12142213042631e-4, 3.10355426085001e-4, 3.1080239452849e-4, 3.13326671190305e-4, 3.17456228817596e-4, 3.22511006980511e-4, 3.27744100526031e-4, 3.32473159708048e-4, 3.36168700751518e-4, 3.38488424949574e-4, 3.39269915270036e-4, 3.38503180835703e-4, 3.36284965649526e-4, 3.32732995555802e-4, 3.28005030486209e-4, 3.22885711873276e-4, 3.18172630537981e-4, 3.13745219407991e-4, 3.1087025065453e-4, 3.10009266576729e-4, 3.1087025065453e-4, 3.13745219407985e-4, 3.18172630537978e-4, 3.22885711873276e-4, 3.28005030486205e-4, 3.32732995555798e-4, 3.36284965649523e-4, 3.385031808357e-4, 3.39269915270036e-4, 3.38488424949581e-4, 3.36168700751528e-4, 3.3247315970806e-4, 3.27744100526045e-4, 3.22511006980528e-4, 3.17456228817616e-4, 3.13326671190328e-4, 3.10802394528514e-4, 3.10355426085029e-4, 3.12142213042665e-4, 3.15965539144866e-4, 3.21318785467035e-4, 3.2749660062836e-4, 3.33733843692714e-4, 3.39328916104886e-4, 3.43720746836529e-4, 3.46514283971327e-4, 3.47474751610474e-4, 3.46523275948524e-4, 3.43759082933645e-4, 3.39509615981813e-4
flux1:, 0.665307971014495, 1.88873133285737e-4, 1.91313246059983e-4, 1.9277292107037e-4, 1.93069088722417e-4, 1.92139842279495e-4, 1.90004774194149e-4, 1.86765573425461e-4, 1.82637683304807e-4, 1.77981827091449e-4, 1.73300133820642e-4, 1.6917687787805e-4, 1.66170509177368e-4, 1.64688605409717e-4, 1.64888785065651e-4, 1.666412794294e-4, 1.6956625623877e-4, 1.73131299701167e-4, 1.76773707115375e-4, 1.80006939140511e-4, 1.82482077564944e-4, 1.83997601437602e-4, 1.8447344269776e-4, 1.83915180957932e-4, 1.82378511325239e-4, 1.79914700605431e-4, 1.76579768133396e-4, 1.72878257156898e-4, 1.69450812496572e-4, 1.6618906928828e-4, 1.6405284613966e-4, 1.63405481811583e-4, 1.6405284613966e-4, 1.66189069288275e-4, 1.69450812496569e-4, 1.72878257156897e-4, 1.76579768133392e-4, 1.79914700605426e-4, 1.82378511325236e-4, 1.83915180957928e-4, 1.84473442697759e-4, 1.83997601437606e-4, 1.8248207756495e-4, 1.80006939140519e-4, 1.76773707115386e-4, 1.7313129970118e-4, 1.69566256238785e-4, 1.66641279429417e-4, 1.64888785065671e-4, 1.64688605409739e-4, 1.66170509177397e-4, 1.69176877878087e-4, 1.73300133820691e-4, 1.7798182709151e-4, 1.82637683304876e-4, 1.86765573425528e-4, 1.90004774194205e-4, 1.92139842279544e-4, 1.9306908872249e-4, 1.92772921070474e-4, 1.91313246060059e-4, 1.88873133285844e-4
flux1:, 0.665570419918248, 8.47703061105774e-5, 8.51986072769751e-5, 8.51435483133988e-5, 8.45822872219875e-5, 8.35048437019691e-5, 8.18838655852531e-5, 7.96964831844747e-5, 7.69816661583244e-5, 7.38966006796842e-5, 7.07347155779823e-5, 6.78857777796233e-5, 6.57459051593117e-5, 6.46093255587974e-5, 6.45833184361071e-5, 6.55590541649517e-5, 6.72484009306936e-5, 6.92705640083878e-5, 7.12540952151479e-5, 7.2916811361065e-5, 7.40989570930339e-5, 7.47472890336279e-5, 7.4869648186433e-5, 7.44903132135219e-5, 7.36249184163747e-5, 7.22589098165282e-5, 7.03468804271736e-5, 6.81002262286647e-5, 6.59902664174744e-5, 6.39348702960158e-5, 6.25616649329895e-5, 6.21332215594065e-5, 6.25616649329894e-5, 6.39348702960129e-5, 6.59902664174722e-5, 6.81002262286633e-5, 7.03468804271697e-5, 7.22589098165241e-5, 7.36249184163714e-5, 7.4490313213518e-5, 7.48696481864315e-5, 7.47472890336291e-5, 7.40989570930365e-5, 7.29168113610689e-5, 7.12540952151534e-5, 6.9270564008395e-5, 6.72484009307026e-5, 6.55590541649625e-5, 6.45833184361203e-5, 6.46093255588133e-5, 6.57459051593323e-5, 6.7885777779651e-5, 7.07347155780192e-5, 7.38966006797301e-5, 7.69816661583744e-5, 7.96964831845216e-5, 8.18838655852878e-5, 8.35048437019959e-5, 8.4582287222031e-5, 8.51435483134691e-5, 8.5198607277024e-5, 8.47703061106425e-5
flux1:, 0.665832868822001, 3.38912420227002e-5, 3.21439694793348e-5, 3.03787905548627e-5, 2.8741828820614e-5, 2.72872670919661e-5, 2.59555920677658e-5, 2.46146257366811e-5, 2.31400099421984e-5, 2.14942332996795e-5, 1.97654142945705e-5, 1.81469137803336e-5, 1.68665548652092e-5, 1.60969154083033e-5, 1.58859194382426e-5, 1.61370472013075e-5, 1.66461094278627e-5, 1.71770827736044e-5, 1.7543723902321e-5, 1.76629685169776e-5, 1.75600460370764e-5, 1.73272886835325e-5, 1.7059627450672e-5, 1.68013707024087e-5, 1.65319506971439e-5, 1.6178538259834e-5, 1.56050546554344e-5, 1.47313202904295e-5, 1.38602844799921e-5, 1.29609852491156e-5, 1.23162883986085e-5, 1.20920316079942e-5, 1.23162883986083e-5, 1.29609852491148e-5, 1.38602844799911e-5, 1.47313202904275e-5, 1.56050546554316e-5, 1.61785382598307e-5, 1.65319506971406e-5, 1.68013707024053e-5, 1.70596274506696e-5, 1.73272886835313e-5, 1.75600460370758e-5, 1.76629685169775e-5, 1.75437239023213e-5, 1.71770827736058e-5, 1.66461094278655e-5, 1.61370472013119e-5, 1.58859194382489e-5, 1.60969154083123e-5, 1.68665548652218e-5, 1.81469137803511e-5, 1.97654142945936e-5, 2.14942332997071e-5, 2.31400099422277e-5, 2.46146257367045e-5, 2.59555920677769e-5, 2.72872670919682e-5, 2.87418288206238e-5, 3.03787905548929e-5, 3.21439694793513e-5, 3.38912420227171e-5
flux1:, 0.666095317725754, 4.20470695059931e-5, 3.79864730407962e-5, 3.43173422341955e-5, 3.13574579263567e-5, 2.92361209553446e-5, 2.78798296161268e-5, 2.7069752281383e-5, 2.65417213538895e-5, 2.60844194068141e-5, 2.55963632879538e-5, 2.50837627174812e-5, 2.46088358784163e-5, 2.42192605633985e-5, 2.38953154011203e-5, 2.35403462733184e-5, 2.30183409397793e-5, 2.22198920806922e-5, 2.11246393829434e-5, 1.98297528958211e-5, 1.85288865616732e-5, 1.74476120189986e-5, 1.67613935186417e-5, 1.65347149223577e-5, 1.67180158419031e-5, 1.71948705469016e-5, 1.77596792476235e-5, 1.80570680964237e-5, 1.82359631778957e-5, 1.83514005020505e-5, 1.83420366553836e-5, 1.82873508083365e-5, 1.83420366553834e-5, 1.83514005020521e-5, 1.82359631778959e-5, 1.80570680964217e-5, 1.77596792476223e-5, 1.71948705469001e-5, 1.67180158419005e-5, 1.65347149223554e-5, 1.67613935186393e-5, 1.74476120189952e-5, 1.85288865616695e-5, 1.9829752895817e-5, 2.11246393829388e-5, 2.22198920806878e-5, 2.3018340939776e-5, 2.35403462733163e-5, 2.38953154011201e-5, 2.42192605633998e-5, 2.46088358784197e-5, 2.50837627174868e-5, 2.55963632879615e-5, 2.60844194068223e-5, 2.65417213538944e-5, 2.70697522813801e-5, 2.78798296161114e-5, 2.92361209553185e-5, 3.13574579263298e-5, 3.43173422341811e-5, 3.79864730407753e-5, 4.20470695059552e-5
flux1:, 0.666357766629508, 1.13777374354334e-4, 1.0727600856346e-4, 1.01496926758066e-4, 9.6927584862927e-5, 9.37831209480254e-5, 9.19981752178339e-5, 9.12973517910795e-5, 9.13100786858123e-5, 9.16832569656146e-5, 9.21525985053788e-5, 9.25561693885987e-5, 9.28005047514516e-5, 9.28088922457039e-5, 9.24853806571747e-5, 9.17162834812005e-5, 9.04098068647282e-5, 8.85539813622588e-5, 8.62624390851241e-5, 8.37810689207661e-5, 8.14441835383297e-5, 7.95897860713574e-5, 7.84625591222016e-5, 7.8146779770773e-5, 7.85746845730016e-5, 7.96077818776997e-5, 8.10017353780454e-5, 8.21564508696146e-5, 8.30937646533284e-5, 8.39976695134511e-5, 8.44760118778442e-5, 8.45379631996443e-5, 8.44760118778443e-5, 8.39976695134558e-5, 8.30937646533307e-5, 8.21564508696131e-5, 8.10017353780461e-5, 7.96077818777004e-5, 7.85746845730005e-5, 7.81467797707726e-5, 7.84625591221995e-5, 7.95897860713525e-5, 8.14441835383227e-5, 8.37810689207579e-5, 8.62624390851146e-5, 8.85539813622497e-5, 9.04098068647191e-5, 9.17162834811923e-5, 9.24853806571677e-5, 9.28088922456975e-5, 9.28005047514459e-5, 9.25561693885924e-5, 9.215259850537e-5, 9.16832569656015e-5, 9.13100786857922e-5, 9.12973517910492e-5, 9.19981752177913e-5, 9.37831209479685e-5, 9.69275848628585e-5, 1.01496926758003e-4, 1.07276008563398e-4, 1.13777374354237e-4
flux1:, 0.666620215533261, 2.51981438116247e-4, 2.42906191866583e-4, 2.34787686865905e-4, 2.28277872992805e-4, 2.23689026729085e-4, 2.20990062990272e-4, 2.19885825962688e-4, 2.19941258670489e-4, 2.20702796813381e-4, 2.21779143916286e-4, 2.22866882190986e-4, 2.23732130554823e-4, 2.24176582089167e-4, 2.24018272036718e-4, 2.23104891760653e-4, 2.21357165785347e-4, 2.18821443058379e-4, 2.15702459182144e-4, 2.12352528067116e-4, 2.09209538045828e-4, 2.0669631529595e-4, 2.05111918489298e-4, 2.04560133503614e-4, 2.04969291035155e-4, 2.06206408489279e-4, 2.08027363062417e-4, 2.09630293986913e-4, 2.10947830545015e-4, 2.12341580593703e-4, 2.13113822371441e-4, 2.13224107330651e-4, 2.13113822371441e-4, 2.1234158059371e-4, 2.1094783054502e-4, 2.09630293986914e-4, 2.08027363062422e-4, 2.06206408489283e-4, 2.04969291035157e-4, 2.04560133503617e-4, 2.05111918489298e-4, 2.06696315295945e-4, 2.09209538045819e-4, 2.12352528067105e-4, 2.1570245918213e-4, 2.18821443058365e-4, 2.21357165785333e-4, 2.2310489176064e-4, 2.24018272036705e-4, 2.24176582089153e-4, 2.23732130554807e-4, 2.22866882190967e-4, 2.2177914391626e-4, 2.20702796813346e-4, 2.19941258670442e-4, 2.19885825962628e-4, 2.209900629902e-4, 2.23689026728996e-4, 2.28277872992692e-4, 2.3478768686579e-4, 2.42906191866478e-4, 2.51981438116087e-4
flux1:, 0.666882664437014, 4.57611164689524e-4, 4.45810387879341e-4, 4.35093739228685e-4, 4.262706460944e-4, 4.19762830499508e-4, 4.15603040099844e-4, 4.13518384623981e-4, 4.13057545706115e-4, 4.13714449225039e-4, 4.15012800071412e-4, 4.16539393660697e-4, 4.17938379903647e-4, 4.18893452089484e-4, 4.19124997300497e-4, 4.18416054419088e-4, 4.16661546363291e-4, 4.13918936382515e-4, 4.10432542150257e-4, 4.06610612931162e-4, 4.02950688483122e-4, 3.99928066933074e-4, 3.97879193032143e-4, 3.96927701571023e-4, 3.97015422880932e-4, 3.98047193492937e-4, 3.9982411582229e-4, 4.01395568810364e-4, 4.0265142860165e-4, 4.04182330598414e-4, 4.05020390042521e-4, 4.05099515927465e-4, 4.05020390042522e-4, 4.04182330598425e-4, 4.02651428601658e-4, 4.01395568810367e-4, 3.998241158223e-4, 3.98047193492946e-4, 3.97015422880937e-4, 3.9692770157103e-4, 3.97879193032145e-4, 3.99928066933068e-4, 4.02950688483112e-4, 4.0661061293115e-4, 4.10432542150241e-4, 4.13918936382498e-4, 4.16661546363273e-4, 4.18416054419068e-4, 4.19124997300479e-4, 4.18893452089464e-4, 4.17938379903625e-4, 4.16539393660666e-4, 4.15012800071369e-4, 4.13714449224981e-4, 4.13057545706041e-4, 4.13518384623891e-4, 4.1560304009974e-4, 4.19762830499385e-4, 4.2627064609424e-4, 4.35093739228515e-4, 4.45810387879188e-4, 4.57611164689296e-4
flux1:, 0.667145113340768, 7.29462280145875e-4, 7.1475954912507e-4, 7.01159481183043e-4, 6.89621181240466e-4, 6.80689038790379e-4, 6.74491387329338e-4, 6.70822640527781e-4, 6.69266837585191e-4, 6.69316725404621e-4, 6.70455981285203e-4, 6.72195460377809e-4, 6.74076752097424e-4, 6.75668626254169e-4, 6.76580058808676e-4, 6.76499756689466e-4, 6.75253672284863e-4, 6.72857642352623e-4, 6.69538440770112e-4, 6.65704717189479e-4, 6.61865794777732e-4, 6.58514646644704e-4, 6.56007385792456e-4, 6.54488833177532e-4, 6.53934113507382e-4, 6.54321187107668e-4, 6.55544842116439e-4, 6.56565661895705e-4, 6.57282829356793e-4, 6.58566909406695e-4, 6.59223173812874e-4, 6.59185592282333e-4, 6.59223173812876e-4, 6.58566909406712e-4, 6.57282829356805e-4, 6.56565661895712e-4, 6.55544842116453e-4, 6.54321187107683e-4, 6.53934113507392e-4, 6.54488833177543e-4, 6.5600738579246e-4, 6.58514646644701e-4, 6.61865794777723e-4, 6.65704717189465e-4, 6.69538440770094e-4, 6.72857642352605e-4, 6.75253672284841e-4, 6.76499756689446e-4, 6.76580058808653e-4, 6.75668626254146e-4, 6.74076752097392e-4, 6.72195460377766e-4, 6.70455981285144e-4, 6.69316725404541e-4, 6.69266837585089e-4, 6.70822640527662e-4, 6.74491387329205e-4, 6.80689038790223e-4, 6.8962118124026e-4, 7.01159481182816e-4, 7.14759549124868e-4, 7.29462280145578e-4
flux1:, 0.667407562244521, 0.00106409402735345, 0.00104629172484599, 0.00102950982275278, 0.0010148491014458, 0.00100299009089395, 9.94188823597221e-4, 9.88352290352501e-4, 9.85151515877314e-4, 9.84129169045126e-4, 9.8477340444534e-4, 9.86552248281834e-4, 9.88923060043499e-4, 9.91341264770712e-4, 9.93288723101858e-4, 9.94327818677979e-4, 9.94169861290082e-4, 9.92733881473401e-4, 9.90169882838583e-4, 9.86829848597613e-4, 9.83186195975295e-4, 9.79714704566446e-4, 9.76774064715565e-4, 9.74532800907442e-4, 9.7302051678056e-4, 9.7232453540328e-4, 9.7248229092636e-4, 9.72428938487721e-4, 9.72127285073007e-4, 9.7277485913518e-4, 9.72998656260941e-4, 9.72758464244847e-4, 9.72998656260944e-4, 9.72774859135201e-4, 9.72127285073024e-4, 9.72428938487732e-4, 9.72482290926382e-4, 9.72324535403301e-4, 9.73020516780577e-4, 9.74532800907462e-4, 9.76774064715576e-4, 9.79714704566447e-4, 9.83186195975288e-4, 9.86829848597602e-4, 9.90169882838569e-4, 9.92733881473382e-4, 9.94169861290065e-4, 9.94327818677959e-4, 9.93288723101836e-4, 9.91341264770684e-4, 9.88923060043461e-4, 9.86552248281779e-4, 9.84773404445268e-4, 9.84129169045026e-4, 9.85151515877186e-4, 9.88352290352356e-4, 9.94188823597058e-4, 0.00100299009089376, 0.00101484910144555, 0.0010295098227525, 0.00104629172484574, 0.00106409402735308
flux1:, 0.667670011148274, 0.00145589652187068, 0.0014347914442793, 0.0014145413619707, 0.00139638054402888, 0.00138113816886026, 0.00136922813004992, 0.0013607123755408, 0.00135539697355735, 0.0013529217570352, 0.00135282010898655, 0.00135454700270011, 0.00135749118063825, 0.00136099430152398, 0.00136439416265543, 0.00136709435788939, 0.00136864617164945, 0.00136881766671502, 0.00136762450218294, 0.00136530703881544, 0.00136225441376394, 0.00135889256288359, 0.00135556748612531, 0.00135247508908802, 0.00134972081763489, 0.00134753629409116, 0.00134614797912891, 0.00134452859700002, 0.00134275765708636, 0.00134239960530227, 0.00134195407610255, 0.00134143082736926, 0.00134195407610256, 0.0013423996053023, 0.00134275765708638, 0.00134452859700004, 0.00134614797912894, 0.00134753629409119, 0.00134972081763492, 0.00135247508908805, 0.00135556748612533, 0.00135889256288359, 0.00136225441376394, 0.00136530703881543, 0.00136762450218293, 0.001368817666715, 0.00136864617164943, 0.00136709435788936, 0.0013643941626554, 0.00136099430152395, 0.00135749118063821, 0.00135454700270005, 0.00135282010898647, 0.00135292175703508, 0.0013553969735572, 0.00136071237554062, 0.00136922813004973, 0.00138113816886004, 0.00139638054402858, 0.00141454136197037, 0.001434791444279, 0.00145589652187025
flux1:, 0.667932460052027, 0.0018973103518202, 0.0018727220452387, 0.00184876598008477, 0.00182680098683897, 0.00180781476885788, 0.00179240470567827, 0.00178082398796341, 0.00177305476489792, 0.00176887409544564, 0.00176789474897093, 0.00176958302620961, 0.00177327088609539, 0.00177818386012202, 0.00178349868897677, 0.00178842947138894, 0.00179232543687497, 0.00179475412630663, 0.00179554468289835, 0.0017947765268879, 0.00179271439729225, 0.0017897060087127, 0.00178607218898347, 0.00178204084903051, 0.00177781348765408, 0.00177379740990513, 0.00177044891345775, 0.00176683719300389, 0.001763206902822, 0.0017615194412871, 0.0017601974117887, 0.00175932155886849, 0.00176019741178871, 0.00176151944128714, 0.00176320690282203, 0.00176683719300391, 0.00177044891345779, 0.00177379740990517, 0.00177781348765412, 0.00178204084903054, 0.0017860721889835, 0.00178970600871271, 0.00179271439729225, 0.0017947765268879, 0.00179554468289834, 0.00179475412630662, 0.00179232543687495, 0.00178842947138892, 0.00178349868897675, 0.00177818386012199, 0.00177327088609535, 0.00176958302620955, 0.00176789474897083, 0.00176887409544551, 0.00177305476489775, 0.00178082398796322, 0.00179240470567805, 0.00180781476885763, 0.00182680098683863, 0.00184876598008438, 0.00187272204523835, 0.00189731035181969
flux1:, 0.668194908955781, 0.00237918671070696, 0.00235099733446693, 0.00232319142373382, 0.00229724165274136, 0.00227429955558285, 0.00225516447950595, 0.00224030807971594, 0.00222991960466421, 0.00222394351722359, 0.00222209741272077, 0.00222387658195796, 0.00222856388492558, 0.00223526507181887, 0.00224298041860333, 0.00225070807091629, 0.00225755965110163, 0.0022628607042955, 0.00226621058062246, 0.00226748725321976, 0.00226679775258103, 0.00226438915704238, 0.00226054810361614, 0.00225553970066503, 0.00224967921081821, 0.00224357535376249, 0.00223794681772817, 0.00223201065221046, 0.00222621740236862, 0.00222294326796679, 0.00222058080022004, 0.0022192983165304, 0.00222058080022005, 0.00222294326796683, 0.00222621740236865, 0.00223201065221049, 0.00223794681772821, 0.00224357535376254, 0.00224967921081825, 0.00225553970066509, 0.00226054810361618, 0.0022643891570424, 0.00226679775258105, 0.00226748725321977, 0.00226621058062246, 0.00226286070429549, 0.00225755965110162, 0.00225070807091627, 0.00224298041860331, 0.00223526507181885, 0.00222856388492554, 0.00222387658195789, 0.00222209741272067, 0.00222394351722344, 0.00222991960466402, 0.00224030807971572, 0.00225516447950571, 0.00227429955558258, 0.00229724165274098, 0.00232319142373338, 0.00235099733446654, 0.00237918671070639
flux1:, 0.668457357859534, 0.00289126055996567, 0.00285946303704397, 0.0028278075432192, 0.0027978667079087, 0.00277095465379624, 0.00274808169128577, 0.00272995366205526, 0.00271698565693053, 0.00270930800292716, 0.00270675862524254, 0.00270887228372209, 0.00271488663168678, 0.00272378387173408, 0.00273437592672058, 0.00274542532449911, 0.00275577995691041, 0.00276449308573259, 0.00277090287276585, 0.00277465675514172, 0.00277568055056759, 0.00277410547382588, 0.00277017877794717, 0.00276420802747231, 0.0027566362024931, 0.00274829172438826, 0.00274017777315979, 0.00273170023426001, 0.00272354607325278, 0.00271851040943052, 0.00271499694987871, 0.0027132727648994, 0.00271499694987872, 0.00271851040943056, 0.00272354607325282, 0.00273170023426005, 0.00274017777315985, 0.00274829172438832, 0.00275663620249316, 0.00276420802747237, 0.00277017877794722, 0.00277410547382592, 0.00277568055056762, 0.00277465675514174, 0.00277090287276586, 0.00276449308573259, 0.00275577995691042, 0.00274542532449911, 0.00273437592672057, 0.00272378387173406, 0.00271488663168675, 0.00270887228372202, 0.00270675862524243, 0.00270930800292701, 0.00271698565693033, 0.00272995366205502, 0.00274808169128552, 0.00277095465379594, 0.00279786670790829, 0.00282780754321871, 0.00285946303704354, 0.00289126055996504
flux1:, 0.668719806763287, 0.00342269628393143, 0.00338744563737435, 0.00335213432385545, 0.00331841638409959, 0.00328775898935758, 0.00326138111900849, 0.0032402253830235, 0.00322493789360334, 0.00321584078896666, 0.00321289768076701, 0.00321568650588684, 0.00322340084097344, 0.00323489705724751, 0.00324879241777801, 0.00326360335102579, 0.00327789986815826, 0.00329044635139674, 0.00330030253291817, 0.00330686950715955, 0.00330987950266452, 0.00330934052615858, 0.00330545912117117, 0.00329859005971546, 0.00328931316340424, 0.00327868603447332, 0.00326800643438147, 0.00325689749126413, 0.00324630107979767, 0.00323942089463544, 0.00323470530791632, 0.00323252531541118, 0.00323470530791634, 0.0032394208946355, 0.00324630107979772, 0.00325689749126418, 0.00326800643438154, 0.0032786860344734, 0.00328931316340431, 0.00329859005971554, 0.00330545912117123, 0.00330934052615863, 0.00330987950266456, 0.00330686950715958, 0.00330030253291819, 0.00329044635139676, 0.00327789986815827, 0.0032636033510258, 0.00324879241777801, 0.0032348970572475, 0.00322340084097341, 0.00321568650588678, 0.0032128976807669, 0.0032158407889665, 0.00322493789360312, 0.00324022538302325, 0.00326138111900823, 0.00328775898935726, 0.00331841638409914, 0.00335213432385492, 0.00338744563737388, 0.00342269628393075
flux1:, 0.66898225566704, 0.00396265695317913, 0.00392431837470032, 0.003885780608581, 0.00384875458083667, 0.00381484141262041, 0.00378545414307883, 0.00376176094087422, 0.00374463036515829, 0.00373457010483438, 0.0037316654530437, 0.00373553567609875, 0.00374533021094843, 0.00375978062521416, 0.00377731077748817, 0.00379619171045205, 0.00381471529735621, 0.00383135584375732, 0.00384489295697036, 0.00385447986505462, 0.00385965452828752, 0.00386030241951944, 0.00385659165049608, 0.00384892784734494, 0.00383803115503433, 0.00382518818006439, 0.00381198850899504, 0.00379828700450283, 0.00378528586225529, 0.00377657265176317, 0.00377066488292824, 0.00376803643780446, 0.00377066488292826, 0.00377657265176322, 0.00378528586225535, 0.00379828700450288, 0.00381198850899512, 0.00382518818006448, 0.00383803115503442, 0.00384892784734503, 0.00385659165049616, 0.00386030241951951, 0.00385965452828758, 0.00385447986505466, 0.0038448929569704, 0.00383135584375735, 0.00381471529735623, 0.00379619171045208, 0.00377731077748819, 0.00375978062521416, 0.00374533021094841, 0.00373553567609869, 0.00373166545304359, 0.00373457010483422, 0.00374463036515807, 0.00376176094087397, 0.00378545414307856, 0.00381484141262008, 0.00384875458083621, 0.00388578060858044, 0.00392431837469982, 0.0039626569531784
flux1:, 0.669244704570794, 0.00450084592526374, 0.00446003255645948, 0.00441896162379717, 0.00437936952020614, 0.0043429621112767, 0.00431131949219219, 0.00428581082606829, 0.00426750572609776, 0.00425708032240562, 0.00425472989362517, 0.00426010948621602, 0.00427232505014134, 0.00428998953410645, 0.00431134388889843, 0.00433442710964592, 0.00435726768433523, 0.0043780648112874, 0.00439533223381398, 0.00440798814863842, 0.00441538705921501, 0.00441730018152867, 0.00441386253577116, 0.00440553256738818, 0.00439316807775314, 0.00437827455011226, 0.0043627177095139, 0.00434658426366027, 0.00433132884179525, 0.00432088473310871, 0.00431385332042377, 0.00431080430314533, 0.00431385332042379, 0.00432088473310877, 0.00433132884179532, 0.00434658426366033, 0.00436271770951399, 0.00437827455011236, 0.00439316807775324, 0.00440553256738829, 0.00441386253577125, 0.00441730018152875, 0.00441538705921507, 0.00440798814863848, 0.00439533223381404, 0.00437806481128744, 0.00435726768433528, 0.00433442710964595, 0.00431134388889846, 0.00428998953410646, 0.00427232505014133, 0.00426010948621598, 0.00425472989362507, 0.00425708032240545, 0.00426750572609754, 0.00428581082606803, 0.00431131949219192, 0.00434296211127636, 0.00437936952020566, 0.00441896162379658, 0.00446003255645896, 0.00450084592526298
flux1:, 0.669507153474547, 0.00502797347550075, 0.00498556727976625, 0.00494292926219698, 0.00490178269731426, 0.00486389920050618, 0.0048309874658246, 0.00480458124892336, 0.00478591897874872, 0.00477581952742154, 0.00477457112544554, 0.00478185760956634, 0.0047967448191225, 0.0048177400569298, 0.00484292227841556, 0.00487012507459897, 0.00489714350371297, 0.00492193254525687, 0.00494276969173719, 0.00495836445675578, 0.00496790923483919, 0.00497107593904521, 0.0049679741265237, 0.00495911482288633, 0.00494548448481034, 0.00492878764015352, 0.00491113816503288, 0.00489284071943594, 0.00487558173014687, 0.00486359019277293, 0.00485555628926122, 0.00485213296504577, 0.00485555628926124, 0.004863590192773, 0.00487558173014695, 0.00489284071943601, 0.00491113816503298, 0.00492878764015363, 0.00494548448481046, 0.00495911482288645, 0.00496797412652381, 0.00497107593904531, 0.00496790923483926, 0.00495836445675585, 0.00494276969173726, 0.00492193254525694, 0.00489714350371304, 0.00487012507459903, 0.00484292227841561, 0.00481774005692983, 0.0047967448191225, 0.0047818576095663, 0.00477457112544545, 0.00477581952742138, 0.0047859189787485, 0.0048045812489231, 0.00483098746582432, 0.00486389920050584, 0.00490178269731377, 0.00494292926219636, 0.0049855672797657, 0.00502797347549996
flux1:, 0.6697696023783, 0.00553611089639204, 0.00549326139095759, 0.00545028069175847, 0.00540883370951926, 0.00537071026858185, 0.00533769968214979, 0.00531145454029336, 0.00529334182860998, 0.00528429179415578, 0.00528466601880751, 0.00529417109818624, 0.00531184071728174, 0.00533609749789517, 0.00536489023357792, 0.00539588688425499, 0.00542669345546325, 0.00545506625404373, 0.00547908991178795, 0.00549730342218061, 0.00550876733220621, 0.00551307451940345, 0.00551031803948254, 0.00550105860790508, 0.00548639612258165, 0.00546820535181996, 0.00544880928660579, 0.00542870377257969, 0.0054097748761124, 0.00539648757262103, 0.00538761646415482, 0.00538388047622104, 0.00538761646415484, 0.00539648757262111, 0.00540977487611248, 0.00542870377257977, 0.0054488092866059, 0.00546820535182009, 0.00548639612258177, 0.00550105860790522, 0.00551031803948266, 0.00551307451940355, 0.00550876733220631, 0.0054973034221807, 0.00547908991178803, 0.00545506625404381, 0.00542669345546333, 0.00539588688425506, 0.00536489023357798, 0.00533609749789523, 0.00531184071728176, 0.00529417109818622, 0.00528466601880742, 0.00528429179415562, 0.00529334182860977, 0.0053114545402931, 0.00533769968214951, 0.00537071026858152, 0.00540883370951875, 0.00545028069175785, 0.00549326139095704, 0.00553611089639123
flux1:, 0.670032051282053, 0.00601890859272362, 0.00597700646244014, 0.00593512650003409, 0.00589482468485841, 0.00585785508623782, 0.0058260329197427, 0.00580107773047202, 0.00578444019121893, 0.00577712817924166, 0.00577955735174943, 0.00579145425320596, 0.00581183442475143, 0.00583906536814272, 0.00587100820184307, 0.00590521709026116, 0.0059391660571065, 0.00597047074438592, 0.00599707765610102, 0.00601740281998511, 0.00603041194091072, 0.00603564273940096, 0.00603318098864566, 0.00602363119465075, 0.00600818565890235, 0.00598885274397892, 0.0059681162137499, 0.00594662519702562, 0.00592642348349133, 0.00591214510567593, 0.00590263638823123, 0.00589866128385766, 0.00590263638823126, 0.00591214510567601, 0.00592642348349141, 0.00594662519702571, 0.00596811621375002, 0.00598885274397905, 0.00600818565890247, 0.00602363119465089, 0.00603318098864579, 0.00603564273940107, 0.00603041194091082, 0.00601740281998521, 0.00599707765610113, 0.00597047074438602, 0.00593916605710659, 0.00590521709026125, 0.00587100820184316, 0.0058390653681428, 0.00581183442475146, 0.00579145425320596, 0.00577955735174936, 0.00577712817924152, 0.00578444019121873, 0.00580107773047178, 0.00582603291974243, 0.00585785508623749, 0.0058948246848579, 0.00593512650003347, 0.00597700646243957, 0.00601890859272279
flux1:, 0.670294500185807, 0.00647167105620233, 0.00643229649991312, 0.00639311689750093, 0.0063555255201273, 0.00632118315118413, 0.00629187286951076, 0.00626932688025216, 0.00625503374592745, 0.00625004619275053, 0.00625481772000317, 0.00626909711229353, 0.00629190274123051, 0.00632158504245187, 0.0063559695282549, 0.00639255855020087, 0.00642876134575504, 0.00646212038104589, 0.00649050699043481, 0.00651226821041204, 0.00652631609496783, 0.00653215877525645, 0.00652988308906323, 0.00652012816353251, 0.00650415244755563, 0.00648405482903234, 0.00646242427699251, 0.00644001634033753, 0.00641898299519236, 0.0064040559170328, 0.00639413349055209, 0.00639000117726068, 0.00639413349055212, 0.00640405591703289, 0.00641898299519245, 0.00644001634033763, 0.00646242427699263, 0.00648405482903248, 0.00650415244755577, 0.00652012816353265, 0.00652988308906337, 0.00653215877525658, 0.00652631609496794, 0.00651226821041216, 0.00649050699043493, 0.006462120381046, 0.00642876134575514, 0.00639255855020098, 0.00635596952825501, 0.00632158504245195, 0.00629190274123057, 0.00626909711229353, 0.00625481772000311, 0.00625004619275041, 0.00625503374592726, 0.00626932688025193, 0.00629187286951051, 0.0063211831511838, 0.0063555255201268, 0.0063931168975003, 0.00643229649991255, 0.0064716710562015
flux1:, 0.67055694908956, 0.00689129786575034, 0.00685614653853602, 0.00682134094111546, 0.00678805738329, 0.00675780562217874, 0.00673227899282056, 0.00671316950358041, 0.00670196050770107, 0.00669972084938705, 0.00670693096602643, 0.0067233705785626, 0.00674808905618813, 0.00677946547128492, 0.00681534955297552, 0.00685326132312891, 0.0068906193157799, 0.00692496623521752, 0.00695416585081492, 0.00697655329639632, 0.00699102958714548, 0.00699709851384637, 0.00699485434521835, 0.00698495823376016, 0.00696870406649163, 0.00694823336206411, 0.00692617976198784, 0.00690335184552676, 0.00688195496279048, 0.00686674524300051, 0.00685664809751882, 0.00685244556548682, 0.00685664809751884, 0.0068667452430006, 0.00688195496279057, 0.00690335184552685, 0.00692617976198797, 0.00694823336206425, 0.00696870406649177, 0.00698495823376031, 0.0069948543452185, 0.0069970985138465, 0.00699102958714561, 0.00697655329639644, 0.00695416585081506, 0.00692496623521763, 0.00689061931578002, 0.00685326132312903, 0.00681534955297565, 0.00677946547128502, 0.00674808905618821, 0.00672337057856263, 0.00670693096602639, 0.00669972084938692, 0.00670196050770088, 0.0067131695035802, 0.00673227899282032, 0.00675780562217844, 0.00678805738328951, 0.00682134094111483, 0.00685614653853545, 0.00689129786574951
flux1:, 0.670819397993313, 0.00727611376588134, 0.00724690593635049, 0.00721812697569305, 0.00719068462222344, 0.00716588322783385, 0.00714527298210023, 0.00713045795270815, 0.00712287914671002, 0.00712359941521063, 0.00713312221438503, 0.00715127390695732, 0.00717716972794826, 0.00720926919543241, 0.00724551136443759, 0.0072835077121984, 0.00732076335750587, 0.00735489669876699, 0.00738383240257117, 0.00740595049369103, 0.00742018220362772, 0.00742604996047117, 0.0074236588393899, 0.00741367595843962, 0.00739739635886307, 0.00737695314585444, 0.00735496143725681, 0.00733222545423142, 0.00731094623252574, 0.00729583196969198, 0.00728580641343167, 0.00728162295022293, 0.0072858064134317, 0.00729583196969206, 0.00731094623252583, 0.00733222545423151, 0.00735496143725693, 0.00737695314585458, 0.00739739635886321, 0.00741367595843978, 0.00742365883939005, 0.00742604996047129, 0.00742018220362785, 0.00740595049369116, 0.00738383240257131, 0.00735489669876714, 0.00732076335750601, 0.00728350771219854, 0.00724551136443772, 0.00720926919543252, 0.00717716972794835, 0.00715127390695736, 0.007133122214385, 0.00712359941521052, 0.00712287914670986, 0.00713045795270795, 0.00714527298210001, 0.00716588322783355, 0.00719068462222296, 0.00721812697569242, 0.00724690593634994, 0.00727611376588052
flux1:, 0.671081846897066, 0.00762562063094635, 0.00760400126125171, 0.0075827808127084, 0.00756255271095167, 0.00754436836043384, 0.00752958908648302, 0.00751969158385245, 0.00751604598279198, 0.00751969550518463, 0.00753117059062086, 0.00755036681780958, 0.00757650567865835, 0.00760818291850718, 0.00764349437751233, 0.00768021754573278, 0.00771602074666234, 0.00774867162537694, 0.00777622132411497, 0.00779714797785524, 0.00781045033391689, 0.00781568840654391, 0.00781297763279894, 0.00780297167650941, 0.00778692983543008, 0.00776692428753241, 0.00774548800050886, 0.00772336193788491, 0.00770268458702514, 0.00768804696210179, 0.00767834052832475, 0.0076742655124602, 0.00767834052832477, 0.00768804696210187, 0.00770268458702523, 0.007723361937885, 0.00774548800050898, 0.00776692428753255, 0.00778692983543023, 0.00780297167650956, 0.0078129776327991, 0.00781568840654404, 0.00781045033391703, 0.00779714797785538, 0.00777622132411511, 0.00774867162537709, 0.00771602074666249, 0.00768021754573292, 0.00764349437751247, 0.00760818291850732, 0.00757650567865846, 0.00755036681780963, 0.00753117059062085, 0.00751969550518455, 0.00751604598279182, 0.00751969158385226, 0.00752958908648281, 0.00754436836043356, 0.00756255271095119, 0.0075827808127078, 0.00760400126125118, 0.00762562063094553
flux1:, 0.67134429580082, 0.0079402086728623, 0.00792764724056039, 0.00791530073405449, 0.00790341143736145, 0.00789274018968013, 0.00788442432262664, 0.00787978452184378, 0.00788010195675395, 0.0078863960808553, 0.00789923626292827, 0.00791861588270525, 0.00794390683448225, 0.00797389827798125, 0.008006909449101, 0.00804095555884045, 0.00807394027791538, 0.00810384839709932, 0.00812891677829074, 0.00814776837688691, 0.00815950055661627, 0.00816372440573445, 0.00816056089099649, 0.00815062772054691, 0.00813510997018721, 0.00811596654778165, 0.00809558630912437, 0.00807458890340609, 0.00805499366362876, 0.00804121031638695, 0.00803206715902891, 0.00802818837438978, 0.00803206715902893, 0.00804121031638703, 0.00805499366362884, 0.00807458890340618, 0.00809558630912449, 0.00811596654778179, 0.00813510997018734, 0.00815062772054706, 0.00816056089099664, 0.00816372440573458, 0.00815950055661641, 0.00814776837688705, 0.00812891677829088, 0.00810384839709948, 0.00807394027791554, 0.00804095555884061, 0.00800690944910116, 0.0079738982779814, 0.00794390683448236, 0.00791861588270532, 0.00789923626292826, 0.00788639608085522, 0.0078801019567538, 0.0078797845218436, 0.00788442432262644, 0.00789274018967986, 0.00790341143736099, 0.00791530073405391, 0.00792764724055987, 0.0079402086728615
flux1:, 0.671606744704573, 0.0082208634157663, 0.0082185622775113, 0.00821610535624417, 0.00821335847714509, 0.00821076667808228, 0.0082092208842148, 0.00820986954250908, 0.008213898159393, 0.00822230792954528, 0.00823572640039221, 0.00825427786130505, 0.00827753029160366, 0.00830452204106327, 0.00833385825584432, 0.00836385724400613, 0.00839272217932097, 0.00841871391626029, 0.00844030499454385, 0.00845630098225512, 0.0084659210208877, 0.00846883430357326, 0.00846515787463251, 0.00845544839478768, 0.00844077777307491, 0.00842294106323059, 0.0084041246396319, 0.00838477179287282, 0.00836672969277665, 0.00835416949559965, 0.00834582672019715, 0.00834222900971249, 0.00834582672019716, 0.00835416949559972, 0.00836672969277672, 0.0083847717928729, 0.00840412463963202, 0.0084229410632307, 0.00844077777307504, 0.00845544839478783, 0.00846515787463264, 0.00846883430357339, 0.00846592102088783, 0.00845630098225527, 0.008440304994544, 0.00841871391626045, 0.00839272217932113, 0.0083638572440063, 0.00833385825584448, 0.00830452204106342, 0.00827753029160379, 0.00825427786130512, 0.00823572640039221, 0.00822230792954521, 0.00821389815939286, 0.00820986954250891, 0.00820922088421463, 0.00821076667808203, 0.00821335847714465, 0.00821610535624359, 0.0082185622775108, 0.00822086341576552
flux1:, 0.671869193608326, 0.00846889941813794, 0.00847771839518522, 0.00848580274790959, 0.00849262998960985, 0.00849831816071275, 0.00850350330820864, 0.00850915848202406, 0.00851637821881383, 0.00852615993219116, 0.00853921453742861, 0.00855583288031228, 0.00857582374350855, 0.00859852615210345, 0.00862288648495832, 0.00864758204990999, 0.00867116867834777, 0.00869223050009176, 0.00870951411140528, 0.00872203481827394, 0.00872914763256998, 0.00873057994843174, 0.00872643097697993, 0.00871716939155642, 0.00870371574052993, 0.00868765394515952, 0.00867091488488691, 0.00865371543194792, 0.00863768293182039, 0.00862670085581757, 0.00861938499989756, 0.00861614899729985, 0.00861938499989758, 0.00862670085581765, 0.00863768293182046, 0.00865371543194798, 0.00867091488488701, 0.00868765394515963, 0.00870371574053005, 0.00871716939155655, 0.00872643097698005, 0.00873057994843187, 0.0087291476325701, 0.00872203481827409, 0.00870951411140543, 0.00869223050009191, 0.00867116867834794, 0.00864758204991016, 0.00862288648495849, 0.00859852615210361, 0.00857582374350868, 0.00855583288031235, 0.00853921453742861, 0.00852615993219111, 0.00851637821881371, 0.00850915848202391, 0.00850350330820847, 0.00849831816071252, 0.00849262998960944, 0.00848580274790903, 0.00847771839518474, 0.00846889941813718
flux1:, 0.67213164251208, 0.00868574282943862, 0.00870614568008898, 0.00872501864940034, 0.00874145372951445, 0.00875524558359887, 0.00876678113581789, 0.00877686768389119, 0.00878652403442297, 0.00879676585270883, 0.00880841663249844, 0.00882196963268392, 0.00883751557660693, 0.00885473859166457, 0.00887297164411378, 0.00889129482814515, 0.00890865640680145, 0.00892399728797563, 0.00893636338718069, 0.00894499519564058, 0.00894938816088629, 0.00894932112504137, 0.0089448576852709, 0.00893635075836116, 0.00892453343159464, 0.00891073604959879, 0.00889658796342307, 0.00888203633782975, 0.00886844792172949, 0.00885937861164434, 0.00885330143425367, 0.00885050209266991, 0.00885330143425368, 0.00885937861164441, 0.00886844792172955, 0.0088820363378298, 0.00889658796342316, 0.00891073604959889, 0.00892453343159474, 0.00893635075836128, 0.00894485768527101, 0.00894932112504149, 0.00894938816088641, 0.00894499519564071, 0.00893636338718084, 0.00892399728797579, 0.00890865640680163, 0.00889129482814533, 0.00887297164411395, 0.00885473859166473, 0.00883751557660707, 0.00882196963268401, 0.00880841663249848, 0.00879676585270878, 0.00878652403442287, 0.00877686768389106, 0.00876678113581774, 0.00875524558359865, 0.00874145372951406, 0.00872501864939981, 0.00870614568008852, 0.00868574282943789
flux1:, 0.672394091415833, 0.00887277438408489, 0.00890480026144681, 0.00893429020472401, 0.00895996848332897, 0.00898132471642099, 0.00899851608230039, 0.00901220546103645, 0.00902336012439366, 0.00903304157560235, 0.00904221680472209, 0.00905161504198926, 0.00906164393380551, 0.00907236756754335, 0.00908353855592555, 0.00909466941127458, 0.00910512555945585, 0.00911422325850297, 0.00912131914731362, 0.00912588241924535, 0.0091275442158877, 0.00912612187590098, 0.00912162274836417, 0.00911425669455213, 0.00910453681121105, 0.00909350378526021, 0.00908244789731975, 0.00907101170616837, 0.00906026883175987, 0.00905341774363641, 0.00904877062358162, 0.00904647530505793, 0.00904877062358164, 0.00905341774363647, 0.00906026883175992, 0.00907101170616842, 0.00908244789731981, 0.00909350378526029, 0.00910453681121114, 0.00911425669455223, 0.00912162274836428, 0.00912612187590108, 0.00912754421588781, 0.00912588241924548, 0.00912131914731376, 0.00911422325850312, 0.00910512555945602, 0.00909466941127476, 0.00908353855592573, 0.00907236756754351, 0.00906164393380566, 0.00905161504198937, 0.00904221680472213, 0.00903304157560232, 0.00902336012439357, 0.00901220546103633, 0.00899851608230026, 0.0089813247164208, 0.00895996848332859, 0.00893429020472349, 0.00890480026144638, 0.00887277438408419
flux1:, 0.672656540319586, 0.00903123418760521, 0.00907449447761356, 0.00911402122843009, 0.00914820337387075, 0.00917625762764212, 0.00919814303658666, 0.00921440927109581, 0.00922600304818707, 0.00923406243041562, 0.00923972798852358, 0.0092439936532891, 0.00924761042885389, 0.00925104550986145, 0.00925449012344988, 0.00925790329715151, 0.00926107638824246, 0.00926370420524984, 0.00926545168630673, 0.00926600878315728, 0.00926512913883799, 0.00926265061010463, 0.00925850221577816, 0.00925272548317292, 0.009245586155547, 0.00923780707159694, 0.00923031180166817, 0.00922241325449827, 0.00921486880202353, 0.00921050028169943, 0.00920744684080064, 0.00920571283578761, 0.00920744684080063, 0.00921050028169947, 0.00921486880202358, 0.0092224132544983, 0.00923031180166823, 0.00923780707159701, 0.00924558615554707, 0.00925272548317301, 0.00925850221577824, 0.00926265061010473, 0.00926512913883809, 0.00926600878315739, 0.00926545168630686, 0.00926370420525, 0.00926107638824264, 0.0092579032971517, 0.00925449012345007, 0.00925104550986164, 0.00924761042885403, 0.0092439936532892, 0.00923972798852363, 0.00923406243041561, 0.00922600304818699, 0.0092144092710957, 0.00919814303658654, 0.00917625762764195, 0.00914820337387039, 0.00911402122842959, 0.00907449447761315, 0.00903123418760454
flux1:, 0.672918989223339, 0.0091621812095764, 0.00921587971474569, 0.00926448723507287, 0.00930610323290968, 0.00933971587494239, 0.00936512792212156, 0.00938281457414766, 0.00939373719362092, 0.00939914160643964, 0.00940036861697426, 0.00939869835036973, 0.00939524096095522, 0.00939087649986846, 0.00938623847002841, 0.00938173026789252, 0.00937756179101081, 0.00937379451864907, 0.00937038616911869, 0.00936722915618931, 0.00936417938134063, 0.00936107381652566, 0.00935774133210448, 0.00935403359506943, 0.00934994845862038, 0.00934587210410981, 0.00934234494636175, 0.00933833634736983, 0.00933427471559821, 0.00933259712506838, 0.00933126413645206, 0.00933013563021248, 0.00933126413645206, 0.00933259712506841, 0.00933427471559824, 0.00933833634736985, 0.0093423449463618, 0.00934587210410988, 0.00934994845862043, 0.00935403359506951, 0.00935774133210454, 0.00936107381652574, 0.00936417938134072, 0.00936722915618941, 0.00937038616911883, 0.00937379451864922, 0.00937756179101099, 0.0093817302678927, 0.0093862384700286, 0.00939087649986864, 0.00939524096095537, 0.00939869835036984, 0.00940036861697432, 0.00939914160643964, 0.00939373719362086, 0.00938281457414756, 0.00936512792212145, 0.00933971587494223, 0.00930610323290934, 0.00926448723507239, 0.0092158797147453, 0.00916218120957575
flux1:, 0.673181438127093, 0.00926649482979579, 0.00932946744088397, 0.00938587415281583, 0.0094335826169101, 0.00947140692222966, 0.00949904316918177, 0.00951693567815274, 0.00952609711068889, 0.00952791003779802, 0.00952393622551823, 0.00951575410312577, 0.00950483642793511, 0.00949247128511939, 0.00947972219421852, 0.0094674184768934, 0.00945616549396221, 0.00944636537837251, 0.00943824134623873, 0.00943186124983837, 0.00942715777225541, 0.00942394407776018, 0.00942192922996998, 0.00942075906324175, 0.00942015145977832, 0.00942014789427203, 0.00942090149285054, 0.00942103639418446, 0.00942065050537752, 0.00942179931604304, 0.00942226645353781, 0.00942177112240027, 0.00942226645353781, 0.00942179931604308, 0.00942065050537754, 0.00942103639418447, 0.00942090149285057, 0.00942014789427206, 0.00942015145977836, 0.0094207590632418, 0.00942192922997005, 0.00942394407776025, 0.00942715777225549, 0.00943186124983847, 0.00943824134623885, 0.00944636537837265, 0.00945616549396238, 0.00946741847689359, 0.00947972219421871, 0.00949247128511957, 0.00950483642793528, 0.0095157541031259, 0.0095239362255183, 0.00952791003779802, 0.00952609711068883, 0.00951693567815265, 0.00949904316918169, 0.0094714069222295, 0.0094335826169098, 0.00938587415281539, 0.0093294674408836, 0.00926649482979516
flux1:, 0.673443887030846, 0.00934490350813276, 0.00941567248603388, 0.00947833397552408, 0.00953059115652501, 0.00957114614646541, 0.00959964307015839, 0.00961654098295305, 0.00962293916605915, 0.00962038111020961, 0.0096106621082661, 0.00959565984996911, 0.00957719959488478, 0.00955695745613264, 0.00953639878522047, 0.00951674465665135, 0.00949895820855614, 0.00948374356771452, 0.0094715522071198, 0.0094625936661518, 0.00945684877652825, 0.00945408449977723, 0.00945387451864432, 0.00945565014207926, 0.00945884712150286, 0.00946316608637547, 0.00946838189974603, 0.00947278478827602, 0.00947615229290314, 0.00948017281727726, 0.00948246226280392, 0.00948260783782216, 0.0094824622628039, 0.00948017281727729, 0.00947615229290314, 0.00947278478827601, 0.00946838189974603, 0.00946316608637548, 0.00945884712150288, 0.00945565014207929, 0.00945387451864436, 0.00945408449977728, 0.00945684877652831, 0.00946259366615189, 0.00947155220711991, 0.00948374356771467, 0.00949895820855632, 0.00951674465665153, 0.00953639878522066, 0.00955695745613282, 0.00957719959488496, 0.00959565984996924, 0.00961066210826618, 0.00962038111020962, 0.0096229391660591, 0.00961654098295297, 0.00959964307015829, 0.00957114614646527, 0.00953059115652471, 0.00947833397552365, 0.00941567248603354, 0.00934490350813216
flux1:, 0.673706335934599, 0.00939802643525447, 0.00947486424333423, 0.0095420430339406, 0.00959717610234381, 0.00963892064076585, 0.00966692571393849, 0.00968170993733882, 0.00968449056344055, 0.00967698906285991, 0.00966123681365757, 0.00963939929065167, 0.00961362994992489, 0.00958595773449941, 0.00955820632490639, 0.00953193980387382, 0.00950842840039032, 0.00948862887474546, 0.0094731759042302, 0.00946238245699401, 0.009456247896587, 0.00945447313145922, 0.00945648675068558, 0.00946150560323789, 0.00946869221313316, 0.00947742291610298, 0.0094871169463274, 0.00949575526767108, 0.00950281699482037, 0.0095096489821657, 0.0095137162478253, 0.0095144874978562, 0.00951371624782529, 0.00950964898216572, 0.00950281699482037, 0.00949575526767106, 0.00948711694632739, 0.00947742291610298, 0.00946869221313316, 0.0094615056032379, 0.00945648675068559, 0.00945447313145925, 0.00945624789658706, 0.00946238245699409, 0.00947317590423031, 0.0094886288747456, 0.00950842840039049, 0.009531939803874, 0.00955820632490657, 0.0095859577344996, 0.00961362994992505, 0.0096393992906518, 0.00966123681365764, 0.00967698906285993, 0.00968449056344051, 0.00968170993733874, 0.00966692571393841, 0.00963892064076571, 0.00959717610234352, 0.00954204303394018, 0.00947486424333389, 0.00939802643525388
flux1:, 0.673968784838352, 0.00942641711068608, 0.00950741526992201, 0.00957725302748451, 0.00963353297908166, 0.00967493657978327, 0.00970117417751328, 0.00971286533390026, 0.00971137031402693, 0.00969859662370231, 0.00967680295216318, 0.00964841796647911, 0.00961588479201091, 0.00958153544616188, 0.00954749434001873, 0.00951560695888674, 0.00948738900831325, 0.00946399211268053, 0.00944618365257003, 0.00943433955473031, 0.00942844921724786, 0.00942813200234138, 0.00943266900658712, 0.00944107249893394, 0.00945225239323142, 0.00946529022591038, 0.00947928575895482, 0.00949194848830293, 0.00950249251881986, 0.0095119590831765, 0.00951768655411842, 0.00951904319116361, 0.00951768655411841, 0.00951195908317651, 0.00950249251881985, 0.00949194848830289, 0.00947928575895481, 0.00946529022591037, 0.0094522523932314, 0.00944107249893396, 0.00943266900658714, 0.0094281320023414, 0.00942844921724791, 0.00943433955473039, 0.00944618365257013, 0.00946399211268066, 0.00948738900831341, 0.00951560695888692, 0.00954749434001892, 0.00958153544616207, 0.00961588479201108, 0.00964841796647925, 0.00967680295216326, 0.00969859662370232, 0.0097113703140269, 0.0097128653339002, 0.00970117417751321, 0.00967493657978315, 0.00963353297908139, 0.00957725302748411, 0.00950741526992169, 0.00942641711068552
flux1:, 0.674231233742106, 0.00943060210485087, 0.00951374154557187, 0.00958433014920438, 0.00964004080320396, 0.00967964774679456, 0.00970297571433798, 0.00971078079126378, 0.00970458306257037, 0.00968647376396963, 0.00965891808793645, 0.00962457017723611, 0.0095861107582006, 0.00954611191965529, 0.00950692894872947, 0.00947061650177633, 0.00943886569400965, 0.00941295938637245, 0.00939374417952872, 0.00938161851342845, 0.00937653633042778, 0.00937802576263791, 0.00938522629759978, 0.00939696579419562, 0.00941193389433515, 0.0094289593573383, 0.00944687140192708, 0.00946315814826826, 0.00947681270784719, 0.00948861592350431, 0.0094958105458217, 0.00949768652880928, 0.00949581054582169, 0.00948861592350431, 0.00947681270784717, 0.00946315814826821, 0.00944687140192704, 0.00942895935733827, 0.00941193389433512, 0.00939696579419561, 0.00938522629759978, 0.00937802576263792, 0.00937653633042781, 0.00938161851342852, 0.00939374417952881, 0.00941295938637258, 0.00943886569400981, 0.00947061650177651, 0.00950692894872966, 0.00954611191965549, 0.00958611075820077, 0.00962457017723625, 0.00965891808793654, 0.00968647376396965, 0.00970458306257035, 0.00971078079126372, 0.00970297571433792, 0.00967964774679445, 0.0096400408032037, 0.009584330149204, 0.00951374154557157, 0.00943060210485033
flux1:, 0.674493682645859, 0.00941111264175382, 0.00949433318914721, 0.00956378229942851, 0.00961728306936135, 0.00965376763205627, 0.00967322252532109, 0.00967656813388558, 0.0096654915260524, 0.00964225427225231, 0.00960949522948813, 0.00957004391246877, 0.00952675445796494, 0.0094823647777685, 0.00943938137047813, 0.00939998792880691, 0.00936597527550705, 0.00933869075162857, 0.00931900618346768, 0.00930730417093068, 0.00930348227029711, 0.00930697447803121, 0.00931679319984656, 0.00933161212039126, 0.00934994392074293, 0.00937041794779715, 0.00939165307286065, 0.00941097684680502, 0.00942721451885584, 0.00944093950211575, 0.00944933572251399, 0.00945164032981285, 0.00944933572251397, 0.00944093950211574, 0.00942721451885582, 0.00941097684680497, 0.00939165307286062, 0.00937041794779711, 0.00934994392074289, 0.00933161212039124, 0.00931679319984655, 0.00930697447803121, 0.00930348227029713, 0.00930730417093074, 0.00931900618346777, 0.00933869075162869, 0.0093659752755072, 0.00939998792880709, 0.00943938137047832, 0.00948236477776868, 0.00952675445796511, 0.0095700439124689, 0.00960949522948823, 0.00964225427225234, 0.00966549152605239, 0.00967656813388554, 0.00967322252532103, 0.00965376763205618, 0.0096172830693611, 0.00956378229942814, 0.00949433318914692, 0.00941111264175331
flux1:, 0.674756131549612, 0.00936851010876853, 0.00944977776376998, 0.00951627756310049, 0.00956605874009143, 0.00959827040249187, 0.00961310046915423, 0.00961165205255241, 0.00959577589734262, 0.00956787938089402, 0.00953073090887408, 0.00948727438399206, 0.00944046320495787, 0.00939311829191614, 0.00934781089758029, 0.00930676886989193, 0.00927180449288345, 0.00924426253098592, 0.00922498792164937, 0.00921431297609597, 0.00921206362938728, 0.00921758402409773, 0.00922978234083693, 0.00924721740892875, 0.00926827768052907, 0.00929145580309558, 0.00931522947298881, 0.00933683485504897, 0.00935498947456984, 0.00937011792692129, 0.00937938647132194, 0.0093820073382599, 0.00937938647132192, 0.00937011792692127, 0.00935498947456981, 0.0093368348550489, 0.00931522947298877, 0.00929145580309554, 0.00926827768052901, 0.00924721740892872, 0.00922978234083691, 0.00921758402409772, 0.00921206362938729, 0.00921431297609601, 0.00922498792164945, 0.00924426253098602, 0.0092718044928836, 0.0093067688698921, 0.00934781089758047, 0.00939311829191632, 0.00944046320495804, 0.00948727438399221, 0.00953073090887418, 0.00956787938089405, 0.00959577589734262, 0.00961165205255237, 0.0096131004691542, 0.00959827040249177, 0.0095660587400912, 0.00951627756310014, 0.00944977776376969, 0.00936851010876805
flux1:, 0.675018580453365, 0.00930340853196038, 0.0093807798641753, 0.00944265833751701, 0.0094873883683284, 0.00951438666709914, 0.0095240724753455, 0.00951773967322486, 0.00949738870169653, 0.00946553775025068, 0.0094250308848619, 0.00937885678819957, 0.00932998688173532, 0.00928123700919442, 0.00923515344089164, 0.00919392205926364, 0.00915929909729222, 0.00913256223032175, 0.00911448150933419, 0.00910530990960688, 0.00910479287937327, 0.00911219600127232, 0.00912635342294733, 0.00914575579327497, 0.0091687271622637, 0.00919369277772247, 0.00921906428420209, 0.00924206098388842, 0.00926135714250197, 0.00927729026833876, 0.00928705269195269, 0.00928986078981982, 0.00928705269195266, 0.00927729026833875, 0.00926135714250193, 0.00924206098388835, 0.00921906428420205, 0.00919369277772241, 0.00916872716226364, 0.00914575579327493, 0.0091263534229473, 0.00911219600127229, 0.00910479287937327, 0.00910530990960692, 0.00911448150933425, 0.00913256223032184, 0.00915929909729237, 0.00919392205926381, 0.00923515344089182, 0.00928123700919461, 0.00932998688173549, 0.0093788567881997, 0.009425030884862, 0.00946553775025072, 0.00949738870169653, 0.00951773967322483, 0.00952407247534546, 0.00951438666709906, 0.00948738836832818, 0.00944265833751667, 0.00938077986417503, 0.00930340853195989
flux1:, 0.675281029357119, 0.00921649726459943, 0.00928818040514002, 0.00934395478187469, 0.00938251938221521, 0.00940359854258161, 0.00940786175321117, 0.00939679081177265, 0.00937251163094906, 0.00933760910105082, 0.00929494148939984, 0.00924746695029062, 0.00919809006466643, 0.00914953203842875, 0.00910422502750189, 0.00906422932087053, 0.00903117167305714, 0.00900620346731529, 0.0089899780005541, 0.00898264640902625, 0.00898387136732812, 0.00899285747596409, 0.00900840076709976, 0.00902897536138316, 0.009052904843658, 0.00907861954909903, 0.00910454251866211, 0.00912795245763779, 0.00914754602457979, 0.00916363560299153, 0.00917348384502205, 0.00917634014276163, 0.00917348384502202, 0.00916363560299152, 0.00914754602457976, 0.00912795245763771, 0.00910454251866205, 0.00907861954909896, 0.00905290484365792, 0.00902897536138311, 0.00900840076709971, 0.00899285747596407, 0.00898387136732813, 0.00898264640902628, 0.00898997800055416, 0.00900620346731539, 0.00903117167305729, 0.0090642293208707, 0.00910422502750207, 0.00914953203842893, 0.0091980900646666, 0.00924746695029076, 0.00929494148939994, 0.00933760910105086, 0.00937251163094906, 0.00939679081177263, 0.00940786175321114, 0.00940359854258153, 0.009382519382215, 0.00934395478187437, 0.00928818040513976, 0.00921649726459898
flux1:, 0.675543478260872, 0.00910856586874895, 0.00917297729853109, 0.00922139911857052, 0.00925293206977806, 0.00926763574410874, 0.00926643688617953, 0.00925099152571472, 0.00922351760987429, 0.00918661546505324, 0.00914309131637868, 0.00909579522607645, 0.00904748034271335, 0.00900068630493399, 0.00895764669835467, 0.00892021887181535, 0.00888983403774414, 0.00886746596914119, 0.00885361719287858, 0.00884832181650089, 0.00885116380828842, 0.00886130944780795, 0.00887755619577758, 0.00889841541017708, 0.00892227480949635, 0.00894764166468699, 0.00897302617935448, 0.00899584052741007, 0.0090148671882326, 0.00903045253425195, 0.00903997206578107, 0.00904273539828275, 0.00903997206578103, 0.00903045253425194, 0.00901486718823254, 0.00899584052740999, 0.00897302617935441, 0.00894764166468692, 0.00892227480949626, 0.00889841541017701, 0.00887755619577753, 0.00886130944780793, 0.00885116380828842, 0.00884832181650091, 0.00885361719287864, 0.00886746596914129, 0.00888983403774427, 0.0089202188718155, 0.00895764669835484, 0.00900068630493417, 0.00904748034271351, 0.00909579522607661, 0.00914309131637879, 0.0091866154650533, 0.0092235176098743, 0.00925099152571471, 0.0092664368861795, 0.00926763574410867, 0.00925293206977787, 0.00922139911857021, 0.00917297729853084, 0.00910856586874851
flux1:, 0.675805927164625, 0.0089805309985251, 0.009036346714794, 0.0090764395498603, 0.00910034480283118, 0.00910847123481616, 0.00910199755104452, 0.00908273009733857, 0.00905293777490971, 0.0090151803817423, 0.00897214427207499, 0.00892649535464263, 0.0088807551175146, 0.00883720151775537, 0.00879779381741634, 0.00876411899453711, 0.00873735705342529, 0.00871826298463586, 0.00870716374346896, 0.0087039689233114, 0.00870819360839683, 0.00871899195097299, 0.00873520360112833, 0.00875542990816646, 0.00877818433101598, 0.00880211831132037, 0.00882589919425904, 0.00884714047766781, 0.0088647682128926, 0.00887921595924185, 0.0088880106161404, 0.00889054611520296, 0.00888801061614038, 0.00887921595924182, 0.00886476821289255, 0.00884714047766774, 0.00882589919425896, 0.00880211831132029, 0.0087781843310159, 0.0087554299081664, 0.00873520360112828, 0.00871899195097296, 0.00870819360839682, 0.00870396892331143, 0.00870716374346901, 0.00871826298463595, 0.0087373570534254, 0.00876411899453725, 0.0087977938174165, 0.00883720151775554, 0.00888075511751477, 0.00892649535464277, 0.0089721442720751, 0.00901518038174236, 0.00905293777490973, 0.00908273009733856, 0.00910199755104449, 0.00910847123481611, 0.00910034480283099, 0.00907643954986001, 0.00903634671479377, 0.00898053099852469
flux1:, 0.676068376068379, 0.00883346275545945, 0.00887966169381968, 0.00891075005062881, 0.00892671447271068, 0.00892831233416627, 0.00891695689100683, 0.00889457178010763, 0.00886343013780277, 0.00882599334796605, 0.00878476187436915, 0.00874214672630285, 0.00870036587718047, 0.00866136627870669, 0.00862676953284237, 0.00859783797739103, 0.00857545773943161, 0.00856013581650821, 0.00855200894471912, 0.00855086244149719, 0.00855615718964973, 0.00856706318651237, 0.00858250173771074, 0.00860121279999768, 0.00862189062354271, 0.00864338963303043, 0.00866459462335857, 0.00868337829590751, 0.00869885912035843, 0.00871160230242742, 0.00871931861857815, 0.00872150596871583, 0.00871931861857811, 0.0087116023024274, 0.00869885912035839, 0.00868337829590743, 0.00866459462335849, 0.00864338963303035, 0.00862189062354261, 0.0086012127999976, 0.00858250173771067, 0.00856706318651233, 0.00855615718964971, 0.0085508624414972, 0.00855200894471916, 0.00856013581650829, 0.00857545773943173, 0.00859783797739119, 0.00862676953284253, 0.00866136627870686, 0.00870036587718063, 0.00874214672630297, 0.00878476187436926, 0.0088259933479661, 0.00886343013780279, 0.00889457178010762, 0.00891695689100682, 0.00892831233416622, 0.00892671447271051, 0.00891075005062855, 0.00887966169381947, 0.00883346275545906
flux1:, 0.676330824972132, 0.00866860619549822, 0.00870450324300157, 0.00872623081783103, 0.00873422673990983, 0.00872958187148658, 0.00871391525174623, 0.00868922724978693, 0.00865774518497602, 0.00862177512569591, 0.00858357077525662, 0.00854522639845061, 0.00850859660211589, 0.00847524226950464, 0.00844639954733468, 0.00842296764098191, 0.00840551110479172, 0.0083942729388069, 0.00838919562626282, 0.00838994783546235, 0.00839595469025068, 0.00840642998559519, 0.00842041245869157, 0.00843682229039747, 0.00845457984287502, 0.00847278958844839, 0.00849060106963191, 0.00850619088644363, 0.0085189071311048, 0.00852948003012435, 0.00853582887024683, 0.00853756964541377, 0.00853582887024682, 0.00852948003012432, 0.00851890713110474, 0.00850619088644354, 0.00849060106963183, 0.0084727895884483, 0.00845457984287492, 0.00843682229039739, 0.0084204124586915, 0.00840642998559515, 0.00839595469025066, 0.00838994783546236, 0.00838919562626287, 0.00839427293880697, 0.00840551110479184, 0.00842296764098205, 0.00844639954733483, 0.0084752422695048, 0.00850859660211604, 0.00854522639845074, 0.00858357077525673, 0.00862177512569598, 0.00865774518497604, 0.00868922724978694, 0.00871391525174621, 0.00872958187148654, 0.00873422673990966, 0.00872623081783076, 0.00870450324300136, 0.00866860619549784
flux1:, 0.676593273875885, 0.00848739295027982, 0.00851265873174059, 0.00852499415827328, 0.00852527094733941, 0.00851488436486096, 0.00849562042065857, 0.00846951006059889, 0.00843868385031937, 0.0084052394453445, 0.00837113110028462, 0.00833808646869782, 0.00830755189872192, 0.00828066408763079, 0.00825824375345718, 0.00824080602564669, 0.00822858235368625, 0.00822154951033062, 0.00821946224708187, 0.00822188693563453, 0.00822823392789662, 0.00823778705610672, 0.00824973249745565, 0.00826320291992602, 0.00827737787480265, 0.0082916446422227, 0.00830544929111455, 0.00831730145469082, 0.00832680239972422, 0.00833486799556241, 0.00833964153423459, 0.00834086495440849, 0.00833964153423456, 0.00833486799556239, 0.00832680239972417, 0.00831730145469074, 0.00830544929111447, 0.00829164464222261, 0.00827737787480256, 0.00826320291992595, 0.0082497324974556, 0.00823778705610667, 0.00822823392789659, 0.00822188693563453, 0.0082194622470819, 0.00822154951033069, 0.00822858235368635, 0.00824080602564682, 0.00825824375345733, 0.00828066408763095, 0.00830755189872207, 0.00833808646869796, 0.00837113110028472, 0.00840523944534457, 0.00843868385031939, 0.00846951006059889, 0.00849562042065856, 0.00851488436486092, 0.00852527094733926, 0.00852499415827304, 0.00851265873174038, 0.00848739295027946
flux1:, 0.676855722779638, 0.00829143851200838, 0.00830610350706466, 0.00830933214540701, 0.0083023964107565, 0.00828695425041843, 0.00826491159594748, 0.00823828039952618, 0.00820904507570893, 0.00817904810101023, 0.0081499022658766, 0.00812293304853675, 0.00809915064976786, 0.00807924808077628, 0.00806361971497707, 0.00805239397529405, 0.00804547412306785, 0.00804258207422666, 0.00804330133105029, 0.00804711609273301, 0.00805344422607484, 0.00806166266849934, 0.00807112768329949, 0.00808120568047755, 0.00809135459082845, 0.00810126138759479, 0.0081106834643789, 0.00811847572554899, 0.00812450140853501, 0.00812986905785625, 0.00813295162736233, 0.00813361823431032, 0.00813295162736231, 0.00812986905785623, 0.00812450140853498, 0.00811847572554891, 0.00811068346437882, 0.00810126138759471, 0.00809135459082836, 0.00808120568047747, 0.00807112768329943, 0.00806166266849929, 0.00805344422607481, 0.00804711609273301, 0.00804330133105032, 0.00804258207422673, 0.00804547412306794, 0.00805239397529416, 0.0080636197149772, 0.00807924808077643, 0.00809915064976801, 0.00812293304853687, 0.0081499022658767, 0.00817904810101029, 0.00820904507570896, 0.00823828039952619, 0.00826491159594749, 0.00828695425041841, 0.00830239641075637, 0.00830933214540678, 0.00830610350706448, 0.00829143851200804
flux1:, 0.677118171683392, 0.00808252251929351, 0.00808696399527957, 0.00808166515089609, 0.00806824987451543, 0.00804858641659369, 0.00802464755161921, 0.0079983755439286, 0.00797156303670975, 0.00794575894862206, 0.00792220502866713, 0.00790180470947055, 0.00788512212264273, 0.00787240622462221, 0.00786363325979668, 0.00785856029861139, 0.00785678311000306, 0.0078577927900531, 0.00786102692526287, 0.00786591224033894, 0.00787189650325465, 0.00787846852330865, 0.00788516893259217, 0.00789160729603824, 0.00789752458051671, 0.00790290800376659, 0.00790782380854542, 0.0079114673283674, 0.00791395771286451, 0.00791658969421809, 0.0079179616628739, 0.00791806463028156, 0.00791796166287388, 0.00791658969421807, 0.00791395771286446, 0.00791146732836732, 0.00790782380854535, 0.00790290800376652, 0.00789752458051663, 0.00789160729603818, 0.0078851689325921, 0.00787846852330861, 0.00787189650325462, 0.00786591224033893, 0.00786102692526289, 0.00785779279005316, 0.00785678311000315, 0.0078585602986115, 0.0078636332597968, 0.00787240622462235, 0.00788512212264286, 0.00790180470947067, 0.00792220502866723, 0.00794575894862213, 0.00797156303670978, 0.00799837554392861, 0.00802464755161922, 0.00804858641659367, 0.00806824987451531, 0.00808166515089589, 0.0080869639952794, 0.00808252251929318
flux1:, 0.677380620587145, 0.00786255197955867, 0.00785746360480841, 0.00784447373971057, 0.00782549750891942, 0.00780255296237805, 0.00777762308186103, 0.007752530886017, 0.00772883731422491, 0.00770776918972552, 0.00769018100654111, 0.00767655034108463, 0.00766700311693934, 0.00766136231375764, 0.00765921229105574, 0.00765997069281053, 0.00766296067315903, 0.0076674775620956, 0.0076728456408486, 0.00767846204906535, 0.00768382584462544, 0.00768855142882305, 0.00769236936179578, 0.00769512995917839, 0.00769684772372897, 0.00769779500629271, 0.00769832803485063, 0.00769796162404919, 0.00769705083491743, 0.00769705755094512, 0.0076967921094635, 0.00769635614493086, 0.00769679210946348, 0.00769705755094509, 0.00769705083491739, 0.00769796162404912, 0.00769832803485056, 0.00769779500629264, 0.00769684772372889, 0.00769512995917833, 0.00769236936179572, 0.007688551428823, 0.00768382584462541, 0.00767846204906534, 0.00767284564084862, 0.00766747756209565, 0.00766296067315911, 0.00765997069281062, 0.00765921229105587, 0.00766136231375776, 0.00766700311693947, 0.00767655034108474, 0.0076901810065412, 0.00770776918972558, 0.00772883731422494, 0.00775253088601702, 0.00777762308186103, 0.00780255296237804, 0.0078254975089193, 0.00784447373971038, 0.00785746360480825, 0.00786255197955837
flux1:, 0.677643069490898, 0.0076335101970185, 0.00761985582702133, 0.00760021964842644, 0.007576738110084, 0.00755151334907942, 0.00752648094782584, 0.00750329835261154, 0.00748326203345528, 0.00746725880438283, 0.00745575310954085, 0.00744880826614348, 0.00744613634504847, 0.00744716906197652, 0.00745114097741747, 0.00745717641556744, 0.00746437255998455, 0.00747187278310586, 0.00747892600102915, 0.00748492935078427, 0.00748945262024573, 0.00749224412802531, 0.00749322146173823, 0.00749246230396171, 0.00749023236744386, 0.00748706007480188, 0.00748355835047051, 0.00747952646393199, 0.00747552327922612, 0.00747314802831156, 0.00747140146164349, 0.00747047949540127, 0.00747140146164347, 0.00747314802831154, 0.00747552327922608, 0.00747952646393192, 0.00748355835047046, 0.0074870600748018, 0.00749023236744379, 0.00749246230396164, 0.00749322146173819, 0.00749224412802526, 0.00748945262024569, 0.00748492935078426, 0.00747892600102917, 0.0074718727831059, 0.00746437255998463, 0.00745717641556753, 0.00745114097741757, 0.00744716906197664, 0.00744613634504859, 0.00744880826614359, 0.00745575310954094, 0.00746725880438288, 0.00748326203345532, 0.00750329835261157, 0.00752648094782586, 0.00755151334907941, 0.00757673811008391, 0.00760021964842625, 0.00761985582702118, 0.00763351019701821
flux1:, 0.677905518394651, 0.00739739662511713, 0.00737635136452998, 0.0073512639226056, 0.00732441639874931, 0.00729792720152729, 0.00727362847369688, 0.00725297080934928, 0.00723696159844737, 0.00722614046517037, 0.00722059166659632, 0.00721998970117018, 0.00722367139020189, 0.00723072577136328, 0.00724009245592608, 0.00725065956049024, 0.00726135365790792, 0.00727121600920998, 0.00727946123513078, 0.0072855162076074, 0.00728903815719233, 0.00728991227373192, 0.00728823262346119, 0.00728428142222224, 0.00727854256897059, 0.00727176011845201, 0.0072647588218401, 0.00725757618177329, 0.00725093323473566, 0.00724652842255193, 0.00724352504263619, 0.00724219310107134, 0.00724352504263618, 0.00724652842255192, 0.00725093323473562, 0.00725757618177323, 0.00726475882184005, 0.00727176011845195, 0.00727854256897054, 0.00728428142222219, 0.00728823262346115, 0.00728991227373187, 0.0072890381571923, 0.00728551620760738, 0.00727946123513079, 0.00727121600921001, 0.00726135365790799, 0.00725065956049033, 0.00724009245592618, 0.00723072577136338, 0.00722367139020199, 0.00721998970117027, 0.0072205916665964, 0.00722614046517043, 0.0072369615984474, 0.00725297080934931, 0.0072736284736969, 0.00729792720152729, 0.00732441639874922, 0.00735126392260543, 0.00737635136452985, 0.00739739662511688
flux1:, 0.678167967298405, 0.00715616440796699, 0.00712904737186873, 0.00709979124732042, 0.00707074599285034, 0.00704397945195536, 0.00702116819040388, 0.00700352117004524, 0.00699174073182403, 0.00698602236220749, 0.00698609120625625, 0.00699126994051766, 0.00700057001777137, 0.00701279680626662, 0.00702665888467849, 0.00704087258359147, 0.00705425449117397, 0.00706579666455097, 0.00707472131821103, 0.00708051345377012, 0.00708293113523595, 0.00708199434475178, 0.00707795666831726, 0.00707127461524112, 0.00706260925087577, 0.00705287162091825, 0.00704304530635754, 0.00703335209498439, 0.00702462714404072, 0.00701862449308427, 0.0070146378373583, 0.00701298864580548, 0.00701463783735828, 0.00701862449308426, 0.00702462714404069, 0.00703335209498433, 0.00704304530635749, 0.00705287162091819, 0.00706260925087571, 0.00707127461524107, 0.00707795666831721, 0.00708199434475173, 0.00708293113523592, 0.00708051345377012, 0.00707472131821104, 0.007065796664551, 0.00705425449117403, 0.00704087258359154, 0.00702665888467857, 0.00701279680626672, 0.00700057001777147, 0.00699126994051774, 0.00698609120625633, 0.00698602236220754, 0.00699174073182407, 0.00700352117004527, 0.0070211681904039, 0.00704397945195536, 0.00707074599285025, 0.00709979124732027, 0.0071290473718686, 0.00715616440796675
flux1:, 0.678430416202158, 0.00691166270563278, 0.00687986670783895, 0.00684774885133252, 0.00681765058517212, 0.00679152618772872, 0.00677085042140228, 0.00675656337917916, 0.00674905504816714, 0.00674818906847307, 0.00675336181889532, 0.00676358994518863, 0.00677761728693985, 0.00679403114975238, 0.00681137806441756, 0.0068282703909624, 0.00684347704338699, 0.0068559938233285, 0.00686509097757157, 0.00687033730910294, 0.00687160137392462, 0.00686903141123418, 0.00686301867393741, 0.00685415866554332, 0.00684324361770706, 0.00683129821309088, 0.0068194074915534, 0.00680791959956994, 0.00679773268858681, 0.00679061035863426, 0.00678594248077298, 0.00678407841603672, 0.00678594248077296, 0.00679061035863425, 0.00679773268858678, 0.0068079195995699, 0.00681940749155336, 0.00683129821309083, 0.00684324361770701, 0.00685415866554328, 0.00686301867393737, 0.00686903141123414, 0.00687160137392459, 0.00687033730910292, 0.00686509097757158, 0.00685599382332852, 0.00684347704338704, 0.00682827039096247, 0.00681137806441764, 0.00679403114975248, 0.00677761728693994, 0.00676358994518872, 0.00675336181889539, 0.00674818906847311, 0.00674905504816718, 0.00675656337917919, 0.00677085042140232, 0.00679152618772872, 0.00681765058517204, 0.00684774885133239, 0.00687986670783884, 0.00691166270563254
flux1:, 0.678692865105911, 0.00666558997042677, 0.00663051352049735, 0.00659680623227324, 0.00656672929560749, 0.00654206672145336, 0.00652405274095534, 0.0065133395108944, 0.0065100056560992, 0.0065136031658419, 0.00652323705073559, 0.00653766954679249, 0.00655543898337315, 0.00657498293805018, 0.00659475597325649, 0.0066133338586774, 0.00662949838180251, 0.00664229922501293, 0.0066510915701634, 0.00665554977671652, 0.00665565858362501, 0.00665168422374866, 0.00664413050596969, 0.00663369399971238, 0.00662125018544632, 0.00660788281798618, 0.00659472038901993, 0.00658217921468612, 0.00657116955522053, 0.00656341909711084, 0.00655837978204382, 0.00655640579776691, 0.00655837978204381, 0.00656341909711083, 0.00657116955522051, 0.00658217921468608, 0.00659472038901989, 0.00660788281798614, 0.00662125018544628, 0.00663369399971234, 0.00664413050596965, 0.00665168422374862, 0.00665565858362498, 0.00665554977671651, 0.0066510915701634, 0.00664229922501296, 0.00662949838180255, 0.00661333385867745, 0.00659475597325656, 0.00657498293805027, 0.00655543898337323, 0.00653766954679257, 0.00652323705073565, 0.00651360316584196, 0.00651000565609924, 0.00651333951089443, 0.00652405274095537, 0.00654206672145337, 0.00656672929560743, 0.00659680623227312, 0.00663051352049724, 0.00666558997042656
flux1:, 0.678955314009665, 0.0064194623779996, 0.00638244885245623, 0.00634833877415558, 0.00631924860215236, 0.00629674361704081, 0.0062817874068012, 0.00627473352772044, 0.00627535787065001, 0.00628292736169217, 0.00629629781929578, 0.00631403161879582, 0.00633452467299083, 0.00635613228260662, 0.00637728456743376, 0.00639658418567715, 0.00641288150831345, 0.00642532492319077, 0.0064333861381522, 0.00643686195673828, 0.00643585494860338, 0.00643073614393223, 0.00642209514632175, 0.00641069134570157, 0.00639743650223427, 0.00638342091039403, 0.00636976130775132, 0.00635688713123479, 0.00634567314012784, 0.00633776890384768, 0.00633265644993264, 0.0063306735342649, 0.00633265644993263, 0.00633776890384769, 0.00634567314012782, 0.00635688713123476, 0.00636976130775129, 0.006383420910394, 0.00639743650223424, 0.00641069134570154, 0.00642209514632171, 0.00643073614393218, 0.00643585494860335, 0.00643686195673826, 0.0064333861381522, 0.00642532492319079, 0.00641288150831348, 0.00639658418567721, 0.00637728456743383, 0.00635613228260669, 0.00633452467299091, 0.0063140316187959, 0.00629629781929584, 0.00628292736169221, 0.00627535787065005, 0.00627473352772048, 0.00628178740680124, 0.00629674361704083, 0.00631924860215231, 0.00634833877415547, 0.00638244885245614, 0.00641946237799941
flux1:, 0.679217762913418, 0.00617459904377432, 0.0061368868075141, 0.00610343474532233, 0.00607615938964009, 0.00605636842188723, 0.00604473393107073, 0.00604130850489441, 0.00604558072013752, 0.00605656388543036, 0.00607290944565446, 0.00609303477776242, 0.00611525451800729, 0.00613790515391787, 0.00615945425083054, 0.00617858804930586, 0.00619427386060008, 0.00620579628955922, 0.00621276847542729, 0.00621512101571301, 0.00621307198085955, 0.00620708185793143, 0.00619779908981804, 0.00618600935205774, 0.00617261713418576, 0.00615867153498741, 0.0061452280403582, 0.0061326801635611, 0.00612182537891338, 0.00611419845665773, 0.0061092833288277, 0.00610738293898288, 0.00610928332882769, 0.00611419845665772, 0.00612182537891336, 0.00613268016356107, 0.00614522804035817, 0.00615867153498737, 0.00617261713418572, 0.00618600935205771, 0.00619779908981801, 0.00620708185793139, 0.00621307198085952, 0.00621512101571298, 0.0062127684754273, 0.00620579628955923, 0.00619427386060012, 0.00617858804930589, 0.00615945425083059, 0.00613790515391792, 0.00611525451800737, 0.00609303477776249, 0.00607290944565452, 0.00605656388543041, 0.00604558072013757, 0.00604130850489445, 0.00604473393107077, 0.00605636842188724, 0.00607615938964003, 0.00610343474532223, 0.00613688680751402, 0.00617459904377414
flux1:, 0.679480211817171, 0.00593212299975461, 0.00589480878066004, 0.00586292186579889, 0.00583813422646744, 0.00582146742809761, 0.0058132906531232, 0.00581336106739928, 0.00582090121324776, 0.00583470565557905, 0.00585326707806857, 0.00587491086928473, 0.0058979272128563, 0.00592069083101225, 0.00594176062660152, 0.00595995417380145, 0.0059743948914087, 0.00598453238562366, 0.00599013853132828, 0.00599128316100691, 0.00598829372555144, 0.00598170341112605, 0.00597219356654606, 0.00596054295614951, 0.00594761060580909, 0.00593436361699537, 0.00592175465690193, 0.00591010044889568, 0.00590008715078234, 0.00589310525158394, 0.00588861747983425, 0.005886877252213, 0.00588861747983424, 0.00589310525158394, 0.00590008715078234, 0.00591010044889566, 0.0059217546569019, 0.00593436361699534, 0.00594761060580906, 0.00596054295614948, 0.00597219356654603, 0.00598170341112602, 0.00598829372555141, 0.00599128316100689, 0.00599013853132828, 0.00598453238562366, 0.00597439489140872, 0.00595995417380149, 0.00594176062660157, 0.00592069083101231, 0.00589792721285636, 0.00587491086928479, 0.00585326707806862, 0.0058347056555791, 0.00582090121324779, 0.00581336106739932, 0.00581329065312323, 0.00582146742809763, 0.0058381342264674, 0.0058629218657988, 0.00589480878065998, 0.00593212299975444
flux1:, 0.679742660720924, 0.00569297468063512, 0.00565699088776877, 0.00562740721743148, 0.005605617600247, 0.00559233952164548, 0.0055876370983749, 0.00559098494917827, 0.00560136578104422, 0.00561739247554277, 0.00563744388629792, 0.0056598029421997, 0.00568278618609587, 0.00570485553396481, 0.00572470555953501, 0.00574132260859998, 0.00575401507586054, 0.00576241683242195, 0.00576646775019912, 0.00576637635530506, 0.00576256985870717, 0.00575563660060873, 0.00574626685185518, 0.00573520377394902, 0.00572322943098745, 0.0057111964937494, 0.00569992263644349, 0.00568961651542232, 0.00568082792818849, 0.00567478185461947, 0.00567090259617826, 0.00566938347548611, 0.00567090259617825, 0.00567478185461947, 0.00568082792818848, 0.0056896165154223, 0.00569992263644348, 0.00571119649374937, 0.00572322943098742, 0.005735203773949, 0.00574626685185515, 0.00575563660060871, 0.00576256985870715, 0.00576637635530505, 0.00576646775019911, 0.00576241683242195, 0.00575401507586055, 0.00574132260860001, 0.00572470555953505, 0.00570485553396485, 0.00568278618609592, 0.00565980294219976, 0.00563744388629798, 0.00561739247554281, 0.00560136578104427, 0.00559098494917831, 0.00558763709837494, 0.0055923395216455, 0.00560561760024697, 0.0056274072174314, 0.0056569908877687, 0.00569297468063497
flux1:, 0.680005109624678, 0.00545793326083262, 0.00542403843425276, 0.00539732312652267, 0.00537888088324836, 0.00536911741922191, 0.00536779835443253, 0.00537413523287036, 0.00538690114658278, 0.00540456552530887, 0.00542543656576937, 0.005447799704221, 0.00547004161440501, 0.00549075135106918, 0.00550879315389386, 0.00552334866330975, 0.00553392941676214, 0.00554036309879074, 0.00554275880889579, 0.00554145744860149, 0.00553697324569846, 0.00552993188190383, 0.00552101114393988, 0.0055108951034883, 0.00550026479239571, 0.00548983511687579, 0.0054802666806101, 0.00547163903596335, 0.00546435010766496, 0.0054594468297994, 0.00545630408905563, 0.00545504887516545, 0.00545630408905563, 0.0054594468297994, 0.00546435010766496, 0.00547163903596333, 0.00548026668061009, 0.00548983511687578, 0.0055002647923957, 0.00551089510348828, 0.00552101114393985, 0.00552993188190381, 0.00553697324569843, 0.00554145744860147, 0.00554275880889578, 0.00554036309879074, 0.00553392941676215, 0.00552334866330977, 0.00550879315389389, 0.00549075135106922, 0.00547004161440506, 0.00544779970422105, 0.00542543656576942, 0.00540456552530893, 0.00538690114658281, 0.0053741352328704, 0.00536779835443258, 0.00536911741922193, 0.00537888088324832, 0.0053973231265226, 0.0054240384342527, 0.00545793326083249
flux1:, 0.680267558528431, 0.00522764078953766, 0.00519642118765733, 0.00517297188711088, 0.00515807432300041, 0.00515182436065366, 0.00515370365346538, 0.00516268591447467, 0.00517736802622727, 0.00519611457275593, 0.00521720379874248, 0.00523896346882936, 0.00525988669020308, 0.00527872033081275, 0.00529452187218691, 0.00530668394211407, 0.00531492891434964, 0.00531927846104921, 0.00532000452506207, 0.00531756874041201, 0.00531255693579333, 0.00530561446891188, 0.00529738816548572, 0.00528848499473509, 0.00527946849154386, 0.00527090165070759, 0.00526327603584931, 0.00525653125570753, 0.00525090728995502, 0.00524726905873912, 0.00524493721151513, 0.00524397040413857, 0.00524493721151513, 0.00524726905873912, 0.00525090728995501, 0.00525653125570751, 0.0052632760358493, 0.00527090165070758, 0.00527946849154385, 0.00528848499473507, 0.0052973881654857, 0.00530561446891185, 0.00531255693579331, 0.00531756874041199, 0.00532000452506206, 0.0053192784610492, 0.00531492891434964, 0.00530668394211408, 0.00529452187218694, 0.00527872033081279, 0.00525988669020313, 0.00523896346882941, 0.00521720379874252, 0.00519611457275596, 0.00517736802622731, 0.00516268591447471, 0.00515370365346542, 0.00515182436065368, 0.00515807432300039, 0.00517297188711083, 0.00519642118765727, 0.00522764078953753
flux1:, 0.680530007432184, 0.00500262466184628, 0.00497450426551686, 0.00495456364196529, 0.00494327013070936, 0.00494042034041517, 0.00494523350439035, 0.00495647562885099, 0.00497260319666538, 0.00499191430766048, 0.00501269507427562, 0.00503335007731249, 0.00505250774314104, 0.00506909443968648, 0.00508237453284614, 0.00509195714438751, 0.00509777344990559, 0.00510003069032964, 0.00509915040358021, 0.00509569864640544, 0.00509031527196893, 0.00508364812307028, 0.00507629763773651, 0.00506878105449696, 0.00506153526520401, 0.00505496594015401, 0.00504939317081432, 0.00504461535415077, 0.00504071726529094, 0.00503838581952682, 0.0050368883446193, 0.00503621708248636, 0.00503688834461929, 0.00503838581952683, 0.00504071726529094, 0.00504461535415076, 0.00504939317081431, 0.00505496594015401, 0.005061535265204, 0.00506878105449695, 0.00507629763773649, 0.00508364812307026, 0.00509031527196891, 0.00509569864640541, 0.00509915040358019, 0.00510003069032963, 0.00509777344990559, 0.00509195714438753, 0.00508237453284616, 0.00506909443968652, 0.00505250774314108, 0.00503335007731254, 0.00501269507427566, 0.00499191430766053, 0.00497260319666542, 0.00495647562885103, 0.0049452335043904, 0.00494042034041519, 0.00494327013070934, 0.00495456364196524, 0.00497450426551681, 0.00500262466184616
flux1:, 0.680792456335937, 0.00478331531508308, 0.00475857129878778, 0.004742244000534, 0.00473449331072256, 0.00473483472294521, 0.00474225254669029, 0.00475533914519177, 0.00477244806596062, 0.00479184853722548, 0.0048118692552477, 0.00483102085903042, 0.00484808895455269, 0.00486219277795632, 0.00487280818571668, 0.00487975716952704, 0.00488316907415389, 0.00488342081066633, 0.00488106440620391, 0.00487675018201746, 0.00487115284363999, 0.00486490626974881, 0.00485855208380407, 0.00485251018828776, 0.00484708836311113, 0.00484253740764867, 0.00483901202981605, 0.0048361766446067, 0.00483397133411464, 0.00483291604477138, 0.00483223073369035, 0.0048318465796551, 0.00483223073369035, 0.00483291604477139, 0.00483397133411465, 0.00483617664460669, 0.00483901202981605, 0.00484253740764867, 0.00484708836311112, 0.00485251018828775, 0.00485855208380406, 0.00486490626974879, 0.00487115284363997, 0.00487675018201745, 0.00488106440620389, 0.00488342081066632, 0.00488316907415388, 0.00487975716952705, 0.0048728081857167, 0.00486219277795634, 0.00484808895455272, 0.00483102085903045, 0.00481186925524774, 0.00479184853722552, 0.00477244806596066, 0.00475533914519181, 0.00474225254669033, 0.00473483472294524, 0.00473449331072255, 0.00474224400053395, 0.00475857129878774, 0.00478331531508296
flux1:, 0.681054905239691, 0.0045700577909971, 0.00454883873248861, 0.0045361105254314, 0.00453173966354509, 0.00453498499001221, 0.00454462819114535, 0.00455912500555492, 0.00457676441281382, 0.00459582317691785, 0.00461470407188999, 0.004632048030235, 0.00464681326138903, 0.00465831782190941, 0.00466624578203219, 0.00467062056702119, 0.00467175184164725, 0.00467016414450778, 0.00466651621125154, 0.00466151955482669, 0.00465586357435983, 0.00465015271126737, 0.00464486018778588, 0.00464030544662594, 0.00463667048385611, 0.00463406039946989, 0.0046324778053146, 0.00463146748167211, 0.00463084177195583, 0.00463097051969329, 0.00463103640591764, 0.00463091771912048, 0.00463103640591764, 0.0046309705196933, 0.00463084177195584, 0.00463146748167211, 0.0046324778053146, 0.00463406039946989, 0.0046366704838561, 0.00464030544662594, 0.00464486018778587, 0.00465015271126735, 0.00465586357435981, 0.00466151955482666, 0.00466651621125152, 0.00467016414450775, 0.00467175184164725, 0.00467062056702119, 0.0046662457820322, 0.00465831782190943, 0.00464681326138906, 0.00463204803023503, 0.00461470407189002, 0.00459582317691789, 0.00457676441281386, 0.00455912500555497, 0.0045446281911454, 0.00453498499001225, 0.00453173966354509, 0.00453611052543136, 0.00454883873248857, 0.004570057790997
flux1:, 0.681317354143444, 0.0043631175502582, 0.00434546220097598, 0.0043362195313733, 0.00433498284123646, 0.00434078384275418, 0.00435223751122969, 0.00436770190502721, 0.00438543992475816, 0.00440377060671969, 0.00442119897333313, 0.00443651576455936, 0.00444886144458583, 0.00445775242987736, 0.00446307111823517, 0.00446502456979951, 0.00446407921827858, 0.00446088050241608, 0.00445616669659395, 0.00445068552481082, 0.00444512057810531, 0.00444003258957365, 0.00443581942109997, 0.00443270077678521, 0.00443074098195216, 0.00442991401905128, 0.00443008939413442, 0.00443071216093296, 0.00443148882708042, 0.00443266048902901, 0.00443338578898914, 0.00443350044247413, 0.00443338578898914, 0.00443266048902902, 0.00443148882708043, 0.00443071216093297, 0.00443008939413443, 0.00442991401905128, 0.00443074098195215, 0.00443270077678521, 0.00443581942109995, 0.00444003258957363, 0.00444512057810529, 0.0044506855248108, 0.00445616669659393, 0.00446088050241607, 0.00446407921827857, 0.00446502456979951, 0.00446307111823517, 0.00445775242987738, 0.00444886144458586, 0.00443651576455939, 0.00442119897333316, 0.00440377060671972, 0.00438543992475821, 0.00436770190502725, 0.00435223751122973, 0.00434078384275421, 0.00433498284123646, 0.00433621953137326, 0.00434546220097595, 0.00436311755025811
flux1:, 0.681579803047197, 0.00416268230261741, 0.00414853746245074, 0.00414258628589653, 0.00414417400352416, 0.00415213850168908, 0.00416496635226012, 0.00418095773671285, 0.00419838725985903, 0.00421564878485237, 0.004231374289716, 0.00424451937214415, 0.00425441128009944, 0.00426075892126848, 0.00426362781454396, 0.00426338597144544, 0.00426062889258252, 0.00425609300460432, 0.00425056688759419, 0.00424480862888304, 0.00423947583369146, 0.00423507269197343, 0.00423191715178824, 0.00423013308094546, 0.00422967897691481, 0.00423041633301096, 0.00423210468253373, 0.00423411320008081, 0.00423606785166138, 0.00423810543642781, 0.00423937589725622, 0.00423968413451501, 0.00423937589725622, 0.00423810543642782, 0.00423606785166139, 0.00423411320008081, 0.00423210468253374, 0.00423041633301097, 0.00422967897691481, 0.00423013308094546, 0.00423191715178823, 0.0042350726919734, 0.00423947583369143, 0.00424480862888301, 0.00425056688759417, 0.00425609300460431, 0.00426062889258251, 0.00426338597144544, 0.00426362781454396, 0.0042607589212685, 0.00425441128009946, 0.00424451937214418, 0.00423137428971604, 0.0042156487848524, 0.00419838725985907, 0.00418095773671289, 0.00416496635226016, 0.00415213850168911, 0.00414417400352416, 0.00414258628589649, 0.00414853746245072, 0.00416268230261733
flux1:, 0.68184225195095, 0.00396886237768525, 0.0039580991450391, 0.00395518243545174, 0.00395923828761482, 0.00396894661151417, 0.00398270506156328, 0.00399879551304087, 0.00401554048217665, 0.00403143846511384, 0.00404526943641729, 0.00405616463010233, 0.00406363807000944, 0.00406758082167384, 0.00406822223297909, 0.00406606513044273, 0.0040618037444161, 0.00405623386866407, 0.00405016440646627, 0.00404433813315043, 0.00403936748896247, 0.00403568897097518, 0.00403353826309063, 0.00403294983855199, 0.00403379090743621, 0.00403583180777605, 0.00403874783740929, 0.00404185847857704, 0.00404473630267725, 0.00404743997201434, 0.00404912714665402, 0.00404958441343712, 0.00404912714665402, 0.00404743997201435, 0.00404473630267726, 0.00404185847857705, 0.00403874783740931, 0.00403583180777606, 0.00403379090743621, 0.00403294983855199, 0.00403353826309062, 0.00403568897097516, 0.00403936748896246, 0.00404433813315041, 0.00405016440646625, 0.00405623386866405, 0.00406180374441608, 0.00406606513044273, 0.0040682222329791, 0.00406758082167386, 0.00406363807000946, 0.00405616463010235, 0.00404526943641733, 0.00403143846511388, 0.00401554048217669, 0.0039987955130409, 0.00398270506156332, 0.0039689466115142, 0.00395923828761481, 0.00395518243545171, 0.00395809914503908, 0.00396886237768517
flux1:, 0.682104700854704, 0.00378169221883982, 0.00377412048482512, 0.00377393427509393, 0.0037800719694041, 0.00379109270186988, 0.00380534468104655, 0.00382112972387691, 0.0038368519996804, 0.00385114109047257, 0.00386294208410342, 0.00387156848040329, 0.00387671703883114, 0.00387844703957795, 0.00387712942434263, 0.00387337358674891, 0.00386794094686254, 0.00386165474117373, 0.00385531472343752, 0.0038496238592432, 0.00384513190593634, 0.00384219846258429, 0.00384097663143663, 0.00384141988184377, 0.00384332040904929, 0.00384638017137093, 0.00385021711687784, 0.00385412804684341, 0.00385765967950221, 0.00386081909185658, 0.00386278818560377, 0.00386334781550027, 0.00386278818560377, 0.00386081909185659, 0.00385765967950222, 0.00385412804684342, 0.00385021711687786, 0.00384638017137094, 0.00384332040904929, 0.00384141988184377, 0.00384097663143663, 0.00384219846258428, 0.00384513190593632, 0.00384962385924318, 0.0038553147234375, 0.00386165474117371, 0.00386794094686253, 0.0038733735867489, 0.00387712942434262, 0.00387844703957796, 0.00387671703883115, 0.00387156848040331, 0.00386294208410345, 0.0038511410904726, 0.00383685199968044, 0.00382112972387695, 0.00380534468104659, 0.00379109270186991, 0.0037800719694041, 0.00377393427509391, 0.00377412048482511, 0.00378169221883975
flux1:, 0.682367149758457, 0.00360113500901657, 0.00359651644852762, 0.00359872450656079, 0.0036065430714859, 0.00361844792663662, 0.00363277615379933, 0.00364788538586681, 0.00366229185293672, 0.00367477871792191, 0.00368446909386408, 0.00369086130295693, 0.0036938272028135, 0.00369357750049985, 0.00369060059072122, 0.00368558330222753, 0.00367932281941475, 0.00367263889166676, 0.00366629432931049, 0.00366092990720409, 0.00365701746962879, 0.00365483271394345, 0.00365444773727109, 0.00365574481805597, 0.00365845826752464, 0.00366224473005203, 0.00366669150613098, 0.0036710991666667, 0.00367501517807442, 0.00367842075634863, 0.00368053779335263, 0.00368115346125339, 0.00368053779335263, 0.00367842075634864, 0.00367501517807443, 0.00367109916666671, 0.00366669150613099, 0.00366224473005204, 0.00365845826752465, 0.00365574481805598, 0.00365444773727109, 0.00365483271394344, 0.00365701746962878, 0.00366092990720407, 0.00366629432931047, 0.00367263889166675, 0.00367932281941473, 0.00368558330222752, 0.00369060059072121, 0.00369357750049986, 0.00369382720281352, 0.00369086130295695, 0.0036844690938641, 0.00367477871792194, 0.00366229185293675, 0.00364788538586684, 0.00363277615379937, 0.00361844792663665, 0.00360654307148591, 0.00359872450656077, 0.0035965164485276, 0.0036011350090165
flux1:, 0.68262959866221, 0.00342709143420463, 0.00342515139302616, 0.00342939870213629, 0.00343849661749664, 0.00345087418222622, 0.00346489347019825, 0.00347900046598056, 0.00349184973856803, 0.00350239601634054, 0.00350994888842512, 0.00351419005139335, 0.00351515561961282, 0.00351318878503902, 0.00350887028301493, 0.00350293546438678, 0.00349618714923762, 0.00348941282792063, 0.00348331329923287, 0.00347844772441133, 0.00347519765493817, 0.00347375031786033, 0.00347410015776826, 0.00347606903508039, 0.00347935059514683, 0.00348357850578573, 0.00348833475802649, 0.003492948357033, 0.00349699199991739, 0.00350044485059488, 0.00350258298637607, 0.00350321087029402, 0.00350258298637607, 0.00350044485059489, 0.00349699199991741, 0.00349294835703301, 0.0034883347580265, 0.00348357850578574, 0.00347935059514684, 0.00347606903508039, 0.00347410015776825, 0.00347375031786032, 0.00347519765493815, 0.00347844772441131, 0.00348331329923284, 0.00348941282792061, 0.0034961871492376, 0.00350293546438677, 0.00350887028301493, 0.00351318878503902, 0.00351515561961283, 0.00351419005139337, 0.00350994888842513, 0.00350239601634056, 0.00349184973856807, 0.0034790004659806, 0.00346489347019829, 0.00345087418222626, 0.00343849661749665, 0.00342939870213628, 0.00342515139302615, 0.00342709143420456
flux1:, 0.682892047565963, 0.00325941243288412, 0.00325985105137195, 0.00326577618443165, 0.00327576414581527, 0.00328823210611216, 0.00330160013099987, 0.00331443092359994, 0.00332553887205349, 0.00333406329863257, 0.003339504077497, 0.0033417209306316, 0.00334090056740254, 0.0033374982038287, 0.00333216166956631, 0.00332564711662014, 0.0033187351991724, 0.00331215553829315, 0.00330652547387985, 0.00330230680071346, 0.00329978171740895, 0.00329904703359102, 0.00330002455675439, 0.00330248705731835, 0.00330610415558964, 0.00331050727863084, 0.00331529607227823, 0.00331984981286143, 0.00332378779392751, 0.00332710808780324, 0.00332915294504562, 0.003329753554072, 0.00332915294504562, 0.00332710808780325, 0.00332378779392752, 0.00331984981286144, 0.00331529607227824, 0.00331050727863085, 0.00330610415558964, 0.00330248705731836, 0.00330002455675439, 0.00329904703359101, 0.00329978171740894, 0.00330230680071344, 0.00330652547387983, 0.00331215553829313, 0.00331873519917238, 0.00332564711662013, 0.0033321616695663, 0.0033374982038287, 0.00334090056740255, 0.00334172093063161, 0.00333950407749702, 0.00333406329863259, 0.00332553887205353, 0.00331443092359997, 0.00330160013099991, 0.0032882321061122, 0.00327576414581527, 0.00326577618443164, 0.00325985105137194, 0.00325941243288406
flux1:, 0.683154496469717, 0.0030979147466638, 0.00310041746980442, 0.003107663791639, 0.00311817583802972, 0.00313039123904449, 0.0031428171792425, 0.00315415662740756, 0.0031633999807878, 0.00316987893740136, 0.00317328276204054, 0.00317364012788785, 0.00317127225848751, 0.00316672501092873, 0.00316068867478928, 0.00315391451126672, 0.00314713639648531, 0.00314100445401945, 0.00313603545239442, 0.00313258228925239, 0.00313082241682838, 0.00313076301645538, 0.00313225981094649, 0.00313504800800987, 0.00313878870839821, 0.00314312951378802, 0.00314770749231942, 0.00315197036199478, 0.00315560146608329, 0.00315863514261496, 0.00316048907914871, 0.00316102871593164, 0.00316048907914871, 0.00315863514261497, 0.0031556014660833, 0.00315197036199479, 0.00314770749231944, 0.00314312951378804, 0.00313878870839822, 0.00313504800800988, 0.00313225981094649, 0.00313076301645537, 0.00313082241682837, 0.00313258228925237, 0.00313603545239441, 0.00314100445401943, 0.0031471363964853, 0.00315391451126671, 0.00316068867478927, 0.00316672501092873, 0.00317127225848752, 0.00317364012788786, 0.00317328276204056, 0.00316987893740138, 0.00316339998078784, 0.0031541566274076, 0.00314281717924255, 0.00313039123904452, 0.00311817583802973, 0.00310766379163899, 0.00310041746980441, 0.00309791474666375
flux1:, 0.68341694537347, 0.00294239740112928, 0.0029466447923369, 0.00295487027033329, 0.00296557293129573, 0.00297724002643228, 0.00298849055495982, 0.00299818604094173, 0.00300550350934338, 0.00300996946832503, 0.00301145706412981, 0.00301015139392359, 0.00300649013113288, 0.00300108803455892, 0.00299465448420164, 0.00298791287829287, 0.00298152956942323, 0.00297605815164756, 0.00297190255172469, 0.00296929982679002, 0.00296832115494176, 0.00296888763650776, 0.00297079684543712, 0.00297375783860046, 0.0029774371161992, 0.00298151399303087, 0.00298567890878896, 0.00298946190935307, 0.00299262335448771, 0.00299524704768894, 0.00299683228769902, 0.00299728412120868, 0.00299683228769902, 0.00299524704768895, 0.00299262335448773, 0.00298946190935309, 0.00298567890878897, 0.00298151399303088, 0.00297743711619921, 0.00297375783860046, 0.00297079684543712, 0.00296888763650776, 0.00296832115494175, 0.00296929982679, 0.00297190255172468, 0.00297605815164754, 0.00298152956942321, 0.00298791287829285, 0.00299465448420163, 0.00300108803455892, 0.00300649013113289, 0.0030101513939236, 0.00301145706412983, 0.00300996946832505, 0.0030055035093434, 0.00299818604094176, 0.00298849055495986, 0.00297724002643231, 0.00296557293129574, 0.00295487027033328, 0.00294664479233689, 0.00294239740112923
flux1:, 0.683679394277223, 0.00279265702801613, 0.00279833361431101, 0.00280721892657663, 0.00281781805362279, 0.00282869339849701, 0.0028385956932045, 0.00284655784277811, 0.00285194849502783, 0.00285448615967964, 0.00285421799183598, 0.00285146990990964, 0.00284677646301324, 0.00284079974903468, 0.00283424668642792, 0.0028277930903862, 0.00282202138656201, 0.00281737659189918, 0.00281414264219131, 0.00281243855546216, 0.00281223160641566, 0.00281336303370134, 0.00281558138999201, 0.00281858059965856, 0.0028220445520603, 0.00282569655028666, 0.0028292921294198, 0.00283245288301299, 0.00283502433127333, 0.00283714845072183, 0.00283840903284286, 0.00283875376481962, 0.00283840903284287, 0.00283714845072184, 0.00283502433127334, 0.002832452883013, 0.00282929212941982, 0.00282569655028667, 0.00282204455206031, 0.00281858059965856, 0.00281558138999201, 0.00281336303370134, 0.00281223160641565, 0.00281243855546214, 0.00281414264219129, 0.00281737659189916, 0.00282202138656199, 0.00282779309038619, 0.00283424668642791, 0.00284079974903468, 0.00284677646301325, 0.00285146990990965, 0.00285421799183599, 0.00285448615967966, 0.00285194849502786, 0.00284655784277814, 0.00283859569320453, 0.00282869339849703, 0.0028178180536228, 0.00280721892657662, 0.002798333614311, 0.00279265702801608
flux1:, 0.683941843180977, 0.00264850019480917, 0.0026553019833098, 0.00266455662368608, 0.00267480167343151, 0.00268469630598026, 0.00269313799489626, 0.00269933841266895, 0.00270285737639852, 0.00270359765218306, 0.00270176657729504, 0.00269781268956901, 0.00269234683348215, 0.0026860575511463, 0.00267963000648855, 0.00267367632531019, 0.00266868320567034, 0.0026649801735594, 0.00266272918432907, 0.00266193370141662, 0.00266246322208424, 0.00266408781328749, 0.00266651709164467, 0.0026694402309278, 0.00267256833759832, 0.00267567750387699, 0.00267859567456627, 0.00268104040765163, 0.00268294561654436, 0.00268451556420036, 0.00268541809077185, 0.00268564420974176, 0.00268541809077186, 0.00268451556420037, 0.00268294561654437, 0.00268104040765164, 0.00267859567456628, 0.002675677503877, 0.00267256833759832, 0.00266944023092781, 0.00266651709164467, 0.00266408781328748, 0.00266246322208423, 0.0026619337014166, 0.00266272918432904, 0.00266498017355938, 0.00266868320567033, 0.00267367632531018, 0.00267963000648854, 0.00268605755114629, 0.00269234683348215, 0.00269781268956902, 0.00270176657729506, 0.00270359765218309, 0.00270285737639855, 0.00269933841266898, 0.0026931379948963, 0.00268469630598029, 0.00267480167343151, 0.00266455662368606, 0.0026553019833098, 0.00264850019480912
flux1:, 0.68420429208473, 0.002509751534245, 0.00251739187735854, 0.00252675807126183, 0.00253644379136356, 0.0025452225786471, 0.00255214881684684, 0.00255661513112217, 0.00255836698717978, 0.00255747921327147, 0.00255430209559539, 0.0025493865480302, 0.00254339864250377, 0.00253703357444027, 0.00253093803949727, 0.00252564816511402, 0.00252154776503274, 0.00251884900206415, 0.00251759481864015, 0.00251768001124165, 0.00251888586300336, 0.00252092211489666, 0.00252347021524928, 0.00252622412617311, 0.0025289297161151, 0.00253142115835199, 0.00253360175263356, 0.00253528474476686, 0.00253649092326017, 0.0025374864907408, 0.00253801970443747, 0.00253812333568205, 0.00253801970443747, 0.00253748649074081, 0.00253649092326018, 0.00253528474476687, 0.00253360175263358, 0.002531421158352, 0.0025289297161151, 0.00252622412617311, 0.00252347021524927, 0.00252092211489666, 0.00251888586300335, 0.00251768001124164, 0.00251759481864013, 0.00251884900206413, 0.00252154776503272, 0.00252564816511401, 0.00253093803949726, 0.00253703357444027, 0.00254339864250377, 0.00254938654803021, 0.0025543020955954, 0.00255747921327149, 0.00255836698717981, 0.0025566151311222, 0.00255214881684687, 0.00254522257864712, 0.00253644379136357, 0.00252675807126182, 0.00251739187735854, 0.00250975153424496
flux1:, 0.684466740988483, 0.00237625729018258, 0.00238447092539431, 0.00239372536359262, 0.00240269105977991, 0.00241026954070896, 0.00241567767080481, 0.00241848643013815, 0.00241861689898603, 0.00241629995995524, 0.00241200886424992, 0.00240637523082942, 0.00240009931849488, 0.00239386465881744, 0.00238826553895471, 0.00238375358360757, 0.00238060703799886, 0.00237892354858018, 0.0023786345389638, 0.00237953694531482, 0.00238133635821653, 0.00238369477627515, 0.00238627662056767, 0.00238878916956711, 0.00239101830298949, 0.00239285819368029, 0.00239428632826267, 0.00239520701508339, 0.00239572204582405, 0.00239615511589625, 0.0023963283819853, 0.00239631275993796, 0.0023963283819853, 0.00239615511589626, 0.00239572204582406, 0.0023952070150834, 0.00239428632826269, 0.0023928581936803, 0.0023910183029895, 0.00238878916956712, 0.00238627662056767, 0.00238369477627515, 0.00238133635821652, 0.0023795369453148, 0.00237863453896379, 0.00237892354858016, 0.00238060703799884, 0.00238375358360756, 0.0023882655389547, 0.00239386465881744, 0.00240009931849488, 0.00240637523082943, 0.00241200886424994, 0.00241629995995526, 0.00241861689898606, 0.00241848643013818, 0.00241567767080484, 0.00241026954070899, 0.00240269105977991, 0.00239372536359262, 0.0023844709253943, 0.00237625729018255
flux1:, 0.684729189892236, 0.00224788471832619, 0.00225643002454706, 0.00226538364649523, 0.00227351043209785, 0.00227984969661865, 0.00228378213402835, 0.00228505025438013, 0.00228373688757073, 0.00228020989172929, 0.002275043477782, 0.00226892751489703, 0.00226257592983518, 0.0022566440437015, 0.00225166264038494, 0.00224799398576605, 0.00224581218142351, 0.00224510739619509, 0.00224571092589517, 0.00224733591191288, 0.00224962711645712, 0.00225221261531009, 0.0022547509839312, 0.00225697020657734, 0.00225869921673715, 0.00225989102204018, 0.00226059246425061, 0.00226079049473699, 0.002260658289938, 0.00226056905263634, 0.00226040988214083, 0.00226028449156344, 0.00226040988214083, 0.00226056905263635, 0.00226065828993801, 0.002260790494737, 0.00226059246425062, 0.00225989102204019, 0.00225869921673716, 0.00225697020657735, 0.0022547509839312, 0.00225221261531008, 0.00224962711645711, 0.00224733591191286, 0.00224571092589515, 0.00224510739619507, 0.0022458121814235, 0.00224799398576604, 0.00225166264038493, 0.0022566440437015, 0.00226257592983518, 0.00226892751489703, 0.00227504347778201, 0.00228020989172931, 0.00228373688757075, 0.00228505025438016, 0.00228378213402838, 0.00227984969661867, 0.00227351043209786, 0.00226538364649523, 0.00225643002454706, 0.00224788471832615
flux1:, 0.68499163879599, 0.00212451842255039, 0.00213317815966237, 0.00214167441955487, 0.00214888102042689, 0.00215398130115025, 0.0021565173795548, 0.00215639288968134, 0.00215383547934892, 0.00214932863911996, 0.0021435242803673, 0.00213714793200933, 0.00213090765239909, 0.00212541600020072, 0.00212113196950376, 0.00211832696447432, 0.00211707595542379, 0.00211727217246811, 0.00211866128477473, 0.00212088916750372, 0.0021235562434614, 0.00212627116005411, 0.00212869752655148, 0.00213059019648367, 0.00213182216982291, 0.00213240146053589, 0.00213243637940162, 0.00213198503196176, 0.00213127939126268, 0.00213073136786734, 0.00213028217143187, 0.00213006162277746, 0.00213028217143187, 0.00213073136786735, 0.00213127939126269, 0.00213198503196177, 0.00213243637940163, 0.0021324014605359, 0.00213182216982291, 0.00213059019648367, 0.00212869752655148, 0.00212627116005411, 0.00212355624346139, 0.00212088916750371, 0.00211866128477472, 0.00211727217246809, 0.00211707595542378, 0.00211832696447431, 0.00212113196950375, 0.00212541600020072, 0.00213090765239909, 0.00213714793200933, 0.00214352428036731, 0.00214932863911997, 0.00215383547934894, 0.00215639288968136, 0.00215651737955483, 0.00215398130115027, 0.00214888102042689, 0.00214167441955487, 0.00213317815966236, 0.00212451842255036
flux1:, 0.685254087699743, 0.00200605505182631, 0.00201463602535024, 0.00202254820513904, 0.00202878597755104, 0.00203267966747687, 0.00203392717105904, 0.00203257994969406, 0.00202899127131261, 0.00202373748178991, 0.00201752445245501, 0.0020110912775036, 0.00200512201265639, 0.00200017405502605, 0.00199662900560635, 0.00199466885761709, 0.00199427741483484, 0.00199526420212122, 0.00199730598190978, 0.00199999947238244, 0.00200291809221295, 0.00200566563921277, 0.00200792099525784, 0.00200947077165211, 0.00201023126431527, 0.00201025951708218, 0.00200971509312575, 0.00200871353833933, 0.0020075309578267, 0.00200660519275619, 0.00200591949898946, 0.00200562221876456, 0.00200591949898946, 0.0020066051927562, 0.00200753095782671, 0.00200871353833933, 0.00200971509312576, 0.00201025951708219, 0.00201023126431527, 0.00200947077165212, 0.00200792099525784, 0.00200566563921277, 0.00200291809221294, 0.00199999947238244, 0.00199730598190977, 0.00199526420212121, 0.00199427741483483, 0.00199466885761708, 0.00199662900560635, 0.00200017405502605, 0.00200512201265639, 0.0020110912775036, 0.00201752445245502, 0.00202373748178992, 0.00202899127131263, 0.00203257994969409, 0.00203392717105907, 0.00203267966747689, 0.00202878597755104, 0.00202254820513903, 0.00201463602535024, 0.00200605505182628
flux1:, 0.685516536603496, 0.00189239779054586, 0.00190072996662821, 0.00190795813161274, 0.00191320593319647, 0.00191595068155109, 0.00191603769038074, 0.00191365075564861, 0.00190924809866204, 0.00190347552713147, 0.00189706940040753, 0.00189076137687146, 0.00188519515202755, 0.0018808628188415, 0.00187806547878564, 0.00187689965465947, 0.00187726820273662, 0.00187891200835641, 0.00188145692834229, 0.00188446929948067, 0.00188751292380704, 0.00189020082397033, 0.00189223643311888, 0.00189344171905329, 0.00189377401343142, 0.00189333183788111, 0.00189231424730362, 0.00189087919432437, 0.00188933112443408, 0.00188811994562205, 0.00188725834437005, 0.0018869051706995, 0.00188725834437005, 0.00188811994562206, 0.00188933112443409, 0.00189087919432438, 0.00189231424730363, 0.00189333183788112, 0.00189377401343143, 0.0018934417190533, 0.00189223643311888, 0.00189020082397033, 0.00188751292380703, 0.00188446929948066, 0.00188145692834227, 0.00187891200835639, 0.00187726820273661, 0.00187689965465946, 0.00187806547878563, 0.0018808628188415, 0.00188519515202755, 0.00189076137687147, 0.00189706940040754, 0.00190347552713149, 0.00190924809866206, 0.00191365075564863, 0.00191603769038076, 0.00191595068155111, 0.00191320593319648, 0.00190795813161274, 0.00190072996662821, 0.00189239779054584
flux1:, 0.685778985507249, 0.00178345178781254, 0.00179138735721866, 0.00179785547641338, 0.00180211491764558, 0.00180378731291272, 0.00180285482367193, 0.00179961655831103, 0.00179461431709149, 0.00178854013476143, 0.00178213835802768, 0.00177611385048775, 0.00177105569391943, 0.00176738285252728, 0.00176531509810053, 0.00176486942559807, 0.00176587950732565, 0.0017680336256051, 0.001770925089076, 0.00177410840321336, 0.00177715442859031, 0.00177969842707486, 0.00178147641483534, 0.00178234803938637, 0.00178230823470994, 0.00178148846053257, 0.00178011475346242, 0.0017783720245313, 0.00177657708318511, 0.00177517783940299, 0.00177420391565466, 0.00177381669116577, 0.00177420391565466, 0.00177517783940299, 0.00177657708318512, 0.0017783720245313, 0.00178011475346242, 0.00178148846053258, 0.00178230823470994, 0.00178234803938638, 0.00178147641483534, 0.00177969842707486, 0.0017771544285903, 0.00177410840321335, 0.00177092508907599, 0.00176803362560509, 0.00176587950732564, 0.00176486942559807, 0.00176531509810052, 0.00176738285252727, 0.00177105569391943, 0.00177611385048775, 0.00178213835802768, 0.00178854013476145, 0.00179461431709151, 0.00179961655831105, 0.00180285482367195, 0.00180378731291274, 0.00180211491764559, 0.00179785547641337, 0.00179138735721866, 0.00178345178781252
flux1:, 0.686041434411003, 0.00167912119201556, 0.00168653395525385, 0.00169218754960854, 0.00169547897226041, 0.00169616912959266, 0.001694364721809, 0.00169046223520768, 0.00168506566754867, 0.00167889091262151, 0.00167266941025996, 0.00166706199938987, 0.00166259127636171, 0.00165959759928583, 0.00165822062495795, 0.00165840528963194, 0.00165992871426965, 0.00166244277719934, 0.00166552609428104, 0.00166873884525346, 0.00167167421865414, 0.0016740011757495, 0.00167549485889776, 0.00167605368101633, 0.00167570588806368, 0.00167460691502685, 0.00167299727243954, 0.00167107381426486, 0.00166915042889597, 0.001667659586483, 0.00166663609361923, 0.00166623634190932, 0.00166663609361923, 0.001667659586483, 0.00166915042889597, 0.00167107381426487, 0.00167299727243954, 0.00167460691502686, 0.00167570588806369, 0.00167605368101633, 0.00167549485889776, 0.0016740011757495, 0.00167167421865414, 0.00166873884525346, 0.00166552609428103, 0.00166244277719933, 0.00165992871426964, 0.00165840528963194, 0.00165822062495794, 0.00165959759928583, 0.0016625912763617, 0.00166706199938987, 0.00167266941025997, 0.00167889091262152, 0.00168506566754868, 0.0016904622352077, 0.00169436472180902, 0.00169616912959268, 0.00169547897226042, 0.00169218754960854, 0.00168653395525385, 0.00167912119201554
flux1:, 0.686303883314756, 0.00157930791987299, 0.00158609317199513, 0.0015908976459349, 0.00159325696453144, 0.00159306413267361, 0.00159053676722331, 0.00158615043950139, 0.00158055057890791, 0.00157445605900647, 0.00156856667464039, 0.00156348455124915, 0.00155965653262226, 0.00155734124282647, 0.0015566012573178, 0.0015573180133965, 0.00155922497789338, 0.00156195327425176, 0.00156508343175549, 0.0015681970613108, 0.00157092295583914, 0.0015729732736354, 0.00157416715194047, 0.0015744416744419, 0.00157385354826896, 0.00157257330541854, 0.00157084408966863, 0.00156886085643964, 0.00156692073915803, 0.0015654286644552, 0.0015644141488021, 0.00156402190799649, 0.0015644141488021, 0.0015654286644552, 0.00156692073915804, 0.00156886085643965, 0.00157084408966864, 0.00157257330541854, 0.00157385354826897, 0.0015744416744419, 0.00157416715194047, 0.0015729732736354, 0.00157092295583913, 0.00156819706131079, 0.00156508343175548, 0.00156195327425176, 0.00155922497789337, 0.00155731801339649, 0.00155660125731779, 0.00155734124282646, 0.00155965653262226, 0.00156348455124915, 0.00156856667464039, 0.00157445605900648, 0.00158055057890793, 0.00158615043950141, 0.00159053676722333, 0.00159306413267362, 0.00159325696453145, 0.0015908976459349, 0.00158609317199513, 0.00157930791987297
flux1:, 0.686566332218509, 0.00148391182496003, 0.00148998670492818, 0.00149392630638688, 0.00149540265125533, 0.00149443177851315, 0.00149132766972885, 0.00148662681510171, 0.00148099645844605, 0.0014751395831096, 0.00146970820508787, 0.00146523391179521, 0.00146208129097607, 0.0014604264277229, 0.00146025945589677, 0.00146140758420388, 0.00146357327770162, 0.0014663814171902, 0.00146942919844429, 0.0014723331134523, 0.00147476838819489, 0.00147649760911666, 0.00147738698091195, 0.00147741105666293, 0.00147664985578903, 0.00147528064000847, 0.00147353855841258, 0.00147160459868694, 0.00146974736214888, 0.00146833403732868, 0.00146738007456957, 0.00146701294359867, 0.00146738007456957, 0.00146833403732869, 0.00146974736214889, 0.00147160459868694, 0.00147353855841258, 0.00147528064000848, 0.00147664985578903, 0.00147741105666293, 0.00147738698091195, 0.00147649760911666, 0.00147476838819489, 0.0014723331134523, 0.00146942919844429, 0.00146638141719019, 0.00146357327770162, 0.00146140758420388, 0.00146025945589676, 0.00146042642772289, 0.00146208129097607, 0.00146523391179522, 0.00146970820508788, 0.00147513958310961, 0.00148099645844606, 0.00148662681510173, 0.00149132766972887, 0.00149443177851317, 0.00149540265125533, 0.00149392630638688, 0.00148998670492818, 0.00148391182496001
flux1:, 0.686828781122262, 0.00139283163710913, 0.00139813572176817, 0.00140121290631022, 0.0014018668582226, 0.00140022593492898, 0.00139668534733897, 0.00139182488047205, 0.00138631556031855, 0.0013808280268259, 0.00137595332016421, 0.0013721437499736, 0.00136967799211532, 0.00136865104902928, 0.00136898665782871, 0.00137046746067703, 0.00137277692499294, 0.0013755466184492, 0.00137840286080434, 0.00138100777412687, 0.00138309109257216, 0.00138447060782427, 0.00138506081710595, 0.00138487152374434, 0.00138400083266504, 0.00138262520943139, 0.00138096280023401, 0.00137917076151881, 0.00137747987133252, 0.00137621170035087, 0.00137536084492722, 0.00137503327747795, 0.00137536084492722, 0.00137621170035087, 0.00137747987133252, 0.00137917076151882, 0.00138096280023402, 0.0013826252094314, 0.00138400083266504, 0.00138487152374434, 0.00138506081710595, 0.00138447060782427, 0.00138309109257216, 0.00138100777412687, 0.00137840286080433, 0.00137554661844919, 0.00137277692499293, 0.00137046746067702, 0.0013689866578287, 0.00136865104902927, 0.00136967799211531, 0.0013721437499736, 0.00137595332016421, 0.00138082802682591, 0.00138631556031856, 0.00139182488047207, 0.00139668534733899, 0.001400225934929, 0.0014018668582226, 0.00140121290631021, 0.00139813572176817, 0.00139283163710911
flux1:, 0.687091230026016, 0.00130596596623057, 0.00131046177218017, 0.00131269664939081, 0.00131259877862937, 0.00131039671790475, 0.00130655150649291, 0.00130166948975049, 0.00129640936463254, 0.00129139567776287, 0.00128714843948324, 0.001284035132195, 0.00128224770851396, 0.00128180369819993, 0.00128256769474453, 0.00128428756532056, 0.00128663883747288, 0.00128927081008289, 0.00129184881259092, 0.00129408842174111, 0.00129577905070164, 0.00129679595351198, 0.00129710131957789, 0.00129673707053787, 0.00129581426802234, 0.00129450212697021, 0.0012929946640574, 0.00129141780782524, 0.00128995795334734, 0.0012888857219836, 0.00128817021011385, 0.00128789307017184, 0.00128817021011385, 0.0012888857219836, 0.00128995795334734, 0.00129141780782524, 0.00129299466405741, 0.00129450212697022, 0.00129581426802235, 0.00129673707053787, 0.0012971013195779, 0.00129679595351198, 0.00129577905070164, 0.00129408842174111, 0.00129184881259091, 0.00128927081008288, 0.00128663883747287, 0.00128428756532055, 0.00128256769474452, 0.00128180369819992, 0.00128224770851396, 0.001284035132195, 0.00128714843948325, 0.00129139567776288, 0.00129640936463255, 0.00130166948975051, 0.00130655150649293, 0.00131039671790476, 0.00131259877862937, 0.00131269664939081, 0.00131046177218017, 0.00130596596623056
flux1:, 0.687353678929769, 0.00122321379023079, 0.00122688681962348, 0.00122831634811701, 0.0012275457704568, 0.00122489059754619, 0.00122086232686095, 0.00121607830188892, 0.00121117093541333, 0.00120670779560788, 0.00120313102510373, 0.00120072090193471, 0.00119958458838625, 0.00119966774097809, 0.00120078406727574, 0.00120265636426343, 0.00120496212810622, 0.00120737738029866, 0.00120961365676433, 0.00121144483076438, 0.00121272226195463, 0.00121337845782356, 0.00121342096970538, 0.00121291991537142, 0.00121199441689139, 0.00121080118928522, 0.00120950499670793, 0.0012081957046388, 0.00120701156513211, 0.00120616953388026, 0.00120561072536948, 0.00120539109900705, 0.00120561072536948, 0.00120616953388026, 0.00120701156513212, 0.0012081957046388, 0.00120950499670793, 0.00121080118928523, 0.00121199441689139, 0.00121291991537142, 0.00121342096970539, 0.00121337845782356, 0.00121272226195463, 0.00121144483076437, 0.00120961365676433, 0.00120737738029865, 0.00120496212810621, 0.00120265636426343, 0.00120078406727574, 0.00119966774097809, 0.00119958458838625, 0.00120072090193472, 0.00120313102510373, 0.00120670779560789, 0.00121117093541334, 0.00121607830188893, 0.00122086232686097, 0.0012248905975462, 0.00122754577045681, 0.00122831634811701, 0.00122688681962349, 0.00122321379023078
flux1:, 0.687616127833522, 0.00114447411704896, 0.0011473321454045, 0.00114800881044289, 0.00114665153794708, 0.00114364871594655, 0.00113954724023193, 0.00113496128367867, 0.00113048531220063, 0.00112662193307659, 0.00112373173952867, 0.00112200845694325, 0.00112147893259851, 0.00112202431030692, 0.00112341645269034, 0.00112536252082807, 0.00112755061556273, 0.00112969036991066, 0.00113154405994878, 0.00113294580664647, 0.00113380842093144, 0.00113411915460938, 0.00113392702623158, 0.00113332577880092, 0.00113243803067364, 0.00113140400119961, 0.00113035607900504, 0.00112934573728103, 0.00112846203302705, 0.00112786807086992, 0.001127476568968, 0.00112731781111822, 0.001127476568968, 0.00112786807086992, 0.00112846203302705, 0.00112934573728103, 0.00113035607900504, 0.00113140400119961, 0.00113243803067364, 0.00113332577880093, 0.00113392702623158, 0.00113411915460938, 0.00113380842093144, 0.00113294580664647, 0.00113154405994877, 0.00112969036991066, 0.00112755061556272, 0.00112536252082806, 0.00112341645269034, 0.00112202431030692, 0.00112147893259851, 0.00112200845694325, 0.00112373173952867, 0.0011266219330766, 0.00113048531220064, 0.00113496128367869, 0.00113954724023195, 0.00114364871594656, 0.00114665153794709, 0.00114800881044288, 0.0011473321454045, 0.00114447411704895
flux1:, 0.687878576737275, 0.00106964483729171, 0.00107171627283402, 0.0010717061050528, 0.00106985307717533, 0.00106660388055459, 0.00106252632304058, 0.00105821879453826, 0.00105422848711922, 0.00105098788884107, 0.00104877533246186, 0.0010477014083455, 0.00104771936592306, 0.00104865466377474, 0.00105024689799193, 0.001052196593686, 0.00105420975916994, 0.00105603447317244, 0.0010574857687513, 0.00105845729608059, 0.00105892032126939, 0.00105891229509703, 0.00105851847244613, 0.001057851162736, 0.0010570323210653, 0.0010561829067193, 0.001055401700787, 0.00105470177850906, 0.00105412443139123, 0.00105378104611085, 0.00105355740078979, 0.00105345938403812, 0.00105355740078979, 0.00105378104611086, 0.00105412443139123, 0.00105470177850906, 0.001055401700787, 0.0010561829067193, 0.0010570323210653, 0.001057851162736, 0.00105851847244614, 0.00105891229509703, 0.00105892032126939, 0.00105845729608059, 0.00105748576875129, 0.00105603447317244, 0.00105420975916994, 0.001052196593686, 0.00105024689799193, 0.00104865466377474, 0.00104771936592306, 0.0010477014083455, 0.00104877533246186, 0.00105098788884108, 0.00105422848711923, 0.00105821879453827, 0.00106252632304059, 0.0010666038805546, 0.00106985307717534, 0.0010717061050528, 0.00107171627283403, 0.0010696448372917
flux1:, 0.688141025641029, 9.98621074317064e-4, 9.99952385366449e-4, 9.99332327826265e-4, 9.97077128605137e-4, 9.93677060822499e-4, 9.8970717643786e-4, 9.8573913460448e-4, 9.82265821693625e-4, 9.79647090773451e-4, 9.78080978128327e-4, 9.77600755230384e-4, 9.78094645136349e-4, 9.79342361837676e-4, 9.81061079250657e-4, 9.82953099337557e-4, 9.84748292697771e-4, 9.86236086336516e-4, 9.8728401162839e-4, 9.87842183557738e-4, 9.8793518591128e-4, 9.87644430930253e-4, 9.8708512324489e-4, 9.86382770378448e-4, 9.85654962338351e-4, 9.8500178891713e-4, 9.84488891419192e-4, 9.84092983267111e-4, 9.83811169786246e-4, 9.83707257331864e-4, 9.83643136012724e-4, 9.8360266110291e-4, 9.83643136012724e-4, 9.83707257331867e-4, 9.83811169786247e-4, 9.84092983267112e-4, 9.84488891419193e-4, 9.85001788917134e-4, 9.85654962338353e-4, 9.86382770378451e-4, 9.87085123244889e-4, 9.87644430930253e-4, 9.8793518591128e-4, 9.87842183557738e-4, 9.87284011628387e-4, 9.86236086336514e-4, 9.84748292697766e-4, 9.82953099337555e-4, 9.81061079250653e-4, 9.79342361837672e-4, 9.78094645136346e-4, 9.77600755230387e-4, 9.78080978128329e-4, 9.79647090773457e-4, 9.82265821693632e-4, 9.85739134604488e-4, 9.89707176437875e-4, 9.93677060822509e-4, 9.9707712860514e-4, 9.99332327826265e-4, 9.99952385366453e-4, 9.98621074317056e-4
flux1:, 0.688403474544782, 9.31293519410604e-4, 9.31945890190676e-4, 9.30800659363366e-4, 9.28237031098719e-4, 9.24774347982173e-4, 9.20982277584047e-4, 9.17396522852682e-4, 9.14450815912338e-4, 9.12432236287206e-4, 9.11462780083964e-4, 9.11506165933392e-4, 9.12395562013567e-4, 9.13875592202779e-4, 9.15650827124872e-4, 9.17433025830512e-4, 9.18980546436844e-4, 9.20125312754916e-4, 9.20785130649287e-4, 9.20961568198326e-4, 9.20725678537171e-4, 9.20195308213064e-4, 9.19508588212162e-4, 9.18798738220458e-4, 9.1817577887996e-4, 9.17718361234311e-4, 9.17460904341765e-4, 9.17347485067315e-4, 9.1733634502949e-4, 9.17449465056358e-4, 9.17529164958675e-4, 9.17540489360423e-4, 9.17529164958675e-4, 9.1744946505636e-4, 9.17336345029493e-4, 9.17347485067316e-4, 9.17460904341767e-4, 9.17718361234314e-4, 9.18175778879963e-4, 9.18798738220461e-4, 9.19508588212162e-4, 9.20195308213064e-4, 9.20725678537172e-4, 9.20961568198326e-4, 9.20785130649286e-4, 9.20125312754912e-4, 9.1898054643684e-4, 9.17433025830509e-4, 9.15650827124865e-4, 9.13875592202776e-4, 9.12395562013566e-4, 9.11506165933391e-4, 9.11462780083967e-4, 9.12432236287211e-4, 9.14450815912344e-4, 9.17396522852693e-4, 9.20982277584059e-4, 9.24774347982184e-4, 9.28237031098725e-4, 9.30800659363367e-4, 9.31945890190677e-4, 9.31293519410594e-4
flux1:, 0.688665923448535, 8.67547272131772e-4, 8.67592773191648e-4, 8.66011458877992e-4, 8.63230790483678e-4, 8.59785224214676e-4, 8.56227646068039e-4, 8.53050312397337e-4, 8.50624968462777e-4, 8.49167833372853e-4, 8.48730970195331e-4, 8.49217760438272e-4, 8.50417194662194e-4, 8.52049750663845e-4, 8.53816889644705e-4, 8.55446638736901e-4, 8.56729181764442e-4, 8.57538547776968e-4, 8.57838982563038e-4, 8.57676993341322e-4, 8.57162017350572e-4, 8.5643995603405e-4, 8.55664447595495e-4, 8.54971018968791e-4, 8.54459445155241e-4, 8.54187270028664e-4, 8.54160771038542e-4, 8.54296406840858e-4, 8.54520169486328e-4, 8.54819153414471e-4, 8.55021329266102e-4, 8.55076770052897e-4, 8.550213292661e-4, 8.54819153414473e-4, 8.54520169486331e-4, 8.54296406840858e-4, 8.54160771038544e-4, 8.54187270028666e-4, 8.54459445155242e-4, 8.54971018968793e-4, 8.55664447595499e-4, 8.56439956034053e-4, 8.57162017350572e-4, 8.57676993341322e-4, 8.57838982563038e-4, 8.57538547776965e-4, 8.56729181764439e-4, 8.55446638736897e-4, 8.53816889644702e-4, 8.52049750663839e-4, 8.50417194662191e-4, 8.49217760438273e-4, 8.48730970195332e-4, 8.49167833372858e-4, 8.50624968462783e-4, 8.53050312397346e-4, 8.56227646068047e-4, 8.59785224214686e-4, 8.63230790483681e-4, 8.66011458877993e-4, 8.6759277319165e-4, 8.67547272131763e-4
flux1:, 0.688928372352288, 8.07261592072491e-4, 8.06779215984939e-4, 8.04851908452058e-4, 8.01940897530539e-4, 7.98582674168895e-4, 7.95303334233381e-4, 7.92545906458906e-4, 7.90619126937301e-4, 7.89671959285851e-4, 7.89694022467347e-4, 7.90538507058665e-4, 7.91961505255031e-4, 7.9367015778402e-4, 7.95371693634211e-4, 7.96816227562694e-4, 7.97827881808959e-4, 7.98321094318858e-4, 7.98301481447091e-4, 7.9785293800726e-4, 7.97114452854428e-4, 7.96251198591599e-4, 7.95424851239303e-4, 7.94768117787439e-4, 7.94368401755999e-4, 7.94263219662331e-4, 7.94434647200336e-4, 7.94777422077309e-4, 7.95192723807551e-4, 7.95640431941614e-4, 7.95939919344735e-4, 7.96030488924325e-4, 7.95939919344735e-4, 7.95640431941616e-4, 7.95192723807552e-4, 7.94777422077309e-4, 7.94434647200338e-4, 7.94263219662332e-4, 7.94368401755999e-4, 7.94768117787441e-4, 7.95424851239306e-4, 7.96251198591599e-4, 7.97114452854428e-4, 7.97852938007258e-4, 7.98301481447089e-4, 7.98321094318857e-4, 7.97827881808957e-4, 7.96816227562691e-4, 7.95371693634207e-4, 7.93670157784016e-4, 7.91961505255029e-4, 7.90538507058664e-4, 7.89694022467349e-4, 7.89671959285853e-4, 7.90619126937307e-4, 7.92545906458914e-4, 7.95303334233389e-4, 7.98582674168903e-4, 8.01940897530542e-4, 8.04851908452056e-4, 8.06779215984939e-4, 8.07261592072484e-4
flux1:, 0.689190821256042, 7.5031074681999e-4, 7.49382655004287e-4, 7.47197371833017e-4, 7.44236035223797e-4, 7.41025248007323e-4, 7.38055814952588e-4, 7.35717408728806e-4, 7.34256317861109e-4, 7.33759178427968e-4, 7.34161570002126e-4, 7.35277063128683e-4, 7.36840050176394e-4, 7.3855460939736e-4, 7.40141731990851e-4, 7.41378348666372e-4, 7.42123485575726e-4, 7.42329233186486e-4, 7.42036652003157e-4, 7.41358894877532e-4, 7.40455401987816e-4, 7.39501863797624e-4, 7.38660806290399e-4, 7.38057451767184e-4, 7.37765270657341e-4, 7.37803422987147e-4, 7.38134277344457e-4, 7.38637216671467e-4, 7.39196406525787e-4, 7.39752468425572e-4, 7.40122094459598e-4, 7.40238131594263e-4, 7.40122094459597e-4, 7.39752468425573e-4, 7.39196406525787e-4, 7.38637216671467e-4, 7.38134277344458e-4, 7.37803422987148e-4, 7.37765270657343e-4, 7.38057451767185e-4, 7.38660806290401e-4, 7.39501863797624e-4, 7.40455401987816e-4, 7.41358894877533e-4, 7.42036652003156e-4, 7.42329233186484e-4, 7.42123485575724e-4, 7.41378348666369e-4, 7.40141731990848e-4, 7.38554609397357e-4, 7.36840050176392e-4, 7.35277063128681e-4, 7.34161570002127e-4, 7.3375917842797e-4, 7.34256317861116e-4, 7.35717408728814e-4, 7.38055814952597e-4, 7.41025248007332e-4, 7.442360352238e-4, 7.47197371833017e-4, 7.4938265500429e-4, 7.50310746819981e-4
flux1:, 0.689453270159795, 6.9656587438142e-4, 6.95274134659139e-4, 6.92914255105749e-4, 6.89974404932181e-4, 6.86960758620104e-4, 6.84321915200301e-4, 6.82391634871176e-4, 6.81355672666668e-4, 6.81244232985063e-4, 6.8194774048628e-4, 6.83250677569804e-4, 6.8487642026285e-4, 6.86535373414287e-4, 6.87969177984067e-4, 6.88985148618845e-4, 6.89477127786194e-4, 6.8943128668016e-4, 6.88917709216344e-4, 6.88070531638671e-4, 6.8706072320874e-4, 6.86066169193518e-4, 6.85243640167767e-4, 6.84706833965416e-4, 6.84514293776224e-4, 6.84668929800296e-4, 6.85118161927582e-4, 6.85732466880752e-4, 6.86386724012855e-4, 6.87010118621602e-4, 6.87422405512743e-4, 6.87554168955121e-4, 6.87422405512742e-4, 6.87010118621603e-4, 6.86386724012855e-4, 6.85732466880752e-4, 6.85118161927583e-4, 6.84668929800297e-4, 6.84514293776224e-4, 6.84706833965417e-4, 6.85243640167767e-4, 6.86066169193518e-4, 6.87060723208741e-4, 6.8807053163867e-4, 6.88917709216342e-4, 6.89431286680158e-4, 6.89477127786192e-4, 6.88985148618842e-4, 6.87969177984064e-4, 6.86535373414285e-4, 6.84876420262847e-4, 6.83250677569804e-4, 6.81947740486283e-4, 6.81244232985065e-4, 6.81355672666673e-4, 6.82391634871184e-4, 6.84321915200307e-4, 6.8696075862011e-4, 6.89974404932184e-4, 6.92914255105749e-4, 6.9527413465914e-4, 6.96565874381414e-4
flux1:, 0.689715719063548, 6.45897535854164e-4, 6.44321522914384e-4, 6.41863843627577e-4, 6.39008072428929e-4, 6.36230965617407e-4, 6.33933626598641e-4, 6.3239282089723e-4, 6.31736812639924e-4, 6.31945914293969e-4, 6.32874374631793e-4, 6.34287681250214e-4, 6.35907997548697e-4, 6.37460273867865e-4, 6.387124126308e-4, 6.39504488121413e-4, 6.3976412768359e-4, 6.39507432666922e-4, 6.38826929183291e-4, 6.37869705328378e-4, 6.36809907773234e-4, 6.3582006988853e-4, 6.35045438931723e-4, 6.34584904436758e-4, 6.3448164599951e-4, 6.3472471808799e-4, 6.35251347890819e-4, 6.35929289863417e-4, 6.36631408973704e-4, 6.37282766117453e-4, 6.37711449872349e-4, 6.37849647442864e-4, 6.37711449872348e-4, 6.37282766117453e-4, 6.36631408973705e-4, 6.35929289863417e-4, 6.35251347890821e-4, 6.34724718087991e-4, 6.34481645999511e-4, 6.34584904436759e-4, 6.35045438931725e-4, 6.35820069888531e-4, 6.36809907773235e-4, 6.37869705328379e-4, 6.38826929183292e-4, 6.39507432666921e-4, 6.39764127683587e-4, 6.3950448812141e-4, 6.38712412630797e-4, 6.37460273867862e-4, 6.35907997548695e-4, 6.34287681250212e-4, 6.32874374631795e-4, 6.3194591429397e-4, 6.31736812639927e-4, 6.32392820897235e-4, 6.33933626598648e-4, 6.36230965617414e-4, 6.39008072428931e-4, 6.41863843627577e-4, 6.44321522914385e-4, 6.45897535854158e-4
flux1:, 0.689978167967302, 5.9817847414217e-4, 5.9639298330488e-4, 5.93906409518276e-4, 5.91187557713612e-4, 5.88676433525929e-4, 5.86722978960435e-4, 5.85547246450778e-4, 5.85223971960249e-4, 5.85690477855024e-4, 5.8677358937643e-4, 5.88229132869873e-4, 5.89786701521266e-4, 5.91192633209844e-4, 5.92245321929424e-4, 5.92818793852525e-4, 5.92872608763961e-4, 5.92448290850099e-4, 5.91654360607826e-4, 5.90643398839922e-4, 5.8958527221747e-4, 5.88640669607221e-4, 5.87938581631713e-4, 5.87560653644351e-4, 5.87534798635095e-4, 5.87838759346733e-4, 5.88404091880349e-4, 5.89101453556875e-4, 5.89808187966168e-4, 5.90451719654755e-4, 5.90873022830073e-4, 5.9100925468242e-4, 5.90873022830073e-4, 5.90451719654756e-4, 5.89808187966168e-4, 5.89101453556875e-4, 5.88404091880351e-4, 5.87838759346733e-4, 5.87534798635096e-4, 5.87560653644354e-4, 5.87938581631713e-4, 5.88640669607222e-4, 5.89585272217472e-4, 5.90643398839923e-4, 5.91654360607826e-4, 5.92448290850098e-4, 5.9287260876396e-4, 5.92818793852523e-4, 5.92245321929422e-4, 5.91192633209842e-4, 5.89786701521264e-4, 5.88229132869872e-4, 5.86773589376429e-4, 5.85690477855025e-4, 5.85223971960252e-4, 5.85547246450784e-4, 5.86722978960443e-4, 5.88676433525936e-4, 5.91187557713615e-4, 5.93906409518277e-4, 5.96392983304882e-4, 5.98178474142165e-4
flux1:, 0.690240616871055, 5.53286051530235e-4, 5.51360066800399e-4, 5.48904869305969e-4, 5.46365896351855e-4, 5.44140775564574e-4, 5.42526208078484e-4, 5.41687058164324e-4, 5.41649227271295e-4, 5.42314076457984e-4, 5.43489281222328e-4, 5.44929343169016e-4, 5.46378573506698e-4, 5.47610038585746e-4, 5.48455432551196e-4, 5.48822791977065e-4, 5.4870106931018e-4, 5.48152549204097e-4, 5.47295677794712e-4, 5.46281902229797e-4, 5.45270490299782e-4, 5.44405047276407e-4, 5.43794739786264e-4, 5.43502429350134e-4, 5.4354135260606e-4, 5.43880511207283e-4, 5.44449886902594e-4, 5.451278746213e-4, 5.45801761451501e-4, 5.46406759362905e-4, 5.46800375325607e-4, 5.46927476405673e-4, 5.46800375325607e-4, 5.46406759362905e-4, 5.45801761451501e-4, 5.451278746213e-4, 5.44449886902595e-4, 5.43880511207284e-4, 5.43541352606061e-4, 5.43502429350135e-4, 5.43794739786265e-4, 5.44405047276408e-4, 5.45270490299783e-4, 5.46281902229798e-4, 5.47295677794711e-4, 5.48152549204096e-4, 5.48701069310178e-4, 5.48822791977063e-4, 5.48455432551193e-4, 5.47610038585743e-4, 5.46378573506697e-4, 5.44929343169014e-4, 5.43489281222329e-4, 5.42314076457985e-4, 5.41649227271298e-4, 5.4168705816433e-4, 5.42526208078491e-4, 5.4414077556458e-4, 5.46365896351858e-4, 5.48904869305969e-4, 5.513600668004e-4, 5.53286051530229e-4
flux1:, 0.690503065774808, 5.1110391714334e-4, 5.09099898247623e-4, 5.06727413666408e-4, 5.04401569564317e-4, 5.02473686055804e-4, 5.01186657312383e-4, 5.00652797662135e-4, 5.00854427723652e-4, 5.01663913217148e-4, 5.02877390870376e-4, 5.04255221979758e-4, 5.0556226370093e-4, 5.06602106662265e-4, 5.07241155509411e-4, 5.07420469361091e-4, 5.0715530669472e-4, 5.06524071856138e-4, 5.05649639061073e-4, 5.04676714091673e-4, 5.03748944883457e-4, 5.02988983911919e-4, 5.0248383455349e-4, 5.02276933969584e-4, 5.02367870807445e-4, 5.02719396757053e-4, 5.03263447160612e-4, 5.03890036428404e-4, 5.0450066342081e-4, 5.05042527581941e-4, 5.05392292457077e-4, 5.05504565689001e-4, 5.05392292457076e-4, 5.05042527581942e-4, 5.0450066342081e-4, 5.03890036428403e-4, 5.03263447160611e-4, 5.02719396757053e-4, 5.02367870807446e-4, 5.02276933969585e-4, 5.02483834553492e-4, 5.0298898391192e-4, 5.03748944883458e-4, 5.04676714091675e-4, 5.05649639061073e-4, 5.06524071856137e-4, 5.07155306694719e-4, 5.07420469361089e-4, 5.07241155509409e-4, 5.06602106662262e-4, 5.05562263700928e-4, 5.04255221979757e-4, 5.02877390870377e-4, 5.01663913217149e-4, 5.00854427723655e-4, 5.0065279766214e-4, 5.01186657312391e-4, 5.02473686055809e-4, 5.04401569564321e-4, 5.06727413666407e-4, 5.09099898247626e-4, 5.11103917143334e-4
flux1:, 0.690765514678561, 4.71522630060056e-4, 4.69496150675817e-4, 4.67248786721568e-4, 4.65159983865827e-4, 4.63532466062366e-4, 4.62556161709699e-4, 4.62294445878352e-4, 4.62691715861356e-4, 4.6359809509085e-4, 4.64805006196279e-4, 4.66084622139639e-4, 4.67226686554962e-4, 4.68067593882632e-4, 4.68508551179622e-4, 4.6852172511218e-4, 4.68145189359131e-4, 4.67468996909165e-4, 4.66615660006389e-4, 4.65718664198949e-4, 4.64902388768882e-4, 4.64266067930802e-4, 4.63873424696854e-4, 4.63748689527737e-4, 4.63879201241973e-4, 4.64223786533158e-4, 4.64719198845566e-4, 4.6526991026073e-4, 4.65794618214542e-4, 4.66255410547407e-4, 4.66549658127064e-4, 4.66642996518526e-4, 4.66549658127064e-4, 4.66255410547407e-4, 4.65794618214541e-4, 4.65269910260731e-4, 4.64719198845566e-4, 4.64223786533159e-4, 4.63879201241974e-4, 4.63748689527738e-4, 4.63873424696856e-4, 4.64266067930803e-4, 4.64902388768883e-4, 4.65718664198949e-4, 4.66615660006389e-4, 4.67468996909165e-4, 4.6814518935913e-4, 4.68521725112177e-4, 4.68508551179621e-4, 4.68067593882629e-4, 4.67226686554962e-4, 4.66084622139639e-4, 4.64805006196278e-4, 4.63598095090852e-4, 4.62691715861359e-4, 4.62294445878356e-4, 4.62556161709705e-4, 4.63532466062371e-4, 4.65159983865829e-4, 4.67248786721567e-4, 4.69496150675817e-4, 4.71522630060052e-4
flux1:, 0.691027963582315, 4.34439189663315e-4, 4.3243876989899e-4, 4.30350195040912e-4, 4.28513505583036e-4, 4.27182080685234e-4, 4.26494994171084e-4, 4.26471111651026e-4, 4.27022821753247e-4, 4.27984427467206e-4, 4.29148603042237e-4, 4.30304035760833e-4, 4.31268249379728e-4, 4.31911296225817e-4, 4.32168086033278e-4, 4.32039194598453e-4, 4.31581755857744e-4, 4.30893287851929e-4, 4.30091939690434e-4, 4.2929666433858e-4, 4.28610289730073e-4, 4.28107526918314e-4, 4.27828854864123e-4, 4.27780292874871e-4, 4.27938619542875e-4, 4.28260829731524e-4, 4.28690650639451e-4, 4.29148785826617e-4, 4.29572833245666e-4, 4.29941377284341e-4, 4.30172990758623e-4, 4.30244893151851e-4, 4.30172990758623e-4, 4.29941377284341e-4, 4.29572833245666e-4, 4.29148785826616e-4, 4.28690650639451e-4, 4.28260829731524e-4, 4.27938619542875e-4, 4.27780292874872e-4, 4.27828854864124e-4, 4.28107526918314e-4, 4.28610289730074e-4, 4.2929666433858e-4, 4.30091939690435e-4, 4.30893287851928e-4, 4.31581755857744e-4, 4.32039194598453e-4, 4.32168086033275e-4, 4.31911296225815e-4, 4.31268249379727e-4, 4.30304035760832e-4, 4.29148603042236e-4, 4.27984427467207e-4, 4.27022821753249e-4, 4.26471111651031e-4, 4.26494994171089e-4, 4.27182080685239e-4, 4.28513505583038e-4, 4.30350195040911e-4, 4.3243876989899e-4, 4.34439189663311e-4
flux1:, 0.691290412486068, 3.99755647792047e-4, 3.97822667939915e-4, 3.95918105308328e-4, 3.9434034542168e-4, 3.93294075220309e-4, 3.92870729208212e-4, 3.93049745414068e-4, 3.93717533719753e-4, 3.94698572757212e-4, 3.95791862583327e-4, 3.96806092243754e-4, 3.97588107229912e-4, 3.98041186467271e-4, 3.98131813924531e-4, 3.97885652974898e-4, 3.97375012080287e-4, 3.96701065457608e-4, 3.95974417108873e-4, 3.95297313852976e-4, 3.94750038466058e-4, 3.9438292416987e-4, 3.94214273184898e-4, 3.94233554342827e-4, 3.94408882489639e-4, 3.94697237817319e-4, 3.95050768981243e-4, 3.95407164129642e-4, 3.95723409849379e-4, 3.95994983115962e-4, 3.96161174566158e-4, 3.9621066580489e-4, 3.96161174566157e-4, 3.95994983115962e-4, 3.95723409849378e-4, 3.95407164129642e-4, 3.95050768981242e-4, 3.94697237817319e-4, 3.94408882489639e-4, 3.94233554342828e-4, 3.94214273184899e-4, 3.94382924169872e-4, 3.94750038466058e-4, 3.95297313852978e-4, 3.95974417108874e-4, 3.96701065457608e-4, 3.97375012080287e-4, 3.97885652974898e-4, 3.9813181392453e-4, 3.9804118646727e-4, 3.97588107229912e-4, 3.96806092243752e-4, 3.95791862583326e-4, 3.94698572757213e-4, 3.93717533719755e-4, 3.93049745414072e-4, 3.92870729208217e-4, 3.93294075220313e-4, 3.94340345421683e-4, 3.95918105308328e-4, 3.97822667939916e-4, 3.99755647792043e-4
flux1:, 0.691552861389821, 3.67377148259129e-4, 3.65545791510316e-4, 3.63842385389622e-4, 3.62522782857029e-4, 3.6174486161794e-4, 3.61556545174145e-4, 3.61903397775044e-4, 3.62651855625326e-4, 3.6362206592178e-4, 3.64623534881068e-4, 3.6548729842014e-4, 3.66089849192873e-4, 3.66366152445482e-4, 3.66311297239583e-4, 3.65972259001585e-4, 3.65432627541998e-4, 3.6479385760083e-4, 3.64156631008052e-4, 3.63605370880176e-4, 3.63197974302688e-4, 3.62961627997464e-4, 3.62894391421585e-4, 3.62971372124534e-4, 3.63154037951872e-4, 3.63400871957429e-4, 3.63673225570705e-4, 3.63925602457623e-4, 3.64133786038155e-4, 3.64309472635658e-4, 3.64411335614603e-4, 3.64438807017088e-4, 3.64411335614603e-4, 3.64309472635659e-4, 3.64133786038154e-4, 3.63925602457623e-4, 3.63673225570705e-4, 3.63400871957429e-4, 3.63154037951871e-4, 3.62971372124535e-4, 3.62894391421586e-4, 3.62961627997464e-4, 3.63197974302688e-4, 3.63605370880176e-4, 3.64156631008052e-4, 3.6479385760083e-4, 3.65432627541997e-4, 3.65972259001584e-4, 3.66311297239582e-4, 3.6636615244548e-4, 3.66089849192872e-4, 3.65487298420138e-4, 3.64623534881068e-4, 3.63622065921781e-4, 3.62651855625329e-4, 3.61903397775047e-4, 3.61556545174148e-4, 3.61744861617943e-4, 3.62522782857032e-4, 3.63842385389623e-4, 3.65545791510316e-4, 3.67377148259126e-4
flux1:, 0.691815310293574, 3.37209824894829e-4, 3.35507056065775e-4, 3.34014321369378e-4, 3.32945286468709e-4, 3.32413936865066e-4, 3.32429515739354e-4, 3.32909549036763e-4, 3.33706340940941e-4, 3.34640632693333e-4, 3.35535743429821e-4, 3.36246359664269e-4, 3.36677894919901e-4, 3.36794551775919e-4, 3.36616417112051e-4, 3.36207719994245e-4, 3.3565954217401e-4, 3.35070709522298e-4, 3.34530359174671e-4, 3.34104903881581e-4, 3.33830988975257e-4, 3.33714769407909e-4, 3.3373666982796e-4, 3.33860003269238e-4, 3.34041642963266e-4, 3.34242787584918e-4, 3.34434180482961e-4, 3.34586190304911e-4, 3.34691907183668e-4, 3.34777693520781e-4, 3.34819584585162e-4, 3.34826574386514e-4, 3.34819584585161e-4, 3.34777693520781e-4, 3.34691907183668e-4, 3.3458619030491e-4, 3.34434180482961e-4, 3.34242787584918e-4, 3.34041642963266e-4, 3.33860003269239e-4, 3.33736669827961e-4, 3.3371476940791e-4, 3.33830988975259e-4, 3.34104903881581e-4, 3.34530359174671e-4, 3.35070709522298e-4, 3.35659542174009e-4, 3.36207719994245e-4, 3.3661641711205e-4, 3.36794551775917e-4, 3.36677894919899e-4, 3.36246359664269e-4, 3.35535743429821e-4, 3.34640632693333e-4, 3.33706340940943e-4, 3.32909549036766e-4, 3.32429515739357e-4, 3.32413936865069e-4, 3.32945286468711e-4, 3.34014321369378e-4, 3.35507056065776e-4, 3.37209824894825e-4
flux1:, 0.692077759197328, 3.09158978038027e-4, 3.07604608201694e-4, 3.06324998072547e-4, 3.05493023787224e-4, 3.05182515090506e-4, 3.05369344844956e-4, 3.05948923236515e-4, 3.06764966364021e-4, 3.07643115193934e-4, 3.08422972458819e-4, 3.08983257894171e-4, 3.09256710056843e-4, 3.09233624097082e-4, 3.08955046821645e-4, 3.08498286524419e-4, 3.07958329128027e-4, 3.07428940403423e-4, 3.06986768034868e-4, 3.06680805111454e-4, 3.06528347975978e-4, 3.06517293440122e-4, 3.06613506394798e-4, 3.06771294089671e-4, 3.0694494411674e-4, 3.07099288889681e-4, 3.07214157883574e-4, 3.07274221050731e-4, 3.07287698648402e-4, 3.07293403631258e-4, 3.0728221450118e-4, 3.07271150026234e-4, 3.07282214501179e-4, 3.07293403631258e-4, 3.07287698648401e-4, 3.0727422105073e-4, 3.07214157883574e-4, 3.07099288889681e-4, 3.0694494411674e-4, 3.06771294089671e-4, 3.06613506394799e-4, 3.06517293440123e-4, 3.06528347975979e-4, 3.06680805111455e-4, 3.06986768034869e-4, 3.07428940403423e-4, 3.07958329128027e-4, 3.08498286524418e-4, 3.08955046821643e-4, 3.09233624097081e-4, 3.09256710056841e-4, 3.0898325789417e-4, 3.08422972458819e-4, 3.07643115193934e-4, 3.06764966364023e-4, 3.05948923236518e-4, 3.0536934484496e-4, 3.05182515090509e-4, 3.05493023787226e-4, 3.06324998072546e-4, 3.07604608201694e-4, 3.09158978038024e-4
flux1:, 0.692340208101081, 2.83127852545879e-4, 2.81734756654129e-4, 2.80664385824847e-4, 2.80051091353813e-4, 2.79932878661469e-4, 2.80257813491955e-4, 2.80905009019936e-4, 2.81714714625514e-4, 2.82521117638019e-4, 2.83181790621808e-4, 2.83599080740102e-4, 2.83730776687826e-4, 2.83589641192711e-4, 2.83233416310346e-4, 2.82748356524873e-4, 2.82230049700215e-4, 2.81765243954527e-4, 2.81417737250263e-4, 2.81220303126466e-4, 2.81173344250956e-4, 2.81249701582393e-4, 2.8140401502119e-4, 2.8158444554394e-4, 2.81744590124631e-4, 2.81853559926477e-4, 2.81899579777329e-4, 2.81879624869861e-4, 2.81814406538001e-4, 2.81752538471954e-4, 2.81696921148972e-4, 2.81670844736984e-4, 2.81696921148972e-4, 2.81752538471954e-4, 2.81814406538e-4, 2.81879624869861e-4, 2.81899579777329e-4, 2.81853559926477e-4, 2.81744590124631e-4, 2.8158444554394e-4, 2.8140401502119e-4, 2.81249701582394e-4, 2.81173344250958e-4, 2.81220303126466e-4, 2.81417737250264e-4, 2.81765243954527e-4, 2.82230049700214e-4, 2.82748356524873e-4, 2.83233416310345e-4, 2.8358964119271e-4, 2.83730776687824e-4, 2.83599080740101e-4, 2.83181790621808e-4, 2.82521117638019e-4, 2.81714714625517e-4, 2.80905009019938e-4, 2.80257813491959e-4, 2.79932878661471e-4, 2.80051091353815e-4, 2.80664385824847e-4, 2.8173475665413e-4, 2.83127852545877e-4
flux1:, 0.692602657004834, 2.59017187106586e-4, 2.57791731625476e-4, 2.56921274896395e-4, 2.56504580737029e-4, 2.56548532002073e-4, 2.5697898509601e-4, 2.5766429351627e-4, 2.58445829978425e-4, 2.59169292259856e-4, 2.59711188554768e-4, 2.5999643870356e-4, 2.60005118175048e-4, 2.5976856122687e-4, 2.59356906074327e-4, 2.5886140483332e-4, 2.58375300149374e-4, 2.57976822281127e-4, 2.5771704314199e-4, 2.57614156733775e-4, 2.57654467843132e-4, 2.57799171197042e-4, 2.57995080577076e-4, 2.58187002144388e-4, 2.58329563498581e-4, 2.58396555303153e-4, 2.58383634717823e-4, 2.58297832543395e-4, 2.58169468788809e-4, 2.58054094857602e-4, 2.57963697678982e-4, 2.57925996849624e-4, 2.57963697678982e-4, 2.58054094857601e-4, 2.58169468788808e-4, 2.58297832543394e-4, 2.58383634717822e-4, 2.58396555303153e-4, 2.58329563498582e-4, 2.58187002144389e-4, 2.57995080577076e-4, 2.57799171197043e-4, 2.57654467843132e-4, 2.57614156733776e-4, 2.5771704314199e-4, 2.57976822281127e-4, 2.58375300149374e-4, 2.58861404833319e-4, 2.59356906074325e-4, 2.59768561226868e-4, 2.60005118175048e-4, 2.59996438703559e-4, 2.59711188554768e-4, 2.59169292259857e-4, 2.58445829978426e-4, 2.57664293516272e-4, 2.56978985096012e-4, 2.56548532002075e-4, 2.56504580737031e-4, 2.56921274896396e-4, 2.57791731625477e-4, 2.59017187106583e-4
flux1:, 0.692865105908588, 2.36725533712409e-4, 2.35668239404691e-4, 2.34983992432155e-4, 2.34739383897546e-4, 2.34915031523627e-4, 2.35420014542757e-4, 2.36117027984303e-4, 2.36852540766684e-4, 2.37486037710495e-4, 2.37913283048998e-4, 2.38080206901286e-4, 2.37986103060576e-4, 2.37676904988276e-4, 2.372309875148e-4, 2.36740960850394e-4, 2.36295184998644e-4, 2.35962305109946e-4, 2.35781174677854e-4, 2.35757327927509e-4, 2.35865912634339e-4, 2.36059894049702e-4, 2.36281549058198e-4, 2.36474932274389e-4, 2.36597201758781e-4, 2.3662701651643e-4, 2.36566337621342e-4, 2.36429912890834e-4, 2.36254744920042e-4, 2.36100446492992e-4, 2.35985210457377e-4, 2.35939369738724e-4, 2.35985210457377e-4, 2.36100446492993e-4, 2.36254744920042e-4, 2.36429912890833e-4, 2.36566337621341e-4, 2.36627016516429e-4, 2.36597201758781e-4, 2.3647493227439e-4, 2.36281549058199e-4, 2.36059894049703e-4, 2.3586591263434e-4, 2.35757327927509e-4, 2.35781174677855e-4, 2.35962305109946e-4, 2.36295184998644e-4, 2.36740960850394e-4, 2.37230987514799e-4, 2.37676904988274e-4, 2.37986103060575e-4, 2.38080206901286e-4, 2.37913283048998e-4, 2.37486037710495e-4, 2.36852540766685e-4, 2.36117027984305e-4, 2.3542001454276e-4, 2.3491503152363e-4, 2.34739383897547e-4, 2.34983992432155e-4, 2.35668239404692e-4, 2.36725533712407e-4
flux1:, 0.693127554812341, 2.16150196239528e-4, 2.15256617892385e-4, 2.14741671410782e-4, 2.1464347943485e-4, 2.14921213084493e-4, 2.15472269250614e-4, 2.16158226172779e-4, 2.16833947151103e-4, 2.17374308705448e-4, 2.17694090505393e-4, 2.17758301319216e-4, 2.17582249264966e-4, 2.17222591662746e-4, 2.16762069382858e-4, 2.16291422358779e-4, 2.15892039367798e-4, 2.15622316463026e-4, 2.15509686784368e-4, 2.1554908174923e-4, 2.15707408732174e-4, 2.15932657436292e-4, 2.16165602928707e-4, 2.16351866424144e-4, 2.16452380246532e-4, 2.16450681403201e-4, 2.16353835382313e-4, 2.16182020604487e-4, 2.15976121808874e-4, 2.15797091683033e-4, 2.15666644644297e-4, 2.15616032306353e-4, 2.15666644644297e-4, 2.15797091683033e-4, 2.15976121808874e-4, 2.16182020604486e-4, 2.16353835382313e-4, 2.16450681403201e-4, 2.16452380246532e-4, 2.16351866424144e-4, 2.16165602928708e-4, 2.15932657436293e-4, 2.15707408732175e-4, 2.1554908174923e-4, 2.15509686784369e-4, 2.15622316463026e-4, 2.15892039367797e-4, 2.16291422358779e-4, 2.16762069382857e-4, 2.17222591662745e-4, 2.17582249264965e-4, 2.17758301319216e-4, 2.17694090505392e-4, 2.17374308705448e-4, 2.16833947151104e-4, 2.16158226172781e-4, 2.15472269250616e-4, 2.14921213084495e-4, 2.14643479434851e-4, 2.14741671410782e-4, 2.15256617892386e-4, 2.16150196239526e-4
flux1:, 0.693390003716094, 1.97188537978069e-4, 1.96450300351586e-4, 1.96085749286108e-4, 1.96108360662049e-4, 1.96460472962981e-4, 1.97032422889074e-4, 1.97688567839618e-4, 1.98294763023071e-4, 1.98742245576667e-4, 1.98964100076162e-4, 1.98942243849032e-4, 1.98704809546866e-4, 1.98315545726545e-4, 1.97858097573685e-4, 1.97418594115993e-4, 1.97069835881831e-4, 1.96859675736095e-4, 1.96805131732177e-4, 1.96892607077076e-4, 1.97083523830727e-4, 1.97323853220796e-4, 1.97555538698946e-4, 1.97727729945976e-4, 1.97806099922594e-4, 1.97778925036238e-4, 1.97657182126934e-4, 1.97464357904688e-4, 1.9724267678773e-4, 1.97051994930533e-4, 1.96915167904694e-4, 1.9686286609023e-4, 1.96915167904694e-4, 1.97051994930533e-4, 1.9724267678773e-4, 1.97464357904687e-4, 1.97657182126934e-4, 1.97778925036238e-4, 1.97806099922594e-4, 1.97727729945977e-4, 1.97555538698946e-4, 1.97323853220797e-4, 1.97083523830727e-4, 1.96892607077078e-4, 1.96805131732178e-4, 1.96859675736095e-4, 1.97069835881831e-4, 1.97418594115992e-4, 1.97858097573684e-4, 1.98315545726545e-4, 1.98704809546865e-4, 1.98942243849031e-4, 1.98964100076162e-4, 1.98742245576668e-4, 1.98294763023072e-4, 1.97688567839619e-4, 1.97032422889077e-4, 1.96460472962983e-4, 1.96108360662049e-4, 1.96085749286108e-4, 1.96450300351586e-4, 1.97188537978068e-4
flux1:, 0.693652452619847, 1.79739374795422e-4, 1.79145273339403e-4, 1.78911367023941e-4, 1.79030275588846e-4, 1.79431784138893e-4, 1.80003224496401e-4, 1.8061493701546e-4, 1.8114567146859e-4, 1.81503413696199e-4, 1.81638466890268e-4, 1.81547366862774e-4, 1.81268020258726e-4, 1.80867990671156e-4, 1.80428861526905e-4, 1.80029946893914e-4, 1.79734319262301e-4, 1.79579327822082e-4, 1.79572716884431e-4, 1.79694359535076e-4, 1.79902683528787e-4, 1.80144206071063e-4, 1.80364268974785e-4, 1.80517111288202e-4, 1.80573827088333e-4, 1.8052717323601e-4, 1.80390910203478e-4, 1.80189955263086e-4, 1.79965680924598e-4, 1.79774785568819e-4, 1.79639261977924e-4, 1.7958794395256e-4, 1.79639261977924e-4, 1.79774785568819e-4, 1.79965680924598e-4, 1.80189955263085e-4, 1.80390910203478e-4, 1.8052717323601e-4, 1.80573827088333e-4, 1.80517111288202e-4, 1.80364268974785e-4, 1.80144206071064e-4, 1.79902683528788e-4, 1.79694359535077e-4, 1.79572716884432e-4, 1.79579327822082e-4, 1.79734319262301e-4, 1.80029946893914e-4, 1.80428861526904e-4, 1.80867990671155e-4, 1.81268020258726e-4, 1.81547366862773e-4, 1.81638466890268e-4, 1.81503413696198e-4, 1.8114567146859e-4, 1.80614937015461e-4, 1.80003224496403e-4, 1.79431784138895e-4, 1.79030275588847e-4, 1.78911367023942e-4, 1.79145273339403e-4, 1.79739374795421e-4
flux1:, 0.693914901523601, 1.63704202062458e-4, 1.63241265185745e-4, 1.63118408025398e-4, 1.63311034416674e-4, 1.63740229502697e-4, 1.64293756848145e-4, 1.64850443673436e-4, 1.65303176824885e-4, 1.65576567812353e-4, 1.65636769322326e-4, 1.654926276273e-4, 1.65189008891605e-4, 1.64794451004021e-4, 1.64386057277618e-4, 1.64034679639913e-4, 1.63792988441217e-4, 1.63688163247248e-4, 1.63719893223109e-4, 1.6386337419417e-4, 1.64076198330251e-4, 1.64307542420696e-4, 1.64507895473713e-4, 1.64637726649673e-4, 1.64673949435699e-4, 1.64613446478473e-4, 1.6447174012426e-4, 1.64273595023188e-4, 1.64057745858486e-4, 1.63876098921007e-4, 1.63748195491269e-4, 1.63700049444116e-4, 1.63748195491269e-4, 1.63876098921007e-4, 1.64057745858485e-4, 1.64273595023188e-4, 1.6447174012426e-4, 1.64613446478473e-4, 1.64673949435699e-4, 1.64637726649673e-4, 1.64507895473713e-4, 1.64307542420697e-4, 1.64076198330251e-4, 1.63863374194171e-4, 1.63719893223109e-4, 1.63688163247248e-4, 1.63792988441217e-4, 1.64034679639913e-4, 1.64386057277618e-4, 1.6479445100402e-4, 1.65189008891604e-4, 1.65492627627299e-4, 1.65636769322326e-4, 1.65576567812353e-4, 1.65303176824886e-4, 1.64850443673437e-4, 1.64293756848147e-4, 1.63740229502698e-4, 1.63311034416675e-4, 1.63118408025398e-4, 1.63241265185745e-4, 1.63704202062457e-4
flux1:, 0.694177350427354, 1.48988083893405e-4, 1.48642502773087e-4, 1.48612035407724e-4, 1.48858272526673e-4, 1.49296974775825e-4, 1.49819143240132e-4, 1.50313922565741e-4, 1.50688977381533e-4, 1.50884989969134e-4, 1.50882397814814e-4, 1.50700114164095e-4, 1.50387453240133e-4, 1.50011565989139e-4, 1.49643222863862e-4, 1.49343716002131e-4, 1.49155077113639e-4, 1.49094902879201e-4, 1.49156075667543e-4, 1.49310776390926e-4, 1.49517551397394e-4, 1.49729875921696e-4, 1.49904644292225e-4, 1.50009280287915e-4, 1.50026647617568e-4, 1.49957326012824e-4, 1.49817708191143e-4, 1.49631140254368e-4, 1.49432359696369e-4, 1.49267290975224e-4, 1.49151859257072e-4, 1.49108554644601e-4, 1.49151859257071e-4, 1.49267290975224e-4, 1.49432359696368e-4, 1.49631140254367e-4, 1.49817708191143e-4, 1.49957326012824e-4, 1.50026647617569e-4, 1.50009280287915e-4, 1.49904644292225e-4, 1.49729875921697e-4, 1.49517551397395e-4, 1.49310776390927e-4, 1.49156075667543e-4, 1.49094902879201e-4, 1.49155077113639e-4, 1.4934371600213e-4, 1.49643222863862e-4, 1.50011565989138e-4, 1.50387453240133e-4, 1.50700114164094e-4, 1.50882397814813e-4, 1.50884989969134e-4, 1.50688977381534e-4, 1.50313922565742e-4, 1.49819143240134e-4, 1.49296974775826e-4, 1.48858272526674e-4, 1.48612035407724e-4, 1.48642502773088e-4, 1.48988083893404e-4
flux1:, 0.694439799331107, 1.35500137936973e-4, 1.35257996873631e-4, 1.35302721267299e-4, 1.35585199169459e-4, 1.36018747746986e-4, 1.36499802292363e-4, 1.36929035859135e-4, 1.37229004771562e-4, 1.37355558333625e-4, 1.37301736313232e-4, 1.37094401338115e-4, 1.36785144859575e-4, 1.36437860286043e-4, 1.36115684627621e-4, 1.35869769826945e-4, 1.35731667155379e-4, 1.35710185393051e-4, 1.3579264043676e-4, 1.3594964498604e-4, 1.36142110755629e-4, 1.36328980988742e-4, 1.36474339908212e-4, 1.36552897783093e-4, 1.36553356022437e-4, 1.36479508167875e-4, 1.36347866983579e-4, 1.36179411627507e-4, 1.3600394259201e-4, 1.35860646941094e-4, 1.35761077622025e-4, 1.35723767671105e-4, 1.35761077622025e-4, 1.35860646941094e-4, 1.36003942592009e-4, 1.36179411627507e-4, 1.36347866983579e-4, 1.36479508167875e-4, 1.36553356022437e-4, 1.36552897783093e-4, 1.36474339908213e-4, 1.36328980988742e-4, 1.3614211075563e-4, 1.35949644986041e-4, 1.3579264043676e-4, 1.35710185393051e-4, 1.35731667155379e-4, 1.35869769826945e-4, 1.36115684627621e-4, 1.36437860286042e-4, 1.36785144859574e-4, 1.37094401338115e-4, 1.37301736313232e-4, 1.37355558333625e-4, 1.37229004771563e-4, 1.36929035859136e-4, 1.36499802292364e-4, 1.36018747746987e-4, 1.35585199169459e-4, 1.353027212673e-4, 1.35257996873631e-4, 1.35500137936972e-4
flux1:, 0.69470224823486, 1.23153650860967e-4, 1.23001428950373e-4, 1.23105879247249e-4, 1.23409979211937e-4, 1.23827002023144e-4, 1.24260452368913e-4, 1.24623195643043e-4, 1.24852351132811e-4, 1.24917763920909e-4, 1.24823341318582e-4, 1.24601944135719e-4, 1.24305621878172e-4, 1.23993613088795e-4, 1.2372063307322e-4, 1.23527577536441e-4, 1.23436015312578e-4, 1.23446924087111e-4, 1.23543255745242e-4, 1.23695276914105e-4, 1.23867309281647e-4, 1.24024493133584e-4, 1.24138451945205e-4, 1.24191160912928e-4, 1.24176835025781e-4, 1.24101961776144e-4, 1.23982565692533e-4, 1.23836611361112e-4, 1.2368841387675e-4, 1.23570069794505e-4, 1.23488378259234e-4, 1.23457730969961e-4, 1.23488378259234e-4, 1.23570069794505e-4, 1.23688413876749e-4, 1.23836611361111e-4, 1.23982565692533e-4, 1.24101961776144e-4, 1.2417683502578e-4, 1.24191160912928e-4, 1.24138451945205e-4, 1.24024493133585e-4, 1.23867309281647e-4, 1.23695276914106e-4, 1.23543255745243e-4, 1.23446924087111e-4, 1.23436015312578e-4, 1.23527577536441e-4, 1.23720633073219e-4, 1.23993613088794e-4, 1.24305621878172e-4, 1.24601944135718e-4, 1.24823341318582e-4, 1.24917763920909e-4, 1.24852351132812e-4, 1.24623195643044e-4, 1.24260452368915e-4, 1.23827002023145e-4, 1.23409979211938e-4, 1.23105879247249e-4, 1.23001428950373e-4, 1.23153650860965e-4
flux1:, 0.694964697138614, 1.11865935909037e-4, 1.1179079035885e-4, 1.11941286541583e-4, 1.12254962469053e-4, 1.12646999604541e-4, 1.13029110039173e-4, 1.13326550938347e-4, 1.13490319458378e-4, 1.13502893138615e-4, 1.13377312271622e-4, 1.13150672765988e-4, 1.12874003757661e-4, 1.12600925169987e-4, 1.12377394935343e-4, 1.12234332973708e-4, 1.12184100251694e-4, 1.1222091470374e-4, 1.12324505289163e-4, 1.12465793428476e-4, 1.12613216715869e-4, 1.12738446728658e-4, 1.12820613967123e-4, 1.12848633985053e-4, 1.12821736865941e-4, 1.12748564703908e-4, 1.12644181497528e-4, 1.12523161871172e-4, 1.1240413587194e-4, 1.12312112303826e-4, 1.12249082975508e-4, 1.12225332681805e-4, 1.12249082975508e-4, 1.12312112303826e-4, 1.1240413587194e-4, 1.12523161871172e-4, 1.12644181497528e-4, 1.12748564703908e-4, 1.12821736865941e-4, 1.12848633985053e-4, 1.12820613967123e-4, 1.12738446728659e-4, 1.12613216715869e-4, 1.12465793428476e-4, 1.12324505289163e-4, 1.1222091470374e-4, 1.12184100251694e-4, 1.12234332973708e-4, 1.12377394935343e-4, 1.12600925169987e-4, 1.12874003757661e-4, 1.13150672765987e-4, 1.13377312271622e-4, 1.13502893138615e-4, 1.13490319458379e-4, 1.13326550938347e-4, 1.13029110039174e-4, 1.12646999604542e-4, 1.12254962469054e-4, 1.11941286541583e-4, 1.1179079035885e-4, 1.11865935909036e-4
flux1:, 0.695227146042367, 1.015580805423e-4, 1.01547954752564e-4, 1.01732501155688e-4, 1.02045982223022e-4, 1.02407039819176e-4, 1.02736306393624e-4, 1.02971250509577e-4, 1.03075788475663e-4, 1.03043541656685e-4, 1.02894988696397e-4, 1.02669892207784e-4, 1.02417096405092e-4, 1.02184017671796e-4, 1.02007901234833e-4, 1.01910291572021e-4, 1.01895325546673e-4, 1.01951600603947e-4, 1.0205668405085e-4, 1.02182943482955e-4, 1.02303338091665e-4, 1.02396066839206e-4, 1.02447416667659e-4, 1.02452673252744e-4, 1.02415449457094e-4, 1.02345999591255e-4, 1.0225808046106e-4, 1.02162737874754e-4, 1.02073014502602e-4, 1.02007134342695e-4, 1.01962502632847e-4, 1.01945514674031e-4, 1.01962502632847e-4, 1.02007134342695e-4, 1.02073014502602e-4, 1.02162737874754e-4, 1.02258080461059e-4, 1.02345999591255e-4, 1.02415449457094e-4, 1.02452673252744e-4, 1.0244741666766e-4, 1.02396066839207e-4, 1.02303338091665e-4, 1.02182943482955e-4, 1.02056684050851e-4, 1.01951600603947e-4, 1.01895325546673e-4, 1.01910291572021e-4, 1.02007901234833e-4, 1.02184017671795e-4, 1.02417096405092e-4, 1.02669892207784e-4, 1.02894988696397e-4, 1.03043541656685e-4, 1.03075788475663e-4, 1.02971250509578e-4, 1.02736306393625e-4, 1.02407039819177e-4, 1.02045982223023e-4, 1.01732501155688e-4, 1.01547954752564e-4, 1.01558080542299e-4
flux1:, 0.69548959494612, 9.21547263637512e-5, 9.2198345688573e-5, 9.24064470971585e-5, 9.27118968555298e-5, 9.30380009420092e-5, 9.33146723562295e-5, 9.34911115494078e-5, 9.3542996980458e-5, 9.34735369989909e-5, 9.3309022934006e-5, 9.30905063599949e-5, 9.28637595228383e-5, 9.26697268432626e-5, 9.25372884016713e-5, 9.24794543146673e-5, 9.2493262987801e-5, 9.25628543239508e-5, 9.26646012188397e-5, 9.27729165222724e-5, 9.28654307207571e-5, 9.29265902130308e-5, 9.29492371464542e-5, 9.29342717018022e-5, 9.28889650332228e-5, 9.28246539659803e-5, 9.27535543506179e-5, 9.26832416319204e-5, 9.26215105507511e-5, 9.25803432930038e-5, 9.25529967622634e-5, 9.25423388248992e-5, 9.25529967622633e-5, 9.25803432930038e-5, 9.26215105507509e-5, 9.26832416319201e-5, 9.27535543506176e-5, 9.28246539659803e-5, 9.28889650332229e-5, 9.29342717018025e-5, 9.29492371464543e-5, 9.29265902130311e-5, 9.28654307207575e-5, 9.27729165222728e-5, 9.266460121884e-5, 9.2562854323951e-5, 9.24932629878012e-5, 9.24794543146673e-5, 9.25372884016708e-5, 9.26697268432621e-5, 9.28637595228376e-5, 9.30905063599944e-5, 9.33090229340057e-5, 9.34735369989911e-5, 9.35429969804584e-5, 9.34911115494084e-5, 9.33146723562303e-5, 9.30380009420097e-5, 9.27118968555307e-5, 9.24064470971587e-5, 9.21983456885731e-5, 9.21547263637507e-5
flux1:, 0.695752043849873, 8.35839827961563e-5, 8.36708050235431e-5, 8.38932687579522e-5, 8.41844638802982e-5, 8.44732657196366e-5, 8.4698942062891e-5, 8.48217191941749e-5, 8.48277484282533e-5, 8.47282479009366e-5, 8.4553785979084e-5, 8.43455061931326e-5, 8.4145459549117e-5, 8.39881033947881e-5, 8.38945269879006e-5, 8.38702116593783e-5, 8.39063013811659e-5, 8.39836249503639e-5, 8.40782235356258e-5, 8.41669821552962e-5, 8.42321425521318e-5, 8.42639057153948e-5, 8.42608849765888e-5, 8.42287138168219e-5, 8.41775457723124e-5, 8.41192977782583e-5, 8.40645100156214e-5, 8.4017503228936e-5, 8.39813492217278e-5, 8.39625103789246e-5, 8.39506942237128e-5, 8.3945709162998e-5, 8.39506942237126e-5, 8.39625103789246e-5, 8.39813492217277e-5, 8.40175032289357e-5, 8.40645100156211e-5, 8.41192977782582e-5, 8.41775457723123e-5, 8.42287138168219e-5, 8.4260884976589e-5, 8.42639057153949e-5, 8.4232142552132e-5, 8.41669821552965e-5, 8.40782235356261e-5, 8.39836249503641e-5, 8.39063013811659e-5, 8.38702116593781e-5, 8.38945269879004e-5, 8.3988103394788e-5, 8.41454595491167e-5, 8.43455061931322e-5, 8.45537859790841e-5, 8.47282479009368e-5, 8.48277484282536e-5, 8.48217191941756e-5, 8.46989420628917e-5, 8.44732657196372e-5, 8.41844638802986e-5, 8.38932687579524e-5, 8.36708050235433e-5, 8.35839827961559e-5
flux1:, 0.696014492753627, 7.57775151973565e-5, 7.5897692322759e-5, 7.61264680214957e-5, 7.63985386586372e-5, 7.66489994350606e-5, 7.68263192243988e-5, 7.69008801477509e-5, 7.68679411502144e-5, 7.6745172583366e-5, 7.65659902296458e-5, 7.63706017079447e-5, 7.61968872188779e-5, 7.6072996528102e-5, 7.60129593932595e-5, 7.60158292975057e-5, 7.6068081398997e-5, 7.61483284892867e-5, 7.6233031000658e-5, 7.63018221853582e-5, 7.63413306657e-5, 7.63468670346702e-5, 7.6321913661725e-5, 7.62758870613133e-5, 7.62210339024626e-5, 7.6169389100582e-5, 7.61297672458443e-5, 7.6103568100363e-5, 7.60897965415209e-5, 7.60902368776294e-5, 7.60917524751957e-5, 7.60916286944488e-5, 7.60917524751957e-5, 7.60902368776294e-5, 7.60897965415208e-5, 7.61035681003627e-5, 7.61297672458442e-5, 7.61693891005818e-5, 7.62210339024627e-5, 7.62758870613133e-5, 7.6321913661725e-5, 7.63468670346704e-5, 7.63413306657001e-5, 7.63018221853586e-5, 7.62330310006584e-5, 7.61483284892867e-5, 7.6068081398997e-5, 7.60158292975056e-5, 7.60129593932592e-5, 7.60729965281018e-5, 7.61968872188775e-5, 7.63706017079443e-5, 7.65659902296457e-5, 7.67451725833661e-5, 7.68679411502147e-5, 7.69008801477513e-5, 7.68263192243993e-5, 7.66489994350613e-5, 7.63985386586374e-5, 7.61264680214957e-5, 7.58976923227592e-5, 7.57775151973562e-5
flux1:, 0.69627694165738, 6.86707849961643e-5, 6.8815172048524e-5, 6.90432568513444e-5, 6.92925054902048e-5, 6.95046644335425e-5, 6.96370701466089e-5, 6.96692791707183e-5, 6.96042645224299e-5, 6.94646446993253e-5, 6.92853727607797e-5, 6.9104851464701e-5, 6.89565073363359e-5, 6.88625058719047e-5, 6.88306454595683e-5, 6.88546886818403e-5, 6.89176408858419e-5, 6.89969140117709e-5, 6.90700230784059e-5, 6.91194960647434e-5, 6.91360023112639e-5, 6.91192208362039e-5, 6.90765417743359e-5, 6.90201965132947e-5, 6.89637562706661e-5, 6.89189628904502e-5, 6.88929259642523e-5, 6.88845390184677e-5, 6.88894758457277e-5, 6.89057484601562e-5, 6.89181369752197e-5, 6.89219735747552e-5, 6.89181369752196e-5, 6.89057484601562e-5, 6.88894758457277e-5, 6.88845390184676e-5, 6.88929259642523e-5, 6.89189628904499e-5, 6.8963756270666e-5, 6.90201965132947e-5, 6.90765417743361e-5, 6.91192208362041e-5, 6.91360023112641e-5, 6.91194960647439e-5, 6.90700230784061e-5, 6.8996914011771e-5, 6.89176408858421e-5, 6.88546886818402e-5, 6.88306454595679e-5, 6.88625058719043e-5, 6.89565073363357e-5, 6.91048514647008e-5, 6.92853727607796e-5, 6.94646446993255e-5, 6.96042645224302e-5, 6.96692791707186e-5, 6.96370701466095e-5, 6.95046644335431e-5, 6.92925054902052e-5, 6.90432568513445e-5, 6.88151720485241e-5, 6.8670784996164e-5
flux1:, 0.696539390561133, 6.22033700702076e-5, 6.23635916189119e-5, 6.2585003174208e-5, 6.28087956402044e-5, 6.29836065629252e-5, 6.30751656877143e-5, 6.30711547186463e-5, 6.29808791061376e-5, 6.28304842459013e-5, 6.26552823426125e-5, 6.24911540311387e-5, 6.23669296093138e-5, 6.22992160885695e-5, 6.22904561683436e-5, 6.2330246033242e-5, 6.23992547299369e-5, 6.24746064636133e-5, 6.25353894438765e-5, 6.25670637473408e-5, 6.25639099401333e-5, 6.25291876833492e-5, 6.24732261943395e-5, 6.24101300607854e-5, 6.23540760451514e-5, 6.23161611482574e-5, 6.23018669992036e-5, 6.23080425851026e-5, 6.23277995930561e-5, 6.23562970505375e-5, 6.23770027878231e-5, 6.23838676111652e-5, 6.23770027878229e-5, 6.23562970505375e-5, 6.23277995930559e-5, 6.23080425851026e-5, 6.23018669992035e-5, 6.23161611482574e-5, 6.23540760451514e-5, 6.24101300607855e-5, 6.24732261943396e-5, 6.25291876833494e-5, 6.25639099401334e-5, 6.25670637473412e-5, 6.25353894438766e-5, 6.24746064636134e-5, 6.23992547299369e-5, 6.23302460332421e-5, 6.22904561683435e-5, 6.22992160885692e-5, 6.23669296093136e-5, 6.24911540311385e-5, 6.26552823426124e-5, 6.28304842459012e-5, 6.29808791061378e-5, 6.30711547186468e-5, 6.30751656877147e-5, 6.29836065629257e-5, 6.28087956402047e-5, 6.25850031742082e-5, 6.23635916189121e-5, 6.22033700702072e-5
flux1:, 0.696801839464887, 5.63192686859503e-5, 5.6487830483914e-5, 5.66976292601294e-5, 5.68943346046192e-5, 5.70335445407787e-5, 5.70887986292757e-5, 5.70548230166458e-5, 5.69459201937677e-5, 5.67904497667375e-5, 5.66230490617873e-5, 5.64765069066422e-5, 5.63750352717122e-5, 5.63301787845396e-5, 5.63399091195324e-5, 5.63907303716892e-5, 5.64620136075559e-5, 5.65313906149851e-5, 5.65799262558257e-5, 5.65959600980397e-5, 5.65769047743569e-5, 5.65288085663952e-5, 5.6464007182308e-5, 5.63975999592947e-5, 5.63437229926915e-5, 5.63125413170388e-5, 5.63080284545256e-5, 5.63254670049121e-5, 5.63561673928033e-5, 5.63933242833562e-5, 5.64198345084926e-5, 5.64288139034615e-5, 5.64198345084924e-5, 5.63933242833562e-5, 5.63561673928031e-5, 5.63254670049118e-5, 5.63080284545257e-5, 5.63125413170387e-5, 5.63437229926916e-5, 5.63975999592948e-5, 5.64640071823081e-5, 5.65288085663954e-5, 5.65769047743571e-5, 5.659596009804e-5, 5.65799262558257e-5, 5.65313906149852e-5, 5.6462013607556e-5, 5.63907303716892e-5, 5.63399091195322e-5, 5.63301787845394e-5, 5.63750352717121e-5, 5.64765069066421e-5, 5.66230490617873e-5, 5.67904497667375e-5, 5.6945920193768e-5, 5.7054823016646e-5, 5.70887986292762e-5, 5.70335445407792e-5, 5.68943346046197e-5, 5.66976292601295e-5, 5.6487830483914e-5, 5.63192686859501e-5
flux1:, 0.69706428836864, 5.09670933401026e-5, 5.11375103810304e-5, 5.13318401002511e-5, 5.15007881417344e-5, 5.16068293401041e-5, 5.16306470884049e-5, 5.1572930704337e-5, 5.1451719955488e-5, 5.12964068801348e-5, 5.11400751550956e-5, 5.10119976191931e-5, 5.09318515046869e-5, 5.09066610209707e-5, 5.09307912206213e-5, 5.09886500648015e-5, 5.1059232441199e-5, 5.11213452742767e-5, 5.11583222493011e-5, 5.1161257409041e-5, 5.11301952154576e-5, 5.10732110980035e-5, 5.10037856403564e-5, 5.09372264111064e-5, 5.08870726705027e-5, 5.08623375370003e-5, 5.08656362285029e-5, 5.08911532247782e-5, 5.09291153489837e-5, 5.09715739748841e-5, 5.1001533408197e-5, 5.10117730206551e-5, 5.10015334081969e-5, 5.09715739748841e-5, 5.09291153489836e-5, 5.0891153224778e-5, 5.08656362285028e-5, 5.08623375370002e-5, 5.08870726705027e-5, 5.09372264111063e-5, 5.10037856403565e-5, 5.10732110980036e-5, 5.11301952154577e-5, 5.11612574090412e-5, 5.11583222493012e-5, 5.11213452742768e-5, 5.10592324411991e-5, 5.09886500648014e-5, 5.09307912206212e-5, 5.09066610209706e-5, 5.09318515046868e-5, 5.1011997619193e-5, 5.11400751550955e-5, 5.12964068801348e-5, 5.14517199554882e-5, 5.15729307043373e-5, 5.16306470884054e-5, 5.16068293401046e-5, 5.15007881417348e-5, 5.13318401002512e-5, 5.11375103810304e-5, 5.09670933401022e-5
flux1:, 0.697326737272393, 4.61000880012835e-5, 4.62669938863268e-5, 4.64431061223413e-5, 4.65845326534028e-5, 4.66604045481663e-5, 4.66578242405413e-5, 4.65823891488008e-5, 4.64547170151418e-5, 4.63041998782863e-5, 4.61616531412316e-5, 4.60525530901323e-5, 4.59922197163676e-5, 4.59837257600375e-5, 4.60186519521642e-5, 4.60802075994205e-5, 4.61478026100209e-5, 4.6201953963036e-5, 4.62284508180444e-5, 4.62209601237356e-5, 4.61816603497709e-5, 4.61199503725199e-5, 4.60496912743493e-5, 4.59857249431415e-5, 4.59405390205793e-5, 4.59218417977329e-5, 4.59310581916628e-5, 4.59617112768167e-5, 4.60035906481979e-5, 4.60483291817758e-5, 4.60796284575203e-5, 4.60903647489041e-5, 4.60796284575202e-5, 4.60483291817757e-5, 4.60035906481978e-5, 4.59617112768166e-5, 4.59310581916627e-5, 4.59218417977328e-5, 4.59405390205793e-5, 4.59857249431414e-5, 4.60496912743493e-5, 4.61199503725201e-5, 4.6181660349771e-5, 4.62209601237357e-5, 4.62284508180445e-5, 4.6201953963036e-5, 4.6147802610021e-5, 4.60802075994206e-5, 4.60186519521642e-5, 4.59837257600374e-5, 4.59922197163676e-5, 4.60525530901321e-5, 4.61616531412316e-5, 4.63041998782862e-5, 4.64547170151419e-5, 4.65823891488011e-5, 4.66578242405417e-5, 4.66604045481666e-5, 4.65845326534032e-5, 4.64431061223414e-5, 4.6266993886327e-5, 4.61000880012834e-5
flux1:, 0.697589186176146, 4.16759443007198e-5, 4.18351504067222e-5, 4.19913856792601e-5, 4.21063440260988e-5, 4.21554723656299e-5, 4.21315308423525e-5, 4.20440193626458e-5, 4.19150948834088e-5, 4.17732798910778e-5, 4.16465760543558e-5, 4.15565224257096e-5, 4.15143421403787e-5, 4.15197369160239e-5, 4.15622669811593e-5, 4.16247283318914e-5, 4.16875985223785e-5, 4.17335063886746e-5, 4.17507850640918e-5, 4.17354504035062e-5, 4.16913380384929e-5, 4.16285442690739e-5, 4.15606614524429e-5, 4.15015173991258e-5, 4.14622004411238e-5, 4.14490256978696e-5, 4.14624037543707e-5, 4.14955848580767e-5, 4.15384758355848e-5, 4.15828995233071e-5, 4.16137377749321e-5, 4.16243202644867e-5, 4.1613737774932e-5, 4.15828995233071e-5, 4.15384758355848e-5, 4.14955848580766e-5, 4.14624037543706e-5, 4.14490256978696e-5, 4.14622004411237e-5, 4.15015173991258e-5, 4.15606614524429e-5, 4.16285442690739e-5, 4.1691338038493e-5, 4.17354504035063e-5, 4.17507850640918e-5, 4.17335063886747e-5, 4.16875985223787e-5, 4.16247283318915e-5, 4.15622669811592e-5, 4.15197369160239e-5, 4.15143421403787e-5, 4.15565224257095e-5, 4.16465760543558e-5, 4.17732798910778e-5, 4.19150948834088e-5, 4.2044019362646e-5, 4.21315308423529e-5, 4.21554723656304e-5, 4.21063440260992e-5, 4.199138567926e-5, 4.18351504067224e-5, 4.16759443007197e-5
flux1:, 0.6978516350799, 3.76564373052309e-5, 3.78049216738588e-5, 3.7940631965959e-5, 3.80308625023368e-5, 3.80569351583615e-5, 3.8016491422487e-5, 3.79219973344923e-5, 3.77962456006349e-5, 3.76661900105892e-5, 3.75566418575099e-5, 3.74851948589237e-5, 3.74593065143512e-5, 3.74758856499531e-5, 3.75231648753948e-5, 3.75841916254873e-5, 3.76410223572189e-5, 3.76786697833408e-5, 3.76880100870002e-5, 3.76671540392678e-5, 3.76211524711022e-5, 3.75602637764516e-5, 3.74972875742883e-5, 3.74446203514422e-5, 3.74117110556367e-5, 3.74034534396098e-5, 3.74194192779237e-5, 3.74529151523972e-5, 3.74944147733282e-5, 3.75364117936344e-5, 3.75653343107433e-5, 3.75752388367251e-5, 3.75653343107433e-5, 3.75364117936344e-5, 3.7494414773328e-5, 3.74529151523971e-5, 3.74194192779237e-5, 3.74034534396097e-5, 3.74117110556367e-5, 3.74446203514422e-5, 3.74972875742883e-5, 3.75602637764517e-5, 3.76211524711024e-5, 3.76671540392679e-5, 3.76880100870004e-5, 3.7678669783341e-5, 3.76410223572188e-5, 3.75841916254874e-5, 3.75231648753949e-5, 3.7475885649953e-5, 3.74593065143511e-5, 3.74851948589237e-5, 3.75566418575099e-5, 3.76661900105891e-5, 3.7796245600635e-5, 3.79219973344925e-5, 3.80164914224873e-5, 3.80569351583617e-5, 3.80308625023372e-5, 3.79406319659591e-5, 3.78049216738589e-5, 3.76564373052308e-5
flux1:, 0.698114083983653, 3.40069383317486e-5, 3.4142759757389e-5, 3.42581724561131e-5, 3.43259351310359e-5, 3.43327249299118e-5, 3.42802939102968e-5, 3.41832230809395e-5, 3.40641814961484e-5, 3.39480262070661e-5, 3.38561636593445e-5, 3.38023548427473e-5, 3.3790679579233e-5, 3.38158164850963e-5, 3.38652830443047e-5, 3.39229182148343e-5, 3.39727289869789e-5, 3.40022609156424e-5, 3.40048528206142e-5, 3.39804372915305e-5, 3.39348829105611e-5, 3.38781722230316e-5, 3.38219161777461e-5, 3.37767928693464e-5, 3.37504753131261e-5, 3.37464618806374e-5, 3.37636541861764e-5, 3.37956788536813e-5, 3.38339160143351e-5, 3.38718805649984e-5, 3.38977932421988e-5, 3.39066268346648e-5, 3.38977932421988e-5, 3.38718805649985e-5, 3.38339160143351e-5, 3.37956788536812e-5, 3.37636541861763e-5, 3.37464618806373e-5, 3.37504753131261e-5, 3.37767928693464e-5, 3.38219161777461e-5, 3.38781722230317e-5, 3.39348829105611e-5, 3.39804372915306e-5, 3.40048528206143e-5, 3.40022609156425e-5, 3.3972728986979e-5, 3.39229182148343e-5, 3.38652830443047e-5, 3.38158164850962e-5, 3.3790679579233e-5, 3.38023548427471e-5, 3.38561636593445e-5, 3.39480262070662e-5, 3.40641814961486e-5, 3.41832230809396e-5, 3.42802939102972e-5, 3.4332724929912e-5, 3.43259351310362e-5, 3.42581724561131e-5, 3.41427597573892e-5, 3.40069383317485e-5
flux1:, 0.698376532887406, 3.06958827632816e-5, 3.08180310515168e-5, 3.09140679774639e-5, 3.09619536171176e-5, 3.09531453614781e-5, 3.08927597330999e-5, 3.07967382250865e-5, 3.06870132642614e-5, 3.05859818170059e-5, 3.05115800779314e-5, 3.04739530930968e-5, 3.04742314449089e-5, 3.05053981244759e-5, 3.05547808387695e-5, 3.06074254326066e-5, 3.06495273311728e-5, 3.06712006779849e-5, 3.06680980714792e-5, 3.06416912097597e-5, 3.05983193033594e-5, 3.0547349562345e-5, 3.04989329299496e-5, 3.04618654612579e-5, 3.04420031720934e-5, 3.04415220607258e-5, 3.04588108998791e-5, 3.04880134345724e-5, 3.0521647318872e-5, 3.05544734562298e-5, 3.05766365212667e-5, 3.05841347779172e-5, 3.05766365212666e-5, 3.05544734562298e-5, 3.0521647318872e-5, 3.04880134345723e-5, 3.0458810899879e-5, 3.04415220607258e-5, 3.04420031720933e-5, 3.04618654612578e-5, 3.04989329299497e-5, 3.0547349562345e-5, 3.05983193033596e-5, 3.06416912097597e-5, 3.06680980714793e-5, 3.06712006779849e-5, 3.06495273311729e-5, 3.06074254326066e-5, 3.05547808387694e-5, 3.05053981244758e-5, 3.04742314449089e-5, 3.04739530930967e-5, 3.05115800779313e-5, 3.05859818170059e-5, 3.06870132642615e-5, 3.07967382250866e-5, 3.08927597331001e-5, 3.09531453614784e-5, 3.09619536171179e-5, 3.09140679774641e-5, 3.08180310515169e-5, 3.06958827632816e-5
flux1:, 0.698638981791159, 2.76942717464678e-5, 2.78024768895119e-5, 2.78805512925735e-5, 2.79112931822307e-5, 2.78903336863332e-5, 2.78254489536703e-5, 2.77332897503039e-5, 2.76345813206522e-5, 2.75490488416793e-5, 2.74912230878593e-5, 2.74679337260625e-5, 2.74778132931868e-5, 2.75126439418792e-5, 2.75599979241679e-5, 2.76064224820487e-5, 2.76404154539102e-5, 2.76545947912424e-5, 2.76467216307752e-5, 2.76195227546082e-5, 2.75795137200864e-5, 2.75352016356281e-5, 2.74951218480558e-5, 2.74661365704411e-5, 2.74523279644047e-5, 2.74546616523395e-5, 2.74711568449198e-5, 2.74966078497443e-5, 2.75248001386447e-5, 2.75518507764819e-5, 2.75698549933426e-5, 2.75758731250465e-5, 2.75698549933425e-5, 2.7551850776482e-5, 2.75248001386447e-5, 2.74966078497443e-5, 2.74711568449197e-5, 2.74546616523394e-5, 2.74523279644046e-5, 2.74661365704411e-5, 2.74951218480558e-5, 2.75352016356282e-5, 2.75795137200865e-5, 2.76195227546082e-5, 2.76467216307753e-5, 2.76545947912425e-5, 2.76404154539102e-5, 2.76064224820487e-5, 2.7559997924168e-5, 2.75126439418791e-5, 2.74778132931868e-5, 2.74679337260624e-5, 2.74912230878593e-5, 2.75490488416793e-5, 2.76345813206522e-5, 2.77332897503041e-5, 2.78254489536705e-5, 2.78903336863334e-5, 2.79112931822308e-5, 2.78805512925735e-5, 2.78024768895119e-5, 2.76942717464677e-5
flux1:, 0.698901430694913, 2.49752697915944e-5, 2.50697985334436e-5, 2.51316160794958e-5, 2.51479233785434e-5, 2.51179100374048e-5, 2.50513614890714e-5, 2.49650914263768e-5, 2.48782800229058e-5, 2.48079020702918e-5, 2.47652548842757e-5, 2.47542143139872e-5, 2.47713708542286e-5, 2.4807750893214e-5, 2.48515138898334e-5, 2.48908899022709e-5, 2.49166826692529e-5, 2.49238638665197e-5, 2.49120544718517e-5, 2.48849582906174e-5, 2.48490255843647e-5, 2.48117457030927e-5, 2.47799854565433e-5, 2.47587179511012e-5, 2.47503651544568e-5, 2.47548246728726e-5, 2.47698740845346e-5, 2.47910342824409e-5, 2.48134002354586e-5, 2.48344564454288e-5, 2.48481855569513e-5, 2.48526844878435e-5, 2.48481855569513e-5, 2.48344564454288e-5, 2.48134002354586e-5, 2.47910342824408e-5, 2.47698740845345e-5, 2.47548246728726e-5, 2.47503651544568e-5, 2.47587179511013e-5, 2.47799854565433e-5, 2.48117457030928e-5, 2.48490255843647e-5, 2.48849582906174e-5, 2.49120544718518e-5, 2.49238638665198e-5, 2.49166826692529e-5, 2.4890889902271e-5, 2.48515138898335e-5, 2.48077508932139e-5, 2.47713708542285e-5, 2.47542143139872e-5, 2.47652548842757e-5, 2.48079020702918e-5, 2.4878280022906e-5, 2.49650914263769e-5, 2.50513614890715e-5, 2.51179100374049e-5, 2.51479233785436e-5, 2.51316160794959e-5, 2.50697985334438e-5, 2.49752697915944e-5
flux1:, 0.699163879598666, 2.25139315161848e-5, 2.259539883261e-5, 2.26427856971504e-5, 2.26472152830647e-5, 2.26108318027162e-5, 2.25448434253077e-5, 2.24657822360529e-5, 2.23910637777358e-5, 2.23349446794769e-5, 2.23057424646849e-5, 2.23047783901951e-5, 2.23270450001327e-5, 2.23632010413417e-5, 2.24022470960423e-5, 2.24341758345573e-5, 2.24520064791451e-5, 2.24528463031541e-5, 2.24378974874183e-5, 2.24115751534353e-5, 2.23800729448506e-5, 2.23497814285622e-5, 2.23259324775844e-5, 2.23117335078519e-5, 2.23081151892233e-5, 2.23140708841994e-5, 2.23272487783603e-5, 2.23439233291243e-5, 2.23604672415361e-5, 2.23756634764376e-5, 2.2385247000031e-5, 2.23882760372638e-5, 2.2385247000031e-5, 2.23756634764376e-5, 2.23604672415362e-5, 2.23439233291244e-5, 2.23272487783603e-5, 2.23140708841994e-5, 2.23081151892234e-5, 2.23117335078519e-5, 2.23259324775844e-5, 2.23497814285621e-5, 2.23800729448507e-5, 2.24115751534353e-5, 2.24378974874184e-5, 2.24528463031542e-5, 2.24520064791451e-5, 2.24341758345573e-5, 2.24022470960423e-5, 2.23632010413416e-5, 2.23270450001327e-5, 2.23047783901951e-5, 2.2305742464685e-5, 2.23349446794769e-5, 2.23910637777358e-5, 2.2465782236053e-5, 2.25448434253079e-5, 2.26108318027164e-5, 2.26472152830649e-5, 2.26427856971504e-5, 2.25953988326101e-5, 2.25139315161848e-5
flux1:, 0.699426328502419, 2.02870581274883e-5, 2.03562745326646e-5, 2.03910481682791e-5, 2.0385923318551e-5, 2.0345422803199e-5, 2.02816600132381e-5, 2.02105358094347e-5, 2.01475825093208e-5, 2.01044575852337e-5, 2.00868084927281e-5, 2.00938167428278e-5, 2.01192949235584e-5, 2.01538613970639e-5, 2.01875294980274e-5, 2.02120473505401e-5, 2.02224843253308e-5, 2.02178157020676e-5, 2.02005299762924e-5, 2.01755057970377e-5, 2.0148535348587e-5, 2.01248937167419e-5, 2.01082801295734e-5, 2.01003192279892e-5, 2.01006585319337e-5, 2.01075633619227e-5, 2.01186492788527e-5, 2.01309316977064e-5, 2.0141972423646e-5, 2.01517234276585e-5, 2.01574839914942e-5, 2.01591616019108e-5, 2.01574839914942e-5, 2.01517234276585e-5, 2.0141972423646e-5, 2.01309316977064e-5, 2.01186492788528e-5, 2.01075633619227e-5, 2.01006585319337e-5, 2.01003192279892e-5, 2.01082801295734e-5, 2.01248937167419e-5, 2.0148535348587e-5, 2.01755057970377e-5, 2.02005299762924e-5, 2.02178157020676e-5, 2.02224843253309e-5, 2.02120473505402e-5, 2.01875294980274e-5, 2.01538613970638e-5, 2.01192949235584e-5, 2.00938167428278e-5, 2.0086808492728e-5, 2.01044575852337e-5, 2.01475825093209e-5, 2.02105358094348e-5, 2.02816600132383e-5, 2.03454228031992e-5, 2.03859233185511e-5, 2.03910481682792e-5, 2.03562745326647e-5, 2.02870581274883e-5
flux1:, 0.699688777406172, 1.82731558006433e-5, 1.83310213116726e-5, 1.83549095752824e-5, 1.8342284779227e-5, 1.82995125611021e-5, 1.82391645714231e-5, 1.81762461440195e-5, 1.81243700749899e-5, 1.80927766835452e-5, 1.80847851921695e-5, 1.80978486064315e-5, 1.81249807166501e-5, 1.81570255052046e-5, 1.81851079707493e-5, 1.82026545693827e-5, 1.82065649004264e-5, 1.81973841638132e-5, 1.81785893474456e-5, 1.81552974856871e-5, 1.81327961333165e-5, 1.81152793998003e-5, 1.81050665092673e-5, 1.81024224386852e-5, 1.81059431415246e-5, 1.81133458318797e-5, 1.81222951869533e-5, 1.8130504974937e-5, 1.8136597106365e-5, 1.81415220456993e-5, 1.81439212354689e-5, 1.81444153770098e-5, 1.81439212354688e-5, 1.81415220456993e-5, 1.8136597106365e-5, 1.81305049749369e-5, 1.81222951869533e-5, 1.81133458318797e-5, 1.81059431415247e-5, 1.81024224386852e-5, 1.81050665092672e-5, 1.81152793998003e-5, 1.81327961333165e-5, 1.81552974856872e-5, 1.81785893474457e-5, 1.81973841638133e-5, 1.82065649004265e-5, 1.82026545693827e-5, 1.81851079707492e-5, 1.81570255052046e-5, 1.81249807166501e-5, 1.80978486064315e-5, 1.80847851921695e-5, 1.80927766835452e-5, 1.812437007499e-5, 1.81762461440197e-5, 1.82391645714233e-5, 1.82995125611022e-5, 1.83422847792272e-5, 1.83549095752825e-5, 1.83310213116727e-5, 1.82731558006433e-5
[truncated: 32,730 more chars]
