# Supplementary material for: Spatial Resolution and Refractive Index Contrast of Resonant Photonic Crystal Surfaces for Biosensing
Source: IEEE Photonics J. Author manuscript; Available in PMC 2015 Sep 7. (PMC4561521; doi:10.1109/JPHOT.2015.2435699)
Supplement: fig6_data [file NIHMS64775-supplement-fig6_data.gz › Volumes/graham/MacBook_backup/PhD_folder_2015_06_02/paper_improvements/IEEE_J_Photonics/final_files/data_files/fig6/meep_data/0/ref.dat]

flux1:	0.627777777777778	1.14593526569972e-6	1.14593222886663e-6	1.14594339637348e-6	1.14594707770761e-6	1.14593223493933e-6	1.14592762329457e-6	1.14594672805093e-6	1.14595238339987e-6	1.14592813478049e-6	1.14592164187524e-6	1.14595236573158e-6	1.145958882938e-6	1.14591972865995e-6	1.14591523511074e-6	1.14596546185925e-6	1.1459633329989e-6	1.14589926294759e-6	1.14591780394177e-6	1.14599547322019e-6	1.14594146431097e-6	1.14586560416618e-6	1.14598169807636e-6	1.14599083978887e-6	1.14583856593639e-6	1.14601244710542e-6	1.14590512809681e-6	1.14595871935024e-6	1.14587930383379e-6	1.14612048290433e-6	1.14587999430913e-6	1.14578207464064e-6	1.14587999430913e-6	1.14612048290434e-6	1.14587930383378e-6	1.14595871935024e-6	1.14590512809681e-6	1.14601244710542e-6	1.14583856593639e-6	1.14599083978887e-6	1.14598169807636e-6	1.14586560416618e-6	1.14594146431096e-6	1.1459954732202e-6	1.14591780394177e-6	1.14589926294759e-6	1.1459633329989e-6	1.14596546185925e-6	1.14591523511074e-6
flux1:	0.628040226681531	1.30815834054018e-6	1.30815725392414e-6	1.30817094798829e-6	1.30817294076346e-6	1.30815481962811e-6	1.30815157029203e-6	1.30817471985097e-6	1.308179364833e-6	1.30815026047217e-6	1.30814446097134e-6	1.30818094502999e-6	1.3081869494187e-6	1.30814096585043e-6	1.30813712373017e-6	1.3081954849922e-6	1.30819189666467e-6	1.30811817042524e-6	1.30814032991553e-6	1.30822893127619e-6	1.30816663208856e-6	1.30808090854094e-6	1.30821324701642e-6	1.30822226080195e-6	1.30805008930916e-6	1.3082490607525e-6	1.30812462925197e-6	1.30818670112353e-6	1.30809593836626e-6	1.30837219384339e-6	1.30809682745709e-6	1.3079843656878e-6	1.30809682745709e-6	1.3083721938434e-6	1.30809593836627e-6	1.30818670112353e-6	1.30812462925196e-6	1.3082490607525e-6	1.30805008930916e-6	1.30822226080195e-6	1.30821324701641e-6	1.30808090854094e-6	1.30816663208854e-6	1.30822893127619e-6	1.30814032991553e-6	1.30811817042524e-6	1.30819189666467e-6	1.3081954849922e-6	1.30813712373016e-6
flux1:	0.628302675585284	1.49202485760075e-6	1.49202640631773e-6	1.49204325099633e-6	1.49204296256758e-6	1.49202078858636e-6	1.49201938418052e-6	1.49204748770296e-6	1.49205075836876e-6	1.49201576866948e-6	1.4920109112491e-6	1.49205429545554e-6	1.49205963270956e-6	1.49200557242554e-6	1.49200248996847e-6	1.49207034461259e-6	1.49206513947387e-6	1.49198028905149e-6	1.49200645368531e-6	1.49210749784419e-6	1.49203597630742e-6	1.49193917215513e-6	1.49208961261212e-6	1.49209827209312e-6	1.49190406630554e-6	1.49213158408962e-6	1.49198722515268e-6	1.49205894449476e-6	1.49195554076169e-6	1.49227182972768e-6	1.49195659875312e-6	1.49182737620088e-6	1.49195659875313e-6	1.49227182972768e-6	1.49195554076168e-6	1.49205894449475e-6	1.49198722515268e-6	1.49213158408962e-6	1.49190406630554e-6	1.49209827209312e-6	1.49208961261212e-6	1.49193917215514e-6	1.49203597630741e-6	1.49210749784419e-6	1.49200645368531e-6	1.49198028905149e-6	1.49206513947387e-6	1.49207034461259e-6	1.49200248996846e-6
flux1:	0.628565124489038	1.70022901248579e-6	1.70023404244066e-6	1.7002547730213e-6	1.70025146963991e-6	1.70022432676742e-6	1.70022536659458e-6	1.70025950018321e-6	1.70026094326805e-6	1.70021885169478e-6	1.70021524632727e-6	1.70026687223944e-6	1.70027135246303e-6	1.70020775658865e-6	1.70020555828273e-6	1.70028448211867e-6	1.7002774933083e-6	1.70017983370394e-6	1.70021041555286e-6	1.70032561686701e-6	1.70024386223603e-6	1.70013461525935e-6	1.7003051877028e-6	1.70031321531648e-6	1.70009466002889e-6	1.70035462178599e-6	1.7001870830125e-6	1.70026976533897e-6	1.70015230890861e-6	1.70051424951525e-6	1.70015348905512e-6	1.70000496363074e-6	1.70015348905512e-6	1.70051424951526e-6	1.70015230890862e-6	1.70026976533896e-6	1.7001870830125e-6	1.70035462178598e-6	1.70009466002888e-6	1.70031321531648e-6	1.70030518770279e-6	1.70013461525936e-6	1.70024386223602e-6	1.70032561686701e-6	1.70021041555284e-6	1.70017983370395e-6	1.7002774933083e-6	1.70028448211868e-6	1.70020555828272e-6
flux1:	0.628827573392791	1.93577336014673e-6	1.93578290345491e-6	1.93580837263569e-6	1.93580115538723e-6	1.93576797470365e-6	1.93577219647479e-6	1.93581361897516e-6	1.93581267324344e-6	1.93576205683497e-6	1.93576008996716e-6	1.93582152303406e-6	1.93582490905717e-6	1.93575008313118e-6	1.93574891845427e-6	1.93584072926114e-6	1.93583177335046e-6	1.93571937779717e-6	1.93575482208097e-6	1.93588612096533e-6	1.93579303166099e-6	1.93566982006981e-6	1.93586274730701e-6	1.93586980604019e-6	1.93562439031717e-6	1.93592118501035e-6	1.93572672326221e-6	1.93582185364956e-6	1.93568879933814e-6	1.93610274760566e-6	1.93569003631094e-6	1.93551930510086e-6	1.93569003631095e-6	1.93610274760568e-6	1.93568879933814e-6	1.93582185364957e-6	1.9357267232622e-6	1.93592118501034e-6	1.93562439031716e-6	1.93586980604018e-6	1.93586274730701e-6	1.93566982006983e-6	1.93579303166097e-6	1.93588612096534e-6	1.93575482208094e-6	1.93571937779717e-6	1.93583177335045e-6	1.93584072926115e-6	1.93574891845427e-6
flux1:	0.629090022296544	2.20200051395304e-6	2.20201581495117e-6	2.2020469963737e-6	2.20203477598798e-6	2.20199432674165e-6	2.20200262989951e-6	2.202052796717e-6	2.20204877231747e-6	2.20198798377192e-6	2.20198813582115e-6	2.20206118652947e-6	2.20206317961124e-6	2.20197517013003e-6	2.20197522515202e-6	2.2020820074594e-6	2.20207087423437e-6	2.20194154930235e-6	2.20198234569384e-6	2.20213193137706e-6	2.2020262986219e-6	2.20188742647623e-6	2.20210514927806e-6	2.2021108327367e-6	2.20183582842779e-6	2.20217439095183e-6	2.20194871614089e-6	2.20205797357636e-6	2.20190762267474e-6	2.20238075590205e-6	2.20190883189166e-6	2.20171259181422e-6	2.20190883189166e-6	2.20238075590205e-6	2.20190762267473e-6	2.20205797357635e-6	2.20194871614089e-6	2.20217439095184e-6	2.20183582842778e-6	2.2021108327367e-6	2.20210514927806e-6	2.20188742647625e-6	2.20202629862188e-6	2.20213193137706e-6	2.20198234569383e-6	2.20194154930235e-6	2.20207087423437e-6	2.2020820074594e-6	2.20197522515202e-6
flux1:	0.629352471200297	2.50262764866759e-6	2.50265018955791e-6	2.50268817812761e-6	2.50266964946444e-6	2.50262053320965e-6	2.50263400323381e-6	2.50269457728917e-6	2.5026866335168e-6	2.50261378581048e-6	2.50261665081923e-6	2.50270339371327e-6	2.50270361655921e-6	2.50260018917689e-6	2.50260170135562e-6	2.50272583007578e-6	2.50271226859394e-6	2.5025635299536e-6	2.50261022823946e-6	2.50278056120747e-6	2.50266104749133e-6	2.50250463061662e-6	2.50274983893692e-6	2.50275365927652e-6	2.5024460941524e-6	2.50283196526544e-6	2.50257018167157e-6	2.50269546733349e-6	2.50252594179809e-6	2.50306634886615e-6	2.50252702003042e-6	2.50230152688171e-6	2.50252702003043e-6	2.50306634886617e-6	2.50252594179809e-6	2.50269546733349e-6	2.50257018167157e-6	2.50283196526544e-6	2.50244609415241e-6	2.50275365927651e-6	2.50274983893692e-6	2.50250463061663e-6	2.50266104749132e-6	2.50278056120748e-6	2.50261022823944e-6	2.5025635299536e-6	2.50271226859393e-6	2.50272583007579e-6	2.50260170135562e-6
flux1:	0.629614920104051	2.8417840003864e-6	2.84181552535058e-6	2.84186153386307e-6	2.84183515109842e-6	2.84177579964739e-6	2.84179573251236e-6	2.84186859142465e-6	2.84185571347993e-6	2.84176866806425e-6	2.84177497519267e-6	2.84187776465163e-6	2.84187574177771e-6	2.84175436228477e-6	2.84175763871427e-6	2.84190180055972e-6	2.84188550094082e-6	2.84171455073651e-6	2.84176778163642e-6	2.84196161496312e-6	2.84182672630165e-6	2.84165067934966e-6	2.84192635081766e-6	2.8419277239559e-6	2.8415843482759e-6	2.84202374043124e-6	2.84172028609664e-6	2.84186375607602e-6	2.84167296567135e-6	2.84228974453315e-6	2.84167379339092e-6	2.84141481965101e-6	2.84167379339092e-6	2.84228974453317e-6	2.84167296567133e-6	2.84186375607602e-6	2.84172028609666e-6	2.84202374043125e-6	2.84158434827589e-6	2.84192772395593e-6	2.84192635081765e-6	2.84165067934968e-6	2.84182672630164e-6	2.84196161496312e-6	2.84176778163642e-6	2.8417145507365e-6	2.84188550094082e-6	2.8419018005597e-6	2.84175763871426e-6
flux1:	0.629877369007804	3.22405156332672e-6	3.22409409975282e-6	3.22414945148064e-6	3.22411340523087e-6	3.2240420830692e-6	3.22407000880743e-6	3.22415724740311e-6	3.22413822294523e-6	3.22403458261414e-6	3.22404521896852e-6	3.22416670053004e-6	3.22416183615111e-6	3.22401965548321e-6	3.22402509475486e-6	3.22419230622611e-6	3.22417287668437e-6	3.22397658362641e-6	3.2240370855767e-6	3.22425748419036e-6	3.22410553509199e-6	3.22390756053152e-6	3.22421700751403e-6	3.22421523493515e-6	3.22383248016039e-6	3.22433234989207e-6	3.22398093470647e-6	3.22414503769466e-6	3.22393063865321e-6	3.22463400132638e-6	3.22393108465017e-6	3.22363387646523e-6	3.22393108465016e-6	3.2246340013264e-6	3.22393063865319e-6	3.22414503769465e-6	3.22398093470648e-6	3.22433234989206e-6	3.22383248016041e-6	3.22421523493515e-6	3.22421700751403e-6	3.22390756053153e-6	3.22410553509197e-6	3.22425748419037e-6	3.2240370855767e-6	3.22397658362641e-6	3.22417287668436e-6	3.2241923062261e-6	3.22402509475485e-6
flux1:	0.630139817911557	3.65450918958267e-6	3.6545650648948e-6	3.65463118197325e-6	3.65458337978899e-6	3.65449819147989e-6	3.65453589559064e-6	3.65463982289523e-6	3.65461321939824e-6	3.65449032691991e-6	3.65450636102039e-6	3.65464947698532e-6	3.65464103076864e-6	3.65447487539536e-6	3.65448299310833e-6	3.65467661371105e-6	3.65465355241204e-6	3.65442843583669e-6	3.65449708851405e-6	3.65474744530783e-6	3.65457651534831e-6	3.65435409530152e-6	3.65470102188501e-6	3.65469526822918e-6	3.6542691965275e-6	3.65483732413545e-6	3.65443086726844e-6	3.65461838774112e-6	3.65437773139773e-6	3.65517911681552e-6	3.65437766026159e-6	3.65403689404119e-6	3.65437766026158e-6	3.65517911681553e-6	3.65437773139772e-6	3.6546183877411e-6	3.65443086726843e-6	3.65483732413545e-6	3.65426919652752e-6	3.65469526822918e-6	3.654701021885e-6	3.65435409530154e-6	3.65457651534828e-6	3.65474744530783e-6	3.65449708851406e-6	3.6544284358367e-6	3.65465355241203e-6	3.65467661371104e-6	3.65448299310831e-6
flux1:	0.63040226681531	4.13878030351966e-6	4.13885215599438e-6	4.13893054368079e-6	4.13886859549575e-6	4.13876749842236e-6	4.13881703967857e-6	4.1389401696622e-6	4.138904313785e-6	4.13875925733974e-6	4.13878196233253e-6	4.13894995037944e-6	4.13893701158394e-6	4.13874338067991e-6	4.1387548384916e-6	4.13897857775105e-6	4.13895123918489e-6	4.13869345844372e-6	4.13877132374377e-6	4.13905537131423e-6	4.13886325223775e-6	4.1386136442001e-6	4.13900221445792e-6	4.1389914799745e-6	4.13851772313297e-6	4.13916280051014e-6	4.13869336785154e-6	4.13890747527827e-6	4.13863754505392e-6	4.13954974018961e-6	4.13863682816252e-6	4.13824656723409e-6	4.13863682816253e-6	4.13954974018962e-6	4.13863754505391e-6	4.13890747527826e-6	4.13869336785153e-6	4.13916280051014e-6	4.13851772313297e-6	4.13899147997449e-6	4.13900221445793e-6	4.13861364420011e-6	4.13886325223772e-6	4.13905537131423e-6	4.13877132374377e-6	4.13869345844372e-6	4.1389512391849e-6	4.13897857775104e-6	4.1387548384916e-6
flux1:	0.630664715719064	4.68308444716967e-6	4.68317522909439e-6	4.68326745625092e-6	4.68318866646953e-6	4.68306948903275e-6	4.6831332120923e-6	4.68327824761435e-6	4.68323120797175e-6	4.6830608343242e-6	4.68309170985471e-6	4.68328809344912e-6	4.68326955415459e-6	4.68304462495405e-6	4.68306026289395e-6	4.68331817969492e-6	4.6832857353921e-6	4.6829910860068e-6	4.68307945709023e-6	4.68340127379486e-6	4.68318540612378e-6	4.68290564370903e-6	4.68334056258795e-6	4.68332364942533e-6	4.68279733580313e-6	4.68352906334482e-6	4.6829878055742e-6	4.68323211016831e-6	4.68292944524041e-6	4.68396671500138e-6	4.68292797593801e-6	4.68248162767158e-6	4.68292797593802e-6	4.6839667150014e-6	4.68292944524039e-6	4.68323211016831e-6	4.6829878055742e-6	4.68352906334483e-6	4.68279733580314e-6	4.68332364942534e-6	4.68334056258794e-6	4.68290564370904e-6	4.68318540612378e-6	4.68340127379487e-6	4.68307945709022e-6	4.68299108600681e-6	4.68328573539209e-6	4.68331817969491e-6	4.68306026289394e-6
flux1:	0.630927164622817	5.29429287671521e-6	5.29440584829976e-6	5.29451352475719e-6	5.2944148926836e-6	5.29427535779596e-6	5.29435589893839e-6	5.29452570857075e-6	5.2944652834267e-6	5.2942662195786e-6	5.29430701107778e-6	5.29453558058654e-6	5.29451010889517e-6	5.29424975155834e-6	5.29427062315526e-6	5.29456711595583e-6	5.29452850953411e-6	5.29419242757055e-6	5.29429288645238e-6	5.29465689542593e-6	5.29441429367293e-6	5.29410119359905e-6	5.29458780167295e-6	5.29456327288547e-6	5.29397894111671e-6	5.29480813475083e-6	5.29418522655632e-6	5.29446384205615e-6	5.29412444606446e-6	5.29530267256114e-6	5.294122159727e-6	5.29361243347637e-6	5.29412215972702e-6	5.29530267256116e-6	5.29412444606444e-6	5.29446384205615e-6	5.29418522655632e-6	5.29480813475084e-6	5.29397894111671e-6	5.29456327288546e-6	5.29458780167294e-6	5.29410119359908e-6	5.29441429367292e-6	5.29465689542593e-6	5.29429288645237e-6	5.29419242757056e-6	5.29452850953412e-6	5.29456711595581e-6	5.29427062315527e-6
flux1:	0.63118961352657	5.97998843269808e-6	5.98012714531595e-6	5.98025189709595e-6	5.98013012733045e-6	5.97996788073152e-6	5.98006816503893e-6	5.98026575273767e-6	5.98018946421022e-6	5.97995814802885e-6	5.98001086204565e-6	5.98027564566979e-6	5.98024165991739e-6	5.97994146308761e-6	5.97996887268208e-6	5.98030865924983e-6	5.98026255596199e-6	5.97988013203019e-6	5.9799946160106e-6	5.98040557578348e-6	5.98013274152162e-6	5.9797829180883e-6	5.98032730128043e-6	5.98029343136521e-6	5.97964492966303e-6	5.98058363912848e-6	5.97986821992817e-6	5.9801858338698e-6	5.97980506707968e-6	5.9811418990125e-6	5.97980196675457e-6	5.97922083285242e-6	5.97980196675457e-6	5.98114189901251e-6	5.97980506707968e-6	5.98018583386981e-6	5.97986821992817e-6	5.9805836391285e-6	5.97964492966303e-6	5.9802934313652e-6	5.98032730128042e-6	5.97978291808832e-6	5.9801327415216e-6	5.98040557578349e-6	5.97999461601059e-6	5.97988013203019e-6	5.98026255596197e-6	5.98030865924985e-6	5.97996887268209e-6
flux1:	0.631452062430323	6.74852990784658e-6	6.74869817546413e-6	6.74884161914846e-6	6.74869314338537e-6	6.74850578596873e-6	6.7486290143716e-6	6.74885748230263e-6	6.74876257865277e-6	6.7484952986527e-6	6.74856221280867e-6	6.74886743673318e-6	6.74882308186413e-6	6.74847838985504e-6	6.74851393130893e-6	6.74890201681282e-6	6.74884674795732e-6	6.74841275211162e-6	6.74854362913716e-6	6.7490066145757e-6	6.74869943683847e-6	6.74830932512641e-6	6.74891844028576e-6	6.7488731560284e-6	6.74815352616283e-6	6.74921516574034e-6	6.74839528201401e-6	6.7487572339122e-6	6.74832968740455e-6	6.74984470048209e-6	6.74832587567024e-6	6.74766452555484e-6	6.74832587567025e-6	6.7498447004821e-6	6.74832968740455e-6	6.74875723391222e-6	6.74839528201398e-6	6.74921516574035e-6	6.74815352616282e-6	6.74887315602839e-6	6.74891844028574e-6	6.74830932512642e-6	6.74869943683845e-6	6.74900661457568e-6	6.74854362913718e-6	6.74841275211162e-6	6.74884674795732e-6	6.74890201681283e-6	6.74851393130892e-6
flux1:	0.631714511334077	7.60912113614423e-6	7.60932299420319e-6	7.60948671201099e-6	7.60930772335207e-6	7.6090928463579e-6	7.60924247119056e-6	7.60950497638621e-6	7.60938844383703e-6	7.60908138791279e-6	7.60916505408611e-6	7.6095150916098e-6	7.60945821892647e-6	7.60906418114551e-6	7.60910977702782e-6	7.60955140960535e-6	7.60948491235571e-6	7.60899383094362e-6	7.60914398375001e-6	7.60966435619518e-6	7.60931799894719e-6	7.60888388788521e-6	7.60956570481462e-6	7.60950651523081e-6	7.6087078605576e-6	7.60990735351574e-6	7.60896990252017e-6	7.60938227032808e-6	7.60890162101203e-6	7.61061649051661e-6	7.60889733862177e-6	7.60814614595747e-6	7.60889733862179e-6	7.61061649051663e-6	7.60890162101201e-6	7.60938227032809e-6	7.60896990252016e-6	7.60990735351573e-6	7.60870786055761e-6	7.60950651523084e-6	7.60956570481461e-6	7.60888388788525e-6	7.60931799894717e-6	7.60966435619521e-6	7.60914398374999e-6	7.60899383094363e-6	7.60948491235574e-6	7.60955140960533e-6	7.6091097770278e-6
flux1:	0.63197696023783	8.57188502483717e-6	8.57212467638758e-6	8.57231019372781e-6	8.57209669416453e-6	8.57185191578801e-6	8.57203160386099e-6	8.57233130976432e-6	8.5721898950448e-6	8.57183920752613e-6	8.5719424470096e-6	8.57234175686197e-6	8.57226990833564e-6	8.57182154111862e-6	8.57187948136289e-6	8.57238009467606e-6	8.57229984806119e-6	8.57174593323624e-6	8.57191885186653e-6	8.5725022176038e-6	8.57211099434008e-6	8.57162907062178e-6	8.57239273079659e-6	8.57231664502038e-6	8.57142998233139e-6	8.57278392037862e-6	8.57171459459474e-6	8.57218428976295e-6	8.57164313532335e-6	8.57358182217835e-6	8.57163880707155e-6	8.5707872894549e-6	8.57163880707154e-6	8.57358182217837e-6	8.57164313532334e-6	8.57218428976296e-6	8.57171459459473e-6	8.57278392037861e-6	8.57142998233138e-6	8.57231664502038e-6	8.57239273079657e-6	8.57162907062181e-6	8.57211099434006e-6	8.57250221760382e-6	8.57191885186652e-6	8.57174593323622e-6	8.57229984806118e-6	8.57238009467605e-6	8.57187948136288e-6
flux1:	0.632239409141583	9.64794274721507e-6	9.64822449674496e-6	9.64843326410606e-6	9.64818112522971e-6	9.64790412694504e-6	9.64811770965531e-6	9.6484577339776e-6	9.64828797838469e-6	9.64788982433018e-6	9.64801571397526e-6	9.64846876853488e-6	9.64837916673905e-6	9.64787142724869e-6	9.64794440626352e-6	9.64850954905542e-6	9.64841250697221e-6	9.64778983914007e-6	9.6479897211671e-6	9.64864187772328e-6	9.64819911361477e-6	9.64766551719298e-6	9.64852150897575e-6	9.64842494107353e-6	9.64744003652375e-6	9.64896685555631e-6	9.64775008668869e-6	9.64828495809248e-6	9.64767463139594e-6	9.64986358336001e-6	9.64767091947411e-6	9.64670769997994e-6	9.64767091947412e-6	9.64986358336001e-6	9.64767463139591e-6	9.64828495809246e-6	9.6477500866887e-6	9.64896685555632e-6	9.64744003652376e-6	9.64842494107353e-6	9.64852150897575e-6	9.64766551719303e-6	9.64819911361474e-6	9.64864187772329e-6	9.64798972116707e-6	9.64778983914007e-6	9.64841250697221e-6	9.64850954905541e-6	9.64794440626349e-6
flux1:	0.632501858045337	1.08494983080986e-5	1.08498264842494e-5	1.08500598652473e-5	1.08497649015126e-5	1.0849453462267e-5	1.08497048729295e-5	1.08500882335678e-5	1.08498865187861e-5	1.0849437153971e-5	1.08495890027446e-5	1.08501002074295e-5	1.08499897519065e-5	1.084941762314e-5	1.08495087744276e-5	1.08501440277052e-5	1.08500265499404e-5	1.08493291128405e-5	1.08495609703696e-5	1.0850287840609e-5	1.08497857230034e-5	1.08491966145377e-5	1.08501569641982e-5	1.08500356240877e-5	1.08489408140302e-5	1.08506609874147e-5	1.0849279888142e-5	1.0849888835104e-5	1.08491991980943e-5	1.08516675680064e-5	1.08491970629731e-5	1.08481098304021e-5	1.08491970629732e-5	1.08516675680064e-5	1.08491991980943e-5	1.08498888351039e-5	1.0849279888142e-5	1.08506609874147e-5	1.08489408140302e-5	1.08500356240877e-5	1.08501569641982e-5	1.08491966145378e-5	1.08497857230034e-5	1.08502878406089e-5	1.08495609703696e-5	1.08493291128405e-5	1.08500265499404e-5	1.08501440277052e-5	1.08495087744276e-5
flux1:	0.63276430694909	1.2189928685704e-5	1.21903075548731e-5	1.21905668220548e-5	1.21902248750792e-5	1.2189876901491e-5	1.21901701008911e-5	1.21905996618938e-5	1.21903622670911e-5	1.21898581117109e-5	1.21900394276651e-5	1.219061303335e-5	1.21904783038303e-5	1.21898368891051e-5	1.21899498166291e-5	1.21906606998034e-5	1.21905184820705e-5	1.21897402495163e-5	1.21900100218108e-5	1.21908175763993e-5	1.21902469948948e-5	1.2189598635069e-5	1.21906771123658e-5	1.21905258823035e-5	1.21893078805197e-5	1.21912441310539e-5	1.21896804320099e-5	1.21903735266111e-5	1.21895927443271e-5	1.21923726276548e-5	1.21895935129218e-5	1.21883689791559e-5	1.21895935129218e-5	1.21923726276548e-5	1.21895927443271e-5	1.21903735266111e-5	1.21896804320099e-5	1.21912441310539e-5	1.21893078805197e-5	1.21905258823035e-5	1.21906771123658e-5	1.2189598635069e-5	1.21902469948948e-5	1.21908175763993e-5	1.21900100218107e-5	1.21897402495163e-5	1.21905184820705e-5	1.21906606998034e-5	1.21899498166291e-5
flux1:	0.633026755852843	1.36838797427676e-5	1.36843134164346e-5	1.36845997559989e-5	1.36842067874513e-5	1.36838203383052e-5	1.36841592304109e-5	1.36846376501001e-5	1.3684360818942e-5	1.36837985326834e-5	1.36840129810794e-5	1.36846529919675e-5	1.36844902583167e-5	1.36837748828809e-5	1.36839136887378e-5	1.36847055568471e-5	1.36845335607796e-5	1.36836685932903e-5	1.36839832636809e-5	1.36848774331984e-5	1.36842278109173e-5	1.36835166509771e-5	1.36847289874621e-5	1.36845417839333e-5	1.3683185477477e-5	1.36853630090135e-5	1.36835969876744e-5	1.36843856065332e-5	1.36834999025739e-5	1.36866265968621e-5	1.3683505343109e-5	1.36821291954746e-5	1.3683505343109e-5	1.36866265968621e-5	1.36834999025739e-5	1.36843856065332e-5	1.36835969876745e-5	1.36853630090135e-5	1.3683185477477e-5	1.36845417839333e-5	1.36847289874621e-5	1.36835166509771e-5	1.36842278109173e-5	1.36848774331985e-5	1.36839832636809e-5	1.36836685932903e-5	1.36845335607796e-5	1.36847055568471e-5	1.36839136887378e-5
flux1:	0.633289204756596	1.53473680862748e-5	1.53478604256935e-5	1.53481749516252e-5	1.53477271412812e-5	1.53473004449718e-5	1.53476887857968e-5	1.53482184691169e-5	1.53478984843189e-5	1.53472750401798e-5	1.53475263944128e-5	1.53482364743284e-5	1.53480417123798e-5	1.53472480290637e-5	1.53474173374704e-5	1.53482952724677e-5	1.53480876563381e-5	1.53471302050122e-5	1.53474979206331e-5	1.53484844994325e-5	1.53477436175076e-5	1.53469663996956e-5	1.53483305172911e-5	1.53481001385952e-5	1.53465883752518e-5	1.53490351247525e-5	1.53470455220316e-5	1.53479424877408e-5	1.53469358832717e-5	1.53504481724417e-5	1.53469482858656e-5	1.53454051318543e-5	1.53469482858656e-5	1.53504481724417e-5	1.53469358832717e-5	1.53479424877408e-5	1.53470455220316e-5	1.53490351247526e-5	1.53465883752518e-5	1.53481001385952e-5	1.53483305172911e-5	1.53469663996956e-5	1.53477436175075e-5	1.53484844994325e-5	1.53474979206331e-5	1.53471302050122e-5	1.5348087656338e-5	1.53482952724677e-5	1.53474173374704e-5
flux1:	0.63355165366035	1.71978890385507e-5	1.71984435611652e-5	1.71987873383539e-5	1.71982811829324e-5	1.71978126471077e-5	1.71982539508211e-5	1.71988370077483e-5	1.71984702696466e-5	1.71977830237618e-5	1.71980751117916e-5	1.71988584923064e-5	1.71986274038708e-5	1.71977514989759e-5	1.71979564771985e-5	1.71989251771635e-5	1.71986752277965e-5	1.71976198418309e-5	1.71980500346969e-5	1.71991345795169e-5	1.71982883971482e-5	1.71974422629483e-5	1.71989785097283e-5	1.71986964701016e-5	1.71970098412818e-5	1.71997567517795e-5	1.71975206712059e-5	1.71985404036595e-5	1.71973944428838e-5	1.72013349096908e-5	1.71974167044329e-5	1.71956900055458e-5	1.71974167044329e-5	1.72013349096909e-5	1.71973944428837e-5	1.71985404036595e-5	1.71975206712059e-5	1.71997567517796e-5	1.71970098412818e-5	1.71986964701017e-5	1.71989785097283e-5	1.71974422629483e-5	1.71982883971482e-5	1.71991345795169e-5	1.71980500346969e-5	1.71976198418309e-5	1.71986752277964e-5	1.71989251771635e-5	1.71979564771985e-5
flux1:	0.633814102564103	1.92545308626779e-5	1.92551506551746e-5	1.92555247299204e-5	1.92549571374254e-5	1.92544453509272e-5	1.92549427984268e-5	1.92555810098098e-5	1.92551641142149e-5	1.92544108690041e-5	1.92547475191753e-5	1.92556069133082e-5	1.9255334947619e-5	1.92543734426055e-5	1.92546198202218e-5	1.92556834912323e-5	1.92553835571417e-5	1.92542251904119e-5	1.92547286984338e-5	1.92559164257485e-5	1.92549488984559e-5	1.9254031501706e-5	1.92557628912388e-5	1.92554192429806e-5	1.92535358666855e-5	1.92566171812794e-5	1.92541099646914e-5	1.9255268642615e-5	1.92539621084945e-5	1.92583774787903e-5	1.92539978199471e-5	1.92520698108384e-5	1.92539978199471e-5	1.92583774787904e-5	1.92539621084945e-5	1.92552686426151e-5	1.92541099646914e-5	1.92566171812794e-5	1.92535358666855e-5	1.92554192429806e-5	1.92557628912387e-5	1.9254031501706e-5	1.92549488984558e-5	1.92559164257485e-5	1.92547286984338e-5	1.92542251904119e-5	1.92553835571417e-5	1.92556834912323e-5	1.92546198202218e-5
flux1:	0.634076551467856	2.15380953618814e-5	2.15387830051077e-5	2.15391884400035e-5	2.15385568135523e-5	2.15380005418653e-5	2.15385568980892e-5	2.15392516895716e-5	2.15387814989284e-5	2.15379605571655e-5	2.15383455485759e-5	2.15392830739515e-5	2.15389654466507e-5	2.15379155906476e-5	2.15382096794559e-5	2.1539371935668e-5	2.15390133608549e-5	2.15377474719989e-5	2.15383366587427e-5	2.15396323458379e-5	2.15385252447088e-5	2.15375348657419e-5	2.15394873158255e-5	2.15390704615885e-5	2.15369657708736e-5	2.154041934746e-5	2.15376144202133e-5	2.15389301533356e-5	2.15374387782196e-5	2.15423803009735e-5	2.1537492311818e-5	2.15353439003215e-5	2.15374923118181e-5	2.15423803009734e-5	2.15374387782195e-5	2.15389301533355e-5	2.15376144202132e-5	2.154041934746e-5	2.15369657708736e-5	2.15390704615886e-5	2.15394873158255e-5	2.15375348657418e-5	2.15385252447089e-5	2.15396323458379e-5	2.15383366587427e-5	2.1537747471999e-5	2.15390133608549e-5	2.1539371935668e-5	2.15382096794559e-5
flux1:	0.634339000371609	2.4071224945497e-5	2.40719824564793e-5	2.40724203650625e-5	2.40717226696638e-5	2.40711208464387e-5	2.40717383936182e-5	2.40724908173085e-5	2.40719645179921e-5	2.40710747259338e-5	2.4071511749811e-5	2.40725288650887e-5	2.40721605696058e-5	2.40710203174189e-5	2.40713690353535e-5	2.4072632813538e-5	2.40722058706584e-5	2.40708285101819e-5	2.4071517382532e-5	2.40729252782915e-5	2.40716580130747e-5	2.4070593669114e-5	2.40727962353216e-5	2.40722927334654e-5	2.4069939276544e-5	2.40738069225135e-5	2.40706756003241e-5	2.40721686127961e-5	2.40704647894461e-5	2.40759886567519e-5	2.40705413829929e-5	2.40681520260684e-5	2.40705413829929e-5	2.40759886567519e-5	2.4070464789446e-5	2.40721686127961e-5	2.40706756003241e-5	2.40738069225135e-5	2.4069939276544e-5	2.40722927334654e-5	2.40727962353216e-5	2.4070593669114e-5	2.40716580130747e-5	2.40729252782915e-5	2.40715173825321e-5	2.40708285101818e-5	2.40722058706583e-5	2.40726328135381e-5	2.40713690353535e-5
flux1:	0.634601449275363	2.68785362230847e-5	2.68793650190154e-5	2.68798365938309e-5	2.68790713993732e-5	2.68784231181659e-5	2.68791036129246e-5	2.6879914335232e-5	2.6879329472738e-5	2.68783702512596e-5	2.68788628910761e-5	2.6879960349136e-5	2.68795361540188e-5	2.68783042241673e-5	2.68787151277347e-5	2.68800826230514e-5	2.68795764437826e-5	2.68780843209053e-5	2.68788886442953e-5	2.68804123966145e-5	2.68789618454054e-5	2.68778233915381e-5	2.68803084906985e-5	2.68797028573576e-5	2.68770701160939e-5	2.68813979417003e-5	2.68779091904707e-5	2.68796020163648e-5	2.68776545156192e-5	2.68838223271069e-5	2.68777603503066e-5	2.68751079004539e-5	2.68777603503066e-5	2.68838223271069e-5	2.68776545156192e-5	2.68796020163649e-5	2.68779091904707e-5	2.68813979417002e-5	2.68770701160939e-5	2.68797028573577e-5	2.68803084906985e-5	2.68778233915381e-5	2.68789618454054e-5	2.68804123966145e-5	2.68788886442952e-5	2.68780843209052e-5	2.68795764437825e-5	2.68800826230515e-5	2.68787151277347e-5
flux1:	0.634863898179116	2.99867601530743e-5	2.99876610413196e-5	2.99881675672455e-5	2.99873340611307e-5	2.99866385732411e-5	2.99873832358474e-5	2.99882525284087e-5	2.99876070113359e-5	2.99865783751262e-5	2.99871301143418e-5	2.99883079350796e-5	2.99878223595612e-5	2.99864982670216e-5	2.99869795979779e-5	2.99884522280598e-5	2.99878547275152e-5	2.99862452488499e-5	2.99871826603797e-5	2.99888252679334e-5	2.99871656159305e-5	2.99859538301345e-5	2.99887574487608e-5	2.99880319610223e-5	2.9985086194995e-5	2.9989924983558e-5	2.99860451229167e-5	2.99879628148973e-5	2.99857365168461e-5	2.99926157930418e-5	2.99858787847235e-5	2.99829393010217e-5	2.99858787847235e-5	2.99926157930418e-5	2.99857365168461e-5	2.99879628148973e-5	2.99860451229166e-5	2.99899249835579e-5	2.9985086194995e-5	2.99880319610223e-5	2.99887574487608e-5	2.99859538301346e-5	2.99871656159304e-5	2.99888252679334e-5	2.99871826603797e-5	2.99862452488498e-5	2.99878547275152e-5	2.99884522280598e-5	2.99869795979779e-5
flux1:	0.635126347082869	3.34248887325891e-5	3.3425861929495e-5	3.34264047724354e-5	3.34255027359351e-5	3.34247594620507e-5	3.34255690061247e-5	3.34264967350641e-5	3.3425788798243e-5	3.34246913644733e-5	3.34253056317405e-5	3.34265630963934e-5	3.34260103553107e-5	3.34245944140924e-5	3.34251551672922e-5	3.34267335717205e-5	3.34260313626855e-5	3.34243026344726e-5	3.34253927550331e-5	3.34271565517371e-5	3.34252591410961e-5	3.34239757860879e-5	3.34271376688521e-5	3.34262721741058e-5	3.34229762976601e-5	3.34283818902168e-5	3.3424074231097e-5	3.34262445836711e-5	3.34237002296442e-5	3.34313649788396e-5	3.34238871863921e-5	3.34206347040727e-5	3.34238871863922e-5	3.34313649788397e-5	3.34237002296442e-5	3.34262445836711e-5	3.34240742310969e-5	3.34283818902168e-5	3.34229762976601e-5	3.34262721741058e-5	3.34271376688521e-5	3.3423975786088e-5	3.3425259141096e-5	3.34271565517372e-5	3.34253927550331e-5	3.34243026344725e-5	3.34260313626855e-5	3.34267335717205e-5	3.34251551672922e-5
flux1:	0.635388795986622	3.72243281708717e-5	3.72253733503714e-5	3.72259539098613e-5	3.72249836534134e-5	3.72241922185775e-5	3.72250669290783e-5	3.72260525360177e-5	3.72252806529956e-5	3.72241156424997e-5	3.72247959048137e-5	3.72261315724779e-5	3.72255054806714e-5	3.72239987721722e-5	3.7224648792646e-5	3.72263328745372e-5	3.72255111662055e-5	3.72236619517679e-5	3.72249264992172e-5	3.7226813180079e-5	3.72246463722415e-5	3.72232942263901e-5	3.72268580400679e-5	3.72258297771635e-5	3.72221432768349e-5	3.72281769683334e-5	3.72234013747865e-5	3.72258551638855e-5	3.72229491367516e-5	3.7231480479839e-5	3.72231901351416e-5	3.72195963875189e-5	3.72231901351415e-5	3.7231480479839e-5	3.72229491367515e-5	3.72258551638856e-5	3.72234013747864e-5	3.72281769683334e-5	3.72221432768349e-5	3.72258297771636e-5	3.72268580400678e-5	3.722329422639e-5	3.72246463722414e-5	3.72268131800791e-5	3.72249264992172e-5	3.72236619517679e-5	3.72255111662055e-5	3.72263328745372e-5	3.7224648792646e-5
flux1:	0.635651244890376	4.1419058439535e-5	4.14201748103248e-5	4.14207944233571e-5	4.14197566777109e-5	4.14189169808057e-5	4.14198568470914e-5	4.14208993134751e-5	4.14200620489295e-5	4.14188312847338e-5	4.1419581199238e-5	4.14209929446749e-5	4.14202867703159e-5	4.14186910745848e-5	4.14194411928808e-5	4.14212302085598e-5	4.14202726833655e-5	4.14183023077928e-5	4.14197652142419e-5	4.14217759113069e-5	4.14193049623505e-5	4.14178878116423e-5	4.14219012805387e-5	4.1420684718772e-5	4.14165636181285e-5	4.14232925618032e-5	4.14180049274459e-5	4.14207761684592e-5	4.14174603086134e-5	4.14269471661136e-5	4.14177658078908e-5	4.14137998946042e-5	4.14177658078908e-5	4.14269471661136e-5	4.14174603086134e-5	4.14207761684593e-5	4.14180049274458e-5	4.14232925618032e-5	4.14165636181285e-5	4.1420684718772e-5	4.14219012805387e-5	4.14178878116424e-5	4.14193049623504e-5	4.1421775911307e-5	4.1419765214242e-5	4.14183023077927e-5	4.14202726833655e-5	4.14212302085598e-5	4.14194411928808e-5
flux1:	0.635913693794129	4.60457990387794e-5	4.60469854461719e-5	4.60476452288097e-5	4.60465409911551e-5	4.60456533214735e-5	4.60466582306015e-5	4.60477560151167e-5	4.60468518087172e-5	4.60455577186811e-5	4.60463813535514e-5	4.6047866423555e-5	4.6047072679559e-5	4.60453903681668e-5	4.60462525837019e-5	4.60481452852275e-5	4.60470339464103e-5	4.60449421412603e-5	4.60466296785884e-5	4.60487650952858e-5	4.60459520438263e-5	4.6044474626952e-5	4.60489896366826e-5	4.60475563388048e-5	4.60429532170695e-5	4.60504508332809e-5	4.60446024633648e-5	4.60477286901283e-5	4.60439501540685e-5	4.60544899991871e-5	4.60443317005289e-5	4.60399596964286e-5	4.60443317005289e-5	4.60544899991871e-5	4.60439501540685e-5	4.60477286901283e-5	4.60446024633648e-5	4.60504508332808e-5	4.60429532170696e-5	4.60475563388048e-5	4.60489896366826e-5	4.60444746269521e-5	4.60459520438262e-5	4.60487650952858e-5	4.60466296785884e-5	4.60449421412603e-5	4.60470339464102e-5	4.60481452852275e-5	4.6046252583702e-5
flux1:	0.636176142697882	5.11441807594841e-5	5.11454358050866e-5	5.11461364183163e-5	5.11449667552664e-5	5.11440319696944e-5	5.11451019628803e-5	5.1146252900189e-5	5.11452797750314e-5	5.11439254072864e-5	5.11448275412259e-5	5.11463826247713e-5	5.11454927876799e-5	5.11437266788376e-5	5.11447144013543e-5	5.11467092350103e-5	5.11454242167544e-5	5.11432108988601e-5	5.11451518176321e-5	5.11474124289391e-5	5.11442159949543e-5	5.11426838940724e-5	5.11477565617214e-5	5.11460750770386e-5	5.11409391467891e-5	5.11492855324054e-5	5.11428224235329e-5	5.11463449911398e-5	5.11420461586283e-5	5.11537458396398e-5	5.11425163329284e-5	5.11377008325923e-5	5.11425163329284e-5	5.11537458396398e-5	5.11420461586283e-5	5.11463449911398e-5	5.11428224235329e-5	5.11492855324053e-5	5.11409391467892e-5	5.11460750770387e-5	5.11477565617214e-5	5.11426838940725e-5	5.11442159949542e-5	5.11474124289392e-5	5.11451518176321e-5	5.11432108988601e-5	5.11454242167544e-5	5.11467092350103e-5	5.11447144013543e-5
flux1:	0.636438591601635	5.67569231565994e-5	5.6758245325811e-5	5.67589866527956e-5	5.67577524652572e-5	5.67567722399195e-5	5.67579078322146e-5	5.67591089800232e-5	5.67580641710519e-5	5.67566532327349e-5	5.67576397410164e-5	5.67592610462584e-5	5.67582651928085e-5	5.67564183716252e-5	5.67575467307383e-5	5.67596420924638e-5	5.67581614239661e-5	5.67558264042678e-5	5.67580520921881e-5	5.67604384165993e-5	5.67568139082621e-5	5.67552333789702e-5	5.67609240890863e-5	5.67589598822302e-5	5.67532371299995e-5	5.67625194643814e-5	5.67553814754048e-5	5.67593458900443e-5	5.67544643244877e-5	5.67674409590295e-5	5.67550366517581e-5	5.67497362455929e-5	5.67550366517581e-5	5.67674409590295e-5	5.67544643244876e-5	5.67593458900445e-5	5.67553814754048e-5	5.67625194643814e-5	5.67532371299995e-5	5.67589598822303e-5	5.67609240890863e-5	5.67552333789702e-5	5.67568139082621e-5	5.67604384165994e-5	5.67580520921882e-5	5.67558264042678e-5	5.6758161423966e-5	5.67596420924638e-5	5.67575467307383e-5
flux1:	0.636701040505389	6.2930017379715e-5	6.29314051638967e-5	6.29321858874187e-5	6.29308876458615e-5	6.29298648156416e-5	6.2931067375483e-5	6.29323147963123e-5	6.29311942971547e-5	6.29297312284939e-5	6.29308095611366e-5	6.29324928901367e-5	6.29313792432819e-5	6.29294548525822e-5	6.29307410847008e-5	6.29329356308547e-5	6.29312349455562e-5	6.29287775662784e-5	6.29313222331277e-5	6.29338351803914e-5	6.29297344046711e-5	6.29281121402164e-5	6.29344855477851e-5	6.29322009678491e-5	6.29258343595755e-5	6.29361473034409e-5	6.29282672131088e-5	6.29327234924223e-5	6.29271919572214e-5	6.29415739002198e-5	6.29278807768798e-5	6.2922049456045e-5	6.29278807768798e-5	6.29415739002199e-5	6.29271919572214e-5	6.29327234924224e-5	6.29282672131087e-5	6.29361473034408e-5	6.29258343595756e-5	6.29322009678492e-5	6.29344855477851e-5	6.29281121402164e-5	6.29297344046711e-5	6.29338351803915e-5	6.29313222331277e-5	6.29287775662783e-5	6.2931234945556e-5	6.29329356308547e-5	6.29307410847009e-5
flux1:	0.636963489409142	6.97129139314512e-5	6.97143659287089e-5	6.97151830002614e-5	6.97138204625187e-5	6.97127594605e-5	6.97140316419149e-5	6.97153201059943e-5	6.97141181363049e-5	6.97126082332218e-5	6.97137879877741e-5	6.97155287977886e-5	6.97142831762573e-5	6.97122841860541e-5	6.97137481066011e-5	6.97160411154782e-5	6.97140932970752e-5	6.9711511998517e-5	6.97144128950564e-5	6.97170541910031e-5	6.97124253624525e-5	6.97107681893185e-5	6.9717893192772e-5	6.97152474861404e-5	6.97081772371233e-5	6.97196233210707e-5	6.97109257705409e-5	6.97159288381638e-5	6.97096753694094e-5	6.97256032553183e-5	6.971049566272e-5	6.97040821517465e-5	6.97104956627199e-5	6.97256032553182e-5	6.97096753694094e-5	6.97159288381639e-5	6.9710925770541e-5	6.97196233210707e-5	6.97081772371233e-5	6.97152474861405e-5	6.97178931927719e-5	6.97107681893186e-5	6.97124253624525e-5	6.97170541910032e-5	6.97144128950563e-5	6.9711511998517e-5	6.97140932970751e-5	6.97160411154783e-5	6.97137481066011e-5
flux1:	0.637225938312895	7.71587148447961e-5	7.71602298208746e-5	7.71610778166407e-5	7.71596497439303e-5	7.715855715039e-5	7.71599033664548e-5	7.71612259630801e-5	7.71599343627813e-5	7.715838396171e-5	7.71596775491814e-5	7.71614709875676e-5	7.71600761561926e-5	7.71580051226455e-5	7.71596696893696e-5	7.71620614655859e-5	7.71598362233899e-5	7.71571280450727e-5	7.71604257236171e-5	7.71631984101361e-5	7.71579860510421e-5	7.71563005557454e-5	7.71642502451455e-5	7.71611996134801e-5	7.71533635198401e-5	7.71660535201319e-5	7.71564538415346e-5	7.71620639595803e-5	7.71550119925278e-5	7.71726398513933e-5	7.71559791674598e-5	7.71489261854008e-5	7.71559791674597e-5	7.71726398513932e-5	7.71550119925277e-5	7.71620639595803e-5	7.71564538415346e-5	7.71660535201317e-5	7.71533635198401e-5	7.71611996134802e-5	7.71642502451455e-5	7.71563005557456e-5	7.7157986051042e-5	7.71631984101362e-5	7.7160425723617e-5	7.71571280450727e-5	7.71598362233897e-5	7.71620614655859e-5	7.71596696893697e-5
flux1:	0.637488387216649	8.53243696847782e-5	8.53259465738817e-5	8.53268169377138e-5	8.5325320827825e-5	8.53242060348493e-5	8.53256329567072e-5	8.53269806033418e-5	8.53255881648954e-5	8.53240049032794e-5	8.53254283011621e-5	8.53272691996119e-5	8.53257041216514e-5	8.53235629489585e-5	8.53254549192079e-5	8.53279472295555e-5	8.53254105974073e-5	8.53225706222492e-5	8.53263092463563e-5	8.53292182507248e-5	8.53233630747166e-5	8.53216551649851e-5	8.53305067527056e-5	8.53270044551599e-5	8.53183382808131e-5	8.53323915811871e-5	8.53217945169809e-5	8.53280777601304e-5	8.53201463034836e-5	8.53396427490512e-5	8.53212759382705e-5	8.53135193914953e-5	8.53212759382706e-5	8.53396427490512e-5	8.53201463034835e-5	8.53280777601305e-5	8.53217945169809e-5	8.5332391581187e-5	8.53183382808132e-5	8.53270044551599e-5	8.53305067527056e-5	8.53216551649851e-5	8.53233630747166e-5	8.53292182507248e-5	8.53263092463562e-5	8.53225706222492e-5	8.53254105974072e-5	8.53279472295556e-5	8.5325454919208e-5
flux1:	0.637750836120402	9.42708746903848e-5	9.42725125150607e-5	9.42733926944943e-5	9.42718245537524e-5	9.42707005468302e-5	9.42722176083775e-5	9.42735784498418e-5	9.42720702047607e-5	9.42704633695107e-5	9.42720369505619e-5	9.4273919763684e-5	9.4272158761131e-5	9.42699484821585e-5	9.42720991632128e-5	9.42746956890014e-5	9.42718094443092e-5	9.42688301987797e-5	9.4273057908735e-5	9.42761106721086e-5	9.42695494425118e-5	9.42678238499406e-5	9.42776585933456e-5	9.427365508914e-5	9.42640929990661e-5	9.42796379388863e-5	9.42679362607457e-5	9.42749650353621e-5	9.42660688834809e-5	9.42876183701783e-5	9.42673764325058e-5	9.42588445448374e-5	9.42673764325058e-5	9.42876183701782e-5	9.42660688834809e-5	9.42749650353621e-5	9.42679362607456e-5	9.42796379388863e-5	9.42640929990661e-5	9.42736550891401e-5	9.42776585933456e-5	9.42678238499407e-5	9.42695494425117e-5	9.42761106721087e-5	9.42730579087351e-5	9.42688301987796e-5	9.42718094443091e-5	9.42746956890015e-5	9.4272099163213e-5
flux1:	0.638013285024155	1.04063474278069e-4	1.04065171967935e-4	1.04066044456066e-4	1.04064398633498e-4	1.04063282885574e-4	1.04064902770131e-4	1.04066261464465e-4	1.04064617945414e-4	1.04062998919394e-4	1.04064748339147e-4	1.04066667012484e-4	1.04064678845878e-4	1.04062399439243e-4	1.04064845526197e-4	1.0406755231361e-4	1.04064273316216e-4	1.04061144143923e-4	1.0406591348332e-4	1.04069120633358e-4	1.04061785987147e-4	1.04060045722881e-4	1.0407094885061e-4	1.04066391974676e-4	1.04055867001843e-4	1.04073041212837e-4	1.04060114253134e-4	1.04067967864349e-4	1.04058017833227e-4	1.04081821977409e-4	1.04059518301391e-4	1.04050130690078e-4	1.04059518301391e-4	1.04081821977409e-4	1.04058017833227e-4	1.04067967864349e-4	1.04060114253134e-4	1.04073041212837e-4	1.04055867001843e-4	1.04066391974676e-4	1.0407094885061e-4	1.04060045722881e-4	1.04061785987147e-4	1.04069120633358e-4	1.0406591348332e-4	1.04061144143923e-4	1.04064273316216e-4	1.0406755231361e-4	1.04064845526197e-4
flux1:	0.638275733927908	1.14771864029488e-4	1.14773620120709e-4	1.14774461424278e-4	1.14772730532032e-4	1.14771645998611e-4	1.14773385080774e-4	1.14774721973817e-4	1.14772918478598e-4	1.14771301291831e-4	1.1477325841183e-4	1.14775206165443e-4	1.14772953050771e-4	1.14770603313346e-4	1.147733878037e-4	1.14776213690471e-4	1.14772493145002e-4	1.14769199575707e-4	1.14774567982355e-4	1.14777944029835e-4	1.14769764258041e-4	1.14768010037952e-4	1.147800706933e-4	1.14774905853768e-4	1.1476335038368e-4	1.14782301119778e-4	1.14768013233313e-4	1.14776778502337e-4	1.14765681670621e-4	1.14791960630023e-4	1.14767389265198e-4	1.14757055974229e-4	1.14767389265198e-4	1.14791960630023e-4	1.14765681670621e-4	1.14776778502337e-4	1.14768013233313e-4	1.14782301119778e-4	1.1476335038368e-4	1.14774905853769e-4	1.147800706933e-4	1.14768010037952e-4	1.14769764258041e-4	1.14777944029836e-4	1.14774567982355e-4	1.14769199575707e-4	1.14772493145002e-4	1.14776213690471e-4	1.147733878037e-4
flux1:	0.638538182831662	1.26470394183912e-4	1.26472206385175e-4	1.26472985946998e-4	1.26471160890328e-4	1.26470137086473e-4	1.26472015800235e-4	1.26473305997525e-4	1.26471311885723e-4	1.26469713873397e-4	1.26471917691204e-4	1.26473886707076e-4	1.26471323293828e-4	1.26468900788078e-4	1.26472073956177e-4	1.26475030950191e-4	1.26470813600197e-4	1.26467336740663e-4	1.26473367102307e-4	1.26476931136298e-4	1.26467829912319e-4	1.26466059573368e-4	1.26479370789796e-4	1.26473541171849e-4	1.26460887425312e-4	1.26481771892775e-4	1.26465970871051e-4	1.2647574280402e-4	1.26463402735603e-4	1.26492396639543e-4	1.26465330507666e-4	1.26453951012976e-4	1.26465330507666e-4	1.26492396639543e-4	1.26463402735603e-4	1.2647574280402e-4	1.26465970871051e-4	1.26481771892776e-4	1.26460887425312e-4	1.26473541171849e-4	1.26479370789796e-4	1.26466059573367e-4	1.26467829912319e-4	1.26476931136298e-4	1.26473367102307e-4	1.26467336740663e-4	1.26470813600197e-4	1.26475030950191e-4	1.26472073956177e-4
flux1:	0.638800631735415	1.39238272550007e-4	1.39240137166361e-4	1.39240816278094e-4	1.39238886415761e-4	1.39237960547555e-4	1.39240003650938e-4	1.39241216003087e-4	1.3923899405977e-4	1.39237436623415e-4	1.39239934174778e-4	1.39241915179563e-4	1.39238987520623e-4	1.39236488615642e-4	1.39240109023624e-4	1.39243212607022e-4	1.39238435874579e-4	1.39234751851648e-4	1.39241513123511e-4	1.3924528947451e-4	1.39235185522947e-4	1.39233393457782e-4	1.39248052182702e-4	1.39241498938733e-4	1.39227679430422e-4	1.39250665128301e-4	1.39233180593261e-4	1.39244063101732e-4	1.39230380021751e-4	1.39262350443327e-4	1.39232539512476e-4	1.39220001716687e-4	1.39232539512475e-4	1.39262350443326e-4	1.39230380021751e-4	1.39244063101732e-4	1.39233180593261e-4	1.39250665128301e-4	1.39227679430422e-4	1.39241498938733e-4	1.39248052182702e-4	1.39233393457782e-4	1.39235185522947e-4	1.3924528947451e-4	1.39241513123511e-4	1.39234751851648e-4	1.39238435874579e-4	1.39243212607022e-4	1.39240109023624e-4
flux1:	0.639063080639168	1.5315976564378e-4	1.53161676857124e-4	1.53162207605639e-4	1.53160161057382e-4	1.53159379171883e-4	1.53161615879115e-4	1.53162711905114e-4	1.53160217808464e-4	1.5315872726977e-4	1.53161574463393e-4	1.53163556202567e-4	1.53160200753039e-4	1.53157620776432e-4	1.53161756291633e-4	1.53165025622924e-4	1.53159618713225e-4	1.53155698202949e-4	1.53163266079963e-4	1.53167284915529e-4	1.53156091616055e-4	1.53154268258212e-4	1.53170375441674e-4	1.5316303784306e-4	1.53147985790791e-4	1.53173250874918e-4	1.53153892683346e-4	1.53165999355145e-4	1.53150870246662e-4	1.53186101707048e-4	1.531532711571e-4	1.53139450394319e-4	1.531532711571e-4	1.53186101707048e-4	1.53150870246662e-4	1.53165999355145e-4	1.53153892683346e-4	1.53173250874918e-4	1.53147985790791e-4	1.5316303784306e-4	1.53170375441674e-4	1.53154268258212e-4	1.53156091616054e-4	1.53167284915529e-4	1.53163266079962e-4	1.53155698202949e-4	1.53159618713225e-4	1.53165025622924e-4	1.53161756291633e-4
flux1:	0.639325529542921	1.68324396749251e-4	1.68326345763284e-4	1.68326670060265e-4	1.68324494171891e-4	1.68323912281408e-4	1.68326376236183e-4	1.68327309017796e-4	1.68324490948532e-4	1.68323099477576e-4	1.68326361818947e-4	1.68328330424058e-4	1.68324473112067e-4	1.68321806626915e-4	1.68326535409002e-4	1.6832999339571e-4	1.68323876392407e-4	1.68319684271501e-4	1.68328141903401e-4	1.68332439716557e-4	1.68320064639884e-4	1.68318196036926e-4	1.68335856801685e-4	1.68327672322881e-4	1.68311321980522e-4	1.68339055667389e-4	1.68317612361022e-4	1.68331067278458e-4	1.68314385863069e-4	1.68353187357105e-4	1.68317035769162e-4	1.68301793843029e-4	1.68317035769162e-4	1.68353187357105e-4	1.68314385863069e-4	1.68331067278458e-4	1.68317612361022e-4	1.68339055667389e-4	1.68311321980522e-4	1.68327672322881e-4	1.68335856801685e-4	1.68318196036926e-4	1.68320064639884e-4	1.68332439716557e-4	1.68328141903401e-4	1.68319684271501e-4	1.68323876392408e-4	1.6832999339571e-4	1.68326535409002e-4
flux1:	0.639587978446675	1.84827139487167e-4	1.848291135551e-4	1.84829162304217e-4	1.84826844272908e-4	1.8482652940191e-4	1.84829258469837e-4	1.84829971558931e-4	1.84826769988577e-4	1.84825516579807e-4	1.84829269738053e-4	1.84831207995544e-4	1.84826763413051e-4	1.84824004629961e-4	1.84829416044748e-4	1.84833089260448e-4	1.84826172243787e-4	1.84821667401097e-4	1.84831106133332e-4	1.84835726080643e-4	1.84822070456913e-4	1.84820137973254e-4	1.84839461881669e-4	1.84830366183076e-4	1.84812653068795e-4	1.84843056098825e-4	1.84819293438327e-4	1.84834232038994e-4	1.84815888601133e-4	1.84858595132785e-4	1.84818792738701e-4	1.84801977019087e-4	1.84818792738701e-4	1.84858595132785e-4	1.84815888601133e-4	1.84834232038994e-4	1.84819293438327e-4	1.84843056098825e-4	1.84812653068795e-4	1.84830366183076e-4	1.84839461881669e-4	1.84820137973254e-4	1.84822070456913e-4	1.84835726080643e-4	1.84831106133333e-4	1.84821667401097e-4	1.84826172243787e-4	1.84833089260449e-4	1.84829416044748e-4
flux1:	0.639850427350428	2.02768605365726e-4	2.02770586730486e-4	2.02770279189198e-4	2.02767806842058e-4	2.02767837938867e-4	2.02770873803675e-4	2.02771300192584e-4	2.02767647884814e-4	2.02766579345509e-4	2.02770909516425e-4	2.02772796054096e-4	2.02767666819456e-4	2.02764810148236e-4	2.02771005559622e-4	2.02774923981982e-4	2.02767106207858e-4	2.0276224155349e-4	2.0277276167152e-4	2.0277775371553e-4	2.02762711839338e-4	2.02760692034007e-4	2.02781793465402e-4	2.02771720237733e-4	2.02752581229042e-4	2.02785866411663e-4	2.02759526034743e-4	2.02776096008174e-4	2.02755977020417e-4	2.02802951136398e-4	2.02759138167407e-4	2.02740580772766e-4	2.02759138167407e-4	2.02802951136398e-4	2.02755977020417e-4	2.02776096008174e-4	2.02759526034743e-4	2.02785866411663e-4	2.02752581229042e-4	2.02771720237734e-4	2.02781793465402e-4	2.02760692034007e-4	2.02762711839338e-4	2.0277775371553e-4	2.0277276167152e-4	2.0276224155349e-4	2.02767106207858e-4	2.02774923981982e-4	2.02771005559622e-4
flux1:	0.640112876254181	2.22255223676031e-4	2.22257188464599e-4	2.2225643185773e-4	2.22253794565567e-4	2.22254263216736e-4	2.22257650773352e-4	2.22257711985511e-4	2.22253534239757e-4	2.22252706147194e-4	2.22257710166923e-4	2.22259518582333e-4	2.22253594928321e-4	2.2225063566716e-4	2.22257729054268e-4	2.2226192560494e-4	2.22253094788557e-4	2.22247817496692e-4	2.22259528945725e-4	2.22264949755756e-4	2.2224840833643e-4	2.22246273063312e-4	2.22269271712665e-4	2.2225815234266e-4	2.22237525610611e-4	2.2227391847604e-4	2.22244716720956e-4	2.22263078932382e-4	2.22241066437774e-4	2.22292699747721e-4	2.22244484922968e-4	2.22224002016261e-4	2.22244484922968e-4	2.22292699747721e-4	2.22241066437774e-4	2.22263078932383e-4	2.22244716720956e-4	2.2227391847604e-4	2.22237525610611e-4	2.22258152342661e-4	2.22269271712665e-4	2.22246273063312e-4	2.2224840833643e-4	2.22264949755757e-4	2.22259528945725e-4	2.22247817496692e-4	2.22253094788557e-4	2.22261925604939e-4	2.22257729054268e-4
flux1:	0.640375325157934	2.43399411985704e-4	2.43401329110917e-4	2.43400018550184e-4	2.43397208246695e-4	2.43398219130165e-4	2.43402005677955e-4	2.4340161104158e-4	2.43396826200853e-4	2.4339630377662e-4	2.43402088944141e-4	2.43403786907635e-4	2.43396946548526e-4	2.43393881700948e-4	2.43402000044809e-4	2.43406509917784e-4	2.43396541670115e-4	2.43390793688204e-4	2.43403816735265e-4	2.43409729301584e-4	2.43391566772169e-4	2.4338928355105e-4	2.43414305056183e-4	2.43402068071762e-4	2.43379892828815e-4	2.43419632413333e-4	2.43387259348521e-4	2.4340758877906e-4	2.43383559486632e-4	2.43440274158782e-4	2.4338723335519e-4	2.43364624581242e-4	2.4338723335519e-4	2.43440274158782e-4	2.43383559486632e-4	2.4340758877906e-4	2.43387259348521e-4	2.43419632413332e-4	2.43379892828815e-4	2.43402068071762e-4	2.43414305056183e-4	2.4338928355105e-4	2.43391566772169e-4	2.43409729301584e-4	2.43403816735265e-4	2.43390793688204e-4	2.43396541670114e-4	2.43406509917784e-4	2.43402000044809e-4
flux1:	0.640637774061688	2.66319735376784e-4	2.66321565510593e-4	2.66319584268011e-4	2.66316596532297e-4	2.66318267546631e-4	2.66322501797824e-4	2.66321547968681e-4	2.66316068204081e-4	2.6631592704748e-4	2.66322610620193e-4	2.6632415899347e-4	2.66316267322182e-4	2.66313096523733e-4	2.66322379907133e-4	2.66327239679338e-4	2.6631599714781e-4	2.66309715999587e-4	2.66324181800167e-4	2.66330654719575e-4	2.6631074052293e-4	2.66308273228621e-4	2.6633544992855e-4	2.66322020181161e-4	2.66298236220762e-4	2.66341576013283e-4	2.66305694711756e-4	2.66328181402542e-4	2.66302005454075e-4	2.66364255676378e-4	2.66305930820425e-4	2.66280978911533e-4	2.66305930820425e-4	2.66364255676378e-4	2.66302005454076e-4	2.66328181402542e-4	2.66305694711756e-4	2.66341576013283e-4	2.66298236220762e-4	2.66322020181161e-4	2.6633544992855e-4	2.66308273228621e-4	2.66310740522929e-4	2.66330654719575e-4	2.66324181800166e-4	2.66309715999587e-4	2.6631599714781e-4	2.66327239679339e-4	2.66322379907133e-4
flux1:	0.640900222965441	2.91141052470931e-4	2.91142747161938e-4	2.91139967335204e-4	2.91136802483734e-4	2.91139264495356e-4	2.91143995426248e-4	2.91142366225999e-4	2.91136098598985e-4	2.9113642521684e-4	2.91144133552309e-4	2.91145485570819e-4	2.91136396231837e-4	2.91133122759818e-4	2.91143724125647e-4	2.91148970652019e-4	2.91136304418238e-4	2.91129424320866e-4	2.91145475348741e-4	2.91152581744847e-4	2.91130775620257e-4	2.91128085533902e-4	2.9115755735563e-4	2.91142854898948e-4	2.91117401909809e-4	2.91164610987517e-4	2.91124857080756e-4	2.91149707067007e-4	2.91121246436865e-4	2.9118951983494e-4	2.91125418054428e-4	2.91097888628783e-4	2.91125418054428e-4	2.9118951983494e-4	2.91121246436865e-4	2.91149707067007e-4	2.91124857080756e-4	2.91164610987517e-4	2.91117401909808e-4	2.91142854898948e-4	2.9115755735563e-4	2.91128085533902e-4	2.91130775620257e-4	2.91152581744847e-4	2.91145475348741e-4	2.91129424320866e-4	2.91136304418238e-4	2.91148970652019e-4	2.91143724125647e-4
flux1:	0.641162671869194	3.17994646185632e-4	3.17996147199741e-4	3.17992430794444e-4	3.17989094918004e-4	3.17992491076737e-4	3.17997766662231e-4	3.17995333295905e-4	3.1798818108633e-4	3.17989073154394e-4	3.17997940482594e-4	3.17999041056106e-4	3.17988596931741e-4	3.17985228762764e-4	3.17997313280696e-4	3.18002982385364e-4	3.17988730671898e-4	3.17981183978599e-4	3.17998974275115e-4	3.18006790324032e-4	3.17982941622323e-4	3.17979988883529e-4	3.18011904348629e-4	3.17995842976047e-4	3.17968659620521e-4	3.18020024000013e-4	3.17976005540244e-4	3.18003441760122e-4	3.17972548255905e-4	3.18047367261132e-4	3.17976960330738e-4	3.17946601904707e-4	3.17976960330738e-4	3.18047367261131e-4	3.17972548255904e-4	3.18003441760122e-4	3.17976005540244e-4	3.18020024000013e-4	3.17968659620521e-4	3.17995842976047e-4	3.1801190434863e-4	3.1797998888353e-4	3.17982941622322e-4	3.18006790324032e-4	3.17998974275115e-4	3.17981183978599e-4	3.17988730671898e-4	3.18002982385365e-4	3.17997313280696e-4
flux1:	0.641425120772948	3.47018337072208e-4	3.47019576037635e-4	3.47014776474621e-4	3.47011282347334e-4	3.47015766932738e-4	3.47021632817222e-4	3.47018254526667e-4	3.47010118800454e-4	3.47011685092622e-4	3.47021851916491e-4	3.47022637106305e-4	3.47010671742712e-4	3.47007222614953e-4	3.47020966613762e-4	3.47027091599157e-4	3.47011080833992e-4	3.47002799802842e-4	3.47022495001306e-4	3.47031098043373e-4	3.47005045102496e-4	3.47001790592944e-4	3.47036307928838e-4	3.47018793337768e-4	3.46989816091456e-4	3.47045640318997e-4	3.46996937970986e-4	3.47027201133485e-4	3.46993713973306e-4	3.47075637136756e-4	3.46998361244863e-4	3.4696490547536e-4	3.46998361244863e-4	3.47075637136756e-4	3.46993713973306e-4	3.47027201133485e-4	3.46996937970986e-4	3.47045640318997e-4	3.46989816091456e-4	3.47018793337769e-4	3.47036307928837e-4	3.47001790592944e-4	3.47005045102496e-4	3.47031098043373e-4	3.47022495001306e-4	3.47002799802842e-4	3.47011080833991e-4	3.47027091599157e-4	3.47020966613761e-4
flux1:	0.641687569676701	3.78356576999719e-4	3.78357475435501e-4	3.78351439472414e-4	3.78347807254496e-4	3.78353544031539e-4	3.78360042200341e-4	3.78355567399718e-4	3.78346348775454e-4	3.78348708701476e-4	3.78360319839126e-4	3.78360716571897e-4	3.78347056057317e-4	3.78343546487689e-4	3.78359135921193e-4	3.78365745927082e-4	3.78347791708176e-4	3.78338710585667e-4	3.78360487668007e-4	3.78369953898217e-4	3.78341523514264e-4	3.78337931192892e-4	3.7837521952707e-4	3.78356147085922e-4	3.78325308844664e-4	3.78385917844697e-4	3.7833208541841e-4	3.78365434814585e-4	3.78329177767182e-4	3.78418801017708e-4	3.78334056873834e-4	3.78297219040803e-4	3.78334056873834e-4	3.78418801017708e-4	3.78329177767182e-4	3.78365434814584e-4	3.78332085418409e-4	3.78385917844697e-4	3.78325308844664e-4	3.78356147085922e-4	3.7837521952707e-4	3.78337931192892e-4	3.78341523514264e-4	3.78369953898217e-4	3.78360487668007e-4	3.78338710585667e-4	3.78347791708176e-4	3.78365745927081e-4	3.78359135921193e-4
flux1:	0.641950018580454	4.12160520870791e-4	4.1216099067077e-4	4.1215356070555e-4	4.1214981835999e-4	4.12156978442083e-4	4.12164145966657e-4	4.1215841389111e-4	4.12148014450557e-4	4.12151297151628e-4	4.12164499450243e-4	4.12164425526751e-4	4.12148890817927e-4	4.12145349019528e-4	4.12162977447976e-4	4.12170095702539e-4	4.12150004195476e-4	4.12140061590256e-4	4.12164108336999e-4	4.12174510080952e-4	4.12143517111228e-4	4.12139556808026e-4	4.12179797416948e-4	4.12159049520942e-4	4.12126277991393e-4	4.12192019186176e-4	4.1213258451006e-4	4.12169298752705e-4	4.12130076839137e-4	4.12228034687036e-4	4.12135187978922e-4	4.12094667710468e-4	4.12135187978922e-4	4.12228034687036e-4	4.12130076839137e-4	4.12169298752705e-4	4.1213258451006e-4	4.12192019186176e-4	4.12126277991393e-4	4.12159049520942e-4	4.12179797416949e-4	4.12139556808026e-4	4.12143517111228e-4	4.12174510080952e-4	4.12164108336999e-4	4.12140061590256e-4	4.12150004195476e-4	4.12170095702539e-4	4.12162977447976e-4
flux1:	0.642212467484207	4.48588073985979e-4	4.48588018417397e-4	4.48579035119155e-4	4.48575218465776e-4	4.48583977705614e-4	4.48591845641419e-4	4.48584688521119e-4	4.48573013795646e-4	4.48577356759977e-4	4.48592296528985e-4	4.48591660981008e-4	4.48574070654973e-4	4.48570533297653e-4	4.48590399383312e-4	4.48598041397397e-4	4.48575611186651e-4	4.48564752695119e-4	4.48591266796304e-4	4.48602669394463e-4	4.48568916529225e-4	4.48564567189142e-4	4.48607954767358e-4	4.48585397782082e-4	4.48550613682955e-4	4.48621859388029e-4	4.48556325509426e-4	4.48596703188031e-4	4.48554298958431e-4	4.48661265649231e-4	4.48559647846554e-4	4.4851513008053e-4	4.48559647846554e-4	4.48661265649231e-4	4.48554298958431e-4	4.48596703188031e-4	4.48556325509426e-4	4.48621859388029e-4	4.48550613682955e-4	4.48585397782082e-4	4.48607954767358e-4	4.48564567189143e-4	4.48568916529225e-4	4.48602669394463e-4	4.48591266796304e-4	4.48564752695119e-4	4.48575611186651e-4	4.48598041397397e-4	4.48590399383312e-4
flux1:	0.642474916387961	4.87803912614559e-4	4.87803227871927e-4	4.87792533062432e-4	4.87788685401427e-4	4.87799221354608e-4	4.8780781387237e-4	4.87799059621502e-4	4.87786020575605e-4	4.87791567753182e-4	4.87808387981458e-4	4.87807091820587e-4	4.87787265208842e-4	4.87783777966383e-4	4.87806082501602e-4	4.87814254264898e-4	4.8778927866351e-4	4.8777745969513e-4	4.87806647499172e-4	4.87819105839492e-4	4.87782383577035e-4	4.8777763692784e-4	4.87824380837511e-4	4.87799861644189e-4	4.87762976756499e-4	4.87840126846721e-4	4.87767973531233e-4	4.87812333771734e-4	4.87766503187094e-4	4.87883193813318e-4	4.87772103301183e-4	4.87723259467265e-4	4.87772103301183e-4	4.87883193813318e-4	4.87766503187094e-4	4.87812333771735e-4	4.87767973531233e-4	4.87840126846721e-4	4.87762976756499e-4	4.87799861644189e-4	4.87824380837511e-4	4.8777763692784e-4	4.87782383577036e-4	4.87819105839491e-4	4.87806647499172e-4	4.8777745969513e-4	4.8778927866351e-4	4.87814254264898e-4	4.87806082501602e-4
flux1:	0.642737365291714	5.29979475282296e-4	5.29978052613013e-4	5.29965492301385e-4	5.29961663552821e-4	5.29974152084807e-4	5.29983485912652e-4	5.29972961297304e-4	5.29958476222786e-4	5.29965375639764e-4	5.29984213077768e-4	5.2998215046659e-4	5.29959911107616e-4	5.29956528938892e-4	5.2998147144686e-4	5.29990167690176e-4	5.29962437493988e-4	5.29949626230949e-4	5.29981701120842e-4	5.29995255877877e-4	5.29955342733451e-4	5.29950207332037e-4	5.3000053278876e-4	5.29973874962287e-4	5.29934790078332e-4	5.3001827490735e-4	5.29938960393395e-4	5.29987643315883e-4	5.29938111282958e-4	5.30065282864871e-4	5.29943986374994e-4	5.29890475770602e-4	5.29943986374995e-4	5.30065282864871e-4	5.29938111282958e-4	5.29987643315882e-4	5.29938960393394e-4	5.3001827490735e-4	5.29934790078332e-4	5.29973874962287e-4	5.3000053278876e-4	5.29950207332037e-4	5.29955342733451e-4	5.29995255877877e-4	5.29981701120842e-4	5.29949626230948e-4	5.29962437493988e-4	5.29990167690175e-4	5.2998147144686e-4
flux1:	0.642999814195467	5.75292922253213e-4	5.75290650642164e-4	5.75276078097705e-4	5.75272323423875e-4	5.75286935056046e-4	5.7529701930138e-4	5.75284553522639e-4	5.75268549753465e-4	5.75276950651384e-4	5.75297932853085e-4	5.75294992711512e-4	5.75270172036701e-4	5.75266959156142e-4	5.75294734127769e-4	5.7530393671831e-4	5.75273243369698e-4	5.75259423783702e-4	5.75294604185055e-4	5.753092778419e-4	5.75265940814355e-4	5.75260446405277e-4	5.75314595553369e-4	5.75285595223096e-4	5.75244198054777e-4	5.75334481597461e-4	5.75247444546016e-4	5.75300811618338e-4	5.75247267244872e-4	5.7538571979421e-4	5.75253454085418e-4	5.75194925407658e-4	5.75253454085418e-4	5.75385719794209e-4	5.75247267244872e-4	5.75300811618338e-4	5.75247444546016e-4	5.75334481597461e-4	5.75244198054777e-4	5.75285595223096e-4	5.7531459555337e-4	5.75260446405277e-4	5.75265940814355e-4	5.753092778419e-4	5.75294604185054e-4	5.75259423783701e-4	5.75273243369698e-4	5.7530393671831e-4	5.7529473412777e-4
flux1:	0.64326226309922	6.23929060662146e-4	6.23925830029206e-4	6.23909108764146e-4	6.23905486667613e-4	6.23922382781819e-4	6.23933219187167e-4	6.23918647787119e-4	6.23901063146469e-4	6.23911112699308e-4	6.23934355129385e-4	6.239304231672e-4	6.2390286431565e-4	6.23899893820139e-4	6.23930686674687e-4	6.23940363210535e-4	6.23906502313404e-4	6.23891677152382e-4	6.2393018419555e-4	6.23945976942534e-4	6.238989722536e-4	6.2389317435259e-4	6.23951407181966e-4	6.23919828645274e-4	6.2387599176243e-4	6.23973574934915e-4	6.23878236498411e-4	6.23936670789271e-4	6.23878762446429e-4	6.24029340029621e-4	6.23885313752433e-4	6.23821406736763e-4	6.23885313752433e-4	6.24029340029621e-4	6.23878762446429e-4	6.23936670789271e-4	6.23878236498411e-4	6.23973574934915e-4	6.23875991762429e-4	6.23919828645274e-4	6.23951407181966e-4	6.23893174352591e-4	6.238989722536e-4	6.23945976942534e-4	6.2393018419555e-4	6.23891677152382e-4	6.23906502313404e-4	6.23940363210535e-4	6.23930686674687e-4
flux1:	0.643524712002974	6.7607923275079e-4	6.76074937578914e-4	6.76055944105733e-4	6.76052514027037e-4	6.76071843068187e-4	6.76083426734712e-4	6.76066595704916e-4	6.76047379603065e-4	6.7605921929474e-4	6.76084822613039e-4	6.7607978375463e-4	6.76049345394876e-4	6.76046698530317e-4	6.76080681410866e-4	6.76090784076588e-4	6.76053559179927e-4	6.76037752830451e-4	6.76079807708942e-4	6.76096693329161e-4	6.76045767438719e-4	6.7603975203282e-4	6.76102347090854e-4	6.76067918270336e-4	6.7602149714833e-4	6.76126921244614e-4	6.76022687163448e-4	6.76086593505258e-4	6.76023923803637e-4	6.76187515623066e-4	6.76030911286208e-4	6.75961258391295e-4	6.76030911286208e-4	6.76187515623066e-4	6.76023923803637e-4	6.76086593505258e-4	6.76022687163447e-4	6.76126921244614e-4	6.7602149714833e-4	6.76067918270336e-4	6.76102347090854e-4	6.76039752032821e-4	6.76045767438719e-4	6.76096693329161e-4	6.76079807708942e-4	6.76037752830451e-4	6.76053559179927e-4	6.76090784076587e-4	6.76080681410866e-4
flux1:	0.643787160906727	7.31941164674058e-4	7.31935707948391e-4	7.31914334176491e-4	7.31911153650602e-4	7.31933047482093e-4	7.31945368068113e-4	7.31926138014187e-4	7.31905252129004e-4	7.3191901390429e-4	7.319470615407e-4	7.31940802680047e-4	7.31907362703061e-4	7.31905127773614e-4	7.31942455310681e-4	7.31952920047518e-4	7.31912146590116e-4	7.31895407717456e-4	7.31941228806349e-4	7.31959150671906e-4	7.3190404155886e-4	7.31897929795221e-4	7.31965184650358e-4	7.31927592506001e-4	7.31878423768432e-4	7.31992273936163e-4	7.31878536557332e-4	7.31948341636381e-4	7.31880462440634e-4	7.32058003953641e-4	7.31887979894221e-4	7.31812207961768e-4	7.31887979894222e-4	7.32058003953642e-4	7.31880462440634e-4	7.31948341636381e-4	7.31878536557332e-4	7.31992273936163e-4	7.31878423768431e-4	7.31927592506001e-4	7.31965184650358e-4	7.31897929795221e-4	7.3190404155886e-4	7.31959150671906e-4	7.31941228806349e-4	7.31895407717456e-4	7.31912146590116e-4	7.31952920047518e-4	7.31942455310682e-4
flux1:	0.64404960981048	7.91718773374647e-4	7.91712070676819e-4	7.91688225821836e-4	7.91685347290166e-4	7.91709917865725e-4	7.91722961236129e-4	7.91701211429836e-4	7.91678629921134e-4	7.91694432252386e-4	7.91724988380592e-4	7.91717401375033e-4	7.91680860313599e-4	7.91679131259921e-4	7.91719936455866e-4	7.91730682487391e-4	7.91686191772376e-4	7.91668595640493e-4	7.91718395460989e-4	7.91737262774433e-4	7.91677701457133e-4	7.91671654174622e-4	7.91743885594565e-4	7.91702771621911e-4	7.9165067156849e-4	7.91773580230481e-4	7.91649720330935e-4	7.91725872730284e-4	7.91652280354182e-4	7.91844754449981e-4	7.91660446694118e-4	7.91578178503036e-4	7.91660446694119e-4	7.9184475444998e-4	7.91652280354182e-4	7.91725872730284e-4	7.91649720330934e-4	7.91773580230481e-4	7.9165067156849e-4	7.91702771621911e-4	7.91743885594565e-4	7.91671654174622e-4	7.91677701457132e-4	7.91737262774433e-4	7.91718395460988e-4	7.91668595640492e-4	7.91686191772376e-4	7.91730682487391e-4	7.91719936455866e-4
flux1:	0.644312058714234	8.55621929076943e-4	8.5561391264568e-4	8.55587524542152e-4	8.55584991955489e-4	8.55612328471824e-4	8.55626078738828e-4	8.55601710872427e-4	8.55577420106747e-4	8.55595364145747e-4	8.55628472153074e-4	8.5561945693435e-4	8.55579740960618e-4	8.55578615659436e-4	8.55623006061479e-4	8.55633935798935e-4	8.55585578844973e-4	8.55567229223526e-4	8.55621211362024e-4	8.5564089578401e-4	8.55576608036869e-4	8.55570829980194e-4	8.55648373795828e-4	8.55603329758902e-4	8.55548093269772e-4	8.55680743382299e-4	8.55546131670549e-4	8.55629101899298e-4	8.55549232637445e-4	8.55757670891251e-4	8.55558194779394e-4	8.55469050405819e-4	8.55558194779395e-4	8.5575767089125e-4	8.55549232637444e-4	8.55629101899298e-4	8.55546131670549e-4	8.556807433823e-4	8.55548093269773e-4	8.55603329758902e-4	8.55648373795828e-4	8.55570829980194e-4	8.55576608036869e-4	8.55640895784009e-4	8.55621211362024e-4	8.55567229223526e-4	8.55585578844972e-4	8.55633935798935e-4	8.55623006061479e-4
flux1:	0.644574507617987	9.23866171024939e-4	9.23856793566911e-4	9.23827809301701e-4	9.23825654686499e-4	9.23855821372901e-4	9.23870263230601e-4	9.23843204678741e-4	9.23817202471964e-4	9.23837368478774e-4	9.23873050011423e-4	9.23862517663804e-4	9.23819581019915e-4	9.23819159384891e-4	9.23867213724449e-4	9.23878213055635e-4	9.23825864153065e-4	9.2380689472797e-4	9.23865250839291e-4	9.23885583645187e-4	9.23816291850257e-4	9.2381103539572e-4	9.23894246032821e-4	9.23844810095252e-4	9.2378621000094e-4	9.23929338026184e-4	9.23783336190482e-4	9.23873616740787e-4	9.23786842903815e-4	9.24012326925846e-4	9.23796778367317e-4	9.23700376256302e-4	9.23796778367317e-4	9.24012326925847e-4	9.23786842903815e-4	9.23873616740787e-4	9.23783336190482e-4	9.23929338026184e-4	9.23786210000941e-4	9.23844810095253e-4	9.23894246032822e-4	9.2381103539572e-4	9.23816291850257e-4	9.23885583645187e-4	9.23865250839291e-4	9.2380689472797e-4	9.23825864153065e-4	9.23878213055636e-4	9.23867213724449e-4
flux1:	0.64483695652174	9.96672374187682e-4	9.96661612203429e-4	9.9662999802292e-4	9.96628238216711e-4	9.96661272899861e-4	9.96676394116289e-4	9.9664660051002e-4	9.96618894930305e-4	9.96641339187487e-4	9.9667959382573e-4	9.96667469455038e-4	9.96621296182374e-4	9.96621678174298e-4	9.96673443653753e-4	9.96684382595652e-4	9.96627942382156e-4	9.96608517600806e-4	9.96671424643839e-4	9.96692194548192e-4	9.96617619602179e-4	9.96613187818983e-4	9.96702437492681e-4	9.96648090921305e-4	9.96585877921837e-4	9.96740276380146e-4	9.96582237550446e-4	9.96680343031356e-4	9.9658596965795e-4	9.96829632551718e-4	9.96597088767169e-4	9.96493046419072e-4	9.9659708876717e-4	9.96829632551718e-4	9.9658596965795e-4	9.96680343031356e-4	9.96582237550445e-4	9.96740276380146e-4	9.96585877921837e-4	9.96648090921305e-4	9.96702437492682e-4	9.96613187818984e-4	9.96617619602178e-4	9.96692194548192e-4	9.96671424643837e-4	9.96608517600805e-4	9.96627942382156e-4	9.96684382595653e-4	9.96673443653753e-4
flux1:	0.645099405425493	0.00107426636477787	0.00107425422115928	0.00107421996164653	0.00107421859543528	0.00107425450898938	0.00107427030288273	0.00107423775980945	0.00107420836762098	0.00107423312004985	0.00107427392563729	0.00107426015083336	0.00107421075568408	0.00107421203936556	0.00107426752976926	0.00107427826343886	0.0010742176613014	0.00107419797660269	0.00107426559447206	0.00107428654625008	0.00107420640943021	0.00107420315830175	0.00107429883588342	0.00107423900050444	0.00107417290371168	0.00107433942317132	0.00107416869166609	0.00107427515906958	0.00107417242148963	0.00107443544942978	0.00107418496903901	0.00107407290321385	0.00107418496903901	0.00107443544942978	0.00107417242148963	0.00107427515906958	0.00107416869166609	0.00107433942317132	0.00107417290371168	0.00107423900050444	0.00107429883588342	0.00107420315830175	0.00107420640943021	0.00107428654625008	0.00107426559447206	0.00107419797660269	0.0010742176613014	0.00107427826343886	0.00107426752976926
flux1:	0.645361854329247	0.00115687848257959	0.00115686498823952	0.00115682808480747	0.00115682709071563	0.00115686586747035	0.00115688233516269	0.00115684705882579	0.00115681600369296	0.00115684306638764	0.00115688638000257	0.00115687091468315	0.00115681834312356	0.00115682062291768	0.00115687981771134	0.00115689018754207	0.00115682538315156	0.00115680566455444	0.0011568781342819	0.00115689896830106	0.00115681299297769	0.0011568113326148	0.00115691384219708	0.0011568478787847	0.00115677760694863	0.00115695715730627	0.00115677306754475	0.00115688845670442	0.00115677651912286	0.0011570601530572	0.00115679077537379	0.00115667030172071	0.00115679077537379	0.0011570601530572	0.00115677651912286	0.00115688845670442	0.00115677306754475	0.00115695715730627	0.00115677760694863	0.0011568478787847	0.00115691384219708	0.0011568113326148	0.00115681299297769	0.00115689896830106	0.0011568781342819	0.00115680566455444	0.00115682538315156	0.00115689018754207	0.00115687981771134
flux1:	0.645624303233	0.00124474308825803	0.00124472830257084	0.00124468877137124	0.00124468810636204	0.0012447297054942	0.00124474685770964	0.00124470889441269	0.00124467620502219	0.00124470555190532	0.00124475131142258	0.00124473413484023	0.00124467846208888	0.00124468182742113	0.00124474467198243	0.00124475450708665	0.00124468549087966	0.00124466599393098	0.00124474343663447	0.00124476380938695	0.00124467172245848	0.00124467211715143	0.00124478187635349	0.00124470908412409	0.00124463432758682	0.00124482787849276	0.00124462975296819	0.00124475464727412	0.00124463260253349	0.00124493814000728	0.00124464888341136	0.00124451961543846	0.00124464888341136	0.00124493814000728	0.00124463260253349	0.00124475464727412	0.00124462975296819	0.00124482787849276	0.00124463432758682	0.00124470908412409	0.00124478187635349	0.00124467211715143	0.00124467172245849	0.00124476380938695	0.00124474343663447	0.00124466599393098	0.00124468549087966	0.00124475450708665	0.00124474467198243
flux1:	0.645886752136753	0.00133809801403226	0.00133808202389768	0.00133803989330035	0.00133803949263729	0.00133808385051832	0.00133810170867495	0.00133806113303741	0.00133802684133019	0.00133805841911039	0.00133810654526038	0.00133808765595761	0.00133802898504056	0.00133803351955697	0.00133809992664965	0.00133810904520266	0.00133803583764159	0.00133801684575412	0.00133809936250886	0.00133811888820732	0.00133802042112455	0.00133802338810296	0.00133814082617464	0.00133806044354505	0.00133798087694601	0.00133818945723433	0.00133797660346476	0.00133811161089862	0.00133797848156006	0.00133830727865266	0.00133799713792951	0.00133785868524126	0.00133799713792951	0.00133830727865266	0.00133797848156006	0.00133811161089862	0.00133797660346476	0.00133818945723433	0.00133798087694601	0.00133806044354505	0.00133814082617464	0.00133802338810296	0.00133802042112455	0.00133811888820732	0.00133809936250886	0.00133801684575412	0.00133803583764159	0.00133810904520266	0.00133809992664965
flux1:	0.646149201040506	0.00143718395632834	0.00143716687371935	0.00143712218156941	0.0014371219600681	0.00143716899348075	0.00143718758981999	0.00143714450168321	0.00143710864141637	0.00143714237199201	0.0014371927707819	0.00143717218529459	0.00143711064414532	0.00143711642570539	0.00143718627827006	0.00143719448876911	0.00143711713823904	0.00143709896048167	0.00143718663327642	0.00143720488654153	0.00143709977578548	0.00143710588258569	0.00143723143838418	0.00143714264513049	0.0014370579308628	0.00143728262685903	0.00143705433325924	0.00143720008781155	0.00143705482866795	0.0014374083020239	0.00143707624457875	0.0014369282103247	0.00143707624457875	0.0014374083020239	0.00143705482866795	0.00143720008781155	0.00143705433325924	0.00143728262685903	0.0014370579308628	0.00143714264513049	0.00143723143838418	0.00143710588258569	0.00143709977578548	0.00143720488654153	0.00143718663327642	0.00143709896048167	0.00143711713823904	0.00143719448876911	0.00143718627827006
flux1:	0.64641164994426	0.00154224380929969	0.0015422257672183	0.00154217855812614	0.00154217841298794	0.00154222802306463	0.00154224739956968	0.0015422019196125	0.00154216452549077	0.00154220030989676	0.00154225287521942	0.00154223062535592	0.00154216636303586	0.00154217346467472	0.00154224661996255	0.00154225372219766	0.00154217230143482	0.00154215526986856	0.00154224816378927	0.00154226468341918	0.00154215267029929	0.00154216253067613	0.00154229665060248	0.00154219857152526	0.00154210836391783	0.0015423503165156	0.00154210584716591	0.00154226301069177	0.00154210451279434	0.00154248414172121	0.00154212910261008	0.00154197108010945	0.00154212910261008	0.00154248414172121	0.00154210451279434	0.00154226301069177	0.00154210584716591	0.0015423503165156	0.00154210836391783	0.00154219857152526	0.00154229665060248	0.00154216253067613	0.00154215267029929	0.00154226468341918	0.00154224816378926	0.00154215526986856	0.00154217230143482	0.00154225372219766	0.00154224661996255
flux1:	0.646674098848013	0.00165352193840039	0.00165350308524055	0.0016534534081972	0.00165345322356271	0.00165350530023821	0.00165352550611633	0.00165347777026621	0.00165343887789078	0.00165347660182649	0.00165353121804883	0.0016535073466115	0.00165344052877691	0.00165344902081628	0.00165352531583841	0.00165353110140168	0.00165344570239428	0.00165343016907785	0.00165352833583082	0.00165354262960073	0.00165342345925033	0.00165343772761509	0.00165358086360779	0.00165347257377143	0.00165337652394429	0.00165363692436814	0.00165337551269333	0.00165354477725379	0.0016533718734932	0.00165377920208962	0.00165340007784195	0.00165323164637325	0.00165340007784195	0.00165377920208962	0.0016533718734932	0.00165354477725379	0.00165337551269333	0.00165363692436813	0.00165337652394429	0.00165347257377143	0.00165358086360779	0.00165343772761509	0.00165342345925033	0.00165354262960073	0.00165352833583082	0.00165343016907785	0.00165344570239428	0.00165353110140168	0.00165352531583841
flux1:	0.646936547751766	0.00177126339353046	0.00177124388593318	0.00177119179256837	0.00177119144585935	0.00177124587257549	0.001771266960119	0.00177121711291443	0.00177117675979186	0.00177121630069986	0.0017712728449955	0.00177124739986374	0.00177117820365381	0.0017711881571147	0.00177126741532118	0.00177127166747996	0.00177118239483697	0.00177116872865241	0.00177127221149955	0.00177128376189561	0.00177115718135927	0.0017711765457756	0.00177132915346527	0.00177120968503296	0.00177110744634565	0.00177138753054962	0.00177110837196272	0.00177129046268611	0.00177110193492363	0.00177153857419136	0.0017711342154418	0.00177095493521514	0.0017711342154418	0.00177153857419136	0.00177110193492363	0.00177129046268611	0.00177110837196272	0.00177138753054962	0.00177110744634565	0.00177120968503296	0.00177132915346527	0.0017711765457756	0.00177115718135927	0.00177128376189561	0.00177127221149955	0.00177116872865241	0.00177118239483697	0.00177127166747996	0.00177126741532118
flux1:	0.647198996655519	0.00189571306163388	0.00189569305601108	0.0018956385998194	0.00189563796985533	0.00189569462820929	0.00189571664690602	0.00189566483403611	0.00189562306186955	0.00189566429745951	0.00189572264163452	0.00189569566819208	0.0018956242767582	0.00189563576818916	0.00189571780723047	0.00189572029999725	0.00189562726284287	0.00189561584631328	0.00189572468644316	0.001895732957191	0.00189559871252389	0.00189562388634862	0.00189578642347921	0.00189565477411297	0.00189554600809895	0.0018958470497894	0.00189554929339936	0.00189574497188021	0.00189553955957287	0.00189600718945781	0.00189557639245145	0.00189538579881271	0.00189557639245145	0.00189600718945781	0.00189553955957287	0.00189574497188021	0.00189554929339936	0.0018958470497894	0.00189554600809895	0.00189565477411297	0.00189578642347921	0.00189562388634862	0.00189559871252389	0.001895732957191	0.00189572468644316	0.00189561584631328	0.00189562726284287	0.00189572029999725	0.00189571780723047
flux1:	0.647461445559273	0.00202711475902237	0.00202709440201934	0.00202703763886858	0.0020270366156508	0.00202709538964492	0.00202711837848116	0.00202706473879422	0.00202702159724259	0.00202706441527479	0.00202712442683163	0.00202709595879444	0.00202702255572947	0.00202703567351338	0.0020271203138756	0.00202712081012671	0.00202702411264549	0.00202701533893265	0.00202712958323412	0.00202713402643963	0.00202699185877265	0.00202702357108587	0.0020271964963043	0.00202705163904086	0.00202693602169572	0.00202725932401125	0.00202694206354038	0.00202715213177274	0.00202692854198126	0.00202742891328023	0.00202697041036664	0.00202676800731631	0.00202697041036665	0.00202742891328023	0.00202692854198126	0.00202715213177274	0.00202694206354037	0.00202725932401124	0.00202693602169572	0.00202705163904086	0.0020271964963043	0.00202702357108587	0.00202699185877265	0.00202713402643963	0.00202712958323412	0.00202701533893265	0.00202702411264549	0.00202712081012671	0.0020271203138756
flux1:	0.647723894463026	0.00216571026412178	0.00216568968237804	0.00216563067258087	0.00216562916853653	0.00216568994807022	0.00216571392605553	0.00216565858338635	0.00216561413542433	0.00216565844448653	0.00216571998668199	0.0021656900354643	0.00216561479942049	0.00216562965156012	0.00216571672580651	0.00216571497433123	0.00216561470515983	0.00216560897543577	0.00216572868557709	0.00216572874925821	0.00216557838982434	0.00216561737485188	0.00216580114695774	0.00216564204140961	0.00216551926967851	0.00216586615560932	0.00216552841971221	0.00216575372453062	0.00216551064314109	0.00216604557920439	0.00216555802848923	0.00216534328163402	0.00216555802848923	0.00216604557920439	0.00216551064314109	0.00216575372453062	0.00216552841971221	0.00216586615560932	0.00216551926967851	0.00216564204140961	0.00216580114695774	0.00216561737485188	0.00216557838982434	0.00216572874925821	0.00216572868557709	0.00216560897543577	0.00216561470515983	0.00216571497433123	0.00216571672580651
flux1:	0.647986343366779	0.00231173829178333	0.00231171758143204	0.0023116563936069	0.00231165435598285	0.00231171703922893	0.00231174199426943	0.00231168504948141	0.00231163937842335	0.00231168511935738	0.00231174805003726	0.00231171659287997	0.00231163969268164	0.00231165641599234	0.0023117457782905	0.00231174150969381	0.00231163773042654	0.00231163545181085	0.00231176071445829	0.00231175585021372	0.00231159701437912	0.00231164400016722	0.00231183907789835	0.00231166468256532	0.00231153448085685	0.00231190628253886	0.00231154702476012	0.00231178846273407	0.00231152456666561	0.00231209596481998	0.00231157793919791	0.00231135026828843	0.00231157793919791	0.00231209596481998	0.00231152456666561	0.00231178846273407	0.00231154702476012	0.00231190628253886	0.00231153448085685	0.00231166468256532	0.00231183907789835	0.00231164400016722	0.00231159701437912	0.00231175585021372	0.00231176071445829	0.00231163545181085	0.00231163773042654	0.00231174150969381	0.0023117457782905
flux1:	0.648248792270532	0.00246543341077629	0.0024654126271874	0.00246534934405699	0.00246534676805359	0.00246541126238533	0.00246543713873731	0.00246537866240543	0.00246533188057334	0.00246537903813768	0.00246544320717361	0.00246541017434596	0.00246533176490733	0.00246535053546511	0.0024654420710347	0.00246543499246904	0.00246532772561281	0.0024653293098541	0.00246546024779253	0.00246544991832764	0.00246528229872516	0.00246533799538097	0.00246554483778752	0.00246535412320013	0.00246521624974128	0.00246561429681486	0.00246523238546438	0.00246549090816279	0.00246520487827664	0.00246581471089	0.00246526468673676	0.00246502345797894	0.00246526468673676	0.00246581471089	0.00246520487827664	0.00246549090816279	0.00246523238546438	0.00246561429681486	0.00246521624974128	0.00246535412320013	0.00246554483778752	0.00246533799538097	0.00246528229872516	0.00246544991832764	0.00246546024779252	0.0024653293098541	0.00246532772561281	0.00246543499246904	0.0024654420710347
flux1:	0.648511241174286	0.00262702490656824	0.00262700405488605	0.00262693878106321	0.00262693572320756	0.00262700194438901	0.00262702862903296	0.00262696865520395	0.00262692091412397	0.0026269695284205	0.00262703477363409	0.00262700003510439	0.0026269202544502	0.00262694129905884	0.00262703493314235	0.00262702472190552	0.00262691393868289	0.00262691980173825	0.00262705658558478	0.00262704027179949	0.00262686353072092	0.00262692861857857	0.00262714768600957	0.00262693964836539	0.00262679390120523	0.0026272195084836	0.0026268137167449	0.00262709033625628	0.00262678087062781	0.00262743118573625	0.00262684753158882	0.00262659204994887	0.00262684753158882	0.00262743118573625	0.00262678087062781	0.00262709033625628	0.00262681371674491	0.0026272195084836	0.00262679390120523	0.00262693964836539	0.00262714768600957	0.00262692861857857	0.00262686353072092	0.00262704027179949	0.00262705658558478	0.00262691980173825	0.00262691393868289	0.00262702472190553	0.00262703493314235
flux1:	0.648773690078039	0.00279673559201207	0.00279671461905601	0.00279664749075114	0.00279664408193356	0.00279671195135568	0.00279673925973585	0.00279667778119121	0.00279662928309903	0.00279667946024987	0.00279674560178378	0.00279670895383169	0.00279662792149006	0.0027966515298445	0.00279674723578546	0.00279673353189166	0.00279661914034392	0.00279662970297505	0.00279677256310834	0.00279674977044716	0.00279656353171023	0.0027966386498208	0.00279687040551264	0.00279664408041084	0.00279649030288128	0.0027969447576263	0.00279651375424272	0.00279680954880513	0.00279647537597293	0.00279716829739177	0.00279654926299198	0.00279627876474286	0.00279654926299198	0.00279716829739176	0.00279647537597293	0.00279680954880513	0.00279651375424272	0.0027969447576263	0.00279649030288128	0.00279664408041084	0.00279687040551264	0.0027966386498208	0.00279656353171023	0.00279674977044716	0.00279677256310834	0.00279662970297505	0.00279661914034392	0.00279673353189166	0.00279674723578546
flux1:	0.649036138981792	0.00297478056907726	0.00297475935716449	0.00297469055361967	0.0029746870111622	0.00297475645099884	0.0029747841126711	0.00297472107808197	0.00297467208841059	0.00297472400994902	0.00297479084313183	0.00297475199544011	0.0029746698124298	0.00297469634957024	0.00297479415558196	0.00297477655348807	0.00297465838737133	0.00297467407682938	0.00297482331509573	0.00297479357886808	0.00297459741943486	0.00297468315480478	0.00297492806702194	0.00297468254285423	0.00297452062830421	0.00297500517745578	0.00297454751836029	0.00297486363792465	0.00297450352969151	0.00297524125653659	0.00297458496265274	0.00297429860843321	0.00297458496265274	0.00297524125653659	0.00297450352969151	0.00297486363792465	0.00297454751836029	0.00297500517745579	0.00297452062830421	0.00297468254285423	0.00297492806702194	0.00297468315480478	0.00297459741943486	0.00297479357886809	0.00297482331509573	0.00297467407682938	0.00297465838737133	0.00297477655348807	0.00297479415558196
flux1:	0.649298587885546	0.00316136594529542	0.00316134430850035	0.00316127406481904	0.00316127070291616	0.0031613416291854	0.00316136927399801	0.00316130458730131	0.00316125544771802	0.00316130937815858	0.00316137666500775	0.00316133522881996	0.0031612519793917	0.00316128189796582	0.00316138189219126	0.00316135993193819	0.00316123774093023	0.00316125899374605	0.00316141499445139	0.00316137788385142	0.00316117132553133	0.0031612682035471	0.00316152674818303	0.00316126117870324	0.00316109107433863	0.00316160691208585	0.00316112103335015	0.00316145870487168	0.00316107148820368	0.00316185629375618	0.00316116072322656	0.00316085759190045	0.00316116072322656	0.00316185629375618	0.00316107148820367	0.00316145870487168	0.00316112103335015	0.00316160691208586	0.00316109107433863	0.00316126117870324	0.00316152674818303	0.0031612682035471	0.00316117132553133	0.00316137788385142	0.00316141499445139	0.00316125899374605	0.00316123774093023	0.00316135993193819	0.00316138189219126
flux1:	0.649561036789299	0.00335668750912063	0.00335666519240942	0.00335659381331442	0.00335659105118849	0.00335666336483065	0.00335669051032432	0.003356624032565	0.00335657517402577	0.0033566314661054	0.00335669892571572	0.00335665440367414	0.00335657015888704	0.00335660401067335	0.00335670634417366	0.00335667950227856	0.0033565529440211	0.00335658020985395	0.00335674344951258	0.00335669857010242	0.00335648107172414	0.00335658954819874	0.00335686221170134	0.00335657582727299	0.00335639753695834	0.00335694579307273	0.0033564300055499	0.00335679053777788	0.00335637510533196	0.0033572093351893	0.00335647232564994	0.00335615140926176	0.00335647232564994	0.0033572093351893	0.00335637510533196	0.00335679053777788	0.0033564300055499	0.00335694579307273	0.00335639753695835	0.00335657582727299	0.00335686221170135	0.00335658954819874	0.00335648107172414	0.00335669857010242	0.00335674344951258	0.00335658020985395	0.0033565529440211	0.00335667950227856	0.00335670634417366
flux1:	0.649823485693052	0.00356092936893896	0.00356090605050734	0.00356083392443123	0.00356083229158134	0.00356090586780115	0.00356093190854995	0.00356086346232739	0.00356081541753178	0.00356087451466773	0.00356094181283646	0.00356089359111854	0.00356080841424128	0.00356084686033767	0.00356095174770347	0.00356091942821012	0.00356078806269649	0.00356082180912568	0.00356099286441489	0.00356093985888298	0.00356071080936085	0.00356083126461884	0.00356111854706083	0.00356081066407571	0.00356062424998537	0.00356120597935766	0.00356065846537789	0.00356104325289347	0.00356059857170327	0.00356148464117142	0.00356070387993451	0.00356036408005748	0.00356070387993451	0.00356148464117142	0.00356059857170327	0.00356104325289347	0.00356065846537789	0.00356120597935766	0.00356062424998537	0.00356081066407571	0.00356111854706083	0.00356083126461884	0.00356071080936085	0.00356093985888298	0.00356099286441489	0.00356082180912568	0.00356078806269649	0.00356091942821012	0.00356095174770347
flux1:	0.650085934596805	0.0037742625609825	0.00377423785798517	0.00377416547078495	0.00377416560877998	0.00377424028503941	0.00377426448465731	0.0037741938611893	0.00377414727575322	0.00377420971134426	0.00377427644988349	0.00377422379323123	0.00377413774685745	0.00377418156591101	0.00377428928326613	0.00377425080942186	0.0037741140962038	0.00377415481427655	0.00377433436764404	0.00377427291470976	0.00377403162746035	0.0037741643628416	0.00377446678091588	0.00377413680888779	0.00377394239193172	0.00377455856576086	0.00377397737821171	0.00377438790445073	0.00377391302231539	0.00377485341301189	0.00377402643455085	0.00377366656031249	0.00377402643455085	0.00377485341301189	0.00377391302231539	0.00377438790445073	0.00377397737821171	0.00377455856576086	0.00377394239193172	0.00377413680888779	0.00377446678091588	0.00377416436284159	0.00377403162746035	0.00377427291470976	0.00377433436764403	0.00377415481427655	0.0037741140962038	0.00377425080942186	0.00377428928326613
flux1:	0.650348383500559	0.0039968436319169	0.00399681710961178	0.00399674505711178	0.00399674771748638	0.0039968232806691	0.00399684476717516	0.00399677173585409	0.00399672737747814	0.0039967937707817	0.00399685947705714	0.00399680152724138	0.00399671468190293	0.00399676477575303	0.00399687565601303	0.00399683026308892	0.00399668756171641	0.00399673577199495	0.00399692461438575	0.00399685442579202	0.00399660013497051	0.0039967453720788	0.00399706346176273	0.00399671090763124	0.00399650866662469	0.00399716016569906	0.00399654322977967	0.00399698106877169	0.00399647511792564	0.00399747237357958	0.00399659656004918	0.0039962153280992	0.00399659656004917	0.00399747237357958	0.00399647511792564	0.00399698106877169	0.00399654322977967	0.00399716016569906	0.00399650866662469	0.00399671090763124	0.00399706346176273	0.0039967453720788	0.00399660013497051	0.00399685442579202	0.00399692461438575	0.00399673577199495	0.00399668756171641	0.00399683026308892	0.00399687565601303
flux1:	0.650610832404312	0.00422881320236314	0.00422878438651028	0.00422871338502236	0.00422871942297579	0.00422879559636517	0.00422881336153194	0.00422873768170183	0.00422869644660342	0.00422876749505052	0.00422883161235787	0.00422876739053743	0.00422867983449382	0.0042287372306238	0.00422885165597816	0.00422879848577893	0.00422864905980512	0.0042287053185909	0.00422890434880362	0.00422882516441729	0.00422855702344027	0.00422871490639155	0.00422904922499544	0.00422867369422567	0.00422846386381921	0.00422915147430456	0.00422849659218786	0.00422896340874689	0.00422842560643943	0.00422948232789163	0.00422855491306718	0.00422815094972013	0.00422855491306718	0.00422948232789163	0.00422842560643943	0.00422896340874689	0.00422849659218786	0.00422915147430456	0.00422846386381921	0.00422867369422567	0.00422904922499544	0.00422871490639155	0.00422855702344027	0.00422882516441729	0.00422890434880362	0.0042287053185909	0.00422864905980512	0.00422879848577893	0.00422885165597816
flux1:	0.650873281308065	0.00447029451809026	0.00447026291025249	0.00447019380420706	0.00447020416797498	0.00447028059878852	0.00447029350199012	0.00447021493652719	0.00447017785243078	0.00447025432038786	0.00447031619982767	0.0044702446131522	0.00447015646293464	0.00447022231318021	0.00447034070488474	0.00447027880250281	0.00447012182728298	0.00447018673263848	0.00447039695288828	0.00447030853401172	0.00447002561680994	0.00447019621764815	0.0044705473449449	0.00447014853908032	0.00446993140651717	0.00447065581862199	0.00446996067719093	0.00447045822530709	0.00446988787098947	0.00447100671041512	0.00447002478737287	0.00446959663311508	0.00447002478737286	0.00447100671041512	0.00446988787098947	0.00447045822530709	0.00446996067719093	0.00447065581862199	0.00446993140651718	0.00447014853908032	0.0044705473449449	0.00447019621764816	0.00447002561680994	0.00447030853401172	0.00447039695288828	0.00447018673263848	0.00447012182728298	0.00447027880250281	0.00447034070488474
flux1:	0.651135730211818	0.00472139199605888	0.00472135709125958	0.00472129085711051	0.00472130657307368	0.00472138282136673	0.00472138959830006	0.00472130792844155	0.0047212761534845	0.00472135885763097	0.00472141775216402	0.00472133760483289	0.00472124901603284	0.00472132459107872	0.00472144739676703	0.00472137571011935	0.00472121028451027	0.00472128448165513	0.0047215069890126	0.0047214091100955	0.00472111041549569	0.00472129374284317	0.00472166228096867	0.00472123999138517	0.0047210158922026	0.00472177770202984	0.0047210398837737	0.004721570002981	0.00472096647188519	0.0047221501262794	0.00472111065906053	0.00472065677555772	0.00472111065906053	0.0047221501262794	0.00472096647188519	0.004721570002981	0.0047210398837737	0.00472177770202984	0.0047210158922026	0.00472123999138517	0.00472166228096867	0.00472129374284317	0.00472111041549569	0.0047214091100955	0.0047215069890126	0.00472128448165513	0.00472121028451028	0.00472137571011935	0.00472144739676703
flux1:	0.651398179115572	0.00498218977291182	0.00498215107892452	0.00498208882456909	0.00498211097837027	0.00498218650815584	0.00498218578463277	0.0049821008253769	0.00498207564239041	0.00498216543404636	0.00498222049540124	0.00498213050423044	0.00498204168195228	0.00498212836126096	0.00498225604010756	0.00498217342275009	0.00498199858467953	0.00498208277030895	0.00498231874379834	0.00498221118282192	0.00498189564239112	0.00498209165328891	0.0049824782251103	0.00498203232282862	0.00498180163566885	0.00498260135048244	0.00498181834755157	0.00498238295708292	0.00498174569007777	0.00498299689406264	0.00498189673346859	0.00498141551314731	0.00498189673346859	0.00498299689406264	0.00498174569007777	0.00498238295708292	0.00498181834755156	0.00498260135048244	0.00498180163566885	0.00498203232282862	0.0049824782251103	0.00498209165328891	0.00498189564239112	0.00498221118282192	0.00498231874379834	0.00498208277030895	0.00498199858467953	0.00498217342275009	0.00498225604010756
flux1:	0.651660628019325	0.0052527502638927	0.00525270732128213	0.0052526502803654	0.00525267999451823	0.00525275416794085	0.00525274447874474	0.00525265609404808	0.00525263889981268	0.00525273664471423	0.00525278692377266	0.00525268573814579	0.00525259694649434	0.00525269620345203	0.00525282920963731	0.00525273442728015	0.00525254917300813	0.00525264409807355	0.00525289478134906	0.00525277730923291	0.00525244379883019	0.00525265241360493	0.00525305765927529	0.00525258808081394	0.00525235122155438	0.00525318926859194	0.00525235849991247	0.00525295959050186	0.00525228808022866	0.00525360959825626	0.00525244550181317	0.00525193528001788	0.00525244550181318	0.00525360959825626	0.00525228808022866	0.00525295959050186	0.00525235849991247	0.00525318926859194	0.00525235122155438	0.00525258808081394	0.00525305765927529	0.00525265241360493	0.00525244379883019	0.00525277730923291	0.00525289478134907	0.00525264409807354	0.00525254917300812	0.00525273442728015	0.00525282920963731
flux1:	0.651923076923078	0.00553311274051674	0.00553306514242904	0.00553301466307673	0.00553305307175628	0.00553312514710148	0.00553310495968054	0.00553301307661479	0.0055330053658643	0.00553311192203599	0.00553315637323741	0.00553304259912982	0.00553295416908403	0.00553306755131402	0.00553320631634698	0.00553309805739388	0.00553290136413453	0.00553300783463919	0.00553327451430979	0.00553314688375914	0.00553279423893149	0.00553301535880308	0.00553343993026045	0.0055329466596482	0.00553270407509844	0.00553358081394967	0.005532699645201	0.00553333926845102	0.00553263304186645	0.00553402765990734	0.00553279631591585	0.00553225538556569	0.00553279631591586	0.00553402765990734	0.00553263304186645	0.00553333926845103	0.005532699645201	0.00553358081394967	0.00553270407509843	0.0055329466596482	0.00553343993026045	0.00553301535880308	0.00553279423893149	0.00553314688375914	0.00553327451430978	0.00553300783463918	0.00553290136413453	0.00553309805739388	0.00553320631634698
flux1:	0.652185525826831	0.00582329193562638	0.00582323934625096	0.0058231968739953	0.00582324509588675	0.00582331423010274	0.00582328197264031	0.00582318659364549	0.00582318993779725	0.00582330613230399	0.00582334362249095	0.00582321585006633	0.0058231281851021	0.00582325729008016	0.0058234022046236	0.0058232790949325	0.0058230699463533	0.00582318882175344	0.00582347280159124	0.00582333473585631	0.00582296177108834	0.00582319529811212	0.00582363985133427	0.00582312289854752	0.00582287505998938	0.00582379079843504	0.00582285656459199	0.00582353681989456	0.00582279541748293	0.0058242659343002	0.00582296398975717	0.0058223906183437	0.00582296398975717	0.0058242659343002	0.00582279541748293	0.00582353681989456	0.00582285656459199	0.00582379079843504	0.00582287505998938	0.00582312289854752	0.00582363985133427	0.00582319529811212	0.00582296177108834	0.00582333473585631	0.00582347280159124	0.00582318882175344	0.0058230699463533	0.0058232790949325	0.0058234022046236
flux1:	0.652447974730585	0.00612327668472605	0.00612321885533119	0.00612318591024746	0.00612324502048743	0.00612331027674082	0.00612326436991282	0.00612316558230378	0.0061231816031201	0.00612330820858547	0.00612333753055494	0.00612319436465103	0.00612310794352216	0.00612325438982636	0.00612340578573379	0.00612326640764458	0.0061230438216154	0.00612317601047977	0.00612347858191826	0.00612332976397361	0.00612293529565871	0.00612318115448107	0.00612364633937948	0.0061231057156191	0.00612285311248507	0.0061238081255573	0.0061228181556015	0.00612354117467665	0.00612276412673015	0.00612431334484772	0.00612293743689022	0.00612232988557305	0.00612293743689022	0.00612431334484772	0.00612276412673016	0.00612354117467664	0.00612281815560149	0.0061238081255573	0.00612285311248507	0.0061231057156191	0.00612364633937948	0.00612318115448107	0.00612293529565872	0.00612332976397361	0.00612347858191825	0.00612317601047977	0.0061230438216154	0.00612326640764458	0.00612340578573379
flux1:	0.652710423634338	0.00643302861271667	0.00643296539420005	0.00643294354255308	0.00643301454491255	0.00643307490550238	0.00643301379701457	0.00643291177896549	0.00643294211759101	0.00643307982943758	0.0064330997202769	0.00643293981292883	0.00643285518909721	0.0064330205838273	0.00643317871713703	0.00643302163264249	0.00643278469047671	0.0064329311431444	0.00643325355264438	0.00643309361531269	0.00643267648815962	0.00643293464896316	0.00643342109688421	0.00643285678725415	0.00643259992124539	0.00643359447313261	0.00643254611644656	0.00643331404564791	0.00643250084614921	0.00643413156262633	0.00643267835301293	0.00643203489748579	0.00643267835301293	0.00643413156262633	0.00643250084614921	0.00643331404564791	0.00643254611644656	0.00643359447313261	0.00643259992124539	0.00643285678725415	0.00643342109688421	0.00643293464896316	0.00643267648815963	0.0064330936153127	0.00643325355264439	0.0064329311431444	0.00643278469047671	0.00643302163264249	0.00643317871713703
flux1:	0.652972872538091	0.00675248087532066	0.00675241222632066	0.00675240304731252	0.00675248684783519	0.0067525412325498	0.00675246343335782	0.00675235845570517	0.00675240473776778	0.00675255415316195	0.00675256331723632	0.00675238540124243	0.0067523031985655	0.00675248910166692	0.006752654137303	0.0067524779150543	0.0067522257913755	0.00675238748946139	0.00675273090348867	0.00675255942102538	0.00675211853745565	0.00675238903938248	0.00675289734828258	0.00675230928257402	0.00675204866251228	0.00675308303079217	0.00675197368466835	0.00675278866529249	0.00675193874406284	0.00675365374118674	0.00675211995319782	0.00675143890591791	0.00675211995319782	0.00675365374118674	0.00675193874406283	0.00675278866529249	0.00675197368466835	0.00675308303079218	0.00675204866251228	0.00675230928257402	0.00675289734828259	0.00675238903938249	0.00675211853745565	0.00675255942102538	0.00675273090348867	0.00675238748946139	0.0067522257913755	0.0067524779150543	0.00675265413730301
flux1:	0.653235321441844	0.00708153696462017	0.00708146295440138	0.00708146800290335	0.00708156538621783	0.00708161267595263	0.00708151679691241	0.00708140922028094	0.0070814730179784	0.00708163461744173	0.00708163175367085	0.00708143467609573	0.00708135558052865	0.00708156346694333	0.00708173546584164	0.00708153871148806	0.00708127070377365	0.00708144864650161	0.00708181411501176	0.0070816305966369	0.00708116494856793	0.00708144792284424	0.00708197864031342	0.00708136666272543	0.00708110280041161	0.00708217730196238	0.00708100443959295	0.00708186858651873	0.00708098128041313	0.0070827833164162	0.00708116577343137	0.00708044550673025	0.00708116577343137	0.0070827833164162	0.00708098128041313	0.00708186858651873	0.00708100443959295	0.00708217730196238	0.00708110280041161	0.00708136666272543	0.00708197864031342	0.00708144792284424	0.00708116494856793	0.0070816305966369	0.00708181411501176	0.00708144864650161	0.00708127070377365	0.00708153871148806	0.00708173546584165
flux1:	0.653497770345598	0.00742006958820527	0.00741999039376075	0.0074200111601852	0.0074201227696501	0.00742016183481692	0.0074200466224092	0.00741993688937093	0.00742001968167808	0.00742019381425736	0.00742017764708322	0.0074199604015226	0.00741988514876969	0.00742011636950187	0.00742029527881123	0.00742007666798294	0.00741979222478772	0.00741998741227769	0.00742037583173443	0.00742017971754151	0.00741968841979855	0.00741998411174079	0.00742053771616389	0.00741990155490071	0.00741963496221826	0.00742074998003444	0.00741951117829665	0.00742042655736767	0.0074195010813998	0.00742139288129853	0.00741968854619853	0.00741892751572892	0.00741968854619853	0.00742139288129853	0.0074195010813998	0.00742042655736767	0.00741951117829665	0.00742074998003444	0.00741963496221827	0.00741990155490071	0.00742053771616389	0.00741998411174079	0.00741968841979855	0.00742017971754151	0.00742037583173443	0.00741998741227769	0.00741979222478772	0.00742007666798294	0.00742029527881124
flux1:	0.653760219249351	0.0077679196314616	0.00776783552855448	0.0077678733972618	0.00776799971997717	0.0077680294529453	0.00776789382266974	0.00776778244488761	0.00776788557719872	0.00776807244996655	0.00776804176318183	0.00776780351959171	0.00776773287884108	0.00776798862216041	0.00776817426906601	0.00776793258212643	0.00776763132897628	0.00776784474276861	0.00776825681982616	0.00776804747941822	0.00776752980387711	0.00776783859294799	0.00776841547320859	0.00776775471097836	0.00776748589842952	0.00776864190846096	0.00776733487478343	0.00776830347942909	0.00776733889878899	0.00776932314542713	0.00776752915987546	0.00776672592779727	0.00776752915987547	0.00776932314542713	0.00776733889878899	0.00776830347942909	0.00776733487478343	0.00776864190846095	0.00776748589842952	0.00776775471097836	0.00776841547320858	0.00776783859294799	0.00776752980387711	0.00776804747941822	0.00776825681982616	0.00776784474276861	0.00776763132897628	0.00776793258212643	0.00776817426906601
flux1:	0.654022668153104	0.00812489521249278	0.0081248065606816	0.00812486276850652	0.0081250041260348	0.00812502347656312	0.00812486654261513	0.00812475408318897	0.00812487872784433	0.00812507840033518	0.00812503207272405	0.00812477220364465	0.00812470695773312	0.00812498821183244	0.00812518030141107	0.00812491445894205	0.00812459622091731	0.0081248288021794	0.00812526501922742	0.00812504175332901	0.00812449716277209	0.00812481957987032	0.00812542001411628	0.00812473406061067	0.00812446353741425	0.00812566113445992	0.00812428373204677	0.00812530745970998	0.00812430266369187	0.00812638198905302	0.00812449571164392	0.00812364896891514	0.00812449571164391	0.00812638198905302	0.00812430266369187	0.00812530745970999	0.00812428373204677	0.00812566113445992	0.00812446353741425	0.00812473406061067	0.00812542001411629	0.00812481957987032	0.00812449716277209	0.00812504175332901	0.00812526501922742	0.0081248288021794	0.00812459622091732	0.00812491445894205	0.00812518030141107
flux1:	0.654285117056858	0.00849077083909293	0.00849067806113298	0.00849075365773879	0.00849091020312896	0.00849091821549466	0.0084907393154231	0.00849062636693631	0.00849077348616102	0.00849098587013775	0.00849092291169145	0.00849064101378	0.00849058193635128	0.00849088945482488	0.00849108757217514	0.00849079667002204	0.0084904614901188	0.00849071411613792	0.00849117469993767	0.00849093674511097	0.00849036492568549	0.00849070166690216	0.00849132580099639	0.00849061386845266	0.00849034214425901	0.00849158206588745	0.00849013233659311	0.00849121296559282	0.00849016664447521	0.0084923436213084	0.00849036266352486	0.00848947125064625	0.00849036266352486	0.0084923436213084	0.00849016664447521	0.00849121296559282	0.0084901323365931	0.00849158206588745	0.00849034214425901	0.00849061386845266	0.00849132580099639	0.00849070166690216	0.00849036492568549	0.00849093674511097	0.00849117469993767	0.00849071411613792	0.0084904614901188	0.00849079667002204	0.00849108757217514
flux1:	0.654547565960611	0.00886528667703361	0.00886519023340117	0.00886528604521926	0.00886545776662956	0.0088654536169469	0.00886525233014618	0.00886513948919008	0.00886530980198848	0.00886553466668881	0.00886545425400863	0.00886515016393047	0.008865097994361	0.00886543226586389	0.00886563588256598	0.00886531922516852	0.0088649673776375	0.00886524083735274	0.00886572573197836	0.00886547226843687	0.00886487315954347	0.008865225095698	0.00886587292207086	0.00886513400500117	0.00886486159320225	0.00886614474064076	0.00886462092482848	0.00886576009232911	0.00886467071824178	0.00886694785201921	0.0088648701109359	0.00886393303649771	0.0088648701109359	0.00886694785201922	0.00886467071824178	0.00886576009232911	0.00886462092482848	0.00886614474064076	0.00886486159320225	0.00886513400500116	0.00886587292207086	0.008865225095698	0.00886487315954347	0.00886547226843687	0.00886572573197836	0.00886524083735274	0.00886496737763751	0.00886531922516851	0.00886563588256598
flux1:	0.654810014864364	0.00924814793872648	0.00924804829835691	0.00924816489783204	0.00924835162870963	0.00924833466077866	0.00924811081988866	0.0092479986591051	0.00924819261360037	0.00924842959634528	0.00924833110574413	0.00924800490965901	0.00924796032671783	0.00924832155010579	0.0092485300348595	0.00924818716553807	0.00924781916355037	0.00924811413300616	0.0092486229782441	0.00924835314061328	0.00924772696103169	0.00924809514241002	0.00924876648010178	0.0092479993402203	0.00924772676274803	0.00924905421768807	0.00924745477047044	0.00924865395225568	0.00924751976502368	0.00924989948622606	0.00924772317291206	0.00924673962931478	0.00924772317291207	0.00924989948622606	0.00924751976502368	0.00924865395225568	0.00924745477047044	0.00924905421768807	0.00924772676274804	0.0092479993402203	0.00924876648010178	0.00924809514241002	0.0092477269610317	0.00924835314061327	0.0092486229782441	0.00924811413300616	0.00924781916355037	0.00924818716553807	0.0092485300348595
flux1:	0.655072463768117	0.00963902440103782	0.00963892200967986	0.0096390596914151	0.00963926112683563	0.00963923088477636	0.00963898457934411	0.00963887361825925	0.00963909137084056	0.00963933999260406	0.00963922302937823	0.00963887506548982	0.00963883866086347	0.00963922672699434	0.00963943936007322	0.00963907008693275	0.00963868668410612	0.00963900370281381	0.00963953581906511	0.00963924870979275	0.00963859597887016	0.00963898163472589	0.00963967611145753	0.00963887926874114	0.00963860706216328	0.00963998009847197	0.00963830370181956	0.00963956419456957	0.00963838319344684	0.00964086785014442	0.00963859151278192	0.00963756088854589	0.00963859151278193	0.00964086785014441	0.00963838319344685	0.00963956419456957	0.00963830370181956	0.00963998009847197	0.00963860706216328	0.00963887926874114	0.00963967611145753	0.00963898163472589	0.00963859597887016	0.00963924870979275	0.00963953581906511	0.00963900370281381	0.00963868668410612	0.00963907008693275	0.00963943936007322
flux1:	0.655334912671871	0.0100375500606818	0.010037445308527	0.0100376040737066	0.0100378197921161	0.0100377760480416	0.0100375076201267	0.0100373982962342	0.0100376396986773	0.0100378993839381	0.0100377638063054	0.0100373946602118	0.0100373669131483	0.0100377813943485	0.0100379973853005	0.0100376018014614	0.0100372039869934	0.010037543436258	0.0100380978168338	0.0100377925218092	0.010037114074604	0.0100375186071442	0.0100382356442755	0.0100374073749583	0.0100371360975988	0.0100385561870087	0.0100368017573233	0.0100381246640736	0.0100368946061628	0.0100394864568369	0.0100371089976631	0.0100360308858088	0.0100371089976631	0.0100394864568369	0.0100368946061628	0.0100381246640736	0.0100368017573233	0.0100385561870087	0.0100371360975988	0.0100374073749583	0.0100382356442755	0.0100375186071442	0.010037114074604	0.0100377925218092	0.0100380978168338	0.010037543436258	0.0100372039869934	0.0100376018014614	0.0100379973853005
flux1:	0.655597361575624	0.0104433229351942	0.0104432161256285	0.0104433956757944	0.0104436251650548	0.0104435679401214	0.0104432779718908	0.0104431706135679	0.0104434352090298	0.0104437053089628	0.0104435512452603	0.0104431617381369	0.0104431429925383	0.0104435831405106	0.010443801648341	0.0104433801453111	0.0104429691327004	0.010443331216999	0.0104439065285004	0.0104435821343097	0.0104428791296948	0.0104433041024524	0.0104440429036747	0.0104431812458069	0.0104429114855425	0.0104443802965116	0.0104425469873892	0.0104439332068025	0.0104426516128079	0.0104453528193345	0.0104428735046463	0.0104417477067132	0.0104428735046463	0.0104453528193345	0.0104426516128079	0.0104439332068025	0.0104425469873892	0.0104443802965116	0.0104429114855425	0.010443181245807	0.0104440429036747	0.0104433041024524	0.0104428791296948	0.0104435821343097	0.0104439065285004	0.010443331216999	0.0104429691327004	0.0104433801453111	0.010443801648341
flux1:	0.655859810479377	0.0108559050169738	0.010855796338393	0.0108559960792784	0.0108562387656132	0.0108561683429611	0.0108558576366981	0.0108557524395924	0.0108560394680592	0.010856319285892	0.0108561471437948	0.0108557383137504	0.0108557287590605	0.0108561935117312	0.0108564136666355	0.0108559669397999	0.0108555441493805	0.0108559288818652	0.0108565234731043	0.0108561790852342	0.0108554530061216	0.0108559001268081	0.0108566596713734	0.0108557624383697	0.0108554948206906	0.0108570142097843	0.0108551014098364	0.0108565516298443	0.0108552157976238	0.0108580284183227	0.0108554468809443	0.0108542734063243	0.0108554468809443	0.0108580284183227	0.0108552157976238	0.0108565516298443	0.0108551014098364	0.0108570142097843	0.0108554948206906	0.0108557624383697	0.0108566596713734	0.0108559001268081	0.0108554530061216	0.0108561790852342	0.0108565234731043	0.0108559288818652	0.0108555441493805	0.0108559669397999	0.0108564136666355
flux1:	0.65612225938313	0.01127482238729	0.01127471188992	0.0112749309456032	0.0112751862237935	0.0112751031521543	0.0112747727034907	0.0112746697119865	0.0112749781253826	0.0112752669425585	0.0112750774093179	0.0112746504865725	0.0112746501437598	0.0112751381412529	0.011275359066834	0.0112748881122521	0.0112744551480161	0.0112748623411494	0.0112754742607996	0.011275109022011	0.0112743616670638	0.0112748327651927	0.0112756118063993	0.0112746766087684	0.0112744118046414	0.0112759837999801	0.0112739911257368	0.0112755058220119	0.0112741128481844	0.0112770388308212	0.0112743550646314	0.0112731341250145	0.0112743550646314	0.0112770388308212	0.0112741128481844	0.0112755058220119	0.0112739911257368	0.0112759837999801	0.0112744118046414	0.0112746766087684	0.0112756118063993	0.0112748327651927	0.0112743616670638	0.011275109022011	0.0112754742607996	0.0112748623411494	0.0112744551480161	0.0112748881122521	0.011275359066834
flux1:	0.656384708286884	0.011699565496468	0.0116994530760153	0.0116996903131864	0.0116999575761956	0.0116998626632882	0.0116995136288235	0.0116994127240852	0.0116997412108525	0.0117000383125133	0.0116998323455155	0.0116993887223413	0.011699397436164	0.0116999070457513	0.0117001278805617	0.0116996339825332	0.0116991926039521	0.0116996218661711	0.0117002488890439	0.0116998619970797	0.0116990954635136	0.0116995924632807	0.0117003895328167	0.0116994138080134	0.0116991525410513	0.0117007793175952	0.0116987066016721	0.011700286041265	0.0116988328508995	0.0117018740255223	0.0116990883718525	0.0116978203707233	0.0116990883718525	0.0117018740255223	0.0116988328508995	0.011700286041265	0.0116987066016721	0.0117007793175952	0.0116991525410513	0.0116994138080134	0.0117003895328167	0.0116995924632807	0.0116990954635136	0.0116998619970797	0.0117002488890439	0.0116996218661711	0.0116991926039521	0.0116996339825332	0.0117001278805617
flux1:	0.656647157190637	0.0121295896157023	0.0121294750054395	0.0121297290670757	0.0121300077332005	0.0121299020284486	0.0121295356892415	0.0121294365851309	0.0121297836036712	0.0121300883019173	0.0121298671092174	0.0121294083058452	0.0121294257444093	0.0121299550939311	0.0121301750111486	0.0121296597203108	0.0121292118100854	0.0121296625492271	0.0121303022107734	0.0121298929345371	0.0121291095918922	0.0121296344809818	0.0121304478995763	0.0121294289496462	0.0121291720020822	0.0121308558487692	0.0121287031236411	0.0121303473739747	0.01212883075814	0.0121319888296269	0.0121291019555845	0.0121277874728531	0.0121291019555845	0.0121319888296269	0.01212883075814	0.0121303473739747	0.0121287031236411	0.0121308558487692	0.0121291720020822	0.0121294289496462	0.0121304478995763	0.0121296344809818	0.0121291095918922	0.0121298929345371	0.0121303022107734	0.0121296625492271	0.0121292118100854	0.0121296597203108	0.0121301750111486
flux1:	0.65690960609439	0.0125643154650804	0.0125641982376414	0.0125644675849031	0.0125647571205673	0.012564641887139	0.0125642596098132	0.0125641618576958	0.0125645256776604	0.0125648373310651	0.0125646023419486	0.0125641299698617	0.0125641556322381	0.0125647026511449	0.0125649208752016	0.0125643859772659	0.012563933506121	0.0125644049401341	0.0125650545784622	0.0125646222718206	0.0125638247268765	0.0125643795220309	0.0125652074166774	0.0125641424530979	0.0125638906700677	0.0125656339490931	0.0125634014269702	0.01256511037022	0.0125635270309184	0.0125668035711201	0.0125638164401404	0.0125624562121493	0.0125638164401404	0.0125668035711201	0.0125635270309184	0.01256511037022	0.0125634014269702	0.0125656339490931	0.0125638906700677	0.0125641424530979	0.0125652074166774	0.0125643795220309	0.0125638247268765	0.0125646222718206	0.0125650545784622	0.0125644049401341	0.012563933506121	0.0125643859772659	0.0125649208752016
flux1:	0.657172054998143	0.0130031300214623	0.0130030096011974	0.0130032925619044	0.0130035924983397	0.0130034691750065	0.0130030723723949	0.013002975375493	0.0130033541255183	0.0130036721534777	0.0130034249795218	0.0130029407037165	0.0130029739360866	0.0130035364029181	0.013003752221987	0.0130031996975777	0.0130027446873638	0.0130032358625813	0.0130038926669931	0.0130034367794135	0.0130026278327362	0.0130032145430627	0.0130040548708713	0.0130029410657242	0.0130026953574	0.0130045004561981	0.0130021885056433	0.0130039618583559	0.0130023084601107	0.0130057048994839	0.0130026187346712	0.0130012136299714	0.0130026187346712	0.0130057048994839	0.0130023084601107	0.0130039618583559	0.0130021885056433	0.0130045004561981	0.0130026953574	0.0130029410657242	0.0130040548708713	0.0130032145430627	0.0130026278327362	0.0130034367794135	0.0130038926669931	0.0130032358625813	0.0130027446873638	0.0130031996975777	0.013003752221987
flux1:	0.657434503901897	0.0134453875088223	0.0134452631950591	0.0134455580167182	0.013445867959008	0.0134457381128274	0.0134453282061659	0.0134452312436981	0.0134456229638508	0.0134459468545333	0.0134456892420702	0.0134451947439537	0.0134452347644084	0.0134458103592313	0.0134460231326099	0.0134454551090353	0.013444999595496	0.013445509412462	0.0134461704772401	0.013445690560566	0.0134448731554883	0.01344549374459	0.0134463443230913	0.013445178865453	0.0134449402066304	0.0134468094833992	0.0134444186034486	0.0134462559410669	0.0134445291681857	0.0134480467868331	0.0134448630279077	0.013443414019351	0.0134448630279077	0.0134480467868331	0.0134445291681857	0.0134462559410669	0.0134444186034486	0.0134468094833992	0.0134449402066304	0.013445178865453	0.0134463443230913	0.01344549374459	0.0134448731554882	0.013445690560566	0.0134461704772401	0.013445509412462	0.013444999595496	0.0134454551090353	0.0134460231326099
flux1:	0.65769695280565	0.0138904105725622	0.013890281573561	0.0138905864786066	0.0138909061059061	0.0138907713772204	0.0138903497618924	0.013890252022778	0.0138906547196974	0.0138909840306197	0.0138907178059192	0.0138902147485296	0.0138902606802679	0.0138908470403424	0.013891056199971	0.013890474896111	0.0138900208927167	0.013890548139254	0.0138912105212003	0.0138907062320097	0.0138898833971541	0.013890539745237	0.0138913982887189	0.0138901784449301	0.0138899478717509	0.0138918835956259	0.0138894143882783	0.0138913151740538	0.0138895117923616	0.0138931517104236	0.0138898719653293	0.013888380099164	0.0138898719653293	0.0138931517104236	0.0138895117923616	0.0138913151740538	0.0138894143882783	0.0138918835956259	0.0138899478717509	0.0138901784449301	0.0138913982887189	0.013890539745237	0.0138898833971541	0.0138907062320097	0.0138912105212003	0.013890548139254	0.0138900208927167	0.013890474896111	0.013891056199971
flux1:	0.657959401709403	0.0143374916381187	0.0143373571149184	0.0143376703556327	0.0143379994118002	0.0143378614534918	0.0143374294702055	0.0143373300956225	0.014337741798159	0.0143380761487477	0.0143378031576209	0.0143372931547868	0.0143373440670635	0.0143379388438256	0.0143381438894247	0.0143375515552481	0.0143371010194765	0.0143376444103651	0.0143383051884024	0.014337776285563	0.0143369510723038	0.0143376449394423	0.0143385091006515	0.0143372322769355	0.0143370108805355	0.0143390151677669	0.0143364683097818	0.0143384319273727	0.0143365488490061	0.0143403120163809	0.0143369380088334	0.014335404371619	0.0143369380088334	0.0143403120163809	0.0143365488490061	0.0143384319273727	0.0143364683097818	0.0143390151677669	0.0143370108805355	0.0143372322769355	0.0143385091006515	0.0143376449394423	0.0143369510723038	0.014337776285563	0.0143383051884024	0.0143376444103651	0.0143371010194765	0.0143375515552481	0.0143381438894247
flux1:	0.658221850613157	0.0147858944529512	0.0147857535717216	0.0147860734822194	0.0147864117565902	0.0147862721699104	0.0147858310829672	0.0147857292165703	0.014786148029621	0.0147864870855072	0.0147862091293631	0.0147856937202701	0.0147857486760458	0.0147863495913731	0.0147865500789772	0.0147859489314949	0.0147855037348579	0.0147860619571776	0.0147867182921941	0.0147861646294354	0.0147853400459462	0.0147860730376709	0.0147869404539688	0.0147856042597226	0.014785393176711	0.0147874679244184	0.0147848441394085	0.0147868699282905	0.014784904277975	0.0147887914633862	0.0147853249778304	0.0147837506620925	0.0147853249778304	0.0147887914633862	0.014784904277975	0.0147868699282905	0.0147848441394085	0.0147874679244184	0.0147853931767109	0.0147856042597226	0.0147869404539688	0.0147860730376709	0.0147853400459462	0.0147861646294354	0.0147867182921941	0.0147860619571776	0.0147855037348579	0.0147859489314949	0.0147865500789772
flux1:	0.65848429951691	0.0152348558097121	0.015234707800668	0.0152350328433899	0.0152353801419696	0.0152352404115437	0.0152347913955333	0.0152346862396707	0.015235110393923	0.0152354538431457	0.0152351726137929	0.0152346532441992	0.0152347113530653	0.0152353162527667	0.0152355117767527	0.0152349039344417	0.0152344658374184	0.0152350376003072	0.015235686793359	0.0152351083069016	0.0152342872506489	0.015235060786958	0.0152359291297911	0.015234531439773	0.0152343318395882	0.0152364786588453	0.0152337786906588	0.0152358659833208	0.0152338151644269	0.0152378269439001	0.0152342697695021	0.0152326558391338	0.0152342697695021	0.0152378269439001	0.0152338151644269	0.0152358659833208	0.0152337786906588	0.0152364786588453	0.0152343318395882	0.015234531439773	0.0152359291297911	0.015235060786958	0.0152342872506489	0.0152351083069016	0.015235686793359	0.0152350376003072	0.0152344658374184	0.0152349039344417	0.0152355117767527
flux1:	0.658746748420663	0.0156835874470746	0.0156834316675275	0.0156837604718767	0.0156841165797957	0.0156839780105832	0.0156835221464314	0.0156834130222886	0.0156838409176972	0.0156841884394416	0.0156839054551035	0.0156833834661457	0.0156834439407541	0.0156840508432716	0.0156842410123212	0.0156836284302275	0.0156831990630653	0.0156837831503701	0.0156844226973515	0.0156838193888803	0.0156830045795718	0.0156838198683598	0.0156846868947037	0.0156832259083027	0.015683038977631	0.015685259127763	0.015682483716128	0.0156846318759002	0.0156824936344948	0.0156866303793511	0.0156829842547589	0.0156813317112275	0.0156829842547589	0.0156866303793511	0.0156824936344948	0.0156846318759002	0.015682483716128	0.015685259127763	0.015683038977631	0.0156832259083027	0.0156846868947037	0.0156838198683598	0.0156830045795718	0.0156838193888803	0.0156844226973515	0.0156837831503701	0.0156831990630653	0.0156836284302275	0.0156842410123212
flux1:	0.659009197324416	0.0161312781233578	0.0161311141220888	0.0161314455131712	0.0161318101498017	0.0161316738088381	0.0161312120896505	0.0161310984989064	0.0161315287399588	0.0161318799669031	0.0161315965119853	0.0161310731371598	0.016131135351099	0.0161317424895556	0.016131926897335	0.0161313113051467	0.0161308921552417	0.016131487479313	0.0161321151202796	0.0161314870357836	0.0161306809508771	0.0161315389666231	0.0161324025708889	0.0161308768666766	0.0161307037912659	0.016132998117324	0.0161301479766706	0.0161323564349289	0.0161301289200124	0.0161343907845352	0.0161306573452008	0.0161289670956442	0.0161306573452008	0.0161343907845352	0.0161301289200124	0.0161323564349289	0.0161301479766706	0.016132998117324	0.0161307037912659	0.0161308768666766	0.0161324025708889	0.0161315389666231	0.0161306809508771	0.0161314870357836	0.0161321151202796	0.016131487479313	0.0161308921552417	0.0161313113051467	0.0161319268973351
flux1:	0.65927164622817	0.0165770958567352	0.0165769234366076	0.0165772564524839	0.0165776292211405	0.0165774958867997	0.0165770292334212	0.016576910918757	0.0165773423399028	0.0165776968156725	0.0165774138867913	0.0165768902572943	0.0165769538021381	0.0165775596580857	0.0165777378497534	0.0165771206951394	0.0165767131014264	0.0165773187561253	0.0165779325175951	0.0165772797228381	0.0165764845377297	0.0165773860061069	0.016578244270876	0.0165766528547209	0.0165764947990654	0.016578863674455	0.0165759394767367	0.0165782077681723	0.0165758895863209	0.0165802764952971	0.0165764572251572	0.0165747300534425	0.0165764572251572	0.0165802764952971	0.0165758895863209	0.0165782077681723	0.0165759394767367	0.016578863674455	0.0165764947990654	0.0165766528547209	0.016578244270876	0.0165773860061069	0.0165764845377297	0.0165772797228381	0.0165779325175951	0.0165773187561252	0.0165767131014264	0.0165771206951394	0.0165777378497534
flux1:	0.659534095131923	0.0170201903244933	0.0170200096001059	0.0170203434965113	0.0170207238311067	0.0170205939524003	0.0170201232380582	0.0170200002397226	0.0170204319197645	0.0170207890533684	0.0170205073140021	0.0170199844721852	0.0170200492113066	0.0170206525388342	0.0170208239747866	0.0170202063742085	0.0170198115286705	0.0170204268395517	0.0170210250683199	0.017020347621918	0.0170195651568804	0.0170205105457281	0.017021361789606	0.017019704134773	0.0170195622202752	0.0170220054964702	0.0170190078586838	0.0170213356533023	0.0170189259160238	0.0170234375524021	0.0170195337416621	0.0170177702834336	0.0170195337416621	0.0170234375524021	0.0170189259160238	0.0170213356533023	0.0170190078586838	0.0170220054964702	0.0170195622202752	0.017019704134773	0.017021361789606	0.0170205105457282	0.0170195651568804	0.017020347621918	0.0170210250683199	0.0170204268395517	0.0170198115286705	0.0170202063742085	0.0170208239747866
flux1:	0.659796544035676	0.0174596954124981	0.0174595068597183	0.017459841101836	0.0174602282132143	0.017460101881287	0.017459627964144	0.0174595006697727	0.0174599319345006	0.0174602909539307	0.0174600106998028	0.0174594896200657	0.0174595557367796	0.0174601555760077	0.0174603195945239	0.017459702293547	0.0174593212496261	0.0174599458192254	0.0174605272064981	0.0174598251317715	0.0174590568075759	0.0174600463244421	0.0174608891453091	0.01745916522316	0.0174590405054941	0.0174615574706536	0.0174584869476067	0.0174608740781488	0.0174583724404025	0.0174630082333504	0.0174590209439998	0.017457221666664	0.0174590209439998	0.0174630082333504	0.0174583724404025	0.0174608740781488	0.0174584869476067	0.0174615574706536	0.0174590405054941	0.01745916522316	0.0174608891453091	0.0174600463244421	0.0174590568075759	0.0174598251317715	0.0174605272064981	0.0174599458192254	0.0174593212496262	0.017459702293547	0.0174603195945239
flux1:	0.660058992939429	0.0178947319047812	0.0178945363992065	0.0178948706407527	0.0178952634656549	0.017895140399157	0.0178946641610958	0.0178945333461046	0.0178949637589947	0.017895323666392	0.0178950448033349	0.0178945264193614	0.0178945944570276	0.0178951901364378	0.0178953459170724	0.0178947292619369	0.0178943629493002	0.0178949966954981	0.0178955602904742	0.0178948335473835	0.0178940803513386	0.0178951139475501	0.0178959472595304	0.0178941575596963	0.0178940510061866	0.0178966403543147	0.0178934974370154	0.0178959439205605	0.0178933506090925	0.0178981097227588	0.0178940397632786	0.0178922049517594	0.0178940397632786	0.0178981097227588	0.0178933506090925	0.0178959439205605	0.0178934974370154	0.0178966403543147	0.0178940510061866	0.0178941575596963	0.0178959472595304	0.0178951139475501	0.0178940803513386	0.0178948335473835	0.0178955602904742	0.0178949966954981	0.0178943629493002	0.0178947292619369	0.0178953459170724
flux1:	0.660321441843183	0.0183244103019671	0.0183242091437308	0.0183245431942976	0.018324940349999	0.0183248198954415	0.0183243422849584	0.0183242091410884	0.0183246384824563	0.0183249980133537	0.0183247200489546	0.0183242052858182	0.0183242761777149	0.0183248673052181	0.0183250138349072	0.0183243977567728	0.01832404700157	0.0183246901871353	0.0183252353995308	0.0183244838581079	0.018323746321968	0.0183248237029361	0.0183256467655178	0.0183237923047084	0.0183237047726031	0.0183263645846485	0.0183231497045037	0.0183256557571345	0.018322971587527	0.0183278529108402	0.0183237008213339	0.0183218305702854	0.0183237008213339	0.0183278529108402	0.018322971587527	0.0183256557571345	0.0183231497045037	0.0183263645846486	0.0183237047726031	0.0183237923047084	0.0183256467655178	0.0183248237029361	0.018323746321968	0.0183244838581079	0.0183252353995308	0.0183246901871353	0.01832404700157	0.0183243977567729	0.0183250138349072
flux1:	0.660583890746936	0.0187478337561572	0.0187476286790192	0.0187479624612825	0.0187483622088771	0.0187482433564185	0.0187477654331568	0.0187476315831348	0.0187480598186916	0.0187484174078448	0.0187481394576522	0.0187476292669954	0.0187477043540572	0.0187482907971761	0.0187484268410484	0.0187478108539075	0.0187474764033791	0.0187481296550074	0.0187486562464057	0.0187478796631286	0.0187471578539852	0.0187482784952111	0.0187490909331255	0.0187471732520707	0.0187471054686226	0.0187498332066195	0.0187465467454247	0.018749112788996	0.0187463391706221	0.0187513413084593	0.0187471073571649	0.0187452015701563	0.0187471073571649	0.0187513413084593	0.0187463391706221	0.018749112788996	0.0187465467454247	0.0187498332066195	0.0187471054686226	0.0187471732520707	0.0187490909331255	0.0187482784952111	0.0187471578539852	0.0187478796631286	0.0187486562464057	0.0187481296550074	0.0187474764033791	0.0187478108539075	0.0187484268410484
flux1:	0.660846339650689	0.0191641011088647	0.0191638942721808	0.0191642277711806	0.0191646279902613	0.0191645094046746	0.0191640323828927	0.019163899879671	0.0191643271199692	0.0191646808761564	0.0191644016846493	0.019163897080896	0.0191639781157883	0.0191645599717945	0.0191646840506229	0.0191640672634077	0.0191637498134606	0.0191644141289153	0.0191649221932326	0.019164120191771	0.0191634137166503	0.0191645768846725	0.0191653786973711	0.0191633998457518	0.0191633523910096	0.0191661449060146	0.0191627872115194	0.0191654138717739	0.0191625528001776	0.019167674066238	0.0191633582580593	0.0191614166540492	0.0191633582580593	0.019167674066238	0.0191625528001776	0.0191654138717739	0.0191627872115194	0.0191661449060146	0.0191633523910096	0.0191633998457518	0.0191653786973711	0.0191645768846725	0.0191634137166503	0.019164120191771	0.0191649221932326	0.0191644141289153	0.0191637498134606	0.0191640672634077	0.0191646840506229
flux1:	0.661108788554442	0.0195723100176825	0.0195721039805998	0.0195724371878041	0.0195728353649071	0.0195727154307664	0.0195722407189332	0.0195721120285671	0.0195725384812956	0.0195728861732203	0.019572604149139	0.0195721062445477	0.0195721953810165	0.0195727729383015	0.0195728833143712	0.0195722644572724	0.0195719646814628	0.0195726414237878	0.0195731313575414	0.0195723034152157	0.0195716114396687	0.0195728162169993	0.0195736077768603	0.0195715702864531	0.0195715435796282	0.0195743971338199	0.01957096854045	0.0195736566359708	0.0195707106725437	0.0195759490842414	0.0195715511815842	0.0195695733087895	0.0195715511815842	0.0195759490842414	0.0195707106725437	0.0195736566359708	0.01957096854045	0.0195743971338199	0.0195715435796282	0.0195715702864531	0.0195736077768603	0.0195728162169993	0.0195716114396687	0.0195723034152157	0.0195731313575414	0.0195726414237878	0.0195719646814628	0.0195722644572724	0.0195728833143712
flux1:	0.661371237458196	0.0199715601565543	0.0199713578346036	0.0199716906898408	0.0199720839225011	0.0199719608019362	0.0199714900356867	0.0199713680035801	0.0199717939210641	0.0199721329761204	0.0199718462411548	0.0199713562774703	0.0199714560444377	0.0199720297367884	0.0199721244097154	0.0199715018742038	0.019971220452457	0.019971911330652	0.0199723837940993	0.0199715292352421	0.0199708505157586	0.0199720958286995	0.0199728778674297	0.0199707847140614	0.0199707790042492	0.0199736893071495	0.0199701901612823	0.0199729406830354	0.0199699129222317	0.0199752661978951	0.0199707857537197	0.0199687710107566	0.0199707857537197	0.0199752661978952	0.0199699129222317	0.0199729406830354	0.0199701901612823	0.0199736893071495	0.0199707790042492	0.0199707847140614	0.0199728778674297	0.0199720958286995	0.0199708505157586	0.0199715292352421	0.0199723837940993	0.019971911330652	0.019971220452457	0.0199715018742038	0.0199721244097154
flux1:	0.661633686361949	0.0203609564738357	0.0203607610789381	0.0203610934135069	0.0203614784311258	0.0203613501318661	0.020360885197741	0.020360772998693	0.0203611986232397	0.0203615261404346	0.0203612325896834	0.0203607519642092	0.0203608652246666	0.0203614355804393	0.0203615122941436	0.0203608841856654	0.020360621831025	0.0203613288670434	0.0203617847376037	0.0203609027348016	0.020360235664408	0.0203615203125271	0.0203622938955966	0.0203601484508655	0.0203601638127816	0.0203631260711262	0.0203595567601468	0.0203623708416697	0.0203592648663699	0.0203647304249899	0.0203601668276018	0.0203581144915498	0.0203601668276018	0.0203647304249899	0.0203592648663699	0.0203623708416697	0.0203595567601468	0.0203631260711262	0.0203601638127816	0.0203601484508655	0.0203622938955966	0.0203615203125271	0.020360235664408	0.0203609027348016	0.0203617847376037	0.0203613288670434	0.020360621831025	0.0203608841856653	0.0203615122941436
flux1:	0.661896135265702	0.0207396124917557	0.0207394274574868	0.0207397589418032	0.0207401321437913	0.0207399965946863	0.0207395396424116	0.0207394407156206	0.0207398662255153	0.0207401790032768	0.0207398763753716	0.0207394066594576	0.0207395365548132	0.0207401041432396	0.0207401604048719	0.0207395246066924	0.0207392820884403	0.0207400075708637	0.0207404478905256	0.0207395374744499	0.0207388801403941	0.0207402028263807	0.0207409693157292	0.0207387752897767	0.0207388116250165	0.0207418206053771	0.0207381815895993	0.0207410604681905	0.0207378802941879	0.0207434552579058	0.0207388077866219	0.0207367170474355	0.0207388077866219	0.0207434552579058	0.0207378802941879	0.0207410604681905	0.0207381815895993	0.0207418206053771	0.0207388116250165	0.0207387752897767	0.0207409693157292	0.0207402028263807	0.0207388801403941	0.0207395374744499	0.0207404478905256	0.0207400075708637	0.0207392820884403	0.0207395246066924	0.0207401604048719
flux1:	0.662158584169456	0.0211066536304317	0.0211064825251577	0.0211068126241676	0.0211071701350303	0.0211070252658206	0.0211065787073525	0.0211064966782231	0.0211069221372096	0.0211072167161859	0.0211069026705276	0.0211064456187484	0.0211065954998876	0.0211071608768949	0.0211071939880532	0.021106548234278	0.021106326395889	0.0211070728211386	0.0211074987397871	0.0211065588180087	0.0211059090699987	0.0211072684286116	0.0211080294342679	0.0211057908111832	0.0211058478553252	0.0211088979581746	0.0211051898045993	0.0211081347741789	0.0211048847851011	0.0211105659845586	0.0211058338750141	0.021103703875492	0.0211058338750141	0.0211105659845585	0.0211048847851011	0.0211081347741789	0.0211051898045993	0.0211088979581747	0.0211058478553252	0.0211057908111832	0.0211080294342679	0.0211072684286116	0.0211059090699987	0.0211065588180087	0.0211074987397871	0.0211070728211386	0.021106326395889	0.021106548234278	0.0211071939880532
flux1:	0.662421033073209	0.0214612205392684	0.0214610669704212	0.021461394909705	0.0214617326499189	0.0214615764717726	0.0214611429659099	0.0214610815571434	0.0214615068701078	0.0214617795904025	0.0214614517886157	0.0214610093372997	0.0214611826841912	0.0214617463401524	0.0214617534402228	0.0214610953956402	0.0214608951662427	0.0214616651686803	0.021462077885433	0.0214611072702626	0.0214604627973346	0.0214618574222072	0.0214626147438719	0.0214603357115508	0.0214604130472186	0.0214634983907458	0.0214597218075525	0.021462734164164	0.02145941903845	0.021465203021054	0.0214603855385654	0.0214582154188927	0.0214603855385654	0.021465203021054	0.02145941903845	0.021462734164164	0.0214597218075525	0.0214634983907458	0.0214604130472186	0.0214603357115508	0.0214626147438719	0.0214618574222072	0.0214604627973346	0.0214611072702626	0.0214620778854329	0.0214616651686803	0.0214608951662427	0.0214610953956402	0.0214617534402228
flux1:	0.662683481976962	0.0218024724183382	0.021802339931618	0.0218026646766343	0.0218029784473669	0.0218028091305951	0.0218023915526363	0.0218023544876219	0.0218027793649502	0.0218030264365709	0.0218026826250613	0.0218022568792888	0.0218024572114892	0.0218030195232526	0.021802997644184	0.0218023249882788	0.0218021473865646	0.0218029436593039	0.0218033443640162	0.021802341809041	0.0218017002227977	0.0218031286899672	0.0218038842499909	0.0218015691264587	0.02180166620223	0.0218047807138723	0.0218009365845014	0.0218040175657097	0.0218006421975248	0.0218065252385977	0.021801621757694	0.0217994107034006	0.021801621757694	0.0218065252385977	0.0218006421975248	0.0218040175657097	0.0218009365845014	0.0218047807138723	0.02180166620223	0.0218015691264587	0.0218038842499909	0.0218031286899672	0.0218017002227977	0.021802341809041	0.0218033443640162	0.0218029436593039	0.0218021473865646	0.0218023249882788	0.021802997644184
flux1:	0.662945930880715	0.0221295903122403	0.0221294822898728	0.0221298025401686	0.0221300881191598	0.0221299040646064	0.0221295054612492	0.0221294963631972	0.0221299202958908	0.022130137880545	0.0221297759709584	0.0221293691796778	0.0221295999605253	0.0221301611498946	0.0221301072811956	0.0221294177934847	0.0221292639233469	0.0221300891320026	0.0221304789490952	0.0221294431936988	0.0221288021153991	0.022130263002584	0.0221310187721248	0.022128671930447	0.0221287880852643	0.0221319255986415	0.0221280150143256	0.0221311657340229	0.0221277351502022	0.022133713266906	0.0221287233548807	0.0221264706469217	0.0221287233548807	0.022133713266906	0.0221277351502022	0.0221311657340229	0.0221280150143256	0.0221319255986415	0.0221287880852643	0.022128671930447	0.0221310187721248	0.022130263002584	0.0221288021153991	0.0221294431936988	0.0221304789490952	0.0221300891320026	0.0221292639233469	0.0221294177934847	0.0221301072811956
flux1:	0.663208379784469	0.0224417803589221	0.0224416999212434	0.0224420141207162	0.0224422673660083	0.0224420672668588	0.0224416907972928	0.0224417130878239	0.0224421353349663	0.0224423196367512	0.0224419377811831	0.0224415523006595	0.0224418168382886	0.0224423769388456	0.0224422881010954	0.0224415797448464	0.0224414507824028	0.0224423074743551	0.022442687411014	0.0224416172317978	0.0224409743805977	0.0224424662814451	0.0224432242018916	0.0224408499958459	0.0224409844883509	0.0224441388430689	0.0224401631327162	0.0224433845130616	0.0224399037883197	0.0224459727561597	0.0224408962582988	0.0224386013238596	0.0224408962582988	0.0224459727561596	0.0224399037883197	0.0224433845130616	0.0224401631327162	0.0224441388430689	0.0224409844883509	0.0224408499958459	0.0224432242018916	0.0224424662814451	0.0224409743805977	0.0224416172317978	0.022442687411014	0.0224423074743551	0.0224414507824028	0.0224415797448464	0.0224422881010954
flux1:	0.663470828688222	0.0227382769760557	0.0227382268906261	0.0227385332541034	0.0227387502118136	0.022738533102986	0.0227381819678595	0.0227382387688788	0.0227386583584544	0.0227388057204908	0.0227384023784904	0.0227380406248823	0.0227383419734098	0.0227389008072	0.0227387741319223	0.0227380451333386	0.0227379423054118	0.0227388328174166	0.0227392037180408	0.0227380979857125	0.0227374512652728	0.0227389727980376	0.0227397347000231	0.0227373373926762	0.0227374894346681	0.022740654576318	0.0227366153327277	0.0227399080351191	0.0227363822078433	0.0227425375794744	0.022737374703487	0.0227350371660577	0.022737374703487	0.0227425375794745	0.0227363822078433	0.0227399080351191	0.0227366153327277	0.022740654576318	0.0227374894346681	0.0227373373926762	0.0227397347000231	0.0227389727980376	0.0227374512652728	0.0227380979857125	0.0227392037180408	0.0227388328174166	0.0227379423054118	0.0227380451333386	0.0227387741319223
flux1:	0.663733277591975	0.0230183459677344	0.0230183285699115	0.02301862512545	0.0230188021374508	0.0230185674302997	0.0230182447909203	0.0230183388335481	0.0230187545769649	0.0230188615806335	0.0230184355753729	0.0230180999678001	0.0230184408321211	0.0230189979972813	0.0230188308106505	0.0230180797307493	0.0230180042852913	0.0230189306524319	0.023019293160944	0.0230181509009348	0.0230174984816209	0.0230190482919964	0.0230198158145003	0.023017399511735	0.0230175683047479	0.0230207383823706	0.0230166374838832	0.0230200018409694	0.02301643583192	0.023022672957907	0.02301742435503	0.0230150440822708	0.0230174243550299	0.023022672957907	0.02301643583192	0.0230200018409694	0.0230166374838832	0.0230207383823706	0.0230175683047479	0.023017399511735	0.0230198158145003	0.0230190482919964	0.0230174984816209	0.0230181509009348	0.0230192931609441	0.023018930652432	0.0230180042852913	0.0230180797307493	0.0230188308106505
flux1:	0.663995726495728	0.0232812875345501	0.0232813046629641	0.0232815893084183	0.0232817231156558	0.0232814706164032	0.0232811795071196	0.0232813130512228	0.0232817235712066	0.0232817871343968	0.0232813376958215	0.0232810305918098	0.0232814132393951	0.0232819681093024	0.0232817580168683	0.0232809838135231	0.0232809369828893	0.0232819008519164	0.023282255383234	0.0232810758380514	0.0232804162320563	0.0232819929901614	0.0232827675022775	0.0232803360931423	0.0232805208669647	0.0232836903252803	0.0232795299521079	0.0232829659029058	0.0232793644390818	0.0232856784901954	0.0232803453304657	0.023277922478424	0.0232803453304657	0.0232856784901954	0.0232793644390818	0.0232829659029058	0.0232795299521079	0.0232836903252803	0.0232805208669647	0.0232803360931423	0.0232827675022775	0.0232819929901614	0.0232804162320563	0.0232810758380514	0.023282255383234	0.0232819008519164	0.0232809369828893	0.0232809838135231	0.0232817580168683
flux1:	0.664258175399482	0.0235264391704631	0.0235264921201835	0.0235267626917886	0.0235268505290283	0.0235265804401121	0.0235263236772906	0.0235264984447699	0.023526902215611	0.0235269196862881	0.0235264464796142	0.023526170105261	0.0235265962881562	0.0235271480221453	0.0235268929915797	0.0235260950695558	0.0235260780279179	0.0235270805779647	0.0235274272995557	0.0235262099906946	0.0235255421176231	0.0235271445094251	0.0235279270373805	0.0235254841429023	0.0235256841947267	0.0235288478585389	0.0235246305032004	0.0235281375333659	0.02352450507916	0.0235308910697398	0.0235254751090312	0.0235230101613338	0.0235254751090312	0.0235308910697398	0.02352450507916	0.0235281375333659	0.0235246305032004	0.0235288478585389	0.0235256841947267	0.0235254841429023	0.0235279270373805	0.0235271445094251	0.0235255421176231	0.0235262099906945	0.0235274272995557	0.0235270805779647	0.0235260780279179	0.0235260950695558	0.0235268929915797
flux1:	0.664520624303235	0.0237531784303368	0.0237532679257075	0.0237535222757175	0.023753561953773	0.0237532748581293	0.0237530549494495	0.0237532720738929	0.0237536674723853	0.0237536367138378	0.0237531398523866	0.0237528962299524	0.0237533671198566	0.0237539146850178	0.0237536131238269	0.0237527913710705	0.0237528051875976	0.0237538470610891	0.0237541858851245	0.0237529306722523	0.0237522539129924	0.0237538806267247	0.0237546717886394	0.023752220720448	0.0237524354532422	0.0237555886016367	0.0237513170731121	0.0237548941623389	0.0237512348598954	0.0237576876717707	0.0237521913083667	0.0237496851091379	0.0237521913083666	0.0237576876717707	0.0237512348598954	0.0237548941623389	0.0237513170731121	0.0237555886016367	0.0237524354532422	0.0237522207204481	0.0237546717886394	0.0237538806267247	0.0237522539129923	0.0237529306722523	0.0237541858851245	0.0237538470610891	0.0237528051875976	0.0237527913710705	0.0237536131238269
flux1:	0.664783073206988	0.0239609255525317	0.0239610517407364	0.02396128782059	0.0239612777925458	0.0239609746216685	0.0239607936796122	0.0239610536742668	0.0239614390390939	0.0239613585034466	0.0239608385454768	0.0239606294213578	0.0239611455602171	0.0239616877632624	0.0239613385884645	0.0239604933974232	0.0239605389871369	0.0239616202334276	0.0239619508196186	0.0239606579547295	0.0239599721918123	0.0239616219001883	0.0239624218508916	0.023959965580672	0.0239601945393246	0.0239633329675532	0.0239590103889821	0.0239626559673513	0.0239589735877801	0.0239654879942145	0.0239599143129481	0.0239573680923584	0.0239599143129481	0.0239654879942145	0.0239589735877801	0.0239626559673513	0.0239590103889821	0.0239633329675532	0.0239601945393246	0.023959965580672	0.0239624218508916	0.0239616219001883	0.0239599721918123	0.0239606579547295	0.0239619508196186	0.0239616202334276	0.0239605389871369	0.0239604933974232	0.0239613385884645
flux1:	0.665045522110741	0.0241491459215724	0.024149308387014	0.0241495243321012	0.0241494637406716	0.0241491457280947	0.0241490053914579	0.0241493081367109	0.0241496818335629	0.0241495506205063	0.0241490085503977	0.0241488353265573	0.0241493965945547	0.0241499321222674	0.0241495348192232	0.0241486670925272	0.0241487451669355	0.0241498652008318	0.0241501869696058	0.0241488571439091	0.0241481627869931	0.0241498341262427	0.0241506425141943	0.0241481836546136	0.0241484265584177	0.0241515466257144	0.0241471764256694	0.0241508883405707	0.0241471862473445	0.0241537569364688	0.02414810973877	0.0241455251303153	0.02414810973877	0.0241537569364688	0.0241471862473445	0.0241508883405707	0.0241471764256694	0.0241515466257144	0.0241484265584176	0.0241481836546137	0.0241506425141943	0.0241498341262427	0.0241481627869931	0.0241488571439091	0.0241501869696058	0.0241498652008318	0.0241487451669355	0.0241486670925272	0.0241495348192233
flux1:	0.665307971014495	0.0243173523565946	0.024317550155183	0.0243177443670848	0.0243176330710277	0.0243173016935927	0.0243172030606336	0.0243175478113766	0.0243179083007251	0.0243177261989334	0.0243171633937456	0.0243170270656636	0.0243176326678594	0.0243181601342229	0.0243177148021123	0.0243168259425342	0.0243169369622577	0.0243180945391144	0.0243184066943747	0.0243170410758392	0.024316339071443	0.0243180306183664	0.0243188465563942	0.0243163873537643	0.0243166441238686	0.0243197427858554	0.0243153286834313	0.0243191041784056	0.0243153853039056	0.0243220069011144	0.0243162907196883	0.0243136697685285	0.0243162907196883	0.0243220069011144	0.0243153853039056	0.0243191041784056	0.0243153286834313	0.0243197427858554	0.0243166441238686	0.0243163873537643	0.0243188465563942	0.0243180306183664	0.024316339071443	0.0243170410758392	0.0243184066943747	0.0243180945391145	0.0243169369622577	0.0243168259425342	0.0243177148021123
flux1:	0.665570419918248	0.0244651072120707	0.0244653389235651	0.024465510145644	0.0244653487240326	0.0244650056339111	0.0244649492103401	0.024465334622756	0.0244656805270096	0.0244654480363481	0.0244648662194091	0.024464767323453	0.0244654157956352	0.0244659337934187	0.0244654411752673	0.0244645330604668	0.024464677192085	0.0244658704006249	0.0244661719609593	0.0244647722206828	0.0244640640458122	0.0244657742941698	0.024466596345326	0.0244641386838715	0.0244644094644505	0.0244674842892472	0.0244630302734	0.0244668659799405	0.0244631328157193	0.0244697999045413	0.0244640200018154	0.0244613651637458	0.0244640200018154	0.0244697999045413	0.0244631328157193	0.0244668659799405	0.0244630302734	0.0244674842892471	0.0244644094644505	0.0244641386838715	0.024466596345326	0.0244657742941698	0.0244640640458122	0.0244647722206828	0.0244661719609593	0.0244658704006249	0.024464677192085	0.0244645330604668	0.0244654411752673
flux1:	0.665832868822001	0.0245920242781809	0.024592288073877	0.0245924354563172	0.0245922251904229	0.0245918721413218	0.0245918578057847	0.0245922819822741	0.0245926121489886	0.0245923304823407	0.0245917316660653	0.0245916702388953	0.0245923594724888	0.024592866626835	0.0245923281225134	0.0245914030656304	0.0245915801448878	0.0245928064183107	0.0245930962551869	0.0245916645810851	0.024590952220933	0.0245926795585533	0.0245935057379304	0.0245910511551504	0.0245913363272175	0.0245943854948615	0.0245898957986098	0.0245937877415969	0.0245900423425122	0.024596749483514	0.0245909118334527	0.0245882259643485	0.0245909118334527	0.024596749483514	0.0245900423425122	0.0245937877415969	0.0245898957986098	0.0245943854948615	0.0245913363272175	0.0245910511551504	0.0245935057379304	0.0245926795585533	0.024590952220933	0.0245916645810851	0.0245930962551869	0.0245928064183107	0.0245915801448878	0.0245914030656304	0.0245923281225134
flux1:	0.666095317725754	0.0246977704691678	0.0246980641915	0.0246981873423234	0.0246979301758312	0.0246975689470976	0.0246975959360976	0.0246980564863052	0.0246983700442405	0.0246980411085705	0.0246974275291622	0.0246974030813578	0.0246981303665255	0.0246986253879789	0.024698043049176	0.0246971037468609	0.0246973132501925	0.0246985693955174	0.0246988462767425	0.0246973853734444	0.0246966712838683	0.0246984139718597	0.0246992417647097	0.0246967914769591	0.0246970916639682	0.0247001139492561	0.024695593019507	0.02469953663657	0.0246957806385218	0.0247025223858727	0.0246966336392251	0.0246939199750725	0.0246966336392251	0.0247025223858727	0.0246957806385218	0.02469953663657	0.024695593019507	0.0247001139492561	0.0246970916639682	0.0246967914769591	0.0246992417647097	0.0246984139718597	0.0246966712838683	0.0246973853734444	0.0246988462767425	0.0246985693955174	0.0246973132501925	0.0246971037468609	0.0246980430491761
flux1:	0.666357766629508	0.0247820672890768	0.0247823885391629	0.0247824875583541	0.0247821860375769	0.0247818183600183	0.0247818852734218	0.0247823793886576	0.0247826757937439	0.024782302150829	0.0247816761978344	0.0247816877034085	0.0247824497888004	0.0247829315232221	0.0247823080300378	0.0247813574999518	0.0247815985260063	0.0247828807709774	0.024783143407509	0.0247816564817946	0.0247809435377796	0.0247826996931693	0.0247835260891492	0.0247810810262478	0.0247813970908872	0.0247843918302519	0.0247798442941396	0.0247838344688299	0.0247800691194209	0.0247868400348296	0.0247809074683564	0.0247781695962522	0.0247809074683564	0.0247868400348296	0.0247800691194209	0.0247838344688299	0.0247798442941396	0.0247843918302519	0.0247813970908872	0.0247810810262478	0.0247835260891492	0.0247826996931693	0.0247809435377796	0.0247816564817946	0.024783143407509	0.0247828807709774	0.0247815985260063	0.0247813574999518	0.0247823080300378
flux1:	0.666620215533261	0.0248446920654438	0.0248450382942604	0.024845113788906	0.0248447709855226	0.0248443984726623	0.0248445033000619	0.024845027837877	0.024845306906582	0.0248448917146463	0.0248442558585216	0.0248443017613677	0.024845094928358	0.0248455624012985	0.0248449010207643	0.0248439425309504	0.0248442137934354	0.0248455178497172	0.0248457649438102	0.0248442556754136	0.0248435471071857	0.0248453146901904	0.0248461362330348	0.0248436970804322	0.0248440301123081	0.0248469971558342	0.0248424277845414	0.0248464588927957	0.024842685093845	0.0248494797576728	0.0248435112083588	0.0248407530291209	0.0248435112083588	0.0248494797576728	0.024842685093845	0.0248464588927957	0.0248424277845414	0.0248469971558342	0.0248440301123081	0.0248436970804322	0.0248461362330348	0.0248453146901904	0.0248435471071857	0.0248442556754136	0.0248457649438102	0.0248455178497172	0.0248442137934354	0.0248439425309504	0.0248449010207643
flux1:	0.666882664437014	0.0248854789427525	0.024885847541513	0.0248859006207429	0.0248855200403331	0.0248851441285403	0.0248852842958536	0.0248858358711417	0.0248860977992792	0.0248856447375204	0.024885001458401	0.0248850796960463	0.0248858998447746	0.0248863522981235	0.0248856568256252	0.0248846938184062	0.0248849936511548	0.0248863147919867	0.0248865450846443	0.0248850175827529	0.0248843169016006	0.0248860937085537	0.0248869065599723	0.0248844738067814	0.0248848251009968	0.0248877647511253	0.0248831784222128	0.0248872443911821	0.0248834627516695	0.0248902757711259	0.024884279556827	0.0248815052401049	0.024884279556827	0.0248902757711259	0.0248834627516695	0.0248872443911821	0.0248831784222128	0.0248877647511253	0.0248848251009968	0.0248844738067814	0.0248869065599723	0.0248860937085538	0.0248843169016006	0.0248850175827529	0.0248865450846444	0.0248863147919867	0.0248849936511548	0.0248846938184063	0.0248856568256252
flux1:	0.667145113340768	0.0249043196288326	0.0249047080142563	0.024904740263732	0.0249043257439701	0.02490394764444	0.0249041200792415	0.0249046951580305	0.0249049405237084	0.0249044537023837	0.0249038054231345	0.0249039134674664	0.0249047562115868	0.0249051931306598	0.0249044678158709	0.0249035038290883	0.0249038302037695	0.0249051633537577	0.024905375669522	0.0249038344158073	0.0249031453319909	0.02490492899473	0.0249057290108533	0.0249033030019093	0.0249036740288685	0.0249065869677442	0.024901988627023	0.0249060830049711	0.0249022939026746	0.0249091199171145	0.0249031047454801	0.0249003186784621	0.0249031047454801	0.0249091199171145	0.0249022939026746	0.0249060830049711	0.024901988627023	0.0249065869677442	0.0249036740288685	0.0249033030019092	0.0249057290108533	0.02490492899473	0.0249031453319909	0.0249038344158072	0.024905375669522	0.0249051633537577	0.0249038302037695	0.0249035038290883	0.024904467815871
flux1:	0.667407562244521	0.0249011638888192	0.0249015695793146	0.0249015830159921	0.0249011386187597	0.0249007592837101	0.0249009604969817	0.0249015554890415	0.0249017852391726	0.0249012690984671	0.0249006181248386	0.0249007530387678	0.0249016138055264	0.0249020349351884	0.024901284394704	0.0249003229831376	0.024900673539532	0.0249020133738476	0.0249022066611204	0.0249006564406271	0.0248999827759899	0.0249017707682337	0.0249025535865146	0.0249001345765335	0.0249005269436196	0.0249034141513699	0.0248988087753247	0.0249029248109564	0.0248991284608	0.0249059621442437	0.0248999370120992	0.0248971437431054	0.0248999370120992	0.0249059621442437	0.0248991284608	0.0249029248109564	0.0248988087753247	0.0249034141513699	0.0249005269436196	0.0249001345765335	0.0249025535865146	0.0249017707682337	0.0248999827759899	0.0249006564406271	0.0249022066611204	0.0249020133738476	0.024900673539532	0.0249003229831376	0.024901284394704
flux1:	0.667670011148274	0.0248760197828182	0.0248764404621457	0.0248764374709919	0.0248759673728704	0.0248755874775856	0.0248758136588488	0.0248764250053942	0.0248766404259606	0.0248760996272879	0.0248754480976106	0.0248756066059667	0.0248764807380849	0.0248768860870108	0.0248761152063717	0.0248751598661038	0.0248755319543485	0.0248768730042932	0.0248770463696057	0.0248754921912733	0.0248748377893019	0.0248766274402602	0.0248773885743854	0.0248749767822775	0.0248753921883552	0.0248782548548516	0.0248736474145652	0.0248777781438498	0.0248739746707843	0.0248808107318949	0.0248747848175496	0.0248719889959349	0.0248747848175496	0.0248808107318949	0.0248739746707842	0.0248777781438498	0.0248736474145652	0.0248782548548516	0.0248753921883552	0.0248749767822775	0.0248773885743854	0.0248766274402602	0.0248748377893019	0.0248754921912733	0.0248770463696057	0.0248768730042932	0.0248755319543485	0.0248751598661038	0.0248761152063717
flux1:	0.667932460052027	0.0248289536450198	0.0248293872107142	0.0248293704659329	0.0248288788515173	0.0248284987930551	0.0248287459152738	0.0248293701683587	0.0248295728393774	0.0248290121530297	0.0248283619993864	0.0248285405717338	0.0248294234275841	0.0248298132603034	0.0248290270884977	0.0248280811867846	0.0248284719204975	0.0248298086822023	0.0248299614171452	0.0248284084261285	0.0248277770622524	0.0248295655773958	0.0248303005174879	0.024827896178943	0.0248283363629163	0.0248311757957493	0.0248265712231773	0.0248307095615009	0.0248268990756278	0.0248337322554763	0.0248277148066186	0.0248249211205147	0.0248277148066186	0.0248337322554763	0.0248268990756278	0.0248307095615009	0.0248265712231773	0.0248311757957493	0.0248283363629163	0.024827896178943	0.0248303005174879	0.0248295655773958	0.0248277770622524	0.0248284084261285	0.0248299614171453	0.0248298086822023	0.0248284719204975	0.0248280811867846	0.0248290270884977
flux1:	0.668194908955781	0.0247600898036641	0.024760534398348	0.0247605067724253	0.0247599977346697	0.0247596176471904	0.0247598815774119	0.0247605154680887	0.0247607072049573	0.0247601313981139	0.0247594843203469	0.0247596792628981	0.024760566311602	0.0247609411285441	0.0247601447683562	0.0247592114812765	0.0247596178000038	0.0247609448429457	0.0247610764428182	0.0247595298270939	0.0247589251219539	0.0247607096105587	0.0247614139257706	0.0247590173423472	0.0247594840272426	0.0247623015587267	0.0247577047160557	0.0247618435533617	0.0247580262249628	0.0247648512929988	0.0247588515129702	0.0247560646264491	0.0247588515129702	0.0247648512929988	0.0247580262249628	0.0247618435533617	0.0247577047160557	0.0247623015587267	0.0247594840272426	0.0247590173423472	0.0247614139257706	0.0247607096105587	0.0247589251219539	0.0247595298270939	0.0247610764428182	0.0247609448429457	0.0247596178000038	0.0247592114812765	0.0247601447683562
flux1:	0.668457357859534	0.0246696100429597	0.0246700640676183	0.0246700285320878	0.0246695059834693	0.024669125769292	0.0246694023807642	0.0246700428736872	0.0246702256572325	0.0246696393862679	0.0246689968395344	0.0246692043929412	0.024670091301308	0.024670451807621	0.0246696503053466	0.0246687325651117	0.0246691513041377	0.0246704633762042	0.0246705735498185	0.0246690384437987	0.0246684637820577	0.0246702412908363	0.0246709107313517	0.0246685223144887	0.0246690171487289	0.0246718140447573	0.0246672296974263	0.024671361993909	0.0246675381260738	0.0246743498747981	0.0246683768100704	0.0246656013013156	0.0246683768100704	0.0246743498747981	0.0246675381260738	0.024671361993909	0.0246672296974263	0.0246718140447573	0.0246690171487289	0.0246685223144887	0.0246709107313517	0.0246702412908363	0.0246684637820577	0.0246690384437987	0.0246705735498185	0.0246704633762042	0.0246691513041378	0.0246687325651117	0.0246696503053465
flux1:	0.668719806763287	0.024557752809782	0.0245582149190469	0.0245581744412755	0.0245576420389559	0.0245572614136431	0.0245575466951079	0.0245581910279615	0.0245583669260635	0.0245577746368522	0.0245571378327797	0.024557354272318	0.0245582369809486	0.0245585840453888	0.0245577822834513	0.024556882736813	0.0245573107020381	0.0245586028280281	0.0245586914985081	0.0245571728865186	0.0245566313435447	0.0245583988953976	0.0245590294908654	0.0245566497994662	0.0245571742971356	0.0245599516706062	0.024555384464417	0.0245595033443052	0.0245556734409517	0.0245624666798401	0.0245565291114771	0.0245537694135064	0.0245565291114771	0.0245624666798401	0.0245556734409517	0.0245595033443052	0.0245553844644171	0.0245599516706062	0.0245571742971356	0.0245566497994662	0.0245590294908654	0.0245583988953976	0.0245566313435447	0.0245571728865186	0.0245586914985081	0.0245586028280281	0.0245573107020381	0.024556882736813	0.0245577822834513
flux1:	0.66898225566704	0.0244248121697064	0.0244252812501548	0.0244252386906374	0.0244246997780617	0.0244243183271199	0.0244246084851371	0.0244252541920383	0.0244254252761133	0.0244248311156298	0.0244242010364645	0.0244244227710155	0.0244252975574003	0.0244256321630604	0.0244248347589416	0.024423955737627	0.0244243897829778	0.0244256573537012	0.0244257246505089	0.0244242272730277	0.0244237215514634	0.0244254761881407	0.0244260643396857	0.0244236941102002	0.0244242495921831	0.0244270083235422	0.0244224627661056	0.0244265616071335	0.0244227264343869	0.0244294959836528	0.024423602325405	0.0244208626708039	0.024423602325405	0.0244294959836528	0.0244227264343869	0.0244265616071335	0.0244224627661056	0.0244270083235422	0.0244242495921831	0.0244236941102002	0.0244260643396857	0.0244254761881406	0.0244237215514633	0.0244242272730277	0.0244257246505089	0.0244256573537012	0.0244243897829778	0.024423955737627	0.0244248347589416
flux1:	0.669244704570794	0.0242711365186353	0.0242716116520099	0.0242715696666257	0.0242710272331478	0.0242706444773378	0.0242709360278451	0.0242715809466555	0.0242717492065396	0.0242711569485285	0.024270534373049	0.0242707580393096	0.0242716215663408	0.0242719447553671	0.0242711559700126	0.0242702994735987	0.0242707365782929	0.0242719754277971	0.024272021670606	0.0242705499360894	0.0242700823139339	0.0242718211412016	0.0242723637043606	0.0242700038725952	0.02427059141048	0.0242733320776696	0.0242688125242653	0.0242728850405497	0.0242690456796743	0.0242757863644752	0.0242699445699473	0.0242672289409349	0.0242699445699473	0.0242757863644752	0.0242690456796743	0.0242728850405497	0.0242688125242653	0.0242733320776696	0.02427059141048	0.0242700038725952	0.0242723637043606	0.0242718211412016	0.0242700823139339	0.0242705499360894	0.024272021670606	0.0242719754277971	0.0242707365782928	0.0242702994735987	0.0242711559700126
flux1:	0.669507153474547	0.0240971270579487	0.0240976074719763	0.024097568423412	0.024097025082634	0.0240966405484561	0.0240969303942757	0.0240975726585367	0.0240977399194082	0.0240971529062544	0.0240965384456758	0.0240967609942219	0.0240976103431689	0.0240979231579082	0.0240971468163986	0.0240963145075078	0.0240967518504595	0.0240979583193674	0.024097983994746	0.0240965418997015	0.0240961141911046	0.0240978344248717	0.0240983287810989	0.0240959804953073	0.024096600859895	0.024099323679662	0.0240948343234208	0.0240988746396654	0.0240950325300302	0.0241017391757124	0.024095956656765	0.0240932687417524	0.024095956656765	0.0241017391757124	0.0240950325300302	0.0240988746396653	0.0240948343234208	0.024099323679662	0.024096600859895	0.0240959804953073	0.0240983287810989	0.0240978344248717	0.0240961141911046	0.0240965418997015	0.024097983994746	0.0240979583193674	0.0240967518504595	0.0240963145075078	0.0240971468163986
flux1:	0.6697696023783	0.0239032360427041	0.0239037210528227	0.0239036869349052	0.0239031449215029	0.0239027582131627	0.0239030437048259	0.0239036817217442	0.0239038495666497	0.0239032706688673	0.023902664810501	0.0239028835806483	0.0239037162683075	0.0239040196915017	0.0239032591183048	0.0239024523295009	0.0239028873582282	0.0239040583416843	0.0239040640738553	0.0239026551335556	0.0239022686630607	0.0239039676748444	0.0239044117896009	0.0239020764147356	0.0239027300308734	0.0239054348130134	0.0239009796791709	0.0239049823943811	0.0239011393652647	0.0239078067942174	0.0239020903524181	0.0238994335100113	0.0239020903524181	0.0239078067942174	0.0239011393652647	0.0239049823943811	0.0239009796791709	0.0239054348130134	0.0239027300308734	0.0239020764147356	0.0239044117896009	0.0239039676748444	0.0239022686630606	0.0239026551335556	0.0239040640738553	0.0239040583416843	0.0239028873582282	0.0239024523295009	0.0239032591183048
flux1:	0.670032051282053	0.0236899648139284	0.0236904537596645	0.0236904261377198	0.0236898873216455	0.02368949819074	0.023689777168762	0.0236904095853079	0.0236905792866168	0.0236900108806116	0.0236894140367102	0.0236896268175725	0.0236904407979459	0.0236907356946496	0.0236899936652109	0.0236892134165157	0.0236896439080922	0.023690776887377	0.0236907634045488	0.0236893905964328	0.0236890461869358	0.0236907215470278	0.0236911140129035	0.023688793126228	0.0236894800355096	0.0236921661511881	0.0236877490950217	0.0236917093342304	0.0236878676246304	0.0236944906552619	0.0236888464278137	0.0236862236589881	0.0236888464278137	0.0236944906552619	0.0236878676246304	0.0236917093342304	0.0236877490950217	0.0236921661511881	0.0236894800355096	0.023688793126228	0.0236911140129035	0.0236907215470278	0.0236890461869359	0.0236893905964328	0.0236907634045488	0.023690776887377	0.0236896439080922	0.0236892134165157	0.0236899936652109
flux1:	0.670294500185807	0.0234578616274468	0.0234583538074189	0.0234583337769896	0.0234577996931469	0.0234574081024317	0.0234576789200048	0.0234583045796957	0.0234584770424163	0.023457921006412	0.0234573335654152	0.0234575386411147	0.0234583322925869	0.02345861935642	0.0234578980662388	0.0234571450917876	0.0234575692036591	0.023458662261105	0.0234586303590455	0.0234572960804297	0.0234569940546527	0.0234586435714084	0.0234589836352038	0.0234566790137626	0.0234573988464014	0.023460065211238	0.02345568991918	0.0234596033720452	0.0234557656380339	0.0234623390863187	0.0234567725074589	0.0234541864363909	0.0234567725074589	0.0234623390863187	0.0234557656380339	0.0234596033720452	0.02345568991918	0.023460065211238	0.0234573988464014	0.0234566790137626	0.0234589836352038	0.0234586435714084	0.0234569940546527	0.0234572960804297	0.0234586303590455	0.0234586622611051	0.0234575692036591	0.0234571450917876	0.0234578980662388
flux1:	0.67055694908956	0.0232075192929802	0.0232080139025138	0.0232080020678894	0.0232074739586924	0.023207080136597	0.0232073416625352	0.0232079595558472	0.023208135275216	0.0232075930024929	0.0232070153798201	0.0232072115574425	0.0232079836569679	0.0232082633631361	0.0232075644148176	0.0232068391968577	0.0232072555057137	0.0232083073231384	0.0232082578277416	0.0232069638689905	0.0232067040638263	0.023208325817615	0.0232086133908183	0.023206326991533	0.0232070789484335	0.023209724020564	0.0232053940138947	0.0232092569594252	0.0232054262689756	0.0232119449529291	0.0232064607313427	0.0232039135951238	0.0232064607313428	0.0232119449529291	0.0232054262689756	0.0232092569594252	0.0232053940138948	0.0232097240205639	0.0232070789484335	0.023206326991533	0.0232086133908183	0.023208325817615	0.0232067040638263	0.0232069638689905	0.0232082578277416	0.0232083073231384	0.0232072555057137	0.0232068391968577	0.0232075644148176
flux1:	0.670819397993313	0.0229395726383711	0.0229400687135131	0.0229400651865902	0.022939544054292	0.0229391485373207	0.0229394001399376	0.0229400093515038	0.0229401883866266	0.0229396608145388	0.0229390935001428	0.0229392801197183	0.0229400298059982	0.0229403023732218	0.0229396267813508	0.0229389295895541	0.022939337116879	0.0229403469582968	0.0229402806889089	0.0229390282226961	0.0229388100153802	0.0229404023859118	0.0229406380385295	0.0229383719719177	0.0229391548176511	0.0229417766105158	0.0229374952509782	0.0229413045680553	0.0229374843836383	0.0229439431309741	0.0229385452433034	0.0229360388905105	0.0229385452433034	0.0229439431309741	0.0229374843836383	0.0229413045680553	0.0229374952509782	0.0229417766105158	0.0229391548176511	0.0229383719719177	0.0229406380385295	0.0229404023859118	0.0229388100153802	0.0229390282226961	0.0229402806889089	0.0229403469582968	0.022939337116879	0.0229389295895541	0.0229396267813508
flux1:	0.671081846897066	0.0226546958148001	0.0226551921861173	0.0226551966051585	0.0226546832704789	0.0226542869312394	0.0226545284446457	0.0226551281004478	0.0226553100650686	0.0226547977177176	0.0226542413178149	0.0226544182443099	0.0226551449722929	0.022655410335403	0.0226547585484459	0.022654089482379	0.0226544877058033	0.0226554553856868	0.0226553731208822	0.0226541627076457	0.0226539850523575	0.0226555467383338	0.0226557316765412	0.0226534881752379	0.0226543002422849	0.0226568963514451	0.0226526668480915	0.0226564200118721	0.0226526141614856	0.0226590078205945	0.0226536995206739	0.0226512354185187	0.0226536995206739	0.0226590078205945	0.0226526141614856	0.0226564200118721	0.0226526668480915	0.0226568963514451	0.0226543002422849	0.0226534881752379	0.0226557316765412	0.0226555467383338	0.0226539850523575	0.0226541627076457	0.0226553731208822	0.0226554553856868	0.0226544877058033	0.022654089482379	0.0226547585484459
flux1:	0.67134429580082	0.0223535994596619	0.0223540947186342	0.0223541062855931	0.0223536014490068	0.0223532055083271	0.0223534371833392	0.022354026400987	0.02235421047171	0.0223537135136764	0.0223531687843955	0.0223533363824014	0.0223540398716843	0.0223542976661843	0.0223536696040427	0.0223530286366035	0.0223534174866984	0.0223543433254982	0.0223542457728581	0.0223530773820202	0.022352938855235	0.022354468885548	0.0223546049141163	0.0223523862975058	0.0223532255017729	0.0223557931446421	0.0223516185612262	0.0223553136259213	0.0223515262635363	0.0223578497178102	0.0223526335608191	0.0223502128103648	0.0223526335608191	0.0223578497178102	0.0223515262635363	0.0223553136259213	0.0223516185612262	0.0223557931446421	0.022353225501773	0.0223523862975058	0.0223546049141163	0.0223544688855481	0.022352938855235	0.0223530773820202	0.0223542457728581	0.0223543433254982	0.0223534174866984	0.0223530286366035	0.0223536696040427
flux1:	0.671606744704573	0.0220370277344431	0.0220375202145475	0.0220375377488019	0.0220370420508777	0.0220366480732484	0.0220368705156889	0.0220374483606194	0.0220376333021604	0.0220371516003493	0.0220366194714654	0.0220367785639218	0.0220374587437455	0.0220377083031205	0.022037103408443	0.022036490428147	0.0220368702708388	0.0220377550398376	0.0220376428110681	0.0220365158570856	0.022036414709785	0.0220379124457861	0.0220380019166872	0.0220358105530321	0.0220366744202894	0.0220392104873008	0.0220350937495555	0.0220387293184659	0.0220349648751679	0.0220412130605624	0.022036090940896	0.0220337142996161	0.022036090940896	0.0220412130605624	0.0220349648751679	0.0220387293184659	0.0220350937495555	0.0220392104873008	0.0220366744202894	0.0220358105530321	0.0220380019166872	0.0220379124457861	0.022036414709785	0.0220365158570856	0.0220376428110681	0.0220377550398376	0.0220368702708388	0.022036490428147	0.022037103408443
flux1:	0.671869193608326	0.0217057552554273	0.021706243029192	0.0217062650348356	0.0217057791122212	0.0217053889846127	0.021705603084226	0.021706168534249	0.0217063527405693	0.0217058859310294	0.0217053675184641	0.0217055193313411	0.0217061762848711	0.0217064166508831	0.0217058339518118	0.0217052488019676	0.0217056204072773	0.0217064652651203	0.0217063388575872	0.0217052522494293	0.0217051864641442	0.0217066515928354	0.0217066973418159	0.0217045356092853	0.0217054213118312	0.0217079224272537	0.0217038663294553	0.0217074415134955	0.0217037046408365	0.0217098725664517	0.0217048457677493	0.0217025136785191	0.0217048457677493	0.0217098725664517	0.0217037046408365	0.0217074415134955	0.0217038663294553	0.0217079224272537	0.0217054213118312	0.0217045356092854	0.0217066973418159	0.0217066515928354	0.0217051864641442	0.0217052522494293	0.0217063388575872	0.0217064652651203	0.0217056204072773	0.0217052488019676	0.0217058339518118
flux1:	0.67213164251208	0.0213605839353836	0.0213610648278262	0.0213610895711275	0.0213606141051559	0.0213602300000532	0.0213604368535342	0.0213609887736445	0.0213611703231588	0.0213607178796835	0.0213602144860131	0.0213603605813727	0.0213609944918245	0.021361224437479	0.0213606626191854	0.0213601051322449	0.0213604696305454	0.0213612760539679	0.0213611358394115	0.0213600880416545	0.021360055392264	0.0213614879105917	0.0213614931838246	0.0213593634317946	0.0213602678343303	0.0213627304247018	0.0213587376350009	0.0213622520012547	0.0213585475085195	0.0213646302798562	0.0213596995353393	0.0213574121607972	0.0213596995353393	0.0213646302798563	0.0213585475085195	0.0213622520012547	0.0213587376350009	0.0213627304247018	0.0213602678343303	0.0213593634317946	0.0213614931838246	0.0213614879105917	0.021360055392264	0.0213600880416545	0.0213611358394115	0.0213612760539679	0.0213604696305454	0.0213601051322449	0.0213606626191854
flux1:	0.672394091415833	0.02100233975456	0.0210028113725487	0.0210028369658263	0.0210023727212394	0.0210019970454771	0.0210021978772205	0.0210027350059964	0.0210029117284854	0.0210024730298987	0.0210019861327073	0.0210021283329396	0.0210027394338785	0.0210029574982169	0.0210024149803668	0.021001885006048	0.0210022438334734	0.0210030135448156	0.021002859765677	0.0210018488690679	0.0210018469812979	0.0210032471720507	0.021003215545223	0.0210011200571327	0.0210020397705476	0.0210044601385278	0.0210005332026286	0.0210039867147269	0.0210003195019436	0.0210063123463963	0.0210014779074286	0.0209992351685286	0.0210014779074286	0.0210063123463964	0.0210003195019436	0.0210039867147269	0.0210005332026286	0.0210044601385278	0.0210020397705476	0.0210011200571327	0.021003215545223	0.0210032471720507	0.0210018469812979	0.0210018488690678	0.021002859765677	0.0210030135448156	0.0210022438334734	0.021001885006048	0.0210024149803668
flux1:	0.672656540319586	0.0206318694793206	0.0206323292555651	0.0206323537435636	0.0206319015954807	0.0206315369271149	0.020631733011224	0.0206322539594898	0.0206324235118921	0.0206319979051596	0.02063152913366	0.02063166943995	0.02063225797176	0.0206324625051403	0.0206319375223391	0.0206314349484816	0.020631789783494	0.0206325246775681	0.0206323574510073	0.0206313812500893	0.0206314076607624	0.0206327760608775	0.0206327113532229	0.020630652312146	0.0206315837536746	0.0206339581550222	0.0206300994979068	0.0206334924502126	0.0206298674388067	0.0206357657328558	0.0206310274434822	0.0206288290609853	0.0206310274434822	0.0206357657328558	0.0206298674388067	0.0206334924502126	0.0206300994979068	0.0206339581550222	0.0206315837536746	0.020630652312146	0.0206327113532229	0.0206327760608775	0.0206314076607624	0.0206313812500893	0.0206323574510073	0.0206325246775681	0.020631789783494	0.0206314349484816	0.0206319375223391
flux1:	0.672918989223339	0.0202500373466451	0.0202504825962759	0.0202505040411526	0.0202500649891221	0.0202497140051028	0.0202499065919721	0.02025040985374	0.0202505698016903	0.0202501566583396	0.0202497077592472	0.0202498482674477	0.0202504144415616	0.0202506036596649	0.0202500943419571	0.0202496191074688	0.0202499718008746	0.0202506738736246	0.020250493202965	0.020249549278199	0.0202496014914448	0.0202509388537993	0.020250845039662	0.0202488244975842	0.0202497639556096	0.0202520886769745	0.0202483006024952	0.0202516335502034	0.0202480556131993	0.0202538549106974	0.0202492122858266	0.0202470578234407	0.0202492122858266	0.0202538549106974	0.0202480556131993	0.0202516335502034	0.0202483006024952	0.0202520886769745	0.0202497639556096	0.0202488244975843	0.020250845039662	0.0202509388537993	0.0202496014914448	0.020249549278199	0.020250493202965	0.0202506738736246	0.0202499718008746	0.0202496191074688	0.0202500943419571
flux1:	0.673181438127093	0.0198577217324531	0.0198581497195193	0.0198581662807709	0.0198577414494829	0.0198574068472827	0.0198575970976931	0.0198580810727529	0.0198582289745612	0.0198578277383539	0.0198574005325002	0.0198575433495728	0.0198580873215959	0.0198582593660494	0.0198577638166862	0.0198573159163503	0.0198576684172557	0.0198583396984462	0.0198581454914519	0.0198572312931904	0.0198573068320571	0.0198586140820436	0.0198584952025429	0.0198565150541413	0.0198574587557952	0.0198597301910728	0.0198560148793594	0.0198592885666766	0.019855762460296	0.0198614585211897	0.0198569108260719	0.0198547997339554	0.0198569108260719	0.0198614585211898	0.019855762460296	0.0198592885666766	0.0198560148793594	0.0198597301910728	0.0198574587557952	0.0198565150541413	0.0198584952025429	0.0198586140820436	0.0198573068320571	0.0198572312931904	0.0198581454914519	0.0198583396984462	0.0198576684172557	0.0198573159163503	0.0198577638166862
flux1:	0.673443887030846	0.0194558118213496	0.0194562198320929	0.0194562298381355	0.0194558204651158	0.0194555048816951	0.0194556938108683	0.0194561568378016	0.0194562903275542	0.0194559005518698	0.0194554968834641	0.0194556440475099	0.0194561658998804	0.0194563189031366	0.0194558352710666	0.0194554147523851	0.0194557690326751	0.0194564115245589	0.0194562036176588	0.019455316549355	0.019455413001527	0.0194566911898965	0.0194565512671579	0.0194546132286667	0.0194555574083116	0.0194577721314318	0.0194541316341901	0.0194573469227439	0.0194538772211487	0.0194594660399413	0.0194550123686485	0.019452944026038	0.0194550123686485	0.0194594660399413	0.0194538772211487	0.0194573469227439	0.0194541316341901	0.0194577721314318	0.0194555574083116	0.0194546132286667	0.0194565512671579	0.0194566911898965	0.019455413001527	0.019455316549355	0.0194562036176587	0.0194564115245589	0.0194557690326751	0.0194554147523851	0.0194558352710666
flux1:	0.673706335934599	0.0190452042949186	0.0190455897143779	0.0190455917230247	0.019045199134324	0.0190449050658759	0.019045093499347	0.0190455338972241	0.0190456507638111	0.0190452721377775	0.0190448938185525	0.0190450472251931	0.019045546959526	0.0190456791114925	0.0190452056563601	0.0190448126089904	0.0190451705889142	0.0190457862124938	0.0190455643998106	0.0190447018979575	0.0190448169545876	0.0190460672081537	0.0190459101644049	0.0190440157579227	0.0190449567246014	0.0190471115568172	0.01904354779071	0.019046705590259	0.0190432966250236	0.0190487744582793	0.0190444138090222	0.0190423875648232	0.0190444138090222	0.0190487744582793	0.0190432966250236	0.019046705590259	0.0190435477907099	0.0190471115568172	0.0190449567246014	0.0190440157579227	0.0190459101644049	0.0190460672081537	0.0190448169545876	0.0190447018979575	0.0190455643998106	0.0190457862124938	0.0190451705889142	0.0190448126089904	0.0190452056563601
flux1:	0.673968784838352	0.0186268000551314	0.0186271604435134	0.0186271532892397	0.0186267788647496	0.0186265085905666	0.0186266971330869	0.0186271132496877	0.0186272115088324	0.0186268438718165	0.0186264926225101	0.0186266539600136	0.0186271314988003	0.0186272411126725	0.0186267762605085	0.0186264107991936	0.0186267742765368	0.0186273648266471	0.0186271288924981	0.0186262885009883	0.0186264199879746	0.0186276434598385	0.0186274730434144	0.0186256235867883	0.0186265577887912	0.0186286498587719	0.018625164597179	0.0186282658005512	0.0186249216062554	0.0186302849984576	0.0186260163437568	0.0186240315540485	0.0186260163437568	0.0186302849984576	0.0186249216062554	0.0186282658005512	0.018625164597179	0.0186286498587719	0.0186265577887912	0.0186256235867883	0.0186274730434144	0.0186276434598385	0.0186264199879746	0.0186262885009883	0.0186271288924981	0.0186273648266471	0.0186267742765368	0.0186264107991936	0.0186267762605085
flux1:	0.674231233742106	0.0182015009987942	0.0182018341641116	0.0182018169907122	0.0182014621212502	0.0182012176347953	0.0182014066528043	0.0182017969169113	0.0182018748736552	0.0182015182183065	0.0182011956100275	0.0182013663051275	0.0182018215020214	0.0182019070768423	0.0182014494650868	0.0182011117072623	0.018201482292395	0.0182020494024314	0.0182017991558296	0.0182009785926988	0.0182011244940583	0.0182023223150061	0.0182021420350124	0.0182003386372135	0.0182012627220328	0.0182032895173581	0.0181998843809013	0.0182029298048908	0.0181996540719893	0.0182048998791004	0.0182007222290724	0.0181987782906177	0.0182007222290724	0.0182048998791004	0.0181996540719893	0.0182029298048908	0.0181998843809013	0.0182032895173581	0.0182012627220328	0.0182003386372135	0.0182021420350124	0.0182023223150061	0.0182011244940583	0.0182009785926988	0.0182017991558296	0.0182020494024314	0.018201482292395	0.0182011117072623	0.0182014494650868
flux1:	0.674493682645859	0.0177702068582556	0.0177705109219767	0.0177704831999766	0.0177701492386616	0.0177699321885345	0.0177701218060743	0.0177704847812189	0.0177705410808005	0.0177701955453701	0.0177699029433737	0.0177700841192222	0.0177705167767641	0.0177705770544005	0.0177701255653752	0.0177698156048631	0.0177701946636797	0.0177707397803782	0.0177704750899961	0.0177696723048417	0.0177698307781547	0.0177710040108123	0.0177708170818477	0.0177690606435557	0.0177699715116781	0.0177719309206418	0.0177686073669288	0.0177715977006346	0.0177683937365028	0.017773519146631	0.0177694316039307	0.0177675279829432	0.0177694316039307	0.017773519146631	0.0177683937365028	0.0177715977006346	0.0177686073669288	0.0177719309206418	0.0177699715116781	0.0177690606435557	0.0177708170818477	0.0177710040108123	0.0177698307781547	0.0177696723048417	0.0177704750899961	0.0177707397803782	0.0177701946636797	0.0177698156048631	0.0177701255653752
flux1:	0.674756131549612	0.0173338121228295	0.0173340855756787	0.0173340471046064	0.0173337353152807	0.0173335469582608	0.0173337370655835	0.0173340715025945	0.0173341051682133	0.0173337710193413	0.0173335095316081	0.0173337019787553	0.0173341118720822	0.0173341458865714	0.0173336996690167	0.0173334175473542	0.0173338061537816	0.0173343305220529	0.0173340513501113	0.0173332645708561	0.0173334339550499	0.0173345835522603	0.017334392850222	0.0173326840691599	0.0173335789203661	0.0173354692633428	0.0173322285764279	0.0173351643382373	0.0173320350370213	0.0173370375876737	0.017333039392951	0.0173311756485484	0.017333039392951	0.0173370375876737	0.0173320350370213	0.0173351643382373	0.0173322285764279	0.0173354692633428	0.0173335789203661	0.0173326840691599	0.017334392850222	0.0173345835522603	0.0173334339550499	0.0173332645708561	0.0173340513501113	0.0173343305220529	0.0173338061537816	0.0173334175473542	0.0173336996690167
flux1:	0.675018580453365	0.0168932030545738	0.0168934448001525	0.0168933956964942	0.0168931072020305	0.0168929483697878	0.0168931386433508	0.0168934435291558	0.0168934539857047	0.016893131593262	0.0168929020260272	0.0168931061867703	0.0168934930916304	0.0168935002091878	0.0168930586879515	0.0168928043649812	0.0168932032643378	0.016893707921781	0.0168934143553862	0.0168926421234694	0.0168928209394741	0.0168939477081859	0.0168937557377897	0.0168920951182046	0.0168929714893094	0.0168947915392795	0.016891634819365	0.0168945163234684	0.0168914641450873	0.0168963417365803	0.0168924323036498	0.0168906081056091	0.0168924323036497	0.0168963417365803	0.0168914641450873	0.0168945163234684	0.016891634819365	0.0168947915392795	0.0168929714893094	0.0168920951182046	0.0168937557377897	0.0168939477081859	0.0168928209394741	0.0168926421234694	0.0168934143553862	0.016893707921781	0.0168932032643378	0.0168928043649812	0.0168930586879515
flux1:	0.675281029357119	0.0164492548112005	0.0164494641957249	0.0164494048680109	0.0164491406012729	0.0164490116816962	0.0164492016137746	0.0164494762141262	0.0164494632975949	0.0164491531034494	0.0164489559255011	0.0164491718913987	0.0164495356146643	0.0164495155630402	0.0164490784374604	0.0164488517627921	0.0164492613468546	0.0164497471272337	0.0164494394058174	0.0164486805993117	0.0164488675443527	0.0164499721160888	0.0164497809903428	0.0164481688559155	0.016449024649169	0.0164507736413399	0.0164477017952372	0.016450529128239	0.0164475560866138	0.0164523069913142	0.0164484859315819	0.0164467010722035	0.0164484859315819	0.0164523069913142	0.0164475560866138	0.016450529128239	0.0164477017952372	0.0164507736413399	0.016449024649169	0.0164481688559155	0.0164497809903428	0.0164499721160888	0.0164488675443527	0.0164486805993117	0.0164494394058174	0.0164497471272337	0.0164492613468546	0.0164488517627921	0.0164490784374604
flux1:	0.675543478260872	0.0160028286879991	0.0160030055151409	0.016002936628141	0.0160026972881624	0.0160025982215866	0.0160027871573855	0.0160030310515116	0.0160029950043523	0.0160026974871221	0.0160025328042824	0.0160027603261272	0.016003100736959	0.0160030536232768	0.016002620855193	0.0160024215420683	0.0160028418362591	0.0160033093809393	0.0160029879186318	0.0160022417632152	0.0160024356996796	0.0160035185084062	0.0160033299398925	0.0160017664492841	0.0160025999509589	0.0160042775817493	0.016001291314597	0.0160040643224509	0.0160011719827704	0.0160057948499549	0.0160020619859935	0.0160003163860642	0.0160020619859935	0.0160057948499549	0.0160011719827704	0.0160040643224509	0.016001291314597	0.0160042775817493	0.0160025999509589	0.0160017664492841	0.0160033299398925	0.0160035185084062	0.0160024356996796	0.0160022417632152	0.0160029879186318	0.0160033093809393	0.0160028418362591	0.0160024215420683	0.0160026208551931
flux1:	0.675805927164625	0.0155547694897139	0.0155549140202454	0.0155548364506521	0.0155546224662619	0.0155545527562324	0.015554739936151	0.0155549530417433	0.0155548944950521	0.0155546101329784	0.015554477673726	0.0155547161828226	0.0155550332426877	0.0155549595593536	0.0155545313520232	0.0155543589549616	0.0155547896176284	0.0155552393937404	0.0155549047957332	0.0155541708638423	0.0155543708037918	0.015555432071728	0.0155552473751911	0.0155537325393967	0.0155545424284017	0.0155561488443495	0.0155532486530393	0.015555966938214	0.0155531564228057	0.0155576502790412	0.0155540056475395	0.0155522993565676	0.0155540056475395	0.0155576502790412	0.0155531564228057	0.015555966938214	0.0155532486530393	0.0155561488443495	0.0155545424284017	0.0155537325393967	0.0155552473751911	0.015555432071728	0.0155543708037918	0.0155541708638423	0.0155549047957332	0.0155552393937404	0.0155547896176284	0.0155543589549616	0.0155545313520232
flux1:	0.676068376068379	0.0151059030423512	0.015106015978995	0.0151059307652387	0.0151057422679298	0.0151057010055339	0.0151058856101305	0.0151060681975652	0.0151059881414203	0.0151057173754649	0.0151056164881742	0.0151058651273886	0.0151061589172747	0.0151060595360149	0.0151056363054715	0.015105490202869	0.0151059305362046	0.0151063628601409	0.0151060159323541	0.0151052941312242	0.0151054992176986	0.0151065389493203	0.0151063590547401	0.0151048927554174	0.0151056781020789	0.0151072138795072	0.0151044000482048	0.0151070629766734	0.0151043349788314	0.0151086992238989	0.0151051430685214	0.0151034762595756	0.0151051430685214	0.0151086992238989	0.0151043349788314	0.0151070629766734	0.0151044000482048	0.0151072138795072	0.0151056781020789	0.0151048927554174	0.0151063590547401	0.0151065389493203	0.0151054992176986	0.0151052941312242	0.0151060159323541	0.0151063628601409	0.0151059305362046	0.015105490202869	0.0151056363054715
flux1:	0.676330824972132	0.014657033853883	0.0146571163124243	0.0146570246013748	0.0146568614087033	0.0146568473089679	0.0146570285042043	0.0146571811993961	0.0146570809431072	0.0146568241422448	0.0146567538040279	0.0146570114667928	0.0146572822101639	0.0146571583646864	0.0146567407052644	0.014656620087858	0.0146570690596205	0.0146574841243754	0.0146571258760231	0.0146564164256468	0.0146566259119298	0.0146576438961321	0.0146574693711817	0.0146560513791555	0.0146568116346028	0.0146582777510971	0.0146555503491668	0.0146581570665335	0.0146555118714697	0.0146597462699691	0.0146562790249418	0.0146546519845742	0.0146562790249418	0.0146597462699691	0.0146555118714697	0.0146581570665335	0.0146555503491668	0.0146582777510971	0.0146568116346028	0.0146560513791555	0.0146574693711817	0.0146576438961321	0.0146566259119298	0.0146564164256468	0.0146571258760231	0.0146574841243754	0.0146570690596205	0.014656620087858	0.0146567407052644
flux1:	0.676593273875885	0.014208942931792	0.0142089964000792	0.0142088993933642	0.0142087610036146	0.0142087724520304	0.0142089494325104	0.0142090732083333	0.0142089543326613	0.0142087117631189	0.0142086705997872	0.0142089359750437	0.0142091840553541	0.0142090373135422	0.014208625959389	0.0142085298252166	0.0142089861000715	0.0142093840049054	0.0142090156438426	0.0142083190461593	0.0142085322741498	0.0142095280942522	0.0142093591748194	0.014207989168025	0.0142087241448811	0.0142101219438114	0.0142074808263625	0.0142100302821885	0.0142074677941285	0.0142115724630084	0.0142081947284858	0.0142066078423405	0.0142081947284858	0.0142115724630084	0.0142074677941285	0.0142100302821885	0.0142074808263625	0.0142101219438114	0.0142087241448811	0.014207989168025	0.0142093591748194	0.0142095280942522	0.0142085322741498	0.0142083190461592	0.0142090156438426	0.0142093840049054	0.0142089861000715	0.0142085298252166	0.014208625959389
flux1:	0.676855722779638	0.0137623857643404	0.0137624120512732	0.01376231095378	0.0137621965520627	0.0137622316589659	0.0137624036871334	0.0137624998438417	0.0137623641474586	0.0137621359473583	0.0137621222635846	0.013762393884548	0.0137626198564406	0.0137624520833383	0.0137620478677585	0.0137619750239356	0.0137624370029587	0.0137628177839062	0.0137624407049259	0.013761757705767	0.0137619740845312	0.0137629471355491	0.0137627837628335	0.0137614613430532	0.0137621711883647	0.0137635023378143	0.0137609471489897	0.0137634381281749	0.0137609579025083	0.0137649332948675	0.0137616458053311	0.013760099540137	0.0137616458053311	0.0137649332948675	0.0137609579025083	0.0137634381281749	0.0137609471489897	0.0137635023378143	0.0137621711883647	0.0137614613430532	0.0137627837628335	0.0137629471355491	0.0137619740845312	0.013761757705767	0.0137624407049259	0.0137628177839062	0.0137624370029587	0.0137619750239356	0.0137620478677585
flux1:	0.677118171683392	0.0133180904713594	0.0133180916483072	0.0133179876211525	0.0133178960965468	0.0133179527568842	0.0133181191964743	0.0133181893320324	0.0133180387745759	0.0133178249350952	0.0133178367534805	0.0133181130481116	0.0133183176417642	0.0133181309549044	0.0133177347693205	0.0133176838406453	0.0133181497073174	0.0133185133671507	0.0133181291336713	0.0133174606791374	0.0133176796646049	0.0133186291769848	0.0133184710395749	0.0133171957474305	0.0133178809089646	0.0133191473565037	0.0133166775355313	0.0133191086954457	0.0133167099747728	0.0133205568603611	0.0133173604474458	0.0133158553301626	0.0133173604474458	0.0133205568603611	0.0133167099747728	0.0133191086954457	0.0133166775355313	0.0133191473565037	0.0133178809089646	0.0133171957474305	0.0133184710395749	0.0133186291769848	0.0133176796646049	0.0133174606791374	0.0133181291336713	0.0133185133671507	0.0133181497073174	0.0133176838406453	0.0133177347693205
flux1:	0.677380620587145	0.0128767561292611	0.0128767344665616	0.0128766285864384	0.0128765585592863	0.0128766345152026	0.0128767948576346	0.012876840829269	0.0128766774733404	0.0128764778271146	0.0128765129345593	0.0128767922757067	0.0128769763941382	0.0128767731129803	0.0128763858671684	0.0128763553112694	0.0128768230821479	0.0128771696185556	0.0128767799383812	0.0128761271274121	0.0128763482040392	0.0128772732728556	0.0128771198521479	0.0128758911799365	0.0128765523671213	0.0128777562918908	0.0128753710818188	0.012877740993764	0.0128754227466544	0.0128791421895727	0.012876037740812	0.0128745743357417	0.012876037740812	0.0128791421895727	0.0128754227466544	0.012877740993764	0.0128753710818188	0.0128777562918908	0.0128765523671213	0.0128758911799365	0.012877119852148	0.0128772732728556	0.0128763482040392	0.0128761271274121	0.0128767799383812	0.0128771696185556	0.0128768230821479	0.0128763553112694	0.0128763858671684
flux1:	0.677643069490898	0.0124390512738428	0.0124390091751088	0.0124389024014681	0.0124388522594774	0.0124389451632045	0.012439099046042	0.0124391229246602	0.0124389488789901	0.0124387630960951	0.0124388190956423	0.0124390998489896	0.0124392645584803	0.0124390471498598	0.0124386697349286	0.012438657863392	0.0124391254415859	0.0124394548725069	0.0124390615685564	0.0124384256034661	0.0124386482685248	0.0124395478869932	0.0124393985043204	0.0124382159064151	0.0124388540473016	0.0124399978108501	0.0124376962697935	0.012440003463314	0.0124377644245971	0.0124413577587495	0.0124383461737733	0.0124369250584652	0.0124383461737733	0.0124413577587495	0.0124377644245971	0.012440003463314	0.0124376962697935	0.0124399978108501	0.0124388540473016	0.0124382159064151	0.0124393985043204	0.0124395478869932	0.0124386482685248	0.0124384256034661	0.0124390615685564	0.0124394548725069	0.0124391254415859	0.012438657863392	0.0124386697349286
flux1:	0.677905518394651	0.0120056125833357	0.0120055525202315	0.0120054456712639	0.0120054136127243	0.0120055210873997	0.0120056683044527	0.0120056723238168	0.0120054896896236	0.0120053172810781	0.0120053916472642	0.012005672215448	0.0120058187295407	0.0120055897510893	0.0120052230064398	0.012005228011113	0.0120056932406887	0.0120060056259598	0.0120056106030261	0.0120049927397341	0.012005216490704	0.0120060895867539	0.0120059434506606	0.0120048063513317	0.0120054225470061	0.0120065086442589	0.0120042896588997	0.0120065326674494	0.0120043713789053	0.0120078401817918	0.012004922327504	0.0120035440682659	0.012004922327504	0.0120078401817918	0.0120043713789053	0.0120065326674494	0.0120042896588997	0.0120065086442589	0.0120054225470061	0.0120048063513317	0.0120059434506606	0.0120060895867539	0.012005216490704	0.0120049927397342	0.0120056106030261	0.0120060056259598	0.0120056932406887	0.012005228011113	0.0120052230064397
flux1:	0.678167967298405	0.0115770437430033	0.0115769681929688	0.0115768619308424	0.0115768460129981	0.0115769657092877	0.011577106212376	0.0115770927150636	0.0115769035373453	0.0115767438657148	0.0115768340014074	0.011577112862957	0.0115772425207903	0.0115770045642609	0.0115766492494919	0.0115766692329625	0.0115771299524878	0.0115774254111951	0.0115770306199167	0.0115764321194961	0.011576656444854	0.0115775019194539	0.0115773581716674	0.0115762659703111	0.0115768614481916	0.011577892459824	0.0115757547608331	0.011577932167339	0.0115758470177334	0.0115791930831843	0.0115763697493936	0.0115750348771915	0.0115763697493936	0.0115791930831843	0.0115758470177334	0.011577932167339	0.0115757547608331	0.011577892459824	0.0115768614481916	0.0115762659703111	0.0115773581716674	0.0115775019194539	0.011576656444854	0.0115764321194961	0.0115770306199167	0.0115774254111951	0.0115771299524878	0.0115766692329625	0.0115766492494919
flux1:	0.678430416202158	0.0111539144914731	0.0111538258805829	0.0111537207058956	0.0111537188963665	0.0111538485430963	0.0111539824359063	0.0111539538181392	0.0111537600433045	0.0111536123396621	0.0111537156324037	0.0111539913744769	0.0111541056144326	0.0111538612507636	0.0111535180232038	0.0111535510323052	0.0111540051258747	0.0111542838490377	0.0111538912483356	0.0111533133313473	0.0111535377048638	0.0111543544707831	0.0111542122295798	0.0111531643034647	0.0111537403708726	0.0111547189182228	0.0111526610972164	0.0111547715781589	0.0111527608416669	0.0111559861521221	0.0111532580090035	0.0111519669964704	0.0111532580090035	0.0111559861521221	0.0111527608416669	0.0111547715781589	0.0111526610972164	0.0111547189182228	0.0111537403708726	0.0111531643034647	0.0111542122295798	0.0111543544707831	0.0111535377048638	0.0111533133313473	0.0111538912483356	0.0111542838490377	0.0111540051258747	0.0111535510323052	0.0111535180232038
flux1:	0.678692865105911	0.0107367598478656	0.0107366605006313	0.0107365567555765	0.0107365669846782	0.0107367044320651	0.0107368319568983	0.0107367906142707	0.010736594055141	0.0107364574413718	0.0107365713173647	0.0107368426615933	0.0107369429914172	0.0107366947192092	0.0107363641174587	0.0107364081785631	0.0107368536228367	0.0107371158812914	0.0107367274005444	0.0107361712054296	0.0107363950839098	0.0107371821036385	0.0107370405034953	0.0107360362082441	0.0107365942075554	0.0107375229110491	0.0107355434386463	0.0107375858053955	0.0107356476775855	0.0107387543764998	0.0107361219351283	0.0107348751753269	0.0107361219351283	0.0107387543764998	0.0107356476775855	0.0107375858053955	0.0107355434386463	0.0107375229110491	0.0107365942075554	0.0107360362082441	0.0107370405034953	0.0107371821036385	0.0107363950839098	0.0107361712054296	0.0107367274005444	0.0107371158812914	0.0107368536228367	0.0107364081785631	0.0107363641174587
flux1:	0.678955314009665	0.0103260795176936	0.0103259716151829	0.0103258694945233	0.0103258897063979	0.0103260329608957	0.010326154479407	0.0103261027554109	0.0103259050642337	0.0103257785794652	0.01032590055352	0.0103261663746254	0.0103262543392931	0.0103260045381501	0.01032568697173	0.0103257401265532	0.0103261750325723	0.0103264211801415	0.0103260386823394	0.0103255052289149	0.0103257280531659	0.0103264843748003	0.0103263426014257	0.010325381269541	0.0103259225361004	0.010326803977978	0.010324901222503	0.0103268744587991	0.0103250070894872	0.0103279974544064	0.0103254610314442	0.0103242588189371	0.0103254610314442	0.0103279974544064	0.0103250070894872	0.0103268744587991	0.010324901222503	0.010326803977978	0.0103259225361004	0.010325381269541	0.0103263426014258	0.0103264843748003	0.0103257280531659	0.0103255052289149	0.0103260386823394	0.0103264211801415	0.0103261750325723	0.0103257401265532	0.01032568697173
flux1:	0.679217762913418	0.00992233747444317	0.00992222302161572	0.00992212259023472	0.00992215079086297	0.00992229804107438	0.00992241401032682	0.0099223541493573	0.00992215679908126	0.00992203942889063	0.00992216714890592	0.00992242648607277	0.00992250363472735	0.00992225452465189	0.00992195026959504	0.00992201061025395	0.00992243325906162	0.00992266373129873	0.00992228897834029	0.00992177913719309	0.00992200033586657	0.00992272512588554	0.0099225824459516	0.00992166338376563	0.00992218920759237	0.00992302589953458	0.00992119814590036	0.00992310144054483	0.009921302962981	0.00992417937978466	0.00992173906721156	0.00992058158188964	0.00992173906721156	0.00992417937978466	0.009921302962981	0.00992310144054483	0.00992119814590036	0.00992302589953458	0.00992218920759237	0.00992166338376563	0.0099225824459516	0.00992272512588554	0.00992200033586657	0.00992177913719309	0.00992228897834029	0.00992266373129873	0.00992243325906162	0.00992201061025395	0.00992195026959504
flux1:	0.679480211817171	0.00952596171274044	0.00952584251541865	0.00952574373097821	0.00952577803138231	0.00952592766492115	0.0095260386102267	0.00952597271647917	0.00952577699017234	0.0095256676971556	0.00952579898199005	0.00952605104329157	0.00952611889656389	0.00952587250430645	0.00952558170428225	0.00952564740642034	0.00952605627779035	0.00952627158675459	0.00952590620793714	0.00952542067625842	0.00952563967210938	0.00952633224412064	0.00952618802924331	0.00952531051271821	0.00952582210485421	0.0095266164609086	0.00952486192922731	0.00952669470324794	0.0095249632592501	0.00952772819799294	0.00952538383856881	0.00952427113257735	0.00952538383856881	0.00952772819799294	0.0095249632592501	0.00952669470324794	0.00952486192922731	0.00952661646090859	0.00952582210485422	0.00952531051271821	0.00952618802924331	0.00952633224412064	0.00952563967210938	0.00952542067625842	0.00952590620793714	0.00952627158675459	0.00952605627779035	0.00952564740642035	0.00952558170428225
flux1:	0.679742660720924	0.00913734416804338	0.0091372218194746	0.00913712455856084	0.00913716321181573	0.00913731382339974	0.00913742030947951	0.00913735031282743	0.00913715730078656	0.00913705505508938	0.00913718792500197	0.00913743208543661	0.00913749210439349	0.00913725023734568	0.00913697290971603	0.00913704226262606	0.00913743605649194	0.00913763678214789	0.00913728224674358	0.00913682153088368	0.00913703774890976	0.00913769758762157	0.00913755133236481	0.00913671460219764	0.00913721306635341	0.00913796738136855	0.0091362842448597	0.00913804617261846	0.00913637993342487	0.00913903592613885	0.00913678709507328	0.00913571908306336	0.00913678709507328	0.00913903592613885	0.00913637993342487	0.00913804617261845	0.0091362842448597	0.00913796738136855	0.00913721306635341	0.00913671460219764	0.0091375513323648	0.00913769758762157	0.00913703774890976	0.00913682153088367	0.00913728224674358	0.00913763678214789	0.00913743605649194	0.00913704226262606	0.00913697290971603
flux1:	0.680005109624678	0.00875684079691419	0.00875671667345242	0.00875662075953953	0.00875666219055864	0.00875681258197265	0.00875691518394976	0.00875684281354625	0.00875665341735883	0.00875655722584146	0.0087566899250122	0.00875692571892698	0.00875697927676915	0.00875674350468367	0.00875647955073023	0.00875655098355843	0.0087569286340145	0.00875711541294667	0.00875677300758291	0.00875633741236088	0.00875655028923964	0.0087571770691065	0.008757028402999	0.00875623165948748	0.00875671796943615	0.00875743440302871	0.00875582080483771	0.00875751182876367	0.00875590901152205	0.00875845863226102	0.00875630462535227	0.00875528107817067	0.00875630462535227	0.00875845863226102	0.00875590901152205	0.00875751182876367	0.00875582080483772	0.00875743440302871	0.00875671796943614	0.00875623165948748	0.008757028402999	0.00875717706910651	0.00875655028923964	0.00875633741236088	0.00875677300758292	0.00875711541294667	0.0087569286340145	0.00875655098355842	0.00875647955073022
flux1:	0.680267558528431	0.00838477181109947	0.00838464707616786	0.0083845523077678	0.00838459513520927	0.00838474430807147	0.00838484358371798	0.00838477034970593	0.00838458529229957	0.00838449422514366	0.00838462523611475	0.00838485234495693	0.0083849007024244	0.00838467234694503	0.00838442156540046	0.00838449366870238	0.00838485435071136	0.00838502786290343	0.00838469867426786	0.00838428829884062	0.00838449729306454	0.00838509089125887	0.00838493958500959	0.00838418198311836	0.0083846569660822	0.00838533753199188	0.00838379160058312	0.00838541193941975	0.00838387081936967	0.00838631666669771	0.00838425649499534	0.00838327703681813	0.00838425649499534	0.00838631666669771	0.00838387081936967	0.00838541193941975	0.00838379160058312	0.00838533753199188	0.0083846569660822	0.00838418198311836	0.00838493958500959	0.00838509089125887	0.00838449729306454	0.00838428829884062	0.00838469867426785	0.00838502786290343	0.00838485435071137	0.00838449366870237	0.00838442156540046
flux1:	0.680530007432184	0.00802142205791837	0.00802129767311486	0.00802120385060046	0.0080212469006213	0.00802139404311351	0.00802149050761594	0.00802141769098084	0.00802123753153064	0.00802115074527753	0.00802127879546972	0.00802149703191565	0.0080215413171605	0.00802132144886939	0.00802108355182503	0.00802115509394711	0.00802149822312937	0.00802165917757827	0.00802134408076182	0.00802095882065347	0.00802116342277382	0.00802172392633915	0.00802156989261198	0.00802085053764218	0.00802131486371435	0.00802196142425373	0.00802048128710404	0.00802203143775912	0.00802055035628887	0.00802289503832968	0.00802092742917919	0.0080199915379936	0.00802092742917919	0.00802289503832968	0.00802055035628887	0.00802203143775912	0.00802048128710404	0.00802196142425373	0.00802131486371436	0.00802085053764218	0.00802156989261198	0.00802172392633915	0.00802116342277382	0.00802095882065347	0.00802134408076182	0.00802165917757827	0.00802149822312936	0.00802115509394712	0.00802108355182503
flux1:	0.680792456335937	0.00766704153880924	0.00766691828080252	0.00766682523057955	0.00766686754253443	0.0076670120114094	0.00766710611570878	0.00766703476598143	0.00766685991844865	0.00766677667467667	0.00766690073541994	0.00766711002498042	0.00766715121844767	0.00766694066089359	0.00766671529114168	0.00766678522911898	0.00766711045520348	0.00766725957512352	0.00766695922770887	0.0076665987824276	0.00766679852485612	0.00766732623209359	0.00766716952134772	0.00766648746556077	0.00766694164301615	0.00766755590819546	0.00766613970358344	0.00766762043685273	0.00766619780571857	0.00766844392780263	0.00766656733195237	0.00766567434319831	0.00766656733195237	0.00766844392780263	0.00766619780571857	0.00766762043685273	0.00766613970358344	0.00766755590819546	0.00766694164301615	0.00766648746556077	0.00766716952134771	0.00766732623209359	0.00766679852485612	0.0076665987824276	0.00766695922770887	0.00766725957512352	0.00766711045520348	0.00766678522911898	0.00766671529114168
flux1:	0.681054905239691	0.0073218460573267	0.00732172453905811	0.00732163213400441	0.00732167295852486	0.00732181425777964	0.00732190637129599	0.0073218373115214	0.00732166806556465	0.00732158774465351	0.00732170702341714	0.0073219073846164	0.00732194630924262	0.00732174564920855	0.00732153239810794	0.00732159988298396	0.00732190707767073	0.00732204508599399	0.00732175992779645	0.00732142381332872	0.00732161827920441	0.0073221136955288	0.00732195448754691	0.00732130872802954	0.00732175310420539	0.00732233663501207	0.00732098252176998	0.00732239487236847	0.00732102917445232	0.00732317932932196	0.00732139193361603	0.00732054104672145	0.00732139193361603	0.00732317932932196	0.00732102917445232	0.00732239487236847	0.00732098252176999	0.00732233663501207	0.00732175310420539	0.00732130872802954	0.00732195448754691	0.0073221136955288	0.00732161827920441	0.00732142381332872	0.00732175992779645	0.00732204508599399	0.00732190707767073	0.00732159988298396	0.00732153239810793
flux1:	0.681317354143444	0.00698601798742968	0.00698589868208981	0.00698580685746022	0.00698584564764151	0.00698598340525	0.00698607380353381	0.00698600764167872	0.00698584418470743	0.00698576629438894	0.00698588022109424	0.00698607174526662	0.00698610906207596	0.00698591866518669	0.00698571709020715	0.0069857814668897	0.00698607070699886	0.00698619831280426	0.0069859285709872	0.00698561613635746	0.00698580496706316	0.00698626879572945	0.00698610738754011	0.00698549686552361	0.00698593163280254	0.00698648584803933	0.00698519201320889	0.00698653726468008	0.0069852270517316	0.00698728381219329	0.00698558355724315	0.00698477384472122	0.00698558355724315	0.00698728381219329	0.0069852270517316	0.00698653726468008	0.00698519201320889	0.00698648584803933	0.00698593163280254	0.00698549686552361	0.00698610738754011	0.00698626879572945	0.00698580496706316	0.00698561613635746	0.0069859285709872	0.00698619831280426	0.00698607070699886	0.0069857814668897	0.00698571709020715
flux1:	0.681579803047197	0.00665970715253431	0.0066595904188181	0.00665949918311088	0.0066595355797723	0.00665966952380623	0.00665975838138346	0.00665969552716654	0.00665953796639083	0.00665946214503314	0.00665957035347859	0.00665975318513189	0.00665978939409038	0.00665960942474723	0.00665941906594834	0.00665947986790677	0.0066597514147738	0.00665986930117896	0.00665961500030173	0.00665932544732326	0.00665950834832653	0.00665994147656744	0.00665977826751971	0.00665920186928842	0.00665962707559124	0.0066601532616301	0.0066589179260331	0.00666019759121921	0.00665894147907317	0.00666090739292628	0.00665929199505097	0.00665852241377744	0.00665929199505097	0.00666090739292628	0.00665894147907316	0.0066601975912192	0.0066589179260331	0.0066601532616301	0.00665962707559124	0.00665920186928842	0.00665977826751971	0.00665994147656745	0.00665950834832653	0.00665932544732325	0.00665961500030173	0.00665986930117896	0.0066597514147738	0.00665947986790676	0.00665941906594833
flux1:	0.68184225195095	0.00634303180554608	0.00634291791279425	0.00634282735337814	0.00634286116553426	0.00634299110088089	0.00634307848929052	0.00634301917528971	0.00634286755874886	0.0063427935735552	0.00634289587907666	0.00634307019764208	0.00634310564342989	0.00634293608799972	0.00634275648282261	0.00634281342209934	0.00634306769821609	0.00634317651215416	0.00634293748857235	0.00634266989388862	0.00634284663867836	0.00634325011990797	0.00634308559467642	0.00634254215412108	0.00634295771722161	0.00634345704000747	0.00634227846181023	0.00634349425964584	0.0063422909214348	0.00634416850845354	0.00634263548510436	0.00634190488935809	0.00634263548510435	0.00634416850845354	0.0063422909214348	0.00634349425964584	0.00634227846181023	0.00634345704000747	0.00634295771722161	0.00634254215412108	0.00634308559467641	0.00634325011990797	0.00634284663867836	0.00634266989388862	0.00634293748857235	0.00634317651215416	0.00634306769821609	0.00634281342209934	0.0063427564828226
flux1:	0.682104700854704	0.00603607969990926	0.00603596885190894	0.00603587913549582	0.00603591031728432	0.0060360361040005	0.00603612199477548	0.00603606630059891	0.00603592063631553	0.00603584837682738	0.00603594475135345	0.00603611075498718	0.00603614563717775	0.00603598632934625	0.00603581702523788	0.00603586997838556	0.006036107542287	0.00603620788646864	0.00603598380639782	0.00603573714492196	0.00603590757691385	0.00603628260973471	0.00603611732002487	0.0060356056228185	0.0060360113477265	0.00603648486636727	0.0060353613427766	0.0060365151722219	0.00603536333011084	0.00603715508081575	0.00603570177865679	0.00603500893448796	0.00603570177865679	0.00603715508081575	0.00603536333011084	0.0060365151722219	0.00603536134277659	0.00603648486636727	0.0060360113477265	0.00603560562281851	0.00603611732002487	0.00603628260973472	0.00603590757691385	0.00603573714492196	0.00603598380639782	0.00603620788646864	0.006036107542287	0.00603586997838556	0.00603581702523788
flux1:	0.682367149758457	0.00573890924163623	0.00573880159806501	0.00573871296637392	0.00573874159172434	0.00573886312586517	0.00573894739799025	0.00573889527628633	0.00573875554888196	0.00573868501635434	0.00573877556200507	0.00573893345393605	0.00573896784093035	0.00573881848815899	0.00573865905269727	0.0057387080433593	0.0057389295637182	0.0057390219909539	0.00573881237143188	0.00573858554033192	0.00573874957271359	0.00573909747751789	0.00573893202320725	0.00573845081250982	0.0057388464111312	0.00573929509243428	0.00573822495971456	0.00573931887166631	0.00573821728762578	0.00573992566355289	0.00573854928835239	0.0057378928888371	0.00573854928835239	0.00573992566355289	0.00573821728762578	0.00573931887166631	0.00573822495971456	0.00573929509243428	0.0057388464111312	0.00573845081250982	0.00573893202320724	0.00573909747751789	0.00573874957271359	0.00573858554033192	0.00573881237143188	0.0057390219909539	0.0057389295637182	0.0057387080433593	0.00573865905269727
flux1:	0.68262959866221	0.0054515507122813	0.00545144640701841	0.00545135916819721	0.00545138540450259	0.00545150260203962	0.00545158505324222	0.0054515363563696	0.00545140254067811	0.00545133383403206	0.0054514187563498	0.00545156873409265	0.00545160258005482	0.00545146279014791	0.00545131281848571	0.00545135799740931	0.00545156422723172	0.00545164923716816	0.00545145346910608	0.00545124531154984	0.00545140292513042	0.00545172511910807	0.0054515601295011	0.00545110811303488	0.00545149322531058	0.00545191795866827	0.00545089959070992	0.00545193575872456	0.00545088322483269	0.0054525106599904	0.00545120830748935	0.00545058698843964	0.00545120830748935	0.0054525106599904	0.00545088322483269	0.00545193575872456	0.00545089959070992	0.00545191795866827	0.00545149322531058	0.00545110811303488	0.00545156012950109	0.00545172511910807	0.00545140292513042	0.00545124531154984	0.00545145346910608	0.00545164923716816	0.00545156422723172	0.00545135799740931	0.00545131281848571
flux1:	0.682892047565963	0.00517400755291065	0.00517390670869631	0.00517382122524086	0.00517384530721424	0.00517395809142792	0.00517403845252466	0.00517399295879444	0.00517386503021247	0.0051737983293677	0.00517387791117137	0.00517402015874873	0.00517405332272472	0.00517392262961298	0.00517378174920357	0.00517382337251013	0.00517401512422828	0.00517409316243844	0.00517391053493903	0.00517371986290091	0.00517387110211253	0.00517416907347226	0.0051740051892728	0.00517358104755683	0.00517395526329993	0.00517435687538489	0.00517338868108508	0.00517436937171822	0.00517336470044259	0.00517491360364109	0.00517368229059958	0.00517309464631817	0.00517368229059958	0.00517491360364108	0.00517336470044259	0.00517436937171821	0.00517338868108508	0.00517435687538489	0.00517395526329993	0.00517358104755683	0.0051740051892728	0.00517416907347226	0.00517387110211253	0.00517371986290091	0.00517391053493903	0.00517409316243844	0.00517401512422828	0.00517382337251013	0.00517378174920357
flux1:	0.683154496469717	0.00490625769927053	0.00490616043845016	0.00490607711248191	0.00490609931725282	0.00490620760975878	0.00490628556119529	0.00490624299972844	0.00490612094123765	0.00490605648868048	0.00490613106540411	0.00490626574856027	0.00490629801493624	0.00490617590290797	0.00490604377560611	0.00490608218214601	0.00490626030428877	0.00490633176355453	0.00490616148869398	0.00490598710423016	0.00490613207150005	0.0049064073536762	0.0049062452101925	0.00490584760568256	0.00490621048637608	0.00490658975517728	0.00490567017491261	0.00490659771842759	0.00490563973328705	0.00490711249102986	0.00490594918570884	0.00490539378441048	0.00490594918570884	0.00490711249102987	0.00490563973328705	0.00490659771842758	0.0049056701749126	0.00490658975517728	0.00490621048637608	0.00490584760568256	0.0049062452101925	0.0049064073536762	0.00490613207150005	0.00490598710423017	0.00490616148869398	0.00490633176355452	0.00490626030428877	0.004906082182146	0.00490604377560611
flux1:	0.68341694537347	0.00464825495858308	0.0046481614099162	0.00464808066674583	0.00464810129108725	0.00464820500644571	0.0046482801961311	0.00464824026953451	0.00464812407550616	0.00464806215696011	0.0046481320941843	0.00464825935842645	0.00464829045789424	0.00464817638364837	0.00464805270539589	0.00464808829398513	0.00464825364997605	0.00464831887351698	0.00464816011083162	0.00464800082534544	0.00464813967411337	0.0046483938206747	0.00464823403267446	0.00464786161952634	0.00464821271940681	0.00464857038721506	0.00464769788869348	0.00464857465082065	0.00464766217776979	0.00464906115741152	0.00464796280882099	0.00464743820738248	0.00464796280882099	0.00464906115741152	0.00464766217776978	0.00464857465082065	0.00464769788869348	0.00464857038721506	0.00464821271940681	0.00464786161952634	0.00464823403267445	0.0046483938206747	0.00464813967411337	0.00464800082534544	0.00464816011083162	0.00464831887351698	0.00464825364997605	0.00464808829398513	0.00464805270539589
flux1:	0.683679394277223	0.00439993041867231	0.00439984072040326	0.00439976299132195	0.00439978233170858	0.0043998813753821	0.00439995343692788	0.00439991584117203	0.00439980551821865	0.00439974644325604	0.00439981211697406	0.00439993208815482	0.00439996171839692	0.00439985513044406	0.00439973962884355	0.00439977283612123	0.00439992628561728	0.00439998557195277	0.00439983745194012	0.00439969210307991	0.00439982502977638	0.00440005959067628	0.00439990273920803	0.00439955417336568	0.00439989305919726	0.00440022984423179	0.00439940291800845	0.00440023127335154	0.00439936313316576	0.00440069068606333	0.00439965425139632	0.00439915900914468	0.00439965425139632	0.00440069068606333	0.00439936313316576	0.00440023127335154	0.00439940291800845	0.00440022984423179	0.00439989305919726	0.00439955417336567	0.00439990273920803	0.00440005959067628	0.00439982502977638	0.00439969210307991	0.00439983745194013	0.00439998557195278	0.00439992628561729	0.00439977283612123	0.00439973962884354
flux1:	0.683941843180977	0.00416119388045369	0.00416110818002651	0.00416103388523028	0.00416105222122487	0.0041611464904966	0.00416121506102148	0.00416117950209046	0.00416107506735285	0.00416101915072274	0.00416108093071101	0.00416119371776971	0.00416122156314888	0.00416112191824288	0.00416101434839262	0.00416104562795794	0.00416118801100358	0.00416124162008848	0.00416110326612041	0.00416097073207209	0.00416109796739598	0.00416131446711254	0.00416116108850742	0.00416083503781459	0.00416116130685132	0.004161477913303	0.00416069506823102	0.00416147737582006	0.00416065237769453	0.00416191084210962	0.00416093331187846	0.00416046600317816	0.00416093331187846	0.00416191084210962	0.00416065237769452	0.00416147737582006	0.00416069506823102	0.004161477913303	0.00416116130685132	0.00416083503781458	0.00416116108850742	0.00416131446711254	0.00416109796739598	0.00416097073207209	0.00416110326612041	0.00416124162008848	0.00416118801100358	0.00416104562795794	0.00416101434839262
flux1:	0.68420429208473	0.00393193530518693	0.00393185375612889	0.00393178328860326	0.00393180086986146	0.00393189025721043	0.00393195499395834	0.0039319212010321	0.00393182267837982	0.00393177022273543	0.00393182845922926	0.00393193415864154	0.00393195990827775	0.0039318666847102	0.00393176682372056	0.00393179662710747	0.00393192875124551	0.00393197691149378	0.00393184745964005	0.00393172667069327	0.00393184847053556	0.00393204838854678	0.00393189896571668	0.00393159411976076	0.00393190741549467	0.00393220454184327	0.0039314643007089	0.00393220288209643	0.00393141981860438	0.0039326115221507	0.00393168994264609	0.00393124916810092	0.00393168994264609	0.0039326115221507	0.00393141981860438	0.00393220288209643	0.0039314643007089	0.00393220454184327	0.00393190741549467	0.00393159411976076	0.00393189896571668	0.00393204838854678	0.00393184847053556	0.00393172667069326	0.00393184745964006	0.00393197691149378	0.00393192875124551	0.00393179662710747	0.00393176682372056
flux1:	0.684466740988483	0.0037120262682989	0.00371194902489705	0.00371188273597523	0.00371189977296094	0.00371198417131334	0.00371204476644783	0.00371201250155288	0.00371191991623537	0.00371187119682876	0.0037119262105447	0.0037120249119919	0.00371204827572229	0.00371196098345403	0.00371186862408753	0.00371189738402252	0.00371202001437975	0.00371206293018325	0.00371194154655577	0.00371183149392887	0.00371194813028157	0.00371213288421262	0.00371198784026879	0.00371170291968502	0.00371200294508354	0.00371228129062402	0.00371158218618642	0.00371227930637658	0.00371153694987056	0.00371266421133826	0.00371179570413783	0.00371138010027691	0.00371179570413783	0.00371266421133827	0.00371153694987056	0.00371227930637658	0.00371158218618642	0.00371228129062402	0.00371200294508354	0.00371170291968502	0.00371198784026879	0.00371213288421263	0.00371194813028157	0.00371183149392887	0.00371194154655577	0.00371206293018325	0.00371202001437975	0.00371189738402252	0.00371186862408753
flux1:	0.684729189892236	0.0035013214120164	0.00350124862246654	0.00350118680963438	0.00350120346795548	0.00350128277719365	0.00350133897026588	0.00350130803449481	0.00350122140680132	0.00350117665858398	0.00350122873398735	0.00350132052674598	0.00350134124858938	0.00350125943631859	0.00350117438019404	0.00350120249646334	0.003501316348718	0.00350135420807922	0.0035012401034219	0.00350113984542746	0.00350125159759514	0.00350142252926307	0.00350128222339826	0.00350101598839308	0.00350130251643425	0.0035015627860174	0.00350090335763819	0.00350156120903319	0.0035008583095115	0.00350192343994434	0.00350110521830104	0.00350071346567302	0.00350110521830104	0.00350192343994434	0.0035008583095115	0.00350156120903319	0.00350090335763819	0.0035015627860174	0.00350130251643425	0.00350101598839308	0.00350128222339826	0.00350142252926307	0.00350125159759514	0.00350113984542746	0.0035012401034219	0.00350135420807922	0.003501316348718	0.00350120249646334	0.00350117438019404
flux1:	0.68499163879599	0.00329965988950202	0.00329959168821983	0.00329953458558453	0.00329955098370164	0.00329962511781061	0.00329967670554609	0.00329964694208307	0.0032995662805642	0.00329952568799358	0.00329957506958741	0.00329966004915442	0.00329967791803039	0.00329960117740427	0.00329952322818429	0.00329955105631405	0.00329965679235907	0.00329968977428466	0.00329958221564885	0.00329949088136261	0.00329959802776078	0.00329975639223418	0.00329962111773996	0.00329937237562915	0.00329964525704561	0.00329988816410046	0.00329926695510915	0.00329988764455591	0.00329922292896347	0.0033002282319055	0.00329945761394716	0.00329908844359658	0.00329945761394716	0.0033002282319055	0.00329922292896347	0.0032998876445559	0.00329926695510915	0.00329988816410046	0.00329964525704561	0.00329937237562915	0.00329962111773996	0.00329975639223418	0.00329959802776078	0.00329949088136261	0.00329958221564885	0.00329968977428466	0.00329965679235907	0.00329955105631405	0.00329952322818429
flux1:	0.685254087699743	0.00310686679366161	0.00310680329341878	0.0031067510650946	0.00310676727502744	0.0031068361692909	0.0031068830124903	0.00310685430679367	0.00310677960156053	0.00310674329127397	0.00310679018258731	0.00310686845709454	0.00310688331467571	0.00310681128193812	0.00310674023887984	0.00310676808171463	0.00310686630775505	0.00310689458909711	0.00310679290855324	0.00310670969921495	0.00310681250999765	0.0031069594676847	0.00310682945191844	0.00310659706351913	0.00310685623175787	0.00310708249971543	0.00310649805561509	0.00310708359454038	0.00310645576742602	0.00310740353829712	0.00310667795706041	0.00310633015540718	0.00310667795706041	0.00310740353829712	0.00310645576742602	0.00310708359454037	0.00310649805561509	0.00310708249971543	0.00310685623175787	0.00310659706351913	0.00310682945191844	0.0031069594676847	0.00310681250999765	0.00310670969921494	0.00310679290855324	0.00310689458909711	0.00310686630775505	0.00310676808171463	0.00310674023887984
flux1:	0.685516536603496	0.00292275456427498	0.00292269584876087	0.00292264858526467	0.0029226646358244	0.00292272825354275	0.00292277028103837	0.00292274255861347	0.0029226737751735	0.00292264181155772	0.00292268637643869	0.00292275807246546	0.00292276981816292	0.00292270217359432	0.00292263782578871	0.00292266592794258	0.00292275719470977	0.0029227809561941	0.00292268455663137	0.00292260874505591	0.00292270747576501	0.00292284408745012	0.00292271949352177	0.00292250237828336	0.00292274785177477	0.00292295821405424	0.00292240908163046	0.00292296137916719	0.00292236912458013	0.00292326164917855	0.00292257865958438	0.00292225107176886	0.00292257865958438	0.00292326164917855	0.00292236912458013	0.00292296137916719	0.00292240908163046	0.00292295821405424	0.00292274785177477	0.00292250237828336	0.00292271949352176	0.00292284408745012	0.00292270747576501	0.00292260874505591	0.00292268455663137	0.0029227809561941	0.00292275719470977	0.00292266592794258	0.00292263782578871
flux1:	0.685778985507249	0.00274712436759759	0.00274707048491917	0.00274702820251713	0.00274704408453209	0.00274710242281612	0.00274713963256167	0.00274711285481101	0.00274704992882275	0.0027470223123849	0.0027470646781579	0.00274712994562047	0.00274713853881195	0.00274707500435791	0.00274701712592006	0.00274704567097494	0.002747130475704	0.0027471499069421	0.00274705826509923	0.00274698919340878	0.00274708407978466	0.00274721130445057	0.00274709223436896	0.00274688937417591	0.00274712125608129	0.00274731645483073	0.00274680118218536	0.0027473220411194	0.00274676402559687	0.00274760357776329	0.00274696086071225	0.00274665239250328	0.00274696086071225	0.00274760357776329	0.00274676402559687	0.0027473220411194	0.00274680118218536	0.00274731645483073	0.00274712125608129	0.00274688937417591	0.00274709223436896	0.00274721130445057	0.00274708407978466	0.00274698919340878	0.00274705826509924	0.0027471499069421	0.002747130475704	0.00274704567097494	0.00274701712592006
flux1:	0.686041434411003	0.00257976744307532	0.00257971840060075	0.00257968104341403	0.00257969671638778	0.00257974981067932	0.00257978226816967	0.00257975642683098	0.00257969926007309	0.00257967592841298	0.0025797161904378	0.00257977520631304	0.00257978066601883	0.00257972100152267	0.00257966934792489	0.00257969845816534	0.00257977724796453	0.00257979255130849	0.00257970521825503	0.0025796422942602	0.00257973354829893	0.00257985224350198	0.00257973874250277	0.00257954918412893	0.00257976765979853	0.00257994844360221	0.00257946558109503	0.00257995669639985	0.00257943157287551	0.00258022041138454	0.00257961577521074	0.00257932539360368	0.00257961577521074	0.00258022041138454	0.00257943157287551	0.00257995669639985	0.00257946558109503	0.00257994844360221	0.00257976765979854	0.00257954918412894	0.00257973874250277	0.00257985224350197	0.00257973354829893	0.0025796422942602	0.00257970521825503	0.00257979255130849	0.00257977724796452	0.00257969845816534	0.00257966934792488
flux1:	0.686303883314756	0.00242046641231847	0.0024204221731511	0.00242038961771682	0.00242040501735963	0.00242045294443606	0.00242048077875258	0.00242045588943272	0.00242040434718833	0.00242038517828362	0.00242042340545734	0.00242047637618044	0.00242047877846936	0.00242042277692266	0.00242037708258971	0.00242040682099496	0.0024204799972353	0.00242049139039759	0.00242040798974643	0.00242035068230716	0.00242043848959504	0.00242054941410638	0.00242044147587858	0.0024202643321176	0.00242046966454023	0.00242063678531493	0.00242018488736155	0.00242064784704058	0.00242015425948893	0.00242089462426083	0.00242032600382864	0.00242005273648142	0.00242032600382864	0.00242089462426083	0.00242015425948893	0.00242064784704057	0.00242018488736155	0.00242063678531493	0.00242046966454023	0.0024202643321176	0.00242044147587857	0.00242054941410638	0.00242043848959504	0.00242035068230716	0.00242040798974643	0.00242049139039759	0.0024204799972353	0.00242040682099496	0.00242037708258971
flux1:	0.686566332218509	0.0022689965459768	0.00226895702722481	0.0022689290891224	0.00226894413522821	0.00226898701455531	0.00226901041240765	0.00226898650769351	0.00226894041765609	0.00226892523510638	0.00226896147587129	0.00226900863833	0.00226900811179576	0.0022689555940018	0.0022689155712168	0.00226894594537889	0.00226901386874748	0.00226902158616771	0.00226894181034506	0.00226888964403094	0.00226897416233743	0.00226907798072316	0.00226897555325678	0.00226881000279316	0.00226900252635355	0.0022691567356568	0.00226873436330124	0.00226917065122293	0.00226870723984897	0.00226940134759519	0.00226886680135646	0.00226860973502789	0.00226886680135646	0.00226940134759519	0.00226870723984897	0.00226917065122293	0.00226873436330124	0.0022691567356568	0.00226900252635355	0.00226881000279316	0.00226897555325678	0.00226907798072316	0.00226897416233743	0.00226888964403094	0.00226894181034506	0.00226902158616771	0.00226901386874748	0.00226894594537889	0.0022689155712168
flux1:	0.686828781122262	0.00212512698465584	0.00212509205754419	0.00212506849963924	0.00212508310383212	0.00212512109723379	0.00212514029541985	0.00212511741800102	0.00212507657071781	0.00212506515054867	0.00212509943900951	0.00212514106013536	0.00212513777982237	0.00212508858883375	0.00212505392793637	0.00212508489554044	0.00212514789142771	0.00212515218442479	0.00212507578935242	0.00212502833870124	0.00212510969776515	0.00212520698655335	0.00212510997834636	0.00212495526446693	0.00212513537734827	0.00212527742231434	0.00212488314646964	0.00212529414685961	0.00212485955364354	0.00212550959307499	0.00212500729842418	0.00212476557658663	0.00212500729842418	0.00212550959307499	0.00212485955364354	0.00212529414685961	0.00212488314646964	0.00212527742231434	0.00212513537734827	0.00212495526446693	0.00212510997834636	0.00212520698655335	0.00212510969776515	0.00212502833870124	0.00212507578935242	0.00212515218442479	0.00212514789142771	0.00212508489554044	0.00212505392793637
flux1:	0.687091230026016	0.00198862191050095	0.00198859140226385	0.00198857194409063	0.00198858601703537	0.00198861932674362	0.00198863460347604	0.00198861279965253	0.0019885769504386	0.00198856902904444	0.00198860139085141	0.00198863776587885	0.00198863194605549	0.00198858594170205	0.00198855631250131	0.00198858778798767	0.00198864615191681	0.00198864728771346	0.0019885740862715	0.00198853096991462	0.00198860927231963	0.00198870052739195	0.00198860881377695	0.00198846424205173	0.00198863239762849	0.00198876301673372	0.00198839542196543	0.00198878242521147	0.00198837529962554	0.00198898342636214	0.0019885116736345	0.00198828449343575	0.0019885116736345	0.00198898342636214	0.00198837529962554	0.00198878242521147	0.00198839542196543	0.00198876301673372	0.00198863239762849	0.00198846424205173	0.00198860881377695	0.00198870052739195	0.00198860927231963	0.00198853096991462	0.0019885740862715	0.00198864728771346	0.00198864615191681	0.00198858778798767	0.00198855631250131
flux1:	0.687353678929769	0.00185924166656136	0.00185921536395937	0.00185919969175878	0.00185921314951211	0.00185924201474289	0.00185925368029298	0.00185923299416957	0.00185920186635517	0.00185919714915775	0.00185922760687346	0.00185925905639827	0.00185925094257632	0.0018592079963467	0.00185918305062038	0.0018592149126484	0.00185926891549935	0.00185926717524694	0.00185919702988412	0.0018591579047706	0.00185923322777463	0.00185931887262273	0.00185923230200278	0.00185909723708593	0.00185925393464834	0.00185937385348748	0.00185903154220214	0.00185939575163118	0.00185901475635834	0.00185958308768189	0.00185914027313612	0.00185892688188217	0.00185914027313612	0.0018595830876819	0.00185901475635834	0.00185939575163118	0.00185903154220214	0.00185937385348748	0.00185925393464834	0.00185909723708593	0.00185923230200278	0.00185931887262273	0.00185923322777463	0.0018591579047706	0.00185919702988412	0.00185926717524694	0.00185926891549935	0.0018592149126484	0.00185918305062038
flux1:	0.687616127833522	0.00173674382151596	0.00173672147574574	0.00173670925269509	0.00173672202196235	0.00173674671422855	0.00173675510132137	0.00173673556991278	0.00173670885922959	0.00173670702964525	0.00173673560738125	0.00173676247339725	0.00173675233398108	0.00173671232446352	0.00173669169937663	0.00173672379872489	0.00173677369155407	0.00173676936751748	0.0017367021823613	0.00173666673827253	0.00173673913643171	0.00173681953093337	0.00173673793074894	0.0017366117924657	0.00173675756760207	0.00173686749483385	0.00173654909172782	0.00173689163102751	0.0017365354475281	0.00173706605711943	0.00173665067523266	0.00173645036655477	0.00173665067523266	0.00173706605711943	0.0017365354475281	0.00173689163102751	0.00173654909172781	0.00173686749483385	0.00173675756760207	0.0017366117924657	0.00173673793074894	0.00173681953093337	0.00173673913643171	0.00173666673827253	0.0017367021823613	0.00173676936751748	0.00173677369155407	0.00173672379872489	0.00173669169937663
flux1:	0.687878576737275	0.00162088417780599	0.00162086551051548	0.0016208563867258	0.00162086840887658	0.00162088922629859	0.00162089468065663	0.00162087633004953	0.0016208537099197	0.00162085443826084	0.00162088116543725	0.00162090380656565	0.00162089192448532	0.0016208547335144	0.00162083805576063	0.00162087022332515	0.00162091624163234	0.00162090963371623	0.00162084534651056	0.00162081330101444	0.00162088280942734	0.00162095825882153	0.00162088144110535	0.00162076369999885	0.00162089911493827	0.00162099973853179	0.00162070389515474	0.0016210258161344	0.00162069314992728	0.0016211880627224	0.00162079869810326	0.00162061080796102	0.00162079869810326	0.0016211880627224	0.00162069314992728	0.0016210258161344	0.00162070389515474	0.00162099973853179	0.00162089911493827	0.00162076369999885	0.00162088144110535	0.00162095825882153	0.00162088280942734	0.00162081330101444	0.00162084534651056	0.00162090963371623	0.00162091624163234	0.00162087022332515	0.00162083805576063
flux1:	0.688141025641029	0.00151141772166436	0.00151140243175119	0.00151139605366345	0.00151140728744549	0.00151142454834938	0.00151142741973316	0.00151141026237555	0.00151139138984179	0.00151139434182264	0.00151141925597052	0.00151143804211729	0.00151142470675931	0.00151139021635817	0.00151137710681178	0.00151140916140047	0.0015114515287441	0.00151144294055402	0.0015113815147172	0.001511352608669	0.00151141924665963	0.00151149001043223	0.00151141777684407	0.00151130794935732	0.00151143358354387	0.00151152556742967	0.00151125096672164	0.00151155325713652	0.00151124284268296	0.00151170402997297	0.00151133934916981	0.00151116325182614	0.00151133934916981	0.00151170402997297	0.00151124284268296	0.00151155325713652	0.00151125096672164	0.00151152556742967	0.00151143358354387	0.00151130794935731	0.00151141777684407	0.00151149001043223	0.00151141924665963	0.001511352608669	0.0015113815147172	0.00151144294055402	0.0015114515287441	0.00151140916140046	0.00151137710681178
flux1:	0.688403474544782	0.00140809951396528	0.00140808728482249	0.00140808330370129	0.00140809372666885	0.00140810776277499	0.00140810839680837	0.0014080924299283	0.00140807695195285	0.00140808179652319	0.00140810494511031	0.00140812025179532	0.00140810575149658	0.00140807384165048	0.00140806392031011	0.00140809567597606	0.00140813460688434	0.00140812434151935	0.00140806575857548	0.00140803975223183	0.00140810352729062	0.00140816982772064	0.00140810197398875	0.00140799961745193	0.00140811605858534	0.00140820003978728	0.00140794540045689	0.00140822899165403	0.00140793959675583	0.00140836897164158	0.00140802771508924	0.00140786281917606	0.00140802771508924	0.00140836897164159	0.00140793959675583	0.00140822899165403	0.00140794540045689	0.00140820003978728	0.00140811605858534	0.00140799961745193	0.00140810197398875	0.00140816982772064	0.00140810352729062	0.00140803975223183	0.00140806575857548	0.00140812434151935	0.00140813460688434	0.00140809567597606	0.00140806392031011
flux1:	0.688665923448535	0.00131068552123171	0.0013106760281103	0.00131067410740725	0.00131068371614707	0.00131069486564747	0.00131069359664975	0.00131067880174527	0.00131066636160914	0.00131067277789952	0.00131069421921351	0.00131070642181114	0.00131069103712786	0.00131066158437747	0.00131065447538824	0.00131068574809303	0.00131072145026087	0.00131070980602815	0.00131065405861932	0.00131063072839491	0.00131069164020427	0.00131075367036301	0.00131068999009086	0.00131059469767415	0.00131070253341149	0.00131077911970861	0.00131054320033283	0.00131080897451468	0.00131053940416128	0.00131093881745824	0.00131061979176931	0.00131046553654319	0.00131061979176931	0.00131093881745824	0.00131053940416129	0.00131080897451468	0.00131054320033283	0.00131077911970861	0.00131070253341149	0.00131059469767415	0.00131068999009086	0.00131075367036301	0.00131069164020427	0.00131063072839491	0.00131065405861932	0.00131070980602815	0.00131072145026087	0.00131068574809303	0.00131065447538824
flux1:	0.688928372352288	0.00121893338653206	0.00121892630371176	0.00121892612514668	0.00121893493443822	0.00121894353524208	0.00121894068022047	0.00121892702351382	0.00121891726706473	0.00121892495028792	0.00121894475345521	0.00121895422157166	0.00121893821947932	0.00121891109628226	0.00121890643283594	0.00121893704628499	0.00121896972208258	0.00121895698831184	0.00121890407395213	0.00121888320981601	0.00121894125420057	0.00121899918523991	0.00121893947306634	0.00121885086884331	0.00121895067931468	0.00121902044745732	0.0012188020501995	0.00121905084714095	0.00121879994676294	0.00121917118343351	0.00121887325420127	0.00121872910606881	0.00121887325420127	0.00121917118343351	0.00121879994676294	0.00121905084714094	0.0012188020501995	0.00121902044745732	0.00121895067931468	0.00121885086884331	0.00121893947306635	0.00121899918523991	0.00121894125420058	0.00121888320981601	0.00121890407395213	0.00121895698831184	0.00121896972208258	0.00121893704628499	0.00121890643283595
flux1:	0.689190821256042	0.00113260314037289	0.00113259814786844	0.00113259941615117	0.00113260745723704	0.00113261384063321	0.00113260969452186	0.00113259712823417	0.00113258970975803	0.0011325983759728	0.00113261662022633	0.00113262371241483	0.00113260734153992	0.0011325824163169	0.00113257984525115	0.00113260963579401	0.00113263948314279	0.00113262593625884	0.00113257585194389	0.00113255725542486	0.00113261242808486	0.00113266641569542	0.00113261046982133	0.00113252820406981	0.00113262055531892	0.00113268404980071	0.00113248202366139	0.00113271464675602	0.00113248130486358	0.00113282608103563	0.0011325481662766	0.00113241361564928	0.0011325481662766	0.00113282608103563	0.00113248130486358	0.00113271464675602	0.00113248202366139	0.00113268404980071	0.00113262055531892	0.00113252820406981	0.00113261046982133	0.00113266641569542	0.00113261242808486	0.00113255725542486	0.00113257585194389	0.00113262593625884	0.00113263948314279	0.00113260963579401	0.00113257984525115
flux1:	0.689453270159795	0.00105145785204454	0.00105145464162083	0.00105145708780495	0.00105146440597261	0.00105146889091744	0.00105146372308647	0.00105145218736467	0.00105144677489067	0.00105145616459126	0.00105147293792367	0.0010514779969089	0.00105146148384041	0.00105143862159926	0.00105143780754371	0.00105146662808074	0.00105149384077477	0.00105147974076265	0.00105143247850351	0.00105141596125216	0.00105146826116045	0.00105151845112316	0.00105146607523889	0.00105138982008492	0.00105147525850496	0.00105153299087302	0.00105134623440803	0.00105156345595817	0.00105134660616231	0.0010516665667734	0.00105140763109895	0.00105128218961841	0.00105140763109895	0.0010516665667734	0.00105134660616231	0.00105156345595817	0.00105134623440803	0.00105153299087302	0.00105147525850496	0.00105138982008492	0.00105146607523889	0.00105151845112316	0.00105146826116045	0.00105141596125216	0.0010514324785035	0.00105147974076265	0.00105149384077477	0.00105146662808074	0.00105143780754371
flux1:	0.689715719063548	9.75264222203787e-4	9.75262502526088e-4	9.75265886047085e-4	9.75272537733701e-4	9.75275425926786e-4	9.75269477928476e-4	9.75258903243538e-4	9.75255183133126e-4	9.75265063679928e-4	9.75280461033035e-4	9.75283809580223e-4	9.75267356260854e-4	9.75246419677047e-4	9.7524704862512e-4	9.75274771506556e-4	9.75299539073011e-4	9.75285126443004e-4	9.75240669750833e-4	9.75226052589978e-4	9.75275484957302e-4	9.75322017751856e-4	9.75273022415969e-4	9.75202467904082e-4	9.752815157008e-4	9.75333964370492e-4	9.75161427830636e-4	9.75363993532521e-4	9.7516261596424e-4	9.75459333052289e-4	9.75218382622824e-4	9.75101580779361e-4	9.75218382622825e-4	9.75459333052289e-4	9.7516261596424e-4	9.75363993532521e-4	9.75161427830636e-4	9.75333964370492e-4	9.75281515700802e-4	9.75202467904083e-4	9.75273022415969e-4	9.75322017751857e-4	9.75275484957302e-4	9.75226052589977e-4	9.75240669750833e-4	9.75285126443004e-4	9.75299539073012e-4	9.75274771506556e-4	9.75247048625121e-4
flux1:	0.689978167967302	9.03793117777609e-4	9.03792618578936e-4	9.03796728079788e-4	9.03802777710644e-4	9.03804349571617e-4	9.03797834043321e-4	9.03788143877372e-4	9.03785824590765e-4	9.03795991542466e-4	9.03810112687647e-4	9.03812050214501e-4	9.03795832369689e-4	9.03776683195506e-4	9.03778465413637e-4	9.03804984356922e-4	9.03827491557704e-4	9.03812984888565e-4	9.03771306199294e-4	9.03758418583767e-4	9.03804997322971e-4	9.03848011792986e-4	9.03802215324589e-4	9.03737065974447e-4	9.03810217654104e-4	9.03857828181813e-4	9.03698515049027e-4	9.03887147657971e-4	9.03700269814369e-4	9.0397524145788e-4	9.03751319739643e-4	9.036427048906e-4	9.03751319739642e-4	9.0397524145788e-4	9.03700269814369e-4	9.03887147657971e-4	9.03698515049027e-4	9.03857828181813e-4	9.03810217654104e-4	9.03737065974447e-4	9.0380221532459e-4	9.03848011792987e-4	9.03804997322971e-4	9.03758418583767e-4	9.03771306199294e-4	9.03812984888565e-4	9.03827491557703e-4	9.03804984356922e-4	9.03778465413636e-4
flux1:	0.690240616871055	8.36820050547137e-4	8.36820525750692e-4	8.36825178837381e-4	8.36830695595424e-4	8.36831207205535e-4	8.36824307810937e-4	8.36815421459279e-4	8.36814236436765e-4	8.36824513880425e-4	8.36837461140709e-4	8.36838261131665e-4	8.36822427659532e-4	8.36804928334741e-4	8.36807600554414e-4	8.36832831638842e-4	8.3685325771799e-4	8.36838851827423e-4	8.36799910823115e-4	8.367885906251e-4	8.3683234027021e-4	8.36871976376145e-4	8.36829205330939e-4	8.36769177217431e-4	8.36836897066606e-4	8.36880082825318e-4	8.36733050738883e-4	8.36908452928948e-4	8.36735149987475e-4	8.36989799881778e-4	8.36781984197165e-4	8.36681118977624e-4	8.36781984197165e-4	8.36989799881779e-4	8.36735149987475e-4	8.36908452928947e-4	8.36733050738883e-4	8.36880082825318e-4	8.36836897066605e-4	8.3676917721743e-4	8.36829205330939e-4	8.36871976376145e-4	8.3683234027021e-4	8.367885906251e-4	8.36799910823116e-4	8.36838851827424e-4	8.36853257717989e-4	8.36832831638842e-4	8.36807600554414e-4
flux1:	0.690503065774808	7.74125601016416e-4	7.74126830803716e-4	7.74131872900419e-4	7.74136927602999e-4	7.74136608628045e-4	7.74129480890928e-4	7.74121316220859e-4	7.74121025858247e-4	7.7413126586146e-4	7.74143141814551e-4	7.74143050059855e-4	7.74127723278179e-4	7.7411173862216e-4	7.74115065492731e-4	7.74138947317259e-4	7.7415746509555e-4	7.74143329858715e-4	7.74107072616037e-4	7.74097166151251e-4	7.74138123212298e-4	7.74174523929802e-4	7.74134613233022e-4	7.7407943160536e-4	7.74142152104148e-4	7.74181295300439e-4	7.74045656384837e-4	7.74208512842901e-4	7.74047907493618e-4	7.74283585135251e-4	7.74090983972009e-4	7.73997445077949e-4	7.74090983972009e-4	7.7428358513525e-4	7.74047907493618e-4	7.74208512842901e-4	7.74045656384837e-4	7.74181295300439e-4	7.74142152104148e-4	7.7407943160536e-4	7.74134613233023e-4	7.74174523929803e-4	7.74138123212298e-4	7.74097166151251e-4	7.74107072616037e-4	7.74143329858715e-4	7.74157465095549e-4	7.74138947317259e-4	7.74115065492731e-4
flux1:	0.690765514678561	7.15495789389635e-4	7.15497581252218e-4	7.15502883741547e-4	7.15507545972481e-4	7.15506598540742e-4	7.15499371408038e-4	7.15491847438863e-4	7.15492240174951e-4	7.15502321502544e-4	7.15513226787062e-4	7.15512460434894e-4	7.15497737062015e-4	7.15483135939325e-4	7.15486910749668e-4	7.1550940385969e-4	7.15526178770299e-4	7.15512458580689e-4	7.15478817456571e-4	7.15470179670364e-4	7.15508393427661e-4	7.15541705869379e-4	7.15504498679095e-4	7.15453896114462e-4	7.15512017204038e-4	7.15547470172558e-4	7.15422390794353e-4	7.15573369608978e-4	7.15424631460825e-4	7.15642612899633e-4	7.15464363923758e-4	7.15377741238197e-4	7.15464363923758e-4	7.15642612899634e-4	7.15424631460824e-4	7.15573369608977e-4	7.15422390794353e-4	7.15547470172558e-4	7.15512017204039e-4	7.15453896114462e-4	7.15504498679094e-4	7.15541705869379e-4	7.15508393427661e-4	7.15470179670364e-4	7.15478817456571e-4	7.15512458580689e-4	7.15526178770299e-4	7.1550940385969e-4	7.15486910749668e-4
flux1:	0.691027963582315	6.60722395668849e-4	6.60724584521418e-4	6.60730042359896e-4	6.60734377972597e-4	6.60732976444592e-4	6.60725754408133e-4	6.60718793602958e-4	6.60719686170441e-4	6.60729512418017e-4	6.6073954374453e-4	6.60738291124255e-4	6.60724243859091e-4	6.60710900726258e-4	6.60714945430134e-4	6.60736031131826e-4	6.60751220279854e-4	6.6073803412353e-4	6.6070692827387e-4	6.60699423012972e-4	6.60734955774822e-4	6.60765331629136e-4	6.60730679000158e-4	6.60684394069986e-4	6.60738283180112e-4	6.60770369891561e-4	6.60655069886077e-4	6.60794823307441e-4	6.60657167928409e-4	6.60858657036827e-4	6.60693925737823e-4	6.60613821762842e-4	6.60693925737823e-4	6.60858657036827e-4	6.60657167928409e-4	6.60794823307441e-4	6.60655069886077e-4	6.60770369891561e-4	6.60738283180113e-4	6.60684394069985e-4	6.60730679000158e-4	6.60765331629136e-4	6.60734955774821e-4	6.60699423012972e-4	6.60706928273871e-4	6.6073803412353e-4	6.60751220279854e-4	6.60736031131826e-4	6.60714945430135e-4
flux1:	0.691290412486068	6.09603231047425e-4	6.09605678511819e-4	6.09611207505531e-4	6.09615276578886e-4	6.09613568116074e-4	6.09606433723692e-4	6.09599963912211e-4	6.09601200831047e-4	6.09610698129446e-4	6.09619946574455e-4	6.09618367723861e-4	6.09605047285985e-4	6.09592843545613e-4	6.09597008148148e-4	6.09616686835619e-4	6.0963043815065e-4	6.09617880245028e-4	6.09589216664013e-4	6.09582716968832e-4	6.096156438339e-4	6.09643239223751e-4	6.09610999637002e-4	6.09568776049155e-4	6.09618768780924e-4	6.09647786501854e-4	6.0954153792141e-4	6.09670702579635e-4	6.09543390231897e-4	6.09729520433184e-4	6.09577499318939e-4	6.09503528871376e-4	6.09577499318939e-4	6.09729520433184e-4	6.09543390231897e-4	6.09670702579635e-4	6.0954153792141e-4	6.09647786501853e-4	6.09618768780923e-4	6.09568776049156e-4	6.09610999637002e-4	6.09643239223751e-4	6.096156438339e-4	6.09582716968832e-4	6.09589216664013e-4	6.09617880245027e-4	6.0963043815065e-4	6.09616686835619e-4	6.09597008148148e-4
flux1:	0.691552861389821	5.61942362906715e-4	5.61944955898581e-4	5.61950489810783e-4	5.61954345105486e-4	5.61952450923017e-4	5.6194546751852e-4	5.61939423398942e-4	5.61940875812183e-4	5.61949990251839e-4	5.61958539888841e-4	5.61956767698713e-4	5.61944205191285e-4	5.61933030298997e-4	5.61937191679392e-4	5.61955480800584e-4	5.61967932336469e-4	5.61956073268945e-4	5.61929748233632e-4	5.61924136596892e-4	5.61954544776193e-4	5.61979519645936e-4	5.61949558460873e-4	5.61911144629329e-4	5.61957545982823e-4	5.61983767029707e-4	5.61885892473481e-4	5.62005089149243e-4	5.61887423279675e-4	5.62059259671593e-4	5.61919167922994e-4	5.61850958048518e-4	5.61919167922993e-4	5.62059259671594e-4	5.61887423279675e-4	5.62005089149243e-4	5.61885892473481e-4	5.61983767029708e-4	5.61957545982823e-4	5.61911144629329e-4	5.61949558460873e-4	5.61979519645936e-4	5.61954544776193e-4	5.61924136596891e-4	5.61929748233632e-4	5.61956073268946e-4	5.61967932336468e-4	5.61955480800584e-4	5.61937191679392e-4
flux1:	0.691815310293574	5.17550295831517e-4	5.17552944594964e-4	5.17558432237785e-4	5.17562118168918e-4	5.17560135343338e-4	5.17553349889894e-4	5.17547674085959e-4	5.17549238052286e-4	5.17557932965503e-4	5.1756585986357e-4	5.17564001739142e-4	5.17552211204954e-4	5.17541963494193e-4	5.17546023752741e-4	5.1756295553551e-4	5.17574234956027e-4	5.175631232462e-4	5.17539024052784e-4	5.17534192602013e-4	5.17562180365678e-4	5.17584697504133e-4	5.17556886383344e-4	5.17522035368241e-4	5.17565121403631e-4	5.17588794939387e-4	5.17498665530423e-4	5.17608498574146e-4	5.17499824118271e-4	5.17658365925714e-4	5.17529449418089e-4	5.17466639477385e-4	5.17529449418089e-4	5.17658365925713e-4	5.17499824118271e-4	5.17608498574146e-4	5.17498665530422e-4	5.17588794939387e-4	5.17565121403631e-4	5.17522035368241e-4	5.17556886383344e-4	5.17584697504134e-4	5.17562180365678e-4	5.17534192602013e-4	5.17539024052784e-4	5.175631232462e-4	5.17574234956027e-4	5.1756295553551e-4	5.17546023752741e-4
flux1:	0.692077759197328	4.76244111139372e-4	4.76246746879657e-4	4.7625214931796e-4	4.76255701431018e-4	4.7625370512737e-4	4.7624715098824e-4	4.76241794662615e-4	4.76243389027389e-4	4.76251642251208e-4	4.76259013849463e-4	4.76257153780305e-4	4.76246134832903e-4	4.76236722041303e-4	4.76240606466554e-4	4.76256225517848e-4	4.76266449791591e-4	4.76256113793456e-4	4.76234120677614e-4	4.76229971250957e-4	4.76255646571465e-4	4.76275870375611e-4	4.76250086721586e-4	4.76218556477028e-4	4.76258576300146e-4	4.76279930127845e-4	4.7619696320581e-4	4.7629801970051e-4	4.76197721253984e-4	4.76343904543302e-4	4.76225436142505e-4	4.76167678023903e-4	4.76225436142505e-4	4.76343904543302e-4	4.76197721253984e-4	4.76298019700509e-4	4.7619696320581e-4	4.76279930127846e-4	4.76258576300147e-4	4.76218556477028e-4	4.76250086721586e-4	4.76275870375611e-4	4.76255646571465e-4	4.76229971250957e-4	4.76234120677614e-4	4.76256113793456e-4	4.76266449791591e-4	4.76256225517848e-4	4.76240606466555e-4
flux1:	0.692340208101081	4.37847567475776e-4	4.37850139737146e-4	4.37855427705912e-4	4.37858872619395e-4	4.37856918602494e-4	4.37850618175508e-4	4.37845541222821e-4	4.37847105190857e-4	4.37854906414694e-4	4.37861781261522e-4	4.37859982188741e-4	4.37849722615567e-4	4.37841062113484e-4	4.37844716868702e-4	4.3785907774781e-4	4.3786835306147e-4	4.37858803118615e-4	4.3783879126146e-4	4.37835235357793e-4	4.37858714324507e-4	4.37876809401327e-4	4.3785293583618e-4	4.37824489700446e-4	4.37861667669768e-4	4.37880909985561e-4	4.37804566584306e-4	4.37897415342699e-4	4.37804915249601e-4	4.37939615838608e-4	4.3783089588315e-4	4.37777854298336e-4	4.3783089588315e-4	4.37939615838608e-4	4.37804915249601e-4	4.37897415342699e-4	4.37804566584306e-4	4.37880909985561e-4	4.37861667669767e-4	4.37824489700446e-4	4.3785293583618e-4	4.37876809401327e-4	4.37858714324507e-4	4.37835235357793e-4	4.3783879126146e-4	4.37858803118614e-4	4.3786835306147e-4	4.3785907774781e-4	4.37844716868702e-4
flux1:	0.692602657004834	4.02191165060055e-4	4.02193638986326e-4	4.02198790595349e-4	4.022021463542e-4	4.02200273655258e-4	4.02194240781188e-4	4.0218941164178e-4	4.02190902171077e-4	4.02198250452949e-4	4.02204678282365e-4	4.02202984654317e-4	4.0219346290584e-4	4.02185481642326e-4	4.02188871269183e-4	4.02202036121921e-4	4.02210458008407e-4	4.02201688775628e-4	4.02183530308319e-4	4.02180488903434e-4	4.02201893983252e-4	4.02218023677772e-4	4.02195947587608e-4	4.02170354950479e-4	4.02204893010841e-4	4.02222214085597e-4	4.02151996262943e-4	4.02237186742494e-4	4.02151943143997e-4	4.02275979644448e-4	4.02176336531553e-4	4.02127689354313e-4	4.02176336531553e-4	4.02275979644449e-4	4.02151943143997e-4	4.02237186742494e-4	4.02151996262943e-4	4.02222214085597e-4	4.02204893010841e-4	4.02170354950479e-4	4.02195947587609e-4	4.02218023677772e-4	4.02201893983252e-4	4.02180488903435e-4	4.02183530308318e-4	4.02201688775628e-4	4.02210458008407e-4	4.02202036121921e-4	4.02188871269183e-4
flux1:	0.692865105908588	3.69112176177414e-4	3.69114529778165e-4	3.69119528550965e-4	3.69122805321553e-4	3.69121038942741e-4	3.69115281031588e-4	3.69110676180493e-4	3.69112065307477e-4	3.69118966821803e-4	3.69124988926487e-4	3.69123429340543e-4	3.69114616837458e-4	3.69107251030856e-4	3.6911035586366e-4	3.69122392188803e-4	3.69130045855841e-4	3.69122038704162e-4	3.69105604637493e-4	3.69103007867513e-4	3.69122466083587e-4	3.69136791009886e-4	3.69116404167222e-4	3.69093441251528e-4	3.69125521310131e-4	3.69141095076667e-4	3.69076543160376e-4	3.69154604371005e-4	3.69076109251882e-4	3.69190246185627e-4	3.69099036987245e-4	3.69054475599575e-4	3.69099036987245e-4	3.69190246185627e-4	3.69076109251882e-4	3.69154604371005e-4	3.69076543160377e-4	3.69141095076667e-4	3.69125521310131e-4	3.69093441251528e-4	3.69116404167222e-4	3.69136791009886e-4	3.69122466083587e-4	3.69103007867512e-4	3.69105604637493e-4	3.69122038704162e-4	3.6913004585584e-4	3.69122392188803e-4	3.69110355863659e-4
flux1:	0.693127554812341	3.38454644504998e-4	3.38456866031753e-4	3.38461699300715e-4	3.38464900330082e-4	3.38463253884596e-4	3.384577737265e-4	3.38453376901012e-4	3.38454649095719e-4	3.38461115155184e-4	3.38466765006535e-4	3.3846535484421e-4	3.38457218052943e-4	3.3845041266234e-4	3.38453226238161e-4	3.3846420484144e-4	3.38471165677762e-4	3.38463891106174e-4	3.38449053125444e-4	3.38446839846541e-4	3.38464480941984e-4	3.38477157581573e-4	3.38458355851711e-4	3.38437806550405e-4	3.38467592822425e-4	3.38481578352152e-4	3.38422268160965e-4	3.38493707629824e-4	3.38421484893997e-4	3.38526435829347e-4	3.38443046874016e-4	3.38402276488854e-4	3.38443046874016e-4	3.38526435829347e-4	3.38421484893998e-4	3.38493707629823e-4	3.38422268160964e-4	3.38481578352152e-4	3.38467592822424e-4	3.38437806550405e-4	3.38458355851711e-4	3.38477157581573e-4	3.38464480941984e-4	3.38446839846542e-4	3.38449053125444e-4	3.38463891106174e-4	3.38471165677761e-4	3.3846420484144e-4	3.38453226238161e-4
flux1:	0.693390003716094	3.1006935583274e-4	3.10071441348798e-4	3.10076099006498e-4	3.10079221765608e-4	3.10077699968415e-4	3.10072497216533e-4	3.10068298450207e-4	3.10069448085124e-4	3.1007549346002e-4	3.10080797520051e-4	3.10079541495008e-4	3.10072043739184e-4	3.10065751759011e-4	3.10068278298996e-4	3.10078271474156e-4	3.10084605704073e-4	3.10078025689723e-4	3.1006465776939e-4	3.10062775009234e-4	3.10078729655639e-4	3.10089909074739e-4	3.1007259220567e-4	3.10054248921732e-4	3.10081890184975e-4	3.10094433044243e-4	3.10039973136605e-4	3.10105275983299e-4	3.10038879583465e-4	3.10135310244554e-4	3.1005915761148e-4	3.10021897546652e-4	3.1005915761148e-4	3.10135310244554e-4	3.10038879583465e-4	3.10105275983299e-4	3.10039973136605e-4	3.10094433044243e-4	3.10081890184974e-4	3.10054248921732e-4	3.10072592205669e-4	3.10089909074739e-4	3.10078729655639e-4	3.10062775009234e-4	3.10064657769389e-4	3.10078025689723e-4	3.10084605704073e-4	3.10078271474156e-4	3.10068278298995e-4
flux1:	0.693652452619847	2.83813782697911e-4	2.83815733903749e-4	2.83820207492192e-4	2.83823244924435e-4	2.83821845867729e-4	2.83816918198218e-4	2.8381291272969e-4	2.83813941729685e-4	2.83819583271116e-4	2.83824561938897e-4	2.83823456491215e-4	2.83816559482776e-4	2.83810741106078e-4	2.83812993131434e-4	2.83822073092977e-4	2.83827838546156e-4	2.83821908774604e-4	2.8380988858099e-4	2.83808290901834e-4	2.83822689004203e-4	2.83832515728744e-4	2.83816587218951e-4	2.83800251662326e-4	2.83825883372955e-4	2.83837116854983e-4	2.83787145851114e-4	2.83846774015238e-4	2.83785786155653e-4	2.83874317464313e-4	2.83804847347055e-4	2.83770831230486e-4	2.83804847347055e-4	2.83874317464313e-4	2.83785786155653e-4	2.83846774015238e-4	2.83787145851114e-4	2.83837116854983e-4	2.83825883372955e-4	2.83800251662326e-4	2.83816587218951e-4	2.83832515728744e-4	2.83822689004203e-4	2.83808290901834e-4	2.8380988858099e-4	2.83821908774604e-4	2.83827838546156e-4	2.83822073092977e-4	2.83812993131433e-4
flux1:	0.693914901523601	2.59552005394991e-4	2.59553827749865e-4	2.59558109855009e-4	2.59561051656708e-4	2.59559768823106e-4	2.59555112791972e-4	2.59551299913985e-4	2.59552215637991e-4	2.59557471196802e-4	2.59562139833138e-4	2.59561175317867e-4	2.59554840405622e-4	2.59549462102147e-4	2.5955145823561e-4	2.59559695814303e-4	2.59564942775667e-4	2.59559614703754e-4	2.59548824766905e-4	2.59547473563119e-4	2.59560442703552e-4	2.59569053778451e-4	2.59554420813102e-4	2.59539904716682e-4	2.59563650950125e-4	2.5957369718318e-4	2.59527881198488e-4	2.59582272850237e-4	2.59526302276319e-4	2.59607513292889e-4	2.59544202200961e-4	2.59513178092522e-4	2.59544202200961e-4	2.5960751329289e-4	2.59526302276319e-4	2.59582272850237e-4	2.59527881198488e-4	2.5957369718318e-4	2.59563650950125e-4	2.59539904716682e-4	2.59554420813102e-4	2.59569053778452e-4	2.59560442703552e-4	2.5954747356312e-4	2.59548824766905e-4	2.59559614703754e-4	2.59564942775667e-4	2.59559695814303e-4	2.5955145823561e-4
flux1:	0.694177350427354	2.37154611754197e-4	2.37156312914488e-4	2.37160396823353e-4	2.37163230691338e-4	2.3716205467625e-4	2.37157666303897e-4	2.37154048212147e-4	2.37154861600671e-4	2.37159749222315e-4	2.37164119199875e-4	2.37163281832678e-4	2.37157470977949e-4	2.37152504531493e-4	2.37154267522157e-4	2.37161731122569e-4	2.3716650322736e-4	2.37161725942413e-4	2.37152054589759e-4	2.3715091734391e-4	2.37162581396844e-4	2.37170105644912e-4	2.37156679088229e-4	2.37143804812996e-4	2.37165780005556e-4	2.37174750941982e-4	2.37132781162114e-4	2.3718235031593e-4	2.37131030699459e-4	2.37205461435909e-4	2.37147816213003e-4	2.37119546633559e-4	2.37147816213003e-4	2.37205461435909e-4	2.37131030699458e-4	2.37182350315929e-4	2.37132781162115e-4	2.37174750941982e-4	2.37165780005556e-4	2.37143804812995e-4	2.37156679088229e-4	2.37170105644913e-4	2.37162581396844e-4	2.3715091734391e-4	2.37152054589759e-4	2.37161725942413e-4	2.3716650322736e-4	2.37161731122569e-4	2.37154267522158e-4
flux1:	0.694439799331107	2.16498578002037e-4	2.16500166579097e-4	2.1650404615063e-4	2.16506758942517e-4	2.16505678873922e-4	2.16501553995916e-4	2.16498134689346e-4	2.16498858696344e-4	2.16503396063116e-4	2.16507475794897e-4	2.16506749331676e-4	2.16501425830159e-4	2.16496847376103e-4	2.1649840237276e-4	2.16505157182287e-4	2.1650949232305e-4	2.16505214173351e-4	2.16496556227789e-4	2.16495605749283e-4	2.16506083691466e-4	2.16512641177207e-4	2.16500335607254e-4	2.16488936614767e-4	2.16509247092048e-4	2.16517245385631e-4	2.16478835805834e-4	2.16523972147181e-4	2.16476960571542e-4	2.16545114657008e-4	2.16492672304349e-4	2.16466934167191e-4	2.16492672304349e-4	2.16545114657008e-4	2.16476960571542e-4	2.16523972147181e-4	2.16478835805834e-4	2.16517245385631e-4	2.16509247092048e-4	2.16488936614767e-4	2.16500335607254e-4	2.16512641177207e-4	2.16506083691466e-4	2.16495605749283e-4	2.16496556227789e-4	2.16505214173351e-4	2.16509492323049e-4	2.16505157182287e-4	2.1649840237276e-4
flux1:	0.69470224823486	1.97467132929368e-4	1.9746861755444e-4	1.97472287252962e-4	1.97474866017616e-4	1.97473870676228e-4	1.97470005103119e-4	1.97466789377905e-4	1.9746743769148e-4	1.9747164177772e-4	1.97475437683815e-4	1.97474804824353e-4	1.97469933800311e-4	1.97465722899179e-4	1.97467095985451e-4	1.97473203416483e-4	1.9747713463187e-4	1.97473304613919e-4	1.97465561867236e-4	1.97464775536196e-4	1.97474180465365e-4	1.97479882160326e-4	1.97468615931927e-4	1.97458537110274e-4	1.97477282397684e-4	1.97484402179041e-4	1.97449287523084e-4	1.97490356449646e-4	1.97447331996006e-4	1.97509679181144e-4	1.974620064832e-4	1.97438590927312e-4	1.974620064832e-4	1.97509679181145e-4	1.97447331996006e-4	1.97490356449646e-4	1.97449287523084e-4	1.97484402179041e-4	1.97477282397684e-4	1.97458537110274e-4	1.97468615931927e-4	1.97479882160326e-4	1.97474180465365e-4	1.97464775536196e-4	1.97465561867236e-4	1.97473304613919e-4	1.9747713463187e-4	1.97473203416483e-4	1.97467095985451e-4
flux1:	0.694964697138614	1.79949607496363e-4	1.79950996168171e-4	1.79954451209057e-4	1.79956884057e-4	1.79955962712082e-4	1.79952352242506e-4	1.79949344811822e-4	1.79949930856149e-4	1.7995381775878e-4	1.79957335139505e-4	1.79956778656693e-4	1.79952327360224e-4	1.7994846613715e-4	1.79949683130892e-4	1.7995520047205e-4	1.79958756791416e-4	1.79955325689295e-4	1.79948407168355e-4	1.79947766205205e-4	1.79956204572874e-4	1.79961152212044e-4	1.79950847533906e-4	1.79941945370482e-4	1.79959219289135e-4	1.79965546850045e-4	1.79933480677207e-4	1.79970823548097e-4	1.79931485980485e-4	1.79988464472836e-4	1.79945157430316e-4	1.79923869558539e-4	1.79945157430316e-4	1.79988464472836e-4	1.79931485980485e-4	1.79970823548096e-4	1.79933480677207e-4	1.79965546850045e-4	1.79959219289135e-4	1.79941945370482e-4	1.79950847533906e-4	1.79961152212045e-4	1.79956204572874e-4	1.79947766205205e-4	1.79948407168355e-4	1.79955325689295e-4	1.79958756791416e-4	1.7995520047205e-4	1.79949683130892e-4
flux1:	0.695227146042367	1.63841271902952e-4	1.63842571584674e-4	1.63845808145426e-4	1.63848084941065e-4	1.63847227926755e-4	1.63843868256843e-4	1.63841073018139e-4	1.63841609219127e-4	1.6384519412514e-4	1.63848437917068e-4	1.63847941523102e-4	1.63843879463675e-4	1.63840351836962e-4	1.63841437347036e-4	1.63846417595674e-4	1.63849624818262e-4	1.63846546099075e-4	1.63840368146996e-4	1.63839856925204e-4	1.63847427981298e-4	1.63851714094477e-4	1.63842297107644e-4	1.63834439708786e-4	1.63850331266597e-4	1.63855945664851e-4	1.63826698667282e-4	1.63860633247532e-4	1.63824701792516e-4	1.63876720420222e-4	1.63837403501665e-4	1.63818062029868e-4	1.63837403501665e-4	1.63876720420223e-4	1.63824701792516e-4	1.63860633247532e-4	1.63826698667282e-4	1.63855945664851e-4	1.63850331266597e-4	1.63834439708786e-4	1.63842297107644e-4	1.63851714094477e-4	1.63847427981298e-4	1.63839856925204e-4	1.63840368146996e-4	1.63846546099075e-4	1.63849624818262e-4	1.63846417595673e-4	1.63841437347036e-4
flux1:	0.69548959494612	1.4904316204724e-4	1.4904437847395e-4	1.49047393929342e-4	1.49049506798134e-4	1.49048705861993e-4	1.49045592430894e-4	1.49043011892501e-4	1.4904350918212e-4	1.49046806435839e-4	1.49049781835715e-4	1.49049330804497e-4	1.49045629754468e-4	1.49042420769641e-4	1.49043397495424e-4	1.49047889341616e-4	1.49050770734266e-4	1.49048001210953e-4	1.49042487408601e-4	1.49042092824668e-4	1.49048888265101e-4	1.49052596363068e-4	1.49043997209455e-4	1.49037064172665e-4	1.49051658265619e-4	1.49056631861937e-4	1.49029990349364e-4	1.49060811431915e-4	1.49028023646889e-4	1.49075463852567e-4	1.49039789081041e-4	1.49022225906795e-4	1.49039789081041e-4	1.49075463852567e-4	1.49028023646889e-4	1.49060811431915e-4	1.49029990349363e-4	1.49056631861936e-4	1.49051658265619e-4	1.49037064172665e-4	1.49043997209455e-4	1.49052596363069e-4	1.49048888265101e-4	1.49042092824668e-4	1.49042487408601e-4	1.49048001210953e-4	1.49050770734266e-4	1.49047889341616e-4	1.49043397495424e-4
flux1:	0.695752043849873	1.35461897185755e-4	1.35463034840652e-4	1.35465827987525e-4	1.35467771641179e-4	1.35467020100919e-4	1.3546414790742e-4	1.35461782777227e-4	1.35462250306171e-4	1.35465273541969e-4	1.35467986491451e-4	1.35467568062346e-4	1.35464201963057e-4	1.3546129724216e-4	1.3546218549501e-4	1.35466233426878e-4	1.354688103294e-4	1.35466310608198e-4	1.35461391562958e-4	1.35461102474027e-4	1.35467206276938e-4	1.35470411169567e-4	1.35462564041275e-4	1.35456446190557e-4	1.35469824132903e-4	1.35474223070974e-4	1.3544998763517e-4	1.3547796781884e-4	1.35448078541883e-4	1.35491296212143e-4	1.35458942107483e-4	1.35443001808533e-4	1.35458942107482e-4	1.35491296212143e-4	1.35448078541883e-4	1.3547796781884e-4	1.3544998763517e-4	1.35474223070974e-4	1.35469824132903e-4	1.35456446190557e-4	1.35462564041275e-4	1.35470411169567e-4	1.35467206276938e-4	1.35461102474027e-4	1.35461391562958e-4	1.35466310608198e-4	1.354688103294e-4	1.35466233426878e-4	1.3546218549501e-4
flux1:	0.696014492753627	1.23009490498102e-4	1.23010552715695e-4	1.23013123960627e-4	1.2301489585178e-4	1.23014188597954e-4	1.23011552017395e-4	1.2300940094838e-4	1.23009845973657e-4	1.23012608283866e-4	1.23015065815245e-4	1.2301466940726e-4	1.23011614207904e-4	1.23008999517597e-4	1.23009816939147e-4	1.23013461440309e-4	1.23015753772693e-4	1.23013488506979e-4	1.23009101536076e-4	1.23008908271914e-4	1.23014396703972e-4	1.23017164926083e-4	1.23010008088381e-4	1.2300460708698e-4	1.23016846991592e-4	1.23020731631466e-4	1.22998715979324e-4	1.23024106578688e-4	1.22996886952335e-4	1.23036214091407e-4	1.23006884491091e-4	1.22992423765112e-4	1.2300688449109e-4	1.23036214091407e-4	1.22996886952335e-4	1.23024106578688e-4	1.22998715979324e-4	1.23020731631466e-4	1.23016846991592e-4	1.2300460708698e-4	1.23010008088381e-4	1.23017164926084e-4	1.23014396703972e-4	1.23008908271914e-4	1.23009101536076e-4	1.23013488506979e-4	1.23015753772693e-4	1.23013461440309e-4	1.23009816939147e-4
flux1:	0.69627694165738	1.11603154147228e-4	1.11604143303678e-4	1.11606494794614e-4	1.11608095118972e-4	1.11607428501134e-4	1.11605021125442e-4	1.11603080606334e-4	1.11603508519255e-4	1.11606022631855e-4	1.11608233081042e-4	1.11607850348658e-4	1.11605083804757e-4	1.11602744741261e-4	1.11603506190575e-4	1.11606784002554e-4	1.11608810672789e-4	1.11606748648131e-4	1.11602837382942e-4	1.11602731335492e-4	1.11607673106745e-4	1.11610063427228e-4	1.11603539210323e-4	1.11598767067907e-4	1.11609944099375e-4	1.11613369413284e-4	1.11593399354532e-4	1.1161643141637e-4	1.11591667977426e-4	1.1162741423558e-4	1.1160083701894e-4	1.11587724076741e-4	1.1160083701894e-4	1.1162741423558e-4	1.11591667977426e-4	1.1161643141637e-4	1.11593399354532e-4	1.11613369413284e-4	1.11609944099375e-4	1.11598767067907e-4	1.11603539210323e-4	1.11610063427228e-4	1.11607673106745e-4	1.11602731335492e-4	1.11602837382942e-4	1.11606748648131e-4	1.11608810672789e-4	1.11606784002554e-4	1.11603506190575e-4
flux1:	0.696539390561133	1.01165100313633e-4	1.01166018068164e-4	1.01168153758646e-4	1.01169585327225e-4	1.01168956959019e-4	1.01166771476249e-4	1.01165035850609e-4	1.01165450311282e-4	1.01167728757157e-4	1.01169701855262e-4	1.01169326617629e-4	1.01166828071965e-4	1.01164749856254e-4	1.01165467436638e-4	1.01168411861826e-4	1.01170191077165e-4	1.01168305154136e-4	1.0116481909024e-4	1.01164792380737e-4	1.01169248924588e-4	1.01171312915045e-4	1.01165367671971e-4	1.01161146165056e-4	1.01171332688391e-4	1.01174348626786e-4	1.01156261200581e-4	1.01177146601132e-4	1.01154640428877e-4	1.01187094497821e-4	1.01163020238797e-4	1.01151134163252e-4	1.01163020238797e-4	1.01187094497821e-4	1.01154640428877e-4	1.01177146601131e-4	1.01156261200581e-4	1.01174348626786e-4	1.01171332688391e-4	1.01161146165057e-4	1.01165367671971e-4	1.01171312915045e-4	1.01169248924588e-4	1.01164792380737e-4	1.0116481909024e-4	1.01168305154136e-4	1.01170191077165e-4	1.01168411861826e-4	1.01165467436637e-4
flux1:	0.696801839464887	9.1622339571216e-5	9.16231871274372e-5	9.16251127689832e-5	9.16263807759056e-5	9.16257892911988e-5	9.16238174147745e-5	9.1622279008276e-5	9.16226821547189e-5	9.1624737409612e-5	9.16264842681431e-5	9.16261123425038e-5	9.16238625070356e-5	9.16220298799787e-5	9.1622713076239e-5	9.16253543003726e-5	9.16269037882458e-5	9.16251707300816e-5	9.16220647453765e-5	9.16221099662169e-5	9.16261358203693e-5	9.16279184610656e-5	9.16225024909987e-5	9.16187625162773e-5	9.16280281635022e-5	9.16306799977557e-5	9.16143227212376e-5	9.16332553191618e-5	9.16128212346729e-5	9.16422521230216e-5	9.1620452696278e-5	9.1609682779058e-5	9.1620452696278e-5	9.16422521230216e-5	9.16128212346729e-5	9.16332553191616e-5	9.16143227212376e-5	9.16306799977557e-5	9.16280281635022e-5	9.16187625162774e-5	9.16225024909987e-5	9.16279184610657e-5	9.16261358203693e-5	9.1622109966217e-5	9.16220647453765e-5	9.16251707300816e-5	9.16269037882458e-5	9.16253543003726e-5	9.16227130762387e-5
flux1:	0.69706428836864	8.29064778619218e-5	8.29072562235496e-5	8.29089792877108e-5	8.29100910001094e-5	8.29095357879171e-5	8.29077682401357e-5	8.2906417573924e-5	8.29068102769947e-5	8.29086548683335e-5	8.29101878755788e-5	8.29098168437352e-5	8.2907797596651e-5	8.29061948010955e-5	8.29068506992173e-5	8.29092161159335e-5	8.29105532633572e-5	8.29089534749833e-5	8.29061873353807e-5	8.29062973616175e-5	8.29099406259985e-5	8.29114809289657e-5	8.29065483671187e-5	8.29032292473495e-5	8.29116409229905e-5	8.2913969569827e-5	8.28991997914138e-5	8.2916356612629e-5	8.28978224226269e-5	8.29244806248086e-5	8.29047477889096e-5	8.28949928564128e-5	8.29047477889097e-5	8.29244806248086e-5	8.28978224226268e-5	8.29163566126289e-5	8.28991997914137e-5	8.29139695698271e-5	8.29116409229905e-5	8.29032292473494e-5	8.29065483671187e-5	8.29114809289658e-5	8.29099406259984e-5	8.29062973616175e-5	8.29061873353806e-5	8.29089534749833e-5	8.29105532633571e-5	8.29092161159335e-5	8.29068506992173e-5
flux1:	0.697326737272393	7.49535132184581e-5	7.49542234199189e-5	7.49557529563316e-5	7.49567173525311e-5	7.49561982936138e-5	7.49546248431419e-5	7.49534509104894e-5	7.49538330496982e-5	7.49554796231015e-5	7.49568122705497e-5	7.49564412043342e-5	7.49546354121955e-5	7.49532462472456e-5	7.49538798104982e-5	7.49559943342194e-5	7.49571362564543e-5	7.49556534599853e-5	7.49531913290511e-5	7.49533591925671e-5	7.49566620412656e-5	7.49579936729568e-5	7.49535023496515e-5	7.49505511111241e-5	7.49581729557365e-5	7.49602152871734e-5	7.49468996276284e-5	7.49624420601269e-5	7.49456478395166e-5	7.49697664113135e-5	7.49519103908507e-5	7.49430781298439e-5	7.49519103908506e-5	7.49697664113136e-5	7.49456478395165e-5	7.49624420601269e-5	7.49468996276284e-5	7.49602152871734e-5	7.49581729557365e-5	7.4950551111124e-5	7.49535023496515e-5	7.49579936729569e-5	7.49566620412656e-5	7.49533591925671e-5	7.49531913290512e-5	7.49556534599852e-5	7.49571362564543e-5	7.49559943342193e-5	7.49538798104981e-5
flux1:	0.697589186176146	6.77036332789704e-5	6.77042765772316e-5	6.7705623017618e-5	6.77064503981263e-5	6.77059676209886e-5	6.77045771701257e-5	6.77035677542045e-5	6.77039384937461e-5	6.77053998380288e-5	6.77065464959429e-5	6.7706175664182e-5	6.77045670352363e-5	6.77033749671549e-5	6.77039893453772e-5	6.77058757023684e-5	6.77068392527191e-5	6.77054601224249e-5	6.77032700881295e-5	6.77034889063046e-5	6.77064881321988e-5	6.77076400208319e-5	6.77035512935634e-5	6.77009219328247e-5	6.77078152614967e-5	6.77096044028918e-5	6.7697618268009e-5	6.77116932471244e-5	6.7696490655233e-5	6.77182862085399e-5	6.77021342948893e-5	6.76941405872416e-5	6.77021342948893e-5	6.771828620854e-5	6.76964906552329e-5	6.77116932471243e-5	6.7697618268009e-5	6.77096044028918e-5	6.77078152614966e-5	6.77009219328247e-5	6.77035512935634e-5	6.7707640020832e-5	6.77064881321988e-5	6.77034889063046e-5	6.77032700881295e-5	6.77054601224248e-5	6.7706839252719e-5	6.77058757023683e-5	6.77039893453771e-5
flux1:	0.6978516350799	6.11010145349141e-5	6.11015925544041e-5	6.11027674748533e-5	6.11034690680845e-5	6.11030227370877e-5	6.11018034516021e-5	6.11009454637437e-5	6.11013035125433e-5	6.11025925453171e-5	6.11035682058953e-5	6.11031987815629e-5	6.1101771752912e-5	6.11007600670723e-5	6.11013569190504e-5	6.11030359098095e-5	6.11038376429553e-5	6.11025514200563e-5	6.11006050486661e-5	6.11008679985705e-5	6.11035955715078e-5	6.11045924870941e-5	6.11008710502387e-5	6.10985238060704e-5	6.11047470363564e-5	6.11063126541315e-5	6.10955398040898e-5	6.11082809713198e-5	6.10945325977274e-5	6.11142062262006e-5	6.10996014140073e-5	6.10923696886291e-5	6.10996014140072e-5	6.11142062262007e-5	6.10945325977273e-5	6.11082809713196e-5	6.10955398040897e-5	6.11063126541316e-5	6.11047470363564e-5	6.10985238060703e-5	6.11008710502387e-5	6.11045924870943e-5	6.11035955715078e-5	6.11008679985705e-5	6.1100605048666e-5	6.11025514200563e-5	6.11038376429552e-5	6.11030359098095e-5	6.11013569190504e-5
flux1:	0.698114083983653	5.50936241545187e-5	5.50941389818841e-5	5.50951548369785e-5	5.50957424183722e-5	5.50953325619387e-5	5.50942720342883e-5	5.50935518543823e-5	5.50938956982972e-5	5.50950254167998e-5	5.50958454219571e-5	5.50954792042905e-5	5.50942188627769e-5	5.50933708417642e-5	5.50939506540318e-5	5.50954413831468e-5	5.50960974842781e-5	5.50948955889918e-5	5.50931675131605e-5	5.50934678420445e-5	5.50959514639181e-5	5.50968145618085e-5	5.5093428239151e-5	5.50913288837227e-5	5.50969374649034e-5	5.50983060446498e-5	5.50886382066165e-5	5.51001670279087e-5	5.50877457646153e-5	5.5105483910736e-5	5.50922835844662e-5	5.50857441932286e-5	5.50922835844662e-5	5.51054839107361e-5	5.50877457646153e-5	5.51001670279086e-5	5.50886382066164e-5	5.50983060446498e-5	5.50969374649034e-5	5.50913288837226e-5	5.50934282391509e-5	5.50968145618085e-5	5.50959514639181e-5	5.50934678420445e-5	5.50931675131606e-5	5.50948955889918e-5	5.50960974842781e-5	5.50954413831468e-5	5.50939506540317e-5
flux1:	0.698376532887406	4.96330251289313e-5	4.96334793584707e-5	4.96343492010374e-5	4.96348347405551e-5	4.96344611232669e-5	4.96335465589157e-5	4.96329503624113e-5	4.96332784608218e-5	4.96342618643541e-5	4.96349416331585e-5	4.96345807957137e-5	4.96334728301423e-5	4.96327719443503e-5	4.9633334333216e-5	4.96346544053487e-5	4.96351805967511e-5	4.96340562519362e-5	4.96325237973886e-5	4.96328548603684e-5	4.96351185031479e-5	4.96358658245822e-5	4.96327853500686e-5	4.963090451094e-5	4.96359508639596e-5	4.9637145978952e-5	4.96284824912349e-5	4.96389093234789e-5	4.9627697760928e-5	4.96436730337096e-5	4.96317477158174e-5	4.96258373388548e-5	4.96317477158174e-5	4.96436730337096e-5	4.96276977609279e-5	4.96389093234789e-5	4.96284824912349e-5	4.9637145978952e-5	4.96359508639596e-5	4.963090451094e-5	4.96327853500685e-5	4.96358658245822e-5	4.96351185031479e-5	4.96328548603684e-5	4.96325237973886e-5	4.96340562519361e-5	4.96351805967512e-5	4.96346544053487e-5	4.9633334333216e-5
flux1:	0.698638981791159	4.46741853970788e-5	4.46745821309398e-5	4.46753193305455e-5	4.46757146797292e-5	4.46753767185532e-5	4.46745951348281e-5	4.46741091938812e-5	4.46744201365387e-5	4.46752701279403e-5	4.46758248963968e-5	4.46754717684339e-5	4.46745024491183e-5	4.46739325478354e-5	4.4674476534799e-5	4.46756422175214e-5	4.46760536532423e-5	4.46750015308773e-5	4.46736443837341e-5	4.467399970006e-5	4.46760641155938e-5	4.46767110412033e-5	4.46739098332808e-5	4.46722223555892e-5	4.46767558305837e-5	4.46777984002415e-5	4.4670045878109e-5	4.46794709753124e-5	4.46693608205253e-5	4.46837327717256e-5	4.46729649411931e-5	4.46676260256763e-5	4.4672964941193e-5	4.46837327717256e-5	4.46693608205252e-5	4.46794709753123e-5	4.4670045878109e-5	4.46777984002415e-5	4.46767558305838e-5	4.46722223555891e-5	4.46739098332808e-5	4.46767110412034e-5	4.46760641155938e-5	4.46739997000599e-5	4.4673644383734e-5	4.46750015308774e-5	4.46760536532423e-5	4.46756422175214e-5	4.4674476534799e-5
flux1:	0.698901430694913	4.01752915184583e-5	4.017563432802e-5	4.01762522999805e-5	4.01765689260308e-5	4.01762656480654e-5	4.01756040754103e-5	4.01752150249019e-5	4.01755076480279e-5	4.01762369220003e-5	4.01766815053107e-5	4.01763383907025e-5	4.01754945712629e-5	4.01750400641646e-5	4.0175564318033e-5	4.01765906738154e-5	4.01769018317226e-5	4.01759177305007e-5	4.01747176453496e-5	4.01750909654067e-5	4.01769741585131e-5	4.01775338128835e-5	4.01749877475156e-5	4.01734721033691e-5	4.01775389594659e-5	4.01784474969623e-5	4.01715195120975e-5	4.01800339653259e-5	4.01709254809939e-5	4.01838413463212e-5	4.01741243337175e-5	4.01693045689188e-5	4.01741243337175e-5	4.01838413463213e-5	4.01709254809938e-5	4.01800339653258e-5	4.01715195120974e-5	4.01784474969623e-5	4.01775389594659e-5	4.01734721033691e-5	4.01749877475156e-5	4.01775338128836e-5	4.01769741585131e-5	4.01750909654067e-5	4.01747176453496e-5	4.01759177305006e-5	4.01769018317226e-5	4.01765906738154e-5	4.0175564318033e-5
flux1:	0.699163879598666	3.60975673809754e-5	3.60978602373256e-5	3.60983721921793e-5	3.60986209630471e-5	3.6098351000073e-5	3.60977966765119e-5	3.60974917387578e-5	3.60977652019036e-5	3.60983861278367e-5	3.60987347126478e-5	3.60984037477566e-5	3.60976728835527e-5	3.6097318904578e-5	3.60978219464005e-5	3.60987229371782e-5	3.60989475162183e-5	3.609802807578e-5	3.60969686230335e-5	3.60973539991985e-5	3.60990716581282e-5	3.60995552653672e-5	3.60972424523597e-5	3.60958802022381e-5	3.60995236123012e-5	3.61003144603616e-5	3.60941312277037e-5	3.6101817835218e-5	3.60936192991053e-5	3.61052147095819e-5	3.60964516723532e-5	3.60921035026842e-5	3.60964516723532e-5	3.6105214709582e-5	3.60936192991052e-5	3.6101817835218e-5	3.60941312277038e-5	3.61003144603617e-5	3.60995236123012e-5	3.6095880202238e-5	3.60972424523596e-5	3.60995552653672e-5	3.60990716581282e-5	3.60973539991986e-5	3.60969686230335e-5	3.60980280757799e-5	3.60989475162183e-5	3.60987229371782e-5	3.60978219464005e-5
flux1:	0.699426328502419	3.24050983533914e-5	3.24053455355154e-5	3.24057642567678e-5	3.24059552781867e-5	3.24057168918972e-5	3.24052574428788e-5	3.24050246077144e-5	3.24052784348182e-5	3.24058029411778e-5	3.24060689128045e-5	3.24057519624985e-5	3.24051221399849e-5	3.24048546876691e-5	3.24053350570509e-5	3.24061236254776e-5	3.24062744543469e-5	3.24054169092208e-5	3.24044832591296e-5	3.24048751146947e-5	3.24064409953859e-5	3.24068581871464e-5	3.24047587538314e-5	3.24035340627386e-5	3.24067941440272e-5	3.24074816979149e-5	3.24019697653201e-5	3.24089038314396e-5	3.24015310158439e-5	3.24119306832432e-5	3.24040336627806e-5	3.24001138394547e-5	3.24040336627806e-5	3.24119306832432e-5	3.24015310158439e-5	3.24089038314396e-5	3.240196976532e-5	3.24074816979149e-5	3.24067941440272e-5	3.24035340627385e-5	3.24047587538314e-5	3.24068581871465e-5	3.24064409953859e-5	3.24048751146947e-5	3.24044832591296e-5	3.24054169092209e-5	3.24062744543469e-5	3.24061236254776e-5	3.24053350570509e-5
flux1:	0.699688777406172	2.90646612194181e-5	2.90648672087347e-5	2.90652048644267e-5	2.90653473672273e-5	2.90651384982527e-5	2.90647620956531e-5	2.90645902551293e-5	2.90648243445463e-5	2.90652638109399e-5	2.90654596182112e-5	2.90651582074401e-5	2.90646181790091e-5	2.90644242293461e-5	2.90648806127081e-5	2.90655687445335e-5	2.90656577063618e-5	2.90648596805592e-5	2.90640384204408e-5	2.90644316119781e-5	2.90658578745979e-5	2.90662169531795e-5	2.90643128388193e-5	2.90632120480984e-5	2.90661259183712e-5	2.90667228351342e-5	2.90618147728097e-5	2.90680648358318e-5	2.90614405071297e-5	2.90707588862955e-5	2.90636479464366e-5	2.90601171175259e-5	2.90636479464367e-5	2.90707588862955e-5	2.90614405071297e-5	2.90680648358318e-5	2.90618147728097e-5	2.90667228351343e-5	2.90661259183712e-5	2.90632120480984e-5	2.90643128388193e-5	2.90662169531796e-5	2.90658578745979e-5	2.90644316119781e-5	2.90640384204408e-5	2.90648596805592e-5	2.90656577063619e-5	2.90655687445336e-5	2.90648806127081e-5
flux1:	0.699951226309926	2.60455601626493e-5	2.60457295320165e-5	2.60459975234193e-5	2.60460997974257e-5	2.60459181310696e-5	2.6045613626854e-5	2.60454926659227e-5	2.60457072750012e-5	2.60460724369062e-5	2.60462094951984e-5	2.60459247722825e-5	2.60454639916984e-5	2.60453315814724e-5	2.6045762904418e-5	2.60463616764268e-5	2.60463996525391e-5	2.60456589939869e-5	2.60449379747408e-5	2.60453278444429e-5	2.60466253424773e-5	2.60469335024748e-5	2.60452082660298e-5	2.6044219520155e-5	2.60468213776274e-5	2.60473387708359e-5	2.60429728588511e-5	2.60486013498443e-5	2.60426547883321e-5	2.60509967182029e-5	2.6044599163237e-5	2.60414215011596e-5	2.6044599163237e-5	2.60509967182029e-5	2.6042654788332e-5	2.60486013498443e-5	2.6042972858851e-5	2.60473387708358e-5	2.60468213776274e-5	2.60442195201549e-5	2.60452082660298e-5	2.60469335024749e-5	2.60466253424774e-5	2.6045327844443e-5	2.60449379747408e-5	2.60456589939869e-5	2.60463996525391e-5	2.60463616764269e-5	2.60457629044181e-5
flux1:	0.700213675213679	2.33194690088428e-5	2.33196063132173e-5	2.33198151618688e-5	2.33198845311626e-5	2.3319727573034e-5	2.3319484604804e-5	2.33194054510925e-5	2.33196011611994e-5	2.33199020310719e-5	2.33199906623433e-5	2.33197233893029e-5	2.33193320435939e-5	2.3319250323762e-5	2.33196558108819e-5	2.332017542859e-5	2.33201722629805e-5	2.33194869155933e-5	2.33188551233634e-5	2.33192375390092e-5	2.33204160626158e-5	2.33206795751559e-5	2.33191182183237e-5	2.33182311446543e-5	2.33205523693627e-5	2.33209999887777e-5	2.33171199020912e-5	2.33221837375801e-5	2.3316850277925e-5	2.33243116022631e-5	2.3318561271223e-5	2.33157041360944e-5	2.3318561271223e-5	2.33243116022632e-5	2.3316850277925e-5	2.33221837375801e-5	2.33171199020912e-5	2.33209999887778e-5	2.33205523693627e-5	2.33182311446542e-5	2.33191182183237e-5	2.3320679575156e-5	2.33204160626158e-5	2.33192375390092e-5	2.33188551233634e-5	2.33194869155933e-5	2.33201722629805e-5	2.332017542859e-5	2.33196558108819e-5
flux1:	0.700476124117432	2.08602798741799e-5	2.08603895488995e-5	2.08605488213324e-5	2.08605916547038e-5	2.08604568100505e-5	2.08602658773283e-5	2.08602205143759e-5	2.08603981822038e-5	2.08606439894073e-5	2.08606933966392e-5	2.08604439614901e-5	2.08601129960143e-5	2.08600722561147e-5	2.08604514623503e-5	2.08609012912241e-5	2.08608657761338e-5	2.08602336862751e-5	2.08596811351438e-5	2.08600525163644e-5	2.08611209928452e-5	2.08613453567539e-5	2.0859934163482e-5	2.08591396019039e-5	2.08612088754407e-5	2.08615952713102e-5	2.08581497626898e-5	2.08627008751489e-5	2.08579214677909e-5	2.08645896359425e-5	2.08594262689644e-5	2.08568599057986e-5	2.08594262689644e-5	2.08645896359425e-5	2.08579214677908e-5	2.08627008751489e-5	2.08581497626898e-5	2.08615952713103e-5	2.08612088754407e-5	2.08591396019039e-5	2.0859934163482e-5	2.08613453567539e-5	2.08611209928452e-5	2.08600525163644e-5	2.08596811351438e-5	2.08602336862752e-5	2.08608657761338e-5	2.08609012912242e-5	2.08604514623503e-5
flux1:	0.700738573021185	1.86439583151004e-5	1.86440445863965e-5	1.86441628543583e-5	1.86441846042536e-5	1.8644069255679e-5	1.86439217672402e-5	1.86439032164213e-5	1.86440639170324e-5	1.86442630678014e-5	1.86442813401859e-5	1.86440497860505e-5	1.86437709203699e-5	1.86437625860538e-5	1.86441154041826e-5	1.86445039975987e-5	1.86444438795073e-5	1.86438629328911e-5	1.86433805746963e-5	1.86437379051244e-5	1.86447045602123e-5	1.86448946245493e-5	1.86436210175691e-5	1.86429107961495e-5	1.86447542363738e-5	1.86450869083084e-5	1.86420294902518e-5	1.8646115300971e-5	1.86418360947792e-5	1.86477907422785e-5	1.86431594140923e-5	1.8640856681504e-5	1.86431594140923e-5	1.86477907422785e-5	1.86418360947792e-5	1.8646115300971e-5	1.86420294902517e-5	1.86450869083084e-5	1.86447542363738e-5	1.86429107961495e-5	1.86436210175691e-5	1.86448946245494e-5	1.86447045602123e-5	1.86437379051243e-5	1.86433805746963e-5	1.86438629328912e-5	1.86444438795073e-5	1.86445039975987e-5	1.86441154041826e-5
flux1:	0.701001021924939	1.66484050272264e-5	1.66484718381613e-5	1.66485566709051e-5	1.66485619341078e-5	1.66484635133781e-5	1.66483518071751e-5	1.6648354083993e-5	1.66484990504439e-5	1.66486591079784e-5	1.6648653252491e-5	1.66484393185765e-5	1.66482050516624e-5	1.66482216582927e-5	1.66485483072457e-5	1.66488834337843e-5	1.66488054382807e-5	1.66482734229492e-5	1.66478530706445e-5	1.66481938963075e-5	1.66490663805148e-5	1.66492264428239e-5	1.66480788571719e-5	1.66474456093986e-5	1.66490869165811e-5	1.66493724472227e-5	1.66466610745176e-5	1.66503249137977e-5	1.66464968602158e-5	1.6651810368665e-5	1.66476609837981e-5	1.66455971116521e-5	1.66476609837981e-5	1.6651810368665e-5	1.66464968602157e-5	1.66503249137976e-5	1.66466610745176e-5	1.66493724472227e-5	1.66490869165811e-5	1.66474456093986e-5	1.66480788571718e-5	1.66492264428239e-5	1.66490663805148e-5	1.66481938963075e-5	1.66478530706445e-5	1.66482734229492e-5	1.66488054382807e-5	1.66488834337844e-5	1.66485483072457e-5
flux1:	0.701263470828692	1.48533240972615e-5	1.4853375050929e-5	1.48534330352916e-5	1.48534256288394e-5	1.48533416795728e-5	1.48532590177731e-5	1.48532770683234e-5	1.48534076319601e-5	1.48535353157943e-5	1.48535113103752e-5	1.485331448029e-5	1.48531180844222e-5	1.48531532302563e-5	1.4853454228879e-5	1.48537429009084e-5	1.48536527742465e-5	1.4853167365105e-5	1.48528016265159e-5	1.48531240414524e-5	1.48539095260403e-5	1.48540434104377e-5	1.48530111834328e-5	1.48524482022894e-5	1.48539088131544e-5	1.48541529870968e-5	1.48517497420125e-5	1.48550312218393e-5	1.48516097006341e-5	1.48563477360648e-5	1.48526345800898e-5	1.48507869534352e-5	1.48526345800898e-5	1.48563477360648e-5	1.48516097006341e-5	1.48550312218393e-5	1.48517497420125e-5	1.48541529870969e-5	1.48539088131544e-5	1.48524482022893e-5	1.48530111834328e-5	1.48540434104378e-5	1.48539095260402e-5	1.48531240414524e-5	1.48528016265159e-5	1.48531673651049e-5	1.48536527742465e-5	1.48537429009083e-5	1.4853454228879e-5
flux1:	0.701525919732445	1.3240097772961e-5	1.32401360935506e-5	1.32401728770033e-5	1.32401559233745e-5	1.32400841524857e-5	1.32400246948623e-5	1.32400543180935e-5	1.32401718527687e-5	1.32402730557728e-5	1.32402359192338e-5	1.32400554726702e-5	1.32398909761255e-5	1.32399392589305e-5	1.32402153895084e-5	1.32404638943883e-5	1.32403664590965e-5	1.32399252195519e-5	1.32396074388516e-5	1.32399100594111e-5	1.32406153066237e-5	1.32407264255179e-5	1.32397997022604e-5	1.32393008262591e-5	1.32406000725525e-5	1.32408079811817e-5	1.32386787634652e-5	1.32416141078243e-5	1.32385585744266e-5	1.3242780603214e-5	1.32394619443169e-5	1.32378099109265e-5	1.32394619443169e-5	1.32427806032141e-5	1.32385585744266e-5	1.32416141078243e-5	1.32386787634652e-5	1.32408079811817e-5	1.32406000725524e-5	1.3239300826259e-5	1.32397997022603e-5	1.32407264255179e-5	1.32406153066237e-5	1.32399100594111e-5	1.32396074388516e-5	1.32399252195519e-5	1.32403664590964e-5	1.32404638943883e-5	1.32402153895083e-5
flux1:	0.701788368636199	1.1791667681472e-5	1.17916961927371e-5	1.17917165443784e-5	1.17916925607122e-5	1.17916308774826e-5	1.17915896368501e-5	1.17916273978466e-5	1.1791733270461e-5	1.17918130912591e-5	1.1791766965139e-5	1.17916020296006e-5	1.17914641888447e-5	1.17915211298997e-5	1.17917733953406e-5	1.17919873300046e-5	1.17918865516568e-5	1.17914869481325e-5	1.17912111528543e-5	1.17914930824668e-5	1.17921244945812e-5	1.17922158974173e-5	1.17913855505673e-5	1.1790945076915e-5	1.17921003453808e-5	1.1792276478484e-5	1.17903907023867e-5	1.17930130402323e-5	1.17902866945127e-5	1.17940464759101e-5	1.17910842111563e-5	1.17896089100486e-5	1.17910842111563e-5	1.17940464759101e-5	1.17902866945127e-5	1.17930130402323e-5	1.17903907023867e-5	1.1792276478484e-5	1.17921003453808e-5	1.1790945076915e-5	1.17913855505673e-5	1.17922158974173e-5	1.17921244945812e-5	1.17914930824668e-5	1.17912111528543e-5	1.17914869481325e-5	1.17918865516567e-5	1.17919873300046e-5	1.17917733953406e-5
flux1:	0.702050817539952	1.04924223960923e-5	1.04924435159059e-5	1.04924514004192e-5	1.0492422387376e-5	1.04923689299071e-5	1.04923417135106e-5	1.04923848524567e-5	1.04924803814079e-5	1.04925431695988e-5	1.04924914075031e-5	1.04923410074433e-5	1.04922252700208e-5	1.04922872293765e-5	1.04925168074198e-5	1.04927011165876e-5	1.04926001787596e-5	1.04922396042266e-5	1.04920004561124e-5	1.04922612425106e-5	1.04928248940113e-5	1.04928993059982e-5	1.04921568683745e-5	1.04917694886358e-5	1.0492796379626e-5	1.04929447047566e-5	1.04912750052329e-5	1.04936146308772e-5	1.04911841070531e-5	1.04945301614768e-5	1.0491889502389e-5	1.04905737108313e-5	1.0491889502389e-5	1.04945301614768e-5	1.04911841070531e-5	1.04936146308772e-5	1.04912750052329e-5	1.04929447047565e-5	1.0492796379626e-5	1.04917694886358e-5	1.04921568683745e-5	1.04928993059982e-5	1.04928248940113e-5	1.04922612425105e-5	1.04920004561123e-5	1.04922396042266e-5	1.04926001787596e-5	1.04927011165876e-5	1.04925168074197e-5
flux1:	0.702313266443705	9.32809122495089e-6	9.32810697399271e-6	9.32810563387333e-6	9.32807316063664e-6	9.3280263101859e-6	9.32800965094406e-6	9.3280559917535e-6	9.32814241412909e-6	9.32819182549394e-6	9.32813708589869e-6	9.32800018731586e-6	9.32790264698229e-6	9.32796673361497e-6	9.32817493086428e-6	9.32833394871921e-6	9.32823533321039e-6	9.32791113632054e-6	9.32770388475134e-6	9.32794347170191e-6	9.32844512853926e-6	9.32850498186152e-6	9.32784259027553e-6	9.32750334420166e-6	9.32841582653118e-6	9.32853985721868e-6	9.32706180726965e-6	9.329146412606e-6	9.3269814898351e-6	9.3299575421713e-6	9.32760673457516e-6	9.32643473122432e-6	9.32760673457514e-6	9.32995754217132e-6	9.32698148983507e-6	9.329146412606e-6	9.32706180726966e-6	9.32853985721869e-6	9.32841582653119e-6	9.32750334420163e-6	9.32784259027551e-6	9.32850498186156e-6	9.32844512853926e-6	9.32794347170191e-6	9.32770388475133e-6	9.32791113632057e-6	9.3282353332104e-6	9.32833394871923e-6	9.32817493086423e-6
flux1:	0.702575715347458	8.28564407244611e-6	8.28565609464715e-6	8.285648136449e-6	8.28561341926632e-6	8.28557180353959e-6	8.28556288486793e-6	8.28561074672618e-6	8.28568919443391e-6	8.28572825326889e-6	8.28567259231578e-6	8.28554814149523e-6	8.28546548734322e-6	8.28552946749009e-6	8.28571767548094e-6	8.28585517031938e-6	8.28576073989368e-6	8.28547025680943e-6	8.28529069396731e-6	8.28550936953567e-6	8.28595449899681e-6	8.28600195857324e-6	8.28541230725993e-6	8.28511655083992e-6	8.28592711091079e-6	8.28602996485855e-6	8.28472180574981e-6	8.28657668832153e-6	8.28465002140484e-6	8.28729541879786e-6	8.2852054923008e-6	8.28416293434273e-6	8.28520549230079e-6	8.2872954187979e-6	8.28465002140484e-6	8.28657668832152e-6	8.28472180574979e-6	8.28602996485855e-6	8.28592711091078e-6	8.28511655083991e-6	8.28541230725993e-6	8.28600195857326e-6	8.28595449899678e-6	8.28550936953567e-6	8.2852906939673e-6	8.28547025680944e-6	8.28576073989366e-6	8.28585517031937e-6	8.28571767548091e-6
flux1:	0.702838164251212	7.3531972050642e-6	7.35320679721261e-6	7.35319427813902e-6	7.35315825063955e-6	7.35312073753034e-6	7.35311731514646e-6	7.35316542947359e-6	7.35323691396732e-6	7.35326807977789e-6	7.35321304118466e-6	7.35309999685517e-6	7.35302945828284e-6	7.35309166480843e-6	7.35326131975734e-6	7.35338054087943e-6	7.35329162205003e-6	7.35303220858187e-6	7.35287662583558e-6	7.35307496909416e-6	7.35346874334361e-6	7.35350572876938e-6	7.35298203080016e-6	7.35272541502985e-6	7.35344519866668e-6	7.35352964710479e-6	7.35237203289046e-6	7.35402028337503e-6	7.35230715287612e-6	7.35465725667914e-6	7.3528017996105e-6	7.35187561196718e-6	7.3528017996105e-6	7.35465725667915e-6	7.3523071528761e-6	7.35402028337501e-6	7.35237203289044e-6	7.35352964710477e-6	7.35344519866668e-6	7.35272541502983e-6	7.35298203080015e-6	7.35350572876939e-6	7.3534687433436e-6	7.35307496909415e-6	7.35287662583557e-6	7.35303220858188e-6	7.35329162205003e-6	7.35338054087943e-6	7.35326131975734e-6
flux1:	0.703100613154965	6.5199247372927e-6	6.51993288516804e-6	6.51991739696971e-6	6.51988077126026e-6	6.51984645478244e-6	6.51984677847178e-6	6.51989421309521e-6	6.51995961795002e-6	6.51998485395165e-6	6.5199315537795e-6	6.51982891244733e-6	6.51976820179683e-6	6.51982744696612e-6	6.51997999431724e-6	6.52008372028558e-6	6.52000118399041e-6	6.51977024617735e-6	6.51963539146389e-6	6.51981421937075e-6	6.52016151522353e-6	6.52018972015257e-6	6.51972567528572e-6	6.5195041326226e-6	6.52014307846667e-6	6.52021158781047e-6	6.5191873452722e-6	6.52065001749609e-6	6.51912809848367e-6	6.52121465029554e-6	6.51956960641731e-6	6.51874788132329e-6	6.51956960641731e-6	6.52121465029557e-6	6.51912809848367e-6	6.52065001749609e-6	6.51918734527219e-6	6.52021158781046e-6	6.52014307846666e-6	6.51950413262258e-6	6.5197256752857e-6	6.52018972015258e-6	6.52016151522354e-6	6.51981421937072e-6	6.5196353914639e-6	6.51977024617734e-6	6.52000118399043e-6	6.52008372028557e-6	6.51997999431725e-6
flux1:	0.703363062058718	5.77597564044125e-6	5.77598305895263e-6	5.77596580676206e-6	5.77592912495488e-6	5.77589730522859e-6	5.77590004306266e-6	5.77594613473243e-6	5.77600621503295e-6	5.77602705619741e-6	5.77597626081773e-6	5.77588307544743e-6	5.77583033004082e-6	5.77588582357219e-6	5.77602268799119e-6	5.77611327531214e-6	5.77603761370072e-6	5.77583263545488e-6	5.77571567164747e-6	5.77587598759359e-6	5.77618138459554e-6	5.77620229448017e-6	5.77579206202635e-6	5.77560179797688e-6	5.77616876165977e-6	5.77622352858262e-6	5.77531743335753e-6	5.77661369950943e-6	5.77526284805394e-6	5.77711431000876e-6	5.77565779379052e-6	5.77492969926296e-6	5.77565779379053e-6	5.77711431000879e-6	5.77526284805391e-6	5.77661369950942e-6	5.77531743335752e-6	5.77622352858262e-6	5.77616876165976e-6	5.77560179797688e-6	5.77579206202634e-6	5.77620229448019e-6	5.77618138459555e-6	5.77587598759359e-6	5.77571567164745e-6	5.77583263545487e-6	5.7760376137007e-6	5.77611327531213e-6	5.77602268799118e-6
flux1:	0.703625510962471	5.11239606708623e-6	5.11240324211456e-6	5.11238511650244e-6	5.11234879286364e-6	5.11231895200582e-6	5.11232311898859e-6	5.11236741478687e-6	5.11242280212013e-6	5.11244042085495e-6	5.11239261701767e-6	5.11230800954072e-6	5.11226173466645e-6	5.1123130084499e-6	5.11243556951364e-6	5.11251500080215e-6	5.11244639873265e-6	5.1122649656175e-6	5.11216343002285e-6	5.11230637529031e-6	5.1125741537143e-6	5.11258906253208e-6	5.1122272379631e-6	5.11206472571426e-6	5.11256759437378e-6	5.11261057533318e-6	5.11180914467508e-6	5.11295643795722e-6	5.1117584944519e-6	5.11340036416727e-6	5.11211249189181e-6	5.11146818783497e-6	5.11211249189182e-6	5.11340036416727e-6	5.1117584944519e-6	5.11295643795721e-6	5.1118091446751e-6	5.11261057533319e-6	5.11256759437379e-6	5.11206472571424e-6	5.11222723796307e-6	5.11258906253208e-6	5.11257415371429e-6	5.11230637529029e-6	5.11216343002284e-6	5.11226496561749e-6	5.11244639873264e-6	5.11251500080213e-6	5.11243556951363e-6
flux1:	0.703887959866225	4.52105677627639e-6	4.52106400623021e-6	4.52104564737826e-6	4.52101000169616e-6	4.52098177735772e-6	4.52098666996183e-6	4.52102887767085e-6	4.52108008944155e-6	4.52109535736849e-6	4.52105081378007e-6	4.52097398213135e-6	4.52093299631375e-6	4.52097983671704e-6	4.5210894102216e-6	4.52115934096593e-6	4.52109774119265e-6	4.52093755979473e-6	4.52084932502419e-6	4.52097613412414e-6	4.52121027406539e-6	4.52122030042525e-6	4.52090189462726e-6	4.52076387107678e-6	4.52120966807061e-6	4.52124260424072e-6	4.5205339065474e-6	4.52154805310929e-6	4.52048666145125e-6	4.5219417622605e-6	4.52080449666542e-6	4.5202350575567e-6	4.52080449666541e-6	4.52194176226051e-6	4.52048666145125e-6	4.52154805310929e-6	4.52053390654741e-6	4.52124260424072e-6	4.52120966807059e-6	4.52076387107677e-6	4.52090189462728e-6	4.52122030042528e-6	4.52121027406539e-6	4.52097613412414e-6	4.52084932502419e-6	4.52093755979472e-6	4.52109774119265e-6	4.52115934096592e-6	4.52108941022158e-6
flux1:	0.704150408769978	3.99458543940217e-6	3.99459287485377e-6	3.99457472828579e-6	3.99454001135004e-6	3.99451316946e-6	3.99451830702408e-6	3.99455825412508e-6	3.99460570592497e-6	3.99461925060811e-6	3.99457807085559e-6	3.99450829137582e-6	3.99447167501081e-6	3.99451406327724e-6	3.99461188783514e-6	3.99467369098066e-6	3.9946188523702e-6	3.99447776505554e-6	3.99440100156066e-6	3.99451296215533e-6	3.99471714452486e-6	3.99472324736226e-6	3.99444366761414e-6	3.99432712955652e-6	3.99472210947811e-6	3.99474654794043e-6	3.99412002889544e-6	3.99501537053951e-6	3.99407581218591e-6	3.99536455947877e-6	3.99436156604666e-6	3.99385890933365e-6	3.99436156604665e-6	3.99536455947878e-6	3.99407581218589e-6	3.9950153705395e-6	3.99412002889542e-6	3.99474654794045e-6	3.99472210947811e-6	3.99432712955652e-6	3.99444366761412e-6	3.99472324736227e-6	3.99471714452488e-6	3.99451296215534e-6	3.99440100156065e-6	3.99447776505554e-6	3.99461885237018e-6	3.99467369098066e-6	3.99461188783513e-6
flux1:	0.704412857673731	3.52630360345079e-6	3.52631128359867e-6	3.5262936473759e-6	3.52626005963771e-6	3.52623446767915e-6	3.52623954119562e-6	3.52627714187912e-6	3.5263211617201e-6	3.52633341756532e-6	3.52629558458085e-6	3.52623221068385e-6	3.52619925886184e-6	3.52623731973964e-6	3.52632454815765e-6	3.5263793558586e-6	3.52633090429853e-6	3.5262068994125e-6	3.52614003998711e-6	3.52623845784107e-6	3.52641606773166e-6	3.5264190616592e-6	3.52617409360278e-6	3.52607629318762e-6	3.5264260274864e-6	3.52644333942505e-6	3.52588966435399e-6	3.52667917318963e-6	3.52584821510645e-6	3.52698885976894e-6	3.52610537313753e-6	3.52566219264159e-6	3.52610537313753e-6	3.52698885976896e-6	3.52584821510645e-6	3.52667917318962e-6	3.52588966435397e-6	3.52644333942506e-6	3.5264260274864e-6	3.52607629318761e-6	3.52617409360278e-6	3.52641906165921e-6	3.52641606773165e-6	3.52623845784108e-6	3.52614003998711e-6	3.52620689941248e-6	3.52633090429853e-6	3.52637935585861e-6	3.52632454815764e-6
flux1:	0.704675306577484	3.11016808705452e-6	3.11017597213321e-6	3.11015903579646e-6	3.11012674036312e-6	3.11010234224467e-6	3.11010717068231e-6	3.11014240004836e-6	3.11018324340099e-6	3.11019449628813e-6	3.1101599088233e-6	3.11010236682834e-6	3.11007254690722e-6	3.11010650534733e-6	3.1101842001588e-6	3.11023294219553e-6	3.11019041414653e-6	3.11008163192066e-6	3.11002333844705e-6	3.11010950762251e-6	3.1102636402469e-6	3.11026421053294e-6	3.11005000057555e-6	3.10996843946308e-6	3.11027789312692e-6	3.11028928966318e-6	3.1098002014942e-6	3.11049558745164e-6	3.10976134298424e-6	3.11077019306723e-6	3.10999289234598e-6	3.10960259610952e-6	3.10999289234598e-6	3.11077019306724e-6	3.10976134298424e-6	3.11049558745164e-6	3.1098002014942e-6	3.11028928966319e-6	3.11027789312691e-6	3.10996843946307e-6	3.11005000057556e-6	3.11026421053294e-6	3.11026364024692e-6	3.1101095076225e-6	3.11002333844703e-6	3.11008163192065e-6	3.11019041414651e-6	3.11023294219553e-6	3.11018420015879e-6
flux1:	0.704937755481238	2.74071658508649e-6	2.74072458419632e-6	2.74070846002367e-6	2.74067759114271e-6	2.7406543844603e-6	2.7406588784461e-6	2.74069175295493e-6	2.74072961769498e-6	2.7407400432084e-6	2.74070854498642e-6	2.74065632796922e-6	2.74062924221706e-6	2.74065938773399e-6	2.7407285202027e-6	2.74077195871428e-6	2.74073483759483e-6	2.74063957217348e-6	2.74058870484424e-6	2.74066388314862e-6	2.74079735233427e-6	2.74079606941875e-6	2.74060910717068e-6	2.74054152907095e-6	2.7408151289365e-6	2.74082167513175e-6	2.74038986717987e-6	2.74100167907449e-6	2.74035348079665e-6	2.74124510264692e-6	2.74056199469317e-6	2.74021864682887e-6	2.74056199469316e-6	2.74124510264693e-6	2.74035348079665e-6	2.74100167907449e-6	2.74038986717987e-6	2.74082167513175e-6	2.7408151289365e-6	2.74054152907094e-6	2.74060910717068e-6	2.74079606941876e-6	2.74079735233428e-6	2.74066388314862e-6	2.74058870484423e-6	2.74063957217346e-6	2.74073483759483e-6	2.74077195871428e-6	2.74072852020268e-6
flux1:	0.705200204384991	2.41301725934136e-6	2.41302525348265e-6	2.41301000083128e-6	2.4129806689586e-6	2.41295868517977e-6	2.41296281761661e-6	2.41299338080293e-6	2.41302842134835e-6	2.41303811672349e-6	2.41300951907036e-6	2.41296217950012e-6	2.41293753290973e-6	2.41296419102116e-6	2.41302564291973e-6	2.41306440325333e-6	2.41303214903905e-6	2.41294884713306e-6	2.41290443632013e-6	2.41296982584275e-6	2.41308517490084e-6	2.41308250832551e-6	2.41291960882048e-6	2.41286399031097e-6	2.41310568564262e-6	2.41310831309582e-6	2.41272731576205e-6	2.41326503642001e-6	2.41269332005503e-6	2.41348072021607e-6	2.41288103014475e-6	2.41257929634344e-6	2.41288103014476e-6	2.41348072021607e-6	2.41269332005503e-6	2.41326503642e-6	2.41272731576204e-6	2.41310831309583e-6	2.41310568564261e-6	2.41286399031097e-6	2.41291960882047e-6	2.41308250832553e-6	2.41308517490084e-6	2.41296982584275e-6	2.41290443632012e-6	2.41294884713306e-6	2.41303214903905e-6	2.41306440325333e-6	2.41302564291973e-6
flux1:	0.705462653288744	2.12262209590178e-6	2.12262995626165e-6	2.122615599882e-6	2.12258789432121e-6	2.12256718218548e-6	2.12257096519863e-6	2.12259927767509e-6	2.12263161777894e-6	2.12264062788652e-6	2.12261472670858e-6	2.12257186853475e-6	2.12254944172285e-6	2.12257295176064e-6	2.12262751925303e-6	2.12266211686964e-6	2.12263418943257e-6	2.12256144615944e-6	2.12252266703338e-6	2.12257939946934e-6	2.12267891413897e-6	2.12267524575985e-6	2.12253353133087e-6	2.12248807101037e-6	2.12270138702716e-6	2.12270090540054e-6	2.12236498578549e-6	2.12283712160362e-6	2.12233332015196e-6	2.12302810938503e-6	2.12250217776476e-6	2.12223727419962e-6	2.12250217776477e-6	2.12302810938504e-6	2.12233332015196e-6	2.1228371216036e-6	2.12236498578547e-6	2.12270090540055e-6	2.12270138702715e-6	2.12248807101037e-6	2.12253353133086e-6	2.12267524575985e-6	2.12267891413897e-6	2.12257939946934e-6	2.12252266703338e-6	2.12256144615942e-6	2.12263418943257e-6	2.12266211686963e-6	2.12262751925302e-6
flux1:	0.705725102192497	1.86552381392836e-6	1.86553141567948e-6	1.86551795894293e-6	1.86549194890615e-6	1.865472561124e-6	1.86547602861337e-6	1.86550216144305e-6	1.86553190528234e-6	1.86554024312531e-6	1.86551683111912e-6	1.86547810184954e-6	1.86545772880175e-6	1.865478427316e-6	1.86552682632508e-6	1.86555768982489e-6	1.86553356663854e-6	1.86547011912162e-6	1.86543626905399e-6	1.86548539541022e-6	1.86557111850285e-6	1.86556675486017e-6	1.86544363664502e-6	1.86540674280159e-6	1.86559482784407e-6	1.86559193556789e-6	1.86529600894516e-6	1.8657101741515e-6	1.86526662140879e-6	1.86587916220089e-6	1.86541834852831e-6	1.86518599395457e-6	1.86541834852832e-6	1.86587916220089e-6	1.86526662140879e-6	1.86571017415151e-6	1.86529600894514e-6	1.86559193556788e-6	1.86559482784407e-6	1.86540674280158e-6	1.86544363664503e-6	1.86556675486018e-6	1.86557111850285e-6	1.86548539541022e-6	1.86543626905399e-6	1.86547011912163e-6	1.86553356663853e-6	1.86555768982488e-6	1.86552682632507e-6
flux1:	0.705987551096251	1.63811611569342e-6	1.63812334771884e-6	1.63811078169418e-6	1.63808651648323e-6	1.638068499645e-6	1.63807169465479e-6	1.63809572526194e-6	1.63812296662322e-6	1.63813062892466e-6	1.63810950387955e-6	1.63807458707127e-6	1.63805613737482e-6	1.63807434632508e-6	1.63811721883841e-6	1.63814470927299e-6	1.63812389816723e-6	1.63806861745099e-6	1.63803909616679e-6	1.63808158037212e-6	1.63815532770206e-6	1.63815051144219e-6	1.63804367057375e-6	1.63801394762679e-6	1.63817961464558e-6	1.63817490898147e-6	1.63791446105225e-6	1.6382774568596e-6	1.63788729955867e-6	1.63842683847489e-6	1.63802343062389e-6	1.63781980151976e-6	1.63802343062389e-6	1.63842683847489e-6	1.63788729955868e-6	1.6382774568596e-6	1.63791446105224e-6	1.63817490898148e-6	1.63817961464558e-6	1.63801394762679e-6	1.63804367057375e-6	1.6381505114422e-6	1.63815532770205e-6	1.63808158037213e-6	1.63803909616679e-6	1.63806861745098e-6	1.63812389816723e-6	1.63814470927299e-6	1.63811721883841e-6
flux1:	0.706250000000004	1.4371570735295e-6	1.43716384459238e-6	1.43715215385776e-6	1.43712966270986e-6	1.43711305017767e-6	1.43711601628352e-6	1.43713802617949e-6	1.43716285567904e-6	1.43716983420123e-6	1.43715080419933e-6	1.43711941266365e-6	1.4371027777857e-6	1.43711879672349e-6	1.43715671757249e-6	1.43718114429281e-6	1.43716319196651e-6	1.4371150737664e-6	1.43708936615415e-6	1.43712608205371e-6	1.43718945923033e-6	1.43718437950139e-6	1.43709174809729e-6	1.43706798212124e-6	1.43721374514271e-6	1.43720773172581e-6	1.43697875058068e-6	1.43729663937624e-6	1.43695375723775e-6	1.43742854344664e-6	1.4370756728639e-6	1.43689736149183e-6	1.43707567286391e-6	1.43742854344666e-6	1.43695375723775e-6	1.43729663937623e-6	1.43697875058067e-6	1.4372077317258e-6	1.43721374514271e-6	1.43706798212123e-6	1.43709174809729e-6	1.43718437950139e-6	1.43718945923033e-6	1.43712608205371e-6	1.43708936615415e-6	1.4371150737664e-6	1.43716319196651e-6	1.43718114429281e-6	1.43715671757248e-6
[truncated: 13 more columns]
