# Supplementary material for: Spatial Resolution and Refractive Index Contrast of Resonant Photonic Crystal Surfaces for Biosensing
Source: IEEE Photonics J. Author manuscript; Available in PMC 2015 Sep 7. (PMC4561521; doi:10.1109/JPHOT.2015.2435699)
Supplement: fig6_data [file NIHMS64775-supplement-fig6_data.gz › Volumes/graham/MacBook_backup/PhD_folder_2015_06_02/paper_improvements/IEEE_J_Photonics/final_files/data_files/fig6/meep_data/0/ref.out]

-----------
Initializing structure...
Working in 2D dimensions.
Computational cell is 150 x 10 x 0 with resolution 25
     block, center = (0,-2.56637,0)
          size (150,4.86726,1e+20)
          axes (1,0,0), (0,1,0), (0,0,1)
          dielectric constant epsilon diagonal = (2.0736,2.0736,2.0736)
     block, center = (0,2.43363,0)
          size (150,5.13274,1e+20)
          axes (1,0,0), (0,1,0), (0,0,1)
          dielectric constant epsilon diagonal = (1.4884,1.4884,1.4884)
     block, center = (-37.5,0.309735,0)
          size (75,0.884956,1e+20)
          axes (1,0,0), (0,1,0), (0,0,1)
          dielectric constant epsilon diagonal = (1.4884,1.4884,1.4884)
     block, center = (74.5,0,0)
          size (0.65,0.265487,1e+20)
          axes (1,0,0), (0,1,0), (0,0,1)
          dielectric constant epsilon diagonal = (1.4884,1.4884,1.4884)
     block, center = (73.5,0,0)
          size (0.65,0.265487,1e+20)
          axes (1,0,0), (0,1,0), (0,0,1)
          dielectric constant epsilon diagonal = (1.4884,1.4884,1.4884)
     block, center = (72.5,0,0)
          size (0.65,0.265487,1e+20)
          axes (1,0,0), (0,1,0), (0,0,1)
          dielectric constant epsilon diagonal = (1.4884,1.4884,1.4884)
     block, center = (71.5,0,0)
          size (0.65,0.265487,1e+20)
          axes (1,0,0), (0,1,0), (0,0,1)
          dielectric constant epsilon diagonal = (1.4884,1.4884,1.4884)
     block, center = (70.5,0,0)
          size (0.65,0.265487,1e+20)
          axes (1,0,0), (0,1,0), (0,0,1)
          dielectric constant epsilon diagonal = (1.4884,1.4884,1.4884)
     block, center = (69.5,0,0)
          size (0.65,0.265487,1e+20)
          axes (1,0,0), (0,1,0), (0,0,1)
          dielectric constant epsilon diagonal = (1.4884,1.4884,1.4884)
     block, center = (68.5,0,0)
          size (0.65,0.265487,1e+20)
          axes (1,0,0), (0,1,0), (0,0,1)
          dielectric constant epsilon diagonal = (1.4884,1.4884,1.4884)
     block, center = (67.5,0,0)
          size (0.65,0.265487,1e+20)
          axes (1,0,0), (0,1,0), (0,0,1)
          dielectric constant epsilon diagonal = (1.4884,1.4884,1.4884)
     block, center = (66.5,0,0)
          size (0.65,0.265487,1e+20)
          axes (1,0,0), (0,1,0), (0,0,1)
          dielectric constant epsilon diagonal = (1.4884,1.4884,1.4884)
     block, center = (65.5,0,0)
          size (0.65,0.265487,1e+20)
          axes (1,0,0), (0,1,0), (0,0,1)
          dielectric constant epsilon diagonal = (1.4884,1.4884,1.4884)
     block, center = (64.5,0,0)
          size (0.65,0.265487,1e+20)
          axes (1,0,0), (0,1,0), (0,0,1)
          dielectric constant epsilon diagonal = (1.4884,1.4884,1.4884)
     block, center = (63.5,0,0)
          size (0.65,0.265487,1e+20)
          axes (1,0,0), (0,1,0), (0,0,1)
          dielectric constant epsilon diagonal = (1.4884,1.4884,1.4884)
     block, center = (62.5,0,0)
          size (0.65,0.265487,1e+20)
          axes (1,0,0), (0,1,0), (0,0,1)
          dielectric constant epsilon diagonal = (1.4884,1.4884,1.4884)
     block, center = (61.5,0,0)
          size (0.65,0.265487,1e+20)
          axes (1,0,0), (0,1,0), (0,0,1)
          dielectric constant epsilon diagonal = (1.4884,1.4884,1.4884)
     block, center = (60.5,0,0)
          size (0.65,0.265487,1e+20)
          axes (1,0,0), (0,1,0), (0,0,1)
          dielectric constant epsilon diagonal = (1.4884,1.4884,1.4884)
     block, center = (59.5,0,0)
          size (0.65,0.265487,1e+20)
          axes (1,0,0), (0,1,0), (0,0,1)
          dielectric constant epsilon diagonal = (1.4884,1.4884,1.4884)
     block, center = (58.5,0,0)
          size (0.65,0.265487,1e+20)
          axes (1,0,0), (0,1,0), (0,0,1)
          dielectric constant epsilon diagonal = (1.4884,1.4884,1.4884)
     block, center = (57.5,0,0)
          size (0.65,0.265487,1e+20)
          axes (1,0,0), (0,1,0), (0,0,1)
          dielectric constant epsilon diagonal = (1.4884,1.4884,1.4884)
     block, center = (56.5,0,0)
          size (0.65,0.265487,1e+20)
          axes (1,0,0), (0,1,0), (0,0,1)
          dielectric constant epsilon diagonal = (1.4884,1.4884,1.4884)
     block, center = (55.5,0,0)
          size (0.65,0.265487,1e+20)
          axes (1,0,0), (0,1,0), (0,0,1)
          dielectric constant epsilon diagonal = (1.4884,1.4884,1.4884)
     block, center = (54.5,0,0)
          size (0.65,0.265487,1e+20)
          axes (1,0,0), (0,1,0), (0,0,1)
          dielectric constant epsilon diagonal = (1.4884,1.4884,1.4884)
     block, center = (53.5,0,0)
          size (0.65,0.265487,1e+20)
          axes (1,0,0), (0,1,0), (0,0,1)
          dielectric constant epsilon diagonal = (1.4884,1.4884,1.4884)
     block, center = (52.5,0,0)
          size (0.65,0.265487,1e+20)
          axes (1,0,0), (0,1,0), (0,0,1)
          dielectric constant epsilon diagonal = (1.4884,1.4884,1.4884)
     block, center = (51.5,0,0)
          size (0.65,0.265487,1e+20)
          axes (1,0,0), (0,1,0), (0,0,1)
          dielectric constant epsilon diagonal = (1.4884,1.4884,1.4884)
     block, center = (50.5,0,0)
          size (0.65,0.265487,1e+20)
          axes (1,0,0), (0,1,0), (0,0,1)
          dielectric constant epsilon diagonal = (1.4884,1.4884,1.4884)
     block, center = (49.5,0,0)
          size (0.65,0.265487,1e+20)
          axes (1,0,0), (0,1,0), (0,0,1)
          dielectric constant epsilon diagonal = (1.4884,1.4884,1.4884)
     block, center = (48.5,0,0)
          size (0.65,0.265487,1e+20)
          axes (1,0,0), (0,1,0), (0,0,1)
          dielectric constant epsilon diagonal = (1.4884,1.4884,1.4884)
     block, center = (47.5,0,0)
          size (0.65,0.265487,1e+20)
          axes (1,0,0), (0,1,0), (0,0,1)
          dielectric constant epsilon diagonal = (1.4884,1.4884,1.4884)
     block, center = (46.5,0,0)
          size (0.65,0.265487,1e+20)
          axes (1,0,0), (0,1,0), (0,0,1)
          dielectric constant epsilon diagonal = (1.4884,1.4884,1.4884)
     block, center = (45.5,0,0)
          size (0.65,0.265487,1e+20)
          axes (1,0,0), (0,1,0), (0,0,1)
          dielectric constant epsilon diagonal = (1.4884,1.4884,1.4884)
     block, center = (44.5,0,0)
          size (0.65,0.265487,1e+20)
          axes (1,0,0), (0,1,0), (0,0,1)
          dielectric constant epsilon diagonal = (1.4884,1.4884,1.4884)
     block, center = (43.5,0,0)
          size (0.65,0.265487,1e+20)
          axes (1,0,0), (0,1,0), (0,0,1)
          dielectric constant epsilon diagonal = (1.4884,1.4884,1.4884)
     block, center = (42.5,0,0)
          size (0.65,0.265487,1e+20)
          axes (1,0,0), (0,1,0), (0,0,1)
          dielectric constant epsilon diagonal = (1.4884,1.4884,1.4884)
     block, center = (41.5,0,0)
          size (0.65,0.265487,1e+20)
          axes (1,0,0), (0,1,0), (0,0,1)
          dielectric constant epsilon diagonal = (1.4884,1.4884,1.4884)
     block, center = (40.5,0,0)
          size (0.65,0.265487,1e+20)
          axes (1,0,0), (0,1,0), (0,0,1)
          dielectric constant epsilon diagonal = (1.4884,1.4884,1.4884)
     block, center = (39.5,0,0)
          size (0.65,0.265487,1e+20)
          axes (1,0,0), (0,1,0), (0,0,1)
          dielectric constant epsilon diagonal = (1.4884,1.4884,1.4884)
     block, center = (38.5,0,0)
          size (0.65,0.265487,1e+20)
          axes (1,0,0), (0,1,0), (0,0,1)
          dielectric constant epsilon diagonal = (1.4884,1.4884,1.4884)
     block, center = (37.5,0,0)
          size (0.65,0.265487,1e+20)
          axes (1,0,0), (0,1,0), (0,0,1)
          dielectric constant epsilon diagonal = (1.4884,1.4884,1.4884)
     block, center = (36.5,0,0)
          size (0.65,0.265487,1e+20)
          axes (1,0,0), (0,1,0), (0,0,1)
          dielectric constant epsilon diagonal = (1.4884,1.4884,1.4884)
     block, center = (35.5,0,0)
          size (0.65,0.265487,1e+20)
          axes (1,0,0), (0,1,0), (0,0,1)
          dielectric constant epsilon diagonal = (1.4884,1.4884,1.4884)
     block, center = (34.5,0,0)
          size (0.65,0.265487,1e+20)
          axes (1,0,0), (0,1,0), (0,0,1)
          dielectric constant epsilon diagonal = (1.4884,1.4884,1.4884)
     block, center = (33.5,0,0)
          size (0.65,0.265487,1e+20)
          axes (1,0,0), (0,1,0), (0,0,1)
          dielectric constant epsilon diagonal = (1.4884,1.4884,1.4884)
     block, center = (32.5,0,0)
          size (0.65,0.265487,1e+20)
          axes (1,0,0), (0,1,0), (0,0,1)
          dielectric constant epsilon diagonal = (1.4884,1.4884,1.4884)
     block, center = (31.5,0,0)
          size (0.65,0.265487,1e+20)
          axes (1,0,0), (0,1,0), (0,0,1)
          dielectric constant epsilon diagonal = (1.4884,1.4884,1.4884)
     block, center = (30.5,0,0)
          size (0.65,0.265487,1e+20)
          axes (1,0,0), (0,1,0), (0,0,1)
          dielectric constant epsilon diagonal = (1.4884,1.4884,1.4884)
     block, center = (29.5,0,0)
          size (0.65,0.265487,1e+20)
          axes (1,0,0), (0,1,0), (0,0,1)
          dielectric constant epsilon diagonal = (1.4884,1.4884,1.4884)
     block, center = (28.5,0,0)
          size (0.65,0.265487,1e+20)
          axes (1,0,0), (0,1,0), (0,0,1)
          dielectric constant epsilon diagonal = (1.4884,1.4884,1.4884)
     block, center = (27.5,0,0)
          size (0.65,0.265487,1e+20)
          axes (1,0,0), (0,1,0), (0,0,1)
          dielectric constant epsilon diagonal = (1.4884,1.4884,1.4884)
     block, center = (26.5,0,0)
          size (0.65,0.265487,1e+20)
          axes (1,0,0), (0,1,0), (0,0,1)
          dielectric constant epsilon diagonal = (1.4884,1.4884,1.4884)
     block, center = (25.5,0,0)
          size (0.65,0.265487,1e+20)
          axes (1,0,0), (0,1,0), (0,0,1)
          dielectric constant epsilon diagonal = (1.4884,1.4884,1.4884)
     block, center = (24.5,0,0)
          size (0.65,0.265487,1e+20)
          axes (1,0,0), (0,1,0), (0,0,1)
          dielectric constant epsilon diagonal = (1.4884,1.4884,1.4884)
     block, center = (23.5,0,0)
          size (0.65,0.265487,1e+20)
          axes (1,0,0), (0,1,0), (0,0,1)
          dielectric constant epsilon diagonal = (1.4884,1.4884,1.4884)
     block, center = (22.5,0,0)
          size (0.65,0.265487,1e+20)
          axes (1,0,0), (0,1,0), (0,0,1)
          dielectric constant epsilon diagonal = (1.4884,1.4884,1.4884)
     block, center = (21.5,0,0)
          size (0.65,0.265487,1e+20)
          axes (1,0,0), (0,1,0), (0,0,1)
          dielectric constant epsilon diagonal = (1.4884,1.4884,1.4884)
     block, center = (20.5,0,0)
          size (0.65,0.265487,1e+20)
          axes (1,0,0), (0,1,0), (0,0,1)
          dielectric constant epsilon diagonal = (1.4884,1.4884,1.4884)
     block, center = (19.5,0,0)
          size (0.65,0.265487,1e+20)
          axes (1,0,0), (0,1,0), (0,0,1)
          dielectric constant epsilon diagonal = (1.4884,1.4884,1.4884)
     block, center = (18.5,0,0)
          size (0.65,0.265487,1e+20)
          axes (1,0,0), (0,1,0), (0,0,1)
          dielectric constant epsilon diagonal = (1.4884,1.4884,1.4884)
     block, center = (17.5,0,0)
          size (0.65,0.265487,1e+20)
          axes (1,0,0), (0,1,0), (0,0,1)
          dielectric constant epsilon diagonal = (1.4884,1.4884,1.4884)
     block, center = (16.5,0,0)
          size (0.65,0.265487,1e+20)
          axes (1,0,0), (0,1,0), (0,0,1)
          dielectric constant epsilon diagonal = (1.4884,1.4884,1.4884)
     block, center = (15.5,0,0)
          size (0.65,0.265487,1e+20)
          axes (1,0,0), (0,1,0), (0,0,1)
          dielectric constant epsilon diagonal = (1.4884,1.4884,1.4884)
     block, center = (14.5,0,0)
          size (0.65,0.265487,1e+20)
          axes (1,0,0), (0,1,0), (0,0,1)
          dielectric constant epsilon diagonal = (1.4884,1.4884,1.4884)
     block, center = (13.5,0,0)
          size (0.65,0.265487,1e+20)
          axes (1,0,0), (0,1,0), (0,0,1)
          dielectric constant epsilon diagonal = (1.4884,1.4884,1.4884)
     block, center = (12.5,0,0)
          size (0.65,0.265487,1e+20)
          axes (1,0,0), (0,1,0), (0,0,1)
          dielectric constant epsilon diagonal = (1.4884,1.4884,1.4884)
     block, center = (11.5,0,0)
          size (0.65,0.265487,1e+20)
          axes (1,0,0), (0,1,0), (0,0,1)
          dielectric constant epsilon diagonal = (1.4884,1.4884,1.4884)
     block, center = (10.5,0,0)
          size (0.65,0.265487,1e+20)
          axes (1,0,0), (0,1,0), (0,0,1)
          dielectric constant epsilon diagonal = (1.4884,1.4884,1.4884)
     block, center = (9.5,0,0)
          size (0.65,0.265487,1e+20)
          axes (1,0,0), (0,1,0), (0,0,1)
          dielectric constant epsilon diagonal = (1.4884,1.4884,1.4884)
     block, center = (8.5,0,0)
          size (0.65,0.265487,1e+20)
          axes (1,0,0), (0,1,0), (0,0,1)
          dielectric constant epsilon diagonal = (1.4884,1.4884,1.4884)
     block, center = (7.5,0,0)
          size (0.65,0.265487,1e+20)
          axes (1,0,0), (0,1,0), (0,0,1)
          dielectric constant epsilon diagonal = (1.4884,1.4884,1.4884)
     block, center = (6.5,0,0)
          size (0.65,0.265487,1e+20)
          axes (1,0,0), (0,1,0), (0,0,1)
          dielectric constant epsilon diagonal = (1.4884,1.4884,1.4884)
     block, center = (5.5,0,0)
          size (0.65,0.265487,1e+20)
          axes (1,0,0), (0,1,0), (0,0,1)
          dielectric constant epsilon diagonal = (1.4884,1.4884,1.4884)
     block, center = (4.5,0,0)
          size (0.65,0.265487,1e+20)
          axes (1,0,0), (0,1,0), (0,0,1)
          dielectric constant epsilon diagonal = (1.4884,1.4884,1.4884)
     block, center = (3.5,0,0)
          size (0.65,0.265487,1e+20)
          axes (1,0,0), (0,1,0), (0,0,1)
          dielectric constant epsilon diagonal = (1.4884,1.4884,1.4884)
     block, center = (2.5,0,0)
          size (0.65,0.265487,1e+20)
          axes (1,0,0), (0,1,0), (0,0,1)
          dielectric constant epsilon diagonal = (1.4884,1.4884,1.4884)
     block, center = (1.5,0,0)
          size (0.65,0.265487,1e+20)
          axes (1,0,0), (0,1,0), (0,0,1)
          dielectric constant epsilon diagonal = (1.4884,1.4884,1.4884)
     block, center = (0.5,0,0)
          size (0.65,0.265487,1e+20)
          axes (1,0,0), (0,1,0), (0,0,1)
          dielectric constant epsilon diagonal = (1.4884,1.4884,1.4884)
     block, center = (-0.5,0,0)
          size (0.65,0.265487,1e+20)
          axes (1,0,0), (0,1,0), (0,0,1)
          dielectric constant epsilon diagonal = (1.4884,1.4884,1.4884)
     block, center = (-1.5,0,0)
          size (0.65,0.265487,1e+20)
          axes (1,0,0), (0,1,0), (0,0,1)
          dielectric constant epsilon diagonal = (1.4884,1.4884,1.4884)
     block, center = (-2.5,0,0)
          size (0.65,0.265487,1e+20)
          axes (1,0,0), (0,1,0), (0,0,1)
          dielectric constant epsilon diagonal = (1.4884,1.4884,1.4884)
     block, center = (-3.5,0,0)
          size (0.65,0.265487,1e+20)
          axes (1,0,0), (0,1,0), (0,0,1)
          dielectric constant epsilon diagonal = (1.4884,1.4884,1.4884)
     block, center = (-4.5,0,0)
          size (0.65,0.265487,1e+20)
          axes (1,0,0), (0,1,0), (0,0,1)
          dielectric constant epsilon diagonal = (1.4884,1.4884,1.4884)
     block, center = (-5.5,0,0)
          size (0.65,0.265487,1e+20)
          axes (1,0,0), (0,1,0), (0,0,1)
          dielectric constant epsilon diagonal = (1.4884,1.4884,1.4884)
     block, center = (-6.5,0,0)
          size (0.65,0.265487,1e+20)
          axes (1,0,0), (0,1,0), (0,0,1)
          dielectric constant epsilon diagonal = (1.4884,1.4884,1.4884)
     block, center = (-7.5,0,0)
          size (0.65,0.265487,1e+20)
          axes (1,0,0), (0,1,0), (0,0,1)
          dielectric constant epsilon diagonal = (1.4884,1.4884,1.4884)
     block, center = (-8.5,0,0)
          size (0.65,0.265487,1e+20)
          axes (1,0,0), (0,1,0), (0,0,1)
          dielectric constant epsilon diagonal = (1.4884,1.4884,1.4884)
     block, center = (-9.5,0,0)
          size (0.65,0.265487,1e+20)
          axes (1,0,0), (0,1,0), (0,0,1)
          dielectric constant epsilon diagonal = (1.4884,1.4884,1.4884)
     block, center = (-10.5,0,0)
          size (0.65,0.265487,1e+20)
          axes (1,0,0), (0,1,0), (0,0,1)
          dielectric constant epsilon diagonal = (1.4884,1.4884,1.4884)
     block, center = (-11.5,0,0)
          size (0.65,0.265487,1e+20)
          axes (1,0,0), (0,1,0), (0,0,1)
          dielectric constant epsilon diagonal = (1.4884,1.4884,1.4884)
     block, center = (-12.5,0,0)
          size (0.65,0.265487,1e+20)
          axes (1,0,0), (0,1,0), (0,0,1)
          dielectric constant epsilon diagonal = (1.4884,1.4884,1.4884)
     block, center = (-13.5,0,0)
          size (0.65,0.265487,1e+20)
          axes (1,0,0), (0,1,0), (0,0,1)
          dielectric constant epsilon diagonal = (1.4884,1.4884,1.4884)
     block, center = (-14.5,0,0)
          size (0.65,0.265487,1e+20)
          axes (1,0,0), (0,1,0), (0,0,1)
          dielectric constant epsilon diagonal = (1.4884,1.4884,1.4884)
     block, center = (-15.5,0,0)
          size (0.65,0.265487,1e+20)
          axes (1,0,0), (0,1,0), (0,0,1)
          dielectric constant epsilon diagonal = (1.4884,1.4884,1.4884)
     block, center = (-16.5,0,0)
          size (0.65,0.265487,1e+20)
          axes (1,0,0), (0,1,0), (0,0,1)
          dielectric constant epsilon diagonal = (1.4884,1.4884,1.4884)
     block, center = (-17.5,0,0)
          size (0.65,0.265487,1e+20)
          axes (1,0,0), (0,1,0), (0,0,1)
          dielectric constant epsilon diagonal = (1.4884,1.4884,1.4884)
     block, center = (-18.5,0,0)
          size (0.65,0.265487,1e+20)
          axes (1,0,0), (0,1,0), (0,0,1)
          dielectric constant epsilon diagonal = (1.4884,1.4884,1.4884)
     block, center = (-19.5,0,0)
          size (0.65,0.265487,1e+20)
          axes (1,0,0), (0,1,0), (0,0,1)
          dielectric constant epsilon diagonal = (1.4884,1.4884,1.4884)
     block, center = (-20.5,0,0)
          size (0.65,0.265487,1e+20)
          axes (1,0,0), (0,1,0), (0,0,1)
          dielectric constant epsilon diagonal = (1.4884,1.4884,1.4884)
     block, center = (-21.5,0,0)
          size (0.65,0.265487,1e+20)
          axes (1,0,0), (0,1,0), (0,0,1)
          dielectric constant epsilon diagonal = (1.4884,1.4884,1.4884)
     block, center = (-22.5,0,0)
          size (0.65,0.265487,1e+20)
          axes (1,0,0), (0,1,0), (0,0,1)
          dielectric constant epsilon diagonal = (1.4884,1.4884,1.4884)
     block, center = (-23.5,0,0)
          size (0.65,0.265487,1e+20)
          axes (1,0,0), (0,1,0), (0,0,1)
          dielectric constant epsilon diagonal = (1.4884,1.4884,1.4884)
     block, center = (-24.5,0,0)
          size (0.65,0.265487,1e+20)
          axes (1,0,0), (0,1,0), (0,0,1)
          dielectric constant epsilon diagonal = (1.4884,1.4884,1.4884)
     block, center = (-25.5,0,0)
          size (0.65,0.265487,1e+20)
          axes (1,0,0), (0,1,0), (0,0,1)
          dielectric constant epsilon diagonal = (1.4884,1.4884,1.4884)
     block, center = (-26.5,0,0)
          size (0.65,0.265487,1e+20)
          axes (1,0,0), (0,1,0), (0,0,1)
          dielectric constant epsilon diagonal = (1.4884,1.4884,1.4884)
     block, center = (-27.5,0,0)
          size (0.65,0.265487,1e+20)
          axes (1,0,0), (0,1,0), (0,0,1)
          dielectric constant epsilon diagonal = (1.4884,1.4884,1.4884)
     block, center = (-28.5,0,0)
          size (0.65,0.265487,1e+20)
          axes (1,0,0), (0,1,0), (0,0,1)
          dielectric constant epsilon diagonal = (1.4884,1.4884,1.4884)
     block, center = (-29.5,0,0)
          size (0.65,0.265487,1e+20)
          axes (1,0,0), (0,1,0), (0,0,1)
          dielectric constant epsilon diagonal = (1.4884,1.4884,1.4884)
     block, center = (-30.5,0,0)
          size (0.65,0.265487,1e+20)
          axes (1,0,0), (0,1,0), (0,0,1)
          dielectric constant epsilon diagonal = (1.4884,1.4884,1.4884)
     block, center = (-31.5,0,0)
          size (0.65,0.265487,1e+20)
          axes (1,0,0), (0,1,0), (0,0,1)
          dielectric constant epsilon diagonal = (1.4884,1.4884,1.4884)
     block, center = (-32.5,0,0)
          size (0.65,0.265487,1e+20)
          axes (1,0,0), (0,1,0), (0,0,1)
          dielectric constant epsilon diagonal = (1.4884,1.4884,1.4884)
     block, center = (-33.5,0,0)
          size (0.65,0.265487,1e+20)
          axes (1,0,0), (0,1,0), (0,0,1)
          dielectric constant epsilon diagonal = (1.4884,1.4884,1.4884)
     block, center = (-34.5,0,0)
          size (0.65,0.265487,1e+20)
          axes (1,0,0), (0,1,0), (0,0,1)
          dielectric constant epsilon diagonal = (1.4884,1.4884,1.4884)
     block, center = (-35.5,0,0)
          size (0.65,0.265487,1e+20)
          axes (1,0,0), (0,1,0), (0,0,1)
          dielectric constant epsilon diagonal = (1.4884,1.4884,1.4884)
     block, center = (-36.5,0,0)
          size (0.65,0.265487,1e+20)
          axes (1,0,0), (0,1,0), (0,0,1)
          dielectric constant epsilon diagonal = (1.4884,1.4884,1.4884)
     block, center = (-37.5,0,0)
          size (0.65,0.265487,1e+20)
          axes (1,0,0), (0,1,0), (0,0,1)
          dielectric constant epsilon diagonal = (1.4884,1.4884,1.4884)
     block, center = (-38.5,0,0)
          size (0.65,0.265487,1e+20)
          axes (1,0,0), (0,1,0), (0,0,1)
          dielectric constant epsilon diagonal = (1.4884,1.4884,1.4884)
     block, center = (-39.5,0,0)
          size (0.65,0.265487,1e+20)
          axes (1,0,0), (0,1,0), (0,0,1)
          dielectric constant epsilon diagonal = (1.4884,1.4884,1.4884)
     block, center = (-40.5,0,0)
          size (0.65,0.265487,1e+20)
          axes (1,0,0), (0,1,0), (0,0,1)
          dielectric constant epsilon diagonal = (1.4884,1.4884,1.4884)
     block, center = (-41.5,0,0)
          size (0.65,0.265487,1e+20)
          axes (1,0,0), (0,1,0), (0,0,1)
          dielectric constant epsilon diagonal = (1.4884,1.4884,1.4884)
     block, center = (-42.5,0,0)
          size (0.65,0.265487,1e+20)
          axes (1,0,0), (0,1,0), (0,0,1)
          dielectric constant epsilon diagonal = (1.4884,1.4884,1.4884)
     block, center = (-43.5,0,0)
          size (0.65,0.265487,1e+20)
          axes (1,0,0), (0,1,0), (0,0,1)
          dielectric constant epsilon diagonal = (1.4884,1.4884,1.4884)
     block, center = (-44.5,0,0)
          size (0.65,0.265487,1e+20)
          axes (1,0,0), (0,1,0), (0,0,1)
          dielectric constant epsilon diagonal = (1.4884,1.4884,1.4884)
     block, center = (-45.5,0,0)
          size (0.65,0.265487,1e+20)
          axes (1,0,0), (0,1,0), (0,0,1)
          dielectric constant epsilon diagonal = (1.4884,1.4884,1.4884)
     block, center = (-46.5,0,0)
          size (0.65,0.265487,1e+20)
          axes (1,0,0), (0,1,0), (0,0,1)
          dielectric constant epsilon diagonal = (1.4884,1.4884,1.4884)
     block, center = (-47.5,0,0)
          size (0.65,0.265487,1e+20)
          axes (1,0,0), (0,1,0), (0,0,1)
          dielectric constant epsilon diagonal = (1.4884,1.4884,1.4884)
     block, center = (-48.5,0,0)
          size (0.65,0.265487,1e+20)
          axes (1,0,0), (0,1,0), (0,0,1)
          dielectric constant epsilon diagonal = (1.4884,1.4884,1.4884)
     block, center = (-49.5,0,0)
          size (0.65,0.265487,1e+20)
          axes (1,0,0), (0,1,0), (0,0,1)
          dielectric constant epsilon diagonal = (1.4884,1.4884,1.4884)
     block, center = (-50.5,0,0)
          size (0.65,0.265487,1e+20)
          axes (1,0,0), (0,1,0), (0,0,1)
          dielectric constant epsilon diagonal = (1.4884,1.4884,1.4884)
     block, center = (-51.5,0,0)
          size (0.65,0.265487,1e+20)
          axes (1,0,0), (0,1,0), (0,0,1)
          dielectric constant epsilon diagonal = (1.4884,1.4884,1.4884)
     block, center = (-52.5,0,0)
          size (0.65,0.265487,1e+20)
          axes (1,0,0), (0,1,0), (0,0,1)
          dielectric constant epsilon diagonal = (1.4884,1.4884,1.4884)
     block, center = (-53.5,0,0)
          size (0.65,0.265487,1e+20)
          axes (1,0,0), (0,1,0), (0,0,1)
          dielectric constant epsilon diagonal = (1.4884,1.4884,1.4884)
     block, center = (-54.5,0,0)
          size (0.65,0.265487,1e+20)
          axes (1,0,0), (0,1,0), (0,0,1)
          dielectric constant epsilon diagonal = (1.4884,1.4884,1.4884)
     block, center = (-55.5,0,0)
          size (0.65,0.265487,1e+20)
          axes (1,0,0), (0,1,0), (0,0,1)
          dielectric constant epsilon diagonal = (1.4884,1.4884,1.4884)
     block, center = (-56.5,0,0)
          size (0.65,0.265487,1e+20)
          axes (1,0,0), (0,1,0), (0,0,1)
          dielectric constant epsilon diagonal = (1.4884,1.4884,1.4884)
     block, center = (-57.5,0,0)
          size (0.65,0.265487,1e+20)
          axes (1,0,0), (0,1,0), (0,0,1)
          dielectric constant epsilon diagonal = (1.4884,1.4884,1.4884)
     block, center = (-58.5,0,0)
          size (0.65,0.265487,1e+20)
          axes (1,0,0), (0,1,0), (0,0,1)
          dielectric constant epsilon diagonal = (1.4884,1.4884,1.4884)
     block, center = (-59.5,0,0)
          size (0.65,0.265487,1e+20)
          axes (1,0,0), (0,1,0), (0,0,1)
          dielectric constant epsilon diagonal = (1.4884,1.4884,1.4884)
     block, center = (-60.5,0,0)
          size (0.65,0.265487,1e+20)
          axes (1,0,0), (0,1,0), (0,0,1)
          dielectric constant epsilon diagonal = (1.4884,1.4884,1.4884)
     block, center = (-61.5,0,0)
          size (0.65,0.265487,1e+20)
          axes (1,0,0), (0,1,0), (0,0,1)
          dielectric constant epsilon diagonal = (1.4884,1.4884,1.4884)
     block, center = (-62.5,0,0)
          size (0.65,0.265487,1e+20)
          axes (1,0,0), (0,1,0), (0,0,1)
          dielectric constant epsilon diagonal = (1.4884,1.4884,1.4884)
     block, center = (-63.5,0,0)
          size (0.65,0.265487,1e+20)
          axes (1,0,0), (0,1,0), (0,0,1)
          dielectric constant epsilon diagonal = (1.4884,1.4884,1.4884)
     block, center = (-64.5,0,0)
          size (0.65,0.265487,1e+20)
          axes (1,0,0), (0,1,0), (0,0,1)
          dielectric constant epsilon diagonal = (1.4884,1.4884,1.4884)
     block, center = (-65.5,0,0)
          size (0.65,0.265487,1e+20)
          axes (1,0,0), (0,1,0), (0,0,1)
          dielectric constant epsilon diagonal = (1.4884,1.4884,1.4884)
     block, center = (-66.5,0,0)
          size (0.65,0.265487,1e+20)
          axes (1,0,0), (0,1,0), (0,0,1)
          dielectric constant epsilon diagonal = (1.4884,1.4884,1.4884)
     block, center = (-67.5,0,0)
          size (0.65,0.265487,1e+20)
          axes (1,0,0), (0,1,0), (0,0,1)
          dielectric constant epsilon diagonal = (1.4884,1.4884,1.4884)
     block, center = (-68.5,0,0)
          size (0.65,0.265487,1e+20)
          axes (1,0,0), (0,1,0), (0,0,1)
          dielectric constant epsilon diagonal = (1.4884,1.4884,1.4884)
     block, center = (-69.5,0,0)
          size (0.65,0.265487,1e+20)
          axes (1,0,0), (0,1,0), (0,0,1)
          dielectric constant epsilon diagonal = (1.4884,1.4884,1.4884)
     block, center = (-70.5,0,0)
          size (0.65,0.265487,1e+20)
          axes (1,0,0), (0,1,0), (0,0,1)
          dielectric constant epsilon diagonal = (1.4884,1.4884,1.4884)
     block, center = (-71.5,0,0)
          size (0.65,0.265487,1e+20)
          axes (1,0,0), (0,1,0), (0,0,1)
          dielectric constant epsilon diagonal = (1.4884,1.4884,1.4884)
     block, center = (-72.5,0,0)
          size (0.65,0.265487,1e+20)
          axes (1,0,0), (0,1,0), (0,0,1)
          dielectric constant epsilon diagonal = (1.4884,1.4884,1.4884)
     block, center = (-73.5,0,0)
          size (0.65,0.265487,1e+20)
          axes (1,0,0), (0,1,0), (0,0,1)
          dielectric constant epsilon diagonal = (1.4884,1.4884,1.4884)
     block, center = (-74.5,0,0)
          size (0.65,0.265487,1e+20)
          axes (1,0,0), (0,1,0), (0,0,1)
          dielectric constant epsilon diagonal = (1.4884,1.4884,1.4884)
time for set_epsilon = 8.09753 s
-----------
Meep: using output directory "ref-out"
creating output file "ref-out/eps-000000.00.h5"...
Meep progress: 2.9/377.433631896973 = 0.8% done in 4.0s, 518.1s to go
on time step 150 (time=3), 0.0267413 s/step
Meep progress: 6.14/377.433631896973 = 1.6% done in 8.0s, 484.6s to go
on time step 312 (time=6.24), 0.0247003 s/step
Meep progress: 9.4/377.433631896973 = 2.5% done in 12.0s, 471.3s to go
on time step 475 (time=9.5), 0.024678 s/step
Meep progress: 12.66/377.433631896973 = 3.4% done in 16.0s, 462.2s to go
on time step 638 (time=12.76), 0.0245795 s/step
Meep progress: 15.7/377.433631896973 = 4.2% done in 20.1s, 462.0s to go
on time step 790 (time=15.8), 0.0264399 s/step
Meep progress: 18.74/377.433631896973 = 5.0% done in 24.1s, 460.8s to go
on time step 942 (time=18.84), 0.0264546 s/step
Meep progress: 21.74/377.433631896973 = 5.8% done in 28.1s, 459.4s to go
on time step 1092 (time=21.84), 0.0266954 s/step
Meep progress: 24.62/377.433631896973 = 6.5% done in 32.1s, 459.8s to go
on time step 1236 (time=24.72), 0.0279212 s/step
Meep progress: 27.38/377.433631896973 = 7.3% done in 36.1s, 461.4s to go
on time step 1374 (time=27.48), 0.0290153 s/step
Meep progress: 30.16/377.433631896973 = 8.0% done in 40.1s, 461.7s to go
on time step 1513 (time=30.26), 0.0288225 s/step
Meep progress: 32.92/377.433631896973 = 8.7% done in 44.1s, 461.5s to go
on time step 1651 (time=33.02), 0.0290433 s/step
Meep progress: 35.68/377.433631896973 = 9.5% done in 48.1s, 460.7s to go
on time step 1789 (time=35.78), 0.0290355 s/step
Meep progress: 38.44/377.433631896973 = 10.2% done in 52.1s, 459.5s to go
on time step 1928 (time=38.56), 0.028978 s/step
Meep progress: 41.22/377.433631896973 = 10.9% done in 56.1s, 457.9s to go
on time step 2067 (time=41.34), 0.0289605 s/step
Meep progress: 43.98/377.433631896973 = 11.7% done in 60.1s, 455.9s to go
on time step 2205 (time=44.1), 0.0289928 s/step
Meep progress: 46.5/377.433631896973 = 12.3% done in 64.2s, 456.6s to go
on time step 2330 (time=46.6), 0.0321702 s/step
Meep progress: 48.78/377.433631896973 = 12.9% done in 68.2s, 459.4s to go
on time step 2444 (time=48.88), 0.035347 s/step
Meep progress: 51.06/377.433631896973 = 13.5% done in 72.2s, 461.5s to go
on time step 2558 (time=51.16), 0.0351628 s/step
Meep progress: 53.32/377.433631896973 = 14.1% done in 76.2s, 463.3s to go
on time step 2671 (time=53.42), 0.0356332 s/step
Meep progress: 55.82/377.433631896973 = 14.8% done in 80.2s, 462.3s to go
on time step 2797 (time=55.94), 0.0317786 s/step
Meep progress: 58.6/377.433631896973 = 15.5% done in 84.3s, 458.4s to go
on time step 2935 (time=58.7), 0.0289971 s/step
Meep progress: 61.34/377.433631896973 = 16.3% done in 88.3s, 454.9s to go
on time step 3072 (time=61.44), 0.0293779 s/step
Meep progress: 64.08/377.433631896973 = 17.0% done in 92.3s, 451.4s to go
on time step 3209 (time=64.18), 0.0293356 s/step
Meep progress: 66.84/377.433631896973 = 17.7% done in 96.3s, 447.6s to go
on time step 3347 (time=66.94), 0.0291834 s/step
Meep progress: 69.6/377.433631896973 = 18.4% done in 100.3s, 443.8s to go
on time step 3486 (time=69.72), 0.0289697 s/step
Meep progress: 72.34/377.433631896973 = 19.2% done in 104.3s, 440.0s to go
on time step 3623 (time=72.46), 0.0292309 s/step
Meep progress: 75.1/377.433631896973 = 19.9% done in 108.4s, 436.2s to go
on time step 3761 (time=75.22), 0.0291877 s/step
Meep progress: 77.86/377.433631896973 = 20.6% done in 112.4s, 432.4s to go
on time step 3899 (time=77.98), 0.0290453 s/step
Meep progress: 80.6/377.433631896973 = 21.4% done in 116.4s, 428.6s to go
on time step 4036 (time=80.72), 0.0292581 s/step
Meep progress: 83.36/377.433631896973 = 22.1% done in 120.4s, 424.7s to go
on time step 4174 (time=83.48), 0.0290225 s/step
Meep progress: 86.12/377.433631896973 = 22.8% done in 124.4s, 420.7s to go
on time step 4312 (time=86.24), 0.0289969 s/step
Meep progress: 88.88/377.433631896973 = 23.5% done in 128.4s, 416.9s to go
on time step 4450 (time=89), 0.029129 s/step
Meep progress: 91.64/377.433631896973 = 24.3% done in 132.4s, 412.9s to go
on time step 4588 (time=91.76), 0.0290409 s/step
Meep progress: 94.4/377.433631896973 = 25.0% done in 136.4s, 409.0s to go
on time step 4726 (time=94.52), 0.0291027 s/step
Meep progress: 97.16/377.433631896973 = 25.7% done in 140.4s, 405.1s to go
on time step 4864 (time=97.28), 0.0290537 s/step
Meep progress: 99.9/377.433631896973 = 26.5% done in 144.4s, 401.3s to go
on time step 5002 (time=100.04), 0.0291712 s/step
Meep progress: 102.64/377.433631896973 = 27.2% done in 148.4s, 397.4s to go
on time step 5139 (time=102.78), 0.0292126 s/step
Meep progress: 105.4/377.433631896973 = 27.9% done in 152.5s, 393.5s to go
on time step 5276 (time=105.52), 0.0292043 s/step
Meep progress: 108.16/377.433631896973 = 28.7% done in 156.5s, 389.6s to go
on time step 5414 (time=108.28), 0.0290983 s/step
Meep progress: 110.92/377.433631896973 = 29.4% done in 160.5s, 385.7s to go
on time step 5552 (time=111.04), 0.0291752 s/step
Meep progress: 113.68/377.433631896973 = 30.1% done in 164.5s, 381.7s to go
on time step 5690 (time=113.8), 0.0290967 s/step
Meep progress: 116.44/377.433631896973 = 30.9% done in 168.5s, 377.8s to go
on time step 5828 (time=116.56), 0.0291948 s/step
Meep progress: 119.06/377.433631896973 = 31.5% done in 172.6s, 374.5s to go
on time step 5959 (time=119.18), 0.0306299 s/step
Meep progress: 121.82/377.433631896973 = 32.3% done in 176.6s, 370.5s to go
on time step 6096 (time=121.92), 0.0292005 s/step
Meep progress: 124.58/377.433631896973 = 33.0% done in 180.6s, 366.6s to go
on time step 6234 (time=124.68), 0.0291714 s/step
Meep progress: 127.32/377.433631896973 = 33.7% done in 184.6s, 362.7s to go
on time step 6371 (time=127.42), 0.0293547 s/step
Meep progress: 129.9/377.433631896973 = 34.4% done in 188.7s, 359.5s to go
on time step 6500 (time=130), 0.0311493 s/step
Meep progress: 132.66/377.433631896973 = 35.1% done in 192.7s, 355.5s to go
on time step 6638 (time=132.76), 0.0290557 s/step
Meep progress: 135.44/377.433631896973 = 35.9% done in 196.7s, 351.4s to go
on time step 6777 (time=135.54), 0.0289211 s/step
Meep progress: 138.06/377.433631896973 = 36.6% done in 200.7s, 348.0s to go
on time step 6907 (time=138.14), 0.0309983 s/step
Meep progress: 140.3/377.433631896973 = 37.2% done in 204.7s, 346.1s to go
on time step 7019 (time=140.38), 0.035971 s/step
Meep progress: 142.54/377.433631896973 = 37.8% done in 208.8s, 344.0s to go
on time step 7131 (time=142.62), 0.0359358 s/step
Meep progress: 144.78/377.433631896973 = 38.4% done in 212.8s, 342.0s to go
on time step 7243 (time=144.86), 0.0359279 s/step
Meep progress: 147.04/377.433631896973 = 39.0% done in 216.8s, 339.7s to go
on time step 7356 (time=147.12), 0.0357065 s/step
Meep progress: 149.26/377.433631896973 = 39.5% done in 220.8s, 337.6s to go
on time step 7468 (time=149.36), 0.0360271 s/step
Meep progress: 151.98/377.433631896973 = 40.3% done in 224.8s, 333.5s to go
on time step 7605 (time=152.1), 0.02922 s/step
Meep progress: 154.72/377.433631896973 = 41.0% done in 228.8s, 329.4s to go
on time step 7742 (time=154.84), 0.0292204 s/step
Meep progress: 157.46/377.433631896973 = 41.7% done in 232.8s, 325.3s to go
on time step 7879 (time=157.58), 0.0292085 s/step
Meep progress: 160.22/377.433631896973 = 42.4% done in 236.9s, 321.1s to go
on time step 8017 (time=160.34), 0.0291339 s/step
Meep progress: 162.98/377.433631896973 = 43.2% done in 240.9s, 317.0s to go
on time step 8154 (time=163.08), 0.0292232 s/step
Meep progress: 165.74/377.433631896973 = 43.9% done in 244.9s, 312.8s to go
on time step 8292 (time=165.84), 0.0290588 s/step
Meep progress: 168.5/377.433631896973 = 44.6% done in 248.9s, 308.6s to go
on time step 8430 (time=168.6), 0.0290698 s/step
Meep progress: 171.24/377.433631896973 = 45.4% done in 252.9s, 304.6s to go
on time step 8567 (time=171.34), 0.0292508 s/step
Meep progress: 173.98/377.433631896973 = 46.1% done in 256.9s, 300.5s to go
on time step 8704 (time=174.08), 0.0292095 s/step
Meep progress: 176.72/377.433631896973 = 46.8% done in 260.9s, 296.4s to go
on time step 8841 (time=176.82), 0.0292056 s/step
Meep progress: 179.48/377.433631896973 = 47.6% done in 264.9s, 292.2s to go
on time step 8979 (time=179.58), 0.0291323 s/step
Meep progress: 182.24/377.433631896973 = 48.3% done in 269.0s, 288.1s to go
on time step 9117 (time=182.34), 0.029169 s/step
Meep progress: 185.0/377.433631896973 = 49.0% done in 273.0s, 284.0s to go
on time step 9255 (time=185.1), 0.0291691 s/step
Meep progress: 187.76/377.433631896973 = 49.7% done in 277.0s, 279.9s to go
on time step 9393 (time=187.86), 0.0291842 s/step
Meep progress: 190.5/377.433631896973 = 50.5% done in 281.0s, 275.8s to go
on time step 9530 (time=190.6), 0.0292125 s/step
Meep progress: 193.26/377.433631896973 = 51.2% done in 285.1s, 271.7s to go
on time step 9667 (time=193.34), 0.0292039 s/step
Meep progress: 196.02/377.433631896973 = 51.9% done in 289.1s, 267.5s to go
on time step 9805 (time=196.1), 0.0290847 s/step
Meep progress: 198.76/377.433631896973 = 52.7% done in 293.1s, 263.5s to go
on time step 9942 (time=198.84), 0.0292209 s/step
Meep progress: 201.5/377.433631896973 = 53.4% done in 297.1s, 259.4s to go
on time step 10079 (time=201.58), 0.0292594 s/step
Meep progress: 204.24/377.433631896973 = 54.1% done in 301.1s, 255.3s to go
on time step 10216 (time=204.32), 0.0292361 s/step
Meep progress: 207.0/377.433631896973 = 54.8% done in 305.1s, 251.2s to go
on time step 10354 (time=207.08), 0.0291188 s/step
Meep progress: 209.52/377.433631896973 = 55.5% done in 309.1s, 247.7s to go
on time step 10480 (time=209.6), 0.0319718 s/step
Meep progress: 212.2/377.433631896973 = 56.2% done in 313.1s, 243.8s to go
on time step 10615 (time=212.3), 0.0297671 s/step
Meep progress: 214.54/377.433631896973 = 56.8% done in 317.2s, 240.8s to go
on time step 10731 (time=214.62), 0.0347466 s/step
Meep progress: 217.16/377.433631896973 = 57.5% done in 321.2s, 237.0s to go
on time step 10864 (time=217.28), 0.030272 s/step
Meep progress: 219.82/377.433631896973 = 58.2% done in 325.2s, 233.2s to go
on time step 10996 (time=219.92), 0.0304336 s/step
Meep progress: 222.38/377.433631896973 = 58.9% done in 329.2s, 229.5s to go
on time step 11125 (time=222.5), 0.0310995 s/step
Meep progress: 225.14/377.433631896973 = 59.7% done in 333.2s, 225.4s to go
on time step 11263 (time=225.26), 0.0291444 s/step
Meep progress: 227.9/377.433631896973 = 60.4% done in 337.2s, 221.3s to go
on time step 11400 (time=228), 0.0291974 s/step
Meep progress: 230.64/377.433631896973 = 61.1% done in 341.3s, 217.2s to go
on time step 11537 (time=230.74), 0.0293794 s/step
Meep progress: 233.3/377.433631896973 = 61.8% done in 345.3s, 213.3s to go
on time step 11669 (time=233.38), 0.030317 s/step
Meep progress: 235.56/377.433631896973 = 62.4% done in 349.3s, 210.4s to go
on time step 11783 (time=235.66), 0.0353272 s/step
Meep progress: 238.3/377.433631896973 = 63.1% done in 353.3s, 206.3s to go
on time step 11920 (time=238.4), 0.0292799 s/step
Meep progress: 241.04/377.433631896973 = 63.9% done in 357.3s, 202.2s to go
on time step 12057 (time=241.14), 0.029271 s/step
Meep progress: 243.7/377.433631896973 = 64.6% done in 361.3s, 198.3s to go
on time step 12189 (time=243.78), 0.0304706 s/step
Meep progress: 245.96/377.433631896973 = 65.2% done in 365.4s, 195.3s to go
on time step 12302 (time=246.04), 0.0356697 s/step
Meep progress: 248.2/377.433631896973 = 65.8% done in 369.4s, 192.3s to go
on time step 12414 (time=248.28), 0.0359817 s/step
Meep progress: 250.46/377.433631896973 = 66.4% done in 373.4s, 189.3s to go
on time step 12527 (time=250.54), 0.0355714 s/step
Meep progress: 252.7/377.433631896973 = 67.0% done in 377.4s, 186.3s to go
on time step 12639 (time=252.78), 0.0358395 s/step
Meep progress: 254.92/377.433631896973 = 67.5% done in 381.4s, 183.3s to go
on time step 12750 (time=255), 0.0361507 s/step
Meep progress: 257.16/377.433631896973 = 68.1% done in 385.5s, 180.3s to go
on time step 12862 (time=257.24), 0.0361122 s/step
Meep progress: 259.36/377.433631896973 = 68.7% done in 389.5s, 177.3s to go
on time step 12972 (time=259.44), 0.0366217 s/step
Meep progress: 261.6/377.433631896973 = 69.3% done in 393.5s, 174.2s to go
on time step 13084 (time=261.68), 0.0357898 s/step
Meep progress: 264.18/377.433631896973 = 70.0% done in 397.5s, 170.4s to go
on time step 13214 (time=264.28), 0.0309121 s/step
Meep progress: 266.84/377.433631896973 = 70.7% done in 401.5s, 166.4s to go
on time step 13347 (time=266.94), 0.0300855 s/step
Meep progress: 269.6/377.433631896973 = 71.4% done in 405.6s, 162.2s to go
on time step 13485 (time=269.7), 0.0291803 s/step
Meep progress: 272.34/377.433631896973 = 72.2% done in 409.6s, 158.1s to go
on time step 13622 (time=272.44), 0.0292398 s/step
Meep progress: 275.1/377.433631896973 = 72.9% done in 413.6s, 153.8s to go
on time step 13760 (time=275.2), 0.0290587 s/step
Meep progress: 277.86/377.433631896973 = 73.6% done in 417.6s, 149.7s to go
on time step 13898 (time=277.96), 0.0291248 s/step
Meep progress: 280.6/377.433631896973 = 74.3% done in 421.6s, 145.5s to go
on time step 14035 (time=280.7), 0.0293116 s/step
Meep progress: 283.36/377.433631896973 = 75.1% done in 425.6s, 141.3s to go
on time step 14173 (time=283.46), 0.0291338 s/step
Meep progress: 286.12/377.433631896973 = 75.8% done in 429.7s, 137.1s to go
on time step 14311 (time=286.22), 0.0291497 s/step
Meep progress: 288.88/377.433631896973 = 76.5% done in 433.7s, 132.9s to go
on time step 14449 (time=288.98), 0.0290978 s/step
Meep progress: 291.64/377.433631896973 = 77.3% done in 437.7s, 128.8s to go
on time step 14587 (time=291.74), 0.0291741 s/step
Meep progress: 294.4/377.433631896973 = 78.0% done in 441.7s, 124.6s to go
on time step 14725 (time=294.5), 0.029108 s/step
Meep progress: 297.14/377.433631896973 = 78.7% done in 445.7s, 120.4s to go
on time step 14862 (time=297.24), 0.0291974 s/step
Meep progress: 299.9/377.433631896973 = 79.5% done in 449.7s, 116.3s to go
on time step 15000 (time=300), 0.0290436 s/step
Meep progress: 302.66/377.433631896973 = 80.2% done in 453.8s, 112.1s to go
on time step 15138 (time=302.76), 0.0291436 s/step
Meep progress: 305.42/377.433631896973 = 80.9% done in 457.8s, 107.9s to go
on time step 15276 (time=305.52), 0.0290464 s/step
Meep progress: 308.18/377.433631896973 = 81.7% done in 461.8s, 103.8s to go
on time step 15414 (time=308.28), 0.0291568 s/step
Meep progress: 310.96/377.433631896973 = 82.4% done in 465.8s, 99.6s to go
on time step 15553 (time=311.06), 0.0289835 s/step
Meep progress: 313.7/377.433631896973 = 83.1% done in 469.8s, 95.5s to go
on time step 15691 (time=313.82), 0.0291779 s/step
Meep progress: 316.46/377.433631896973 = 83.8% done in 473.8s, 91.3s to go
on time step 15829 (time=316.58), 0.0289962 s/step
Meep progress: 319.24/377.433631896973 = 84.6% done in 477.8s, 87.1s to go
on time step 15967 (time=319.34), 0.0289916 s/step
Meep progress: 322.0/377.433631896973 = 85.3% done in 481.9s, 83.0s to go
on time step 16105 (time=322.1), 0.0291551 s/step
Meep progress: 324.76/377.433631896973 = 86.0% done in 485.9s, 78.8s to go
on time step 16243 (time=324.86), 0.0291448 s/step
Meep progress: 327.5/377.433631896973 = 86.8% done in 489.9s, 74.7s to go
on time step 16380 (time=327.6), 0.0291984 s/step
Meep progress: 330.26/377.433631896973 = 87.5% done in 493.9s, 70.5s to go
on time step 16518 (time=330.36), 0.0291687 s/step
Meep progress: 333.0/377.433631896973 = 88.2% done in 497.9s, 66.4s to go
on time step 16656 (time=333.12), 0.0291553 s/step
Meep progress: 335.76/377.433631896973 = 89.0% done in 501.9s, 62.3s to go
on time step 16794 (time=335.88), 0.0290716 s/step
Meep progress: 338.5/377.433631896973 = 89.7% done in 505.9s, 58.2s to go
on time step 16932 (time=338.64), 0.0291515 s/step
Meep progress: 341.26/377.433631896973 = 90.4% done in 509.9s, 54.1s to go
on time step 17070 (time=341.4), 0.0291293 s/step
Meep progress: 344.02/377.433631896973 = 91.1% done in 513.9s, 49.9s to go
on time step 17208 (time=344.16), 0.0290824 s/step
Meep progress: 346.78/377.433631896973 = 91.9% done in 518.0s, 45.8s to go
on time step 17346 (time=346.92), 0.0291422 s/step
Meep progress: 349.46/377.433631896973 = 92.6% done in 522.0s, 41.8s to go
on time step 17480 (time=349.6), 0.0299023 s/step
Meep progress: 352.1/377.433631896973 = 93.3% done in 526.0s, 37.8s to go
on time step 17612 (time=352.24), 0.030406 s/step
Meep progress: 354.84/377.433631896973 = 94.0% done in 530.0s, 33.7s to go
on time step 17749 (time=354.98), 0.0292032 s/step
Meep progress: 357.56/377.433631896973 = 94.7% done in 534.0s, 29.7s to go
on time step 17885 (time=357.7), 0.0295082 s/step
Meep progress: 360.28/377.433631896973 = 95.5% done in 538.0s, 25.6s to go
on time step 18022 (time=360.44), 0.0293871 s/step
Meep progress: 363.06/377.433631896973 = 96.2% done in 542.0s, 21.5s to go
on time step 18161 (time=363.22), 0.0289217 s/step
Meep progress: 365.82/377.433631896973 = 96.9% done in 546.0s, 17.3s to go
on time step 18299 (time=365.98), 0.0290725 s/step
Meep progress: 368.58/377.433631896973 = 97.7% done in 550.0s, 13.2s to go
on time step 18437 (time=368.74), 0.0290569 s/step
Meep progress: 370.88/377.433631896973 = 98.3% done in 554.1s, 9.8s to go
on time step 18551 (time=371.02), 0.035349 s/step
Meep progress: 373.36/377.433631896973 = 98.9% done in 558.1s, 6.1s to go
on time step 18676 (time=373.52), 0.0320056 s/step
Meep progress: 376.12/377.433631896973 = 99.7% done in 562.1s, 2.0s to go
on time step 18814 (time=376.28), 0.0291934 s/step
run 0 finished at t = 377.44 (18872 timesteps)
flux1:, 0.627777777777778, 1.14593526569972e-6, 1.14593222886663e-6, 1.14594339637348e-6, 1.14594707770761e-6, 1.14593223493933e-6, 1.14592762329457e-6, 1.14594672805093e-6, 1.14595238339987e-6, 1.14592813478049e-6, 1.14592164187524e-6, 1.14595236573158e-6, 1.145958882938e-6, 1.14591972865995e-6, 1.14591523511074e-6, 1.14596546185925e-6, 1.1459633329989e-6, 1.14589926294759e-6, 1.14591780394177e-6, 1.14599547322019e-6, 1.14594146431097e-6, 1.14586560416618e-6, 1.14598169807636e-6, 1.14599083978887e-6, 1.14583856593639e-6, 1.14601244710542e-6, 1.14590512809681e-6, 1.14595871935024e-6, 1.14587930383379e-6, 1.14612048290433e-6, 1.14587999430913e-6, 1.14578207464064e-6, 1.14587999430913e-6, 1.14612048290434e-6, 1.14587930383378e-6, 1.14595871935024e-6, 1.14590512809681e-6, 1.14601244710542e-6, 1.14583856593639e-6, 1.14599083978887e-6, 1.14598169807636e-6, 1.14586560416618e-6, 1.14594146431096e-6, 1.1459954732202e-6, 1.14591780394177e-6, 1.14589926294759e-6, 1.1459633329989e-6, 1.14596546185925e-6, 1.14591523511074e-6, 1.14591972865995e-6, 1.145958882938e-6, 1.14595236573159e-6, 1.14592164187524e-6, 1.14592813478048e-6, 1.14595238339988e-6, 1.14594672805093e-6, 1.14592762329457e-6, 1.14593223493932e-6, 1.14594707770761e-6, 1.14594339637348e-6, 1.14593222886663e-6, 1.1459352656997e-6
flux1:, 0.628040226681531, 1.30815834054018e-6, 1.30815725392414e-6, 1.30817094798829e-6, 1.30817294076346e-6, 1.30815481962811e-6, 1.30815157029203e-6, 1.30817471985097e-6, 1.308179364833e-6, 1.30815026047217e-6, 1.30814446097134e-6, 1.30818094502999e-6, 1.3081869494187e-6, 1.30814096585043e-6, 1.30813712373017e-6, 1.3081954849922e-6, 1.30819189666467e-6, 1.30811817042524e-6, 1.30814032991553e-6, 1.30822893127619e-6, 1.30816663208856e-6, 1.30808090854094e-6, 1.30821324701642e-6, 1.30822226080195e-6, 1.30805008930916e-6, 1.3082490607525e-6, 1.30812462925197e-6, 1.30818670112353e-6, 1.30809593836626e-6, 1.30837219384339e-6, 1.30809682745709e-6, 1.3079843656878e-6, 1.30809682745709e-6, 1.3083721938434e-6, 1.30809593836627e-6, 1.30818670112353e-6, 1.30812462925196e-6, 1.3082490607525e-6, 1.30805008930916e-6, 1.30822226080195e-6, 1.30821324701641e-6, 1.30808090854094e-6, 1.30816663208854e-6, 1.30822893127619e-6, 1.30814032991553e-6, 1.30811817042524e-6, 1.30819189666467e-6, 1.3081954849922e-6, 1.30813712373016e-6, 1.30814096585043e-6, 1.30818694941871e-6, 1.30818094503e-6, 1.30814446097134e-6, 1.30815026047216e-6, 1.30817936483301e-6, 1.30817471985097e-6, 1.30815157029203e-6, 1.3081548196281e-6, 1.30817294076347e-6, 1.3081709479883e-6, 1.30815725392414e-6, 1.30815834054017e-6
flux1:, 0.628302675585284, 1.49202485760075e-6, 1.49202640631773e-6, 1.49204325099633e-6, 1.49204296256758e-6, 1.49202078858636e-6, 1.49201938418052e-6, 1.49204748770296e-6, 1.49205075836876e-6, 1.49201576866948e-6, 1.4920109112491e-6, 1.49205429545554e-6, 1.49205963270956e-6, 1.49200557242554e-6, 1.49200248996847e-6, 1.49207034461259e-6, 1.49206513947387e-6, 1.49198028905149e-6, 1.49200645368531e-6, 1.49210749784419e-6, 1.49203597630742e-6, 1.49193917215513e-6, 1.49208961261212e-6, 1.49209827209312e-6, 1.49190406630554e-6, 1.49213158408962e-6, 1.49198722515268e-6, 1.49205894449476e-6, 1.49195554076169e-6, 1.49227182972768e-6, 1.49195659875312e-6, 1.49182737620088e-6, 1.49195659875313e-6, 1.49227182972768e-6, 1.49195554076168e-6, 1.49205894449475e-6, 1.49198722515268e-6, 1.49213158408962e-6, 1.49190406630554e-6, 1.49209827209312e-6, 1.49208961261212e-6, 1.49193917215514e-6, 1.49203597630741e-6, 1.49210749784419e-6, 1.49200645368531e-6, 1.49198028905149e-6, 1.49206513947387e-6, 1.49207034461259e-6, 1.49200248996846e-6, 1.49200557242555e-6, 1.49205963270957e-6, 1.49205429545555e-6, 1.49201091124909e-6, 1.49201576866947e-6, 1.49205075836877e-6, 1.49204748770295e-6, 1.49201938418052e-6, 1.49202078858635e-6, 1.49204296256759e-6, 1.49204325099633e-6, 1.49202640631773e-6, 1.49202485760075e-6
flux1:, 0.628565124489038, 1.70022901248579e-6, 1.70023404244066e-6, 1.7002547730213e-6, 1.70025146963991e-6, 1.70022432676742e-6, 1.70022536659458e-6, 1.70025950018321e-6, 1.70026094326805e-6, 1.70021885169478e-6, 1.70021524632727e-6, 1.70026687223944e-6, 1.70027135246303e-6, 1.70020775658865e-6, 1.70020555828273e-6, 1.70028448211867e-6, 1.7002774933083e-6, 1.70017983370394e-6, 1.70021041555286e-6, 1.70032561686701e-6, 1.70024386223603e-6, 1.70013461525935e-6, 1.7003051877028e-6, 1.70031321531648e-6, 1.70009466002889e-6, 1.70035462178599e-6, 1.7001870830125e-6, 1.70026976533897e-6, 1.70015230890861e-6, 1.70051424951525e-6, 1.70015348905512e-6, 1.70000496363074e-6, 1.70015348905512e-6, 1.70051424951526e-6, 1.70015230890862e-6, 1.70026976533896e-6, 1.7001870830125e-6, 1.70035462178598e-6, 1.70009466002888e-6, 1.70031321531648e-6, 1.70030518770279e-6, 1.70013461525936e-6, 1.70024386223602e-6, 1.70032561686701e-6, 1.70021041555284e-6, 1.70017983370395e-6, 1.7002774933083e-6, 1.70028448211868e-6, 1.70020555828272e-6, 1.70020775658866e-6, 1.70027135246304e-6, 1.70026687223944e-6, 1.70021524632727e-6, 1.70021885169479e-6, 1.70026094326806e-6, 1.70025950018322e-6, 1.70022536659459e-6, 1.70022432676742e-6, 1.70025146963992e-6, 1.7002547730213e-6, 1.70023404244065e-6, 1.70022901248578e-6
flux1:, 0.628827573392791, 1.93577336014673e-6, 1.93578290345491e-6, 1.93580837263569e-6, 1.93580115538723e-6, 1.93576797470365e-6, 1.93577219647479e-6, 1.93581361897516e-6, 1.93581267324344e-6, 1.93576205683497e-6, 1.93576008996716e-6, 1.93582152303406e-6, 1.93582490905717e-6, 1.93575008313118e-6, 1.93574891845427e-6, 1.93584072926114e-6, 1.93583177335046e-6, 1.93571937779717e-6, 1.93575482208097e-6, 1.93588612096533e-6, 1.93579303166099e-6, 1.93566982006981e-6, 1.93586274730701e-6, 1.93586980604019e-6, 1.93562439031717e-6, 1.93592118501035e-6, 1.93572672326221e-6, 1.93582185364956e-6, 1.93568879933814e-6, 1.93610274760566e-6, 1.93569003631094e-6, 1.93551930510086e-6, 1.93569003631095e-6, 1.93610274760568e-6, 1.93568879933814e-6, 1.93582185364957e-6, 1.9357267232622e-6, 1.93592118501034e-6, 1.93562439031716e-6, 1.93586980604018e-6, 1.93586274730701e-6, 1.93566982006983e-6, 1.93579303166097e-6, 1.93588612096534e-6, 1.93575482208094e-6, 1.93571937779717e-6, 1.93583177335045e-6, 1.93584072926115e-6, 1.93574891845427e-6, 1.93575008313119e-6, 1.93582490905718e-6, 1.93582152303406e-6, 1.93576008996716e-6, 1.93576205683496e-6, 1.93581267324346e-6, 1.93581361897517e-6, 1.9357721964748e-6, 1.93576797470365e-6, 1.93580115538724e-6, 1.93580837263569e-6, 1.93578290345491e-6, 1.93577336014672e-6
flux1:, 0.629090022296544, 2.20200051395304e-6, 2.20201581495117e-6, 2.2020469963737e-6, 2.20203477598798e-6, 2.20199432674165e-6, 2.20200262989951e-6, 2.202052796717e-6, 2.20204877231747e-6, 2.20198798377192e-6, 2.20198813582115e-6, 2.20206118652947e-6, 2.20206317961124e-6, 2.20197517013003e-6, 2.20197522515202e-6, 2.2020820074594e-6, 2.20207087423437e-6, 2.20194154930235e-6, 2.20198234569384e-6, 2.20213193137706e-6, 2.2020262986219e-6, 2.20188742647623e-6, 2.20210514927806e-6, 2.2021108327367e-6, 2.20183582842779e-6, 2.20217439095183e-6, 2.20194871614089e-6, 2.20205797357636e-6, 2.20190762267474e-6, 2.20238075590205e-6, 2.20190883189166e-6, 2.20171259181422e-6, 2.20190883189166e-6, 2.20238075590205e-6, 2.20190762267473e-6, 2.20205797357635e-6, 2.20194871614089e-6, 2.20217439095184e-6, 2.20183582842778e-6, 2.2021108327367e-6, 2.20210514927806e-6, 2.20188742647625e-6, 2.20202629862188e-6, 2.20213193137706e-6, 2.20198234569383e-6, 2.20194154930235e-6, 2.20207087423437e-6, 2.2020820074594e-6, 2.20197522515202e-6, 2.20197517013004e-6, 2.20206317961124e-6, 2.20206118652947e-6, 2.20198813582117e-6, 2.20198798377193e-6, 2.20204877231749e-6, 2.20205279671701e-6, 2.20200262989951e-6, 2.20199432674165e-6, 2.202034775988e-6, 2.20204699637371e-6, 2.20201581495116e-6, 2.20200051395303e-6
flux1:, 0.629352471200297, 2.50262764866759e-6, 2.50265018955791e-6, 2.50268817812761e-6, 2.50266964946444e-6, 2.50262053320965e-6, 2.50263400323381e-6, 2.50269457728917e-6, 2.5026866335168e-6, 2.50261378581048e-6, 2.50261665081923e-6, 2.50270339371327e-6, 2.50270361655921e-6, 2.50260018917689e-6, 2.50260170135562e-6, 2.50272583007578e-6, 2.50271226859394e-6, 2.5025635299536e-6, 2.50261022823946e-6, 2.50278056120747e-6, 2.50266104749133e-6, 2.50250463061662e-6, 2.50274983893692e-6, 2.50275365927652e-6, 2.5024460941524e-6, 2.50283196526544e-6, 2.50257018167157e-6, 2.50269546733349e-6, 2.50252594179809e-6, 2.50306634886615e-6, 2.50252702003042e-6, 2.50230152688171e-6, 2.50252702003043e-6, 2.50306634886617e-6, 2.50252594179809e-6, 2.50269546733349e-6, 2.50257018167157e-6, 2.50283196526544e-6, 2.50244609415241e-6, 2.50275365927651e-6, 2.50274983893692e-6, 2.50250463061663e-6, 2.50266104749132e-6, 2.50278056120748e-6, 2.50261022823944e-6, 2.5025635299536e-6, 2.50271226859393e-6, 2.50272583007579e-6, 2.50260170135562e-6, 2.5026001891769e-6, 2.50270361655922e-6, 2.50270339371328e-6, 2.50261665081924e-6, 2.50261378581048e-6, 2.50268663351683e-6, 2.50269457728916e-6, 2.50263400323382e-6, 2.50262053320965e-6, 2.50266964946446e-6, 2.50268817812763e-6, 2.5026501895579e-6, 2.50262764866756e-6
flux1:, 0.629614920104051, 2.8417840003864e-6, 2.84181552535058e-6, 2.84186153386307e-6, 2.84183515109842e-6, 2.84177579964739e-6, 2.84179573251236e-6, 2.84186859142465e-6, 2.84185571347993e-6, 2.84176866806425e-6, 2.84177497519267e-6, 2.84187776465163e-6, 2.84187574177771e-6, 2.84175436228477e-6, 2.84175763871427e-6, 2.84190180055972e-6, 2.84188550094082e-6, 2.84171455073651e-6, 2.84176778163642e-6, 2.84196161496312e-6, 2.84182672630165e-6, 2.84165067934966e-6, 2.84192635081766e-6, 2.8419277239559e-6, 2.8415843482759e-6, 2.84202374043124e-6, 2.84172028609664e-6, 2.84186375607602e-6, 2.84167296567135e-6, 2.84228974453315e-6, 2.84167379339092e-6, 2.84141481965101e-6, 2.84167379339092e-6, 2.84228974453317e-6, 2.84167296567133e-6, 2.84186375607602e-6, 2.84172028609666e-6, 2.84202374043125e-6, 2.84158434827589e-6, 2.84192772395593e-6, 2.84192635081765e-6, 2.84165067934968e-6, 2.84182672630164e-6, 2.84196161496312e-6, 2.84176778163642e-6, 2.8417145507365e-6, 2.84188550094082e-6, 2.8419018005597e-6, 2.84175763871426e-6, 2.84175436228477e-6, 2.84187574177771e-6, 2.84187776465163e-6, 2.84177497519268e-6, 2.84176866806425e-6, 2.84185571347995e-6, 2.84186859142465e-6, 2.84179573251238e-6, 2.8417757996474e-6, 2.84183515109843e-6, 2.84186153386309e-6, 2.84181552535058e-6, 2.84178400038639e-6
flux1:, 0.629877369007804, 3.22405156332672e-6, 3.22409409975282e-6, 3.22414945148064e-6, 3.22411340523087e-6, 3.2240420830692e-6, 3.22407000880743e-6, 3.22415724740311e-6, 3.22413822294523e-6, 3.22403458261414e-6, 3.22404521896852e-6, 3.22416670053004e-6, 3.22416183615111e-6, 3.22401965548321e-6, 3.22402509475486e-6, 3.22419230622611e-6, 3.22417287668437e-6, 3.22397658362641e-6, 3.2240370855767e-6, 3.22425748419036e-6, 3.22410553509199e-6, 3.22390756053152e-6, 3.22421700751403e-6, 3.22421523493515e-6, 3.22383248016039e-6, 3.22433234989207e-6, 3.22398093470647e-6, 3.22414503769466e-6, 3.22393063865321e-6, 3.22463400132638e-6, 3.22393108465017e-6, 3.22363387646523e-6, 3.22393108465016e-6, 3.2246340013264e-6, 3.22393063865319e-6, 3.22414503769465e-6, 3.22398093470648e-6, 3.22433234989206e-6, 3.22383248016041e-6, 3.22421523493515e-6, 3.22421700751403e-6, 3.22390756053153e-6, 3.22410553509197e-6, 3.22425748419037e-6, 3.2240370855767e-6, 3.22397658362641e-6, 3.22417287668436e-6, 3.2241923062261e-6, 3.22402509475485e-6, 3.22401965548323e-6, 3.22416183615112e-6, 3.22416670053004e-6, 3.22404521896853e-6, 3.22403458261414e-6, 3.22413822294524e-6, 3.2241572474031e-6, 3.22407000880743e-6, 3.2240420830692e-6, 3.22411340523089e-6, 3.22414945148065e-6, 3.2240940997528e-6, 3.22405156332669e-6
flux1:, 0.630139817911557, 3.65450918958267e-6, 3.6545650648948e-6, 3.65463118197325e-6, 3.65458337978899e-6, 3.65449819147989e-6, 3.65453589559064e-6, 3.65463982289523e-6, 3.65461321939824e-6, 3.65449032691991e-6, 3.65450636102039e-6, 3.65464947698532e-6, 3.65464103076864e-6, 3.65447487539536e-6, 3.65448299310833e-6, 3.65467661371105e-6, 3.65465355241204e-6, 3.65442843583669e-6, 3.65449708851405e-6, 3.65474744530783e-6, 3.65457651534831e-6, 3.65435409530152e-6, 3.65470102188501e-6, 3.65469526822918e-6, 3.6542691965275e-6, 3.65483732413545e-6, 3.65443086726844e-6, 3.65461838774112e-6, 3.65437773139773e-6, 3.65517911681552e-6, 3.65437766026159e-6, 3.65403689404119e-6, 3.65437766026158e-6, 3.65517911681553e-6, 3.65437773139772e-6, 3.6546183877411e-6, 3.65443086726843e-6, 3.65483732413545e-6, 3.65426919652752e-6, 3.65469526822918e-6, 3.654701021885e-6, 3.65435409530154e-6, 3.65457651534828e-6, 3.65474744530783e-6, 3.65449708851406e-6, 3.6544284358367e-6, 3.65465355241203e-6, 3.65467661371104e-6, 3.65448299310831e-6, 3.65447487539537e-6, 3.65464103076866e-6, 3.65464947698532e-6, 3.65450636102039e-6, 3.65449032691994e-6, 3.65461321939826e-6, 3.65463982289524e-6, 3.65453589559064e-6, 3.65449819147989e-6, 3.654583379789e-6, 3.65463118197325e-6, 3.65456506489479e-6, 3.65450918958266e-6
flux1:, 0.63040226681531, 4.13878030351966e-6, 4.13885215599438e-6, 4.13893054368079e-6, 4.13886859549575e-6, 4.13876749842236e-6, 4.13881703967857e-6, 4.1389401696622e-6, 4.138904313785e-6, 4.13875925733974e-6, 4.13878196233253e-6, 4.13894995037944e-6, 4.13893701158394e-6, 4.13874338067991e-6, 4.1387548384916e-6, 4.13897857775105e-6, 4.13895123918489e-6, 4.13869345844372e-6, 4.13877132374377e-6, 4.13905537131423e-6, 4.13886325223775e-6, 4.1386136442001e-6, 4.13900221445792e-6, 4.1389914799745e-6, 4.13851772313297e-6, 4.13916280051014e-6, 4.13869336785154e-6, 4.13890747527827e-6, 4.13863754505392e-6, 4.13954974018961e-6, 4.13863682816252e-6, 4.13824656723409e-6, 4.13863682816253e-6, 4.13954974018962e-6, 4.13863754505391e-6, 4.13890747527826e-6, 4.13869336785153e-6, 4.13916280051014e-6, 4.13851772313297e-6, 4.13899147997449e-6, 4.13900221445793e-6, 4.13861364420011e-6, 4.13886325223772e-6, 4.13905537131423e-6, 4.13877132374377e-6, 4.13869345844372e-6, 4.1389512391849e-6, 4.13897857775104e-6, 4.1387548384916e-6, 4.13874338067995e-6, 4.13893701158396e-6, 4.13894995037943e-6, 4.13878196233253e-6, 4.13875925733974e-6, 4.13890431378503e-6, 4.13894016966219e-6, 4.13881703967857e-6, 4.13876749842235e-6, 4.13886859549574e-6, 4.1389305436808e-6, 4.13885215599437e-6, 4.13878030351963e-6
flux1:, 0.630664715719064, 4.68308444716967e-6, 4.68317522909439e-6, 4.68326745625092e-6, 4.68318866646953e-6, 4.68306948903275e-6, 4.6831332120923e-6, 4.68327824761435e-6, 4.68323120797175e-6, 4.6830608343242e-6, 4.68309170985471e-6, 4.68328809344912e-6, 4.68326955415459e-6, 4.68304462495405e-6, 4.68306026289395e-6, 4.68331817969492e-6, 4.6832857353921e-6, 4.6829910860068e-6, 4.68307945709023e-6, 4.68340127379486e-6, 4.68318540612378e-6, 4.68290564370903e-6, 4.68334056258795e-6, 4.68332364942533e-6, 4.68279733580313e-6, 4.68352906334482e-6, 4.6829878055742e-6, 4.68323211016831e-6, 4.68292944524041e-6, 4.68396671500138e-6, 4.68292797593801e-6, 4.68248162767158e-6, 4.68292797593802e-6, 4.6839667150014e-6, 4.68292944524039e-6, 4.68323211016831e-6, 4.6829878055742e-6, 4.68352906334483e-6, 4.68279733580314e-6, 4.68332364942534e-6, 4.68334056258794e-6, 4.68290564370904e-6, 4.68318540612378e-6, 4.68340127379487e-6, 4.68307945709022e-6, 4.68299108600681e-6, 4.68328573539209e-6, 4.68331817969491e-6, 4.68306026289394e-6, 4.68304462495407e-6, 4.68326955415459e-6, 4.68328809344912e-6, 4.68309170985472e-6, 4.68306083432419e-6, 4.68323120797177e-6, 4.68327824761434e-6, 4.6831332120923e-6, 4.68306948903275e-6, 4.68318866646954e-6, 4.68326745625092e-6, 4.68317522909438e-6, 4.68308444716966e-6
flux1:, 0.630927164622817, 5.29429287671521e-6, 5.29440584829976e-6, 5.29451352475719e-6, 5.2944148926836e-6, 5.29427535779596e-6, 5.29435589893839e-6, 5.29452570857075e-6, 5.2944652834267e-6, 5.2942662195786e-6, 5.29430701107778e-6, 5.29453558058654e-6, 5.29451010889517e-6, 5.29424975155834e-6, 5.29427062315526e-6, 5.29456711595583e-6, 5.29452850953411e-6, 5.29419242757055e-6, 5.29429288645238e-6, 5.29465689542593e-6, 5.29441429367293e-6, 5.29410119359905e-6, 5.29458780167295e-6, 5.29456327288547e-6, 5.29397894111671e-6, 5.29480813475083e-6, 5.29418522655632e-6, 5.29446384205615e-6, 5.29412444606446e-6, 5.29530267256114e-6, 5.294122159727e-6, 5.29361243347637e-6, 5.29412215972702e-6, 5.29530267256116e-6, 5.29412444606444e-6, 5.29446384205615e-6, 5.29418522655632e-6, 5.29480813475084e-6, 5.29397894111671e-6, 5.29456327288546e-6, 5.29458780167294e-6, 5.29410119359908e-6, 5.29441429367292e-6, 5.29465689542593e-6, 5.29429288645237e-6, 5.29419242757056e-6, 5.29452850953412e-6, 5.29456711595581e-6, 5.29427062315527e-6, 5.29424975155835e-6, 5.29451010889517e-6, 5.29453558058654e-6, 5.29430701107778e-6, 5.2942662195786e-6, 5.29446528342672e-6, 5.29452570857076e-6, 5.2943558989384e-6, 5.29427535779594e-6, 5.2944148926836e-6, 5.29451352475721e-6, 5.29440584829976e-6, 5.2942928767152e-6
flux1:, 0.63118961352657, 5.97998843269808e-6, 5.98012714531595e-6, 5.98025189709595e-6, 5.98013012733045e-6, 5.97996788073152e-6, 5.98006816503893e-6, 5.98026575273767e-6, 5.98018946421022e-6, 5.97995814802885e-6, 5.98001086204565e-6, 5.98027564566979e-6, 5.98024165991739e-6, 5.97994146308761e-6, 5.97996887268208e-6, 5.98030865924983e-6, 5.98026255596199e-6, 5.97988013203019e-6, 5.9799946160106e-6, 5.98040557578348e-6, 5.98013274152162e-6, 5.9797829180883e-6, 5.98032730128043e-6, 5.98029343136521e-6, 5.97964492966303e-6, 5.98058363912848e-6, 5.97986821992817e-6, 5.9801858338698e-6, 5.97980506707968e-6, 5.9811418990125e-6, 5.97980196675457e-6, 5.97922083285242e-6, 5.97980196675457e-6, 5.98114189901251e-6, 5.97980506707968e-6, 5.98018583386981e-6, 5.97986821992817e-6, 5.9805836391285e-6, 5.97964492966303e-6, 5.9802934313652e-6, 5.98032730128042e-6, 5.97978291808832e-6, 5.9801327415216e-6, 5.98040557578349e-6, 5.97999461601059e-6, 5.97988013203019e-6, 5.98026255596197e-6, 5.98030865924985e-6, 5.97996887268209e-6, 5.97994146308763e-6, 5.98024165991739e-6, 5.9802756456698e-6, 5.98001086204566e-6, 5.97995814802887e-6, 5.98018946421025e-6, 5.98026575273768e-6, 5.98006816503894e-6, 5.97996788073154e-6, 5.98013012733048e-6, 5.98025189709595e-6, 5.98012714531593e-6, 5.97998843269806e-6
flux1:, 0.631452062430323, 6.74852990784658e-6, 6.74869817546413e-6, 6.74884161914846e-6, 6.74869314338537e-6, 6.74850578596873e-6, 6.7486290143716e-6, 6.74885748230263e-6, 6.74876257865277e-6, 6.7484952986527e-6, 6.74856221280867e-6, 6.74886743673318e-6, 6.74882308186413e-6, 6.74847838985504e-6, 6.74851393130893e-6, 6.74890201681282e-6, 6.74884674795732e-6, 6.74841275211162e-6, 6.74854362913716e-6, 6.7490066145757e-6, 6.74869943683847e-6, 6.74830932512641e-6, 6.74891844028576e-6, 6.7488731560284e-6, 6.74815352616283e-6, 6.74921516574034e-6, 6.74839528201401e-6, 6.7487572339122e-6, 6.74832968740455e-6, 6.74984470048209e-6, 6.74832587567024e-6, 6.74766452555484e-6, 6.74832587567025e-6, 6.7498447004821e-6, 6.74832968740455e-6, 6.74875723391222e-6, 6.74839528201398e-6, 6.74921516574035e-6, 6.74815352616282e-6, 6.74887315602839e-6, 6.74891844028574e-6, 6.74830932512642e-6, 6.74869943683845e-6, 6.74900661457568e-6, 6.74854362913718e-6, 6.74841275211162e-6, 6.74884674795732e-6, 6.74890201681283e-6, 6.74851393130892e-6, 6.74847838985506e-6, 6.74882308186412e-6, 6.74886743673319e-6, 6.74856221280867e-6, 6.7484952986527e-6, 6.7487625786528e-6, 6.74885748230263e-6, 6.74862901437161e-6, 6.74850578596872e-6, 6.74869314338537e-6, 6.74884161914846e-6, 6.74869817546411e-6, 6.74852990784654e-6
flux1:, 0.631714511334077, 7.60912113614423e-6, 7.60932299420319e-6, 7.60948671201099e-6, 7.60930772335207e-6, 7.6090928463579e-6, 7.60924247119056e-6, 7.60950497638621e-6, 7.60938844383703e-6, 7.60908138791279e-6, 7.60916505408611e-6, 7.6095150916098e-6, 7.60945821892647e-6, 7.60906418114551e-6, 7.60910977702782e-6, 7.60955140960535e-6, 7.60948491235571e-6, 7.60899383094362e-6, 7.60914398375001e-6, 7.60966435619518e-6, 7.60931799894719e-6, 7.60888388788521e-6, 7.60956570481462e-6, 7.60950651523081e-6, 7.6087078605576e-6, 7.60990735351574e-6, 7.60896990252017e-6, 7.60938227032808e-6, 7.60890162101203e-6, 7.61061649051661e-6, 7.60889733862177e-6, 7.60814614595747e-6, 7.60889733862179e-6, 7.61061649051663e-6, 7.60890162101201e-6, 7.60938227032809e-6, 7.60896990252016e-6, 7.60990735351573e-6, 7.60870786055761e-6, 7.60950651523084e-6, 7.60956570481461e-6, 7.60888388788525e-6, 7.60931799894717e-6, 7.60966435619521e-6, 7.60914398374999e-6, 7.60899383094363e-6, 7.60948491235574e-6, 7.60955140960533e-6, 7.6091097770278e-6, 7.60906418114553e-6, 7.60945821892648e-6, 7.60951509160982e-6, 7.60916505408613e-6, 7.6090813879128e-6, 7.60938844383705e-6, 7.60950497638619e-6, 7.60924247119056e-6, 7.6090928463579e-6, 7.60930772335208e-6, 7.60948671201101e-6, 7.60932299420318e-6, 7.60912113614418e-6
flux1:, 0.63197696023783, 8.57188502483717e-6, 8.57212467638758e-6, 8.57231019372781e-6, 8.57209669416453e-6, 8.57185191578801e-6, 8.57203160386099e-6, 8.57233130976432e-6, 8.5721898950448e-6, 8.57183920752613e-6, 8.5719424470096e-6, 8.57234175686197e-6, 8.57226990833564e-6, 8.57182154111862e-6, 8.57187948136289e-6, 8.57238009467606e-6, 8.57229984806119e-6, 8.57174593323624e-6, 8.57191885186653e-6, 8.5725022176038e-6, 8.57211099434008e-6, 8.57162907062178e-6, 8.57239273079659e-6, 8.57231664502038e-6, 8.57142998233139e-6, 8.57278392037862e-6, 8.57171459459474e-6, 8.57218428976295e-6, 8.57164313532335e-6, 8.57358182217835e-6, 8.57163880707155e-6, 8.5707872894549e-6, 8.57163880707154e-6, 8.57358182217837e-6, 8.57164313532334e-6, 8.57218428976296e-6, 8.57171459459473e-6, 8.57278392037861e-6, 8.57142998233138e-6, 8.57231664502038e-6, 8.57239273079657e-6, 8.57162907062181e-6, 8.57211099434006e-6, 8.57250221760382e-6, 8.57191885186652e-6, 8.57174593323622e-6, 8.57229984806118e-6, 8.57238009467605e-6, 8.57187948136288e-6, 8.57182154111864e-6, 8.57226990833564e-6, 8.57234175686199e-6, 8.57194244700961e-6, 8.57183920752614e-6, 8.57218989504484e-6, 8.57233130976434e-6, 8.57203160386103e-6, 8.57185191578799e-6, 8.57209669416454e-6, 8.57231019372785e-6, 8.5721246763876e-6, 8.57188502483716e-6
flux1:, 0.632239409141583, 9.64794274721507e-6, 9.64822449674496e-6, 9.64843326410606e-6, 9.64818112522971e-6, 9.64790412694504e-6, 9.64811770965531e-6, 9.6484577339776e-6, 9.64828797838469e-6, 9.64788982433018e-6, 9.64801571397526e-6, 9.64846876853488e-6, 9.64837916673905e-6, 9.64787142724869e-6, 9.64794440626352e-6, 9.64850954905542e-6, 9.64841250697221e-6, 9.64778983914007e-6, 9.6479897211671e-6, 9.64864187772328e-6, 9.64819911361477e-6, 9.64766551719298e-6, 9.64852150897575e-6, 9.64842494107353e-6, 9.64744003652375e-6, 9.64896685555631e-6, 9.64775008668869e-6, 9.64828495809248e-6, 9.64767463139594e-6, 9.64986358336001e-6, 9.64767091947411e-6, 9.64670769997994e-6, 9.64767091947412e-6, 9.64986358336001e-6, 9.64767463139591e-6, 9.64828495809246e-6, 9.6477500866887e-6, 9.64896685555632e-6, 9.64744003652376e-6, 9.64842494107353e-6, 9.64852150897575e-6, 9.64766551719303e-6, 9.64819911361474e-6, 9.64864187772329e-6, 9.64798972116707e-6, 9.64778983914007e-6, 9.64841250697221e-6, 9.64850954905541e-6, 9.64794440626349e-6, 9.64787142724867e-6, 9.64837916673904e-6, 9.64846876853489e-6, 9.64801571397526e-6, 9.6478898243302e-6, 9.64828797838469e-6, 9.64845773397758e-6, 9.64811770965532e-6, 9.64790412694503e-6, 9.6481811252297e-6, 9.64843326410605e-6, 9.64822449674496e-6, 9.64794274721504e-6
flux1:, 0.632501858045337, 1.08494983080986e-5, 1.08498264842494e-5, 1.08500598652473e-5, 1.08497649015126e-5, 1.0849453462267e-5, 1.08497048729295e-5, 1.08500882335678e-5, 1.08498865187861e-5, 1.0849437153971e-5, 1.08495890027446e-5, 1.08501002074295e-5, 1.08499897519065e-5, 1.084941762314e-5, 1.08495087744276e-5, 1.08501440277052e-5, 1.08500265499404e-5, 1.08493291128405e-5, 1.08495609703696e-5, 1.0850287840609e-5, 1.08497857230034e-5, 1.08491966145377e-5, 1.08501569641982e-5, 1.08500356240877e-5, 1.08489408140302e-5, 1.08506609874147e-5, 1.0849279888142e-5, 1.0849888835104e-5, 1.08491991980943e-5, 1.08516675680064e-5, 1.08491970629731e-5, 1.08481098304021e-5, 1.08491970629732e-5, 1.08516675680064e-5, 1.08491991980943e-5, 1.08498888351039e-5, 1.0849279888142e-5, 1.08506609874147e-5, 1.08489408140302e-5, 1.08500356240877e-5, 1.08501569641982e-5, 1.08491966145378e-5, 1.08497857230034e-5, 1.08502878406089e-5, 1.08495609703696e-5, 1.08493291128405e-5, 1.08500265499404e-5, 1.08501440277052e-5, 1.08495087744276e-5, 1.084941762314e-5, 1.08499897519064e-5, 1.08501002074295e-5, 1.08495890027446e-5, 1.0849437153971e-5, 1.08498865187861e-5, 1.08500882335678e-5, 1.08497048729296e-5, 1.08494534622669e-5, 1.08497649015126e-5, 1.08500598652474e-5, 1.08498264842494e-5, 1.08494983080986e-5
flux1:, 0.63276430694909, 1.2189928685704e-5, 1.21903075548731e-5, 1.21905668220548e-5, 1.21902248750792e-5, 1.2189876901491e-5, 1.21901701008911e-5, 1.21905996618938e-5, 1.21903622670911e-5, 1.21898581117109e-5, 1.21900394276651e-5, 1.219061303335e-5, 1.21904783038303e-5, 1.21898368891051e-5, 1.21899498166291e-5, 1.21906606998034e-5, 1.21905184820705e-5, 1.21897402495163e-5, 1.21900100218108e-5, 1.21908175763993e-5, 1.21902469948948e-5, 1.2189598635069e-5, 1.21906771123658e-5, 1.21905258823035e-5, 1.21893078805197e-5, 1.21912441310539e-5, 1.21896804320099e-5, 1.21903735266111e-5, 1.21895927443271e-5, 1.21923726276548e-5, 1.21895935129218e-5, 1.21883689791559e-5, 1.21895935129218e-5, 1.21923726276548e-5, 1.21895927443271e-5, 1.21903735266111e-5, 1.21896804320099e-5, 1.21912441310539e-5, 1.21893078805197e-5, 1.21905258823035e-5, 1.21906771123658e-5, 1.2189598635069e-5, 1.21902469948948e-5, 1.21908175763993e-5, 1.21900100218107e-5, 1.21897402495163e-5, 1.21905184820705e-5, 1.21906606998034e-5, 1.21899498166291e-5, 1.21898368891051e-5, 1.21904783038303e-5, 1.219061303335e-5, 1.21900394276651e-5, 1.21898581117109e-5, 1.21903622670911e-5, 1.21905996618938e-5, 1.21901701008911e-5, 1.2189876901491e-5, 1.21902248750792e-5, 1.21905668220548e-5, 1.21903075548731e-5, 1.2189928685704e-5
flux1:, 0.633026755852843, 1.36838797427676e-5, 1.36843134164346e-5, 1.36845997559989e-5, 1.36842067874513e-5, 1.36838203383052e-5, 1.36841592304109e-5, 1.36846376501001e-5, 1.3684360818942e-5, 1.36837985326834e-5, 1.36840129810794e-5, 1.36846529919675e-5, 1.36844902583167e-5, 1.36837748828809e-5, 1.36839136887378e-5, 1.36847055568471e-5, 1.36845335607796e-5, 1.36836685932903e-5, 1.36839832636809e-5, 1.36848774331984e-5, 1.36842278109173e-5, 1.36835166509771e-5, 1.36847289874621e-5, 1.36845417839333e-5, 1.3683185477477e-5, 1.36853630090135e-5, 1.36835969876744e-5, 1.36843856065332e-5, 1.36834999025739e-5, 1.36866265968621e-5, 1.3683505343109e-5, 1.36821291954746e-5, 1.3683505343109e-5, 1.36866265968621e-5, 1.36834999025739e-5, 1.36843856065332e-5, 1.36835969876745e-5, 1.36853630090135e-5, 1.3683185477477e-5, 1.36845417839333e-5, 1.36847289874621e-5, 1.36835166509771e-5, 1.36842278109173e-5, 1.36848774331985e-5, 1.36839832636809e-5, 1.36836685932903e-5, 1.36845335607796e-5, 1.36847055568471e-5, 1.36839136887378e-5, 1.36837748828809e-5, 1.36844902583167e-5, 1.36846529919675e-5, 1.36840129810794e-5, 1.36837985326834e-5, 1.3684360818942e-5, 1.36846376501001e-5, 1.36841592304109e-5, 1.36838203383051e-5, 1.36842067874513e-5, 1.36845997559989e-5, 1.36843134164346e-5, 1.36838797427675e-5
flux1:, 0.633289204756596, 1.53473680862748e-5, 1.53478604256935e-5, 1.53481749516252e-5, 1.53477271412812e-5, 1.53473004449718e-5, 1.53476887857968e-5, 1.53482184691169e-5, 1.53478984843189e-5, 1.53472750401798e-5, 1.53475263944128e-5, 1.53482364743284e-5, 1.53480417123798e-5, 1.53472480290637e-5, 1.53474173374704e-5, 1.53482952724677e-5, 1.53480876563381e-5, 1.53471302050122e-5, 1.53474979206331e-5, 1.53484844994325e-5, 1.53477436175076e-5, 1.53469663996956e-5, 1.53483305172911e-5, 1.53481001385952e-5, 1.53465883752518e-5, 1.53490351247525e-5, 1.53470455220316e-5, 1.53479424877408e-5, 1.53469358832717e-5, 1.53504481724417e-5, 1.53469482858656e-5, 1.53454051318543e-5, 1.53469482858656e-5, 1.53504481724417e-5, 1.53469358832717e-5, 1.53479424877408e-5, 1.53470455220316e-5, 1.53490351247526e-5, 1.53465883752518e-5, 1.53481001385952e-5, 1.53483305172911e-5, 1.53469663996956e-5, 1.53477436175075e-5, 1.53484844994325e-5, 1.53474979206331e-5, 1.53471302050122e-5, 1.5348087656338e-5, 1.53482952724677e-5, 1.53474173374704e-5, 1.53472480290637e-5, 1.53480417123798e-5, 1.53482364743284e-5, 1.53475263944129e-5, 1.53472750401798e-5, 1.5347898484319e-5, 1.53482184691169e-5, 1.53476887857968e-5, 1.53473004449717e-5, 1.53477271412812e-5, 1.53481749516252e-5, 1.53478604256935e-5, 1.53473680862748e-5
flux1:, 0.63355165366035, 1.71978890385507e-5, 1.71984435611652e-5, 1.71987873383539e-5, 1.71982811829324e-5, 1.71978126471077e-5, 1.71982539508211e-5, 1.71988370077483e-5, 1.71984702696466e-5, 1.71977830237618e-5, 1.71980751117916e-5, 1.71988584923064e-5, 1.71986274038708e-5, 1.71977514989759e-5, 1.71979564771985e-5, 1.71989251771635e-5, 1.71986752277965e-5, 1.71976198418309e-5, 1.71980500346969e-5, 1.71991345795169e-5, 1.71982883971482e-5, 1.71974422629483e-5, 1.71989785097283e-5, 1.71986964701016e-5, 1.71970098412818e-5, 1.71997567517795e-5, 1.71975206712059e-5, 1.71985404036595e-5, 1.71973944428838e-5, 1.72013349096908e-5, 1.71974167044329e-5, 1.71956900055458e-5, 1.71974167044329e-5, 1.72013349096909e-5, 1.71973944428837e-5, 1.71985404036595e-5, 1.71975206712059e-5, 1.71997567517796e-5, 1.71970098412818e-5, 1.71986964701017e-5, 1.71989785097283e-5, 1.71974422629483e-5, 1.71982883971482e-5, 1.71991345795169e-5, 1.71980500346969e-5, 1.71976198418309e-5, 1.71986752277964e-5, 1.71989251771635e-5, 1.71979564771985e-5, 1.7197751498976e-5, 1.71986274038708e-5, 1.71988584923064e-5, 1.71980751117916e-5, 1.71977830237618e-5, 1.71984702696466e-5, 1.71988370077483e-5, 1.71982539508211e-5, 1.71978126471076e-5, 1.71982811829324e-5, 1.71987873383539e-5, 1.71984435611652e-5, 1.71978890385507e-5
flux1:, 0.633814102564103, 1.92545308626779e-5, 1.92551506551746e-5, 1.92555247299204e-5, 1.92549571374254e-5, 1.92544453509272e-5, 1.92549427984268e-5, 1.92555810098098e-5, 1.92551641142149e-5, 1.92544108690041e-5, 1.92547475191753e-5, 1.92556069133082e-5, 1.9255334947619e-5, 1.92543734426055e-5, 1.92546198202218e-5, 1.92556834912323e-5, 1.92553835571417e-5, 1.92542251904119e-5, 1.92547286984338e-5, 1.92559164257485e-5, 1.92549488984559e-5, 1.9254031501706e-5, 1.92557628912388e-5, 1.92554192429806e-5, 1.92535358666855e-5, 1.92566171812794e-5, 1.92541099646914e-5, 1.9255268642615e-5, 1.92539621084945e-5, 1.92583774787903e-5, 1.92539978199471e-5, 1.92520698108384e-5, 1.92539978199471e-5, 1.92583774787904e-5, 1.92539621084945e-5, 1.92552686426151e-5, 1.92541099646914e-5, 1.92566171812794e-5, 1.92535358666855e-5, 1.92554192429806e-5, 1.92557628912387e-5, 1.9254031501706e-5, 1.92549488984558e-5, 1.92559164257485e-5, 1.92547286984338e-5, 1.92542251904119e-5, 1.92553835571417e-5, 1.92556834912323e-5, 1.92546198202218e-5, 1.92543734426056e-5, 1.9255334947619e-5, 1.92556069133082e-5, 1.92547475191754e-5, 1.92544108690041e-5, 1.92551641142149e-5, 1.92555810098098e-5, 1.92549427984268e-5, 1.92544453509272e-5, 1.92549571374253e-5, 1.92555247299204e-5, 1.92551506551746e-5, 1.92545308626778e-5
flux1:, 0.634076551467856, 2.15380953618814e-5, 2.15387830051077e-5, 2.15391884400035e-5, 2.15385568135523e-5, 2.15380005418653e-5, 2.15385568980892e-5, 2.15392516895716e-5, 2.15387814989284e-5, 2.15379605571655e-5, 2.15383455485759e-5, 2.15392830739515e-5, 2.15389654466507e-5, 2.15379155906476e-5, 2.15382096794559e-5, 2.1539371935668e-5, 2.15390133608549e-5, 2.15377474719989e-5, 2.15383366587427e-5, 2.15396323458379e-5, 2.15385252447088e-5, 2.15375348657419e-5, 2.15394873158255e-5, 2.15390704615885e-5, 2.15369657708736e-5, 2.154041934746e-5, 2.15376144202133e-5, 2.15389301533356e-5, 2.15374387782196e-5, 2.15423803009735e-5, 2.1537492311818e-5, 2.15353439003215e-5, 2.15374923118181e-5, 2.15423803009734e-5, 2.15374387782195e-5, 2.15389301533355e-5, 2.15376144202132e-5, 2.154041934746e-5, 2.15369657708736e-5, 2.15390704615886e-5, 2.15394873158255e-5, 2.15375348657418e-5, 2.15385252447089e-5, 2.15396323458379e-5, 2.15383366587427e-5, 2.1537747471999e-5, 2.15390133608549e-5, 2.1539371935668e-5, 2.15382096794559e-5, 2.15379155906477e-5, 2.15389654466507e-5, 2.15392830739515e-5, 2.15383455485759e-5, 2.15379605571656e-5, 2.15387814989284e-5, 2.15392516895716e-5, 2.15385568980893e-5, 2.15380005418652e-5, 2.15385568135523e-5, 2.15391884400035e-5, 2.15387830051077e-5, 2.15380953618814e-5
flux1:, 0.634339000371609, 2.4071224945497e-5, 2.40719824564793e-5, 2.40724203650625e-5, 2.40717226696638e-5, 2.40711208464387e-5, 2.40717383936182e-5, 2.40724908173085e-5, 2.40719645179921e-5, 2.40710747259338e-5, 2.4071511749811e-5, 2.40725288650887e-5, 2.40721605696058e-5, 2.40710203174189e-5, 2.40713690353535e-5, 2.4072632813538e-5, 2.40722058706584e-5, 2.40708285101819e-5, 2.4071517382532e-5, 2.40729252782915e-5, 2.40716580130747e-5, 2.4070593669114e-5, 2.40727962353216e-5, 2.40722927334654e-5, 2.4069939276544e-5, 2.40738069225135e-5, 2.40706756003241e-5, 2.40721686127961e-5, 2.40704647894461e-5, 2.40759886567519e-5, 2.40705413829929e-5, 2.40681520260684e-5, 2.40705413829929e-5, 2.40759886567519e-5, 2.4070464789446e-5, 2.40721686127961e-5, 2.40706756003241e-5, 2.40738069225135e-5, 2.4069939276544e-5, 2.40722927334654e-5, 2.40727962353216e-5, 2.4070593669114e-5, 2.40716580130747e-5, 2.40729252782915e-5, 2.40715173825321e-5, 2.40708285101818e-5, 2.40722058706583e-5, 2.40726328135381e-5, 2.40713690353535e-5, 2.40710203174189e-5, 2.40721605696058e-5, 2.40725288650887e-5, 2.40715117498109e-5, 2.40710747259338e-5, 2.40719645179922e-5, 2.40724908173085e-5, 2.40717383936182e-5, 2.40711208464386e-5, 2.40717226696637e-5, 2.40724203650625e-5, 2.40719824564793e-5, 2.4071224945497e-5
flux1:, 0.634601449275363, 2.68785362230847e-5, 2.68793650190154e-5, 2.68798365938309e-5, 2.68790713993732e-5, 2.68784231181659e-5, 2.68791036129246e-5, 2.6879914335232e-5, 2.6879329472738e-5, 2.68783702512596e-5, 2.68788628910761e-5, 2.6879960349136e-5, 2.68795361540188e-5, 2.68783042241673e-5, 2.68787151277347e-5, 2.68800826230514e-5, 2.68795764437826e-5, 2.68780843209053e-5, 2.68788886442953e-5, 2.68804123966145e-5, 2.68789618454054e-5, 2.68778233915381e-5, 2.68803084906985e-5, 2.68797028573576e-5, 2.68770701160939e-5, 2.68813979417003e-5, 2.68779091904707e-5, 2.68796020163648e-5, 2.68776545156192e-5, 2.68838223271069e-5, 2.68777603503066e-5, 2.68751079004539e-5, 2.68777603503066e-5, 2.68838223271069e-5, 2.68776545156192e-5, 2.68796020163649e-5, 2.68779091904707e-5, 2.68813979417002e-5, 2.68770701160939e-5, 2.68797028573577e-5, 2.68803084906985e-5, 2.68778233915381e-5, 2.68789618454054e-5, 2.68804123966145e-5, 2.68788886442952e-5, 2.68780843209052e-5, 2.68795764437825e-5, 2.68800826230515e-5, 2.68787151277347e-5, 2.68783042241674e-5, 2.68795361540188e-5, 2.6879960349136e-5, 2.68788628910761e-5, 2.68783702512596e-5, 2.6879329472738e-5, 2.6879914335232e-5, 2.68791036129247e-5, 2.68784231181659e-5, 2.68790713993732e-5, 2.68798365938309e-5, 2.68793650190153e-5, 2.68785362230847e-5
flux1:, 0.634863898179116, 2.99867601530743e-5, 2.99876610413196e-5, 2.99881675672455e-5, 2.99873340611307e-5, 2.99866385732411e-5, 2.99873832358474e-5, 2.99882525284087e-5, 2.99876070113359e-5, 2.99865783751262e-5, 2.99871301143418e-5, 2.99883079350796e-5, 2.99878223595612e-5, 2.99864982670216e-5, 2.99869795979779e-5, 2.99884522280598e-5, 2.99878547275152e-5, 2.99862452488499e-5, 2.99871826603797e-5, 2.99888252679334e-5, 2.99871656159305e-5, 2.99859538301345e-5, 2.99887574487608e-5, 2.99880319610223e-5, 2.9985086194995e-5, 2.9989924983558e-5, 2.99860451229167e-5, 2.99879628148973e-5, 2.99857365168461e-5, 2.99926157930418e-5, 2.99858787847235e-5, 2.99829393010217e-5, 2.99858787847235e-5, 2.99926157930418e-5, 2.99857365168461e-5, 2.99879628148973e-5, 2.99860451229166e-5, 2.99899249835579e-5, 2.9985086194995e-5, 2.99880319610223e-5, 2.99887574487608e-5, 2.99859538301346e-5, 2.99871656159304e-5, 2.99888252679334e-5, 2.99871826603797e-5, 2.99862452488498e-5, 2.99878547275152e-5, 2.99884522280598e-5, 2.99869795979779e-5, 2.99864982670215e-5, 2.99878223595611e-5, 2.99883079350796e-5, 2.99871301143418e-5, 2.99865783751262e-5, 2.9987607011336e-5, 2.99882525284087e-5, 2.99873832358475e-5, 2.99866385732411e-5, 2.99873340611306e-5, 2.99881675672455e-5, 2.99876610413196e-5, 2.99867601530743e-5
flux1:, 0.635126347082869, 3.34248887325891e-5, 3.3425861929495e-5, 3.34264047724354e-5, 3.34255027359351e-5, 3.34247594620507e-5, 3.34255690061247e-5, 3.34264967350641e-5, 3.3425788798243e-5, 3.34246913644733e-5, 3.34253056317405e-5, 3.34265630963934e-5, 3.34260103553107e-5, 3.34245944140924e-5, 3.34251551672922e-5, 3.34267335717205e-5, 3.34260313626855e-5, 3.34243026344726e-5, 3.34253927550331e-5, 3.34271565517371e-5, 3.34252591410961e-5, 3.34239757860879e-5, 3.34271376688521e-5, 3.34262721741058e-5, 3.34229762976601e-5, 3.34283818902168e-5, 3.3424074231097e-5, 3.34262445836711e-5, 3.34237002296442e-5, 3.34313649788396e-5, 3.34238871863921e-5, 3.34206347040727e-5, 3.34238871863922e-5, 3.34313649788397e-5, 3.34237002296442e-5, 3.34262445836711e-5, 3.34240742310969e-5, 3.34283818902168e-5, 3.34229762976601e-5, 3.34262721741058e-5, 3.34271376688521e-5, 3.3423975786088e-5, 3.3425259141096e-5, 3.34271565517372e-5, 3.34253927550331e-5, 3.34243026344725e-5, 3.34260313626855e-5, 3.34267335717205e-5, 3.34251551672922e-5, 3.34245944140925e-5, 3.34260103553106e-5, 3.34265630963934e-5, 3.34253056317406e-5, 3.34246913644733e-5, 3.3425788798243e-5, 3.34264967350641e-5, 3.34255690061247e-5, 3.34247594620507e-5, 3.34255027359351e-5, 3.34264047724354e-5, 3.3425861929495e-5, 3.3424888732589e-5
flux1:, 0.635388795986622, 3.72243281708717e-5, 3.72253733503714e-5, 3.72259539098613e-5, 3.72249836534134e-5, 3.72241922185775e-5, 3.72250669290783e-5, 3.72260525360177e-5, 3.72252806529956e-5, 3.72241156424997e-5, 3.72247959048137e-5, 3.72261315724779e-5, 3.72255054806714e-5, 3.72239987721722e-5, 3.7224648792646e-5, 3.72263328745372e-5, 3.72255111662055e-5, 3.72236619517679e-5, 3.72249264992172e-5, 3.7226813180079e-5, 3.72246463722415e-5, 3.72232942263901e-5, 3.72268580400679e-5, 3.72258297771635e-5, 3.72221432768349e-5, 3.72281769683334e-5, 3.72234013747865e-5, 3.72258551638855e-5, 3.72229491367516e-5, 3.7231480479839e-5, 3.72231901351416e-5, 3.72195963875189e-5, 3.72231901351415e-5, 3.7231480479839e-5, 3.72229491367515e-5, 3.72258551638856e-5, 3.72234013747864e-5, 3.72281769683334e-5, 3.72221432768349e-5, 3.72258297771636e-5, 3.72268580400678e-5, 3.722329422639e-5, 3.72246463722414e-5, 3.72268131800791e-5, 3.72249264992172e-5, 3.72236619517679e-5, 3.72255111662055e-5, 3.72263328745372e-5, 3.7224648792646e-5, 3.72239987721722e-5, 3.72255054806714e-5, 3.72261315724779e-5, 3.72247959048138e-5, 3.72241156424997e-5, 3.72252806529957e-5, 3.72260525360177e-5, 3.72250669290783e-5, 3.72241922185775e-5, 3.72249836534133e-5, 3.72259539098612e-5, 3.72253733503714e-5, 3.72243281708716e-5
flux1:, 0.635651244890376, 4.1419058439535e-5, 4.14201748103248e-5, 4.14207944233571e-5, 4.14197566777109e-5, 4.14189169808057e-5, 4.14198568470914e-5, 4.14208993134751e-5, 4.14200620489295e-5, 4.14188312847338e-5, 4.1419581199238e-5, 4.14209929446749e-5, 4.14202867703159e-5, 4.14186910745848e-5, 4.14194411928808e-5, 4.14212302085598e-5, 4.14202726833655e-5, 4.14183023077928e-5, 4.14197652142419e-5, 4.14217759113069e-5, 4.14193049623505e-5, 4.14178878116423e-5, 4.14219012805387e-5, 4.1420684718772e-5, 4.14165636181285e-5, 4.14232925618032e-5, 4.14180049274459e-5, 4.14207761684592e-5, 4.14174603086134e-5, 4.14269471661136e-5, 4.14177658078908e-5, 4.14137998946042e-5, 4.14177658078908e-5, 4.14269471661136e-5, 4.14174603086134e-5, 4.14207761684593e-5, 4.14180049274458e-5, 4.14232925618032e-5, 4.14165636181285e-5, 4.1420684718772e-5, 4.14219012805387e-5, 4.14178878116424e-5, 4.14193049623504e-5, 4.1421775911307e-5, 4.1419765214242e-5, 4.14183023077927e-5, 4.14202726833655e-5, 4.14212302085598e-5, 4.14194411928808e-5, 4.14186910745847e-5, 4.14202867703159e-5, 4.14209929446749e-5, 4.1419581199238e-5, 4.14188312847337e-5, 4.14200620489295e-5, 4.14208993134751e-5, 4.14198568470915e-5, 4.14189169808057e-5, 4.14197566777109e-5, 4.14207944233572e-5, 4.14201748103248e-5, 4.14190584395349e-5
flux1:, 0.635913693794129, 4.60457990387794e-5, 4.60469854461719e-5, 4.60476452288097e-5, 4.60465409911551e-5, 4.60456533214735e-5, 4.60466582306015e-5, 4.60477560151167e-5, 4.60468518087172e-5, 4.60455577186811e-5, 4.60463813535514e-5, 4.6047866423555e-5, 4.6047072679559e-5, 4.60453903681668e-5, 4.60462525837019e-5, 4.60481452852275e-5, 4.60470339464103e-5, 4.60449421412603e-5, 4.60466296785884e-5, 4.60487650952858e-5, 4.60459520438263e-5, 4.6044474626952e-5, 4.60489896366826e-5, 4.60475563388048e-5, 4.60429532170695e-5, 4.60504508332809e-5, 4.60446024633648e-5, 4.60477286901283e-5, 4.60439501540685e-5, 4.60544899991871e-5, 4.60443317005289e-5, 4.60399596964286e-5, 4.60443317005289e-5, 4.60544899991871e-5, 4.60439501540685e-5, 4.60477286901283e-5, 4.60446024633648e-5, 4.60504508332808e-5, 4.60429532170696e-5, 4.60475563388048e-5, 4.60489896366826e-5, 4.60444746269521e-5, 4.60459520438262e-5, 4.60487650952858e-5, 4.60466296785884e-5, 4.60449421412603e-5, 4.60470339464102e-5, 4.60481452852275e-5, 4.6046252583702e-5, 4.60453903681668e-5, 4.6047072679559e-5, 4.60478664235549e-5, 4.60463813535515e-5, 4.60455577186812e-5, 4.60468518087172e-5, 4.60477560151167e-5, 4.60466582306016e-5, 4.60456533214734e-5, 4.6046540991155e-5, 4.60476452288096e-5, 4.60469854461719e-5, 4.60457990387793e-5
flux1:, 0.636176142697882, 5.11441807594841e-5, 5.11454358050866e-5, 5.11461364183163e-5, 5.11449667552664e-5, 5.11440319696944e-5, 5.11451019628803e-5, 5.1146252900189e-5, 5.11452797750314e-5, 5.11439254072864e-5, 5.11448275412259e-5, 5.11463826247713e-5, 5.11454927876799e-5, 5.11437266788376e-5, 5.11447144013543e-5, 5.11467092350103e-5, 5.11454242167544e-5, 5.11432108988601e-5, 5.11451518176321e-5, 5.11474124289391e-5, 5.11442159949543e-5, 5.11426838940724e-5, 5.11477565617214e-5, 5.11460750770386e-5, 5.11409391467891e-5, 5.11492855324054e-5, 5.11428224235329e-5, 5.11463449911398e-5, 5.11420461586283e-5, 5.11537458396398e-5, 5.11425163329284e-5, 5.11377008325923e-5, 5.11425163329284e-5, 5.11537458396398e-5, 5.11420461586283e-5, 5.11463449911398e-5, 5.11428224235329e-5, 5.11492855324053e-5, 5.11409391467892e-5, 5.11460750770387e-5, 5.11477565617214e-5, 5.11426838940725e-5, 5.11442159949542e-5, 5.11474124289392e-5, 5.11451518176321e-5, 5.11432108988601e-5, 5.11454242167544e-5, 5.11467092350103e-5, 5.11447144013543e-5, 5.11437266788377e-5, 5.11454927876799e-5, 5.11463826247713e-5, 5.11448275412259e-5, 5.11439254072863e-5, 5.11452797750314e-5, 5.1146252900189e-5, 5.11451019628805e-5, 5.11440319696943e-5, 5.11449667552664e-5, 5.11461364183163e-5, 5.11454358050867e-5, 5.1144180759484e-5
flux1:, 0.636438591601635, 5.67569231565994e-5, 5.6758245325811e-5, 5.67589866527956e-5, 5.67577524652572e-5, 5.67567722399195e-5, 5.67579078322146e-5, 5.67591089800232e-5, 5.67580641710519e-5, 5.67566532327349e-5, 5.67576397410164e-5, 5.67592610462584e-5, 5.67582651928085e-5, 5.67564183716252e-5, 5.67575467307383e-5, 5.67596420924638e-5, 5.67581614239661e-5, 5.67558264042678e-5, 5.67580520921881e-5, 5.67604384165993e-5, 5.67568139082621e-5, 5.67552333789702e-5, 5.67609240890863e-5, 5.67589598822302e-5, 5.67532371299995e-5, 5.67625194643814e-5, 5.67553814754048e-5, 5.67593458900443e-5, 5.67544643244877e-5, 5.67674409590295e-5, 5.67550366517581e-5, 5.67497362455929e-5, 5.67550366517581e-5, 5.67674409590295e-5, 5.67544643244876e-5, 5.67593458900445e-5, 5.67553814754048e-5, 5.67625194643814e-5, 5.67532371299995e-5, 5.67589598822303e-5, 5.67609240890863e-5, 5.67552333789702e-5, 5.67568139082621e-5, 5.67604384165994e-5, 5.67580520921882e-5, 5.67558264042678e-5, 5.6758161423966e-5, 5.67596420924638e-5, 5.67575467307383e-5, 5.67564183716251e-5, 5.67582651928085e-5, 5.67592610462585e-5, 5.67576397410164e-5, 5.6756653232735e-5, 5.6758064171052e-5, 5.67591089800232e-5, 5.67579078322148e-5, 5.67567722399195e-5, 5.6757752465257e-5, 5.67589866527956e-5, 5.6758245325811e-5, 5.67569231565994e-5
flux1:, 0.636701040505389, 6.2930017379715e-5, 6.29314051638967e-5, 6.29321858874187e-5, 6.29308876458615e-5, 6.29298648156416e-5, 6.2931067375483e-5, 6.29323147963123e-5, 6.29311942971547e-5, 6.29297312284939e-5, 6.29308095611366e-5, 6.29324928901367e-5, 6.29313792432819e-5, 6.29294548525822e-5, 6.29307410847008e-5, 6.29329356308547e-5, 6.29312349455562e-5, 6.29287775662784e-5, 6.29313222331277e-5, 6.29338351803914e-5, 6.29297344046711e-5, 6.29281121402164e-5, 6.29344855477851e-5, 6.29322009678491e-5, 6.29258343595755e-5, 6.29361473034409e-5, 6.29282672131088e-5, 6.29327234924223e-5, 6.29271919572214e-5, 6.29415739002198e-5, 6.29278807768798e-5, 6.2922049456045e-5, 6.29278807768798e-5, 6.29415739002199e-5, 6.29271919572214e-5, 6.29327234924224e-5, 6.29282672131087e-5, 6.29361473034408e-5, 6.29258343595756e-5, 6.29322009678492e-5, 6.29344855477851e-5, 6.29281121402164e-5, 6.29297344046711e-5, 6.29338351803915e-5, 6.29313222331277e-5, 6.29287775662783e-5, 6.2931234945556e-5, 6.29329356308547e-5, 6.29307410847009e-5, 6.29294548525822e-5, 6.29313792432819e-5, 6.29324928901367e-5, 6.29308095611367e-5, 6.29297312284939e-5, 6.29311942971548e-5, 6.29323147963122e-5, 6.29310673754831e-5, 6.29298648156415e-5, 6.29308876458615e-5, 6.29321858874187e-5, 6.29314051638966e-5, 6.2930017379715e-5
flux1:, 0.636963489409142, 6.97129139314512e-5, 6.97143659287089e-5, 6.97151830002614e-5, 6.97138204625187e-5, 6.97127594605e-5, 6.97140316419149e-5, 6.97153201059943e-5, 6.97141181363049e-5, 6.97126082332218e-5, 6.97137879877741e-5, 6.97155287977886e-5, 6.97142831762573e-5, 6.97122841860541e-5, 6.97137481066011e-5, 6.97160411154782e-5, 6.97140932970752e-5, 6.9711511998517e-5, 6.97144128950564e-5, 6.97170541910031e-5, 6.97124253624525e-5, 6.97107681893185e-5, 6.9717893192772e-5, 6.97152474861404e-5, 6.97081772371233e-5, 6.97196233210707e-5, 6.97109257705409e-5, 6.97159288381638e-5, 6.97096753694094e-5, 6.97256032553183e-5, 6.971049566272e-5, 6.97040821517465e-5, 6.97104956627199e-5, 6.97256032553182e-5, 6.97096753694094e-5, 6.97159288381639e-5, 6.9710925770541e-5, 6.97196233210707e-5, 6.97081772371233e-5, 6.97152474861405e-5, 6.97178931927719e-5, 6.97107681893186e-5, 6.97124253624525e-5, 6.97170541910032e-5, 6.97144128950563e-5, 6.9711511998517e-5, 6.97140932970751e-5, 6.97160411154783e-5, 6.97137481066011e-5, 6.97122841860541e-5, 6.97142831762573e-5, 6.97155287977887e-5, 6.97137879877742e-5, 6.97126082332217e-5, 6.9714118136305e-5, 6.97153201059944e-5, 6.97140316419151e-5, 6.97127594605001e-5, 6.97138204625185e-5, 6.97151830002613e-5, 6.97143659287088e-5, 6.97129139314511e-5
flux1:, 0.637225938312895, 7.71587148447961e-5, 7.71602298208746e-5, 7.71610778166407e-5, 7.71596497439303e-5, 7.715855715039e-5, 7.71599033664548e-5, 7.71612259630801e-5, 7.71599343627813e-5, 7.715838396171e-5, 7.71596775491814e-5, 7.71614709875676e-5, 7.71600761561926e-5, 7.71580051226455e-5, 7.71596696893696e-5, 7.71620614655859e-5, 7.71598362233899e-5, 7.71571280450727e-5, 7.71604257236171e-5, 7.71631984101361e-5, 7.71579860510421e-5, 7.71563005557454e-5, 7.71642502451455e-5, 7.71611996134801e-5, 7.71533635198401e-5, 7.71660535201319e-5, 7.71564538415346e-5, 7.71620639595803e-5, 7.71550119925278e-5, 7.71726398513933e-5, 7.71559791674598e-5, 7.71489261854008e-5, 7.71559791674597e-5, 7.71726398513932e-5, 7.71550119925277e-5, 7.71620639595803e-5, 7.71564538415346e-5, 7.71660535201317e-5, 7.71533635198401e-5, 7.71611996134802e-5, 7.71642502451455e-5, 7.71563005557456e-5, 7.7157986051042e-5, 7.71631984101362e-5, 7.7160425723617e-5, 7.71571280450727e-5, 7.71598362233897e-5, 7.71620614655859e-5, 7.71596696893697e-5, 7.71580051226455e-5, 7.71600761561926e-5, 7.71614709875676e-5, 7.71596775491815e-5, 7.715838396171e-5, 7.71599343627813e-5, 7.716122596308e-5, 7.71599033664549e-5, 7.71585571503899e-5, 7.71596497439302e-5, 7.71610778166407e-5, 7.71602298208746e-5, 7.7158714844796e-5
flux1:, 0.637488387216649, 8.53243696847782e-5, 8.53259465738817e-5, 8.53268169377138e-5, 8.5325320827825e-5, 8.53242060348493e-5, 8.53256329567072e-5, 8.53269806033418e-5, 8.53255881648954e-5, 8.53240049032794e-5, 8.53254283011621e-5, 8.53272691996119e-5, 8.53257041216514e-5, 8.53235629489585e-5, 8.53254549192079e-5, 8.53279472295555e-5, 8.53254105974073e-5, 8.53225706222492e-5, 8.53263092463563e-5, 8.53292182507248e-5, 8.53233630747166e-5, 8.53216551649851e-5, 8.53305067527056e-5, 8.53270044551599e-5, 8.53183382808131e-5, 8.53323915811871e-5, 8.53217945169809e-5, 8.53280777601304e-5, 8.53201463034836e-5, 8.53396427490512e-5, 8.53212759382705e-5, 8.53135193914953e-5, 8.53212759382706e-5, 8.53396427490512e-5, 8.53201463034835e-5, 8.53280777601305e-5, 8.53217945169809e-5, 8.5332391581187e-5, 8.53183382808132e-5, 8.53270044551599e-5, 8.53305067527056e-5, 8.53216551649851e-5, 8.53233630747166e-5, 8.53292182507248e-5, 8.53263092463562e-5, 8.53225706222492e-5, 8.53254105974072e-5, 8.53279472295556e-5, 8.5325454919208e-5, 8.53235629489586e-5, 8.53257041216514e-5, 8.5327269199612e-5, 8.53254283011622e-5, 8.53240049032795e-5, 8.53255881648955e-5, 8.53269806033417e-5, 8.53256329567074e-5, 8.53242060348493e-5, 8.53253208278249e-5, 8.53268169377137e-5, 8.53259465738817e-5, 8.53243696847781e-5
flux1:, 0.637750836120402, 9.42708746903848e-5, 9.42725125150607e-5, 9.42733926944943e-5, 9.42718245537524e-5, 9.42707005468302e-5, 9.42722176083775e-5, 9.42735784498418e-5, 9.42720702047607e-5, 9.42704633695107e-5, 9.42720369505619e-5, 9.4273919763684e-5, 9.4272158761131e-5, 9.42699484821585e-5, 9.42720991632128e-5, 9.42746956890014e-5, 9.42718094443092e-5, 9.42688301987797e-5, 9.4273057908735e-5, 9.42761106721086e-5, 9.42695494425118e-5, 9.42678238499406e-5, 9.42776585933456e-5, 9.427365508914e-5, 9.42640929990661e-5, 9.42796379388863e-5, 9.42679362607457e-5, 9.42749650353621e-5, 9.42660688834809e-5, 9.42876183701783e-5, 9.42673764325058e-5, 9.42588445448374e-5, 9.42673764325058e-5, 9.42876183701782e-5, 9.42660688834809e-5, 9.42749650353621e-5, 9.42679362607456e-5, 9.42796379388863e-5, 9.42640929990661e-5, 9.42736550891401e-5, 9.42776585933456e-5, 9.42678238499407e-5, 9.42695494425117e-5, 9.42761106721087e-5, 9.42730579087351e-5, 9.42688301987796e-5, 9.42718094443091e-5, 9.42746956890015e-5, 9.4272099163213e-5, 9.42699484821586e-5, 9.42721587611309e-5, 9.42739197636841e-5, 9.4272036950562e-5, 9.42704633695107e-5, 9.42720702047608e-5, 9.42735784498416e-5, 9.42722176083777e-5, 9.42707005468303e-5, 9.42718245537524e-5, 9.42733926944941e-5, 9.42725125150606e-5, 9.42708746903847e-5
flux1:, 0.638013285024155, 1.04063474278069e-4, 1.04065171967935e-4, 1.04066044456066e-4, 1.04064398633498e-4, 1.04063282885574e-4, 1.04064902770131e-4, 1.04066261464465e-4, 1.04064617945414e-4, 1.04062998919394e-4, 1.04064748339147e-4, 1.04066667012484e-4, 1.04064678845878e-4, 1.04062399439243e-4, 1.04064845526197e-4, 1.0406755231361e-4, 1.04064273316216e-4, 1.04061144143923e-4, 1.0406591348332e-4, 1.04069120633358e-4, 1.04061785987147e-4, 1.04060045722881e-4, 1.0407094885061e-4, 1.04066391974676e-4, 1.04055867001843e-4, 1.04073041212837e-4, 1.04060114253134e-4, 1.04067967864349e-4, 1.04058017833227e-4, 1.04081821977409e-4, 1.04059518301391e-4, 1.04050130690078e-4, 1.04059518301391e-4, 1.04081821977409e-4, 1.04058017833227e-4, 1.04067967864349e-4, 1.04060114253134e-4, 1.04073041212837e-4, 1.04055867001843e-4, 1.04066391974676e-4, 1.0407094885061e-4, 1.04060045722881e-4, 1.04061785987147e-4, 1.04069120633358e-4, 1.0406591348332e-4, 1.04061144143923e-4, 1.04064273316216e-4, 1.0406755231361e-4, 1.04064845526197e-4, 1.04062399439243e-4, 1.04064678845878e-4, 1.04066667012484e-4, 1.04064748339147e-4, 1.04062998919394e-4, 1.04064617945414e-4, 1.04066261464465e-4, 1.04064902770131e-4, 1.04063282885574e-4, 1.04064398633498e-4, 1.04066044456066e-4, 1.04065171967935e-4, 1.04063474278069e-4
flux1:, 0.638275733927908, 1.14771864029488e-4, 1.14773620120709e-4, 1.14774461424278e-4, 1.14772730532032e-4, 1.14771645998611e-4, 1.14773385080774e-4, 1.14774721973817e-4, 1.14772918478598e-4, 1.14771301291831e-4, 1.1477325841183e-4, 1.14775206165443e-4, 1.14772953050771e-4, 1.14770603313346e-4, 1.147733878037e-4, 1.14776213690471e-4, 1.14772493145002e-4, 1.14769199575707e-4, 1.14774567982355e-4, 1.14777944029835e-4, 1.14769764258041e-4, 1.14768010037952e-4, 1.147800706933e-4, 1.14774905853768e-4, 1.1476335038368e-4, 1.14782301119778e-4, 1.14768013233313e-4, 1.14776778502337e-4, 1.14765681670621e-4, 1.14791960630023e-4, 1.14767389265198e-4, 1.14757055974229e-4, 1.14767389265198e-4, 1.14791960630023e-4, 1.14765681670621e-4, 1.14776778502337e-4, 1.14768013233313e-4, 1.14782301119778e-4, 1.1476335038368e-4, 1.14774905853769e-4, 1.147800706933e-4, 1.14768010037952e-4, 1.14769764258041e-4, 1.14777944029836e-4, 1.14774567982355e-4, 1.14769199575707e-4, 1.14772493145002e-4, 1.14776213690471e-4, 1.147733878037e-4, 1.14770603313346e-4, 1.14772953050771e-4, 1.14775206165443e-4, 1.1477325841183e-4, 1.14771301291831e-4, 1.14772918478598e-4, 1.14774721973817e-4, 1.14773385080774e-4, 1.14771645998611e-4, 1.14772730532032e-4, 1.14774461424279e-4, 1.14773620120709e-4, 1.14771864029488e-4
flux1:, 0.638538182831662, 1.26470394183912e-4, 1.26472206385175e-4, 1.26472985946998e-4, 1.26471160890328e-4, 1.26470137086473e-4, 1.26472015800235e-4, 1.26473305997525e-4, 1.26471311885723e-4, 1.26469713873397e-4, 1.26471917691204e-4, 1.26473886707076e-4, 1.26471323293828e-4, 1.26468900788078e-4, 1.26472073956177e-4, 1.26475030950191e-4, 1.26470813600197e-4, 1.26467336740663e-4, 1.26473367102307e-4, 1.26476931136298e-4, 1.26467829912319e-4, 1.26466059573368e-4, 1.26479370789796e-4, 1.26473541171849e-4, 1.26460887425312e-4, 1.26481771892775e-4, 1.26465970871051e-4, 1.2647574280402e-4, 1.26463402735603e-4, 1.26492396639543e-4, 1.26465330507666e-4, 1.26453951012976e-4, 1.26465330507666e-4, 1.26492396639543e-4, 1.26463402735603e-4, 1.2647574280402e-4, 1.26465970871051e-4, 1.26481771892776e-4, 1.26460887425312e-4, 1.26473541171849e-4, 1.26479370789796e-4, 1.26466059573367e-4, 1.26467829912319e-4, 1.26476931136298e-4, 1.26473367102307e-4, 1.26467336740663e-4, 1.26470813600197e-4, 1.26475030950191e-4, 1.26472073956177e-4, 1.26468900788078e-4, 1.26471323293828e-4, 1.26473886707076e-4, 1.26471917691204e-4, 1.26469713873397e-4, 1.26471311885723e-4, 1.26473305997525e-4, 1.26472015800235e-4, 1.26470137086474e-4, 1.26471160890328e-4, 1.26472985946998e-4, 1.26472206385175e-4, 1.26470394183912e-4
flux1:, 0.638800631735415, 1.39238272550007e-4, 1.39240137166361e-4, 1.39240816278094e-4, 1.39238886415761e-4, 1.39237960547555e-4, 1.39240003650938e-4, 1.39241216003087e-4, 1.3923899405977e-4, 1.39237436623415e-4, 1.39239934174778e-4, 1.39241915179563e-4, 1.39238987520623e-4, 1.39236488615642e-4, 1.39240109023624e-4, 1.39243212607022e-4, 1.39238435874579e-4, 1.39234751851648e-4, 1.39241513123511e-4, 1.3924528947451e-4, 1.39235185522947e-4, 1.39233393457782e-4, 1.39248052182702e-4, 1.39241498938733e-4, 1.39227679430422e-4, 1.39250665128301e-4, 1.39233180593261e-4, 1.39244063101732e-4, 1.39230380021751e-4, 1.39262350443327e-4, 1.39232539512476e-4, 1.39220001716687e-4, 1.39232539512475e-4, 1.39262350443326e-4, 1.39230380021751e-4, 1.39244063101732e-4, 1.39233180593261e-4, 1.39250665128301e-4, 1.39227679430422e-4, 1.39241498938733e-4, 1.39248052182702e-4, 1.39233393457782e-4, 1.39235185522947e-4, 1.3924528947451e-4, 1.39241513123511e-4, 1.39234751851648e-4, 1.39238435874579e-4, 1.39243212607022e-4, 1.39240109023624e-4, 1.39236488615642e-4, 1.39238987520623e-4, 1.39241915179563e-4, 1.39239934174779e-4, 1.39237436623415e-4, 1.3923899405977e-4, 1.39241216003087e-4, 1.39240003650939e-4, 1.39237960547555e-4, 1.39238886415761e-4, 1.39240816278094e-4, 1.39240137166361e-4, 1.39238272550007e-4
flux1:, 0.639063080639168, 1.5315976564378e-4, 1.53161676857124e-4, 1.53162207605639e-4, 1.53160161057382e-4, 1.53159379171883e-4, 1.53161615879115e-4, 1.53162711905114e-4, 1.53160217808464e-4, 1.5315872726977e-4, 1.53161574463393e-4, 1.53163556202567e-4, 1.53160200753039e-4, 1.53157620776432e-4, 1.53161756291633e-4, 1.53165025622924e-4, 1.53159618713225e-4, 1.53155698202949e-4, 1.53163266079963e-4, 1.53167284915529e-4, 1.53156091616055e-4, 1.53154268258212e-4, 1.53170375441674e-4, 1.5316303784306e-4, 1.53147985790791e-4, 1.53173250874918e-4, 1.53153892683346e-4, 1.53165999355145e-4, 1.53150870246662e-4, 1.53186101707048e-4, 1.531532711571e-4, 1.53139450394319e-4, 1.531532711571e-4, 1.53186101707048e-4, 1.53150870246662e-4, 1.53165999355145e-4, 1.53153892683346e-4, 1.53173250874918e-4, 1.53147985790791e-4, 1.5316303784306e-4, 1.53170375441674e-4, 1.53154268258212e-4, 1.53156091616054e-4, 1.53167284915529e-4, 1.53163266079962e-4, 1.53155698202949e-4, 1.53159618713225e-4, 1.53165025622924e-4, 1.53161756291633e-4, 1.53157620776432e-4, 1.53160200753039e-4, 1.53163556202567e-4, 1.53161574463393e-4, 1.5315872726977e-4, 1.53160217808465e-4, 1.53162711905114e-4, 1.53161615879115e-4, 1.53159379171883e-4, 1.53160161057382e-4, 1.53162207605639e-4, 1.53161676857124e-4, 1.5315976564378e-4
flux1:, 0.639325529542921, 1.68324396749251e-4, 1.68326345763284e-4, 1.68326670060265e-4, 1.68324494171891e-4, 1.68323912281408e-4, 1.68326376236183e-4, 1.68327309017796e-4, 1.68324490948532e-4, 1.68323099477576e-4, 1.68326361818947e-4, 1.68328330424058e-4, 1.68324473112067e-4, 1.68321806626915e-4, 1.68326535409002e-4, 1.6832999339571e-4, 1.68323876392407e-4, 1.68319684271501e-4, 1.68328141903401e-4, 1.68332439716557e-4, 1.68320064639884e-4, 1.68318196036926e-4, 1.68335856801685e-4, 1.68327672322881e-4, 1.68311321980522e-4, 1.68339055667389e-4, 1.68317612361022e-4, 1.68331067278458e-4, 1.68314385863069e-4, 1.68353187357105e-4, 1.68317035769162e-4, 1.68301793843029e-4, 1.68317035769162e-4, 1.68353187357105e-4, 1.68314385863069e-4, 1.68331067278458e-4, 1.68317612361022e-4, 1.68339055667389e-4, 1.68311321980522e-4, 1.68327672322881e-4, 1.68335856801685e-4, 1.68318196036926e-4, 1.68320064639884e-4, 1.68332439716557e-4, 1.68328141903401e-4, 1.68319684271501e-4, 1.68323876392408e-4, 1.6832999339571e-4, 1.68326535409002e-4, 1.68321806626915e-4, 1.68324473112067e-4, 1.68328330424058e-4, 1.68326361818947e-4, 1.68323099477576e-4, 1.68324490948532e-4, 1.68327309017796e-4, 1.68326376236183e-4, 1.68323912281408e-4, 1.68324494171891e-4, 1.68326670060265e-4, 1.68326345763284e-4, 1.68324396749251e-4
flux1:, 0.639587978446675, 1.84827139487167e-4, 1.848291135551e-4, 1.84829162304217e-4, 1.84826844272908e-4, 1.8482652940191e-4, 1.84829258469837e-4, 1.84829971558931e-4, 1.84826769988577e-4, 1.84825516579807e-4, 1.84829269738053e-4, 1.84831207995544e-4, 1.84826763413051e-4, 1.84824004629961e-4, 1.84829416044748e-4, 1.84833089260448e-4, 1.84826172243787e-4, 1.84821667401097e-4, 1.84831106133332e-4, 1.84835726080643e-4, 1.84822070456913e-4, 1.84820137973254e-4, 1.84839461881669e-4, 1.84830366183076e-4, 1.84812653068795e-4, 1.84843056098825e-4, 1.84819293438327e-4, 1.84834232038994e-4, 1.84815888601133e-4, 1.84858595132785e-4, 1.84818792738701e-4, 1.84801977019087e-4, 1.84818792738701e-4, 1.84858595132785e-4, 1.84815888601133e-4, 1.84834232038994e-4, 1.84819293438327e-4, 1.84843056098825e-4, 1.84812653068795e-4, 1.84830366183076e-4, 1.84839461881669e-4, 1.84820137973254e-4, 1.84822070456913e-4, 1.84835726080643e-4, 1.84831106133333e-4, 1.84821667401097e-4, 1.84826172243787e-4, 1.84833089260449e-4, 1.84829416044748e-4, 1.84824004629961e-4, 1.84826763413051e-4, 1.84831207995544e-4, 1.84829269738054e-4, 1.84825516579807e-4, 1.84826769988577e-4, 1.8482997155893e-4, 1.84829258469837e-4, 1.8482652940191e-4, 1.84826844272909e-4, 1.84829162304217e-4, 1.848291135551e-4, 1.84827139487167e-4
flux1:, 0.639850427350428, 2.02768605365726e-4, 2.02770586730486e-4, 2.02770279189198e-4, 2.02767806842058e-4, 2.02767837938867e-4, 2.02770873803675e-4, 2.02771300192584e-4, 2.02767647884814e-4, 2.02766579345509e-4, 2.02770909516425e-4, 2.02772796054096e-4, 2.02767666819456e-4, 2.02764810148236e-4, 2.02771005559622e-4, 2.02774923981982e-4, 2.02767106207858e-4, 2.0276224155349e-4, 2.0277276167152e-4, 2.0277775371553e-4, 2.02762711839338e-4, 2.02760692034007e-4, 2.02781793465402e-4, 2.02771720237733e-4, 2.02752581229042e-4, 2.02785866411663e-4, 2.02759526034743e-4, 2.02776096008174e-4, 2.02755977020417e-4, 2.02802951136398e-4, 2.02759138167407e-4, 2.02740580772766e-4, 2.02759138167407e-4, 2.02802951136398e-4, 2.02755977020417e-4, 2.02776096008174e-4, 2.02759526034743e-4, 2.02785866411663e-4, 2.02752581229042e-4, 2.02771720237734e-4, 2.02781793465402e-4, 2.02760692034007e-4, 2.02762711839338e-4, 2.0277775371553e-4, 2.0277276167152e-4, 2.0276224155349e-4, 2.02767106207858e-4, 2.02774923981982e-4, 2.02771005559622e-4, 2.02764810148236e-4, 2.02767666819456e-4, 2.02772796054096e-4, 2.02770909516425e-4, 2.02766579345509e-4, 2.02767647884814e-4, 2.02771300192584e-4, 2.02770873803675e-4, 2.02767837938867e-4, 2.02767806842058e-4, 2.02770279189198e-4, 2.02770586730486e-4, 2.02768605365726e-4
flux1:, 0.640112876254181, 2.22255223676031e-4, 2.22257188464599e-4, 2.2225643185773e-4, 2.22253794565567e-4, 2.22254263216736e-4, 2.22257650773352e-4, 2.22257711985511e-4, 2.22253534239757e-4, 2.22252706147194e-4, 2.22257710166923e-4, 2.22259518582333e-4, 2.22253594928321e-4, 2.2225063566716e-4, 2.22257729054268e-4, 2.2226192560494e-4, 2.22253094788557e-4, 2.22247817496692e-4, 2.22259528945725e-4, 2.22264949755756e-4, 2.2224840833643e-4, 2.22246273063312e-4, 2.22269271712665e-4, 2.2225815234266e-4, 2.22237525610611e-4, 2.2227391847604e-4, 2.22244716720956e-4, 2.22263078932382e-4, 2.22241066437774e-4, 2.22292699747721e-4, 2.22244484922968e-4, 2.22224002016261e-4, 2.22244484922968e-4, 2.22292699747721e-4, 2.22241066437774e-4, 2.22263078932383e-4, 2.22244716720956e-4, 2.2227391847604e-4, 2.22237525610611e-4, 2.22258152342661e-4, 2.22269271712665e-4, 2.22246273063312e-4, 2.2224840833643e-4, 2.22264949755757e-4, 2.22259528945725e-4, 2.22247817496692e-4, 2.22253094788557e-4, 2.22261925604939e-4, 2.22257729054268e-4, 2.22250635667159e-4, 2.22253594928321e-4, 2.22259518582333e-4, 2.22257710166923e-4, 2.22252706147194e-4, 2.22253534239757e-4, 2.22257711985511e-4, 2.22257650773352e-4, 2.22254263216736e-4, 2.22253794565566e-4, 2.2225643185773e-4, 2.22257188464599e-4, 2.22255223676031e-4
flux1:, 0.640375325157934, 2.43399411985704e-4, 2.43401329110917e-4, 2.43400018550184e-4, 2.43397208246695e-4, 2.43398219130165e-4, 2.43402005677955e-4, 2.4340161104158e-4, 2.43396826200853e-4, 2.4339630377662e-4, 2.43402088944141e-4, 2.43403786907635e-4, 2.43396946548526e-4, 2.43393881700948e-4, 2.43402000044809e-4, 2.43406509917784e-4, 2.43396541670115e-4, 2.43390793688204e-4, 2.43403816735265e-4, 2.43409729301584e-4, 2.43391566772169e-4, 2.4338928355105e-4, 2.43414305056183e-4, 2.43402068071762e-4, 2.43379892828815e-4, 2.43419632413333e-4, 2.43387259348521e-4, 2.4340758877906e-4, 2.43383559486632e-4, 2.43440274158782e-4, 2.4338723335519e-4, 2.43364624581242e-4, 2.4338723335519e-4, 2.43440274158782e-4, 2.43383559486632e-4, 2.4340758877906e-4, 2.43387259348521e-4, 2.43419632413332e-4, 2.43379892828815e-4, 2.43402068071762e-4, 2.43414305056183e-4, 2.4338928355105e-4, 2.43391566772169e-4, 2.43409729301584e-4, 2.43403816735265e-4, 2.43390793688204e-4, 2.43396541670114e-4, 2.43406509917784e-4, 2.43402000044809e-4, 2.43393881700948e-4, 2.43396946548526e-4, 2.43403786907635e-4, 2.43402088944141e-4, 2.4339630377662e-4, 2.43396826200853e-4, 2.4340161104158e-4, 2.43402005677955e-4, 2.43398219130166e-4, 2.43397208246695e-4, 2.43400018550184e-4, 2.43401329110916e-4, 2.43399411985704e-4
flux1:, 0.640637774061688, 2.66319735376784e-4, 2.66321565510593e-4, 2.66319584268011e-4, 2.66316596532297e-4, 2.66318267546631e-4, 2.66322501797824e-4, 2.66321547968681e-4, 2.66316068204081e-4, 2.6631592704748e-4, 2.66322610620193e-4, 2.6632415899347e-4, 2.66316267322182e-4, 2.66313096523733e-4, 2.66322379907133e-4, 2.66327239679338e-4, 2.6631599714781e-4, 2.66309715999587e-4, 2.66324181800167e-4, 2.66330654719575e-4, 2.6631074052293e-4, 2.66308273228621e-4, 2.6633544992855e-4, 2.66322020181161e-4, 2.66298236220762e-4, 2.66341576013283e-4, 2.66305694711756e-4, 2.66328181402542e-4, 2.66302005454075e-4, 2.66364255676378e-4, 2.66305930820425e-4, 2.66280978911533e-4, 2.66305930820425e-4, 2.66364255676378e-4, 2.66302005454076e-4, 2.66328181402542e-4, 2.66305694711756e-4, 2.66341576013283e-4, 2.66298236220762e-4, 2.66322020181161e-4, 2.6633544992855e-4, 2.66308273228621e-4, 2.66310740522929e-4, 2.66330654719575e-4, 2.66324181800166e-4, 2.66309715999587e-4, 2.6631599714781e-4, 2.66327239679339e-4, 2.66322379907133e-4, 2.66313096523733e-4, 2.66316267322182e-4, 2.6632415899347e-4, 2.66322610620193e-4, 2.6631592704748e-4, 2.66316068204082e-4, 2.66321547968681e-4, 2.66322501797824e-4, 2.66318267546631e-4, 2.66316596532297e-4, 2.66319584268011e-4, 2.66321565510593e-4, 2.66319735376784e-4
flux1:, 0.640900222965441, 2.91141052470931e-4, 2.91142747161938e-4, 2.91139967335204e-4, 2.91136802483734e-4, 2.91139264495356e-4, 2.91143995426248e-4, 2.91142366225999e-4, 2.91136098598985e-4, 2.9113642521684e-4, 2.91144133552309e-4, 2.91145485570819e-4, 2.91136396231837e-4, 2.91133122759818e-4, 2.91143724125647e-4, 2.91148970652019e-4, 2.91136304418238e-4, 2.91129424320866e-4, 2.91145475348741e-4, 2.91152581744847e-4, 2.91130775620257e-4, 2.91128085533902e-4, 2.9115755735563e-4, 2.91142854898948e-4, 2.91117401909809e-4, 2.91164610987517e-4, 2.91124857080756e-4, 2.91149707067007e-4, 2.91121246436865e-4, 2.9118951983494e-4, 2.91125418054428e-4, 2.91097888628783e-4, 2.91125418054428e-4, 2.9118951983494e-4, 2.91121246436865e-4, 2.91149707067007e-4, 2.91124857080756e-4, 2.91164610987517e-4, 2.91117401909808e-4, 2.91142854898948e-4, 2.9115755735563e-4, 2.91128085533902e-4, 2.91130775620257e-4, 2.91152581744847e-4, 2.91145475348741e-4, 2.91129424320866e-4, 2.91136304418238e-4, 2.91148970652019e-4, 2.91143724125647e-4, 2.91133122759818e-4, 2.91136396231837e-4, 2.91145485570819e-4, 2.91144133552309e-4, 2.91136425216841e-4, 2.91136098598985e-4, 2.91142366225999e-4, 2.91143995426248e-4, 2.91139264495356e-4, 2.91136802483734e-4, 2.91139967335204e-4, 2.91142747161938e-4, 2.91141052470931e-4
flux1:, 0.641162671869194, 3.17994646185632e-4, 3.17996147199741e-4, 3.17992430794444e-4, 3.17989094918004e-4, 3.17992491076737e-4, 3.17997766662231e-4, 3.17995333295905e-4, 3.1798818108633e-4, 3.17989073154394e-4, 3.17997940482594e-4, 3.17999041056106e-4, 3.17988596931741e-4, 3.17985228762764e-4, 3.17997313280696e-4, 3.18002982385364e-4, 3.17988730671898e-4, 3.17981183978599e-4, 3.17998974275115e-4, 3.18006790324032e-4, 3.17982941622323e-4, 3.17979988883529e-4, 3.18011904348629e-4, 3.17995842976047e-4, 3.17968659620521e-4, 3.18020024000013e-4, 3.17976005540244e-4, 3.18003441760122e-4, 3.17972548255905e-4, 3.18047367261132e-4, 3.17976960330738e-4, 3.17946601904707e-4, 3.17976960330738e-4, 3.18047367261131e-4, 3.17972548255904e-4, 3.18003441760122e-4, 3.17976005540244e-4, 3.18020024000013e-4, 3.17968659620521e-4, 3.17995842976047e-4, 3.1801190434863e-4, 3.1797998888353e-4, 3.17982941622322e-4, 3.18006790324032e-4, 3.17998974275115e-4, 3.17981183978599e-4, 3.17988730671898e-4, 3.18002982385365e-4, 3.17997313280696e-4, 3.17985228762764e-4, 3.17988596931741e-4, 3.17999041056106e-4, 3.17997940482594e-4, 3.17989073154395e-4, 3.1798818108633e-4, 3.17995333295905e-4, 3.17997766662232e-4, 3.17992491076737e-4, 3.17989094918004e-4, 3.17992430794444e-4, 3.1799614719974e-4, 3.17994646185631e-4
flux1:, 0.641425120772948, 3.47018337072208e-4, 3.47019576037635e-4, 3.47014776474621e-4, 3.47011282347334e-4, 3.47015766932738e-4, 3.47021632817222e-4, 3.47018254526667e-4, 3.47010118800454e-4, 3.47011685092622e-4, 3.47021851916491e-4, 3.47022637106305e-4, 3.47010671742712e-4, 3.47007222614953e-4, 3.47020966613762e-4, 3.47027091599157e-4, 3.47011080833992e-4, 3.47002799802842e-4, 3.47022495001306e-4, 3.47031098043373e-4, 3.47005045102496e-4, 3.47001790592944e-4, 3.47036307928838e-4, 3.47018793337768e-4, 3.46989816091456e-4, 3.47045640318997e-4, 3.46996937970986e-4, 3.47027201133485e-4, 3.46993713973306e-4, 3.47075637136756e-4, 3.46998361244863e-4, 3.4696490547536e-4, 3.46998361244863e-4, 3.47075637136756e-4, 3.46993713973306e-4, 3.47027201133485e-4, 3.46996937970986e-4, 3.47045640318997e-4, 3.46989816091456e-4, 3.47018793337769e-4, 3.47036307928837e-4, 3.47001790592944e-4, 3.47005045102496e-4, 3.47031098043373e-4, 3.47022495001306e-4, 3.47002799802842e-4, 3.47011080833991e-4, 3.47027091599157e-4, 3.47020966613761e-4, 3.47007222614953e-4, 3.47010671742712e-4, 3.47022637106305e-4, 3.47021851916491e-4, 3.47011685092623e-4, 3.47010118800453e-4, 3.47018254526667e-4, 3.47021632817222e-4, 3.47015766932737e-4, 3.47011282347334e-4, 3.4701477647462e-4, 3.47019576037635e-4, 3.47018337072208e-4
flux1:, 0.641687569676701, 3.78356576999719e-4, 3.78357475435501e-4, 3.78351439472414e-4, 3.78347807254496e-4, 3.78353544031539e-4, 3.78360042200341e-4, 3.78355567399718e-4, 3.78346348775454e-4, 3.78348708701476e-4, 3.78360319839126e-4, 3.78360716571897e-4, 3.78347056057317e-4, 3.78343546487689e-4, 3.78359135921193e-4, 3.78365745927082e-4, 3.78347791708176e-4, 3.78338710585667e-4, 3.78360487668007e-4, 3.78369953898217e-4, 3.78341523514264e-4, 3.78337931192892e-4, 3.7837521952707e-4, 3.78356147085922e-4, 3.78325308844664e-4, 3.78385917844697e-4, 3.7833208541841e-4, 3.78365434814585e-4, 3.78329177767182e-4, 3.78418801017708e-4, 3.78334056873834e-4, 3.78297219040803e-4, 3.78334056873834e-4, 3.78418801017708e-4, 3.78329177767182e-4, 3.78365434814584e-4, 3.78332085418409e-4, 3.78385917844697e-4, 3.78325308844664e-4, 3.78356147085922e-4, 3.7837521952707e-4, 3.78337931192892e-4, 3.78341523514264e-4, 3.78369953898217e-4, 3.78360487668007e-4, 3.78338710585667e-4, 3.78347791708176e-4, 3.78365745927081e-4, 3.78359135921193e-4, 3.78343546487689e-4, 3.78347056057317e-4, 3.78360716571896e-4, 3.78360319839126e-4, 3.78348708701477e-4, 3.78346348775454e-4, 3.78355567399718e-4, 3.78360042200342e-4, 3.7835354403154e-4, 3.78347807254495e-4, 3.78351439472414e-4, 3.78357475435501e-4, 3.78356576999718e-4
flux1:, 0.641950018580454, 4.12160520870791e-4, 4.1216099067077e-4, 4.1215356070555e-4, 4.1214981835999e-4, 4.12156978442083e-4, 4.12164145966657e-4, 4.1215841389111e-4, 4.12148014450557e-4, 4.12151297151628e-4, 4.12164499450243e-4, 4.12164425526751e-4, 4.12148890817927e-4, 4.12145349019528e-4, 4.12162977447976e-4, 4.12170095702539e-4, 4.12150004195476e-4, 4.12140061590256e-4, 4.12164108336999e-4, 4.12174510080952e-4, 4.12143517111228e-4, 4.12139556808026e-4, 4.12179797416948e-4, 4.12159049520942e-4, 4.12126277991393e-4, 4.12192019186176e-4, 4.1213258451006e-4, 4.12169298752705e-4, 4.12130076839137e-4, 4.12228034687036e-4, 4.12135187978922e-4, 4.12094667710468e-4, 4.12135187978922e-4, 4.12228034687036e-4, 4.12130076839137e-4, 4.12169298752705e-4, 4.1213258451006e-4, 4.12192019186176e-4, 4.12126277991393e-4, 4.12159049520942e-4, 4.12179797416949e-4, 4.12139556808026e-4, 4.12143517111228e-4, 4.12174510080952e-4, 4.12164108336999e-4, 4.12140061590256e-4, 4.12150004195476e-4, 4.12170095702539e-4, 4.12162977447976e-4, 4.12145349019528e-4, 4.12148890817927e-4, 4.12164425526751e-4, 4.12164499450243e-4, 4.12151297151628e-4, 4.12148014450557e-4, 4.1215841389111e-4, 4.12164145966657e-4, 4.12156978442083e-4, 4.1214981835999e-4, 4.1215356070555e-4, 4.1216099067077e-4, 4.12160520870791e-4
flux1:, 0.642212467484207, 4.48588073985979e-4, 4.48588018417397e-4, 4.48579035119155e-4, 4.48575218465776e-4, 4.48583977705614e-4, 4.48591845641419e-4, 4.48584688521119e-4, 4.48573013795646e-4, 4.48577356759977e-4, 4.48592296528985e-4, 4.48591660981008e-4, 4.48574070654973e-4, 4.48570533297653e-4, 4.48590399383312e-4, 4.48598041397397e-4, 4.48575611186651e-4, 4.48564752695119e-4, 4.48591266796304e-4, 4.48602669394463e-4, 4.48568916529225e-4, 4.48564567189142e-4, 4.48607954767358e-4, 4.48585397782082e-4, 4.48550613682955e-4, 4.48621859388029e-4, 4.48556325509426e-4, 4.48596703188031e-4, 4.48554298958431e-4, 4.48661265649231e-4, 4.48559647846554e-4, 4.4851513008053e-4, 4.48559647846554e-4, 4.48661265649231e-4, 4.48554298958431e-4, 4.48596703188031e-4, 4.48556325509426e-4, 4.48621859388029e-4, 4.48550613682955e-4, 4.48585397782082e-4, 4.48607954767358e-4, 4.48564567189143e-4, 4.48568916529225e-4, 4.48602669394463e-4, 4.48591266796304e-4, 4.48564752695119e-4, 4.48575611186651e-4, 4.48598041397397e-4, 4.48590399383312e-4, 4.48570533297653e-4, 4.48574070654973e-4, 4.48591660981008e-4, 4.48592296528985e-4, 4.48577356759977e-4, 4.48573013795646e-4, 4.48584688521119e-4, 4.4859184564142e-4, 4.48583977705613e-4, 4.48575218465776e-4, 4.48579035119155e-4, 4.48588018417397e-4, 4.48588073985979e-4
flux1:, 0.642474916387961, 4.87803912614559e-4, 4.87803227871927e-4, 4.87792533062432e-4, 4.87788685401427e-4, 4.87799221354608e-4, 4.8780781387237e-4, 4.87799059621502e-4, 4.87786020575605e-4, 4.87791567753182e-4, 4.87808387981458e-4, 4.87807091820587e-4, 4.87787265208842e-4, 4.87783777966383e-4, 4.87806082501602e-4, 4.87814254264898e-4, 4.8778927866351e-4, 4.8777745969513e-4, 4.87806647499172e-4, 4.87819105839492e-4, 4.87782383577035e-4, 4.8777763692784e-4, 4.87824380837511e-4, 4.87799861644189e-4, 4.87762976756499e-4, 4.87840126846721e-4, 4.87767973531233e-4, 4.87812333771734e-4, 4.87766503187094e-4, 4.87883193813318e-4, 4.87772103301183e-4, 4.87723259467265e-4, 4.87772103301183e-4, 4.87883193813318e-4, 4.87766503187094e-4, 4.87812333771735e-4, 4.87767973531233e-4, 4.87840126846721e-4, 4.87762976756499e-4, 4.87799861644189e-4, 4.87824380837511e-4, 4.8777763692784e-4, 4.87782383577036e-4, 4.87819105839491e-4, 4.87806647499172e-4, 4.8777745969513e-4, 4.8778927866351e-4, 4.87814254264898e-4, 4.87806082501602e-4, 4.87783777966383e-4, 4.87787265208843e-4, 4.87807091820587e-4, 4.87808387981458e-4, 4.87791567753182e-4, 4.87786020575605e-4, 4.87799059621502e-4, 4.87807813872371e-4, 4.87799221354608e-4, 4.87788685401427e-4, 4.87792533062432e-4, 4.87803227871927e-4, 4.87803912614559e-4
flux1:, 0.642737365291714, 5.29979475282296e-4, 5.29978052613013e-4, 5.29965492301385e-4, 5.29961663552821e-4, 5.29974152084807e-4, 5.29983485912652e-4, 5.29972961297304e-4, 5.29958476222786e-4, 5.29965375639764e-4, 5.29984213077768e-4, 5.2998215046659e-4, 5.29959911107616e-4, 5.29956528938892e-4, 5.2998147144686e-4, 5.29990167690176e-4, 5.29962437493988e-4, 5.29949626230949e-4, 5.29981701120842e-4, 5.29995255877877e-4, 5.29955342733451e-4, 5.29950207332037e-4, 5.3000053278876e-4, 5.29973874962287e-4, 5.29934790078332e-4, 5.3001827490735e-4, 5.29938960393395e-4, 5.29987643315883e-4, 5.29938111282958e-4, 5.30065282864871e-4, 5.29943986374994e-4, 5.29890475770602e-4, 5.29943986374995e-4, 5.30065282864871e-4, 5.29938111282958e-4, 5.29987643315882e-4, 5.29938960393394e-4, 5.3001827490735e-4, 5.29934790078332e-4, 5.29973874962287e-4, 5.3000053278876e-4, 5.29950207332037e-4, 5.29955342733451e-4, 5.29995255877877e-4, 5.29981701120842e-4, 5.29949626230948e-4, 5.29962437493988e-4, 5.29990167690175e-4, 5.2998147144686e-4, 5.29956528938892e-4, 5.29959911107616e-4, 5.2998215046659e-4, 5.29984213077768e-4, 5.29965375639764e-4, 5.29958476222785e-4, 5.29972961297304e-4, 5.29983485912652e-4, 5.29974152084806e-4, 5.29961663552821e-4, 5.29965492301385e-4, 5.29978052613013e-4, 5.29979475282295e-4
flux1:, 0.642999814195467, 5.75292922253213e-4, 5.75290650642164e-4, 5.75276078097705e-4, 5.75272323423875e-4, 5.75286935056046e-4, 5.7529701930138e-4, 5.75284553522639e-4, 5.75268549753465e-4, 5.75276950651384e-4, 5.75297932853085e-4, 5.75294992711512e-4, 5.75270172036701e-4, 5.75266959156142e-4, 5.75294734127769e-4, 5.7530393671831e-4, 5.75273243369698e-4, 5.75259423783702e-4, 5.75294604185055e-4, 5.753092778419e-4, 5.75265940814355e-4, 5.75260446405277e-4, 5.75314595553369e-4, 5.75285595223096e-4, 5.75244198054777e-4, 5.75334481597461e-4, 5.75247444546016e-4, 5.75300811618338e-4, 5.75247267244872e-4, 5.7538571979421e-4, 5.75253454085418e-4, 5.75194925407658e-4, 5.75253454085418e-4, 5.75385719794209e-4, 5.75247267244872e-4, 5.75300811618338e-4, 5.75247444546016e-4, 5.75334481597461e-4, 5.75244198054777e-4, 5.75285595223096e-4, 5.7531459555337e-4, 5.75260446405277e-4, 5.75265940814355e-4, 5.753092778419e-4, 5.75294604185054e-4, 5.75259423783701e-4, 5.75273243369698e-4, 5.7530393671831e-4, 5.7529473412777e-4, 5.75266959156142e-4, 5.75270172036701e-4, 5.75294992711513e-4, 5.75297932853086e-4, 5.75276950651384e-4, 5.75268549753465e-4, 5.7528455352264e-4, 5.75297019301381e-4, 5.75286935056046e-4, 5.75272323423875e-4, 5.75276078097705e-4, 5.75290650642164e-4, 5.75292922253213e-4
flux1:, 0.64326226309922, 6.23929060662146e-4, 6.23925830029206e-4, 6.23909108764146e-4, 6.23905486667613e-4, 6.23922382781819e-4, 6.23933219187167e-4, 6.23918647787119e-4, 6.23901063146469e-4, 6.23911112699308e-4, 6.23934355129385e-4, 6.239304231672e-4, 6.2390286431565e-4, 6.23899893820139e-4, 6.23930686674687e-4, 6.23940363210535e-4, 6.23906502313404e-4, 6.23891677152382e-4, 6.2393018419555e-4, 6.23945976942534e-4, 6.238989722536e-4, 6.2389317435259e-4, 6.23951407181966e-4, 6.23919828645274e-4, 6.2387599176243e-4, 6.23973574934915e-4, 6.23878236498411e-4, 6.23936670789271e-4, 6.23878762446429e-4, 6.24029340029621e-4, 6.23885313752433e-4, 6.23821406736763e-4, 6.23885313752433e-4, 6.24029340029621e-4, 6.23878762446429e-4, 6.23936670789271e-4, 6.23878236498411e-4, 6.23973574934915e-4, 6.23875991762429e-4, 6.23919828645274e-4, 6.23951407181966e-4, 6.23893174352591e-4, 6.238989722536e-4, 6.23945976942534e-4, 6.2393018419555e-4, 6.23891677152382e-4, 6.23906502313404e-4, 6.23940363210535e-4, 6.23930686674687e-4, 6.23899893820138e-4, 6.23902864315649e-4, 6.239304231672e-4, 6.23934355129385e-4, 6.23911112699308e-4, 6.23901063146469e-4, 6.23918647787119e-4, 6.23933219187168e-4, 6.23922382781819e-4, 6.23905486667613e-4, 6.23909108764146e-4, 6.23925830029206e-4, 6.23929060662146e-4
flux1:, 0.643524712002974, 6.7607923275079e-4, 6.76074937578914e-4, 6.76055944105733e-4, 6.76052514027037e-4, 6.76071843068187e-4, 6.76083426734712e-4, 6.76066595704916e-4, 6.76047379603065e-4, 6.7605921929474e-4, 6.76084822613039e-4, 6.7607978375463e-4, 6.76049345394876e-4, 6.76046698530317e-4, 6.76080681410866e-4, 6.76090784076588e-4, 6.76053559179927e-4, 6.76037752830451e-4, 6.76079807708942e-4, 6.76096693329161e-4, 6.76045767438719e-4, 6.7603975203282e-4, 6.76102347090854e-4, 6.76067918270336e-4, 6.7602149714833e-4, 6.76126921244614e-4, 6.76022687163448e-4, 6.76086593505258e-4, 6.76023923803637e-4, 6.76187515623066e-4, 6.76030911286208e-4, 6.75961258391295e-4, 6.76030911286208e-4, 6.76187515623066e-4, 6.76023923803637e-4, 6.76086593505258e-4, 6.76022687163447e-4, 6.76126921244614e-4, 6.7602149714833e-4, 6.76067918270336e-4, 6.76102347090854e-4, 6.76039752032821e-4, 6.76045767438719e-4, 6.76096693329161e-4, 6.76079807708942e-4, 6.76037752830451e-4, 6.76053559179927e-4, 6.76090784076587e-4, 6.76080681410866e-4, 6.76046698530317e-4, 6.76049345394876e-4, 6.76079783754629e-4, 6.7608482261304e-4, 6.7605921929474e-4, 6.76047379603065e-4, 6.76066595704916e-4, 6.76083426734712e-4, 6.76071843068188e-4, 6.76052514027037e-4, 6.76055944105733e-4, 6.76074937578915e-4, 6.7607923275079e-4
flux1:, 0.643787160906727, 7.31941164674058e-4, 7.31935707948391e-4, 7.31914334176491e-4, 7.31911153650602e-4, 7.31933047482093e-4, 7.31945368068113e-4, 7.31926138014187e-4, 7.31905252129004e-4, 7.3191901390429e-4, 7.319470615407e-4, 7.31940802680047e-4, 7.31907362703061e-4, 7.31905127773614e-4, 7.31942455310681e-4, 7.31952920047518e-4, 7.31912146590116e-4, 7.31895407717456e-4, 7.31941228806349e-4, 7.31959150671906e-4, 7.3190404155886e-4, 7.31897929795221e-4, 7.31965184650358e-4, 7.31927592506001e-4, 7.31878423768432e-4, 7.31992273936163e-4, 7.31878536557332e-4, 7.31948341636381e-4, 7.31880462440634e-4, 7.32058003953641e-4, 7.31887979894221e-4, 7.31812207961768e-4, 7.31887979894222e-4, 7.32058003953642e-4, 7.31880462440634e-4, 7.31948341636381e-4, 7.31878536557332e-4, 7.31992273936163e-4, 7.31878423768431e-4, 7.31927592506001e-4, 7.31965184650358e-4, 7.31897929795221e-4, 7.3190404155886e-4, 7.31959150671906e-4, 7.31941228806349e-4, 7.31895407717456e-4, 7.31912146590116e-4, 7.31952920047518e-4, 7.31942455310682e-4, 7.31905127773614e-4, 7.31907362703061e-4, 7.31940802680047e-4, 7.31947061540701e-4, 7.3191901390429e-4, 7.31905252129004e-4, 7.31926138014188e-4, 7.31945368068113e-4, 7.31933047482093e-4, 7.31911153650602e-4, 7.31914334176491e-4, 7.31935707948392e-4, 7.31941164674057e-4
flux1:, 0.64404960981048, 7.91718773374647e-4, 7.91712070676819e-4, 7.91688225821836e-4, 7.91685347290166e-4, 7.91709917865725e-4, 7.91722961236129e-4, 7.91701211429836e-4, 7.91678629921134e-4, 7.91694432252386e-4, 7.91724988380592e-4, 7.91717401375033e-4, 7.91680860313599e-4, 7.91679131259921e-4, 7.91719936455866e-4, 7.91730682487391e-4, 7.91686191772376e-4, 7.91668595640493e-4, 7.91718395460989e-4, 7.91737262774433e-4, 7.91677701457133e-4, 7.91671654174622e-4, 7.91743885594565e-4, 7.91702771621911e-4, 7.9165067156849e-4, 7.91773580230481e-4, 7.91649720330935e-4, 7.91725872730284e-4, 7.91652280354182e-4, 7.91844754449981e-4, 7.91660446694118e-4, 7.91578178503036e-4, 7.91660446694119e-4, 7.9184475444998e-4, 7.91652280354182e-4, 7.91725872730284e-4, 7.91649720330934e-4, 7.91773580230481e-4, 7.9165067156849e-4, 7.91702771621911e-4, 7.91743885594565e-4, 7.91671654174622e-4, 7.91677701457132e-4, 7.91737262774433e-4, 7.91718395460988e-4, 7.91668595640492e-4, 7.91686191772376e-4, 7.91730682487391e-4, 7.91719936455866e-4, 7.91679131259922e-4, 7.91680860313599e-4, 7.91717401375034e-4, 7.91724988380592e-4, 7.91694432252387e-4, 7.91678629921134e-4, 7.91701211429836e-4, 7.91722961236129e-4, 7.91709917865725e-4, 7.91685347290167e-4, 7.91688225821835e-4, 7.91712070676819e-4, 7.91718773374647e-4
flux1:, 0.644312058714234, 8.55621929076943e-4, 8.5561391264568e-4, 8.55587524542152e-4, 8.55584991955489e-4, 8.55612328471824e-4, 8.55626078738828e-4, 8.55601710872427e-4, 8.55577420106747e-4, 8.55595364145747e-4, 8.55628472153074e-4, 8.5561945693435e-4, 8.55579740960618e-4, 8.55578615659436e-4, 8.55623006061479e-4, 8.55633935798935e-4, 8.55585578844973e-4, 8.55567229223526e-4, 8.55621211362024e-4, 8.5564089578401e-4, 8.55576608036869e-4, 8.55570829980194e-4, 8.55648373795828e-4, 8.55603329758902e-4, 8.55548093269772e-4, 8.55680743382299e-4, 8.55546131670549e-4, 8.55629101899298e-4, 8.55549232637445e-4, 8.55757670891251e-4, 8.55558194779394e-4, 8.55469050405819e-4, 8.55558194779395e-4, 8.5575767089125e-4, 8.55549232637444e-4, 8.55629101899298e-4, 8.55546131670549e-4, 8.556807433823e-4, 8.55548093269773e-4, 8.55603329758902e-4, 8.55648373795828e-4, 8.55570829980194e-4, 8.55576608036869e-4, 8.55640895784009e-4, 8.55621211362024e-4, 8.55567229223526e-4, 8.55585578844972e-4, 8.55633935798935e-4, 8.55623006061479e-4, 8.55578615659435e-4, 8.55579740960618e-4, 8.5561945693435e-4, 8.55628472153074e-4, 8.55595364145747e-4, 8.55577420106746e-4, 8.55601710872427e-4, 8.55626078738828e-4, 8.55612328471824e-4, 8.55584991955489e-4, 8.55587524542151e-4, 8.5561391264568e-4, 8.55621929076942e-4
flux1:, 0.644574507617987, 9.23866171024939e-4, 9.23856793566911e-4, 9.23827809301701e-4, 9.23825654686499e-4, 9.23855821372901e-4, 9.23870263230601e-4, 9.23843204678741e-4, 9.23817202471964e-4, 9.23837368478774e-4, 9.23873050011423e-4, 9.23862517663804e-4, 9.23819581019915e-4, 9.23819159384891e-4, 9.23867213724449e-4, 9.23878213055635e-4, 9.23825864153065e-4, 9.2380689472797e-4, 9.23865250839291e-4, 9.23885583645187e-4, 9.23816291850257e-4, 9.2381103539572e-4, 9.23894246032821e-4, 9.23844810095252e-4, 9.2378621000094e-4, 9.23929338026184e-4, 9.23783336190482e-4, 9.23873616740787e-4, 9.23786842903815e-4, 9.24012326925846e-4, 9.23796778367317e-4, 9.23700376256302e-4, 9.23796778367317e-4, 9.24012326925847e-4, 9.23786842903815e-4, 9.23873616740787e-4, 9.23783336190482e-4, 9.23929338026184e-4, 9.23786210000941e-4, 9.23844810095253e-4, 9.23894246032822e-4, 9.2381103539572e-4, 9.23816291850257e-4, 9.23885583645187e-4, 9.23865250839291e-4, 9.2380689472797e-4, 9.23825864153065e-4, 9.23878213055636e-4, 9.23867213724449e-4, 9.23819159384891e-4, 9.23819581019914e-4, 9.23862517663804e-4, 9.23873050011424e-4, 9.23837368478774e-4, 9.23817202471964e-4, 9.23843204678741e-4, 9.23870263230602e-4, 9.23855821372901e-4, 9.23825654686499e-4, 9.23827809301701e-4, 9.23856793566912e-4, 9.23866171024938e-4
flux1:, 0.64483695652174, 9.96672374187682e-4, 9.96661612203429e-4, 9.9662999802292e-4, 9.96628238216711e-4, 9.96661272899861e-4, 9.96676394116289e-4, 9.9664660051002e-4, 9.96618894930305e-4, 9.96641339187487e-4, 9.9667959382573e-4, 9.96667469455038e-4, 9.96621296182374e-4, 9.96621678174298e-4, 9.96673443653753e-4, 9.96684382595652e-4, 9.96627942382156e-4, 9.96608517600806e-4, 9.96671424643839e-4, 9.96692194548192e-4, 9.96617619602179e-4, 9.96613187818983e-4, 9.96702437492681e-4, 9.96648090921305e-4, 9.96585877921837e-4, 9.96740276380146e-4, 9.96582237550446e-4, 9.96680343031356e-4, 9.9658596965795e-4, 9.96829632551718e-4, 9.96597088767169e-4, 9.96493046419072e-4, 9.9659708876717e-4, 9.96829632551718e-4, 9.9658596965795e-4, 9.96680343031356e-4, 9.96582237550445e-4, 9.96740276380146e-4, 9.96585877921837e-4, 9.96648090921305e-4, 9.96702437492682e-4, 9.96613187818984e-4, 9.96617619602178e-4, 9.96692194548192e-4, 9.96671424643837e-4, 9.96608517600805e-4, 9.96627942382156e-4, 9.96684382595653e-4, 9.96673443653753e-4, 9.96621678174298e-4, 9.96621296182374e-4, 9.96667469455037e-4, 9.9667959382573e-4, 9.96641339187489e-4, 9.96618894930305e-4, 9.9664660051002e-4, 9.9667639411629e-4, 9.96661272899861e-4, 9.9662823821671e-4, 9.9662999802292e-4, 9.96661612203428e-4, 9.96672374187682e-4
flux1:, 0.645099405425493, 0.00107426636477787, 0.00107425422115928, 0.00107421996164653, 0.00107421859543528, 0.00107425450898938, 0.00107427030288273, 0.00107423775980945, 0.00107420836762098, 0.00107423312004985, 0.00107427392563729, 0.00107426015083336, 0.00107421075568408, 0.00107421203936556, 0.00107426752976926, 0.00107427826343886, 0.0010742176613014, 0.00107419797660269, 0.00107426559447206, 0.00107428654625008, 0.00107420640943021, 0.00107420315830175, 0.00107429883588342, 0.00107423900050444, 0.00107417290371168, 0.00107433942317132, 0.00107416869166609, 0.00107427515906958, 0.00107417242148963, 0.00107443544942978, 0.00107418496903901, 0.00107407290321385, 0.00107418496903901, 0.00107443544942978, 0.00107417242148963, 0.00107427515906958, 0.00107416869166609, 0.00107433942317132, 0.00107417290371168, 0.00107423900050444, 0.00107429883588342, 0.00107420315830175, 0.00107420640943021, 0.00107428654625008, 0.00107426559447206, 0.00107419797660269, 0.0010742176613014, 0.00107427826343886, 0.00107426752976926, 0.00107421203936556, 0.00107421075568408, 0.00107426015083336, 0.00107427392563729, 0.00107423312004985, 0.00107420836762098, 0.00107423775980945, 0.00107427030288273, 0.00107425450898938, 0.00107421859543528, 0.00107421996164653, 0.00107425422115928, 0.00107426636477787
flux1:, 0.645361854329247, 0.00115687848257959, 0.00115686498823952, 0.00115682808480747, 0.00115682709071563, 0.00115686586747035, 0.00115688233516269, 0.00115684705882579, 0.00115681600369296, 0.00115684306638764, 0.00115688638000257, 0.00115687091468315, 0.00115681834312356, 0.00115682062291768, 0.00115687981771134, 0.00115689018754207, 0.00115682538315156, 0.00115680566455444, 0.0011568781342819, 0.00115689896830106, 0.00115681299297769, 0.0011568113326148, 0.00115691384219708, 0.0011568478787847, 0.00115677760694863, 0.00115695715730627, 0.00115677306754475, 0.00115688845670442, 0.00115677651912286, 0.0011570601530572, 0.00115679077537379, 0.00115667030172071, 0.00115679077537379, 0.0011570601530572, 0.00115677651912286, 0.00115688845670442, 0.00115677306754475, 0.00115695715730627, 0.00115677760694863, 0.0011568478787847, 0.00115691384219708, 0.0011568113326148, 0.00115681299297769, 0.00115689896830106, 0.0011568781342819, 0.00115680566455444, 0.00115682538315156, 0.00115689018754207, 0.00115687981771134, 0.00115682062291768, 0.00115681834312356, 0.00115687091468315, 0.00115688638000257, 0.00115684306638764, 0.00115681600369296, 0.00115684705882579, 0.00115688233516269, 0.00115686586747035, 0.00115682709071563, 0.00115682808480747, 0.00115686498823952, 0.00115687848257959
flux1:, 0.645624303233, 0.00124474308825803, 0.00124472830257084, 0.00124468877137124, 0.00124468810636204, 0.0012447297054942, 0.00124474685770964, 0.00124470889441269, 0.00124467620502219, 0.00124470555190532, 0.00124475131142258, 0.00124473413484023, 0.00124467846208888, 0.00124468182742113, 0.00124474467198243, 0.00124475450708665, 0.00124468549087966, 0.00124466599393098, 0.00124474343663447, 0.00124476380938695, 0.00124467172245848, 0.00124467211715143, 0.00124478187635349, 0.00124470908412409, 0.00124463432758682, 0.00124482787849276, 0.00124462975296819, 0.00124475464727412, 0.00124463260253349, 0.00124493814000728, 0.00124464888341136, 0.00124451961543846, 0.00124464888341136, 0.00124493814000728, 0.00124463260253349, 0.00124475464727412, 0.00124462975296819, 0.00124482787849276, 0.00124463432758682, 0.00124470908412409, 0.00124478187635349, 0.00124467211715143, 0.00124467172245849, 0.00124476380938695, 0.00124474343663447, 0.00124466599393098, 0.00124468549087966, 0.00124475450708665, 0.00124474467198243, 0.00124468182742113, 0.00124467846208888, 0.00124473413484023, 0.00124475131142258, 0.00124470555190532, 0.00124467620502219, 0.00124470889441269, 0.00124474685770964, 0.0012447297054942, 0.00124468810636204, 0.00124468877137124, 0.00124472830257084, 0.00124474308825803
flux1:, 0.645886752136753, 0.00133809801403226, 0.00133808202389768, 0.00133803989330035, 0.00133803949263729, 0.00133808385051832, 0.00133810170867495, 0.00133806113303741, 0.00133802684133019, 0.00133805841911039, 0.00133810654526038, 0.00133808765595761, 0.00133802898504056, 0.00133803351955697, 0.00133809992664965, 0.00133810904520266, 0.00133803583764159, 0.00133801684575412, 0.00133809936250886, 0.00133811888820732, 0.00133802042112455, 0.00133802338810296, 0.00133814082617464, 0.00133806044354505, 0.00133798087694601, 0.00133818945723433, 0.00133797660346476, 0.00133811161089862, 0.00133797848156006, 0.00133830727865266, 0.00133799713792951, 0.00133785868524126, 0.00133799713792951, 0.00133830727865266, 0.00133797848156006, 0.00133811161089862, 0.00133797660346476, 0.00133818945723433, 0.00133798087694601, 0.00133806044354505, 0.00133814082617464, 0.00133802338810296, 0.00133802042112455, 0.00133811888820732, 0.00133809936250886, 0.00133801684575412, 0.00133803583764159, 0.00133810904520266, 0.00133809992664965, 0.00133803351955697, 0.00133802898504056, 0.00133808765595761, 0.00133810654526039, 0.00133805841911039, 0.00133802684133019, 0.00133806113303741, 0.00133810170867495, 0.00133808385051832, 0.00133803949263729, 0.00133803989330034, 0.00133808202389768, 0.00133809801403226
flux1:, 0.646149201040506, 0.00143718395632834, 0.00143716687371935, 0.00143712218156941, 0.0014371219600681, 0.00143716899348075, 0.00143718758981999, 0.00143714450168321, 0.00143710864141637, 0.00143714237199201, 0.0014371927707819, 0.00143717218529459, 0.00143711064414532, 0.00143711642570539, 0.00143718627827006, 0.00143719448876911, 0.00143711713823904, 0.00143709896048167, 0.00143718663327642, 0.00143720488654153, 0.00143709977578548, 0.00143710588258569, 0.00143723143838418, 0.00143714264513049, 0.0014370579308628, 0.00143728262685903, 0.00143705433325924, 0.00143720008781155, 0.00143705482866795, 0.0014374083020239, 0.00143707624457875, 0.0014369282103247, 0.00143707624457875, 0.0014374083020239, 0.00143705482866795, 0.00143720008781155, 0.00143705433325924, 0.00143728262685903, 0.0014370579308628, 0.00143714264513049, 0.00143723143838418, 0.00143710588258569, 0.00143709977578548, 0.00143720488654153, 0.00143718663327642, 0.00143709896048167, 0.00143711713823904, 0.00143719448876911, 0.00143718627827006, 0.00143711642570539, 0.00143711064414532, 0.00143717218529459, 0.0014371927707819, 0.00143714237199201, 0.00143710864141637, 0.00143714450168321, 0.00143718758981999, 0.00143716899348075, 0.0014371219600681, 0.00143712218156941, 0.00143716687371935, 0.00143718395632834
flux1:, 0.64641164994426, 0.00154224380929969, 0.0015422257672183, 0.00154217855812614, 0.00154217841298794, 0.00154222802306463, 0.00154224739956968, 0.0015422019196125, 0.00154216452549077, 0.00154220030989676, 0.00154225287521942, 0.00154223062535592, 0.00154216636303586, 0.00154217346467472, 0.00154224661996255, 0.00154225372219766, 0.00154217230143482, 0.00154215526986856, 0.00154224816378927, 0.00154226468341918, 0.00154215267029929, 0.00154216253067613, 0.00154229665060248, 0.00154219857152526, 0.00154210836391783, 0.0015423503165156, 0.00154210584716591, 0.00154226301069177, 0.00154210451279434, 0.00154248414172121, 0.00154212910261008, 0.00154197108010945, 0.00154212910261008, 0.00154248414172121, 0.00154210451279434, 0.00154226301069177, 0.00154210584716591, 0.0015423503165156, 0.00154210836391783, 0.00154219857152526, 0.00154229665060248, 0.00154216253067613, 0.00154215267029929, 0.00154226468341918, 0.00154224816378926, 0.00154215526986856, 0.00154217230143482, 0.00154225372219766, 0.00154224661996255, 0.00154217346467472, 0.00154216636303586, 0.00154223062535592, 0.00154225287521942, 0.00154220030989676, 0.00154216452549077, 0.0015422019196125, 0.00154224739956968, 0.00154222802306463, 0.00154217841298794, 0.00154217855812614, 0.0015422257672183, 0.00154224380929969
flux1:, 0.646674098848013, 0.00165352193840039, 0.00165350308524055, 0.0016534534081972, 0.00165345322356271, 0.00165350530023821, 0.00165352550611633, 0.00165347777026621, 0.00165343887789078, 0.00165347660182649, 0.00165353121804883, 0.0016535073466115, 0.00165344052877691, 0.00165344902081628, 0.00165352531583841, 0.00165353110140168, 0.00165344570239428, 0.00165343016907785, 0.00165352833583082, 0.00165354262960073, 0.00165342345925033, 0.00165343772761509, 0.00165358086360779, 0.00165347257377143, 0.00165337652394429, 0.00165363692436814, 0.00165337551269333, 0.00165354477725379, 0.0016533718734932, 0.00165377920208962, 0.00165340007784195, 0.00165323164637325, 0.00165340007784195, 0.00165377920208962, 0.0016533718734932, 0.00165354477725379, 0.00165337551269333, 0.00165363692436813, 0.00165337652394429, 0.00165347257377143, 0.00165358086360779, 0.00165343772761509, 0.00165342345925033, 0.00165354262960073, 0.00165352833583082, 0.00165343016907785, 0.00165344570239428, 0.00165353110140168, 0.00165352531583841, 0.00165344902081628, 0.00165344052877691, 0.0016535073466115, 0.00165353121804883, 0.00165347660182649, 0.00165343887789078, 0.00165347777026621, 0.00165352550611633, 0.00165350530023821, 0.00165345322356271, 0.0016534534081972, 0.00165350308524055, 0.00165352193840039
flux1:, 0.646936547751766, 0.00177126339353046, 0.00177124388593318, 0.00177119179256837, 0.00177119144585935, 0.00177124587257549, 0.001771266960119, 0.00177121711291443, 0.00177117675979186, 0.00177121630069986, 0.0017712728449955, 0.00177124739986374, 0.00177117820365381, 0.0017711881571147, 0.00177126741532118, 0.00177127166747996, 0.00177118239483697, 0.00177116872865241, 0.00177127221149955, 0.00177128376189561, 0.00177115718135927, 0.0017711765457756, 0.00177132915346527, 0.00177120968503296, 0.00177110744634565, 0.00177138753054962, 0.00177110837196272, 0.00177129046268611, 0.00177110193492363, 0.00177153857419136, 0.0017711342154418, 0.00177095493521514, 0.0017711342154418, 0.00177153857419136, 0.00177110193492363, 0.00177129046268611, 0.00177110837196272, 0.00177138753054962, 0.00177110744634565, 0.00177120968503296, 0.00177132915346527, 0.0017711765457756, 0.00177115718135927, 0.00177128376189561, 0.00177127221149955, 0.00177116872865241, 0.00177118239483697, 0.00177127166747996, 0.00177126741532118, 0.0017711881571147, 0.00177117820365381, 0.00177124739986374, 0.0017712728449955, 0.00177121630069986, 0.00177117675979186, 0.00177121711291443, 0.001771266960119, 0.00177124587257549, 0.00177119144585935, 0.00177119179256837, 0.00177124388593318, 0.00177126339353046
flux1:, 0.647198996655519, 0.00189571306163388, 0.00189569305601108, 0.0018956385998194, 0.00189563796985533, 0.00189569462820929, 0.00189571664690602, 0.00189566483403611, 0.00189562306186955, 0.00189566429745951, 0.00189572264163452, 0.00189569566819208, 0.0018956242767582, 0.00189563576818916, 0.00189571780723047, 0.00189572029999725, 0.00189562726284287, 0.00189561584631328, 0.00189572468644316, 0.001895732957191, 0.00189559871252389, 0.00189562388634862, 0.00189578642347921, 0.00189565477411297, 0.00189554600809895, 0.0018958470497894, 0.00189554929339936, 0.00189574497188021, 0.00189553955957287, 0.00189600718945781, 0.00189557639245145, 0.00189538579881271, 0.00189557639245145, 0.00189600718945781, 0.00189553955957287, 0.00189574497188021, 0.00189554929339936, 0.0018958470497894, 0.00189554600809895, 0.00189565477411297, 0.00189578642347921, 0.00189562388634862, 0.00189559871252389, 0.001895732957191, 0.00189572468644316, 0.00189561584631328, 0.00189562726284287, 0.00189572029999725, 0.00189571780723047, 0.00189563576818916, 0.0018956242767582, 0.00189569566819208, 0.00189572264163452, 0.00189566429745951, 0.00189562306186955, 0.00189566483403611, 0.00189571664690602, 0.00189569462820929, 0.00189563796985534, 0.0018956385998194, 0.00189569305601108, 0.00189571306163388
flux1:, 0.647461445559273, 0.00202711475902237, 0.00202709440201934, 0.00202703763886858, 0.0020270366156508, 0.00202709538964492, 0.00202711837848116, 0.00202706473879422, 0.00202702159724259, 0.00202706441527479, 0.00202712442683163, 0.00202709595879444, 0.00202702255572947, 0.00202703567351338, 0.0020271203138756, 0.00202712081012671, 0.00202702411264549, 0.00202701533893265, 0.00202712958323412, 0.00202713402643963, 0.00202699185877265, 0.00202702357108587, 0.0020271964963043, 0.00202705163904086, 0.00202693602169572, 0.00202725932401125, 0.00202694206354038, 0.00202715213177274, 0.00202692854198126, 0.00202742891328023, 0.00202697041036664, 0.00202676800731631, 0.00202697041036665, 0.00202742891328023, 0.00202692854198126, 0.00202715213177274, 0.00202694206354037, 0.00202725932401124, 0.00202693602169572, 0.00202705163904086, 0.0020271964963043, 0.00202702357108587, 0.00202699185877265, 0.00202713402643963, 0.00202712958323412, 0.00202701533893265, 0.00202702411264549, 0.00202712081012671, 0.0020271203138756, 0.00202703567351339, 0.00202702255572947, 0.00202709595879444, 0.00202712442683163, 0.00202706441527479, 0.0020270215972426, 0.00202706473879422, 0.00202711837848116, 0.00202709538964492, 0.0020270366156508, 0.00202703763886858, 0.00202709440201934, 0.00202711475902237
flux1:, 0.647723894463026, 0.00216571026412178, 0.00216568968237804, 0.00216563067258087, 0.00216562916853653, 0.00216568994807022, 0.00216571392605553, 0.00216565858338635, 0.00216561413542433, 0.00216565844448653, 0.00216571998668199, 0.0021656900354643, 0.00216561479942049, 0.00216562965156012, 0.00216571672580651, 0.00216571497433123, 0.00216561470515983, 0.00216560897543577, 0.00216572868557709, 0.00216572874925821, 0.00216557838982434, 0.00216561737485188, 0.00216580114695774, 0.00216564204140961, 0.00216551926967851, 0.00216586615560932, 0.00216552841971221, 0.00216575372453062, 0.00216551064314109, 0.00216604557920439, 0.00216555802848923, 0.00216534328163402, 0.00216555802848923, 0.00216604557920439, 0.00216551064314109, 0.00216575372453062, 0.00216552841971221, 0.00216586615560932, 0.00216551926967851, 0.00216564204140961, 0.00216580114695774, 0.00216561737485188, 0.00216557838982434, 0.00216572874925821, 0.00216572868557709, 0.00216560897543577, 0.00216561470515983, 0.00216571497433123, 0.00216571672580651, 0.00216562965156012, 0.00216561479942049, 0.0021656900354643, 0.00216571998668199, 0.00216565844448653, 0.00216561413542433, 0.00216565858338635, 0.00216571392605553, 0.00216568994807022, 0.00216562916853653, 0.00216563067258087, 0.00216568968237804, 0.00216571026412178
flux1:, 0.647986343366779, 0.00231173829178333, 0.00231171758143204, 0.0023116563936069, 0.00231165435598285, 0.00231171703922893, 0.00231174199426943, 0.00231168504948141, 0.00231163937842335, 0.00231168511935738, 0.00231174805003726, 0.00231171659287997, 0.00231163969268164, 0.00231165641599234, 0.0023117457782905, 0.00231174150969381, 0.00231163773042654, 0.00231163545181085, 0.00231176071445829, 0.00231175585021372, 0.00231159701437912, 0.00231164400016722, 0.00231183907789835, 0.00231166468256532, 0.00231153448085685, 0.00231190628253886, 0.00231154702476012, 0.00231178846273407, 0.00231152456666561, 0.00231209596481998, 0.00231157793919791, 0.00231135026828843, 0.00231157793919791, 0.00231209596481998, 0.00231152456666561, 0.00231178846273407, 0.00231154702476012, 0.00231190628253886, 0.00231153448085685, 0.00231166468256532, 0.00231183907789835, 0.00231164400016722, 0.00231159701437912, 0.00231175585021372, 0.00231176071445829, 0.00231163545181085, 0.00231163773042654, 0.00231174150969381, 0.0023117457782905, 0.00231165641599234, 0.00231163969268165, 0.00231171659287997, 0.00231174805003726, 0.00231168511935738, 0.00231163937842335, 0.00231168504948142, 0.00231174199426943, 0.00231171703922893, 0.00231165435598285, 0.0023116563936069, 0.00231171758143204, 0.00231173829178333
flux1:, 0.648248792270532, 0.00246543341077629, 0.0024654126271874, 0.00246534934405699, 0.00246534676805359, 0.00246541126238533, 0.00246543713873731, 0.00246537866240543, 0.00246533188057334, 0.00246537903813768, 0.00246544320717361, 0.00246541017434596, 0.00246533176490733, 0.00246535053546511, 0.0024654420710347, 0.00246543499246904, 0.00246532772561281, 0.0024653293098541, 0.00246546024779253, 0.00246544991832764, 0.00246528229872516, 0.00246533799538097, 0.00246554483778752, 0.00246535412320013, 0.00246521624974128, 0.00246561429681486, 0.00246523238546438, 0.00246549090816279, 0.00246520487827664, 0.00246581471089, 0.00246526468673676, 0.00246502345797894, 0.00246526468673676, 0.00246581471089, 0.00246520487827664, 0.00246549090816279, 0.00246523238546438, 0.00246561429681486, 0.00246521624974128, 0.00246535412320013, 0.00246554483778752, 0.00246533799538097, 0.00246528229872516, 0.00246544991832764, 0.00246546024779252, 0.0024653293098541, 0.00246532772561281, 0.00246543499246904, 0.0024654420710347, 0.00246535053546511, 0.00246533176490733, 0.00246541017434596, 0.00246544320717361, 0.00246537903813768, 0.00246533188057334, 0.00246537866240543, 0.00246543713873732, 0.00246541126238533, 0.00246534676805359, 0.00246534934405699, 0.0024654126271874, 0.00246543341077629
flux1:, 0.648511241174286, 0.00262702490656824, 0.00262700405488605, 0.00262693878106321, 0.00262693572320756, 0.00262700194438901, 0.00262702862903296, 0.00262696865520395, 0.00262692091412397, 0.0026269695284205, 0.00262703477363409, 0.00262700003510439, 0.0026269202544502, 0.00262694129905884, 0.00262703493314235, 0.00262702472190552, 0.00262691393868289, 0.00262691980173825, 0.00262705658558478, 0.00262704027179949, 0.00262686353072092, 0.00262692861857857, 0.00262714768600957, 0.00262693964836539, 0.00262679390120523, 0.0026272195084836, 0.0026268137167449, 0.00262709033625628, 0.00262678087062781, 0.00262743118573625, 0.00262684753158882, 0.00262659204994887, 0.00262684753158882, 0.00262743118573625, 0.00262678087062781, 0.00262709033625628, 0.00262681371674491, 0.0026272195084836, 0.00262679390120523, 0.00262693964836539, 0.00262714768600957, 0.00262692861857857, 0.00262686353072092, 0.00262704027179949, 0.00262705658558478, 0.00262691980173825, 0.00262691393868289, 0.00262702472190553, 0.00262703493314235, 0.00262694129905884, 0.0026269202544502, 0.00262700003510439, 0.00262703477363409, 0.0026269695284205, 0.00262692091412397, 0.00262696865520395, 0.00262702862903297, 0.00262700194438901, 0.00262693572320756, 0.00262693878106321, 0.00262700405488605, 0.00262702490656824
flux1:, 0.648773690078039, 0.00279673559201207, 0.00279671461905601, 0.00279664749075114, 0.00279664408193356, 0.00279671195135568, 0.00279673925973585, 0.00279667778119121, 0.00279662928309903, 0.00279667946024987, 0.00279674560178378, 0.00279670895383169, 0.00279662792149006, 0.0027966515298445, 0.00279674723578546, 0.00279673353189166, 0.00279661914034392, 0.00279662970297505, 0.00279677256310834, 0.00279674977044716, 0.00279656353171023, 0.0027966386498208, 0.00279687040551264, 0.00279664408041084, 0.00279649030288128, 0.0027969447576263, 0.00279651375424272, 0.00279680954880513, 0.00279647537597293, 0.00279716829739177, 0.00279654926299198, 0.00279627876474286, 0.00279654926299198, 0.00279716829739176, 0.00279647537597293, 0.00279680954880513, 0.00279651375424272, 0.0027969447576263, 0.00279649030288128, 0.00279664408041084, 0.00279687040551264, 0.0027966386498208, 0.00279656353171023, 0.00279674977044716, 0.00279677256310834, 0.00279662970297505, 0.00279661914034392, 0.00279673353189166, 0.00279674723578546, 0.0027966515298445, 0.00279662792149006, 0.00279670895383169, 0.00279674560178378, 0.00279667946024987, 0.00279662928309903, 0.00279667778119122, 0.00279673925973585, 0.00279671195135568, 0.00279664408193356, 0.00279664749075114, 0.00279671461905601, 0.00279673559201207
flux1:, 0.649036138981792, 0.00297478056907726, 0.00297475935716449, 0.00297469055361967, 0.0029746870111622, 0.00297475645099884, 0.0029747841126711, 0.00297472107808197, 0.00297467208841059, 0.00297472400994902, 0.00297479084313183, 0.00297475199544011, 0.0029746698124298, 0.00297469634957024, 0.00297479415558196, 0.00297477655348807, 0.00297465838737133, 0.00297467407682938, 0.00297482331509573, 0.00297479357886808, 0.00297459741943486, 0.00297468315480478, 0.00297492806702194, 0.00297468254285423, 0.00297452062830421, 0.00297500517745578, 0.00297454751836029, 0.00297486363792465, 0.00297450352969151, 0.00297524125653659, 0.00297458496265274, 0.00297429860843321, 0.00297458496265274, 0.00297524125653659, 0.00297450352969151, 0.00297486363792465, 0.00297454751836029, 0.00297500517745579, 0.00297452062830421, 0.00297468254285423, 0.00297492806702194, 0.00297468315480478, 0.00297459741943486, 0.00297479357886809, 0.00297482331509573, 0.00297467407682938, 0.00297465838737133, 0.00297477655348807, 0.00297479415558196, 0.00297469634957024, 0.0029746698124298, 0.00297475199544011, 0.00297479084313183, 0.00297472400994902, 0.00297467208841059, 0.00297472107808196, 0.0029747841126711, 0.00297475645099884, 0.0029746870111622, 0.00297469055361967, 0.00297475935716449, 0.00297478056907726
flux1:, 0.649298587885546, 0.00316136594529542, 0.00316134430850035, 0.00316127406481904, 0.00316127070291616, 0.0031613416291854, 0.00316136927399801, 0.00316130458730131, 0.00316125544771802, 0.00316130937815858, 0.00316137666500775, 0.00316133522881996, 0.0031612519793917, 0.00316128189796582, 0.00316138189219126, 0.00316135993193819, 0.00316123774093023, 0.00316125899374605, 0.00316141499445139, 0.00316137788385142, 0.00316117132553133, 0.0031612682035471, 0.00316152674818303, 0.00316126117870324, 0.00316109107433863, 0.00316160691208585, 0.00316112103335015, 0.00316145870487168, 0.00316107148820368, 0.00316185629375618, 0.00316116072322656, 0.00316085759190045, 0.00316116072322656, 0.00316185629375618, 0.00316107148820367, 0.00316145870487168, 0.00316112103335015, 0.00316160691208586, 0.00316109107433863, 0.00316126117870324, 0.00316152674818303, 0.0031612682035471, 0.00316117132553133, 0.00316137788385142, 0.00316141499445139, 0.00316125899374605, 0.00316123774093023, 0.00316135993193819, 0.00316138189219126, 0.00316128189796582, 0.0031612519793917, 0.00316133522881996, 0.00316137666500775, 0.00316130937815858, 0.00316125544771803, 0.00316130458730131, 0.00316136927399801, 0.0031613416291854, 0.00316127070291615, 0.00316127406481903, 0.00316134430850035, 0.00316136594529542
flux1:, 0.649561036789299, 0.00335668750912063, 0.00335666519240942, 0.00335659381331442, 0.00335659105118849, 0.00335666336483065, 0.00335669051032432, 0.003356624032565, 0.00335657517402577, 0.0033566314661054, 0.00335669892571572, 0.00335665440367414, 0.00335657015888704, 0.00335660401067335, 0.00335670634417366, 0.00335667950227856, 0.0033565529440211, 0.00335658020985395, 0.00335674344951258, 0.00335669857010242, 0.00335648107172414, 0.00335658954819874, 0.00335686221170134, 0.00335657582727299, 0.00335639753695834, 0.00335694579307273, 0.0033564300055499, 0.00335679053777788, 0.00335637510533196, 0.0033572093351893, 0.00335647232564994, 0.00335615140926176, 0.00335647232564994, 0.0033572093351893, 0.00335637510533196, 0.00335679053777788, 0.0033564300055499, 0.00335694579307273, 0.00335639753695835, 0.00335657582727299, 0.00335686221170135, 0.00335658954819874, 0.00335648107172414, 0.00335669857010242, 0.00335674344951258, 0.00335658020985395, 0.0033565529440211, 0.00335667950227856, 0.00335670634417366, 0.00335660401067335, 0.00335657015888704, 0.00335665440367414, 0.00335669892571572, 0.00335663146610541, 0.00335657517402577, 0.003356624032565, 0.00335669051032432, 0.00335666336483065, 0.00335659105118849, 0.00335659381331442, 0.00335666519240942, 0.00335668750912063
flux1:, 0.649823485693052, 0.00356092936893896, 0.00356090605050734, 0.00356083392443123, 0.00356083229158134, 0.00356090586780115, 0.00356093190854995, 0.00356086346232739, 0.00356081541753178, 0.00356087451466773, 0.00356094181283646, 0.00356089359111854, 0.00356080841424128, 0.00356084686033767, 0.00356095174770347, 0.00356091942821012, 0.00356078806269649, 0.00356082180912568, 0.00356099286441489, 0.00356093985888298, 0.00356071080936085, 0.00356083126461884, 0.00356111854706083, 0.00356081066407571, 0.00356062424998537, 0.00356120597935766, 0.00356065846537789, 0.00356104325289347, 0.00356059857170327, 0.00356148464117142, 0.00356070387993451, 0.00356036408005748, 0.00356070387993451, 0.00356148464117142, 0.00356059857170327, 0.00356104325289347, 0.00356065846537789, 0.00356120597935766, 0.00356062424998537, 0.00356081066407571, 0.00356111854706083, 0.00356083126461884, 0.00356071080936085, 0.00356093985888298, 0.00356099286441489, 0.00356082180912568, 0.00356078806269649, 0.00356091942821012, 0.00356095174770347, 0.00356084686033767, 0.00356080841424128, 0.00356089359111854, 0.00356094181283646, 0.00356087451466773, 0.00356081541753178, 0.00356086346232739, 0.00356093190854996, 0.00356090586780115, 0.00356083229158134, 0.00356083392443123, 0.00356090605050733, 0.00356092936893896
flux1:, 0.650085934596805, 0.0037742625609825, 0.00377423785798517, 0.00377416547078495, 0.00377416560877998, 0.00377424028503941, 0.00377426448465731, 0.0037741938611893, 0.00377414727575322, 0.00377420971134426, 0.00377427644988349, 0.00377422379323123, 0.00377413774685745, 0.00377418156591101, 0.00377428928326613, 0.00377425080942186, 0.0037741140962038, 0.00377415481427655, 0.00377433436764404, 0.00377427291470976, 0.00377403162746035, 0.0037741643628416, 0.00377446678091588, 0.00377413680888779, 0.00377394239193172, 0.00377455856576086, 0.00377397737821171, 0.00377438790445073, 0.00377391302231539, 0.00377485341301189, 0.00377402643455085, 0.00377366656031249, 0.00377402643455085, 0.00377485341301189, 0.00377391302231539, 0.00377438790445073, 0.00377397737821171, 0.00377455856576086, 0.00377394239193172, 0.00377413680888779, 0.00377446678091588, 0.00377416436284159, 0.00377403162746035, 0.00377427291470976, 0.00377433436764403, 0.00377415481427655, 0.0037741140962038, 0.00377425080942186, 0.00377428928326613, 0.00377418156591101, 0.00377413774685745, 0.00377422379323123, 0.00377427644988349, 0.00377420971134426, 0.00377414727575322, 0.0037741938611893, 0.00377426448465731, 0.00377424028503941, 0.00377416560877998, 0.00377416547078495, 0.00377423785798517, 0.00377426256098249
flux1:, 0.650348383500559, 0.0039968436319169, 0.00399681710961178, 0.00399674505711178, 0.00399674771748638, 0.0039968232806691, 0.00399684476717516, 0.00399677173585409, 0.00399672737747814, 0.0039967937707817, 0.00399685947705714, 0.00399680152724138, 0.00399671468190293, 0.00399676477575303, 0.00399687565601303, 0.00399683026308892, 0.00399668756171641, 0.00399673577199495, 0.00399692461438575, 0.00399685442579202, 0.00399660013497051, 0.0039967453720788, 0.00399706346176273, 0.00399671090763124, 0.00399650866662469, 0.00399716016569906, 0.00399654322977967, 0.00399698106877169, 0.00399647511792564, 0.00399747237357958, 0.00399659656004918, 0.0039962153280992, 0.00399659656004917, 0.00399747237357958, 0.00399647511792564, 0.00399698106877169, 0.00399654322977967, 0.00399716016569906, 0.00399650866662469, 0.00399671090763124, 0.00399706346176273, 0.0039967453720788, 0.00399660013497051, 0.00399685442579202, 0.00399692461438575, 0.00399673577199495, 0.00399668756171641, 0.00399683026308892, 0.00399687565601303, 0.00399676477575303, 0.00399671468190293, 0.00399680152724138, 0.00399685947705714, 0.0039967937707817, 0.00399672737747814, 0.00399677173585409, 0.00399684476717516, 0.0039968232806691, 0.00399674771748638, 0.00399674505711178, 0.00399681710961178, 0.0039968436319169
flux1:, 0.650610832404312, 0.00422881320236314, 0.00422878438651028, 0.00422871338502236, 0.00422871942297579, 0.00422879559636517, 0.00422881336153194, 0.00422873768170183, 0.00422869644660342, 0.00422876749505052, 0.00422883161235787, 0.00422876739053743, 0.00422867983449382, 0.0042287372306238, 0.00422885165597816, 0.00422879848577893, 0.00422864905980512, 0.0042287053185909, 0.00422890434880362, 0.00422882516441729, 0.00422855702344027, 0.00422871490639155, 0.00422904922499544, 0.00422867369422567, 0.00422846386381921, 0.00422915147430456, 0.00422849659218786, 0.00422896340874689, 0.00422842560643943, 0.00422948232789163, 0.00422855491306718, 0.00422815094972013, 0.00422855491306718, 0.00422948232789163, 0.00422842560643943, 0.00422896340874689, 0.00422849659218786, 0.00422915147430456, 0.00422846386381921, 0.00422867369422567, 0.00422904922499544, 0.00422871490639155, 0.00422855702344027, 0.00422882516441729, 0.00422890434880362, 0.0042287053185909, 0.00422864905980512, 0.00422879848577893, 0.00422885165597816, 0.0042287372306238, 0.00422867983449382, 0.00422876739053743, 0.00422883161235787, 0.00422876749505052, 0.00422869644660342, 0.00422873768170183, 0.00422881336153194, 0.00422879559636517, 0.00422871942297579, 0.00422871338502236, 0.00422878438651028, 0.00422881320236314
flux1:, 0.650873281308065, 0.00447029451809026, 0.00447026291025249, 0.00447019380420706, 0.00447020416797498, 0.00447028059878852, 0.00447029350199012, 0.00447021493652719, 0.00447017785243078, 0.00447025432038786, 0.00447031619982767, 0.0044702446131522, 0.00447015646293464, 0.00447022231318021, 0.00447034070488474, 0.00447027880250281, 0.00447012182728298, 0.00447018673263848, 0.00447039695288828, 0.00447030853401172, 0.00447002561680994, 0.00447019621764815, 0.0044705473449449, 0.00447014853908032, 0.00446993140651717, 0.00447065581862199, 0.00446996067719093, 0.00447045822530709, 0.00446988787098947, 0.00447100671041512, 0.00447002478737287, 0.00446959663311508, 0.00447002478737286, 0.00447100671041512, 0.00446988787098947, 0.00447045822530709, 0.00446996067719093, 0.00447065581862199, 0.00446993140651718, 0.00447014853908032, 0.0044705473449449, 0.00447019621764816, 0.00447002561680994, 0.00447030853401172, 0.00447039695288828, 0.00447018673263848, 0.00447012182728298, 0.00447027880250281, 0.00447034070488474, 0.00447022231318022, 0.00447015646293464, 0.00447024461315221, 0.00447031619982767, 0.00447025432038785, 0.00447017785243078, 0.00447021493652718, 0.00447029350199012, 0.00447028059878853, 0.00447020416797498, 0.00447019380420705, 0.00447026291025249, 0.00447029451809026
flux1:, 0.651135730211818, 0.00472139199605888, 0.00472135709125958, 0.00472129085711051, 0.00472130657307368, 0.00472138282136673, 0.00472138959830006, 0.00472130792844155, 0.0047212761534845, 0.00472135885763097, 0.00472141775216402, 0.00472133760483289, 0.00472124901603284, 0.00472132459107872, 0.00472144739676703, 0.00472137571011935, 0.00472121028451027, 0.00472128448165513, 0.0047215069890126, 0.0047214091100955, 0.00472111041549569, 0.00472129374284317, 0.00472166228096867, 0.00472123999138517, 0.0047210158922026, 0.00472177770202984, 0.0047210398837737, 0.004721570002981, 0.00472096647188519, 0.0047221501262794, 0.00472111065906053, 0.00472065677555772, 0.00472111065906053, 0.0047221501262794, 0.00472096647188519, 0.004721570002981, 0.0047210398837737, 0.00472177770202984, 0.0047210158922026, 0.00472123999138517, 0.00472166228096867, 0.00472129374284317, 0.00472111041549569, 0.0047214091100955, 0.0047215069890126, 0.00472128448165513, 0.00472121028451028, 0.00472137571011935, 0.00472144739676703, 0.00472132459107872, 0.00472124901603284, 0.0047213376048329, 0.00472141775216402, 0.00472135885763098, 0.0047212761534845, 0.00472130792844155, 0.00472138959830007, 0.00472138282136673, 0.00472130657307368, 0.00472129085711051, 0.00472135709125959, 0.00472139199605888
flux1:, 0.651398179115572, 0.00498218977291182, 0.00498215107892452, 0.00498208882456909, 0.00498211097837027, 0.00498218650815584, 0.00498218578463277, 0.0049821008253769, 0.00498207564239041, 0.00498216543404636, 0.00498222049540124, 0.00498213050423044, 0.00498204168195228, 0.00498212836126096, 0.00498225604010756, 0.00498217342275009, 0.00498199858467953, 0.00498208277030895, 0.00498231874379834, 0.00498221118282192, 0.00498189564239112, 0.00498209165328891, 0.0049824782251103, 0.00498203232282862, 0.00498180163566885, 0.00498260135048244, 0.00498181834755157, 0.00498238295708292, 0.00498174569007777, 0.00498299689406264, 0.00498189673346859, 0.00498141551314731, 0.00498189673346859, 0.00498299689406264, 0.00498174569007777, 0.00498238295708292, 0.00498181834755156, 0.00498260135048244, 0.00498180163566885, 0.00498203232282862, 0.0049824782251103, 0.00498209165328891, 0.00498189564239112, 0.00498221118282192, 0.00498231874379834, 0.00498208277030895, 0.00498199858467953, 0.00498217342275009, 0.00498225604010756, 0.00498212836126096, 0.00498204168195228, 0.00498213050423044, 0.00498222049540124, 0.00498216543404636, 0.0049820756423904, 0.0049821008253769, 0.00498218578463277, 0.00498218650815584, 0.00498211097837027, 0.00498208882456909, 0.00498215107892452, 0.00498218977291182
flux1:, 0.651660628019325, 0.0052527502638927, 0.00525270732128213, 0.0052526502803654, 0.00525267999451823, 0.00525275416794085, 0.00525274447874474, 0.00525265609404808, 0.00525263889981268, 0.00525273664471423, 0.00525278692377266, 0.00525268573814579, 0.00525259694649434, 0.00525269620345203, 0.00525282920963731, 0.00525273442728015, 0.00525254917300813, 0.00525264409807355, 0.00525289478134906, 0.00525277730923291, 0.00525244379883019, 0.00525265241360493, 0.00525305765927529, 0.00525258808081394, 0.00525235122155438, 0.00525318926859194, 0.00525235849991247, 0.00525295959050186, 0.00525228808022866, 0.00525360959825626, 0.00525244550181317, 0.00525193528001788, 0.00525244550181318, 0.00525360959825626, 0.00525228808022866, 0.00525295959050186, 0.00525235849991247, 0.00525318926859194, 0.00525235122155438, 0.00525258808081394, 0.00525305765927529, 0.00525265241360493, 0.00525244379883019, 0.00525277730923291, 0.00525289478134907, 0.00525264409807354, 0.00525254917300812, 0.00525273442728015, 0.00525282920963731, 0.00525269620345203, 0.00525259694649434, 0.00525268573814579, 0.00525278692377266, 0.00525273664471423, 0.00525263889981268, 0.00525265609404808, 0.00525274447874474, 0.00525275416794085, 0.00525267999451824, 0.0052526502803654, 0.00525270732128213, 0.0052527502638927
flux1:, 0.651923076923078, 0.00553311274051674, 0.00553306514242904, 0.00553301466307673, 0.00553305307175628, 0.00553312514710148, 0.00553310495968054, 0.00553301307661479, 0.0055330053658643, 0.00553311192203599, 0.00553315637323741, 0.00553304259912982, 0.00553295416908403, 0.00553306755131402, 0.00553320631634698, 0.00553309805739388, 0.00553290136413453, 0.00553300783463919, 0.00553327451430979, 0.00553314688375914, 0.00553279423893149, 0.00553301535880308, 0.00553343993026045, 0.0055329466596482, 0.00553270407509844, 0.00553358081394967, 0.005532699645201, 0.00553333926845102, 0.00553263304186645, 0.00553402765990734, 0.00553279631591585, 0.00553225538556569, 0.00553279631591586, 0.00553402765990734, 0.00553263304186645, 0.00553333926845103, 0.005532699645201, 0.00553358081394967, 0.00553270407509843, 0.0055329466596482, 0.00553343993026045, 0.00553301535880308, 0.00553279423893149, 0.00553314688375914, 0.00553327451430978, 0.00553300783463918, 0.00553290136413453, 0.00553309805739388, 0.00553320631634698, 0.00553306755131402, 0.00553295416908403, 0.00553304259912982, 0.00553315637323741, 0.00553311192203599, 0.0055330053658643, 0.0055330130766148, 0.00553310495968054, 0.00553312514710147, 0.00553305307175627, 0.00553301466307673, 0.00553306514242904, 0.00553311274051674
flux1:, 0.652185525826831, 0.00582329193562638, 0.00582323934625096, 0.0058231968739953, 0.00582324509588675, 0.00582331423010274, 0.00582328197264031, 0.00582318659364549, 0.00582318993779725, 0.00582330613230399, 0.00582334362249095, 0.00582321585006633, 0.0058231281851021, 0.00582325729008016, 0.0058234022046236, 0.0058232790949325, 0.0058230699463533, 0.00582318882175344, 0.00582347280159124, 0.00582333473585631, 0.00582296177108834, 0.00582319529811212, 0.00582363985133427, 0.00582312289854752, 0.00582287505998938, 0.00582379079843504, 0.00582285656459199, 0.00582353681989456, 0.00582279541748293, 0.0058242659343002, 0.00582296398975717, 0.0058223906183437, 0.00582296398975717, 0.0058242659343002, 0.00582279541748293, 0.00582353681989456, 0.00582285656459199, 0.00582379079843504, 0.00582287505998938, 0.00582312289854752, 0.00582363985133427, 0.00582319529811212, 0.00582296177108834, 0.00582333473585631, 0.00582347280159124, 0.00582318882175344, 0.0058230699463533, 0.0058232790949325, 0.0058234022046236, 0.00582325729008016, 0.00582312818510209, 0.00582321585006633, 0.00582334362249095, 0.00582330613230399, 0.00582318993779725, 0.00582318659364549, 0.00582328197264031, 0.00582331423010274, 0.00582324509588676, 0.0058231968739953, 0.00582323934625096, 0.00582329193562637
flux1:, 0.652447974730585, 0.00612327668472605, 0.00612321885533119, 0.00612318591024746, 0.00612324502048743, 0.00612331027674082, 0.00612326436991282, 0.00612316558230378, 0.0061231816031201, 0.00612330820858547, 0.00612333753055494, 0.00612319436465103, 0.00612310794352216, 0.00612325438982636, 0.00612340578573379, 0.00612326640764458, 0.0061230438216154, 0.00612317601047977, 0.00612347858191826, 0.00612332976397361, 0.00612293529565871, 0.00612318115448107, 0.00612364633937948, 0.0061231057156191, 0.00612285311248507, 0.0061238081255573, 0.0061228181556015, 0.00612354117467665, 0.00612276412673015, 0.00612431334484772, 0.00612293743689022, 0.00612232988557305, 0.00612293743689022, 0.00612431334484772, 0.00612276412673016, 0.00612354117467664, 0.00612281815560149, 0.0061238081255573, 0.00612285311248507, 0.0061231057156191, 0.00612364633937948, 0.00612318115448107, 0.00612293529565872, 0.00612332976397361, 0.00612347858191825, 0.00612317601047977, 0.0061230438216154, 0.00612326640764458, 0.00612340578573379, 0.00612325438982635, 0.00612310794352216, 0.00612319436465103, 0.00612333753055494, 0.00612330820858547, 0.0061231816031201, 0.00612316558230378, 0.00612326436991282, 0.00612331027674081, 0.00612324502048743, 0.00612318591024746, 0.00612321885533119, 0.00612327668472605
flux1:, 0.652710423634338, 0.00643302861271667, 0.00643296539420005, 0.00643294354255308, 0.00643301454491255, 0.00643307490550238, 0.00643301379701457, 0.00643291177896549, 0.00643294211759101, 0.00643307982943758, 0.0064330997202769, 0.00643293981292883, 0.00643285518909721, 0.0064330205838273, 0.00643317871713703, 0.00643302163264249, 0.00643278469047671, 0.0064329311431444, 0.00643325355264438, 0.00643309361531269, 0.00643267648815962, 0.00643293464896316, 0.00643342109688421, 0.00643285678725415, 0.00643259992124539, 0.00643359447313261, 0.00643254611644656, 0.00643331404564791, 0.00643250084614921, 0.00643413156262633, 0.00643267835301293, 0.00643203489748579, 0.00643267835301293, 0.00643413156262633, 0.00643250084614921, 0.00643331404564791, 0.00643254611644656, 0.00643359447313261, 0.00643259992124539, 0.00643285678725415, 0.00643342109688421, 0.00643293464896316, 0.00643267648815963, 0.0064330936153127, 0.00643325355264439, 0.0064329311431444, 0.00643278469047671, 0.00643302163264249, 0.00643317871713703, 0.0064330205838273, 0.00643285518909721, 0.00643293981292883, 0.0064330997202769, 0.00643307982943758, 0.00643294211759101, 0.00643291177896549, 0.00643301379701457, 0.00643307490550237, 0.00643301454491255, 0.00643294354255308, 0.00643296539420005, 0.00643302861271667
flux1:, 0.652972872538091, 0.00675248087532066, 0.00675241222632066, 0.00675240304731252, 0.00675248684783519, 0.0067525412325498, 0.00675246343335782, 0.00675235845570517, 0.00675240473776778, 0.00675255415316195, 0.00675256331723632, 0.00675238540124243, 0.0067523031985655, 0.00675248910166692, 0.006752654137303, 0.0067524779150543, 0.0067522257913755, 0.00675238748946139, 0.00675273090348867, 0.00675255942102538, 0.00675211853745565, 0.00675238903938248, 0.00675289734828258, 0.00675230928257402, 0.00675204866251228, 0.00675308303079217, 0.00675197368466835, 0.00675278866529249, 0.00675193874406284, 0.00675365374118674, 0.00675211995319782, 0.00675143890591791, 0.00675211995319782, 0.00675365374118674, 0.00675193874406283, 0.00675278866529249, 0.00675197368466835, 0.00675308303079218, 0.00675204866251228, 0.00675230928257402, 0.00675289734828259, 0.00675238903938249, 0.00675211853745565, 0.00675255942102538, 0.00675273090348867, 0.00675238748946139, 0.0067522257913755, 0.0067524779150543, 0.00675265413730301, 0.00675248910166691, 0.0067523031985655, 0.00675238540124243, 0.00675256331723632, 0.00675255415316195, 0.00675240473776778, 0.00675235845570517, 0.00675246343335782, 0.00675254123254979, 0.00675248684783519, 0.00675240304731253, 0.00675241222632066, 0.00675248087532066
flux1:, 0.653235321441844, 0.00708153696462017, 0.00708146295440138, 0.00708146800290335, 0.00708156538621783, 0.00708161267595263, 0.00708151679691241, 0.00708140922028094, 0.0070814730179784, 0.00708163461744173, 0.00708163175367085, 0.00708143467609573, 0.00708135558052865, 0.00708156346694333, 0.00708173546584164, 0.00708153871148806, 0.00708127070377365, 0.00708144864650161, 0.00708181411501176, 0.0070816305966369, 0.00708116494856793, 0.00708144792284424, 0.00708197864031342, 0.00708136666272543, 0.00708110280041161, 0.00708217730196238, 0.00708100443959295, 0.00708186858651873, 0.00708098128041313, 0.0070827833164162, 0.00708116577343137, 0.00708044550673025, 0.00708116577343137, 0.0070827833164162, 0.00708098128041313, 0.00708186858651873, 0.00708100443959295, 0.00708217730196238, 0.00708110280041161, 0.00708136666272543, 0.00708197864031342, 0.00708144792284424, 0.00708116494856793, 0.0070816305966369, 0.00708181411501176, 0.00708144864650161, 0.00708127070377365, 0.00708153871148806, 0.00708173546584165, 0.00708156346694333, 0.00708135558052865, 0.00708143467609573, 0.00708163175367085, 0.00708163461744174, 0.0070814730179784, 0.00708140922028094, 0.00708151679691241, 0.00708161267595263, 0.00708156538621783, 0.00708146800290335, 0.00708146295440138, 0.00708153696462017
flux1:, 0.653497770345598, 0.00742006958820527, 0.00741999039376075, 0.0074200111601852, 0.0074201227696501, 0.00742016183481692, 0.0074200466224092, 0.00741993688937093, 0.00742001968167808, 0.00742019381425736, 0.00742017764708322, 0.0074199604015226, 0.00741988514876969, 0.00742011636950187, 0.00742029527881123, 0.00742007666798294, 0.00741979222478772, 0.00741998741227769, 0.00742037583173443, 0.00742017971754151, 0.00741968841979855, 0.00741998411174079, 0.00742053771616389, 0.00741990155490071, 0.00741963496221826, 0.00742074998003444, 0.00741951117829665, 0.00742042655736767, 0.0074195010813998, 0.00742139288129853, 0.00741968854619853, 0.00741892751572892, 0.00741968854619853, 0.00742139288129853, 0.0074195010813998, 0.00742042655736767, 0.00741951117829665, 0.00742074998003444, 0.00741963496221827, 0.00741990155490071, 0.00742053771616389, 0.00741998411174079, 0.00741968841979855, 0.00742017971754151, 0.00742037583173443, 0.00741998741227769, 0.00741979222478772, 0.00742007666798294, 0.00742029527881124, 0.00742011636950188, 0.00741988514876969, 0.0074199604015226, 0.00742017764708322, 0.00742019381425736, 0.00742001968167808, 0.00741993688937093, 0.0074200466224092, 0.00742016183481692, 0.0074201227696501, 0.0074200111601852, 0.00741999039376075, 0.00742006958820527
flux1:, 0.653760219249351, 0.0077679196314616, 0.00776783552855448, 0.0077678733972618, 0.00776799971997717, 0.0077680294529453, 0.00776789382266974, 0.00776778244488761, 0.00776788557719872, 0.00776807244996655, 0.00776804176318183, 0.00776780351959171, 0.00776773287884108, 0.00776798862216041, 0.00776817426906601, 0.00776793258212643, 0.00776763132897628, 0.00776784474276861, 0.00776825681982616, 0.00776804747941822, 0.00776752980387711, 0.00776783859294799, 0.00776841547320859, 0.00776775471097836, 0.00776748589842952, 0.00776864190846096, 0.00776733487478343, 0.00776830347942909, 0.00776733889878899, 0.00776932314542713, 0.00776752915987546, 0.00776672592779727, 0.00776752915987547, 0.00776932314542713, 0.00776733889878899, 0.00776830347942909, 0.00776733487478343, 0.00776864190846095, 0.00776748589842952, 0.00776775471097836, 0.00776841547320858, 0.00776783859294799, 0.00776752980387711, 0.00776804747941822, 0.00776825681982616, 0.00776784474276861, 0.00776763132897628, 0.00776793258212643, 0.00776817426906601, 0.00776798862216041, 0.00776773287884108, 0.00776780351959171, 0.00776804176318183, 0.00776807244996654, 0.00776788557719872, 0.0077677824448876, 0.00776789382266974, 0.0077680294529453, 0.00776799971997717, 0.00776787339726179, 0.00776783552855448, 0.0077679196314616
flux1:, 0.654022668153104, 0.00812489521249278, 0.0081248065606816, 0.00812486276850652, 0.0081250041260348, 0.00812502347656312, 0.00812486654261513, 0.00812475408318897, 0.00812487872784433, 0.00812507840033518, 0.00812503207272405, 0.00812477220364465, 0.00812470695773312, 0.00812498821183244, 0.00812518030141107, 0.00812491445894205, 0.00812459622091731, 0.0081248288021794, 0.00812526501922742, 0.00812504175332901, 0.00812449716277209, 0.00812481957987032, 0.00812542001411628, 0.00812473406061067, 0.00812446353741425, 0.00812566113445992, 0.00812428373204677, 0.00812530745970998, 0.00812430266369187, 0.00812638198905302, 0.00812449571164392, 0.00812364896891514, 0.00812449571164391, 0.00812638198905302, 0.00812430266369187, 0.00812530745970999, 0.00812428373204677, 0.00812566113445992, 0.00812446353741425, 0.00812473406061067, 0.00812542001411629, 0.00812481957987032, 0.00812449716277209, 0.00812504175332901, 0.00812526501922742, 0.0081248288021794, 0.00812459622091732, 0.00812491445894205, 0.00812518030141107, 0.00812498821183244, 0.00812470695773312, 0.00812477220364464, 0.00812503207272404, 0.00812507840033518, 0.00812487872784432, 0.00812475408318897, 0.00812486654261513, 0.00812502347656313, 0.0081250041260348, 0.00812486276850652, 0.00812480656068161, 0.00812489521249278
flux1:, 0.654285117056858, 0.00849077083909293, 0.00849067806113298, 0.00849075365773879, 0.00849091020312896, 0.00849091821549466, 0.0084907393154231, 0.00849062636693631, 0.00849077348616102, 0.00849098587013775, 0.00849092291169145, 0.00849064101378, 0.00849058193635128, 0.00849088945482488, 0.00849108757217514, 0.00849079667002204, 0.0084904614901188, 0.00849071411613792, 0.00849117469993767, 0.00849093674511097, 0.00849036492568549, 0.00849070166690216, 0.00849132580099639, 0.00849061386845266, 0.00849034214425901, 0.00849158206588745, 0.00849013233659311, 0.00849121296559282, 0.00849016664447521, 0.0084923436213084, 0.00849036266352486, 0.00848947125064625, 0.00849036266352486, 0.0084923436213084, 0.00849016664447521, 0.00849121296559282, 0.0084901323365931, 0.00849158206588745, 0.00849034214425901, 0.00849061386845266, 0.00849132580099639, 0.00849070166690216, 0.00849036492568549, 0.00849093674511097, 0.00849117469993767, 0.00849071411613792, 0.0084904614901188, 0.00849079667002204, 0.00849108757217514, 0.00849088945482488, 0.00849058193635129, 0.00849064101378001, 0.00849092291169145, 0.00849098587013775, 0.00849077348616103, 0.00849062636693631, 0.0084907393154231, 0.00849091821549466, 0.00849091020312896, 0.00849075365773878, 0.00849067806113298, 0.00849077083909294
flux1:, 0.654547565960611, 0.00886528667703361, 0.00886519023340117, 0.00886528604521926, 0.00886545776662956, 0.0088654536169469, 0.00886525233014618, 0.00886513948919008, 0.00886530980198848, 0.00886553466668881, 0.00886545425400863, 0.00886515016393047, 0.008865097994361, 0.00886543226586389, 0.00886563588256598, 0.00886531922516852, 0.0088649673776375, 0.00886524083735274, 0.00886572573197836, 0.00886547226843687, 0.00886487315954347, 0.008865225095698, 0.00886587292207086, 0.00886513400500117, 0.00886486159320225, 0.00886614474064076, 0.00886462092482848, 0.00886576009232911, 0.00886467071824178, 0.00886694785201921, 0.0088648701109359, 0.00886393303649771, 0.0088648701109359, 0.00886694785201922, 0.00886467071824178, 0.00886576009232911, 0.00886462092482848, 0.00886614474064076, 0.00886486159320225, 0.00886513400500116, 0.00886587292207086, 0.008865225095698, 0.00886487315954347, 0.00886547226843687, 0.00886572573197836, 0.00886524083735274, 0.00886496737763751, 0.00886531922516851, 0.00886563588256598, 0.00886543226586388, 0.008865097994361, 0.00886515016393047, 0.00886545425400863, 0.00886553466668881, 0.00886530980198847, 0.00886513948919008, 0.00886525233014618, 0.0088654536169469, 0.00886545776662956, 0.00886528604521925, 0.00886519023340116, 0.0088652866770336
flux1:, 0.654810014864364, 0.00924814793872648, 0.00924804829835691, 0.00924816489783204, 0.00924835162870963, 0.00924833466077866, 0.00924811081988866, 0.0092479986591051, 0.00924819261360037, 0.00924842959634528, 0.00924833110574413, 0.00924800490965901, 0.00924796032671783, 0.00924832155010579, 0.0092485300348595, 0.00924818716553807, 0.00924781916355037, 0.00924811413300616, 0.0092486229782441, 0.00924835314061328, 0.00924772696103169, 0.00924809514241002, 0.00924876648010178, 0.0092479993402203, 0.00924772676274803, 0.00924905421768807, 0.00924745477047044, 0.00924865395225568, 0.00924751976502368, 0.00924989948622606, 0.00924772317291206, 0.00924673962931478, 0.00924772317291207, 0.00924989948622606, 0.00924751976502368, 0.00924865395225568, 0.00924745477047044, 0.00924905421768807, 0.00924772676274804, 0.0092479993402203, 0.00924876648010178, 0.00924809514241002, 0.0092477269610317, 0.00924835314061327, 0.0092486229782441, 0.00924811413300616, 0.00924781916355037, 0.00924818716553807, 0.0092485300348595, 0.00924832155010579, 0.00924796032671784, 0.00924800490965901, 0.00924833110574412, 0.00924842959634528, 0.00924819261360037, 0.0092479986591051, 0.00924811081988867, 0.00924833466077866, 0.00924835162870963, 0.00924816489783204, 0.00924804829835691, 0.00924814793872648
flux1:, 0.655072463768117, 0.00963902440103782, 0.00963892200967986, 0.0096390596914151, 0.00963926112683563, 0.00963923088477636, 0.00963898457934411, 0.00963887361825925, 0.00963909137084056, 0.00963933999260406, 0.00963922302937823, 0.00963887506548982, 0.00963883866086347, 0.00963922672699434, 0.00963943936007322, 0.00963907008693275, 0.00963868668410612, 0.00963900370281381, 0.00963953581906511, 0.00963924870979275, 0.00963859597887016, 0.00963898163472589, 0.00963967611145753, 0.00963887926874114, 0.00963860706216328, 0.00963998009847197, 0.00963830370181956, 0.00963956419456957, 0.00963838319344684, 0.00964086785014442, 0.00963859151278192, 0.00963756088854589, 0.00963859151278193, 0.00964086785014441, 0.00963838319344685, 0.00963956419456957, 0.00963830370181956, 0.00963998009847197, 0.00963860706216328, 0.00963887926874114, 0.00963967611145753, 0.00963898163472589, 0.00963859597887016, 0.00963924870979275, 0.00963953581906511, 0.00963900370281381, 0.00963868668410612, 0.00963907008693275, 0.00963943936007322, 0.00963922672699434, 0.00963883866086347, 0.00963887506548982, 0.00963922302937823, 0.00963933999260406, 0.00963909137084056, 0.00963887361825925, 0.00963898457934411, 0.00963923088477636, 0.00963926112683563, 0.0096390596914151, 0.00963892200967986, 0.00963902440103781
flux1:, 0.655334912671871, 0.0100375500606818, 0.010037445308527, 0.0100376040737066, 0.0100378197921161, 0.0100377760480416, 0.0100375076201267, 0.0100373982962342, 0.0100376396986773, 0.0100378993839381, 0.0100377638063054, 0.0100373946602118, 0.0100373669131483, 0.0100377813943485, 0.0100379973853005, 0.0100376018014614, 0.0100372039869934, 0.010037543436258, 0.0100380978168338, 0.0100377925218092, 0.010037114074604, 0.0100375186071442, 0.0100382356442755, 0.0100374073749583, 0.0100371360975988, 0.0100385561870087, 0.0100368017573233, 0.0100381246640736, 0.0100368946061628, 0.0100394864568369, 0.0100371089976631, 0.0100360308858088, 0.0100371089976631, 0.0100394864568369, 0.0100368946061628, 0.0100381246640736, 0.0100368017573233, 0.0100385561870087, 0.0100371360975988, 0.0100374073749583, 0.0100382356442755, 0.0100375186071442, 0.010037114074604, 0.0100377925218092, 0.0100380978168338, 0.010037543436258, 0.0100372039869934, 0.0100376018014614, 0.0100379973853005, 0.0100377813943485, 0.0100373669131483, 0.0100373946602118, 0.0100377638063054, 0.0100378993839381, 0.0100376396986773, 0.0100373982962342, 0.0100375076201268, 0.0100377760480416, 0.0100378197921161, 0.0100376040737066, 0.010037445308527, 0.0100375500606818
flux1:, 0.655597361575624, 0.0104433229351942, 0.0104432161256285, 0.0104433956757944, 0.0104436251650548, 0.0104435679401214, 0.0104432779718908, 0.0104431706135679, 0.0104434352090298, 0.0104437053089628, 0.0104435512452603, 0.0104431617381369, 0.0104431429925383, 0.0104435831405106, 0.010443801648341, 0.0104433801453111, 0.0104429691327004, 0.010443331216999, 0.0104439065285004, 0.0104435821343097, 0.0104428791296948, 0.0104433041024524, 0.0104440429036747, 0.0104431812458069, 0.0104429114855425, 0.0104443802965116, 0.0104425469873892, 0.0104439332068025, 0.0104426516128079, 0.0104453528193345, 0.0104428735046463, 0.0104417477067132, 0.0104428735046463, 0.0104453528193345, 0.0104426516128079, 0.0104439332068025, 0.0104425469873892, 0.0104443802965116, 0.0104429114855425, 0.010443181245807, 0.0104440429036747, 0.0104433041024524, 0.0104428791296948, 0.0104435821343097, 0.0104439065285004, 0.010443331216999, 0.0104429691327004, 0.0104433801453111, 0.010443801648341, 0.0104435831405106, 0.0104431429925383, 0.0104431617381369, 0.0104435512452603, 0.0104437053089628, 0.0104434352090298, 0.0104431706135679, 0.0104432779718908, 0.0104435679401214, 0.0104436251650548, 0.0104433956757944, 0.0104432161256285, 0.0104433229351942
flux1:, 0.655859810479377, 0.0108559050169738, 0.010855796338393, 0.0108559960792784, 0.0108562387656132, 0.0108561683429611, 0.0108558576366981, 0.0108557524395924, 0.0108560394680592, 0.010856319285892, 0.0108561471437948, 0.0108557383137504, 0.0108557287590605, 0.0108561935117312, 0.0108564136666355, 0.0108559669397999, 0.0108555441493805, 0.0108559288818652, 0.0108565234731043, 0.0108561790852342, 0.0108554530061216, 0.0108559001268081, 0.0108566596713734, 0.0108557624383697, 0.0108554948206906, 0.0108570142097843, 0.0108551014098364, 0.0108565516298443, 0.0108552157976238, 0.0108580284183227, 0.0108554468809443, 0.0108542734063243, 0.0108554468809443, 0.0108580284183227, 0.0108552157976238, 0.0108565516298443, 0.0108551014098364, 0.0108570142097843, 0.0108554948206906, 0.0108557624383697, 0.0108566596713734, 0.0108559001268081, 0.0108554530061216, 0.0108561790852342, 0.0108565234731043, 0.0108559288818652, 0.0108555441493805, 0.0108559669397999, 0.0108564136666355, 0.0108561935117312, 0.0108557287590605, 0.0108557383137504, 0.0108561471437948, 0.010856319285892, 0.0108560394680592, 0.0108557524395924, 0.0108558576366981, 0.0108561683429611, 0.0108562387656132, 0.0108559960792784, 0.010855796338393, 0.0108559050169738
flux1:, 0.65612225938313, 0.01127482238729, 0.01127471188992, 0.0112749309456032, 0.0112751862237935, 0.0112751031521543, 0.0112747727034907, 0.0112746697119865, 0.0112749781253826, 0.0112752669425585, 0.0112750774093179, 0.0112746504865725, 0.0112746501437598, 0.0112751381412529, 0.011275359066834, 0.0112748881122521, 0.0112744551480161, 0.0112748623411494, 0.0112754742607996, 0.011275109022011, 0.0112743616670638, 0.0112748327651927, 0.0112756118063993, 0.0112746766087684, 0.0112744118046414, 0.0112759837999801, 0.0112739911257368, 0.0112755058220119, 0.0112741128481844, 0.0112770388308212, 0.0112743550646314, 0.0112731341250145, 0.0112743550646314, 0.0112770388308212, 0.0112741128481844, 0.0112755058220119, 0.0112739911257368, 0.0112759837999801, 0.0112744118046414, 0.0112746766087684, 0.0112756118063993, 0.0112748327651927, 0.0112743616670638, 0.011275109022011, 0.0112754742607996, 0.0112748623411494, 0.0112744551480161, 0.0112748881122521, 0.011275359066834, 0.0112751381412529, 0.0112746501437598, 0.0112746504865725, 0.0112750774093179, 0.0112752669425585, 0.0112749781253826, 0.0112746697119865, 0.0112747727034907, 0.0112751031521543, 0.0112751862237935, 0.0112749309456032, 0.01127471188992, 0.01127482238729
flux1:, 0.656384708286884, 0.011699565496468, 0.0116994530760153, 0.0116996903131864, 0.0116999575761956, 0.0116998626632882, 0.0116995136288235, 0.0116994127240852, 0.0116997412108525, 0.0117000383125133, 0.0116998323455155, 0.0116993887223413, 0.011699397436164, 0.0116999070457513, 0.0117001278805617, 0.0116996339825332, 0.0116991926039521, 0.0116996218661711, 0.0117002488890439, 0.0116998619970797, 0.0116990954635136, 0.0116995924632807, 0.0117003895328167, 0.0116994138080134, 0.0116991525410513, 0.0117007793175952, 0.0116987066016721, 0.011700286041265, 0.0116988328508995, 0.0117018740255223, 0.0116990883718525, 0.0116978203707233, 0.0116990883718525, 0.0117018740255223, 0.0116988328508995, 0.011700286041265, 0.0116987066016721, 0.0117007793175952, 0.0116991525410513, 0.0116994138080134, 0.0117003895328167, 0.0116995924632807, 0.0116990954635136, 0.0116998619970797, 0.0117002488890439, 0.0116996218661711, 0.0116991926039521, 0.0116996339825332, 0.0117001278805617, 0.0116999070457513, 0.011699397436164, 0.0116993887223413, 0.0116998323455155, 0.0117000383125133, 0.0116997412108525, 0.0116994127240852, 0.0116995136288235, 0.0116998626632882, 0.0116999575761956, 0.0116996903131864, 0.0116994530760153, 0.011699565496468
flux1:, 0.656647157190637, 0.0121295896157023, 0.0121294750054395, 0.0121297290670757, 0.0121300077332005, 0.0121299020284486, 0.0121295356892415, 0.0121294365851309, 0.0121297836036712, 0.0121300883019173, 0.0121298671092174, 0.0121294083058452, 0.0121294257444093, 0.0121299550939311, 0.0121301750111486, 0.0121296597203108, 0.0121292118100854, 0.0121296625492271, 0.0121303022107734, 0.0121298929345371, 0.0121291095918922, 0.0121296344809818, 0.0121304478995763, 0.0121294289496462, 0.0121291720020822, 0.0121308558487692, 0.0121287031236411, 0.0121303473739747, 0.01212883075814, 0.0121319888296269, 0.0121291019555845, 0.0121277874728531, 0.0121291019555845, 0.0121319888296269, 0.01212883075814, 0.0121303473739747, 0.0121287031236411, 0.0121308558487692, 0.0121291720020822, 0.0121294289496462, 0.0121304478995763, 0.0121296344809818, 0.0121291095918922, 0.0121298929345371, 0.0121303022107734, 0.0121296625492271, 0.0121292118100854, 0.0121296597203108, 0.0121301750111486, 0.0121299550939311, 0.0121294257444093, 0.0121294083058452, 0.0121298671092174, 0.0121300883019173, 0.0121297836036712, 0.0121294365851309, 0.0121295356892414, 0.0121299020284486, 0.0121300077332005, 0.0121297290670757, 0.0121294750054395, 0.0121295896157023
flux1:, 0.65690960609439, 0.0125643154650804, 0.0125641982376414, 0.0125644675849031, 0.0125647571205673, 0.012564641887139, 0.0125642596098132, 0.0125641618576958, 0.0125645256776604, 0.0125648373310651, 0.0125646023419486, 0.0125641299698617, 0.0125641556322381, 0.0125647026511449, 0.0125649208752016, 0.0125643859772659, 0.012563933506121, 0.0125644049401341, 0.0125650545784622, 0.0125646222718206, 0.0125638247268765, 0.0125643795220309, 0.0125652074166774, 0.0125641424530979, 0.0125638906700677, 0.0125656339490931, 0.0125634014269702, 0.01256511037022, 0.0125635270309184, 0.0125668035711201, 0.0125638164401404, 0.0125624562121493, 0.0125638164401404, 0.0125668035711201, 0.0125635270309184, 0.01256511037022, 0.0125634014269702, 0.0125656339490931, 0.0125638906700677, 0.0125641424530979, 0.0125652074166774, 0.0125643795220309, 0.0125638247268765, 0.0125646222718206, 0.0125650545784622, 0.0125644049401341, 0.012563933506121, 0.0125643859772659, 0.0125649208752016, 0.0125647026511449, 0.0125641556322381, 0.0125641299698617, 0.0125646023419486, 0.0125648373310651, 0.0125645256776604, 0.0125641618576958, 0.0125642596098132, 0.012564641887139, 0.0125647571205673, 0.0125644675849031, 0.0125641982376414, 0.0125643154650804
flux1:, 0.657172054998143, 0.0130031300214623, 0.0130030096011974, 0.0130032925619044, 0.0130035924983397, 0.0130034691750065, 0.0130030723723949, 0.013002975375493, 0.0130033541255183, 0.0130036721534777, 0.0130034249795218, 0.0130029407037165, 0.0130029739360866, 0.0130035364029181, 0.013003752221987, 0.0130031996975777, 0.0130027446873638, 0.0130032358625813, 0.0130038926669931, 0.0130034367794135, 0.0130026278327362, 0.0130032145430627, 0.0130040548708713, 0.0130029410657242, 0.0130026953574, 0.0130045004561981, 0.0130021885056433, 0.0130039618583559, 0.0130023084601107, 0.0130057048994839, 0.0130026187346712, 0.0130012136299714, 0.0130026187346712, 0.0130057048994839, 0.0130023084601107, 0.0130039618583559, 0.0130021885056433, 0.0130045004561981, 0.0130026953574, 0.0130029410657242, 0.0130040548708713, 0.0130032145430627, 0.0130026278327362, 0.0130034367794135, 0.0130038926669931, 0.0130032358625813, 0.0130027446873638, 0.0130031996975777, 0.013003752221987, 0.0130035364029181, 0.0130029739360866, 0.0130029407037165, 0.0130034249795218, 0.0130036721534777, 0.0130033541255183, 0.013002975375493, 0.0130030723723949, 0.0130034691750065, 0.0130035924983397, 0.0130032925619044, 0.0130030096011974, 0.0130031300214623
flux1:, 0.657434503901897, 0.0134453875088223, 0.0134452631950591, 0.0134455580167182, 0.013445867959008, 0.0134457381128274, 0.0134453282061659, 0.0134452312436981, 0.0134456229638508, 0.0134459468545333, 0.0134456892420702, 0.0134451947439537, 0.0134452347644084, 0.0134458103592313, 0.0134460231326099, 0.0134454551090353, 0.013444999595496, 0.013445509412462, 0.0134461704772401, 0.013445690560566, 0.0134448731554883, 0.01344549374459, 0.0134463443230913, 0.013445178865453, 0.0134449402066304, 0.0134468094833992, 0.0134444186034486, 0.0134462559410669, 0.0134445291681857, 0.0134480467868331, 0.0134448630279077, 0.013443414019351, 0.0134448630279077, 0.0134480467868331, 0.0134445291681857, 0.0134462559410669, 0.0134444186034486, 0.0134468094833992, 0.0134449402066304, 0.013445178865453, 0.0134463443230913, 0.01344549374459, 0.0134448731554882, 0.013445690560566, 0.0134461704772401, 0.013445509412462, 0.013444999595496, 0.0134454551090353, 0.0134460231326099, 0.0134458103592313, 0.0134452347644084, 0.0134451947439537, 0.0134456892420702, 0.0134459468545333, 0.0134456229638508, 0.0134452312436981, 0.0134453282061659, 0.0134457381128274, 0.013445867959008, 0.0134455580167182, 0.0134452631950591, 0.0134453875088223
flux1:, 0.65769695280565, 0.0138904105725622, 0.013890281573561, 0.0138905864786066, 0.0138909061059061, 0.0138907713772204, 0.0138903497618924, 0.013890252022778, 0.0138906547196974, 0.0138909840306197, 0.0138907178059192, 0.0138902147485296, 0.0138902606802679, 0.0138908470403424, 0.013891056199971, 0.013890474896111, 0.0138900208927167, 0.013890548139254, 0.0138912105212003, 0.0138907062320097, 0.0138898833971541, 0.013890539745237, 0.0138913982887189, 0.0138901784449301, 0.0138899478717509, 0.0138918835956259, 0.0138894143882783, 0.0138913151740538, 0.0138895117923616, 0.0138931517104236, 0.0138898719653293, 0.013888380099164, 0.0138898719653293, 0.0138931517104236, 0.0138895117923616, 0.0138913151740538, 0.0138894143882783, 0.0138918835956259, 0.0138899478717509, 0.0138901784449301, 0.0138913982887189, 0.013890539745237, 0.0138898833971541, 0.0138907062320097, 0.0138912105212003, 0.013890548139254, 0.0138900208927167, 0.013890474896111, 0.013891056199971, 0.0138908470403425, 0.0138902606802679, 0.0138902147485296, 0.0138907178059192, 0.0138909840306197, 0.0138906547196974, 0.013890252022778, 0.0138903497618924, 0.0138907713772204, 0.0138909061059061, 0.0138905864786066, 0.013890281573561, 0.0138904105725622
flux1:, 0.657959401709403, 0.0143374916381187, 0.0143373571149184, 0.0143376703556327, 0.0143379994118002, 0.0143378614534918, 0.0143374294702055, 0.0143373300956225, 0.014337741798159, 0.0143380761487477, 0.0143378031576209, 0.0143372931547868, 0.0143373440670635, 0.0143379388438256, 0.0143381438894247, 0.0143375515552481, 0.0143371010194765, 0.0143376444103651, 0.0143383051884024, 0.014337776285563, 0.0143369510723038, 0.0143376449394423, 0.0143385091006515, 0.0143372322769355, 0.0143370108805355, 0.0143390151677669, 0.0143364683097818, 0.0143384319273727, 0.0143365488490061, 0.0143403120163809, 0.0143369380088334, 0.014335404371619, 0.0143369380088334, 0.0143403120163809, 0.0143365488490061, 0.0143384319273727, 0.0143364683097818, 0.0143390151677669, 0.0143370108805355, 0.0143372322769355, 0.0143385091006515, 0.0143376449394423, 0.0143369510723038, 0.014337776285563, 0.0143383051884024, 0.0143376444103651, 0.0143371010194765, 0.0143375515552481, 0.0143381438894247, 0.0143379388438256, 0.0143373440670635, 0.0143372931547868, 0.0143378031576209, 0.0143380761487477, 0.014337741798159, 0.0143373300956225, 0.0143374294702055, 0.0143378614534918, 0.0143379994118002, 0.0143376703556327, 0.0143373571149184, 0.0143374916381187
flux1:, 0.658221850613157, 0.0147858944529512, 0.0147857535717216, 0.0147860734822194, 0.0147864117565902, 0.0147862721699104, 0.0147858310829672, 0.0147857292165703, 0.014786148029621, 0.0147864870855072, 0.0147862091293631, 0.0147856937202701, 0.0147857486760458, 0.0147863495913731, 0.0147865500789772, 0.0147859489314949, 0.0147855037348579, 0.0147860619571776, 0.0147867182921941, 0.0147861646294354, 0.0147853400459462, 0.0147860730376709, 0.0147869404539688, 0.0147856042597226, 0.014785393176711, 0.0147874679244184, 0.0147848441394085, 0.0147868699282905, 0.014784904277975, 0.0147887914633862, 0.0147853249778304, 0.0147837506620925, 0.0147853249778304, 0.0147887914633862, 0.014784904277975, 0.0147868699282905, 0.0147848441394085, 0.0147874679244184, 0.0147853931767109, 0.0147856042597226, 0.0147869404539688, 0.0147860730376709, 0.0147853400459462, 0.0147861646294354, 0.0147867182921941, 0.0147860619571776, 0.0147855037348579, 0.0147859489314949, 0.0147865500789772, 0.0147863495913731, 0.0147857486760458, 0.01478569372027, 0.014786209129363, 0.0147864870855072, 0.014786148029621, 0.0147857292165703, 0.0147858310829672, 0.0147862721699104, 0.0147864117565902, 0.0147860734822194, 0.0147857535717216, 0.0147858944529512
flux1:, 0.65848429951691, 0.0152348558097121, 0.015234707800668, 0.0152350328433899, 0.0152353801419696, 0.0152352404115437, 0.0152347913955333, 0.0152346862396707, 0.015235110393923, 0.0152354538431457, 0.0152351726137929, 0.0152346532441992, 0.0152347113530653, 0.0152353162527667, 0.0152355117767527, 0.0152349039344417, 0.0152344658374184, 0.0152350376003072, 0.015235686793359, 0.0152351083069016, 0.0152342872506489, 0.015235060786958, 0.0152359291297911, 0.015234531439773, 0.0152343318395882, 0.0152364786588453, 0.0152337786906588, 0.0152358659833208, 0.0152338151644269, 0.0152378269439001, 0.0152342697695021, 0.0152326558391338, 0.0152342697695021, 0.0152378269439001, 0.0152338151644269, 0.0152358659833208, 0.0152337786906588, 0.0152364786588453, 0.0152343318395882, 0.015234531439773, 0.0152359291297911, 0.015235060786958, 0.0152342872506489, 0.0152351083069016, 0.015235686793359, 0.0152350376003072, 0.0152344658374184, 0.0152349039344417, 0.0152355117767527, 0.0152353162527667, 0.0152347113530653, 0.0152346532441992, 0.0152351726137929, 0.0152354538431457, 0.015235110393923, 0.0152346862396707, 0.0152347913955333, 0.0152352404115437, 0.0152353801419696, 0.0152350328433899, 0.015234707800668, 0.0152348558097121
flux1:, 0.658746748420663, 0.0156835874470746, 0.0156834316675275, 0.0156837604718767, 0.0156841165797957, 0.0156839780105832, 0.0156835221464314, 0.0156834130222886, 0.0156838409176972, 0.0156841884394416, 0.0156839054551035, 0.0156833834661457, 0.0156834439407541, 0.0156840508432716, 0.0156842410123212, 0.0156836284302275, 0.0156831990630653, 0.0156837831503701, 0.0156844226973515, 0.0156838193888803, 0.0156830045795718, 0.0156838198683598, 0.0156846868947037, 0.0156832259083027, 0.015683038977631, 0.015685259127763, 0.015682483716128, 0.0156846318759002, 0.0156824936344948, 0.0156866303793511, 0.0156829842547589, 0.0156813317112275, 0.0156829842547589, 0.0156866303793511, 0.0156824936344948, 0.0156846318759002, 0.015682483716128, 0.015685259127763, 0.015683038977631, 0.0156832259083027, 0.0156846868947037, 0.0156838198683598, 0.0156830045795718, 0.0156838193888803, 0.0156844226973515, 0.0156837831503701, 0.0156831990630653, 0.0156836284302275, 0.0156842410123212, 0.0156840508432716, 0.0156834439407541, 0.0156833834661457, 0.0156839054551035, 0.0156841884394416, 0.0156838409176973, 0.0156834130222886, 0.0156835221464314, 0.0156839780105832, 0.0156841165797957, 0.0156837604718767, 0.0156834316675275, 0.0156835874470745
flux1:, 0.659009197324416, 0.0161312781233578, 0.0161311141220888, 0.0161314455131712, 0.0161318101498017, 0.0161316738088381, 0.0161312120896505, 0.0161310984989064, 0.0161315287399588, 0.0161318799669031, 0.0161315965119853, 0.0161310731371598, 0.016131135351099, 0.0161317424895556, 0.016131926897335, 0.0161313113051467, 0.0161308921552417, 0.016131487479313, 0.0161321151202796, 0.0161314870357836, 0.0161306809508771, 0.0161315389666231, 0.0161324025708889, 0.0161308768666766, 0.0161307037912659, 0.016132998117324, 0.0161301479766706, 0.0161323564349289, 0.0161301289200124, 0.0161343907845352, 0.0161306573452008, 0.0161289670956442, 0.0161306573452008, 0.0161343907845352, 0.0161301289200124, 0.0161323564349289, 0.0161301479766706, 0.016132998117324, 0.0161307037912659, 0.0161308768666766, 0.0161324025708889, 0.0161315389666231, 0.0161306809508771, 0.0161314870357836, 0.0161321151202796, 0.016131487479313, 0.0161308921552417, 0.0161313113051467, 0.0161319268973351, 0.0161317424895556, 0.016131135351099, 0.0161310731371598, 0.0161315965119853, 0.0161318799669031, 0.0161315287399588, 0.0161310984989064, 0.0161312120896505, 0.0161316738088381, 0.0161318101498017, 0.0161314455131713, 0.0161311141220888, 0.0161312781233578
flux1:, 0.65927164622817, 0.0165770958567352, 0.0165769234366076, 0.0165772564524839, 0.0165776292211405, 0.0165774958867997, 0.0165770292334212, 0.016576910918757, 0.0165773423399028, 0.0165776968156725, 0.0165774138867913, 0.0165768902572943, 0.0165769538021381, 0.0165775596580857, 0.0165777378497534, 0.0165771206951394, 0.0165767131014264, 0.0165773187561253, 0.0165779325175951, 0.0165772797228381, 0.0165764845377297, 0.0165773860061069, 0.016578244270876, 0.0165766528547209, 0.0165764947990654, 0.016578863674455, 0.0165759394767367, 0.0165782077681723, 0.0165758895863209, 0.0165802764952971, 0.0165764572251572, 0.0165747300534425, 0.0165764572251572, 0.0165802764952971, 0.0165758895863209, 0.0165782077681723, 0.0165759394767367, 0.016578863674455, 0.0165764947990654, 0.0165766528547209, 0.016578244270876, 0.0165773860061069, 0.0165764845377297, 0.0165772797228381, 0.0165779325175951, 0.0165773187561252, 0.0165767131014264, 0.0165771206951394, 0.0165777378497534, 0.0165775596580857, 0.0165769538021381, 0.0165768902572943, 0.0165774138867913, 0.0165776968156725, 0.0165773423399028, 0.016576910918757, 0.0165770292334212, 0.0165774958867997, 0.0165776292211405, 0.0165772564524839, 0.0165769234366076, 0.0165770958567352
flux1:, 0.659534095131923, 0.0170201903244933, 0.0170200096001059, 0.0170203434965113, 0.0170207238311067, 0.0170205939524003, 0.0170201232380582, 0.0170200002397226, 0.0170204319197645, 0.0170207890533684, 0.0170205073140021, 0.0170199844721852, 0.0170200492113066, 0.0170206525388342, 0.0170208239747866, 0.0170202063742085, 0.0170198115286705, 0.0170204268395517, 0.0170210250683199, 0.017020347621918, 0.0170195651568804, 0.0170205105457281, 0.017021361789606, 0.017019704134773, 0.0170195622202752, 0.0170220054964702, 0.0170190078586838, 0.0170213356533023, 0.0170189259160238, 0.0170234375524021, 0.0170195337416621, 0.0170177702834336, 0.0170195337416621, 0.0170234375524021, 0.0170189259160238, 0.0170213356533023, 0.0170190078586838, 0.0170220054964702, 0.0170195622202752, 0.017019704134773, 0.017021361789606, 0.0170205105457282, 0.0170195651568804, 0.017020347621918, 0.0170210250683199, 0.0170204268395517, 0.0170198115286705, 0.0170202063742085, 0.0170208239747866, 0.0170206525388342, 0.0170200492113066, 0.0170199844721852, 0.0170205073140021, 0.0170207890533684, 0.0170204319197645, 0.0170200002397226, 0.0170201232380582, 0.0170205939524003, 0.0170207238311067, 0.0170203434965113, 0.0170200096001059, 0.0170201903244933
flux1:, 0.659796544035676, 0.0174596954124981, 0.0174595068597183, 0.017459841101836, 0.0174602282132143, 0.017460101881287, 0.017459627964144, 0.0174595006697727, 0.0174599319345006, 0.0174602909539307, 0.0174600106998028, 0.0174594896200657, 0.0174595557367796, 0.0174601555760077, 0.0174603195945239, 0.017459702293547, 0.0174593212496261, 0.0174599458192254, 0.0174605272064981, 0.0174598251317715, 0.0174590568075759, 0.0174600463244421, 0.0174608891453091, 0.01745916522316, 0.0174590405054941, 0.0174615574706536, 0.0174584869476067, 0.0174608740781488, 0.0174583724404025, 0.0174630082333504, 0.0174590209439998, 0.017457221666664, 0.0174590209439998, 0.0174630082333504, 0.0174583724404025, 0.0174608740781488, 0.0174584869476067, 0.0174615574706536, 0.0174590405054941, 0.01745916522316, 0.0174608891453091, 0.0174600463244421, 0.0174590568075759, 0.0174598251317715, 0.0174605272064981, 0.0174599458192254, 0.0174593212496262, 0.017459702293547, 0.0174603195945239, 0.0174601555760077, 0.0174595557367795, 0.0174594896200657, 0.0174600106998028, 0.0174602909539307, 0.0174599319345006, 0.0174595006697727, 0.017459627964144, 0.017460101881287, 0.0174602282132143, 0.017459841101836, 0.0174595068597183, 0.0174596954124981
flux1:, 0.660058992939429, 0.0178947319047812, 0.0178945363992065, 0.0178948706407527, 0.0178952634656549, 0.017895140399157, 0.0178946641610958, 0.0178945333461046, 0.0178949637589947, 0.017895323666392, 0.0178950448033349, 0.0178945264193614, 0.0178945944570276, 0.0178951901364378, 0.0178953459170724, 0.0178947292619369, 0.0178943629493002, 0.0178949966954981, 0.0178955602904742, 0.0178948335473835, 0.0178940803513386, 0.0178951139475501, 0.0178959472595304, 0.0178941575596963, 0.0178940510061866, 0.0178966403543147, 0.0178934974370154, 0.0178959439205605, 0.0178933506090925, 0.0178981097227588, 0.0178940397632786, 0.0178922049517594, 0.0178940397632786, 0.0178981097227588, 0.0178933506090925, 0.0178959439205605, 0.0178934974370154, 0.0178966403543147, 0.0178940510061866, 0.0178941575596963, 0.0178959472595304, 0.0178951139475501, 0.0178940803513386, 0.0178948335473835, 0.0178955602904742, 0.0178949966954981, 0.0178943629493002, 0.0178947292619369, 0.0178953459170724, 0.0178951901364378, 0.0178945944570276, 0.0178945264193614, 0.0178950448033349, 0.017895323666392, 0.0178949637589947, 0.0178945333461046, 0.0178946641610958, 0.017895140399157, 0.0178952634656549, 0.0178948706407527, 0.0178945363992065, 0.0178947319047812
flux1:, 0.660321441843183, 0.0183244103019671, 0.0183242091437308, 0.0183245431942976, 0.018324940349999, 0.0183248198954415, 0.0183243422849584, 0.0183242091410884, 0.0183246384824563, 0.0183249980133537, 0.0183247200489546, 0.0183242052858182, 0.0183242761777149, 0.0183248673052181, 0.0183250138349072, 0.0183243977567728, 0.01832404700157, 0.0183246901871353, 0.0183252353995308, 0.0183244838581079, 0.018323746321968, 0.0183248237029361, 0.0183256467655178, 0.0183237923047084, 0.0183237047726031, 0.0183263645846485, 0.0183231497045037, 0.0183256557571345, 0.018322971587527, 0.0183278529108402, 0.0183237008213339, 0.0183218305702854, 0.0183237008213339, 0.0183278529108402, 0.018322971587527, 0.0183256557571345, 0.0183231497045037, 0.0183263645846486, 0.0183237047726031, 0.0183237923047084, 0.0183256467655178, 0.0183248237029361, 0.018323746321968, 0.0183244838581079, 0.0183252353995308, 0.0183246901871353, 0.01832404700157, 0.0183243977567729, 0.0183250138349072, 0.0183248673052181, 0.0183242761777149, 0.0183242052858182, 0.0183247200489546, 0.0183249980133537, 0.0183246384824563, 0.0183242091410884, 0.0183243422849584, 0.0183248198954416, 0.018324940349999, 0.0183245431942976, 0.0183242091437308, 0.0183244103019671
flux1:, 0.660583890746936, 0.0187478337561572, 0.0187476286790192, 0.0187479624612825, 0.0187483622088771, 0.0187482433564185, 0.0187477654331568, 0.0187476315831348, 0.0187480598186916, 0.0187484174078448, 0.0187481394576522, 0.0187476292669954, 0.0187477043540572, 0.0187482907971761, 0.0187484268410484, 0.0187478108539075, 0.0187474764033791, 0.0187481296550074, 0.0187486562464057, 0.0187478796631286, 0.0187471578539852, 0.0187482784952111, 0.0187490909331255, 0.0187471732520707, 0.0187471054686226, 0.0187498332066195, 0.0187465467454247, 0.018749112788996, 0.0187463391706221, 0.0187513413084593, 0.0187471073571649, 0.0187452015701563, 0.0187471073571649, 0.0187513413084593, 0.0187463391706221, 0.018749112788996, 0.0187465467454247, 0.0187498332066195, 0.0187471054686226, 0.0187471732520707, 0.0187490909331255, 0.0187482784952111, 0.0187471578539852, 0.0187478796631286, 0.0187486562464057, 0.0187481296550074, 0.0187474764033791, 0.0187478108539075, 0.0187484268410484, 0.0187482907971761, 0.0187477043540572, 0.0187476292669954, 0.0187481394576522, 0.0187484174078448, 0.0187480598186916, 0.0187476315831348, 0.0187477654331568, 0.0187482433564185, 0.0187483622088771, 0.0187479624612824, 0.0187476286790192, 0.0187478337561572
flux1:, 0.660846339650689, 0.0191641011088647, 0.0191638942721808, 0.0191642277711806, 0.0191646279902613, 0.0191645094046746, 0.0191640323828927, 0.019163899879671, 0.0191643271199692, 0.0191646808761564, 0.0191644016846493, 0.019163897080896, 0.0191639781157883, 0.0191645599717945, 0.0191646840506229, 0.0191640672634077, 0.0191637498134606, 0.0191644141289153, 0.0191649221932326, 0.019164120191771, 0.0191634137166503, 0.0191645768846725, 0.0191653786973711, 0.0191633998457518, 0.0191633523910096, 0.0191661449060146, 0.0191627872115194, 0.0191654138717739, 0.0191625528001776, 0.019167674066238, 0.0191633582580593, 0.0191614166540492, 0.0191633582580593, 0.019167674066238, 0.0191625528001776, 0.0191654138717739, 0.0191627872115194, 0.0191661449060146, 0.0191633523910096, 0.0191633998457518, 0.0191653786973711, 0.0191645768846725, 0.0191634137166503, 0.019164120191771, 0.0191649221932326, 0.0191644141289153, 0.0191637498134606, 0.0191640672634077, 0.0191646840506229, 0.0191645599717945, 0.0191639781157883, 0.019163897080896, 0.0191644016846493, 0.0191646808761564, 0.0191643271199692, 0.019163899879671, 0.0191640323828927, 0.0191645094046746, 0.0191646279902613, 0.0191642277711806, 0.0191638942721808, 0.0191641011088647
flux1:, 0.661108788554442, 0.0195723100176825, 0.0195721039805998, 0.0195724371878041, 0.0195728353649071, 0.0195727154307664, 0.0195722407189332, 0.0195721120285671, 0.0195725384812956, 0.0195728861732203, 0.019572604149139, 0.0195721062445477, 0.0195721953810165, 0.0195727729383015, 0.0195728833143712, 0.0195722644572724, 0.0195719646814628, 0.0195726414237878, 0.0195731313575414, 0.0195723034152157, 0.0195716114396687, 0.0195728162169993, 0.0195736077768603, 0.0195715702864531, 0.0195715435796282, 0.0195743971338199, 0.01957096854045, 0.0195736566359708, 0.0195707106725437, 0.0195759490842414, 0.0195715511815842, 0.0195695733087895, 0.0195715511815842, 0.0195759490842414, 0.0195707106725437, 0.0195736566359708, 0.01957096854045, 0.0195743971338199, 0.0195715435796282, 0.0195715702864531, 0.0195736077768603, 0.0195728162169993, 0.0195716114396687, 0.0195723034152157, 0.0195731313575414, 0.0195726414237878, 0.0195719646814628, 0.0195722644572724, 0.0195728833143712, 0.0195727729383015, 0.0195721953810165, 0.0195721062445477, 0.019572604149139, 0.0195728861732203, 0.0195725384812956, 0.0195721120285671, 0.0195722407189332, 0.0195727154307664, 0.0195728353649071, 0.0195724371878041, 0.0195721039805998, 0.0195723100176825
flux1:, 0.661371237458196, 0.0199715601565543, 0.0199713578346036, 0.0199716906898408, 0.0199720839225011, 0.0199719608019362, 0.0199714900356867, 0.0199713680035801, 0.0199717939210641, 0.0199721329761204, 0.0199718462411548, 0.0199713562774703, 0.0199714560444377, 0.0199720297367884, 0.0199721244097154, 0.0199715018742038, 0.019971220452457, 0.019971911330652, 0.0199723837940993, 0.0199715292352421, 0.0199708505157586, 0.0199720958286995, 0.0199728778674297, 0.0199707847140614, 0.0199707790042492, 0.0199736893071495, 0.0199701901612823, 0.0199729406830354, 0.0199699129222317, 0.0199752661978951, 0.0199707857537197, 0.0199687710107566, 0.0199707857537197, 0.0199752661978952, 0.0199699129222317, 0.0199729406830354, 0.0199701901612823, 0.0199736893071495, 0.0199707790042492, 0.0199707847140614, 0.0199728778674297, 0.0199720958286995, 0.0199708505157586, 0.0199715292352421, 0.0199723837940993, 0.019971911330652, 0.019971220452457, 0.0199715018742038, 0.0199721244097154, 0.0199720297367884, 0.0199714560444377, 0.0199713562774703, 0.0199718462411548, 0.0199721329761204, 0.0199717939210642, 0.0199713680035801, 0.0199714900356867, 0.0199719608019362, 0.0199720839225011, 0.0199716906898408, 0.0199713578346036, 0.0199715601565543
flux1:, 0.661633686361949, 0.0203609564738357, 0.0203607610789381, 0.0203610934135069, 0.0203614784311258, 0.0203613501318661, 0.020360885197741, 0.020360772998693, 0.0203611986232397, 0.0203615261404346, 0.0203612325896834, 0.0203607519642092, 0.0203608652246666, 0.0203614355804393, 0.0203615122941436, 0.0203608841856654, 0.020360621831025, 0.0203613288670434, 0.0203617847376037, 0.0203609027348016, 0.020360235664408, 0.0203615203125271, 0.0203622938955966, 0.0203601484508655, 0.0203601638127816, 0.0203631260711262, 0.0203595567601468, 0.0203623708416697, 0.0203592648663699, 0.0203647304249899, 0.0203601668276018, 0.0203581144915498, 0.0203601668276018, 0.0203647304249899, 0.0203592648663699, 0.0203623708416697, 0.0203595567601468, 0.0203631260711262, 0.0203601638127816, 0.0203601484508655, 0.0203622938955966, 0.0203615203125271, 0.020360235664408, 0.0203609027348016, 0.0203617847376037, 0.0203613288670434, 0.020360621831025, 0.0203608841856653, 0.0203615122941436, 0.0203614355804393, 0.0203608652246666, 0.0203607519642092, 0.0203612325896834, 0.0203615261404346, 0.0203611986232398, 0.020360772998693, 0.020360885197741, 0.0203613501318661, 0.0203614784311258, 0.0203610934135069, 0.0203607610789381, 0.0203609564738357
flux1:, 0.661896135265702, 0.0207396124917557, 0.0207394274574868, 0.0207397589418032, 0.0207401321437913, 0.0207399965946863, 0.0207395396424116, 0.0207394407156206, 0.0207398662255153, 0.0207401790032768, 0.0207398763753716, 0.0207394066594576, 0.0207395365548132, 0.0207401041432396, 0.0207401604048719, 0.0207395246066924, 0.0207392820884403, 0.0207400075708637, 0.0207404478905256, 0.0207395374744499, 0.0207388801403941, 0.0207402028263807, 0.0207409693157292, 0.0207387752897767, 0.0207388116250165, 0.0207418206053771, 0.0207381815895993, 0.0207410604681905, 0.0207378802941879, 0.0207434552579058, 0.0207388077866219, 0.0207367170474355, 0.0207388077866219, 0.0207434552579058, 0.0207378802941879, 0.0207410604681905, 0.0207381815895993, 0.0207418206053771, 0.0207388116250165, 0.0207387752897767, 0.0207409693157292, 0.0207402028263807, 0.0207388801403941, 0.0207395374744499, 0.0207404478905256, 0.0207400075708637, 0.0207392820884403, 0.0207395246066924, 0.0207401604048719, 0.0207401041432396, 0.0207395365548133, 0.0207394066594576, 0.0207398763753716, 0.0207401790032768, 0.0207398662255153, 0.0207394407156206, 0.0207395396424116, 0.0207399965946863, 0.0207401321437913, 0.0207397589418032, 0.0207394274574868, 0.0207396124917557
flux1:, 0.662158584169456, 0.0211066536304317, 0.0211064825251577, 0.0211068126241676, 0.0211071701350303, 0.0211070252658206, 0.0211065787073525, 0.0211064966782231, 0.0211069221372096, 0.0211072167161859, 0.0211069026705276, 0.0211064456187484, 0.0211065954998876, 0.0211071608768949, 0.0211071939880532, 0.021106548234278, 0.021106326395889, 0.0211070728211386, 0.0211074987397871, 0.0211065588180087, 0.0211059090699987, 0.0211072684286116, 0.0211080294342679, 0.0211057908111832, 0.0211058478553252, 0.0211088979581746, 0.0211051898045993, 0.0211081347741789, 0.0211048847851011, 0.0211105659845586, 0.0211058338750141, 0.021103703875492, 0.0211058338750141, 0.0211105659845585, 0.0211048847851011, 0.0211081347741789, 0.0211051898045993, 0.0211088979581747, 0.0211058478553252, 0.0211057908111832, 0.0211080294342679, 0.0211072684286116, 0.0211059090699987, 0.0211065588180087, 0.0211074987397871, 0.0211070728211386, 0.021106326395889, 0.021106548234278, 0.0211071939880532, 0.0211071608768949, 0.0211065954998876, 0.0211064456187484, 0.0211069026705276, 0.0211072167161859, 0.0211069221372096, 0.0211064966782231, 0.0211065787073525, 0.0211070252658207, 0.0211071701350303, 0.0211068126241676, 0.0211064825251577, 0.0211066536304317
flux1:, 0.662421033073209, 0.0214612205392684, 0.0214610669704212, 0.021461394909705, 0.0214617326499189, 0.0214615764717726, 0.0214611429659099, 0.0214610815571434, 0.0214615068701078, 0.0214617795904025, 0.0214614517886157, 0.0214610093372997, 0.0214611826841912, 0.0214617463401524, 0.0214617534402228, 0.0214610953956402, 0.0214608951662427, 0.0214616651686803, 0.021462077885433, 0.0214611072702626, 0.0214604627973346, 0.0214618574222072, 0.0214626147438719, 0.0214603357115508, 0.0214604130472186, 0.0214634983907458, 0.0214597218075525, 0.021462734164164, 0.02145941903845, 0.021465203021054, 0.0214603855385654, 0.0214582154188927, 0.0214603855385654, 0.021465203021054, 0.02145941903845, 0.021462734164164, 0.0214597218075525, 0.0214634983907458, 0.0214604130472186, 0.0214603357115508, 0.0214626147438719, 0.0214618574222072, 0.0214604627973346, 0.0214611072702626, 0.0214620778854329, 0.0214616651686803, 0.0214608951662427, 0.0214610953956402, 0.0214617534402228, 0.0214617463401524, 0.0214611826841912, 0.0214610093372997, 0.0214614517886157, 0.0214617795904025, 0.0214615068701078, 0.0214610815571434, 0.0214611429659099, 0.0214615764717726, 0.0214617326499189, 0.021461394909705, 0.0214610669704212, 0.0214612205392684
flux1:, 0.662683481976962, 0.0218024724183382, 0.021802339931618, 0.0218026646766343, 0.0218029784473669, 0.0218028091305951, 0.0218023915526363, 0.0218023544876219, 0.0218027793649502, 0.0218030264365709, 0.0218026826250613, 0.0218022568792888, 0.0218024572114892, 0.0218030195232526, 0.021802997644184, 0.0218023249882788, 0.0218021473865646, 0.0218029436593039, 0.0218033443640162, 0.021802341809041, 0.0218017002227977, 0.0218031286899672, 0.0218038842499909, 0.0218015691264587, 0.02180166620223, 0.0218047807138723, 0.0218009365845014, 0.0218040175657097, 0.0218006421975248, 0.0218065252385977, 0.021801621757694, 0.0217994107034006, 0.021801621757694, 0.0218065252385977, 0.0218006421975248, 0.0218040175657097, 0.0218009365845014, 0.0218047807138723, 0.02180166620223, 0.0218015691264587, 0.0218038842499909, 0.0218031286899672, 0.0218017002227977, 0.021802341809041, 0.0218033443640162, 0.0218029436593039, 0.0218021473865646, 0.0218023249882788, 0.021802997644184, 0.0218030195232526, 0.0218024572114892, 0.0218022568792888, 0.0218026826250613, 0.0218030264365709, 0.0218027793649502, 0.0218023544876219, 0.0218023915526363, 0.0218028091305951, 0.0218029784473669, 0.0218026646766343, 0.021802339931618, 0.0218024724183382
flux1:, 0.662945930880715, 0.0221295903122403, 0.0221294822898728, 0.0221298025401686, 0.0221300881191598, 0.0221299040646064, 0.0221295054612492, 0.0221294963631972, 0.0221299202958908, 0.022130137880545, 0.0221297759709584, 0.0221293691796778, 0.0221295999605253, 0.0221301611498946, 0.0221301072811956, 0.0221294177934847, 0.0221292639233469, 0.0221300891320026, 0.0221304789490952, 0.0221294431936988, 0.0221288021153991, 0.022130263002584, 0.0221310187721248, 0.022128671930447, 0.0221287880852643, 0.0221319255986415, 0.0221280150143256, 0.0221311657340229, 0.0221277351502022, 0.022133713266906, 0.0221287233548807, 0.0221264706469217, 0.0221287233548807, 0.022133713266906, 0.0221277351502022, 0.0221311657340229, 0.0221280150143256, 0.0221319255986415, 0.0221287880852643, 0.022128671930447, 0.0221310187721248, 0.022130263002584, 0.0221288021153991, 0.0221294431936988, 0.0221304789490952, 0.0221300891320026, 0.0221292639233469, 0.0221294177934847, 0.0221301072811956, 0.0221301611498947, 0.0221295999605253, 0.0221293691796778, 0.0221297759709584, 0.022130137880545, 0.0221299202958908, 0.0221294963631972, 0.0221295054612492, 0.0221299040646064, 0.0221300881191598, 0.0221298025401686, 0.0221294822898728, 0.0221295903122403
flux1:, 0.663208379784469, 0.0224417803589221, 0.0224416999212434, 0.0224420141207162, 0.0224422673660083, 0.0224420672668588, 0.0224416907972928, 0.0224417130878239, 0.0224421353349663, 0.0224423196367512, 0.0224419377811831, 0.0224415523006595, 0.0224418168382886, 0.0224423769388456, 0.0224422881010954, 0.0224415797448464, 0.0224414507824028, 0.0224423074743551, 0.022442687411014, 0.0224416172317978, 0.0224409743805977, 0.0224424662814451, 0.0224432242018916, 0.0224408499958459, 0.0224409844883509, 0.0224441388430689, 0.0224401631327162, 0.0224433845130616, 0.0224399037883197, 0.0224459727561597, 0.0224408962582988, 0.0224386013238596, 0.0224408962582988, 0.0224459727561596, 0.0224399037883197, 0.0224433845130616, 0.0224401631327162, 0.0224441388430689, 0.0224409844883509, 0.0224408499958459, 0.0224432242018916, 0.0224424662814451, 0.0224409743805977, 0.0224416172317978, 0.022442687411014, 0.0224423074743551, 0.0224414507824028, 0.0224415797448464, 0.0224422881010954, 0.0224423769388456, 0.0224418168382886, 0.0224415523006595, 0.0224419377811831, 0.0224423196367512, 0.0224421353349663, 0.0224417130878239, 0.0224416907972928, 0.0224420672668588, 0.0224422673660083, 0.0224420141207161, 0.0224416999212434, 0.0224417803589221
flux1:, 0.663470828688222, 0.0227382769760557, 0.0227382268906261, 0.0227385332541034, 0.0227387502118136, 0.022738533102986, 0.0227381819678595, 0.0227382387688788, 0.0227386583584544, 0.0227388057204908, 0.0227384023784904, 0.0227380406248823, 0.0227383419734098, 0.0227389008072, 0.0227387741319223, 0.0227380451333386, 0.0227379423054118, 0.0227388328174166, 0.0227392037180408, 0.0227380979857125, 0.0227374512652728, 0.0227389727980376, 0.0227397347000231, 0.0227373373926762, 0.0227374894346681, 0.022740654576318, 0.0227366153327277, 0.0227399080351191, 0.0227363822078433, 0.0227425375794744, 0.022737374703487, 0.0227350371660577, 0.022737374703487, 0.0227425375794745, 0.0227363822078433, 0.0227399080351191, 0.0227366153327277, 0.022740654576318, 0.0227374894346681, 0.0227373373926762, 0.0227397347000231, 0.0227389727980376, 0.0227374512652728, 0.0227380979857125, 0.0227392037180408, 0.0227388328174166, 0.0227379423054118, 0.0227380451333386, 0.0227387741319223, 0.0227389008072, 0.0227383419734098, 0.0227380406248824, 0.0227384023784904, 0.0227388057204908, 0.0227386583584544, 0.0227382387688788, 0.0227381819678595, 0.022738533102986, 0.0227387502118136, 0.0227385332541034, 0.0227382268906261, 0.0227382769760557
flux1:, 0.663733277591975, 0.0230183459677344, 0.0230183285699115, 0.02301862512545, 0.0230188021374508, 0.0230185674302997, 0.0230182447909203, 0.0230183388335481, 0.0230187545769649, 0.0230188615806335, 0.0230184355753729, 0.0230180999678001, 0.0230184408321211, 0.0230189979972813, 0.0230188308106505, 0.0230180797307493, 0.0230180042852913, 0.0230189306524319, 0.023019293160944, 0.0230181509009348, 0.0230174984816209, 0.0230190482919964, 0.0230198158145003, 0.023017399511735, 0.0230175683047479, 0.0230207383823706, 0.0230166374838832, 0.0230200018409694, 0.02301643583192, 0.023022672957907, 0.02301742435503, 0.0230150440822708, 0.0230174243550299, 0.023022672957907, 0.02301643583192, 0.0230200018409694, 0.0230166374838832, 0.0230207383823706, 0.0230175683047479, 0.023017399511735, 0.0230198158145003, 0.0230190482919964, 0.0230174984816209, 0.0230181509009348, 0.0230192931609441, 0.023018930652432, 0.0230180042852913, 0.0230180797307493, 0.0230188308106505, 0.0230189979972813, 0.0230184408321211, 0.0230180999678001, 0.0230184355753729, 0.0230188615806335, 0.023018754576965, 0.0230183388335481, 0.0230182447909203, 0.0230185674302998, 0.0230188021374508, 0.02301862512545, 0.0230183285699115, 0.0230183459677344
flux1:, 0.663995726495728, 0.0232812875345501, 0.0232813046629641, 0.0232815893084183, 0.0232817231156558, 0.0232814706164032, 0.0232811795071196, 0.0232813130512228, 0.0232817235712066, 0.0232817871343968, 0.0232813376958215, 0.0232810305918098, 0.0232814132393951, 0.0232819681093024, 0.0232817580168683, 0.0232809838135231, 0.0232809369828893, 0.0232819008519164, 0.023282255383234, 0.0232810758380514, 0.0232804162320563, 0.0232819929901614, 0.0232827675022775, 0.0232803360931423, 0.0232805208669647, 0.0232836903252803, 0.0232795299521079, 0.0232829659029058, 0.0232793644390818, 0.0232856784901954, 0.0232803453304657, 0.023277922478424, 0.0232803453304657, 0.0232856784901954, 0.0232793644390818, 0.0232829659029058, 0.0232795299521079, 0.0232836903252803, 0.0232805208669647, 0.0232803360931423, 0.0232827675022775, 0.0232819929901614, 0.0232804162320563, 0.0232810758380514, 0.023282255383234, 0.0232819008519164, 0.0232809369828893, 0.0232809838135231, 0.0232817580168683, 0.0232819681093024, 0.0232814132393951, 0.0232810305918098, 0.0232813376958215, 0.0232817871343968, 0.0232817235712066, 0.0232813130512228, 0.0232811795071196, 0.0232814706164032, 0.0232817231156558, 0.0232815893084183, 0.0232813046629641, 0.0232812875345502
flux1:, 0.664258175399482, 0.0235264391704631, 0.0235264921201835, 0.0235267626917886, 0.0235268505290283, 0.0235265804401121, 0.0235263236772906, 0.0235264984447699, 0.023526902215611, 0.0235269196862881, 0.0235264464796142, 0.023526170105261, 0.0235265962881562, 0.0235271480221453, 0.0235268929915797, 0.0235260950695558, 0.0235260780279179, 0.0235270805779647, 0.0235274272995557, 0.0235262099906946, 0.0235255421176231, 0.0235271445094251, 0.0235279270373805, 0.0235254841429023, 0.0235256841947267, 0.0235288478585389, 0.0235246305032004, 0.0235281375333659, 0.02352450507916, 0.0235308910697398, 0.0235254751090312, 0.0235230101613338, 0.0235254751090312, 0.0235308910697398, 0.02352450507916, 0.0235281375333659, 0.0235246305032004, 0.0235288478585389, 0.0235256841947267, 0.0235254841429023, 0.0235279270373805, 0.0235271445094251, 0.0235255421176231, 0.0235262099906945, 0.0235274272995557, 0.0235270805779647, 0.0235260780279179, 0.0235260950695558, 0.0235268929915797, 0.0235271480221453, 0.0235265962881562, 0.023526170105261, 0.0235264464796142, 0.0235269196862881, 0.0235269022156111, 0.0235264984447699, 0.0235263236772906, 0.0235265804401121, 0.0235268505290283, 0.0235267626917886, 0.0235264921201835, 0.0235264391704631
flux1:, 0.664520624303235, 0.0237531784303368, 0.0237532679257075, 0.0237535222757175, 0.023753561953773, 0.0237532748581293, 0.0237530549494495, 0.0237532720738929, 0.0237536674723853, 0.0237536367138378, 0.0237531398523866, 0.0237528962299524, 0.0237533671198566, 0.0237539146850178, 0.0237536131238269, 0.0237527913710705, 0.0237528051875976, 0.0237538470610891, 0.0237541858851245, 0.0237529306722523, 0.0237522539129924, 0.0237538806267247, 0.0237546717886394, 0.023752220720448, 0.0237524354532422, 0.0237555886016367, 0.0237513170731121, 0.0237548941623389, 0.0237512348598954, 0.0237576876717707, 0.0237521913083667, 0.0237496851091379, 0.0237521913083666, 0.0237576876717707, 0.0237512348598954, 0.0237548941623389, 0.0237513170731121, 0.0237555886016367, 0.0237524354532422, 0.0237522207204481, 0.0237546717886394, 0.0237538806267247, 0.0237522539129923, 0.0237529306722523, 0.0237541858851245, 0.0237538470610891, 0.0237528051875976, 0.0237527913710705, 0.0237536131238269, 0.0237539146850178, 0.0237533671198566, 0.0237528962299524, 0.0237531398523866, 0.0237536367138378, 0.0237536674723853, 0.0237532720738929, 0.0237530549494495, 0.0237532748581293, 0.023753561953773, 0.0237535222757175, 0.0237532679257075, 0.0237531784303368
flux1:, 0.664783073206988, 0.0239609255525317, 0.0239610517407364, 0.02396128782059, 0.0239612777925458, 0.0239609746216685, 0.0239607936796122, 0.0239610536742668, 0.0239614390390939, 0.0239613585034466, 0.0239608385454768, 0.0239606294213578, 0.0239611455602171, 0.0239616877632624, 0.0239613385884645, 0.0239604933974232, 0.0239605389871369, 0.0239616202334276, 0.0239619508196186, 0.0239606579547295, 0.0239599721918123, 0.0239616219001883, 0.0239624218508916, 0.023959965580672, 0.0239601945393246, 0.0239633329675532, 0.0239590103889821, 0.0239626559673513, 0.0239589735877801, 0.0239654879942145, 0.0239599143129481, 0.0239573680923584, 0.0239599143129481, 0.0239654879942145, 0.0239589735877801, 0.0239626559673513, 0.0239590103889821, 0.0239633329675532, 0.0239601945393246, 0.023959965580672, 0.0239624218508916, 0.0239616219001883, 0.0239599721918123, 0.0239606579547295, 0.0239619508196186, 0.0239616202334276, 0.0239605389871369, 0.0239604933974232, 0.0239613385884645, 0.0239616877632624, 0.0239611455602171, 0.0239606294213578, 0.0239608385454768, 0.0239613585034466, 0.0239614390390939, 0.0239610536742668, 0.0239607936796122, 0.0239609746216685, 0.0239612777925458, 0.02396128782059, 0.0239610517407364, 0.0239609255525317
flux1:, 0.665045522110741, 0.0241491459215724, 0.024149308387014, 0.0241495243321012, 0.0241494637406716, 0.0241491457280947, 0.0241490053914579, 0.0241493081367109, 0.0241496818335629, 0.0241495506205063, 0.0241490085503977, 0.0241488353265573, 0.0241493965945547, 0.0241499321222674, 0.0241495348192232, 0.0241486670925272, 0.0241487451669355, 0.0241498652008318, 0.0241501869696058, 0.0241488571439091, 0.0241481627869931, 0.0241498341262427, 0.0241506425141943, 0.0241481836546136, 0.0241484265584177, 0.0241515466257144, 0.0241471764256694, 0.0241508883405707, 0.0241471862473445, 0.0241537569364688, 0.02414810973877, 0.0241455251303153, 0.02414810973877, 0.0241537569364688, 0.0241471862473445, 0.0241508883405707, 0.0241471764256694, 0.0241515466257144, 0.0241484265584176, 0.0241481836546137, 0.0241506425141943, 0.0241498341262427, 0.0241481627869931, 0.0241488571439091, 0.0241501869696058, 0.0241498652008318, 0.0241487451669355, 0.0241486670925272, 0.0241495348192233, 0.0241499321222674, 0.0241493965945547, 0.0241488353265573, 0.0241490085503977, 0.0241495506205063, 0.0241496818335629, 0.0241493081367109, 0.0241490053914579, 0.0241491457280946, 0.0241494637406716, 0.0241495243321012, 0.024149308387014, 0.0241491459215724
flux1:, 0.665307971014495, 0.0243173523565946, 0.024317550155183, 0.0243177443670848, 0.0243176330710277, 0.0243173016935927, 0.0243172030606336, 0.0243175478113766, 0.0243179083007251, 0.0243177261989334, 0.0243171633937456, 0.0243170270656636, 0.0243176326678594, 0.0243181601342229, 0.0243177148021123, 0.0243168259425342, 0.0243169369622577, 0.0243180945391144, 0.0243184066943747, 0.0243170410758392, 0.024316339071443, 0.0243180306183664, 0.0243188465563942, 0.0243163873537643, 0.0243166441238686, 0.0243197427858554, 0.0243153286834313, 0.0243191041784056, 0.0243153853039056, 0.0243220069011144, 0.0243162907196883, 0.0243136697685285, 0.0243162907196883, 0.0243220069011144, 0.0243153853039056, 0.0243191041784056, 0.0243153286834313, 0.0243197427858554, 0.0243166441238686, 0.0243163873537643, 0.0243188465563942, 0.0243180306183664, 0.024316339071443, 0.0243170410758392, 0.0243184066943747, 0.0243180945391145, 0.0243169369622577, 0.0243168259425342, 0.0243177148021123, 0.0243181601342229, 0.0243176326678594, 0.0243170270656636, 0.0243171633937456, 0.0243177261989334, 0.0243179083007251, 0.0243175478113766, 0.0243172030606336, 0.0243173016935927, 0.0243176330710277, 0.0243177443670848, 0.024317550155183, 0.0243173523565946
flux1:, 0.665570419918248, 0.0244651072120707, 0.0244653389235651, 0.024465510145644, 0.0244653487240326, 0.0244650056339111, 0.0244649492103401, 0.024465334622756, 0.0244656805270096, 0.0244654480363481, 0.0244648662194091, 0.024464767323453, 0.0244654157956352, 0.0244659337934187, 0.0244654411752673, 0.0244645330604668, 0.024464677192085, 0.0244658704006249, 0.0244661719609593, 0.0244647722206828, 0.0244640640458122, 0.0244657742941698, 0.024466596345326, 0.0244641386838715, 0.0244644094644505, 0.0244674842892472, 0.0244630302734, 0.0244668659799405, 0.0244631328157193, 0.0244697999045413, 0.0244640200018154, 0.0244613651637458, 0.0244640200018154, 0.0244697999045413, 0.0244631328157193, 0.0244668659799405, 0.0244630302734, 0.0244674842892471, 0.0244644094644505, 0.0244641386838715, 0.024466596345326, 0.0244657742941698, 0.0244640640458122, 0.0244647722206828, 0.0244661719609593, 0.0244658704006249, 0.024464677192085, 0.0244645330604668, 0.0244654411752673, 0.0244659337934187, 0.0244654157956352, 0.024464767323453, 0.0244648662194091, 0.0244654480363481, 0.0244656805270096, 0.024465334622756, 0.0244649492103401, 0.0244650056339111, 0.0244653487240326, 0.024465510145644, 0.0244653389235651, 0.0244651072120707
flux1:, 0.665832868822001, 0.0245920242781809, 0.024592288073877, 0.0245924354563172, 0.0245922251904229, 0.0245918721413218, 0.0245918578057847, 0.0245922819822741, 0.0245926121489886, 0.0245923304823407, 0.0245917316660653, 0.0245916702388953, 0.0245923594724888, 0.024592866626835, 0.0245923281225134, 0.0245914030656304, 0.0245915801448878, 0.0245928064183107, 0.0245930962551869, 0.0245916645810851, 0.024590952220933, 0.0245926795585533, 0.0245935057379304, 0.0245910511551504, 0.0245913363272175, 0.0245943854948615, 0.0245898957986098, 0.0245937877415969, 0.0245900423425122, 0.024596749483514, 0.0245909118334527, 0.0245882259643485, 0.0245909118334527, 0.024596749483514, 0.0245900423425122, 0.0245937877415969, 0.0245898957986098, 0.0245943854948615, 0.0245913363272175, 0.0245910511551504, 0.0245935057379304, 0.0245926795585533, 0.024590952220933, 0.0245916645810851, 0.0245930962551869, 0.0245928064183107, 0.0245915801448878, 0.0245914030656304, 0.0245923281225134, 0.024592866626835, 0.0245923594724888, 0.0245916702388953, 0.0245917316660654, 0.0245923304823407, 0.0245926121489886, 0.0245922819822741, 0.0245918578057847, 0.0245918721413218, 0.0245922251904229, 0.0245924354563172, 0.024592288073877, 0.0245920242781809
flux1:, 0.666095317725754, 0.0246977704691678, 0.0246980641915, 0.0246981873423234, 0.0246979301758312, 0.0246975689470976, 0.0246975959360976, 0.0246980564863052, 0.0246983700442405, 0.0246980411085705, 0.0246974275291622, 0.0246974030813578, 0.0246981303665255, 0.0246986253879789, 0.024698043049176, 0.0246971037468609, 0.0246973132501925, 0.0246985693955174, 0.0246988462767425, 0.0246973853734444, 0.0246966712838683, 0.0246984139718597, 0.0246992417647097, 0.0246967914769591, 0.0246970916639682, 0.0247001139492561, 0.024695593019507, 0.02469953663657, 0.0246957806385218, 0.0247025223858727, 0.0246966336392251, 0.0246939199750725, 0.0246966336392251, 0.0247025223858727, 0.0246957806385218, 0.02469953663657, 0.024695593019507, 0.0247001139492561, 0.0246970916639682, 0.0246967914769591, 0.0246992417647097, 0.0246984139718597, 0.0246966712838683, 0.0246973853734444, 0.0246988462767425, 0.0246985693955174, 0.0246973132501925, 0.0246971037468609, 0.0246980430491761, 0.0246986253879789, 0.0246981303665255, 0.0246974030813578, 0.0246974275291622, 0.0246980411085705, 0.0246983700442405, 0.0246980564863052, 0.0246975959360976, 0.0246975689470977, 0.0246979301758312, 0.0246981873423234, 0.0246980641915, 0.0246977704691678
flux1:, 0.666357766629508, 0.0247820672890768, 0.0247823885391629, 0.0247824875583541, 0.0247821860375769, 0.0247818183600183, 0.0247818852734218, 0.0247823793886576, 0.0247826757937439, 0.024782302150829, 0.0247816761978344, 0.0247816877034085, 0.0247824497888004, 0.0247829315232221, 0.0247823080300378, 0.0247813574999518, 0.0247815985260063, 0.0247828807709774, 0.024783143407509, 0.0247816564817946, 0.0247809435377796, 0.0247826996931693, 0.0247835260891492, 0.0247810810262478, 0.0247813970908872, 0.0247843918302519, 0.0247798442941396, 0.0247838344688299, 0.0247800691194209, 0.0247868400348296, 0.0247809074683564, 0.0247781695962522, 0.0247809074683564, 0.0247868400348296, 0.0247800691194209, 0.0247838344688299, 0.0247798442941396, 0.0247843918302519, 0.0247813970908872, 0.0247810810262478, 0.0247835260891492, 0.0247826996931693, 0.0247809435377796, 0.0247816564817946, 0.024783143407509, 0.0247828807709774, 0.0247815985260063, 0.0247813574999518, 0.0247823080300378, 0.0247829315232221, 0.0247824497888004, 0.0247816877034085, 0.0247816761978343, 0.0247823021508291, 0.0247826757937439, 0.0247823793886576, 0.0247818852734218, 0.0247818183600183, 0.0247821860375769, 0.0247824875583541, 0.0247823885391629, 0.0247820672890768
flux1:, 0.666620215533261, 0.0248446920654438, 0.0248450382942604, 0.024845113788906, 0.0248447709855226, 0.0248443984726623, 0.0248445033000619, 0.024845027837877, 0.024845306906582, 0.0248448917146463, 0.0248442558585216, 0.0248443017613677, 0.024845094928358, 0.0248455624012985, 0.0248449010207643, 0.0248439425309504, 0.0248442137934354, 0.0248455178497172, 0.0248457649438102, 0.0248442556754136, 0.0248435471071857, 0.0248453146901904, 0.0248461362330348, 0.0248436970804322, 0.0248440301123081, 0.0248469971558342, 0.0248424277845414, 0.0248464588927957, 0.024842685093845, 0.0248494797576728, 0.0248435112083588, 0.0248407530291209, 0.0248435112083588, 0.0248494797576728, 0.024842685093845, 0.0248464588927957, 0.0248424277845414, 0.0248469971558342, 0.0248440301123081, 0.0248436970804322, 0.0248461362330348, 0.0248453146901904, 0.0248435471071857, 0.0248442556754136, 0.0248457649438102, 0.0248455178497172, 0.0248442137934354, 0.0248439425309504, 0.0248449010207643, 0.0248455624012985, 0.024845094928358, 0.0248443017613677, 0.0248442558585215, 0.0248448917146463, 0.024845306906582, 0.024845027837877, 0.0248445033000619, 0.0248443984726623, 0.0248447709855226, 0.024845113788906, 0.0248450382942604, 0.0248446920654438
flux1:, 0.666882664437014, 0.0248854789427525, 0.024885847541513, 0.0248859006207429, 0.0248855200403331, 0.0248851441285403, 0.0248852842958536, 0.0248858358711417, 0.0248860977992792, 0.0248856447375204, 0.024885001458401, 0.0248850796960463, 0.0248858998447746, 0.0248863522981235, 0.0248856568256252, 0.0248846938184062, 0.0248849936511548, 0.0248863147919867, 0.0248865450846443, 0.0248850175827529, 0.0248843169016006, 0.0248860937085537, 0.0248869065599723, 0.0248844738067814, 0.0248848251009968, 0.0248877647511253, 0.0248831784222128, 0.0248872443911821, 0.0248834627516695, 0.0248902757711259, 0.024884279556827, 0.0248815052401049, 0.024884279556827, 0.0248902757711259, 0.0248834627516695, 0.0248872443911821, 0.0248831784222128, 0.0248877647511253, 0.0248848251009968, 0.0248844738067814, 0.0248869065599723, 0.0248860937085538, 0.0248843169016006, 0.0248850175827529, 0.0248865450846444, 0.0248863147919867, 0.0248849936511548, 0.0248846938184063, 0.0248856568256252, 0.0248863522981235, 0.0248858998447746, 0.0248850796960463, 0.024885001458401, 0.0248856447375204, 0.0248860977992792, 0.0248858358711417, 0.0248852842958536, 0.0248851441285403, 0.0248855200403331, 0.0248859006207429, 0.024885847541513, 0.0248854789427525
flux1:, 0.667145113340768, 0.0249043196288326, 0.0249047080142563, 0.024904740263732, 0.0249043257439701, 0.02490394764444, 0.0249041200792415, 0.0249046951580305, 0.0249049405237084, 0.0249044537023837, 0.0249038054231345, 0.0249039134674664, 0.0249047562115868, 0.0249051931306598, 0.0249044678158709, 0.0249035038290883, 0.0249038302037695, 0.0249051633537577, 0.024905375669522, 0.0249038344158073, 0.0249031453319909, 0.02490492899473, 0.0249057290108533, 0.0249033030019093, 0.0249036740288685, 0.0249065869677442, 0.024901988627023, 0.0249060830049711, 0.0249022939026746, 0.0249091199171145, 0.0249031047454801, 0.0249003186784621, 0.0249031047454801, 0.0249091199171145, 0.0249022939026746, 0.0249060830049711, 0.024901988627023, 0.0249065869677442, 0.0249036740288685, 0.0249033030019092, 0.0249057290108533, 0.02490492899473, 0.0249031453319909, 0.0249038344158072, 0.024905375669522, 0.0249051633537577, 0.0249038302037695, 0.0249035038290883, 0.024904467815871, 0.0249051931306598, 0.0249047562115868, 0.0249039134674664, 0.0249038054231345, 0.0249044537023837, 0.0249049405237084, 0.0249046951580305, 0.0249041200792415, 0.02490394764444, 0.0249043257439701, 0.024904740263732, 0.0249047080142563, 0.0249043196288326
flux1:, 0.667407562244521, 0.0249011638888192, 0.0249015695793146, 0.0249015830159921, 0.0249011386187597, 0.0249007592837101, 0.0249009604969817, 0.0249015554890415, 0.0249017852391726, 0.0249012690984671, 0.0249006181248386, 0.0249007530387678, 0.0249016138055264, 0.0249020349351884, 0.024901284394704, 0.0249003229831376, 0.024900673539532, 0.0249020133738476, 0.0249022066611204, 0.0249006564406271, 0.0248999827759899, 0.0249017707682337, 0.0249025535865146, 0.0249001345765335, 0.0249005269436196, 0.0249034141513699, 0.0248988087753247, 0.0249029248109564, 0.0248991284608, 0.0249059621442437, 0.0248999370120992, 0.0248971437431054, 0.0248999370120992, 0.0249059621442437, 0.0248991284608, 0.0249029248109564, 0.0248988087753247, 0.0249034141513699, 0.0249005269436196, 0.0249001345765335, 0.0249025535865146, 0.0249017707682337, 0.0248999827759899, 0.0249006564406271, 0.0249022066611204, 0.0249020133738476, 0.024900673539532, 0.0249003229831376, 0.024901284394704, 0.0249020349351884, 0.0249016138055264, 0.0249007530387678, 0.0249006181248386, 0.0249012690984671, 0.0249017852391726, 0.0249015554890415, 0.0249009604969817, 0.0249007592837101, 0.0249011386187597, 0.0249015830159921, 0.0249015695793146, 0.0249011638888192
flux1:, 0.667670011148274, 0.0248760197828182, 0.0248764404621457, 0.0248764374709919, 0.0248759673728704, 0.0248755874775856, 0.0248758136588488, 0.0248764250053942, 0.0248766404259606, 0.0248760996272879, 0.0248754480976106, 0.0248756066059667, 0.0248764807380849, 0.0248768860870108, 0.0248761152063717, 0.0248751598661038, 0.0248755319543485, 0.0248768730042932, 0.0248770463696057, 0.0248754921912733, 0.0248748377893019, 0.0248766274402602, 0.0248773885743854, 0.0248749767822775, 0.0248753921883552, 0.0248782548548516, 0.0248736474145652, 0.0248777781438498, 0.0248739746707843, 0.0248808107318949, 0.0248747848175496, 0.0248719889959349, 0.0248747848175496, 0.0248808107318949, 0.0248739746707842, 0.0248777781438498, 0.0248736474145652, 0.0248782548548516, 0.0248753921883552, 0.0248749767822775, 0.0248773885743854, 0.0248766274402602, 0.0248748377893019, 0.0248754921912733, 0.0248770463696057, 0.0248768730042932, 0.0248755319543485, 0.0248751598661038, 0.0248761152063717, 0.0248768860870108, 0.0248764807380849, 0.0248756066059667, 0.0248754480976106, 0.0248760996272879, 0.0248766404259606, 0.0248764250053942, 0.0248758136588488, 0.0248755874775856, 0.0248759673728704, 0.0248764374709919, 0.0248764404621457, 0.0248760197828181
flux1:, 0.667932460052027, 0.0248289536450198, 0.0248293872107142, 0.0248293704659329, 0.0248288788515173, 0.0248284987930551, 0.0248287459152738, 0.0248293701683587, 0.0248295728393774, 0.0248290121530297, 0.0248283619993864, 0.0248285405717338, 0.0248294234275841, 0.0248298132603034, 0.0248290270884977, 0.0248280811867846, 0.0248284719204975, 0.0248298086822023, 0.0248299614171452, 0.0248284084261285, 0.0248277770622524, 0.0248295655773958, 0.0248303005174879, 0.024827896178943, 0.0248283363629163, 0.0248311757957493, 0.0248265712231773, 0.0248307095615009, 0.0248268990756278, 0.0248337322554763, 0.0248277148066186, 0.0248249211205147, 0.0248277148066186, 0.0248337322554763, 0.0248268990756278, 0.0248307095615009, 0.0248265712231773, 0.0248311757957493, 0.0248283363629163, 0.024827896178943, 0.0248303005174879, 0.0248295655773958, 0.0248277770622524, 0.0248284084261285, 0.0248299614171453, 0.0248298086822023, 0.0248284719204975, 0.0248280811867846, 0.0248290270884977, 0.0248298132603034, 0.0248294234275841, 0.0248285405717338, 0.0248283619993864, 0.0248290121530297, 0.0248295728393774, 0.0248293701683586, 0.0248287459152738, 0.0248284987930551, 0.0248288788515173, 0.0248293704659329, 0.0248293872107142, 0.0248289536450198
flux1:, 0.668194908955781, 0.0247600898036641, 0.024760534398348, 0.0247605067724253, 0.0247599977346697, 0.0247596176471904, 0.0247598815774119, 0.0247605154680887, 0.0247607072049573, 0.0247601313981139, 0.0247594843203469, 0.0247596792628981, 0.024760566311602, 0.0247609411285441, 0.0247601447683562, 0.0247592114812765, 0.0247596178000038, 0.0247609448429457, 0.0247610764428182, 0.0247595298270939, 0.0247589251219539, 0.0247607096105587, 0.0247614139257706, 0.0247590173423472, 0.0247594840272426, 0.0247623015587267, 0.0247577047160557, 0.0247618435533617, 0.0247580262249628, 0.0247648512929988, 0.0247588515129702, 0.0247560646264491, 0.0247588515129702, 0.0247648512929988, 0.0247580262249628, 0.0247618435533617, 0.0247577047160557, 0.0247623015587267, 0.0247594840272426, 0.0247590173423472, 0.0247614139257706, 0.0247607096105587, 0.0247589251219539, 0.0247595298270939, 0.0247610764428182, 0.0247609448429457, 0.0247596178000038, 0.0247592114812765, 0.0247601447683562, 0.0247609411285441, 0.024760566311602, 0.0247596792628981, 0.0247594843203469, 0.0247601313981139, 0.0247607072049573, 0.0247605154680887, 0.0247598815774119, 0.0247596176471904, 0.0247599977346697, 0.0247605067724253, 0.024760534398348, 0.0247600898036641
flux1:, 0.668457357859534, 0.0246696100429597, 0.0246700640676183, 0.0246700285320878, 0.0246695059834693, 0.024669125769292, 0.0246694023807642, 0.0246700428736872, 0.0246702256572325, 0.0246696393862679, 0.0246689968395344, 0.0246692043929412, 0.024670091301308, 0.024670451807621, 0.0246696503053466, 0.0246687325651117, 0.0246691513041377, 0.0246704633762042, 0.0246705735498185, 0.0246690384437987, 0.0246684637820577, 0.0246702412908363, 0.0246709107313517, 0.0246685223144887, 0.0246690171487289, 0.0246718140447573, 0.0246672296974263, 0.024671361993909, 0.0246675381260738, 0.0246743498747981, 0.0246683768100704, 0.0246656013013156, 0.0246683768100704, 0.0246743498747981, 0.0246675381260738, 0.024671361993909, 0.0246672296974263, 0.0246718140447573, 0.0246690171487289, 0.0246685223144887, 0.0246709107313517, 0.0246702412908363, 0.0246684637820577, 0.0246690384437987, 0.0246705735498185, 0.0246704633762042, 0.0246691513041378, 0.0246687325651117, 0.0246696503053465, 0.024670451807621, 0.024670091301308, 0.0246692043929412, 0.0246689968395344, 0.0246696393862679, 0.0246702256572325, 0.0246700428736872, 0.0246694023807642, 0.024669125769292, 0.0246695059834693, 0.0246700285320878, 0.0246700640676183, 0.0246696100429597
flux1:, 0.668719806763287, 0.024557752809782, 0.0245582149190469, 0.0245581744412755, 0.0245576420389559, 0.0245572614136431, 0.0245575466951079, 0.0245581910279615, 0.0245583669260635, 0.0245577746368522, 0.0245571378327797, 0.024557354272318, 0.0245582369809486, 0.0245585840453888, 0.0245577822834513, 0.024556882736813, 0.0245573107020381, 0.0245586028280281, 0.0245586914985081, 0.0245571728865186, 0.0245566313435447, 0.0245583988953976, 0.0245590294908654, 0.0245566497994662, 0.0245571742971356, 0.0245599516706062, 0.024555384464417, 0.0245595033443052, 0.0245556734409517, 0.0245624666798401, 0.0245565291114771, 0.0245537694135064, 0.0245565291114771, 0.0245624666798401, 0.0245556734409517, 0.0245595033443052, 0.0245553844644171, 0.0245599516706062, 0.0245571742971356, 0.0245566497994662, 0.0245590294908654, 0.0245583988953976, 0.0245566313435447, 0.0245571728865186, 0.0245586914985081, 0.0245586028280281, 0.0245573107020381, 0.024556882736813, 0.0245577822834513, 0.0245585840453888, 0.0245582369809486, 0.024557354272318, 0.0245571378327797, 0.0245577746368522, 0.0245583669260635, 0.0245581910279615, 0.0245575466951079, 0.0245572614136431, 0.0245576420389559, 0.0245581744412755, 0.0245582149190469, 0.024557752809782
flux1:, 0.66898225566704, 0.0244248121697064, 0.0244252812501548, 0.0244252386906374, 0.0244246997780617, 0.0244243183271199, 0.0244246084851371, 0.0244252541920383, 0.0244254252761133, 0.0244248311156298, 0.0244242010364645, 0.0244244227710155, 0.0244252975574003, 0.0244256321630604, 0.0244248347589416, 0.024423955737627, 0.0244243897829778, 0.0244256573537012, 0.0244257246505089, 0.0244242272730277, 0.0244237215514634, 0.0244254761881407, 0.0244260643396857, 0.0244236941102002, 0.0244242495921831, 0.0244270083235422, 0.0244224627661056, 0.0244265616071335, 0.0244227264343869, 0.0244294959836528, 0.024423602325405, 0.0244208626708039, 0.024423602325405, 0.0244294959836528, 0.0244227264343869, 0.0244265616071335, 0.0244224627661056, 0.0244270083235422, 0.0244242495921831, 0.0244236941102002, 0.0244260643396857, 0.0244254761881406, 0.0244237215514633, 0.0244242272730277, 0.0244257246505089, 0.0244256573537012, 0.0244243897829778, 0.024423955737627, 0.0244248347589416, 0.0244256321630604, 0.0244252975574003, 0.0244244227710155, 0.0244242010364645, 0.0244248311156298, 0.0244254252761133, 0.0244252541920383, 0.0244246084851371, 0.0244243183271199, 0.0244246997780617, 0.0244252386906374, 0.0244252812501548, 0.0244248121697064
flux1:, 0.669244704570794, 0.0242711365186353, 0.0242716116520099, 0.0242715696666257, 0.0242710272331478, 0.0242706444773378, 0.0242709360278451, 0.0242715809466555, 0.0242717492065396, 0.0242711569485285, 0.024270534373049, 0.0242707580393096, 0.0242716215663408, 0.0242719447553671, 0.0242711559700126, 0.0242702994735987, 0.0242707365782929, 0.0242719754277971, 0.024272021670606, 0.0242705499360894, 0.0242700823139339, 0.0242718211412016, 0.0242723637043606, 0.0242700038725952, 0.02427059141048, 0.0242733320776696, 0.0242688125242653, 0.0242728850405497, 0.0242690456796743, 0.0242757863644752, 0.0242699445699473, 0.0242672289409349, 0.0242699445699473, 0.0242757863644752, 0.0242690456796743, 0.0242728850405497, 0.0242688125242653, 0.0242733320776696, 0.02427059141048, 0.0242700038725952, 0.0242723637043606, 0.0242718211412016, 0.0242700823139339, 0.0242705499360894, 0.024272021670606, 0.0242719754277971, 0.0242707365782928, 0.0242702994735987, 0.0242711559700126, 0.0242719447553671, 0.0242716215663408, 0.0242707580393096, 0.024270534373049, 0.0242711569485285, 0.0242717492065396, 0.0242715809466555, 0.0242709360278451, 0.0242706444773378, 0.0242710272331479, 0.0242715696666257, 0.0242716116520099, 0.0242711365186353
flux1:, 0.669507153474547, 0.0240971270579487, 0.0240976074719763, 0.024097568423412, 0.024097025082634, 0.0240966405484561, 0.0240969303942757, 0.0240975726585367, 0.0240977399194082, 0.0240971529062544, 0.0240965384456758, 0.0240967609942219, 0.0240976103431689, 0.0240979231579082, 0.0240971468163986, 0.0240963145075078, 0.0240967518504595, 0.0240979583193674, 0.024097983994746, 0.0240965418997015, 0.0240961141911046, 0.0240978344248717, 0.0240983287810989, 0.0240959804953073, 0.024096600859895, 0.024099323679662, 0.0240948343234208, 0.0240988746396654, 0.0240950325300302, 0.0241017391757124, 0.024095956656765, 0.0240932687417524, 0.024095956656765, 0.0241017391757124, 0.0240950325300302, 0.0240988746396653, 0.0240948343234208, 0.024099323679662, 0.024096600859895, 0.0240959804953073, 0.0240983287810989, 0.0240978344248717, 0.0240961141911046, 0.0240965418997015, 0.024097983994746, 0.0240979583193674, 0.0240967518504595, 0.0240963145075078, 0.0240971468163986, 0.0240979231579082, 0.0240976103431689, 0.0240967609942219, 0.0240965384456758, 0.0240971529062544, 0.0240977399194082, 0.0240975726585367, 0.0240969303942757, 0.0240966405484561, 0.024097025082634, 0.024097568423412, 0.0240976074719762, 0.0240971270579487
flux1:, 0.6697696023783, 0.0239032360427041, 0.0239037210528227, 0.0239036869349052, 0.0239031449215029, 0.0239027582131627, 0.0239030437048259, 0.0239036817217442, 0.0239038495666497, 0.0239032706688673, 0.023902664810501, 0.0239028835806483, 0.0239037162683075, 0.0239040196915017, 0.0239032591183048, 0.0239024523295009, 0.0239028873582282, 0.0239040583416843, 0.0239040640738553, 0.0239026551335556, 0.0239022686630607, 0.0239039676748444, 0.0239044117896009, 0.0239020764147356, 0.0239027300308734, 0.0239054348130134, 0.0239009796791709, 0.0239049823943811, 0.0239011393652647, 0.0239078067942174, 0.0239020903524181, 0.0238994335100113, 0.0239020903524181, 0.0239078067942174, 0.0239011393652647, 0.0239049823943811, 0.0239009796791709, 0.0239054348130134, 0.0239027300308734, 0.0239020764147356, 0.0239044117896009, 0.0239039676748444, 0.0239022686630606, 0.0239026551335556, 0.0239040640738553, 0.0239040583416843, 0.0239028873582282, 0.0239024523295009, 0.0239032591183048, 0.0239040196915017, 0.0239037162683075, 0.0239028835806483, 0.023902664810501, 0.0239032706688673, 0.0239038495666497, 0.0239036817217442, 0.0239030437048259, 0.0239027582131627, 0.0239031449215029, 0.0239036869349052, 0.0239037210528227, 0.0239032360427041
flux1:, 0.670032051282053, 0.0236899648139284, 0.0236904537596645, 0.0236904261377198, 0.0236898873216455, 0.02368949819074, 0.023689777168762, 0.0236904095853079, 0.0236905792866168, 0.0236900108806116, 0.0236894140367102, 0.0236896268175725, 0.0236904407979459, 0.0236907356946496, 0.0236899936652109, 0.0236892134165157, 0.0236896439080922, 0.023690776887377, 0.0236907634045488, 0.0236893905964328, 0.0236890461869358, 0.0236907215470278, 0.0236911140129035, 0.023688793126228, 0.0236894800355096, 0.0236921661511881, 0.0236877490950217, 0.0236917093342304, 0.0236878676246304, 0.0236944906552619, 0.0236888464278137, 0.0236862236589881, 0.0236888464278137, 0.0236944906552619, 0.0236878676246304, 0.0236917093342304, 0.0236877490950217, 0.0236921661511881, 0.0236894800355096, 0.023688793126228, 0.0236911140129035, 0.0236907215470278, 0.0236890461869359, 0.0236893905964328, 0.0236907634045488, 0.023690776887377, 0.0236896439080922, 0.0236892134165157, 0.0236899936652109, 0.0236907356946495, 0.0236904407979459, 0.0236896268175725, 0.0236894140367102, 0.0236900108806116, 0.0236905792866168, 0.0236904095853079, 0.023689777168762, 0.02368949819074, 0.0236898873216455, 0.0236904261377198, 0.0236904537596645, 0.0236899648139284
flux1:, 0.670294500185807, 0.0234578616274468, 0.0234583538074189, 0.0234583337769896, 0.0234577996931469, 0.0234574081024317, 0.0234576789200048, 0.0234583045796957, 0.0234584770424163, 0.023457921006412, 0.0234573335654152, 0.0234575386411147, 0.0234583322925869, 0.02345861935642, 0.0234578980662388, 0.0234571450917876, 0.0234575692036591, 0.023458662261105, 0.0234586303590455, 0.0234572960804297, 0.0234569940546527, 0.0234586435714084, 0.0234589836352038, 0.0234566790137626, 0.0234573988464014, 0.023460065211238, 0.02345568991918, 0.0234596033720452, 0.0234557656380339, 0.0234623390863187, 0.0234567725074589, 0.0234541864363909, 0.0234567725074589, 0.0234623390863187, 0.0234557656380339, 0.0234596033720452, 0.02345568991918, 0.023460065211238, 0.0234573988464014, 0.0234566790137626, 0.0234589836352038, 0.0234586435714084, 0.0234569940546527, 0.0234572960804297, 0.0234586303590455, 0.0234586622611051, 0.0234575692036591, 0.0234571450917876, 0.0234578980662388, 0.02345861935642, 0.0234583322925869, 0.0234575386411147, 0.0234573335654152, 0.023457921006412, 0.0234584770424163, 0.0234583045796957, 0.0234576789200048, 0.0234574081024316, 0.0234577996931469, 0.0234583337769896, 0.0234583538074189, 0.0234578616274468
flux1:, 0.67055694908956, 0.0232075192929802, 0.0232080139025138, 0.0232080020678894, 0.0232074739586924, 0.023207080136597, 0.0232073416625352, 0.0232079595558472, 0.023208135275216, 0.0232075930024929, 0.0232070153798201, 0.0232072115574425, 0.0232079836569679, 0.0232082633631361, 0.0232075644148176, 0.0232068391968577, 0.0232072555057137, 0.0232083073231384, 0.0232082578277416, 0.0232069638689905, 0.0232067040638263, 0.023208325817615, 0.0232086133908183, 0.023206326991533, 0.0232070789484335, 0.023209724020564, 0.0232053940138947, 0.0232092569594252, 0.0232054262689756, 0.0232119449529291, 0.0232064607313427, 0.0232039135951238, 0.0232064607313428, 0.0232119449529291, 0.0232054262689756, 0.0232092569594252, 0.0232053940138948, 0.0232097240205639, 0.0232070789484335, 0.023206326991533, 0.0232086133908183, 0.023208325817615, 0.0232067040638263, 0.0232069638689905, 0.0232082578277416, 0.0232083073231384, 0.0232072555057137, 0.0232068391968577, 0.0232075644148176, 0.0232082633631361, 0.0232079836569679, 0.0232072115574425, 0.0232070153798201, 0.0232075930024929, 0.023208135275216, 0.0232079595558472, 0.0232073416625352, 0.023207080136597, 0.0232074739586924, 0.0232080020678894, 0.0232080139025138, 0.0232075192929802
flux1:, 0.670819397993313, 0.0229395726383711, 0.0229400687135131, 0.0229400651865902, 0.022939544054292, 0.0229391485373207, 0.0229394001399376, 0.0229400093515038, 0.0229401883866266, 0.0229396608145388, 0.0229390935001428, 0.0229392801197183, 0.0229400298059982, 0.0229403023732218, 0.0229396267813508, 0.0229389295895541, 0.022939337116879, 0.0229403469582968, 0.0229402806889089, 0.0229390282226961, 0.0229388100153802, 0.0229404023859118, 0.0229406380385295, 0.0229383719719177, 0.0229391548176511, 0.0229417766105158, 0.0229374952509782, 0.0229413045680553, 0.0229374843836383, 0.0229439431309741, 0.0229385452433034, 0.0229360388905105, 0.0229385452433034, 0.0229439431309741, 0.0229374843836383, 0.0229413045680553, 0.0229374952509782, 0.0229417766105158, 0.0229391548176511, 0.0229383719719177, 0.0229406380385295, 0.0229404023859118, 0.0229388100153802, 0.0229390282226961, 0.0229402806889089, 0.0229403469582968, 0.022939337116879, 0.0229389295895541, 0.0229396267813508, 0.0229403023732218, 0.0229400298059982, 0.0229392801197183, 0.0229390935001428, 0.0229396608145388, 0.0229401883866266, 0.0229400093515038, 0.0229394001399376, 0.0229391485373207, 0.022939544054292, 0.0229400651865902, 0.0229400687135131, 0.0229395726383711
flux1:, 0.671081846897066, 0.0226546958148001, 0.0226551921861173, 0.0226551966051585, 0.0226546832704789, 0.0226542869312394, 0.0226545284446457, 0.0226551281004478, 0.0226553100650686, 0.0226547977177176, 0.0226542413178149, 0.0226544182443099, 0.0226551449722929, 0.022655410335403, 0.0226547585484459, 0.022654089482379, 0.0226544877058033, 0.0226554553856868, 0.0226553731208822, 0.0226541627076457, 0.0226539850523575, 0.0226555467383338, 0.0226557316765412, 0.0226534881752379, 0.0226543002422849, 0.0226568963514451, 0.0226526668480915, 0.0226564200118721, 0.0226526141614856, 0.0226590078205945, 0.0226536995206739, 0.0226512354185187, 0.0226536995206739, 0.0226590078205945, 0.0226526141614856, 0.0226564200118721, 0.0226526668480915, 0.0226568963514451, 0.0226543002422849, 0.0226534881752379, 0.0226557316765412, 0.0226555467383338, 0.0226539850523575, 0.0226541627076457, 0.0226553731208822, 0.0226554553856868, 0.0226544877058033, 0.022654089482379, 0.0226547585484459, 0.022655410335403, 0.0226551449722929, 0.0226544182443099, 0.0226542413178148, 0.0226547977177176, 0.0226553100650686, 0.0226551281004478, 0.0226545284446457, 0.0226542869312394, 0.0226546832704789, 0.0226551966051585, 0.0226551921861173, 0.0226546958148001
flux1:, 0.67134429580082, 0.0223535994596619, 0.0223540947186342, 0.0223541062855931, 0.0223536014490068, 0.0223532055083271, 0.0223534371833392, 0.022354026400987, 0.02235421047171, 0.0223537135136764, 0.0223531687843955, 0.0223533363824014, 0.0223540398716843, 0.0223542976661843, 0.0223536696040427, 0.0223530286366035, 0.0223534174866984, 0.0223543433254982, 0.0223542457728581, 0.0223530773820202, 0.022352938855235, 0.022354468885548, 0.0223546049141163, 0.0223523862975058, 0.0223532255017729, 0.0223557931446421, 0.0223516185612262, 0.0223553136259213, 0.0223515262635363, 0.0223578497178102, 0.0223526335608191, 0.0223502128103648, 0.0223526335608191, 0.0223578497178102, 0.0223515262635363, 0.0223553136259213, 0.0223516185612262, 0.0223557931446421, 0.022353225501773, 0.0223523862975058, 0.0223546049141163, 0.0223544688855481, 0.022352938855235, 0.0223530773820202, 0.0223542457728581, 0.0223543433254982, 0.0223534174866984, 0.0223530286366035, 0.0223536696040427, 0.0223542976661843, 0.0223540398716843, 0.0223533363824014, 0.0223531687843955, 0.0223537135136764, 0.02235421047171, 0.022354026400987, 0.0223534371833391, 0.0223532055083271, 0.0223536014490068, 0.0223541062855931, 0.0223540947186342, 0.0223535994596619
flux1:, 0.671606744704573, 0.0220370277344431, 0.0220375202145475, 0.0220375377488019, 0.0220370420508777, 0.0220366480732484, 0.0220368705156889, 0.0220374483606194, 0.0220376333021604, 0.0220371516003493, 0.0220366194714654, 0.0220367785639218, 0.0220374587437455, 0.0220377083031205, 0.022037103408443, 0.022036490428147, 0.0220368702708388, 0.0220377550398376, 0.0220376428110681, 0.0220365158570856, 0.022036414709785, 0.0220379124457861, 0.0220380019166872, 0.0220358105530321, 0.0220366744202894, 0.0220392104873008, 0.0220350937495555, 0.0220387293184659, 0.0220349648751679, 0.0220412130605624, 0.022036090940896, 0.0220337142996161, 0.022036090940896, 0.0220412130605624, 0.0220349648751679, 0.0220387293184659, 0.0220350937495555, 0.0220392104873008, 0.0220366744202894, 0.0220358105530321, 0.0220380019166872, 0.0220379124457861, 0.022036414709785, 0.0220365158570856, 0.0220376428110681, 0.0220377550398376, 0.0220368702708388, 0.022036490428147, 0.022037103408443, 0.0220377083031205, 0.0220374587437455, 0.0220367785639218, 0.0220366194714654, 0.0220371516003493, 0.0220376333021604, 0.0220374483606194, 0.0220368705156889, 0.0220366480732484, 0.0220370420508777, 0.0220375377488019, 0.0220375202145475, 0.0220370277344431
flux1:, 0.671869193608326, 0.0217057552554273, 0.021706243029192, 0.0217062650348356, 0.0217057791122212, 0.0217053889846127, 0.021705603084226, 0.021706168534249, 0.0217063527405693, 0.0217058859310294, 0.0217053675184641, 0.0217055193313411, 0.0217061762848711, 0.0217064166508831, 0.0217058339518118, 0.0217052488019676, 0.0217056204072773, 0.0217064652651203, 0.0217063388575872, 0.0217052522494293, 0.0217051864641442, 0.0217066515928354, 0.0217066973418159, 0.0217045356092853, 0.0217054213118312, 0.0217079224272537, 0.0217038663294553, 0.0217074415134955, 0.0217037046408365, 0.0217098725664517, 0.0217048457677493, 0.0217025136785191, 0.0217048457677493, 0.0217098725664517, 0.0217037046408365, 0.0217074415134955, 0.0217038663294553, 0.0217079224272537, 0.0217054213118312, 0.0217045356092854, 0.0217066973418159, 0.0217066515928354, 0.0217051864641442, 0.0217052522494293, 0.0217063388575872, 0.0217064652651203, 0.0217056204072773, 0.0217052488019676, 0.0217058339518118, 0.0217064166508831, 0.0217061762848711, 0.0217055193313411, 0.0217053675184641, 0.0217058859310294, 0.0217063527405693, 0.021706168534249, 0.021705603084226, 0.0217053889846127, 0.0217057791122212, 0.0217062650348356, 0.021706243029192, 0.0217057552554273
flux1:, 0.67213164251208, 0.0213605839353836, 0.0213610648278262, 0.0213610895711275, 0.0213606141051559, 0.0213602300000532, 0.0213604368535342, 0.0213609887736445, 0.0213611703231588, 0.0213607178796835, 0.0213602144860131, 0.0213603605813727, 0.0213609944918245, 0.021361224437479, 0.0213606626191854, 0.0213601051322449, 0.0213604696305454, 0.0213612760539679, 0.0213611358394115, 0.0213600880416545, 0.021360055392264, 0.0213614879105917, 0.0213614931838246, 0.0213593634317946, 0.0213602678343303, 0.0213627304247018, 0.0213587376350009, 0.0213622520012547, 0.0213585475085195, 0.0213646302798562, 0.0213596995353393, 0.0213574121607972, 0.0213596995353393, 0.0213646302798563, 0.0213585475085195, 0.0213622520012547, 0.0213587376350009, 0.0213627304247018, 0.0213602678343303, 0.0213593634317946, 0.0213614931838246, 0.0213614879105917, 0.021360055392264, 0.0213600880416545, 0.0213611358394115, 0.0213612760539679, 0.0213604696305454, 0.0213601051322449, 0.0213606626191854, 0.021361224437479, 0.0213609944918245, 0.0213603605813727, 0.0213602144860131, 0.0213607178796835, 0.0213611703231588, 0.0213609887736445, 0.0213604368535342, 0.0213602300000532, 0.0213606141051559, 0.0213610895711275, 0.0213610648278262, 0.0213605839353836
flux1:, 0.672394091415833, 0.02100233975456, 0.0210028113725487, 0.0210028369658263, 0.0210023727212394, 0.0210019970454771, 0.0210021978772205, 0.0210027350059964, 0.0210029117284854, 0.0210024730298987, 0.0210019861327073, 0.0210021283329396, 0.0210027394338785, 0.0210029574982169, 0.0210024149803668, 0.021001885006048, 0.0210022438334734, 0.0210030135448156, 0.021002859765677, 0.0210018488690679, 0.0210018469812979, 0.0210032471720507, 0.021003215545223, 0.0210011200571327, 0.0210020397705476, 0.0210044601385278, 0.0210005332026286, 0.0210039867147269, 0.0210003195019436, 0.0210063123463963, 0.0210014779074286, 0.0209992351685286, 0.0210014779074286, 0.0210063123463964, 0.0210003195019436, 0.0210039867147269, 0.0210005332026286, 0.0210044601385278, 0.0210020397705476, 0.0210011200571327, 0.021003215545223, 0.0210032471720507, 0.0210018469812979, 0.0210018488690678, 0.021002859765677, 0.0210030135448156, 0.0210022438334734, 0.021001885006048, 0.0210024149803668, 0.0210029574982169, 0.0210027394338785, 0.0210021283329396, 0.0210019861327073, 0.0210024730298987, 0.0210029117284854, 0.0210027350059964, 0.0210021978772205, 0.0210019970454771, 0.0210023727212394, 0.0210028369658263, 0.0210028113725487, 0.02100233975456
flux1:, 0.672656540319586, 0.0206318694793206, 0.0206323292555651, 0.0206323537435636, 0.0206319015954807, 0.0206315369271149, 0.020631733011224, 0.0206322539594898, 0.0206324235118921, 0.0206319979051596, 0.02063152913366, 0.02063166943995, 0.02063225797176, 0.0206324625051403, 0.0206319375223391, 0.0206314349484816, 0.020631789783494, 0.0206325246775681, 0.0206323574510073, 0.0206313812500893, 0.0206314076607624, 0.0206327760608775, 0.0206327113532229, 0.020630652312146, 0.0206315837536746, 0.0206339581550222, 0.0206300994979068, 0.0206334924502126, 0.0206298674388067, 0.0206357657328558, 0.0206310274434822, 0.0206288290609853, 0.0206310274434822, 0.0206357657328558, 0.0206298674388067, 0.0206334924502126, 0.0206300994979068, 0.0206339581550222, 0.0206315837536746, 0.020630652312146, 0.0206327113532229, 0.0206327760608775, 0.0206314076607624, 0.0206313812500893, 0.0206323574510073, 0.0206325246775681, 0.020631789783494, 0.0206314349484816, 0.0206319375223391, 0.0206324625051403, 0.02063225797176, 0.02063166943995, 0.02063152913366, 0.0206319979051596, 0.0206324235118921, 0.0206322539594898, 0.020631733011224, 0.0206315369271149, 0.0206319015954807, 0.0206323537435636, 0.0206323292555651, 0.0206318694793206
flux1:, 0.672918989223339, 0.0202500373466451, 0.0202504825962759, 0.0202505040411526, 0.0202500649891221, 0.0202497140051028, 0.0202499065919721, 0.02025040985374, 0.0202505698016903, 0.0202501566583396, 0.0202497077592472, 0.0202498482674477, 0.0202504144415616, 0.0202506036596649, 0.0202500943419571, 0.0202496191074688, 0.0202499718008746, 0.0202506738736246, 0.020250493202965, 0.020249549278199, 0.0202496014914448, 0.0202509388537993, 0.020250845039662, 0.0202488244975842, 0.0202497639556096, 0.0202520886769745, 0.0202483006024952, 0.0202516335502034, 0.0202480556131993, 0.0202538549106974, 0.0202492122858266, 0.0202470578234407, 0.0202492122858266, 0.0202538549106974, 0.0202480556131993, 0.0202516335502034, 0.0202483006024952, 0.0202520886769745, 0.0202497639556096, 0.0202488244975843, 0.020250845039662, 0.0202509388537993, 0.0202496014914448, 0.020249549278199, 0.020250493202965, 0.0202506738736246, 0.0202499718008746, 0.0202496191074688, 0.0202500943419571, 0.0202506036596649, 0.0202504144415616, 0.0202498482674477, 0.0202497077592472, 0.0202501566583396, 0.0202505698016903, 0.02025040985374, 0.0202499065919721, 0.0202497140051028, 0.0202500649891221, 0.0202505040411526, 0.020250482596276, 0.0202500373466451
flux1:, 0.673181438127093, 0.0198577217324531, 0.0198581497195193, 0.0198581662807709, 0.0198577414494829, 0.0198574068472827, 0.0198575970976931, 0.0198580810727529, 0.0198582289745612, 0.0198578277383539, 0.0198574005325002, 0.0198575433495728, 0.0198580873215959, 0.0198582593660494, 0.0198577638166862, 0.0198573159163503, 0.0198576684172557, 0.0198583396984462, 0.0198581454914519, 0.0198572312931904, 0.0198573068320571, 0.0198586140820436, 0.0198584952025429, 0.0198565150541413, 0.0198574587557952, 0.0198597301910728, 0.0198560148793594, 0.0198592885666766, 0.019855762460296, 0.0198614585211897, 0.0198569108260719, 0.0198547997339554, 0.0198569108260719, 0.0198614585211898, 0.019855762460296, 0.0198592885666766, 0.0198560148793594, 0.0198597301910728, 0.0198574587557952, 0.0198565150541413, 0.0198584952025429, 0.0198586140820436, 0.0198573068320571, 0.0198572312931904, 0.0198581454914519, 0.0198583396984462, 0.0198576684172557, 0.0198573159163503, 0.0198577638166862, 0.0198582593660493, 0.0198580873215959, 0.0198575433495728, 0.0198574005325002, 0.0198578277383539, 0.0198582289745613, 0.0198580810727529, 0.0198575970976932, 0.0198574068472827, 0.0198577414494829, 0.0198581662807709, 0.0198581497195193, 0.0198577217324531
flux1:, 0.673443887030846, 0.0194558118213496, 0.0194562198320929, 0.0194562298381355, 0.0194558204651158, 0.0194555048816951, 0.0194556938108683, 0.0194561568378016, 0.0194562903275542, 0.0194559005518698, 0.0194554968834641, 0.0194556440475099, 0.0194561658998804, 0.0194563189031366, 0.0194558352710666, 0.0194554147523851, 0.0194557690326751, 0.0194564115245589, 0.0194562036176588, 0.019455316549355, 0.019455413001527, 0.0194566911898965, 0.0194565512671579, 0.0194546132286667, 0.0194555574083116, 0.0194577721314318, 0.0194541316341901, 0.0194573469227439, 0.0194538772211487, 0.0194594660399413, 0.0194550123686485, 0.019452944026038, 0.0194550123686485, 0.0194594660399413, 0.0194538772211487, 0.0194573469227439, 0.0194541316341901, 0.0194577721314318, 0.0194555574083116, 0.0194546132286667, 0.0194565512671579, 0.0194566911898965, 0.019455413001527, 0.019455316549355, 0.0194562036176587, 0.0194564115245589, 0.0194557690326751, 0.0194554147523851, 0.0194558352710666, 0.0194563189031366, 0.0194561658998804, 0.0194556440475099, 0.0194554968834641, 0.0194559005518698, 0.0194562903275542, 0.0194561568378016, 0.0194556938108683, 0.0194555048816951, 0.0194558204651158, 0.0194562298381355, 0.0194562198320929, 0.0194558118213496
flux1:, 0.673706335934599, 0.0190452042949186, 0.0190455897143779, 0.0190455917230247, 0.019045199134324, 0.0190449050658759, 0.019045093499347, 0.0190455338972241, 0.0190456507638111, 0.0190452721377775, 0.0190448938185525, 0.0190450472251931, 0.019045546959526, 0.0190456791114925, 0.0190452056563601, 0.0190448126089904, 0.0190451705889142, 0.0190457862124938, 0.0190455643998106, 0.0190447018979575, 0.0190448169545876, 0.0190460672081537, 0.0190459101644049, 0.0190440157579227, 0.0190449567246014, 0.0190471115568172, 0.01904354779071, 0.019046705590259, 0.0190432966250236, 0.0190487744582793, 0.0190444138090222, 0.0190423875648232, 0.0190444138090222, 0.0190487744582793, 0.0190432966250236, 0.019046705590259, 0.0190435477907099, 0.0190471115568172, 0.0190449567246014, 0.0190440157579227, 0.0190459101644049, 0.0190460672081537, 0.0190448169545876, 0.0190447018979575, 0.0190455643998106, 0.0190457862124938, 0.0190451705889142, 0.0190448126089904, 0.0190452056563601, 0.0190456791114925, 0.0190455469595261, 0.0190450472251931, 0.0190448938185525, 0.0190452721377775, 0.0190456507638111, 0.0190455338972241, 0.019045093499347, 0.0190449050658759, 0.019045199134324, 0.0190455917230247, 0.0190455897143779, 0.0190452042949186
flux1:, 0.673968784838352, 0.0186268000551314, 0.0186271604435134, 0.0186271532892397, 0.0186267788647496, 0.0186265085905666, 0.0186266971330869, 0.0186271132496877, 0.0186272115088324, 0.0186268438718165, 0.0186264926225101, 0.0186266539600136, 0.0186271314988003, 0.0186272411126725, 0.0186267762605085, 0.0186264107991936, 0.0186267742765368, 0.0186273648266471, 0.0186271288924981, 0.0186262885009883, 0.0186264199879746, 0.0186276434598385, 0.0186274730434144, 0.0186256235867883, 0.0186265577887912, 0.0186286498587719, 0.018625164597179, 0.0186282658005512, 0.0186249216062554, 0.0186302849984576, 0.0186260163437568, 0.0186240315540485, 0.0186260163437568, 0.0186302849984576, 0.0186249216062554, 0.0186282658005512, 0.018625164597179, 0.0186286498587719, 0.0186265577887912, 0.0186256235867883, 0.0186274730434144, 0.0186276434598385, 0.0186264199879746, 0.0186262885009883, 0.0186271288924981, 0.0186273648266471, 0.0186267742765368, 0.0186264107991936, 0.0186267762605085, 0.0186272411126725, 0.0186271314988003, 0.0186266539600136, 0.0186264926225101, 0.0186268438718165, 0.0186272115088324, 0.0186271132496877, 0.0186266971330869, 0.0186265085905666, 0.0186267788647496, 0.0186271532892397, 0.0186271604435134, 0.0186268000551314
flux1:, 0.674231233742106, 0.0182015009987942, 0.0182018341641116, 0.0182018169907122, 0.0182014621212502, 0.0182012176347953, 0.0182014066528043, 0.0182017969169113, 0.0182018748736552, 0.0182015182183065, 0.0182011956100275, 0.0182013663051275, 0.0182018215020214, 0.0182019070768423, 0.0182014494650868, 0.0182011117072623, 0.018201482292395, 0.0182020494024314, 0.0182017991558296, 0.0182009785926988, 0.0182011244940583, 0.0182023223150061, 0.0182021420350124, 0.0182003386372135, 0.0182012627220328, 0.0182032895173581, 0.0181998843809013, 0.0182029298048908, 0.0181996540719893, 0.0182048998791004, 0.0182007222290724, 0.0181987782906177, 0.0182007222290724, 0.0182048998791004, 0.0181996540719893, 0.0182029298048908, 0.0181998843809013, 0.0182032895173581, 0.0182012627220328, 0.0182003386372135, 0.0182021420350124, 0.0182023223150061, 0.0182011244940583, 0.0182009785926988, 0.0182017991558296, 0.0182020494024314, 0.018201482292395, 0.0182011117072623, 0.0182014494650868, 0.0182019070768423, 0.0182018215020214, 0.0182013663051275, 0.0182011956100274, 0.0182015182183065, 0.0182018748736552, 0.0182017969169113, 0.0182014066528043, 0.0182012176347953, 0.0182014621212502, 0.0182018169907122, 0.0182018341641116, 0.0182015009987942
flux1:, 0.674493682645859, 0.0177702068582556, 0.0177705109219767, 0.0177704831999766, 0.0177701492386616, 0.0177699321885345, 0.0177701218060743, 0.0177704847812189, 0.0177705410808005, 0.0177701955453701, 0.0177699029433737, 0.0177700841192222, 0.0177705167767641, 0.0177705770544005, 0.0177701255653752, 0.0177698156048631, 0.0177701946636797, 0.0177707397803782, 0.0177704750899961, 0.0177696723048417, 0.0177698307781547, 0.0177710040108123, 0.0177708170818477, 0.0177690606435557, 0.0177699715116781, 0.0177719309206418, 0.0177686073669288, 0.0177715977006346, 0.0177683937365028, 0.017773519146631, 0.0177694316039307, 0.0177675279829432, 0.0177694316039307, 0.017773519146631, 0.0177683937365028, 0.0177715977006346, 0.0177686073669288, 0.0177719309206418, 0.0177699715116781, 0.0177690606435557, 0.0177708170818477, 0.0177710040108123, 0.0177698307781547, 0.0177696723048417, 0.0177704750899961, 0.0177707397803782, 0.0177701946636797, 0.0177698156048631, 0.0177701255653752, 0.0177705770544005, 0.0177705167767641, 0.0177700841192221, 0.0177699029433737, 0.0177701955453701, 0.0177705410808005, 0.0177704847812189, 0.0177701218060743, 0.0177699321885345, 0.0177701492386616, 0.0177704831999766, 0.0177705109219767, 0.0177702068582556
flux1:, 0.674756131549612, 0.0173338121228295, 0.0173340855756787, 0.0173340471046064, 0.0173337353152807, 0.0173335469582608, 0.0173337370655835, 0.0173340715025945, 0.0173341051682133, 0.0173337710193413, 0.0173335095316081, 0.0173337019787553, 0.0173341118720822, 0.0173341458865714, 0.0173336996690167, 0.0173334175473542, 0.0173338061537816, 0.0173343305220529, 0.0173340513501113, 0.0173332645708561, 0.0173334339550499, 0.0173345835522603, 0.017334392850222, 0.0173326840691599, 0.0173335789203661, 0.0173354692633428, 0.0173322285764279, 0.0173351643382373, 0.0173320350370213, 0.0173370375876737, 0.017333039392951, 0.0173311756485484, 0.017333039392951, 0.0173370375876737, 0.0173320350370213, 0.0173351643382373, 0.0173322285764279, 0.0173354692633428, 0.0173335789203661, 0.0173326840691599, 0.017334392850222, 0.0173345835522603, 0.0173334339550499, 0.0173332645708561, 0.0173340513501113, 0.0173343305220529, 0.0173338061537816, 0.0173334175473542, 0.0173336996690167, 0.0173341458865714, 0.0173341118720822, 0.0173337019787553, 0.0173335095316081, 0.0173337710193413, 0.0173341051682133, 0.0173340715025945, 0.0173337370655835, 0.0173335469582607, 0.0173337353152808, 0.0173340471046064, 0.0173340855756787, 0.0173338121228295
flux1:, 0.675018580453365, 0.0168932030545738, 0.0168934448001525, 0.0168933956964942, 0.0168931072020305, 0.0168929483697878, 0.0168931386433508, 0.0168934435291558, 0.0168934539857047, 0.016893131593262, 0.0168929020260272, 0.0168931061867703, 0.0168934930916304, 0.0168935002091878, 0.0168930586879515, 0.0168928043649812, 0.0168932032643378, 0.016893707921781, 0.0168934143553862, 0.0168926421234694, 0.0168928209394741, 0.0168939477081859, 0.0168937557377897, 0.0168920951182046, 0.0168929714893094, 0.0168947915392795, 0.016891634819365, 0.0168945163234684, 0.0168914641450873, 0.0168963417365803, 0.0168924323036498, 0.0168906081056091, 0.0168924323036497, 0.0168963417365803, 0.0168914641450873, 0.0168945163234684, 0.016891634819365, 0.0168947915392795, 0.0168929714893094, 0.0168920951182046, 0.0168937557377897, 0.0168939477081859, 0.0168928209394741, 0.0168926421234694, 0.0168934143553862, 0.016893707921781, 0.0168932032643378, 0.0168928043649812, 0.0168930586879515, 0.0168935002091878, 0.0168934930916303, 0.0168931061867703, 0.0168929020260272, 0.016893131593262, 0.0168934539857047, 0.0168934435291558, 0.0168931386433508, 0.0168929483697878, 0.0168931072020305, 0.0168933956964942, 0.0168934448001525, 0.0168932030545738
flux1:, 0.675281029357119, 0.0164492548112005, 0.0164494641957249, 0.0164494048680109, 0.0164491406012729, 0.0164490116816962, 0.0164492016137746, 0.0164494762141262, 0.0164494632975949, 0.0164491531034494, 0.0164489559255011, 0.0164491718913987, 0.0164495356146643, 0.0164495155630402, 0.0164490784374604, 0.0164488517627921, 0.0164492613468546, 0.0164497471272337, 0.0164494394058174, 0.0164486805993117, 0.0164488675443527, 0.0164499721160888, 0.0164497809903428, 0.0164481688559155, 0.016449024649169, 0.0164507736413399, 0.0164477017952372, 0.016450529128239, 0.0164475560866138, 0.0164523069913142, 0.0164484859315819, 0.0164467010722035, 0.0164484859315819, 0.0164523069913142, 0.0164475560866138, 0.016450529128239, 0.0164477017952372, 0.0164507736413399, 0.016449024649169, 0.0164481688559155, 0.0164497809903428, 0.0164499721160888, 0.0164488675443527, 0.0164486805993117, 0.0164494394058174, 0.0164497471272337, 0.0164492613468546, 0.0164488517627921, 0.0164490784374604, 0.0164495155630402, 0.0164495356146643, 0.0164491718913987, 0.0164489559255011, 0.0164491531034494, 0.0164494632975949, 0.0164494762141262, 0.0164492016137746, 0.0164490116816962, 0.0164491406012729, 0.0164494048680109, 0.0164494641957249, 0.0164492548112005
flux1:, 0.675543478260872, 0.0160028286879991, 0.0160030055151409, 0.016002936628141, 0.0160026972881624, 0.0160025982215866, 0.0160027871573855, 0.0160030310515116, 0.0160029950043523, 0.0160026974871221, 0.0160025328042824, 0.0160027603261272, 0.016003100736959, 0.0160030536232768, 0.016002620855193, 0.0160024215420683, 0.0160028418362591, 0.0160033093809393, 0.0160029879186318, 0.0160022417632152, 0.0160024356996796, 0.0160035185084062, 0.0160033299398925, 0.0160017664492841, 0.0160025999509589, 0.0160042775817493, 0.016001291314597, 0.0160040643224509, 0.0160011719827704, 0.0160057948499549, 0.0160020619859935, 0.0160003163860642, 0.0160020619859935, 0.0160057948499549, 0.0160011719827704, 0.0160040643224509, 0.016001291314597, 0.0160042775817493, 0.0160025999509589, 0.0160017664492841, 0.0160033299398925, 0.0160035185084062, 0.0160024356996796, 0.0160022417632152, 0.0160029879186318, 0.0160033093809393, 0.0160028418362591, 0.0160024215420683, 0.0160026208551931, 0.0160030536232768, 0.016003100736959, 0.0160027603261272, 0.0160025328042824, 0.0160026974871221, 0.0160029950043523, 0.0160030310515116, 0.0160027871573855, 0.0160025982215866, 0.0160026972881624, 0.016002936628141, 0.0160030055151409, 0.0160028286879991
flux1:, 0.675805927164625, 0.0155547694897139, 0.0155549140202454, 0.0155548364506521, 0.0155546224662619, 0.0155545527562324, 0.015554739936151, 0.0155549530417433, 0.0155548944950521, 0.0155546101329784, 0.015554477673726, 0.0155547161828226, 0.0155550332426877, 0.0155549595593536, 0.0155545313520232, 0.0155543589549616, 0.0155547896176284, 0.0155552393937404, 0.0155549047957332, 0.0155541708638423, 0.0155543708037918, 0.015555432071728, 0.0155552473751911, 0.0155537325393967, 0.0155545424284017, 0.0155561488443495, 0.0155532486530393, 0.015555966938214, 0.0155531564228057, 0.0155576502790412, 0.0155540056475395, 0.0155522993565676, 0.0155540056475395, 0.0155576502790412, 0.0155531564228057, 0.015555966938214, 0.0155532486530393, 0.0155561488443495, 0.0155545424284017, 0.0155537325393967, 0.0155552473751911, 0.015555432071728, 0.0155543708037918, 0.0155541708638423, 0.0155549047957332, 0.0155552393937404, 0.0155547896176284, 0.0155543589549616, 0.0155545313520232, 0.0155549595593536, 0.0155550332426877, 0.0155547161828226, 0.015554477673726, 0.0155546101329784, 0.0155548944950521, 0.0155549530417433, 0.015554739936151, 0.0155545527562324, 0.0155546224662619, 0.0155548364506521, 0.0155549140202454, 0.0155547694897139
flux1:, 0.676068376068379, 0.0151059030423512, 0.015106015978995, 0.0151059307652387, 0.0151057422679298, 0.0151057010055339, 0.0151058856101305, 0.0151060681975652, 0.0151059881414203, 0.0151057173754649, 0.0151056164881742, 0.0151058651273886, 0.0151061589172747, 0.0151060595360149, 0.0151056363054715, 0.015105490202869, 0.0151059305362046, 0.0151063628601409, 0.0151060159323541, 0.0151052941312242, 0.0151054992176986, 0.0151065389493203, 0.0151063590547401, 0.0151048927554174, 0.0151056781020789, 0.0151072138795072, 0.0151044000482048, 0.0151070629766734, 0.0151043349788314, 0.0151086992238989, 0.0151051430685214, 0.0151034762595756, 0.0151051430685214, 0.0151086992238989, 0.0151043349788314, 0.0151070629766734, 0.0151044000482048, 0.0151072138795072, 0.0151056781020789, 0.0151048927554174, 0.0151063590547401, 0.0151065389493203, 0.0151054992176986, 0.0151052941312242, 0.0151060159323541, 0.0151063628601409, 0.0151059305362046, 0.015105490202869, 0.0151056363054715, 0.0151060595360149, 0.0151061589172747, 0.0151058651273886, 0.0151056164881742, 0.0151057173754649, 0.0151059881414203, 0.0151060681975652, 0.0151058856101305, 0.0151057010055339, 0.0151057422679298, 0.0151059307652387, 0.015106015978995, 0.0151059030423512
flux1:, 0.676330824972132, 0.014657033853883, 0.0146571163124243, 0.0146570246013748, 0.0146568614087033, 0.0146568473089679, 0.0146570285042043, 0.0146571811993961, 0.0146570809431072, 0.0146568241422448, 0.0146567538040279, 0.0146570114667928, 0.0146572822101639, 0.0146571583646864, 0.0146567407052644, 0.014656620087858, 0.0146570690596205, 0.0146574841243754, 0.0146571258760231, 0.0146564164256468, 0.0146566259119298, 0.0146576438961321, 0.0146574693711817, 0.0146560513791555, 0.0146568116346028, 0.0146582777510971, 0.0146555503491668, 0.0146581570665335, 0.0146555118714697, 0.0146597462699691, 0.0146562790249418, 0.0146546519845742, 0.0146562790249418, 0.0146597462699691, 0.0146555118714697, 0.0146581570665335, 0.0146555503491668, 0.0146582777510971, 0.0146568116346028, 0.0146560513791555, 0.0146574693711817, 0.0146576438961321, 0.0146566259119298, 0.0146564164256468, 0.0146571258760231, 0.0146574841243754, 0.0146570690596205, 0.014656620087858, 0.0146567407052644, 0.0146571583646864, 0.0146572822101639, 0.0146570114667928, 0.0146567538040279, 0.0146568241422448, 0.0146570809431072, 0.0146571811993961, 0.0146570285042043, 0.0146568473089679, 0.0146568614087033, 0.0146570246013748, 0.0146571163124243, 0.014657033853883
flux1:, 0.676593273875885, 0.014208942931792, 0.0142089964000792, 0.0142088993933642, 0.0142087610036146, 0.0142087724520304, 0.0142089494325104, 0.0142090732083333, 0.0142089543326613, 0.0142087117631189, 0.0142086705997872, 0.0142089359750437, 0.0142091840553541, 0.0142090373135422, 0.014208625959389, 0.0142085298252166, 0.0142089861000715, 0.0142093840049054, 0.0142090156438426, 0.0142083190461593, 0.0142085322741498, 0.0142095280942522, 0.0142093591748194, 0.014207989168025, 0.0142087241448811, 0.0142101219438114, 0.0142074808263625, 0.0142100302821885, 0.0142074677941285, 0.0142115724630084, 0.0142081947284858, 0.0142066078423405, 0.0142081947284858, 0.0142115724630084, 0.0142074677941285, 0.0142100302821885, 0.0142074808263625, 0.0142101219438114, 0.0142087241448811, 0.014207989168025, 0.0142093591748194, 0.0142095280942522, 0.0142085322741498, 0.0142083190461592, 0.0142090156438426, 0.0142093840049054, 0.0142089861000715, 0.0142085298252166, 0.014208625959389, 0.0142090373135422, 0.0142091840553541, 0.0142089359750437, 0.0142086705997872, 0.0142087117631189, 0.0142089543326613, 0.0142090732083333, 0.0142089494325104, 0.0142087724520304, 0.0142087610036147, 0.0142088993933642, 0.0142089964000792, 0.014208942931792
flux1:, 0.676855722779638, 0.0137623857643404, 0.0137624120512732, 0.01376231095378, 0.0137621965520627, 0.0137622316589659, 0.0137624036871334, 0.0137624998438417, 0.0137623641474586, 0.0137621359473583, 0.0137621222635846, 0.013762393884548, 0.0137626198564406, 0.0137624520833383, 0.0137620478677585, 0.0137619750239356, 0.0137624370029587, 0.0137628177839062, 0.0137624407049259, 0.013761757705767, 0.0137619740845312, 0.0137629471355491, 0.0137627837628335, 0.0137614613430532, 0.0137621711883647, 0.0137635023378143, 0.0137609471489897, 0.0137634381281749, 0.0137609579025083, 0.0137649332948675, 0.0137616458053311, 0.013760099540137, 0.0137616458053311, 0.0137649332948675, 0.0137609579025083, 0.0137634381281749, 0.0137609471489897, 0.0137635023378143, 0.0137621711883647, 0.0137614613430532, 0.0137627837628335, 0.0137629471355491, 0.0137619740845312, 0.013761757705767, 0.0137624407049259, 0.0137628177839062, 0.0137624370029587, 0.0137619750239356, 0.0137620478677585, 0.0137624520833383, 0.0137626198564406, 0.013762393884548, 0.0137621222635846, 0.0137621359473583, 0.0137623641474585, 0.0137624998438417, 0.0137624036871334, 0.0137622316589659, 0.0137621965520627, 0.01376231095378, 0.0137624120512732, 0.0137623857643404
flux1:, 0.677118171683392, 0.0133180904713594, 0.0133180916483072, 0.0133179876211525, 0.0133178960965468, 0.0133179527568842, 0.0133181191964743, 0.0133181893320324, 0.0133180387745759, 0.0133178249350952, 0.0133178367534805, 0.0133181130481116, 0.0133183176417642, 0.0133181309549044, 0.0133177347693205, 0.0133176838406453, 0.0133181497073174, 0.0133185133671507, 0.0133181291336713, 0.0133174606791374, 0.0133176796646049, 0.0133186291769848, 0.0133184710395749, 0.0133171957474305, 0.0133178809089646, 0.0133191473565037, 0.0133166775355313, 0.0133191086954457, 0.0133167099747728, 0.0133205568603611, 0.0133173604474458, 0.0133158553301626, 0.0133173604474458, 0.0133205568603611, 0.0133167099747728, 0.0133191086954457, 0.0133166775355313, 0.0133191473565037, 0.0133178809089646, 0.0133171957474305, 0.0133184710395749, 0.0133186291769848, 0.0133176796646049, 0.0133174606791374, 0.0133181291336713, 0.0133185133671507, 0.0133181497073174, 0.0133176838406453, 0.0133177347693205, 0.0133181309549044, 0.0133183176417642, 0.0133181130481116, 0.0133178367534805, 0.0133178249350952, 0.0133180387745759, 0.0133181893320325, 0.0133181191964743, 0.0133179527568842, 0.0133178960965468, 0.0133179876211525, 0.0133180916483072, 0.0133180904713594
flux1:, 0.677380620587145, 0.0128767561292611, 0.0128767344665616, 0.0128766285864384, 0.0128765585592863, 0.0128766345152026, 0.0128767948576346, 0.012876840829269, 0.0128766774733404, 0.0128764778271146, 0.0128765129345593, 0.0128767922757067, 0.0128769763941382, 0.0128767731129803, 0.0128763858671684, 0.0128763553112694, 0.0128768230821479, 0.0128771696185556, 0.0128767799383812, 0.0128761271274121, 0.0128763482040392, 0.0128772732728556, 0.0128771198521479, 0.0128758911799365, 0.0128765523671213, 0.0128777562918908, 0.0128753710818188, 0.012877740993764, 0.0128754227466544, 0.0128791421895727, 0.012876037740812, 0.0128745743357417, 0.012876037740812, 0.0128791421895727, 0.0128754227466544, 0.012877740993764, 0.0128753710818188, 0.0128777562918908, 0.0128765523671213, 0.0128758911799365, 0.012877119852148, 0.0128772732728556, 0.0128763482040392, 0.0128761271274121, 0.0128767799383812, 0.0128771696185556, 0.0128768230821479, 0.0128763553112694, 0.0128763858671684, 0.0128767731129803, 0.0128769763941382, 0.0128767922757067, 0.0128765129345593, 0.0128764778271146, 0.0128766774733403, 0.012876840829269, 0.0128767948576346, 0.0128766345152026, 0.0128765585592863, 0.0128766285864384, 0.0128767344665616, 0.0128767561292611
flux1:, 0.677643069490898, 0.0124390512738428, 0.0124390091751088, 0.0124389024014681, 0.0124388522594774, 0.0124389451632045, 0.012439099046042, 0.0124391229246602, 0.0124389488789901, 0.0124387630960951, 0.0124388190956423, 0.0124390998489896, 0.0124392645584803, 0.0124390471498598, 0.0124386697349286, 0.012438657863392, 0.0124391254415859, 0.0124394548725069, 0.0124390615685564, 0.0124384256034661, 0.0124386482685248, 0.0124395478869932, 0.0124393985043204, 0.0124382159064151, 0.0124388540473016, 0.0124399978108501, 0.0124376962697935, 0.012440003463314, 0.0124377644245971, 0.0124413577587495, 0.0124383461737733, 0.0124369250584652, 0.0124383461737733, 0.0124413577587495, 0.0124377644245971, 0.012440003463314, 0.0124376962697935, 0.0124399978108501, 0.0124388540473016, 0.0124382159064151, 0.0124393985043204, 0.0124395478869932, 0.0124386482685248, 0.0124384256034661, 0.0124390615685564, 0.0124394548725069, 0.0124391254415859, 0.012438657863392, 0.0124386697349286, 0.0124390471498598, 0.0124392645584803, 0.0124390998489896, 0.0124388190956423, 0.0124387630960951, 0.0124389488789901, 0.0124391229246602, 0.012439099046042, 0.0124389451632045, 0.0124388522594774, 0.0124389024014681, 0.0124390091751088, 0.0124390512738428
flux1:, 0.677905518394651, 0.0120056125833357, 0.0120055525202315, 0.0120054456712639, 0.0120054136127243, 0.0120055210873997, 0.0120056683044527, 0.0120056723238168, 0.0120054896896236, 0.0120053172810781, 0.0120053916472642, 0.012005672215448, 0.0120058187295407, 0.0120055897510893, 0.0120052230064398, 0.012005228011113, 0.0120056932406887, 0.0120060056259598, 0.0120056106030261, 0.0120049927397341, 0.012005216490704, 0.0120060895867539, 0.0120059434506606, 0.0120048063513317, 0.0120054225470061, 0.0120065086442589, 0.0120042896588997, 0.0120065326674494, 0.0120043713789053, 0.0120078401817918, 0.012004922327504, 0.0120035440682659, 0.012004922327504, 0.0120078401817918, 0.0120043713789053, 0.0120065326674494, 0.0120042896588997, 0.0120065086442589, 0.0120054225470061, 0.0120048063513317, 0.0120059434506606, 0.0120060895867539, 0.012005216490704, 0.0120049927397342, 0.0120056106030261, 0.0120060056259598, 0.0120056932406887, 0.012005228011113, 0.0120052230064397, 0.0120055897510893, 0.0120058187295407, 0.012005672215448, 0.0120053916472642, 0.0120053172810781, 0.0120054896896236, 0.0120056723238168, 0.0120056683044527, 0.0120055210873997, 0.0120054136127243, 0.0120054456712639, 0.0120055525202315, 0.0120056125833357
flux1:, 0.678167967298405, 0.0115770437430033, 0.0115769681929688, 0.0115768619308424, 0.0115768460129981, 0.0115769657092877, 0.011577106212376, 0.0115770927150636, 0.0115769035373453, 0.0115767438657148, 0.0115768340014074, 0.011577112862957, 0.0115772425207903, 0.0115770045642609, 0.0115766492494919, 0.0115766692329625, 0.0115771299524878, 0.0115774254111951, 0.0115770306199167, 0.0115764321194961, 0.011576656444854, 0.0115775019194539, 0.0115773581716674, 0.0115762659703111, 0.0115768614481916, 0.011577892459824, 0.0115757547608331, 0.011577932167339, 0.0115758470177334, 0.0115791930831843, 0.0115763697493936, 0.0115750348771915, 0.0115763697493936, 0.0115791930831843, 0.0115758470177334, 0.011577932167339, 0.0115757547608331, 0.011577892459824, 0.0115768614481916, 0.0115762659703111, 0.0115773581716674, 0.0115775019194539, 0.011576656444854, 0.0115764321194961, 0.0115770306199167, 0.0115774254111951, 0.0115771299524878, 0.0115766692329625, 0.0115766492494919, 0.0115770045642609, 0.0115772425207903, 0.011577112862957, 0.0115768340014074, 0.0115767438657148, 0.0115769035373453, 0.0115770927150636, 0.011577106212376, 0.0115769657092877, 0.0115768460129981, 0.0115768619308424, 0.0115769681929688, 0.0115770437430033
flux1:, 0.678430416202158, 0.0111539144914731, 0.0111538258805829, 0.0111537207058956, 0.0111537188963665, 0.0111538485430963, 0.0111539824359063, 0.0111539538181392, 0.0111537600433045, 0.0111536123396621, 0.0111537156324037, 0.0111539913744769, 0.0111541056144326, 0.0111538612507636, 0.0111535180232038, 0.0111535510323052, 0.0111540051258747, 0.0111542838490377, 0.0111538912483356, 0.0111533133313473, 0.0111535377048638, 0.0111543544707831, 0.0111542122295798, 0.0111531643034647, 0.0111537403708726, 0.0111547189182228, 0.0111526610972164, 0.0111547715781589, 0.0111527608416669, 0.0111559861521221, 0.0111532580090035, 0.0111519669964704, 0.0111532580090035, 0.0111559861521221, 0.0111527608416669, 0.0111547715781589, 0.0111526610972164, 0.0111547189182228, 0.0111537403708726, 0.0111531643034647, 0.0111542122295798, 0.0111543544707831, 0.0111535377048638, 0.0111533133313473, 0.0111538912483356, 0.0111542838490377, 0.0111540051258747, 0.0111535510323052, 0.0111535180232038, 0.0111538612507636, 0.0111541056144326, 0.0111539913744769, 0.0111537156324037, 0.0111536123396621, 0.0111537600433045, 0.0111539538181392, 0.0111539824359063, 0.0111538485430963, 0.0111537188963665, 0.0111537207058957, 0.0111538258805829, 0.0111539144914731
flux1:, 0.678692865105911, 0.0107367598478656, 0.0107366605006313, 0.0107365567555765, 0.0107365669846782, 0.0107367044320651, 0.0107368319568983, 0.0107367906142707, 0.010736594055141, 0.0107364574413718, 0.0107365713173647, 0.0107368426615933, 0.0107369429914172, 0.0107366947192092, 0.0107363641174587, 0.0107364081785631, 0.0107368536228367, 0.0107371158812914, 0.0107367274005444, 0.0107361712054296, 0.0107363950839098, 0.0107371821036385, 0.0107370405034953, 0.0107360362082441, 0.0107365942075554, 0.0107375229110491, 0.0107355434386463, 0.0107375858053955, 0.0107356476775855, 0.0107387543764998, 0.0107361219351283, 0.0107348751753269, 0.0107361219351283, 0.0107387543764998, 0.0107356476775855, 0.0107375858053955, 0.0107355434386463, 0.0107375229110491, 0.0107365942075554, 0.0107360362082441, 0.0107370405034953, 0.0107371821036385, 0.0107363950839098, 0.0107361712054296, 0.0107367274005444, 0.0107371158812914, 0.0107368536228367, 0.0107364081785631, 0.0107363641174587, 0.0107366947192092, 0.0107369429914172, 0.0107368426615933, 0.0107365713173647, 0.0107364574413718, 0.010736594055141, 0.0107367906142707, 0.0107368319568983, 0.0107367044320651, 0.0107365669846782, 0.0107365567555765, 0.0107366605006313, 0.0107367598478657
flux1:, 0.678955314009665, 0.0103260795176936, 0.0103259716151829, 0.0103258694945233, 0.0103258897063979, 0.0103260329608957, 0.010326154479407, 0.0103261027554109, 0.0103259050642337, 0.0103257785794652, 0.01032590055352, 0.0103261663746254, 0.0103262543392931, 0.0103260045381501, 0.01032568697173, 0.0103257401265532, 0.0103261750325723, 0.0103264211801415, 0.0103260386823394, 0.0103255052289149, 0.0103257280531659, 0.0103264843748003, 0.0103263426014257, 0.010325381269541, 0.0103259225361004, 0.010326803977978, 0.010324901222503, 0.0103268744587991, 0.0103250070894872, 0.0103279974544064, 0.0103254610314442, 0.0103242588189371, 0.0103254610314442, 0.0103279974544064, 0.0103250070894872, 0.0103268744587991, 0.010324901222503, 0.010326803977978, 0.0103259225361004, 0.010325381269541, 0.0103263426014258, 0.0103264843748003, 0.0103257280531659, 0.0103255052289149, 0.0103260386823394, 0.0103264211801415, 0.0103261750325723, 0.0103257401265532, 0.01032568697173, 0.0103260045381501, 0.0103262543392931, 0.0103261663746254, 0.01032590055352, 0.0103257785794652, 0.0103259050642337, 0.0103261027554109, 0.010326154479407, 0.0103260329608957, 0.0103258897063979, 0.0103258694945233, 0.0103259716151829, 0.0103260795176936
flux1:, 0.679217762913418, 0.00992233747444317, 0.00992222302161572, 0.00992212259023472, 0.00992215079086297, 0.00992229804107438, 0.00992241401032682, 0.0099223541493573, 0.00992215679908126, 0.00992203942889063, 0.00992216714890592, 0.00992242648607277, 0.00992250363472735, 0.00992225452465189, 0.00992195026959504, 0.00992201061025395, 0.00992243325906162, 0.00992266373129873, 0.00992228897834029, 0.00992177913719309, 0.00992200033586657, 0.00992272512588554, 0.0099225824459516, 0.00992166338376563, 0.00992218920759237, 0.00992302589953458, 0.00992119814590036, 0.00992310144054483, 0.009921302962981, 0.00992417937978466, 0.00992173906721156, 0.00992058158188964, 0.00992173906721156, 0.00992417937978466, 0.009921302962981, 0.00992310144054483, 0.00992119814590036, 0.00992302589953458, 0.00992218920759237, 0.00992166338376563, 0.0099225824459516, 0.00992272512588554, 0.00992200033586657, 0.00992177913719309, 0.00992228897834029, 0.00992266373129873, 0.00992243325906162, 0.00992201061025395, 0.00992195026959504, 0.00992225452465189, 0.00992250363472735, 0.00992242648607277, 0.00992216714890592, 0.00992203942889062, 0.00992215679908126, 0.00992235414935729, 0.00992241401032682, 0.00992229804107437, 0.00992215079086297, 0.00992212259023472, 0.00992222302161572, 0.00992233747444317
flux1:, 0.679480211817171, 0.00952596171274044, 0.00952584251541865, 0.00952574373097821, 0.00952577803138231, 0.00952592766492115, 0.0095260386102267, 0.00952597271647917, 0.00952577699017234, 0.0095256676971556, 0.00952579898199005, 0.00952605104329157, 0.00952611889656389, 0.00952587250430645, 0.00952558170428225, 0.00952564740642034, 0.00952605627779035, 0.00952627158675459, 0.00952590620793714, 0.00952542067625842, 0.00952563967210938, 0.00952633224412064, 0.00952618802924331, 0.00952531051271821, 0.00952582210485421, 0.0095266164609086, 0.00952486192922731, 0.00952669470324794, 0.0095249632592501, 0.00952772819799294, 0.00952538383856881, 0.00952427113257735, 0.00952538383856881, 0.00952772819799294, 0.0095249632592501, 0.00952669470324794, 0.00952486192922731, 0.00952661646090859, 0.00952582210485422, 0.00952531051271821, 0.00952618802924331, 0.00952633224412064, 0.00952563967210938, 0.00952542067625842, 0.00952590620793714, 0.00952627158675459, 0.00952605627779035, 0.00952564740642035, 0.00952558170428225, 0.00952587250430645, 0.0095261188965639, 0.00952605104329157, 0.00952579898199005, 0.0095256676971556, 0.00952577699017234, 0.00952597271647917, 0.00952603861022671, 0.00952592766492115, 0.00952577803138232, 0.00952574373097821, 0.00952584251541865, 0.00952596171274044
flux1:, 0.679742660720924, 0.00913734416804338, 0.0091372218194746, 0.00913712455856084, 0.00913716321181573, 0.00913731382339974, 0.00913742030947951, 0.00913735031282743, 0.00913715730078656, 0.00913705505508938, 0.00913718792500197, 0.00913743208543661, 0.00913749210439349, 0.00913725023734568, 0.00913697290971603, 0.00913704226262606, 0.00913743605649194, 0.00913763678214789, 0.00913728224674358, 0.00913682153088368, 0.00913703774890976, 0.00913769758762157, 0.00913755133236481, 0.00913671460219764, 0.00913721306635341, 0.00913796738136855, 0.0091362842448597, 0.00913804617261846, 0.00913637993342487, 0.00913903592613885, 0.00913678709507328, 0.00913571908306336, 0.00913678709507328, 0.00913903592613885, 0.00913637993342487, 0.00913804617261845, 0.0091362842448597, 0.00913796738136855, 0.00913721306635341, 0.00913671460219764, 0.0091375513323648, 0.00913769758762157, 0.00913703774890976, 0.00913682153088367, 0.00913728224674358, 0.00913763678214789, 0.00913743605649194, 0.00913704226262606, 0.00913697290971603, 0.00913725023734568, 0.00913749210439349, 0.00913743208543661, 0.00913718792500197, 0.00913705505508938, 0.00913715730078657, 0.00913735031282743, 0.00913742030947951, 0.00913731382339974, 0.00913716321181573, 0.00913712455856085, 0.0091372218194746, 0.00913734416804338
flux1:, 0.680005109624678, 0.00875684079691419, 0.00875671667345242, 0.00875662075953953, 0.00875666219055864, 0.00875681258197265, 0.00875691518394976, 0.00875684281354625, 0.00875665341735883, 0.00875655722584146, 0.0087566899250122, 0.00875692571892698, 0.00875697927676915, 0.00875674350468367, 0.00875647955073023, 0.00875655098355843, 0.0087569286340145, 0.00875711541294667, 0.00875677300758291, 0.00875633741236088, 0.00875655028923964, 0.0087571770691065, 0.008757028402999, 0.00875623165948748, 0.00875671796943615, 0.00875743440302871, 0.00875582080483771, 0.00875751182876367, 0.00875590901152205, 0.00875845863226102, 0.00875630462535227, 0.00875528107817067, 0.00875630462535227, 0.00875845863226102, 0.00875590901152205, 0.00875751182876367, 0.00875582080483772, 0.00875743440302871, 0.00875671796943614, 0.00875623165948748, 0.008757028402999, 0.00875717706910651, 0.00875655028923964, 0.00875633741236088, 0.00875677300758292, 0.00875711541294667, 0.0087569286340145, 0.00875655098355842, 0.00875647955073022, 0.00875674350468367, 0.00875697927676915, 0.00875692571892698, 0.0087566899250122, 0.00875655722584146, 0.00875665341735883, 0.00875684281354625, 0.00875691518394976, 0.00875681258197265, 0.00875666219055864, 0.00875662075953953, 0.00875671667345242, 0.00875684079691419
flux1:, 0.680267558528431, 0.00838477181109947, 0.00838464707616786, 0.0083845523077678, 0.00838459513520927, 0.00838474430807147, 0.00838484358371798, 0.00838477034970593, 0.00838458529229957, 0.00838449422514366, 0.00838462523611475, 0.00838485234495693, 0.0083849007024244, 0.00838467234694503, 0.00838442156540046, 0.00838449366870238, 0.00838485435071136, 0.00838502786290343, 0.00838469867426786, 0.00838428829884062, 0.00838449729306454, 0.00838509089125887, 0.00838493958500959, 0.00838418198311836, 0.0083846569660822, 0.00838533753199188, 0.00838379160058312, 0.00838541193941975, 0.00838387081936967, 0.00838631666669771, 0.00838425649499534, 0.00838327703681813, 0.00838425649499534, 0.00838631666669771, 0.00838387081936967, 0.00838541193941975, 0.00838379160058312, 0.00838533753199188, 0.0083846569660822, 0.00838418198311836, 0.00838493958500959, 0.00838509089125887, 0.00838449729306454, 0.00838428829884062, 0.00838469867426785, 0.00838502786290343, 0.00838485435071137, 0.00838449366870237, 0.00838442156540046, 0.00838467234694503, 0.0083849007024244, 0.00838485234495693, 0.00838462523611475, 0.00838449422514366, 0.00838458529229957, 0.00838477034970593, 0.00838484358371798, 0.00838474430807147, 0.00838459513520927, 0.0083845523077678, 0.00838464707616787, 0.00838477181109948
flux1:, 0.680530007432184, 0.00802142205791837, 0.00802129767311486, 0.00802120385060046, 0.0080212469006213, 0.00802139404311351, 0.00802149050761594, 0.00802141769098084, 0.00802123753153064, 0.00802115074527753, 0.00802127879546972, 0.00802149703191565, 0.0080215413171605, 0.00802132144886939, 0.00802108355182503, 0.00802115509394711, 0.00802149822312937, 0.00802165917757827, 0.00802134408076182, 0.00802095882065347, 0.00802116342277382, 0.00802172392633915, 0.00802156989261198, 0.00802085053764218, 0.00802131486371435, 0.00802196142425373, 0.00802048128710404, 0.00802203143775912, 0.00802055035628887, 0.00802289503832968, 0.00802092742917919, 0.0080199915379936, 0.00802092742917919, 0.00802289503832968, 0.00802055035628887, 0.00802203143775912, 0.00802048128710404, 0.00802196142425373, 0.00802131486371436, 0.00802085053764218, 0.00802156989261198, 0.00802172392633915, 0.00802116342277382, 0.00802095882065347, 0.00802134408076182, 0.00802165917757827, 0.00802149822312936, 0.00802115509394712, 0.00802108355182503, 0.00802132144886939, 0.0080215413171605, 0.00802149703191565, 0.00802127879546973, 0.00802115074527753, 0.00802123753153064, 0.00802141769098084, 0.00802149050761593, 0.0080213940431135, 0.00802124690062129, 0.00802120385060046, 0.00802129767311486, 0.00802142205791837
flux1:, 0.680792456335937, 0.00766704153880924, 0.00766691828080252, 0.00766682523057955, 0.00766686754253443, 0.0076670120114094, 0.00766710611570878, 0.00766703476598143, 0.00766685991844865, 0.00766677667467667, 0.00766690073541994, 0.00766711002498042, 0.00766715121844767, 0.00766694066089359, 0.00766671529114168, 0.00766678522911898, 0.00766711045520348, 0.00766725957512352, 0.00766695922770887, 0.0076665987824276, 0.00766679852485612, 0.00766732623209359, 0.00766716952134772, 0.00766648746556077, 0.00766694164301615, 0.00766755590819546, 0.00766613970358344, 0.00766762043685273, 0.00766619780571857, 0.00766844392780263, 0.00766656733195237, 0.00766567434319831, 0.00766656733195237, 0.00766844392780263, 0.00766619780571857, 0.00766762043685273, 0.00766613970358344, 0.00766755590819546, 0.00766694164301615, 0.00766648746556077, 0.00766716952134771, 0.00766732623209359, 0.00766679852485612, 0.0076665987824276, 0.00766695922770887, 0.00766725957512352, 0.00766711045520348, 0.00766678522911898, 0.00766671529114168, 0.00766694066089359, 0.00766715121844767, 0.00766711002498043, 0.00766690073541994, 0.00766677667467667, 0.00766685991844865, 0.00766703476598144, 0.00766710611570878, 0.0076670120114094, 0.00766686754253443, 0.00766682523057955, 0.00766691828080252, 0.00766704153880924
flux1:, 0.681054905239691, 0.0073218460573267, 0.00732172453905811, 0.00732163213400441, 0.00732167295852486, 0.00732181425777964, 0.00732190637129599, 0.0073218373115214, 0.00732166806556465, 0.00732158774465351, 0.00732170702341714, 0.0073219073846164, 0.00732194630924262, 0.00732174564920855, 0.00732153239810794, 0.00732159988298396, 0.00732190707767073, 0.00732204508599399, 0.00732175992779645, 0.00732142381332872, 0.00732161827920441, 0.0073221136955288, 0.00732195448754691, 0.00732130872802954, 0.00732175310420539, 0.00732233663501207, 0.00732098252176998, 0.00732239487236847, 0.00732102917445232, 0.00732317932932196, 0.00732139193361603, 0.00732054104672145, 0.00732139193361603, 0.00732317932932196, 0.00732102917445232, 0.00732239487236847, 0.00732098252176999, 0.00732233663501207, 0.00732175310420539, 0.00732130872802954, 0.00732195448754691, 0.0073221136955288, 0.00732161827920441, 0.00732142381332872, 0.00732175992779645, 0.00732204508599399, 0.00732190707767073, 0.00732159988298396, 0.00732153239810793, 0.00732174564920856, 0.00732194630924262, 0.0073219073846164, 0.00732170702341714, 0.00732158774465351, 0.00732166806556464, 0.0073218373115214, 0.00732190637129599, 0.00732181425777964, 0.00732167295852486, 0.00732163213400441, 0.00732172453905811, 0.00732184605732669
flux1:, 0.681317354143444, 0.00698601798742968, 0.00698589868208981, 0.00698580685746022, 0.00698584564764151, 0.00698598340525, 0.00698607380353381, 0.00698600764167872, 0.00698584418470743, 0.00698576629438894, 0.00698588022109424, 0.00698607174526662, 0.00698610906207596, 0.00698591866518669, 0.00698571709020715, 0.0069857814668897, 0.00698607070699886, 0.00698619831280426, 0.0069859285709872, 0.00698561613635746, 0.00698580496706316, 0.00698626879572945, 0.00698610738754011, 0.00698549686552361, 0.00698593163280254, 0.00698648584803933, 0.00698519201320889, 0.00698653726468008, 0.0069852270517316, 0.00698728381219329, 0.00698558355724315, 0.00698477384472122, 0.00698558355724315, 0.00698728381219329, 0.0069852270517316, 0.00698653726468008, 0.00698519201320889, 0.00698648584803933, 0.00698593163280254, 0.00698549686552361, 0.00698610738754011, 0.00698626879572945, 0.00698580496706316, 0.00698561613635746, 0.0069859285709872, 0.00698619831280426, 0.00698607070699886, 0.0069857814668897, 0.00698571709020715, 0.0069859186651867, 0.00698610906207596, 0.00698607174526662, 0.00698588022109424, 0.00698576629438894, 0.00698584418470743, 0.00698600764167872, 0.00698607380353381, 0.00698598340524999, 0.00698584564764151, 0.00698580685746022, 0.00698589868208981, 0.00698601798742968
flux1:, 0.681579803047197, 0.00665970715253431, 0.0066595904188181, 0.00665949918311088, 0.0066595355797723, 0.00665966952380623, 0.00665975838138346, 0.00665969552716654, 0.00665953796639083, 0.00665946214503314, 0.00665957035347859, 0.00665975318513189, 0.00665978939409038, 0.00665960942474723, 0.00665941906594834, 0.00665947986790677, 0.0066597514147738, 0.00665986930117896, 0.00665961500030173, 0.00665932544732326, 0.00665950834832653, 0.00665994147656744, 0.00665977826751971, 0.00665920186928842, 0.00665962707559124, 0.0066601532616301, 0.0066589179260331, 0.00666019759121921, 0.00665894147907317, 0.00666090739292628, 0.00665929199505097, 0.00665852241377744, 0.00665929199505097, 0.00666090739292628, 0.00665894147907316, 0.0066601975912192, 0.0066589179260331, 0.0066601532616301, 0.00665962707559124, 0.00665920186928842, 0.00665977826751971, 0.00665994147656745, 0.00665950834832653, 0.00665932544732325, 0.00665961500030173, 0.00665986930117896, 0.0066597514147738, 0.00665947986790676, 0.00665941906594833, 0.00665960942474723, 0.00665978939409039, 0.0066597531851319, 0.00665957035347859, 0.00665946214503314, 0.00665953796639083, 0.00665969552716653, 0.00665975838138346, 0.00665966952380622, 0.0066595355797723, 0.00665949918311089, 0.0066595904188181, 0.0066597071525343
flux1:, 0.68184225195095, 0.00634303180554608, 0.00634291791279425, 0.00634282735337814, 0.00634286116553426, 0.00634299110088089, 0.00634307848929052, 0.00634301917528971, 0.00634286755874886, 0.0063427935735552, 0.00634289587907666, 0.00634307019764208, 0.00634310564342989, 0.00634293608799972, 0.00634275648282261, 0.00634281342209934, 0.00634306769821609, 0.00634317651215416, 0.00634293748857235, 0.00634266989388862, 0.00634284663867836, 0.00634325011990797, 0.00634308559467642, 0.00634254215412108, 0.00634295771722161, 0.00634345704000747, 0.00634227846181023, 0.00634349425964584, 0.0063422909214348, 0.00634416850845354, 0.00634263548510436, 0.00634190488935809, 0.00634263548510435, 0.00634416850845354, 0.0063422909214348, 0.00634349425964584, 0.00634227846181023, 0.00634345704000747, 0.00634295771722161, 0.00634254215412108, 0.00634308559467641, 0.00634325011990797, 0.00634284663867836, 0.00634266989388862, 0.00634293748857235, 0.00634317651215416, 0.00634306769821609, 0.00634281342209934, 0.0063427564828226, 0.00634293608799972, 0.00634310564342989, 0.00634307019764208, 0.00634289587907666, 0.0063427935735552, 0.00634286755874885, 0.00634301917528971, 0.00634307848929052, 0.00634299110088089, 0.00634286116553426, 0.00634282735337814, 0.00634291791279425, 0.00634303180554609
flux1:, 0.682104700854704, 0.00603607969990926, 0.00603596885190894, 0.00603587913549582, 0.00603591031728432, 0.0060360361040005, 0.00603612199477548, 0.00603606630059891, 0.00603592063631553, 0.00603584837682738, 0.00603594475135345, 0.00603611075498718, 0.00603614563717775, 0.00603598632934625, 0.00603581702523788, 0.00603586997838556, 0.006036107542287, 0.00603620788646864, 0.00603598380639782, 0.00603573714492196, 0.00603590757691385, 0.00603628260973471, 0.00603611732002487, 0.0060356056228185, 0.0060360113477265, 0.00603648486636727, 0.0060353613427766, 0.0060365151722219, 0.00603536333011084, 0.00603715508081575, 0.00603570177865679, 0.00603500893448796, 0.00603570177865679, 0.00603715508081575, 0.00603536333011084, 0.0060365151722219, 0.00603536134277659, 0.00603648486636727, 0.0060360113477265, 0.00603560562281851, 0.00603611732002487, 0.00603628260973472, 0.00603590757691385, 0.00603573714492196, 0.00603598380639782, 0.00603620788646864, 0.006036107542287, 0.00603586997838556, 0.00603581702523788, 0.00603598632934625, 0.00603614563717775, 0.00603611075498718, 0.00603594475135345, 0.00603584837682738, 0.00603592063631553, 0.00603606630059891, 0.00603612199477548, 0.0060360361040005, 0.00603591031728432, 0.00603587913549582, 0.00603596885190894, 0.00603607969990925
flux1:, 0.682367149758457, 0.00573890924163623, 0.00573880159806501, 0.00573871296637392, 0.00573874159172434, 0.00573886312586517, 0.00573894739799025, 0.00573889527628633, 0.00573875554888196, 0.00573868501635434, 0.00573877556200507, 0.00573893345393605, 0.00573896784093035, 0.00573881848815899, 0.00573865905269727, 0.0057387080433593, 0.0057389295637182, 0.0057390219909539, 0.00573881237143188, 0.00573858554033192, 0.00573874957271359, 0.00573909747751789, 0.00573893202320725, 0.00573845081250982, 0.0057388464111312, 0.00573929509243428, 0.00573822495971456, 0.00573931887166631, 0.00573821728762578, 0.00573992566355289, 0.00573854928835239, 0.0057378928888371, 0.00573854928835239, 0.00573992566355289, 0.00573821728762578, 0.00573931887166631, 0.00573822495971456, 0.00573929509243428, 0.0057388464111312, 0.00573845081250982, 0.00573893202320724, 0.00573909747751789, 0.00573874957271359, 0.00573858554033192, 0.00573881237143188, 0.0057390219909539, 0.0057389295637182, 0.0057387080433593, 0.00573865905269727, 0.00573881848815899, 0.00573896784093035, 0.00573893345393605, 0.00573877556200507, 0.00573868501635435, 0.00573875554888196, 0.00573889527628633, 0.00573894739799025, 0.00573886312586517, 0.00573874159172434, 0.00573871296637391, 0.00573880159806501, 0.00573890924163623
flux1:, 0.68262959866221, 0.0054515507122813, 0.00545144640701841, 0.00545135916819721, 0.00545138540450259, 0.00545150260203962, 0.00545158505324222, 0.0054515363563696, 0.00545140254067811, 0.00545133383403206, 0.0054514187563498, 0.00545156873409265, 0.00545160258005482, 0.00545146279014791, 0.00545131281848571, 0.00545135799740931, 0.00545156422723172, 0.00545164923716816, 0.00545145346910608, 0.00545124531154984, 0.00545140292513042, 0.00545172511910807, 0.0054515601295011, 0.00545110811303488, 0.00545149322531058, 0.00545191795866827, 0.00545089959070992, 0.00545193575872456, 0.00545088322483269, 0.0054525106599904, 0.00545120830748935, 0.00545058698843964, 0.00545120830748935, 0.0054525106599904, 0.00545088322483269, 0.00545193575872456, 0.00545089959070992, 0.00545191795866827, 0.00545149322531058, 0.00545110811303488, 0.00545156012950109, 0.00545172511910807, 0.00545140292513042, 0.00545124531154984, 0.00545145346910608, 0.00545164923716816, 0.00545156422723172, 0.00545135799740931, 0.00545131281848571, 0.00545146279014791, 0.00545160258005483, 0.00545156873409265, 0.00545141875634979, 0.00545133383403206, 0.0054514025406781, 0.00545153635636959, 0.00545158505324222, 0.00545150260203961, 0.00545138540450259, 0.0054513591681972, 0.00545144640701842, 0.00545155071228129
flux1:, 0.682892047565963, 0.00517400755291065, 0.00517390670869631, 0.00517382122524086, 0.00517384530721424, 0.00517395809142792, 0.00517403845252466, 0.00517399295879444, 0.00517386503021247, 0.0051737983293677, 0.00517387791117137, 0.00517402015874873, 0.00517405332272472, 0.00517392262961298, 0.00517378174920357, 0.00517382337251013, 0.00517401512422828, 0.00517409316243844, 0.00517391053493903, 0.00517371986290091, 0.00517387110211253, 0.00517416907347226, 0.0051740051892728, 0.00517358104755683, 0.00517395526329993, 0.00517435687538489, 0.00517338868108508, 0.00517436937171822, 0.00517336470044259, 0.00517491360364109, 0.00517368229059958, 0.00517309464631817, 0.00517368229059958, 0.00517491360364108, 0.00517336470044259, 0.00517436937171821, 0.00517338868108508, 0.00517435687538489, 0.00517395526329993, 0.00517358104755683, 0.0051740051892728, 0.00517416907347226, 0.00517387110211253, 0.00517371986290091, 0.00517391053493903, 0.00517409316243844, 0.00517401512422828, 0.00517382337251013, 0.00517378174920357, 0.00517392262961298, 0.00517405332272472, 0.00517402015874873, 0.00517387791117137, 0.0051737983293677, 0.00517386503021247, 0.00517399295879444, 0.00517403845252466, 0.00517395809142792, 0.00517384530721424, 0.00517382122524086, 0.00517390670869631, 0.00517400755291065
flux1:, 0.683154496469717, 0.00490625769927053, 0.00490616043845016, 0.00490607711248191, 0.00490609931725282, 0.00490620760975878, 0.00490628556119529, 0.00490624299972844, 0.00490612094123765, 0.00490605648868048, 0.00490613106540411, 0.00490626574856027, 0.00490629801493624, 0.00490617590290797, 0.00490604377560611, 0.00490608218214601, 0.00490626030428877, 0.00490633176355453, 0.00490616148869398, 0.00490598710423016, 0.00490613207150005, 0.0049064073536762, 0.0049062452101925, 0.00490584760568256, 0.00490621048637608, 0.00490658975517728, 0.00490567017491261, 0.00490659771842759, 0.00490563973328705, 0.00490711249102986, 0.00490594918570884, 0.00490539378441048, 0.00490594918570884, 0.00490711249102987, 0.00490563973328705, 0.00490659771842758, 0.0049056701749126, 0.00490658975517728, 0.00490621048637608, 0.00490584760568256, 0.0049062452101925, 0.0049064073536762, 0.00490613207150005, 0.00490598710423017, 0.00490616148869398, 0.00490633176355452, 0.00490626030428877, 0.004906082182146, 0.00490604377560611, 0.00490617590290797, 0.00490629801493624, 0.00490626574856027, 0.0049061310654041, 0.00490605648868048, 0.00490612094123765, 0.00490624299972844, 0.00490628556119529, 0.00490620760975878, 0.00490609931725282, 0.00490607711248191, 0.00490616043845016, 0.00490625769927053
flux1:, 0.68341694537347, 0.00464825495858308, 0.0046481614099162, 0.00464808066674583, 0.00464810129108725, 0.00464820500644571, 0.0046482801961311, 0.00464824026953451, 0.00464812407550616, 0.00464806215696011, 0.0046481320941843, 0.00464825935842645, 0.00464829045789424, 0.00464817638364837, 0.00464805270539589, 0.00464808829398513, 0.00464825364997605, 0.00464831887351698, 0.00464816011083162, 0.00464800082534544, 0.00464813967411337, 0.0046483938206747, 0.00464823403267446, 0.00464786161952634, 0.00464821271940681, 0.00464857038721506, 0.00464769788869348, 0.00464857465082065, 0.00464766217776979, 0.00464906115741152, 0.00464796280882099, 0.00464743820738248, 0.00464796280882099, 0.00464906115741152, 0.00464766217776978, 0.00464857465082065, 0.00464769788869348, 0.00464857038721506, 0.00464821271940681, 0.00464786161952634, 0.00464823403267445, 0.0046483938206747, 0.00464813967411337, 0.00464800082534544, 0.00464816011083162, 0.00464831887351698, 0.00464825364997605, 0.00464808829398513, 0.00464805270539589, 0.00464817638364837, 0.00464829045789424, 0.00464825935842645, 0.0046481320941843, 0.00464806215696011, 0.00464812407550616, 0.00464824026953451, 0.0046482801961311, 0.00464820500644571, 0.00464810129108725, 0.00464808066674583, 0.0046481614099162, 0.00464825495858308
flux1:, 0.683679394277223, 0.00439993041867231, 0.00439984072040326, 0.00439976299132195, 0.00439978233170858, 0.0043998813753821, 0.00439995343692788, 0.00439991584117203, 0.00439980551821865, 0.00439974644325604, 0.00439981211697406, 0.00439993208815482, 0.00439996171839692, 0.00439985513044406, 0.00439973962884355, 0.00439977283612123, 0.00439992628561728, 0.00439998557195277, 0.00439983745194012, 0.00439969210307991, 0.00439982502977638, 0.00440005959067628, 0.00439990273920803, 0.00439955417336568, 0.00439989305919726, 0.00440022984423179, 0.00439940291800845, 0.00440023127335154, 0.00439936313316576, 0.00440069068606333, 0.00439965425139632, 0.00439915900914468, 0.00439965425139632, 0.00440069068606333, 0.00439936313316576, 0.00440023127335154, 0.00439940291800845, 0.00440022984423179, 0.00439989305919726, 0.00439955417336567, 0.00439990273920803, 0.00440005959067628, 0.00439982502977638, 0.00439969210307991, 0.00439983745194013, 0.00439998557195278, 0.00439992628561729, 0.00439977283612123, 0.00439973962884354, 0.00439985513044406, 0.00439996171839692, 0.00439993208815482, 0.00439981211697406, 0.00439974644325604, 0.00439980551821865, 0.00439991584117203, 0.00439995343692788, 0.0043998813753821, 0.00439978233170858, 0.00439976299132195, 0.00439984072040326, 0.00439993041867231
flux1:, 0.683941843180977, 0.00416119388045369, 0.00416110818002651, 0.00416103388523028, 0.00416105222122487, 0.0041611464904966, 0.00416121506102148, 0.00416117950209046, 0.00416107506735285, 0.00416101915072274, 0.00416108093071101, 0.00416119371776971, 0.00416122156314888, 0.00416112191824288, 0.00416101434839262, 0.00416104562795794, 0.00416118801100358, 0.00416124162008848, 0.00416110326612041, 0.00416097073207209, 0.00416109796739598, 0.00416131446711254, 0.00416116108850742, 0.00416083503781459, 0.00416116130685132, 0.004161477913303, 0.00416069506823102, 0.00416147737582006, 0.00416065237769453, 0.00416191084210962, 0.00416093331187846, 0.00416046600317816, 0.00416093331187846, 0.00416191084210962, 0.00416065237769452, 0.00416147737582006, 0.00416069506823102, 0.004161477913303, 0.00416116130685132, 0.00416083503781458, 0.00416116108850742, 0.00416131446711254, 0.00416109796739598, 0.00416097073207209, 0.00416110326612041, 0.00416124162008848, 0.00416118801100358, 0.00416104562795794, 0.00416101434839262, 0.00416112191824288, 0.00416122156314888, 0.00416119371776971, 0.00416108093071101, 0.00416101915072274, 0.00416107506735285, 0.00416117950209046, 0.00416121506102148, 0.0041611464904966, 0.00416105222122487, 0.00416103388523028, 0.00416110818002651, 0.00416119388045369
flux1:, 0.68420429208473, 0.00393193530518693, 0.00393185375612889, 0.00393178328860326, 0.00393180086986146, 0.00393189025721043, 0.00393195499395834, 0.0039319212010321, 0.00393182267837982, 0.00393177022273543, 0.00393182845922926, 0.00393193415864154, 0.00393195990827775, 0.0039318666847102, 0.00393176682372056, 0.00393179662710747, 0.00393192875124551, 0.00393197691149378, 0.00393184745964005, 0.00393172667069327, 0.00393184847053556, 0.00393204838854678, 0.00393189896571668, 0.00393159411976076, 0.00393190741549467, 0.00393220454184327, 0.0039314643007089, 0.00393220288209643, 0.00393141981860438, 0.0039326115221507, 0.00393168994264609, 0.00393124916810092, 0.00393168994264609, 0.0039326115221507, 0.00393141981860438, 0.00393220288209643, 0.0039314643007089, 0.00393220454184327, 0.00393190741549467, 0.00393159411976076, 0.00393189896571668, 0.00393204838854678, 0.00393184847053556, 0.00393172667069326, 0.00393184745964006, 0.00393197691149378, 0.00393192875124551, 0.00393179662710747, 0.00393176682372056, 0.0039318666847102, 0.00393195990827775, 0.00393193415864154, 0.00393182845922926, 0.00393177022273543, 0.00393182267837982, 0.00393192120103209, 0.00393195499395834, 0.00393189025721043, 0.00393180086986146, 0.00393178328860326, 0.00393185375612889, 0.00393193530518694
flux1:, 0.684466740988483, 0.0037120262682989, 0.00371194902489705, 0.00371188273597523, 0.00371189977296094, 0.00371198417131334, 0.00371204476644783, 0.00371201250155288, 0.00371191991623537, 0.00371187119682876, 0.0037119262105447, 0.0037120249119919, 0.00371204827572229, 0.00371196098345403, 0.00371186862408753, 0.00371189738402252, 0.00371202001437975, 0.00371206293018325, 0.00371194154655577, 0.00371183149392887, 0.00371194813028157, 0.00371213288421262, 0.00371198784026879, 0.00371170291968502, 0.00371200294508354, 0.00371228129062402, 0.00371158218618642, 0.00371227930637658, 0.00371153694987056, 0.00371266421133826, 0.00371179570413783, 0.00371138010027691, 0.00371179570413783, 0.00371266421133827, 0.00371153694987056, 0.00371227930637658, 0.00371158218618642, 0.00371228129062402, 0.00371200294508354, 0.00371170291968502, 0.00371198784026879, 0.00371213288421263, 0.00371194813028157, 0.00371183149392887, 0.00371194154655577, 0.00371206293018325, 0.00371202001437975, 0.00371189738402252, 0.00371186862408753, 0.00371196098345403, 0.00371204827572229, 0.0037120249119919, 0.0037119262105447, 0.00371187119682876, 0.00371191991623537, 0.00371201250155288, 0.00371204476644783, 0.00371198417131333, 0.00371189977296094, 0.00371188273597523, 0.00371194902489705, 0.0037120262682989
flux1:, 0.684729189892236, 0.0035013214120164, 0.00350124862246654, 0.00350118680963438, 0.00350120346795548, 0.00350128277719365, 0.00350133897026588, 0.00350130803449481, 0.00350122140680132, 0.00350117665858398, 0.00350122873398735, 0.00350132052674598, 0.00350134124858938, 0.00350125943631859, 0.00350117438019404, 0.00350120249646334, 0.003501316348718, 0.00350135420807922, 0.0035012401034219, 0.00350113984542746, 0.00350125159759514, 0.00350142252926307, 0.00350128222339826, 0.00350101598839308, 0.00350130251643425, 0.0035015627860174, 0.00350090335763819, 0.00350156120903319, 0.0035008583095115, 0.00350192343994434, 0.00350110521830104, 0.00350071346567302, 0.00350110521830104, 0.00350192343994434, 0.0035008583095115, 0.00350156120903319, 0.00350090335763819, 0.0035015627860174, 0.00350130251643425, 0.00350101598839308, 0.00350128222339826, 0.00350142252926307, 0.00350125159759514, 0.00350113984542746, 0.0035012401034219, 0.00350135420807922, 0.003501316348718, 0.00350120249646334, 0.00350117438019404, 0.00350125943631859, 0.00350134124858938, 0.00350132052674598, 0.00350122873398735, 0.00350117665858398, 0.00350122140680132, 0.00350130803449481, 0.00350133897026588, 0.00350128277719365, 0.00350120346795548, 0.00350118680963438, 0.00350124862246654, 0.0035013214120164
flux1:, 0.68499163879599, 0.00329965988950202, 0.00329959168821983, 0.00329953458558453, 0.00329955098370164, 0.00329962511781061, 0.00329967670554609, 0.00329964694208307, 0.0032995662805642, 0.00329952568799358, 0.00329957506958741, 0.00329966004915442, 0.00329967791803039, 0.00329960117740427, 0.00329952322818429, 0.00329955105631405, 0.00329965679235907, 0.00329968977428466, 0.00329958221564885, 0.00329949088136261, 0.00329959802776078, 0.00329975639223418, 0.00329962111773996, 0.00329937237562915, 0.00329964525704561, 0.00329988816410046, 0.00329926695510915, 0.00329988764455591, 0.00329922292896347, 0.0033002282319055, 0.00329945761394716, 0.00329908844359658, 0.00329945761394716, 0.0033002282319055, 0.00329922292896347, 0.0032998876445559, 0.00329926695510915, 0.00329988816410046, 0.00329964525704561, 0.00329937237562915, 0.00329962111773996, 0.00329975639223418, 0.00329959802776078, 0.00329949088136261, 0.00329958221564885, 0.00329968977428466, 0.00329965679235907, 0.00329955105631405, 0.00329952322818429, 0.00329960117740427, 0.00329967791803039, 0.00329966004915442, 0.00329957506958741, 0.00329952568799358, 0.0032995662805642, 0.00329964694208307, 0.00329967670554609, 0.00329962511781061, 0.00329955098370164, 0.00329953458558453, 0.00329959168821983, 0.00329965988950202
flux1:, 0.685254087699743, 0.00310686679366161, 0.00310680329341878, 0.0031067510650946, 0.00310676727502744, 0.0031068361692909, 0.0031068830124903, 0.00310685430679367, 0.00310677960156053, 0.00310674329127397, 0.00310679018258731, 0.00310686845709454, 0.00310688331467571, 0.00310681128193812, 0.00310674023887984, 0.00310676808171463, 0.00310686630775505, 0.00310689458909711, 0.00310679290855324, 0.00310670969921495, 0.00310681250999765, 0.0031069594676847, 0.00310682945191844, 0.00310659706351913, 0.00310685623175787, 0.00310708249971543, 0.00310649805561509, 0.00310708359454038, 0.00310645576742602, 0.00310740353829712, 0.00310667795706041, 0.00310633015540718, 0.00310667795706041, 0.00310740353829712, 0.00310645576742602, 0.00310708359454037, 0.00310649805561509, 0.00310708249971543, 0.00310685623175787, 0.00310659706351913, 0.00310682945191844, 0.0031069594676847, 0.00310681250999765, 0.00310670969921494, 0.00310679290855324, 0.00310689458909711, 0.00310686630775505, 0.00310676808171463, 0.00310674023887984, 0.00310681128193812, 0.00310688331467571, 0.00310686845709454, 0.00310679018258731, 0.00310674329127397, 0.00310677960156053, 0.00310685430679367, 0.0031068830124903, 0.0031068361692909, 0.00310676727502745, 0.0031067510650946, 0.00310680329341878, 0.0031068667936616
flux1:, 0.685516536603496, 0.00292275456427498, 0.00292269584876087, 0.00292264858526467, 0.0029226646358244, 0.00292272825354275, 0.00292277028103837, 0.00292274255861347, 0.0029226737751735, 0.00292264181155772, 0.00292268637643869, 0.00292275807246546, 0.00292276981816292, 0.00292270217359432, 0.00292263782578871, 0.00292266592794258, 0.00292275719470977, 0.0029227809561941, 0.00292268455663137, 0.00292260874505591, 0.00292270747576501, 0.00292284408745012, 0.00292271949352177, 0.00292250237828336, 0.00292274785177477, 0.00292295821405424, 0.00292240908163046, 0.00292296137916719, 0.00292236912458013, 0.00292326164917855, 0.00292257865958438, 0.00292225107176886, 0.00292257865958438, 0.00292326164917855, 0.00292236912458013, 0.00292296137916719, 0.00292240908163046, 0.00292295821405424, 0.00292274785177477, 0.00292250237828336, 0.00292271949352176, 0.00292284408745012, 0.00292270747576501, 0.00292260874505591, 0.00292268455663137, 0.0029227809561941, 0.00292275719470977, 0.00292266592794258, 0.00292263782578871, 0.00292270217359432, 0.00292276981816293, 0.00292275807246546, 0.00292268637643869, 0.00292264181155772, 0.0029226737751735, 0.00292274255861347, 0.00292277028103837, 0.00292272825354275, 0.0029226646358244, 0.00292264858526467, 0.00292269584876087, 0.00292275456427498
flux1:, 0.685778985507249, 0.00274712436759759, 0.00274707048491917, 0.00274702820251713, 0.00274704408453209, 0.00274710242281612, 0.00274713963256167, 0.00274711285481101, 0.00274704992882275, 0.0027470223123849, 0.0027470646781579, 0.00274712994562047, 0.00274713853881195, 0.00274707500435791, 0.00274701712592006, 0.00274704567097494, 0.002747130475704, 0.0027471499069421, 0.00274705826509923, 0.00274698919340878, 0.00274708407978466, 0.00274721130445057, 0.00274709223436896, 0.00274688937417591, 0.00274712125608129, 0.00274731645483073, 0.00274680118218536, 0.0027473220411194, 0.00274676402559687, 0.00274760357776329, 0.00274696086071225, 0.00274665239250328, 0.00274696086071225, 0.00274760357776329, 0.00274676402559687, 0.0027473220411194, 0.00274680118218536, 0.00274731645483073, 0.00274712125608129, 0.00274688937417591, 0.00274709223436896, 0.00274721130445057, 0.00274708407978466, 0.00274698919340878, 0.00274705826509924, 0.0027471499069421, 0.002747130475704, 0.00274704567097494, 0.00274701712592006, 0.00274707500435791, 0.00274713853881195, 0.00274712994562047, 0.0027470646781579, 0.0027470223123849, 0.00274704992882275, 0.002747112854811, 0.00274713963256167, 0.00274710242281612, 0.00274704408453209, 0.00274702820251713, 0.00274707048491917, 0.00274712436759759
flux1:, 0.686041434411003, 0.00257976744307532, 0.00257971840060075, 0.00257968104341403, 0.00257969671638778, 0.00257974981067932, 0.00257978226816967, 0.00257975642683098, 0.00257969926007309, 0.00257967592841298, 0.0025797161904378, 0.00257977520631304, 0.00257978066601883, 0.00257972100152267, 0.00257966934792489, 0.00257969845816534, 0.00257977724796453, 0.00257979255130849, 0.00257970521825503, 0.0025796422942602, 0.00257973354829893, 0.00257985224350198, 0.00257973874250277, 0.00257954918412893, 0.00257976765979853, 0.00257994844360221, 0.00257946558109503, 0.00257995669639985, 0.00257943157287551, 0.00258022041138454, 0.00257961577521074, 0.00257932539360368, 0.00257961577521074, 0.00258022041138454, 0.00257943157287551, 0.00257995669639985, 0.00257946558109503, 0.00257994844360221, 0.00257976765979854, 0.00257954918412894, 0.00257973874250277, 0.00257985224350197, 0.00257973354829893, 0.0025796422942602, 0.00257970521825503, 0.00257979255130849, 0.00257977724796452, 0.00257969845816534, 0.00257966934792488, 0.00257972100152267, 0.00257978066601883, 0.00257977520631304, 0.00257971619043779, 0.00257967592841298, 0.00257969926007309, 0.00257975642683098, 0.00257978226816967, 0.00257974981067932, 0.00257969671638779, 0.00257968104341403, 0.00257971840060075, 0.00257976744307532
flux1:, 0.686303883314756, 0.00242046641231847, 0.0024204221731511, 0.00242038961771682, 0.00242040501735963, 0.00242045294443606, 0.00242048077875258, 0.00242045588943272, 0.00242040434718833, 0.00242038517828362, 0.00242042340545734, 0.00242047637618044, 0.00242047877846936, 0.00242042277692266, 0.00242037708258971, 0.00242040682099496, 0.0024204799972353, 0.00242049139039759, 0.00242040798974643, 0.00242035068230716, 0.00242043848959504, 0.00242054941410638, 0.00242044147587858, 0.0024202643321176, 0.00242046966454023, 0.00242063678531493, 0.00242018488736155, 0.00242064784704058, 0.00242015425948893, 0.00242089462426083, 0.00242032600382864, 0.00242005273648142, 0.00242032600382864, 0.00242089462426083, 0.00242015425948893, 0.00242064784704057, 0.00242018488736155, 0.00242063678531493, 0.00242046966454023, 0.0024202643321176, 0.00242044147587857, 0.00242054941410638, 0.00242043848959504, 0.00242035068230716, 0.00242040798974643, 0.00242049139039759, 0.0024204799972353, 0.00242040682099496, 0.00242037708258971, 0.00242042277692266, 0.00242047877846936, 0.00242047637618044, 0.00242042340545734, 0.00242038517828362, 0.00242040434718833, 0.00242045588943272, 0.00242048077875258, 0.00242045294443606, 0.00242040501735963, 0.00242038961771682, 0.0024204221731511, 0.00242046641231847
flux1:, 0.686566332218509, 0.0022689965459768, 0.00226895702722481, 0.0022689290891224, 0.00226894413522821, 0.00226898701455531, 0.00226901041240765, 0.00226898650769351, 0.00226894041765609, 0.00226892523510638, 0.00226896147587129, 0.00226900863833, 0.00226900811179576, 0.0022689555940018, 0.0022689155712168, 0.00226894594537889, 0.00226901386874748, 0.00226902158616771, 0.00226894181034506, 0.00226888964403094, 0.00226897416233743, 0.00226907798072316, 0.00226897555325678, 0.00226881000279316, 0.00226900252635355, 0.0022691567356568, 0.00226873436330124, 0.00226917065122293, 0.00226870723984897, 0.00226940134759519, 0.00226886680135646, 0.00226860973502789, 0.00226886680135646, 0.00226940134759519, 0.00226870723984897, 0.00226917065122293, 0.00226873436330124, 0.0022691567356568, 0.00226900252635355, 0.00226881000279316, 0.00226897555325678, 0.00226907798072316, 0.00226897416233743, 0.00226888964403094, 0.00226894181034506, 0.00226902158616771, 0.00226901386874748, 0.00226894594537889, 0.0022689155712168, 0.0022689555940018, 0.00226900811179576, 0.00226900863833, 0.00226896147587129, 0.00226892523510639, 0.00226894041765609, 0.00226898650769351, 0.00226901041240765, 0.00226898701455531, 0.00226894413522821, 0.00226892908912239, 0.00226895702722481, 0.0022689965459768
flux1:, 0.686828781122262, 0.00212512698465584, 0.00212509205754419, 0.00212506849963924, 0.00212508310383212, 0.00212512109723379, 0.00212514029541985, 0.00212511741800102, 0.00212507657071781, 0.00212506515054867, 0.00212509943900951, 0.00212514106013536, 0.00212513777982237, 0.00212508858883375, 0.00212505392793637, 0.00212508489554044, 0.00212514789142771, 0.00212515218442479, 0.00212507578935242, 0.00212502833870124, 0.00212510969776515, 0.00212520698655335, 0.00212510997834636, 0.00212495526446693, 0.00212513537734827, 0.00212527742231434, 0.00212488314646964, 0.00212529414685961, 0.00212485955364354, 0.00212550959307499, 0.00212500729842418, 0.00212476557658663, 0.00212500729842418, 0.00212550959307499, 0.00212485955364354, 0.00212529414685961, 0.00212488314646964, 0.00212527742231434, 0.00212513537734827, 0.00212495526446693, 0.00212510997834636, 0.00212520698655335, 0.00212510969776515, 0.00212502833870124, 0.00212507578935242, 0.00212515218442479, 0.00212514789142771, 0.00212508489554044, 0.00212505392793637, 0.00212508858883375, 0.00212513777982237, 0.00212514106013536, 0.00212509943900951, 0.00212506515054867, 0.00212507657071781, 0.00212511741800102, 0.00212514029541985, 0.00212512109723379, 0.00212508310383212, 0.00212506849963924, 0.00212509205754419, 0.00212512698465583
flux1:, 0.687091230026016, 0.00198862191050095, 0.00198859140226385, 0.00198857194409063, 0.00198858601703537, 0.00198861932674362, 0.00198863460347604, 0.00198861279965253, 0.0019885769504386, 0.00198856902904444, 0.00198860139085141, 0.00198863776587885, 0.00198863194605549, 0.00198858594170205, 0.00198855631250131, 0.00198858778798767, 0.00198864615191681, 0.00198864728771346, 0.0019885740862715, 0.00198853096991462, 0.00198860927231963, 0.00198870052739195, 0.00198860881377695, 0.00198846424205173, 0.00198863239762849, 0.00198876301673372, 0.00198839542196543, 0.00198878242521147, 0.00198837529962554, 0.00198898342636214, 0.0019885116736345, 0.00198828449343575, 0.0019885116736345, 0.00198898342636214, 0.00198837529962554, 0.00198878242521147, 0.00198839542196543, 0.00198876301673372, 0.00198863239762849, 0.00198846424205173, 0.00198860881377695, 0.00198870052739195, 0.00198860927231963, 0.00198853096991462, 0.0019885740862715, 0.00198864728771346, 0.00198864615191681, 0.00198858778798767, 0.00198855631250131, 0.00198858594170205, 0.00198863194605549, 0.00198863776587885, 0.00198860139085141, 0.00198856902904444, 0.0019885769504386, 0.00198861279965253, 0.00198863460347604, 0.00198861932674362, 0.00198858601703537, 0.00198857194409063, 0.00198859140226386, 0.00198862191050095
flux1:, 0.687353678929769, 0.00185924166656136, 0.00185921536395937, 0.00185919969175878, 0.00185921314951211, 0.00185924201474289, 0.00185925368029298, 0.00185923299416957, 0.00185920186635517, 0.00185919714915775, 0.00185922760687346, 0.00185925905639827, 0.00185925094257632, 0.0018592079963467, 0.00185918305062038, 0.0018592149126484, 0.00185926891549935, 0.00185926717524694, 0.00185919702988412, 0.0018591579047706, 0.00185923322777463, 0.00185931887262273, 0.00185923230200278, 0.00185909723708593, 0.00185925393464834, 0.00185937385348748, 0.00185903154220214, 0.00185939575163118, 0.00185901475635834, 0.00185958308768189, 0.00185914027313612, 0.00185892688188217, 0.00185914027313612, 0.0018595830876819, 0.00185901475635834, 0.00185939575163118, 0.00185903154220214, 0.00185937385348748, 0.00185925393464834, 0.00185909723708593, 0.00185923230200278, 0.00185931887262273, 0.00185923322777463, 0.0018591579047706, 0.00185919702988412, 0.00185926717524694, 0.00185926891549935, 0.0018592149126484, 0.00185918305062038, 0.0018592079963467, 0.00185925094257632, 0.00185925905639827, 0.00185922760687346, 0.00185919714915775, 0.00185920186635517, 0.00185923299416957, 0.00185925368029298, 0.00185924201474289, 0.00185921314951211, 0.00185919969175877, 0.00185921536395937, 0.00185924166656136
flux1:, 0.687616127833522, 0.00173674382151596, 0.00173672147574574, 0.00173670925269509, 0.00173672202196235, 0.00173674671422855, 0.00173675510132137, 0.00173673556991278, 0.00173670885922959, 0.00173670702964525, 0.00173673560738125, 0.00173676247339725, 0.00173675233398108, 0.00173671232446352, 0.00173669169937663, 0.00173672379872489, 0.00173677369155407, 0.00173676936751748, 0.0017367021823613, 0.00173666673827253, 0.00173673913643171, 0.00173681953093337, 0.00173673793074894, 0.0017366117924657, 0.00173675756760207, 0.00173686749483385, 0.00173654909172782, 0.00173689163102751, 0.0017365354475281, 0.00173706605711943, 0.00173665067523266, 0.00173645036655477, 0.00173665067523266, 0.00173706605711943, 0.0017365354475281, 0.00173689163102751, 0.00173654909172781, 0.00173686749483385, 0.00173675756760207, 0.0017366117924657, 0.00173673793074894, 0.00173681953093337, 0.00173673913643171, 0.00173666673827253, 0.0017367021823613, 0.00173676936751748, 0.00173677369155407, 0.00173672379872489, 0.00173669169937663, 0.00173671232446352, 0.00173675233398108, 0.00173676247339725, 0.00173673560738125, 0.00173670702964524, 0.00173670885922959, 0.00173673556991278, 0.00173675510132137, 0.00173674671422855, 0.00173672202196235, 0.00173670925269509, 0.00173672147574574, 0.00173674382151596
flux1:, 0.687878576737275, 0.00162088417780599, 0.00162086551051548, 0.0016208563867258, 0.00162086840887658, 0.00162088922629859, 0.00162089468065663, 0.00162087633004953, 0.0016208537099197, 0.00162085443826084, 0.00162088116543725, 0.00162090380656565, 0.00162089192448532, 0.0016208547335144, 0.00162083805576063, 0.00162087022332515, 0.00162091624163234, 0.00162090963371623, 0.00162084534651056, 0.00162081330101444, 0.00162088280942734, 0.00162095825882153, 0.00162088144110535, 0.00162076369999885, 0.00162089911493827, 0.00162099973853179, 0.00162070389515474, 0.0016210258161344, 0.00162069314992728, 0.0016211880627224, 0.00162079869810326, 0.00162061080796102, 0.00162079869810326, 0.0016211880627224, 0.00162069314992728, 0.0016210258161344, 0.00162070389515474, 0.00162099973853179, 0.00162089911493827, 0.00162076369999885, 0.00162088144110535, 0.00162095825882153, 0.00162088280942734, 0.00162081330101444, 0.00162084534651056, 0.00162090963371623, 0.00162091624163234, 0.00162087022332515, 0.00162083805576063, 0.0016208547335144, 0.00162089192448532, 0.00162090380656565, 0.00162088116543725, 0.00162085443826084, 0.0016208537099197, 0.00162087633004953, 0.00162089468065663, 0.00162088922629859, 0.00162086840887658, 0.0016208563867258, 0.00162086551051548, 0.00162088417780599
flux1:, 0.688141025641029, 0.00151141772166436, 0.00151140243175119, 0.00151139605366345, 0.00151140728744549, 0.00151142454834938, 0.00151142741973316, 0.00151141026237555, 0.00151139138984179, 0.00151139434182264, 0.00151141925597052, 0.00151143804211729, 0.00151142470675931, 0.00151139021635817, 0.00151137710681178, 0.00151140916140047, 0.0015114515287441, 0.00151144294055402, 0.0015113815147172, 0.001511352608669, 0.00151141924665963, 0.00151149001043223, 0.00151141777684407, 0.00151130794935732, 0.00151143358354387, 0.00151152556742967, 0.00151125096672164, 0.00151155325713652, 0.00151124284268296, 0.00151170402997297, 0.00151133934916981, 0.00151116325182614, 0.00151133934916981, 0.00151170402997297, 0.00151124284268296, 0.00151155325713652, 0.00151125096672164, 0.00151152556742967, 0.00151143358354387, 0.00151130794935731, 0.00151141777684407, 0.00151149001043223, 0.00151141924665963, 0.001511352608669, 0.0015113815147172, 0.00151144294055402, 0.0015114515287441, 0.00151140916140046, 0.00151137710681178, 0.00151139021635818, 0.00151142470675931, 0.00151143804211729, 0.00151141925597052, 0.00151139434182264, 0.00151139138984179, 0.00151141026237555, 0.00151142741973316, 0.00151142454834938, 0.00151140728744549, 0.00151139605366345, 0.00151140243175119, 0.00151141772166436
flux1:, 0.688403474544782, 0.00140809951396528, 0.00140808728482249, 0.00140808330370129, 0.00140809372666885, 0.00140810776277499, 0.00140810839680837, 0.0014080924299283, 0.00140807695195285, 0.00140808179652319, 0.00140810494511031, 0.00140812025179532, 0.00140810575149658, 0.00140807384165048, 0.00140806392031011, 0.00140809567597606, 0.00140813460688434, 0.00140812434151935, 0.00140806575857548, 0.00140803975223183, 0.00140810352729062, 0.00140816982772064, 0.00140810197398875, 0.00140799961745193, 0.00140811605858534, 0.00140820003978728, 0.00140794540045689, 0.00140822899165403, 0.00140793959675583, 0.00140836897164158, 0.00140802771508924, 0.00140786281917606, 0.00140802771508924, 0.00140836897164159, 0.00140793959675583, 0.00140822899165403, 0.00140794540045689, 0.00140820003978728, 0.00140811605858534, 0.00140799961745193, 0.00140810197398875, 0.00140816982772064, 0.00140810352729062, 0.00140803975223183, 0.00140806575857548, 0.00140812434151935, 0.00140813460688434, 0.00140809567597606, 0.00140806392031011, 0.00140807384165048, 0.00140810575149658, 0.00140812025179532, 0.00140810494511031, 0.00140808179652319, 0.00140807695195285, 0.0014080924299283, 0.00140810839680837, 0.00140810776277499, 0.00140809372666885, 0.00140808330370129, 0.00140808728482249, 0.00140809951396528
flux1:, 0.688665923448535, 0.00131068552123171, 0.0013106760281103, 0.00131067410740725, 0.00131068371614707, 0.00131069486564747, 0.00131069359664975, 0.00131067880174527, 0.00131066636160914, 0.00131067277789952, 0.00131069421921351, 0.00131070642181114, 0.00131069103712786, 0.00131066158437747, 0.00131065447538824, 0.00131068574809303, 0.00131072145026087, 0.00131070980602815, 0.00131065405861932, 0.00131063072839491, 0.00131069164020427, 0.00131075367036301, 0.00131068999009086, 0.00131059469767415, 0.00131070253341149, 0.00131077911970861, 0.00131054320033283, 0.00131080897451468, 0.00131053940416128, 0.00131093881745824, 0.00131061979176931, 0.00131046553654319, 0.00131061979176931, 0.00131093881745824, 0.00131053940416129, 0.00131080897451468, 0.00131054320033283, 0.00131077911970861, 0.00131070253341149, 0.00131059469767415, 0.00131068999009086, 0.00131075367036301, 0.00131069164020427, 0.00131063072839491, 0.00131065405861932, 0.00131070980602815, 0.00131072145026087, 0.00131068574809303, 0.00131065447538824, 0.00131066158437747, 0.00131069103712786, 0.00131070642181114, 0.00131069421921351, 0.00131067277789952, 0.00131066636160914, 0.00131067880174527, 0.00131069359664975, 0.00131069486564747, 0.00131068371614707, 0.00131067410740725, 0.0013106760281103, 0.00131068552123171
flux1:, 0.688928372352288, 0.00121893338653206, 0.00121892630371176, 0.00121892612514668, 0.00121893493443822, 0.00121894353524208, 0.00121894068022047, 0.00121892702351382, 0.00121891726706473, 0.00121892495028792, 0.00121894475345521, 0.00121895422157166, 0.00121893821947932, 0.00121891109628226, 0.00121890643283594, 0.00121893704628499, 0.00121896972208258, 0.00121895698831184, 0.00121890407395213, 0.00121888320981601, 0.00121894125420057, 0.00121899918523991, 0.00121893947306634, 0.00121885086884331, 0.00121895067931468, 0.00121902044745732, 0.0012188020501995, 0.00121905084714095, 0.00121879994676294, 0.00121917118343351, 0.00121887325420127, 0.00121872910606881, 0.00121887325420127, 0.00121917118343351, 0.00121879994676294, 0.00121905084714094, 0.0012188020501995, 0.00121902044745732, 0.00121895067931468, 0.00121885086884331, 0.00121893947306635, 0.00121899918523991, 0.00121894125420058, 0.00121888320981601, 0.00121890407395213, 0.00121895698831184, 0.00121896972208258, 0.00121893704628499, 0.00121890643283595, 0.00121891109628226, 0.00121893821947932, 0.00121895422157165, 0.00121894475345521, 0.00121892495028792, 0.00121891726706473, 0.00121892702351382, 0.00121894068022047, 0.00121894353524208, 0.00121893493443822, 0.00121892612514668, 0.00121892630371176, 0.00121893338653206
flux1:, 0.689190821256042, 0.00113260314037289, 0.00113259814786844, 0.00113259941615117, 0.00113260745723704, 0.00113261384063321, 0.00113260969452186, 0.00113259712823417, 0.00113258970975803, 0.0011325983759728, 0.00113261662022633, 0.00113262371241483, 0.00113260734153992, 0.0011325824163169, 0.00113257984525115, 0.00113260963579401, 0.00113263948314279, 0.00113262593625884, 0.00113257585194389, 0.00113255725542486, 0.00113261242808486, 0.00113266641569542, 0.00113261046982133, 0.00113252820406981, 0.00113262055531892, 0.00113268404980071, 0.00113248202366139, 0.00113271464675602, 0.00113248130486358, 0.00113282608103563, 0.0011325481662766, 0.00113241361564928, 0.0011325481662766, 0.00113282608103563, 0.00113248130486358, 0.00113271464675602, 0.00113248202366139, 0.00113268404980071, 0.00113262055531892, 0.00113252820406981, 0.00113261046982133, 0.00113266641569542, 0.00113261242808486, 0.00113255725542486, 0.00113257585194389, 0.00113262593625884, 0.00113263948314279, 0.00113260963579401, 0.00113257984525115, 0.0011325824163169, 0.00113260734153992, 0.00113262371241483, 0.00113261662022633, 0.0011325983759728, 0.00113258970975803, 0.00113259712823417, 0.00113260969452186, 0.00113261384063321, 0.00113260745723704, 0.00113259941615117, 0.00113259814786844, 0.00113260314037289
flux1:, 0.689453270159795, 0.00105145785204454, 0.00105145464162083, 0.00105145708780495, 0.00105146440597261, 0.00105146889091744, 0.00105146372308647, 0.00105145218736467, 0.00105144677489067, 0.00105145616459126, 0.00105147293792367, 0.0010514779969089, 0.00105146148384041, 0.00105143862159926, 0.00105143780754371, 0.00105146662808074, 0.00105149384077477, 0.00105147974076265, 0.00105143247850351, 0.00105141596125216, 0.00105146826116045, 0.00105151845112316, 0.00105146607523889, 0.00105138982008492, 0.00105147525850496, 0.00105153299087302, 0.00105134623440803, 0.00105156345595817, 0.00105134660616231, 0.0010516665667734, 0.00105140763109895, 0.00105128218961841, 0.00105140763109895, 0.0010516665667734, 0.00105134660616231, 0.00105156345595817, 0.00105134623440803, 0.00105153299087302, 0.00105147525850496, 0.00105138982008492, 0.00105146607523889, 0.00105151845112316, 0.00105146826116045, 0.00105141596125216, 0.0010514324785035, 0.00105147974076265, 0.00105149384077477, 0.00105146662808074, 0.00105143780754371, 0.00105143862159926, 0.00105146148384041, 0.0010514779969089, 0.00105147293792368, 0.00105145616459126, 0.00105144677489067, 0.00105145218736467, 0.00105146372308647, 0.00105146889091744, 0.00105146440597261, 0.00105145708780495, 0.00105145464162083, 0.00105145785204454
flux1:, 0.689715719063548, 9.75264222203787e-4, 9.75262502526088e-4, 9.75265886047085e-4, 9.75272537733701e-4, 9.75275425926786e-4, 9.75269477928476e-4, 9.75258903243538e-4, 9.75255183133126e-4, 9.75265063679928e-4, 9.75280461033035e-4, 9.75283809580223e-4, 9.75267356260854e-4, 9.75246419677047e-4, 9.7524704862512e-4, 9.75274771506556e-4, 9.75299539073011e-4, 9.75285126443004e-4, 9.75240669750833e-4, 9.75226052589978e-4, 9.75275484957302e-4, 9.75322017751856e-4, 9.75273022415969e-4, 9.75202467904082e-4, 9.752815157008e-4, 9.75333964370492e-4, 9.75161427830636e-4, 9.75363993532521e-4, 9.7516261596424e-4, 9.75459333052289e-4, 9.75218382622824e-4, 9.75101580779361e-4, 9.75218382622825e-4, 9.75459333052289e-4, 9.7516261596424e-4, 9.75363993532521e-4, 9.75161427830636e-4, 9.75333964370492e-4, 9.75281515700802e-4, 9.75202467904083e-4, 9.75273022415969e-4, 9.75322017751857e-4, 9.75275484957302e-4, 9.75226052589977e-4, 9.75240669750833e-4, 9.75285126443004e-4, 9.75299539073012e-4, 9.75274771506556e-4, 9.75247048625121e-4, 9.75246419677047e-4, 9.75267356260855e-4, 9.75283809580222e-4, 9.75280461033035e-4, 9.75265063679928e-4, 9.75255183133127e-4, 9.75258903243538e-4, 9.75269477928476e-4, 9.75275425926785e-4, 9.752725377337e-4, 9.75265886047085e-4, 9.75262502526089e-4, 9.75264222203787e-4
flux1:, 0.689978167967302, 9.03793117777609e-4, 9.03792618578936e-4, 9.03796728079788e-4, 9.03802777710644e-4, 9.03804349571617e-4, 9.03797834043321e-4, 9.03788143877372e-4, 9.03785824590765e-4, 9.03795991542466e-4, 9.03810112687647e-4, 9.03812050214501e-4, 9.03795832369689e-4, 9.03776683195506e-4, 9.03778465413637e-4, 9.03804984356922e-4, 9.03827491557704e-4, 9.03812984888565e-4, 9.03771306199294e-4, 9.03758418583767e-4, 9.03804997322971e-4, 9.03848011792986e-4, 9.03802215324589e-4, 9.03737065974447e-4, 9.03810217654104e-4, 9.03857828181813e-4, 9.03698515049027e-4, 9.03887147657971e-4, 9.03700269814369e-4, 9.0397524145788e-4, 9.03751319739643e-4, 9.036427048906e-4, 9.03751319739642e-4, 9.0397524145788e-4, 9.03700269814369e-4, 9.03887147657971e-4, 9.03698515049027e-4, 9.03857828181813e-4, 9.03810217654104e-4, 9.03737065974447e-4, 9.0380221532459e-4, 9.03848011792987e-4, 9.03804997322971e-4, 9.03758418583767e-4, 9.03771306199294e-4, 9.03812984888565e-4, 9.03827491557703e-4, 9.03804984356922e-4, 9.03778465413636e-4, 9.03776683195506e-4, 9.03795832369689e-4, 9.03812050214501e-4, 9.03810112687646e-4, 9.03795991542466e-4, 9.03785824590765e-4, 9.03788143877372e-4, 9.03797834043321e-4, 9.03804349571617e-4, 9.03802777710644e-4, 9.03796728079788e-4, 9.03792618578936e-4, 9.03793117777609e-4
flux1:, 0.690240616871055, 8.36820050547137e-4, 8.36820525750692e-4, 8.36825178837381e-4, 8.36830695595424e-4, 8.36831207205535e-4, 8.36824307810937e-4, 8.36815421459279e-4, 8.36814236436765e-4, 8.36824513880425e-4, 8.36837461140709e-4, 8.36838261131665e-4, 8.36822427659532e-4, 8.36804928334741e-4, 8.36807600554414e-4, 8.36832831638842e-4, 8.3685325771799e-4, 8.36838851827423e-4, 8.36799910823115e-4, 8.367885906251e-4, 8.3683234027021e-4, 8.36871976376145e-4, 8.36829205330939e-4, 8.36769177217431e-4, 8.36836897066606e-4, 8.36880082825318e-4, 8.36733050738883e-4, 8.36908452928948e-4, 8.36735149987475e-4, 8.36989799881778e-4, 8.36781984197165e-4, 8.36681118977624e-4, 8.36781984197165e-4, 8.36989799881779e-4, 8.36735149987475e-4, 8.36908452928947e-4, 8.36733050738883e-4, 8.36880082825318e-4, 8.36836897066605e-4, 8.3676917721743e-4, 8.36829205330939e-4, 8.36871976376145e-4, 8.3683234027021e-4, 8.367885906251e-4, 8.36799910823116e-4, 8.36838851827424e-4, 8.36853257717989e-4, 8.36832831638842e-4, 8.36807600554414e-4, 8.36804928334741e-4, 8.36822427659532e-4, 8.36838261131665e-4, 8.36837461140709e-4, 8.36824513880425e-4, 8.36814236436765e-4, 8.36815421459279e-4, 8.36824307810937e-4, 8.36831207205535e-4, 8.36830695595425e-4, 8.36825178837381e-4, 8.36820525750692e-4, 8.36820050547137e-4
flux1:, 0.690503065774808, 7.74125601016416e-4, 7.74126830803716e-4, 7.74131872900419e-4, 7.74136927602999e-4, 7.74136608628045e-4, 7.74129480890928e-4, 7.74121316220859e-4, 7.74121025858247e-4, 7.7413126586146e-4, 7.74143141814551e-4, 7.74143050059855e-4, 7.74127723278179e-4, 7.7411173862216e-4, 7.74115065492731e-4, 7.74138947317259e-4, 7.7415746509555e-4, 7.74143329858715e-4, 7.74107072616037e-4, 7.74097166151251e-4, 7.74138123212298e-4, 7.74174523929802e-4, 7.74134613233022e-4, 7.7407943160536e-4, 7.74142152104148e-4, 7.74181295300439e-4, 7.74045656384837e-4, 7.74208512842901e-4, 7.74047907493618e-4, 7.74283585135251e-4, 7.74090983972009e-4, 7.73997445077949e-4, 7.74090983972009e-4, 7.7428358513525e-4, 7.74047907493618e-4, 7.74208512842901e-4, 7.74045656384837e-4, 7.74181295300439e-4, 7.74142152104148e-4, 7.7407943160536e-4, 7.74134613233023e-4, 7.74174523929803e-4, 7.74138123212298e-4, 7.74097166151251e-4, 7.74107072616037e-4, 7.74143329858715e-4, 7.74157465095549e-4, 7.74138947317259e-4, 7.74115065492731e-4, 7.74111738622161e-4, 7.74127723278179e-4, 7.74143050059854e-4, 7.7414314181455e-4, 7.74131265861459e-4, 7.74121025858247e-4, 7.7412131622086e-4, 7.74129480890928e-4, 7.74136608628044e-4, 7.74136927602999e-4, 7.74131872900419e-4, 7.74126830803716e-4, 7.74125601016416e-4
flux1:, 0.690765514678561, 7.15495789389635e-4, 7.15497581252218e-4, 7.15502883741547e-4, 7.15507545972481e-4, 7.15506598540742e-4, 7.15499371408038e-4, 7.15491847438863e-4, 7.15492240174951e-4, 7.15502321502544e-4, 7.15513226787062e-4, 7.15512460434894e-4, 7.15497737062015e-4, 7.15483135939325e-4, 7.15486910749668e-4, 7.1550940385969e-4, 7.15526178770299e-4, 7.15512458580689e-4, 7.15478817456571e-4, 7.15470179670364e-4, 7.15508393427661e-4, 7.15541705869379e-4, 7.15504498679095e-4, 7.15453896114462e-4, 7.15512017204038e-4, 7.15547470172558e-4, 7.15422390794353e-4, 7.15573369608978e-4, 7.15424631460825e-4, 7.15642612899633e-4, 7.15464363923758e-4, 7.15377741238197e-4, 7.15464363923758e-4, 7.15642612899634e-4, 7.15424631460824e-4, 7.15573369608977e-4, 7.15422390794353e-4, 7.15547470172558e-4, 7.15512017204039e-4, 7.15453896114462e-4, 7.15504498679094e-4, 7.15541705869379e-4, 7.15508393427661e-4, 7.15470179670364e-4, 7.15478817456571e-4, 7.15512458580689e-4, 7.15526178770299e-4, 7.1550940385969e-4, 7.15486910749668e-4, 7.15483135939325e-4, 7.15497737062015e-4, 7.15512460434894e-4, 7.15513226787062e-4, 7.15502321502544e-4, 7.1549224017495e-4, 7.15491847438864e-4, 7.15499371408038e-4, 7.15506598540742e-4, 7.15507545972481e-4, 7.15502883741547e-4, 7.15497581252218e-4, 7.15495789389635e-4
flux1:, 0.691027963582315, 6.60722395668849e-4, 6.60724584521418e-4, 6.60730042359896e-4, 6.60734377972597e-4, 6.60732976444592e-4, 6.60725754408133e-4, 6.60718793602958e-4, 6.60719686170441e-4, 6.60729512418017e-4, 6.6073954374453e-4, 6.60738291124255e-4, 6.60724243859091e-4, 6.60710900726258e-4, 6.60714945430134e-4, 6.60736031131826e-4, 6.60751220279854e-4, 6.6073803412353e-4, 6.6070692827387e-4, 6.60699423012972e-4, 6.60734955774822e-4, 6.60765331629136e-4, 6.60730679000158e-4, 6.60684394069986e-4, 6.60738283180112e-4, 6.60770369891561e-4, 6.60655069886077e-4, 6.60794823307441e-4, 6.60657167928409e-4, 6.60858657036827e-4, 6.60693925737823e-4, 6.60613821762842e-4, 6.60693925737823e-4, 6.60858657036827e-4, 6.60657167928409e-4, 6.60794823307441e-4, 6.60655069886077e-4, 6.60770369891561e-4, 6.60738283180113e-4, 6.60684394069985e-4, 6.60730679000158e-4, 6.60765331629136e-4, 6.60734955774821e-4, 6.60699423012972e-4, 6.60706928273871e-4, 6.6073803412353e-4, 6.60751220279854e-4, 6.60736031131826e-4, 6.60714945430135e-4, 6.60710900726258e-4, 6.60724243859092e-4, 6.60738291124255e-4, 6.6073954374453e-4, 6.60729512418017e-4, 6.6071968617044e-4, 6.60718793602958e-4, 6.60725754408132e-4, 6.60732976444592e-4, 6.60734377972597e-4, 6.60730042359896e-4, 6.60724584521418e-4, 6.60722395668849e-4
flux1:, 0.691290412486068, 6.09603231047425e-4, 6.09605678511819e-4, 6.09611207505531e-4, 6.09615276578886e-4, 6.09613568116074e-4, 6.09606433723692e-4, 6.09599963912211e-4, 6.09601200831047e-4, 6.09610698129446e-4, 6.09619946574455e-4, 6.09618367723861e-4, 6.09605047285985e-4, 6.09592843545613e-4, 6.09597008148148e-4, 6.09616686835619e-4, 6.0963043815065e-4, 6.09617880245028e-4, 6.09589216664013e-4, 6.09582716968832e-4, 6.096156438339e-4, 6.09643239223751e-4, 6.09610999637002e-4, 6.09568776049155e-4, 6.09618768780924e-4, 6.09647786501854e-4, 6.0954153792141e-4, 6.09670702579635e-4, 6.09543390231897e-4, 6.09729520433184e-4, 6.09577499318939e-4, 6.09503528871376e-4, 6.09577499318939e-4, 6.09729520433184e-4, 6.09543390231897e-4, 6.09670702579635e-4, 6.0954153792141e-4, 6.09647786501853e-4, 6.09618768780923e-4, 6.09568776049156e-4, 6.09610999637002e-4, 6.09643239223751e-4, 6.096156438339e-4, 6.09582716968832e-4, 6.09589216664013e-4, 6.09617880245027e-4, 6.0963043815065e-4, 6.09616686835619e-4, 6.09597008148148e-4, 6.09592843545614e-4, 6.09605047285986e-4, 6.09618367723861e-4, 6.09619946574454e-4, 6.09610698129447e-4, 6.09601200831046e-4, 6.09599963912211e-4, 6.09606433723693e-4, 6.09613568116073e-4, 6.09615276578886e-4, 6.09611207505531e-4, 6.09605678511819e-4, 6.09603231047426e-4
flux1:, 0.691552861389821, 5.61942362906715e-4, 5.61944955898581e-4, 5.61950489810783e-4, 5.61954345105486e-4, 5.61952450923017e-4, 5.6194546751852e-4, 5.61939423398942e-4, 5.61940875812183e-4, 5.61949990251839e-4, 5.61958539888841e-4, 5.61956767698713e-4, 5.61944205191285e-4, 5.61933030298997e-4, 5.61937191679392e-4, 5.61955480800584e-4, 5.61967932336469e-4, 5.61956073268945e-4, 5.61929748233632e-4, 5.61924136596892e-4, 5.61954544776193e-4, 5.61979519645936e-4, 5.61949558460873e-4, 5.61911144629329e-4, 5.61957545982823e-4, 5.61983767029707e-4, 5.61885892473481e-4, 5.62005089149243e-4, 5.61887423279675e-4, 5.62059259671593e-4, 5.61919167922994e-4, 5.61850958048518e-4, 5.61919167922993e-4, 5.62059259671594e-4, 5.61887423279675e-4, 5.62005089149243e-4, 5.61885892473481e-4, 5.61983767029708e-4, 5.61957545982823e-4, 5.61911144629329e-4, 5.61949558460873e-4, 5.61979519645936e-4, 5.61954544776193e-4, 5.61924136596891e-4, 5.61929748233632e-4, 5.61956073268946e-4, 5.61967932336468e-4, 5.61955480800584e-4, 5.61937191679392e-4, 5.61933030298997e-4, 5.61944205191286e-4, 5.61956767698713e-4, 5.61958539888841e-4, 5.61949990251839e-4, 5.61940875812183e-4, 5.61939423398942e-4, 5.6194546751852e-4, 5.61952450923017e-4, 5.61954345105486e-4, 5.61950489810783e-4, 5.61944955898581e-4, 5.61942362906714e-4
flux1:, 0.691815310293574, 5.17550295831517e-4, 5.17552944594964e-4, 5.17558432237785e-4, 5.17562118168918e-4, 5.17560135343338e-4, 5.17553349889894e-4, 5.17547674085959e-4, 5.17549238052286e-4, 5.17557932965503e-4, 5.1756585986357e-4, 5.17564001739142e-4, 5.17552211204954e-4, 5.17541963494193e-4, 5.17546023752741e-4, 5.1756295553551e-4, 5.17574234956027e-4, 5.175631232462e-4, 5.17539024052784e-4, 5.17534192602013e-4, 5.17562180365678e-4, 5.17584697504133e-4, 5.17556886383344e-4, 5.17522035368241e-4, 5.17565121403631e-4, 5.17588794939387e-4, 5.17498665530423e-4, 5.17608498574146e-4, 5.17499824118271e-4, 5.17658365925714e-4, 5.17529449418089e-4, 5.17466639477385e-4, 5.17529449418089e-4, 5.17658365925713e-4, 5.17499824118271e-4, 5.17608498574146e-4, 5.17498665530422e-4, 5.17588794939387e-4, 5.17565121403631e-4, 5.17522035368241e-4, 5.17556886383344e-4, 5.17584697504134e-4, 5.17562180365678e-4, 5.17534192602013e-4, 5.17539024052784e-4, 5.175631232462e-4, 5.17574234956027e-4, 5.1756295553551e-4, 5.17546023752741e-4, 5.17541963494193e-4, 5.17552211204954e-4, 5.17564001739142e-4, 5.1756585986357e-4, 5.17557932965503e-4, 5.17549238052286e-4, 5.17547674085959e-4, 5.17553349889894e-4, 5.17560135343337e-4, 5.17562118168918e-4, 5.17558432237784e-4, 5.17552944594964e-4, 5.17550295831518e-4
flux1:, 0.692077759197328, 4.76244111139372e-4, 4.76246746879657e-4, 4.7625214931796e-4, 4.76255701431018e-4, 4.7625370512737e-4, 4.7624715098824e-4, 4.76241794662615e-4, 4.76243389027389e-4, 4.76251642251208e-4, 4.76259013849463e-4, 4.76257153780305e-4, 4.76246134832903e-4, 4.76236722041303e-4, 4.76240606466554e-4, 4.76256225517848e-4, 4.76266449791591e-4, 4.76256113793456e-4, 4.76234120677614e-4, 4.76229971250957e-4, 4.76255646571465e-4, 4.76275870375611e-4, 4.76250086721586e-4, 4.76218556477028e-4, 4.76258576300146e-4, 4.76279930127845e-4, 4.7619696320581e-4, 4.7629801970051e-4, 4.76197721253984e-4, 4.76343904543302e-4, 4.76225436142505e-4, 4.76167678023903e-4, 4.76225436142505e-4, 4.76343904543302e-4, 4.76197721253984e-4, 4.76298019700509e-4, 4.7619696320581e-4, 4.76279930127846e-4, 4.76258576300147e-4, 4.76218556477028e-4, 4.76250086721586e-4, 4.76275870375611e-4, 4.76255646571465e-4, 4.76229971250957e-4, 4.76234120677614e-4, 4.76256113793456e-4, 4.76266449791591e-4, 4.76256225517848e-4, 4.76240606466555e-4, 4.76236722041303e-4, 4.76246134832903e-4, 4.76257153780305e-4, 4.76259013849463e-4, 4.76251642251208e-4, 4.76243389027388e-4, 4.76241794662615e-4, 4.7624715098824e-4, 4.7625370512737e-4, 4.76255701431018e-4, 4.7625214931796e-4, 4.76246746879657e-4, 4.76244111139372e-4
flux1:, 0.692340208101081, 4.37847567475776e-4, 4.37850139737146e-4, 4.37855427705912e-4, 4.37858872619395e-4, 4.37856918602494e-4, 4.37850618175508e-4, 4.37845541222821e-4, 4.37847105190857e-4, 4.37854906414694e-4, 4.37861781261522e-4, 4.37859982188741e-4, 4.37849722615567e-4, 4.37841062113484e-4, 4.37844716868702e-4, 4.3785907774781e-4, 4.3786835306147e-4, 4.37858803118615e-4, 4.3783879126146e-4, 4.37835235357793e-4, 4.37858714324507e-4, 4.37876809401327e-4, 4.3785293583618e-4, 4.37824489700446e-4, 4.37861667669768e-4, 4.37880909985561e-4, 4.37804566584306e-4, 4.37897415342699e-4, 4.37804915249601e-4, 4.37939615838608e-4, 4.3783089588315e-4, 4.37777854298336e-4, 4.3783089588315e-4, 4.37939615838608e-4, 4.37804915249601e-4, 4.37897415342699e-4, 4.37804566584306e-4, 4.37880909985561e-4, 4.37861667669767e-4, 4.37824489700446e-4, 4.3785293583618e-4, 4.37876809401327e-4, 4.37858714324507e-4, 4.37835235357793e-4, 4.3783879126146e-4, 4.37858803118614e-4, 4.3786835306147e-4, 4.3785907774781e-4, 4.37844716868702e-4, 4.37841062113485e-4, 4.37849722615568e-4, 4.37859982188741e-4, 4.37861781261521e-4, 4.37854906414694e-4, 4.37847105190857e-4, 4.37845541222821e-4, 4.37850618175508e-4, 4.37856918602494e-4, 4.37858872619395e-4, 4.37855427705911e-4, 4.37850139737146e-4, 4.37847567475776e-4
flux1:, 0.692602657004834, 4.02191165060055e-4, 4.02193638986326e-4, 4.02198790595349e-4, 4.022021463542e-4, 4.02200273655258e-4, 4.02194240781188e-4, 4.0218941164178e-4, 4.02190902171077e-4, 4.02198250452949e-4, 4.02204678282365e-4, 4.02202984654317e-4, 4.0219346290584e-4, 4.02185481642326e-4, 4.02188871269183e-4, 4.02202036121921e-4, 4.02210458008407e-4, 4.02201688775628e-4, 4.02183530308319e-4, 4.02180488903434e-4, 4.02201893983252e-4, 4.02218023677772e-4, 4.02195947587608e-4, 4.02170354950479e-4, 4.02204893010841e-4, 4.02222214085597e-4, 4.02151996262943e-4, 4.02237186742494e-4, 4.02151943143997e-4, 4.02275979644448e-4, 4.02176336531553e-4, 4.02127689354313e-4, 4.02176336531553e-4, 4.02275979644449e-4, 4.02151943143997e-4, 4.02237186742494e-4, 4.02151996262943e-4, 4.02222214085597e-4, 4.02204893010841e-4, 4.02170354950479e-4, 4.02195947587609e-4, 4.02218023677772e-4, 4.02201893983252e-4, 4.02180488903435e-4, 4.02183530308318e-4, 4.02201688775628e-4, 4.02210458008407e-4, 4.02202036121921e-4, 4.02188871269183e-4, 4.02185481642326e-4, 4.0219346290584e-4, 4.02202984654317e-4, 4.02204678282365e-4, 4.02198250452949e-4, 4.02190902171077e-4, 4.0218941164178e-4, 4.02194240781188e-4, 4.02200273655258e-4, 4.022021463542e-4, 4.02198790595349e-4, 4.02193638986326e-4, 4.02191165060055e-4
flux1:, 0.692865105908588, 3.69112176177414e-4, 3.69114529778165e-4, 3.69119528550965e-4, 3.69122805321553e-4, 3.69121038942741e-4, 3.69115281031588e-4, 3.69110676180493e-4, 3.69112065307477e-4, 3.69118966821803e-4, 3.69124988926487e-4, 3.69123429340543e-4, 3.69114616837458e-4, 3.69107251030856e-4, 3.6911035586366e-4, 3.69122392188803e-4, 3.69130045855841e-4, 3.69122038704162e-4, 3.69105604637493e-4, 3.69103007867513e-4, 3.69122466083587e-4, 3.69136791009886e-4, 3.69116404167222e-4, 3.69093441251528e-4, 3.69125521310131e-4, 3.69141095076667e-4, 3.69076543160376e-4, 3.69154604371005e-4, 3.69076109251882e-4, 3.69190246185627e-4, 3.69099036987245e-4, 3.69054475599575e-4, 3.69099036987245e-4, 3.69190246185627e-4, 3.69076109251882e-4, 3.69154604371005e-4, 3.69076543160377e-4, 3.69141095076667e-4, 3.69125521310131e-4, 3.69093441251528e-4, 3.69116404167222e-4, 3.69136791009886e-4, 3.69122466083587e-4, 3.69103007867512e-4, 3.69105604637493e-4, 3.69122038704162e-4, 3.6913004585584e-4, 3.69122392188803e-4, 3.69110355863659e-4, 3.69107251030856e-4, 3.69114616837458e-4, 3.69123429340543e-4, 3.69124988926487e-4, 3.69118966821803e-4, 3.69112065307477e-4, 3.69110676180494e-4, 3.69115281031588e-4, 3.69121038942741e-4, 3.69122805321553e-4, 3.69119528550965e-4, 3.69114529778165e-4, 3.69112176177414e-4
flux1:, 0.693127554812341, 3.38454644504998e-4, 3.38456866031753e-4, 3.38461699300715e-4, 3.38464900330082e-4, 3.38463253884596e-4, 3.384577737265e-4, 3.38453376901012e-4, 3.38454649095719e-4, 3.38461115155184e-4, 3.38466765006535e-4, 3.3846535484421e-4, 3.38457218052943e-4, 3.3845041266234e-4, 3.38453226238161e-4, 3.3846420484144e-4, 3.38471165677762e-4, 3.38463891106174e-4, 3.38449053125444e-4, 3.38446839846541e-4, 3.38464480941984e-4, 3.38477157581573e-4, 3.38458355851711e-4, 3.38437806550405e-4, 3.38467592822425e-4, 3.38481578352152e-4, 3.38422268160965e-4, 3.38493707629824e-4, 3.38421484893997e-4, 3.38526435829347e-4, 3.38443046874016e-4, 3.38402276488854e-4, 3.38443046874016e-4, 3.38526435829347e-4, 3.38421484893998e-4, 3.38493707629823e-4, 3.38422268160964e-4, 3.38481578352152e-4, 3.38467592822424e-4, 3.38437806550405e-4, 3.38458355851711e-4, 3.38477157581573e-4, 3.38464480941984e-4, 3.38446839846542e-4, 3.38449053125444e-4, 3.38463891106174e-4, 3.38471165677761e-4, 3.3846420484144e-4, 3.38453226238161e-4, 3.3845041266234e-4, 3.38457218052943e-4, 3.3846535484421e-4, 3.38466765006535e-4, 3.38461115155184e-4, 3.38454649095718e-4, 3.38453376901012e-4, 3.384577737265e-4, 3.38463253884596e-4, 3.38464900330083e-4, 3.38461699300715e-4, 3.38456866031753e-4, 3.38454644504998e-4
flux1:, 0.693390003716094, 3.1006935583274e-4, 3.10071441348798e-4, 3.10076099006498e-4, 3.10079221765608e-4, 3.10077699968415e-4, 3.10072497216533e-4, 3.10068298450207e-4, 3.10069448085124e-4, 3.1007549346002e-4, 3.10080797520051e-4, 3.10079541495008e-4, 3.10072043739184e-4, 3.10065751759011e-4, 3.10068278298996e-4, 3.10078271474156e-4, 3.10084605704073e-4, 3.10078025689723e-4, 3.1006465776939e-4, 3.10062775009234e-4, 3.10078729655639e-4, 3.10089909074739e-4, 3.1007259220567e-4, 3.10054248921732e-4, 3.10081890184975e-4, 3.10094433044243e-4, 3.10039973136605e-4, 3.10105275983299e-4, 3.10038879583465e-4, 3.10135310244554e-4, 3.1005915761148e-4, 3.10021897546652e-4, 3.1005915761148e-4, 3.10135310244554e-4, 3.10038879583465e-4, 3.10105275983299e-4, 3.10039973136605e-4, 3.10094433044243e-4, 3.10081890184974e-4, 3.10054248921732e-4, 3.10072592205669e-4, 3.10089909074739e-4, 3.10078729655639e-4, 3.10062775009234e-4, 3.10064657769389e-4, 3.10078025689723e-4, 3.10084605704073e-4, 3.10078271474156e-4, 3.10068278298995e-4, 3.10065751759011e-4, 3.10072043739184e-4, 3.10079541495008e-4, 3.10080797520051e-4, 3.1007549346002e-4, 3.10069448085124e-4, 3.10068298450207e-4, 3.10072497216533e-4, 3.10077699968415e-4, 3.10079221765608e-4, 3.10076099006499e-4, 3.10071441348799e-4, 3.1006935583274e-4
flux1:, 0.693652452619847, 2.83813782697911e-4, 2.83815733903749e-4, 2.83820207492192e-4, 2.83823244924435e-4, 2.83821845867729e-4, 2.83816918198218e-4, 2.8381291272969e-4, 2.83813941729685e-4, 2.83819583271116e-4, 2.83824561938897e-4, 2.83823456491215e-4, 2.83816559482776e-4, 2.83810741106078e-4, 2.83812993131434e-4, 2.83822073092977e-4, 2.83827838546156e-4, 2.83821908774604e-4, 2.8380988858099e-4, 2.83808290901834e-4, 2.83822689004203e-4, 2.83832515728744e-4, 2.83816587218951e-4, 2.83800251662326e-4, 2.83825883372955e-4, 2.83837116854983e-4, 2.83787145851114e-4, 2.83846774015238e-4, 2.83785786155653e-4, 2.83874317464313e-4, 2.83804847347055e-4, 2.83770831230486e-4, 2.83804847347055e-4, 2.83874317464313e-4, 2.83785786155653e-4, 2.83846774015238e-4, 2.83787145851114e-4, 2.83837116854983e-4, 2.83825883372955e-4, 2.83800251662326e-4, 2.83816587218951e-4, 2.83832515728744e-4, 2.83822689004203e-4, 2.83808290901834e-4, 2.8380988858099e-4, 2.83821908774604e-4, 2.83827838546156e-4, 2.83822073092977e-4, 2.83812993131433e-4, 2.83810741106078e-4, 2.83816559482777e-4, 2.83823456491215e-4, 2.83824561938898e-4, 2.83819583271117e-4, 2.83813941729684e-4, 2.8381291272969e-4, 2.83816918198218e-4, 2.83821845867729e-4, 2.83823244924435e-4, 2.83820207492192e-4, 2.83815733903749e-4, 2.83813782697911e-4
flux1:, 0.693914901523601, 2.59552005394991e-4, 2.59553827749865e-4, 2.59558109855009e-4, 2.59561051656708e-4, 2.59559768823106e-4, 2.59555112791972e-4, 2.59551299913985e-4, 2.59552215637991e-4, 2.59557471196802e-4, 2.59562139833138e-4, 2.59561175317867e-4, 2.59554840405622e-4, 2.59549462102147e-4, 2.5955145823561e-4, 2.59559695814303e-4, 2.59564942775667e-4, 2.59559614703754e-4, 2.59548824766905e-4, 2.59547473563119e-4, 2.59560442703552e-4, 2.59569053778451e-4, 2.59554420813102e-4, 2.59539904716682e-4, 2.59563650950125e-4, 2.5957369718318e-4, 2.59527881198488e-4, 2.59582272850237e-4, 2.59526302276319e-4, 2.59607513292889e-4, 2.59544202200961e-4, 2.59513178092522e-4, 2.59544202200961e-4, 2.5960751329289e-4, 2.59526302276319e-4, 2.59582272850237e-4, 2.59527881198488e-4, 2.5957369718318e-4, 2.59563650950125e-4, 2.59539904716682e-4, 2.59554420813102e-4, 2.59569053778452e-4, 2.59560442703552e-4, 2.5954747356312e-4, 2.59548824766905e-4, 2.59559614703754e-4, 2.59564942775667e-4, 2.59559695814303e-4, 2.5955145823561e-4, 2.59549462102146e-4, 2.59554840405622e-4, 2.59561175317867e-4, 2.59562139833138e-4, 2.59557471196803e-4, 2.59552215637991e-4, 2.59551299913985e-4, 2.59555112791972e-4, 2.59559768823106e-4, 2.59561051656709e-4, 2.59558109855009e-4, 2.59553827749865e-4, 2.59552005394991e-4
flux1:, 0.694177350427354, 2.37154611754197e-4, 2.37156312914488e-4, 2.37160396823353e-4, 2.37163230691338e-4, 2.3716205467625e-4, 2.37157666303897e-4, 2.37154048212147e-4, 2.37154861600671e-4, 2.37159749222315e-4, 2.37164119199875e-4, 2.37163281832678e-4, 2.37157470977949e-4, 2.37152504531493e-4, 2.37154267522157e-4, 2.37161731122569e-4, 2.3716650322736e-4, 2.37161725942413e-4, 2.37152054589759e-4, 2.3715091734391e-4, 2.37162581396844e-4, 2.37170105644912e-4, 2.37156679088229e-4, 2.37143804812996e-4, 2.37165780005556e-4, 2.37174750941982e-4, 2.37132781162114e-4, 2.3718235031593e-4, 2.37131030699459e-4, 2.37205461435909e-4, 2.37147816213003e-4, 2.37119546633559e-4, 2.37147816213003e-4, 2.37205461435909e-4, 2.37131030699458e-4, 2.37182350315929e-4, 2.37132781162115e-4, 2.37174750941982e-4, 2.37165780005556e-4, 2.37143804812995e-4, 2.37156679088229e-4, 2.37170105644913e-4, 2.37162581396844e-4, 2.3715091734391e-4, 2.37152054589759e-4, 2.37161725942413e-4, 2.3716650322736e-4, 2.37161731122569e-4, 2.37154267522158e-4, 2.37152504531494e-4, 2.37157470977949e-4, 2.37163281832678e-4, 2.37164119199875e-4, 2.37159749222315e-4, 2.37154861600671e-4, 2.37154048212147e-4, 2.37157666303897e-4, 2.3716205467625e-4, 2.37163230691338e-4, 2.37160396823353e-4, 2.37156312914488e-4, 2.37154611754197e-4
flux1:, 0.694439799331107, 2.16498578002037e-4, 2.16500166579097e-4, 2.1650404615063e-4, 2.16506758942517e-4, 2.16505678873922e-4, 2.16501553995916e-4, 2.16498134689346e-4, 2.16498858696344e-4, 2.16503396063116e-4, 2.16507475794897e-4, 2.16506749331676e-4, 2.16501425830159e-4, 2.16496847376103e-4, 2.1649840237276e-4, 2.16505157182287e-4, 2.1650949232305e-4, 2.16505214173351e-4, 2.16496556227789e-4, 2.16495605749283e-4, 2.16506083691466e-4, 2.16512641177207e-4, 2.16500335607254e-4, 2.16488936614767e-4, 2.16509247092048e-4, 2.16517245385631e-4, 2.16478835805834e-4, 2.16523972147181e-4, 2.16476960571542e-4, 2.16545114657008e-4, 2.16492672304349e-4, 2.16466934167191e-4, 2.16492672304349e-4, 2.16545114657008e-4, 2.16476960571542e-4, 2.16523972147181e-4, 2.16478835805834e-4, 2.16517245385631e-4, 2.16509247092048e-4, 2.16488936614767e-4, 2.16500335607254e-4, 2.16512641177207e-4, 2.16506083691466e-4, 2.16495605749283e-4, 2.16496556227789e-4, 2.16505214173351e-4, 2.16509492323049e-4, 2.16505157182287e-4, 2.1649840237276e-4, 2.16496847376103e-4, 2.16501425830159e-4, 2.16506749331677e-4, 2.16507475794897e-4, 2.16503396063116e-4, 2.16498858696344e-4, 2.16498134689346e-4, 2.16501553995916e-4, 2.16505678873922e-4, 2.16506758942517e-4, 2.1650404615063e-4, 2.16500166579097e-4, 2.16498578002037e-4
flux1:, 0.69470224823486, 1.97467132929368e-4, 1.9746861755444e-4, 1.97472287252962e-4, 1.97474866017616e-4, 1.97473870676228e-4, 1.97470005103119e-4, 1.97466789377905e-4, 1.9746743769148e-4, 1.9747164177772e-4, 1.97475437683815e-4, 1.97474804824353e-4, 1.97469933800311e-4, 1.97465722899179e-4, 1.97467095985451e-4, 1.97473203416483e-4, 1.9747713463187e-4, 1.97473304613919e-4, 1.97465561867236e-4, 1.97464775536196e-4, 1.97474180465365e-4, 1.97479882160326e-4, 1.97468615931927e-4, 1.97458537110274e-4, 1.97477282397684e-4, 1.97484402179041e-4, 1.97449287523084e-4, 1.97490356449646e-4, 1.97447331996006e-4, 1.97509679181144e-4, 1.974620064832e-4, 1.97438590927312e-4, 1.974620064832e-4, 1.97509679181145e-4, 1.97447331996006e-4, 1.97490356449646e-4, 1.97449287523084e-4, 1.97484402179041e-4, 1.97477282397684e-4, 1.97458537110274e-4, 1.97468615931927e-4, 1.97479882160326e-4, 1.97474180465365e-4, 1.97464775536196e-4, 1.97465561867236e-4, 1.97473304613919e-4, 1.9747713463187e-4, 1.97473203416483e-4, 1.97467095985451e-4, 1.97465722899179e-4, 1.97469933800311e-4, 1.97474804824353e-4, 1.97475437683815e-4, 1.9747164177772e-4, 1.9746743769148e-4, 1.97466789377905e-4, 1.97470005103119e-4, 1.97473870676228e-4, 1.97474866017617e-4, 1.97472287252962e-4, 1.9746861755444e-4, 1.97467132929368e-4
flux1:, 0.694964697138614, 1.79949607496363e-4, 1.79950996168171e-4, 1.79954451209057e-4, 1.79956884057e-4, 1.79955962712082e-4, 1.79952352242506e-4, 1.79949344811822e-4, 1.79949930856149e-4, 1.7995381775878e-4, 1.79957335139505e-4, 1.79956778656693e-4, 1.79952327360224e-4, 1.7994846613715e-4, 1.79949683130892e-4, 1.7995520047205e-4, 1.79958756791416e-4, 1.79955325689295e-4, 1.79948407168355e-4, 1.79947766205205e-4, 1.79956204572874e-4, 1.79961152212044e-4, 1.79950847533906e-4, 1.79941945370482e-4, 1.79959219289135e-4, 1.79965546850045e-4, 1.79933480677207e-4, 1.79970823548097e-4, 1.79931485980485e-4, 1.79988464472836e-4, 1.79945157430316e-4, 1.79923869558539e-4, 1.79945157430316e-4, 1.79988464472836e-4, 1.79931485980485e-4, 1.79970823548096e-4, 1.79933480677207e-4, 1.79965546850045e-4, 1.79959219289135e-4, 1.79941945370482e-4, 1.79950847533906e-4, 1.79961152212045e-4, 1.79956204572874e-4, 1.79947766205205e-4, 1.79948407168355e-4, 1.79955325689295e-4, 1.79958756791416e-4, 1.7995520047205e-4, 1.79949683130892e-4, 1.7994846613715e-4, 1.79952327360224e-4, 1.79956778656693e-4, 1.79957335139504e-4, 1.7995381775878e-4, 1.79949930856149e-4, 1.79949344811822e-4, 1.79952352242506e-4, 1.79955962712082e-4, 1.79956884057e-4, 1.79954451209057e-4, 1.79950996168171e-4, 1.79949607496363e-4
flux1:, 0.695227146042367, 1.63841271902952e-4, 1.63842571584674e-4, 1.63845808145426e-4, 1.63848084941065e-4, 1.63847227926755e-4, 1.63843868256843e-4, 1.63841073018139e-4, 1.63841609219127e-4, 1.6384519412514e-4, 1.63848437917068e-4, 1.63847941523102e-4, 1.63843879463675e-4, 1.63840351836962e-4, 1.63841437347036e-4, 1.63846417595674e-4, 1.63849624818262e-4, 1.63846546099075e-4, 1.63840368146996e-4, 1.63839856925204e-4, 1.63847427981298e-4, 1.63851714094477e-4, 1.63842297107644e-4, 1.63834439708786e-4, 1.63850331266597e-4, 1.63855945664851e-4, 1.63826698667282e-4, 1.63860633247532e-4, 1.63824701792516e-4, 1.63876720420222e-4, 1.63837403501665e-4, 1.63818062029868e-4, 1.63837403501665e-4, 1.63876720420223e-4, 1.63824701792516e-4, 1.63860633247532e-4, 1.63826698667282e-4, 1.63855945664851e-4, 1.63850331266597e-4, 1.63834439708786e-4, 1.63842297107644e-4, 1.63851714094477e-4, 1.63847427981298e-4, 1.63839856925204e-4, 1.63840368146996e-4, 1.63846546099075e-4, 1.63849624818262e-4, 1.63846417595673e-4, 1.63841437347036e-4, 1.63840351836962e-4, 1.63843879463675e-4, 1.63847941523102e-4, 1.63848437917068e-4, 1.6384519412514e-4, 1.63841609219127e-4, 1.63841073018139e-4, 1.63843868256843e-4, 1.63847227926755e-4, 1.63848084941065e-4, 1.63845808145426e-4, 1.63842571584674e-4, 1.63841271902953e-4
flux1:, 0.69548959494612, 1.4904316204724e-4, 1.4904437847395e-4, 1.49047393929342e-4, 1.49049506798134e-4, 1.49048705861993e-4, 1.49045592430894e-4, 1.49043011892501e-4, 1.4904350918212e-4, 1.49046806435839e-4, 1.49049781835715e-4, 1.49049330804497e-4, 1.49045629754468e-4, 1.49042420769641e-4, 1.49043397495424e-4, 1.49047889341616e-4, 1.49050770734266e-4, 1.49048001210953e-4, 1.49042487408601e-4, 1.49042092824668e-4, 1.49048888265101e-4, 1.49052596363068e-4, 1.49043997209455e-4, 1.49037064172665e-4, 1.49051658265619e-4, 1.49056631861937e-4, 1.49029990349364e-4, 1.49060811431915e-4, 1.49028023646889e-4, 1.49075463852567e-4, 1.49039789081041e-4, 1.49022225906795e-4, 1.49039789081041e-4, 1.49075463852567e-4, 1.49028023646889e-4, 1.49060811431915e-4, 1.49029990349363e-4, 1.49056631861936e-4, 1.49051658265619e-4, 1.49037064172665e-4, 1.49043997209455e-4, 1.49052596363069e-4, 1.49048888265101e-4, 1.49042092824668e-4, 1.49042487408601e-4, 1.49048001210953e-4, 1.49050770734266e-4, 1.49047889341616e-4, 1.49043397495424e-4, 1.49042420769641e-4, 1.49045629754468e-4, 1.49049330804497e-4, 1.49049781835714e-4, 1.49046806435839e-4, 1.4904350918212e-4, 1.49043011892501e-4, 1.49045592430894e-4, 1.49048705861993e-4, 1.49049506798134e-4, 1.49047393929342e-4, 1.4904437847395e-4, 1.4904316204724e-4
flux1:, 0.695752043849873, 1.35461897185755e-4, 1.35463034840652e-4, 1.35465827987525e-4, 1.35467771641179e-4, 1.35467020100919e-4, 1.3546414790742e-4, 1.35461782777227e-4, 1.35462250306171e-4, 1.35465273541969e-4, 1.35467986491451e-4, 1.35467568062346e-4, 1.35464201963057e-4, 1.3546129724216e-4, 1.3546218549501e-4, 1.35466233426878e-4, 1.354688103294e-4, 1.35466310608198e-4, 1.35461391562958e-4, 1.35461102474027e-4, 1.35467206276938e-4, 1.35470411169567e-4, 1.35462564041275e-4, 1.35456446190557e-4, 1.35469824132903e-4, 1.35474223070974e-4, 1.3544998763517e-4, 1.3547796781884e-4, 1.35448078541883e-4, 1.35491296212143e-4, 1.35458942107483e-4, 1.35443001808533e-4, 1.35458942107482e-4, 1.35491296212143e-4, 1.35448078541883e-4, 1.3547796781884e-4, 1.3544998763517e-4, 1.35474223070974e-4, 1.35469824132903e-4, 1.35456446190557e-4, 1.35462564041275e-4, 1.35470411169567e-4, 1.35467206276938e-4, 1.35461102474027e-4, 1.35461391562958e-4, 1.35466310608198e-4, 1.354688103294e-4, 1.35466233426878e-4, 1.3546218549501e-4, 1.3546129724216e-4, 1.35464201963057e-4, 1.35467568062346e-4, 1.35467986491451e-4, 1.35465273541969e-4, 1.35462250306171e-4, 1.35461782777227e-4, 1.3546414790742e-4, 1.35467020100919e-4, 1.35467771641179e-4, 1.35465827987524e-4, 1.35463034840652e-4, 1.35461897185755e-4
flux1:, 0.696014492753627, 1.23009490498102e-4, 1.23010552715695e-4, 1.23013123960627e-4, 1.2301489585178e-4, 1.23014188597954e-4, 1.23011552017395e-4, 1.2300940094838e-4, 1.23009845973657e-4, 1.23012608283866e-4, 1.23015065815245e-4, 1.2301466940726e-4, 1.23011614207904e-4, 1.23008999517597e-4, 1.23009816939147e-4, 1.23013461440309e-4, 1.23015753772693e-4, 1.23013488506979e-4, 1.23009101536076e-4, 1.23008908271914e-4, 1.23014396703972e-4, 1.23017164926083e-4, 1.23010008088381e-4, 1.2300460708698e-4, 1.23016846991592e-4, 1.23020731631466e-4, 1.22998715979324e-4, 1.23024106578688e-4, 1.22996886952335e-4, 1.23036214091407e-4, 1.23006884491091e-4, 1.22992423765112e-4, 1.2300688449109e-4, 1.23036214091407e-4, 1.22996886952335e-4, 1.23024106578688e-4, 1.22998715979324e-4, 1.23020731631466e-4, 1.23016846991592e-4, 1.2300460708698e-4, 1.23010008088381e-4, 1.23017164926084e-4, 1.23014396703972e-4, 1.23008908271914e-4, 1.23009101536076e-4, 1.23013488506979e-4, 1.23015753772693e-4, 1.23013461440309e-4, 1.23009816939147e-4, 1.23008999517597e-4, 1.23011614207904e-4, 1.2301466940726e-4, 1.23015065815245e-4, 1.23012608283866e-4, 1.23009845973656e-4, 1.2300940094838e-4, 1.23011552017395e-4, 1.23014188597954e-4, 1.2301489585178e-4, 1.23013123960627e-4, 1.23010552715695e-4, 1.23009490498102e-4
flux1:, 0.69627694165738, 1.11603154147228e-4, 1.11604143303678e-4, 1.11606494794614e-4, 1.11608095118972e-4, 1.11607428501134e-4, 1.11605021125442e-4, 1.11603080606334e-4, 1.11603508519255e-4, 1.11606022631855e-4, 1.11608233081042e-4, 1.11607850348658e-4, 1.11605083804757e-4, 1.11602744741261e-4, 1.11603506190575e-4, 1.11606784002554e-4, 1.11608810672789e-4, 1.11606748648131e-4, 1.11602837382942e-4, 1.11602731335492e-4, 1.11607673106745e-4, 1.11610063427228e-4, 1.11603539210323e-4, 1.11598767067907e-4, 1.11609944099375e-4, 1.11613369413284e-4, 1.11593399354532e-4, 1.1161643141637e-4, 1.11591667977426e-4, 1.1162741423558e-4, 1.1160083701894e-4, 1.11587724076741e-4, 1.1160083701894e-4, 1.1162741423558e-4, 1.11591667977426e-4, 1.1161643141637e-4, 1.11593399354532e-4, 1.11613369413284e-4, 1.11609944099375e-4, 1.11598767067907e-4, 1.11603539210323e-4, 1.11610063427228e-4, 1.11607673106745e-4, 1.11602731335492e-4, 1.11602837382942e-4, 1.11606748648131e-4, 1.11608810672789e-4, 1.11606784002554e-4, 1.11603506190575e-4, 1.11602744741261e-4, 1.11605083804757e-4, 1.11607850348658e-4, 1.11608233081042e-4, 1.11606022631855e-4, 1.11603508519255e-4, 1.11603080606335e-4, 1.11605021125442e-4, 1.11607428501134e-4, 1.11608095118972e-4, 1.11606494794614e-4, 1.11604143303678e-4, 1.11603154147228e-4
flux1:, 0.696539390561133, 1.01165100313633e-4, 1.01166018068164e-4, 1.01168153758646e-4, 1.01169585327225e-4, 1.01168956959019e-4, 1.01166771476249e-4, 1.01165035850609e-4, 1.01165450311282e-4, 1.01167728757157e-4, 1.01169701855262e-4, 1.01169326617629e-4, 1.01166828071965e-4, 1.01164749856254e-4, 1.01165467436638e-4, 1.01168411861826e-4, 1.01170191077165e-4, 1.01168305154136e-4, 1.0116481909024e-4, 1.01164792380737e-4, 1.01169248924588e-4, 1.01171312915045e-4, 1.01165367671971e-4, 1.01161146165056e-4, 1.01171332688391e-4, 1.01174348626786e-4, 1.01156261200581e-4, 1.01177146601132e-4, 1.01154640428877e-4, 1.01187094497821e-4, 1.01163020238797e-4, 1.01151134163252e-4, 1.01163020238797e-4, 1.01187094497821e-4, 1.01154640428877e-4, 1.01177146601131e-4, 1.01156261200581e-4, 1.01174348626786e-4, 1.01171332688391e-4, 1.01161146165057e-4, 1.01165367671971e-4, 1.01171312915045e-4, 1.01169248924588e-4, 1.01164792380737e-4, 1.0116481909024e-4, 1.01168305154136e-4, 1.01170191077165e-4, 1.01168411861826e-4, 1.01165467436637e-4, 1.01164749856254e-4, 1.01166828071966e-4, 1.01169326617629e-4, 1.01169701855262e-4, 1.01167728757157e-4, 1.01165450311282e-4, 1.01165035850609e-4, 1.01166771476249e-4, 1.01168956959019e-4, 1.01169585327225e-4, 1.01168153758646e-4, 1.01166018068164e-4, 1.01165100313632e-4
flux1:, 0.696801839464887, 9.1622339571216e-5, 9.16231871274372e-5, 9.16251127689832e-5, 9.16263807759056e-5, 9.16257892911988e-5, 9.16238174147745e-5, 9.1622279008276e-5, 9.16226821547189e-5, 9.1624737409612e-5, 9.16264842681431e-5, 9.16261123425038e-5, 9.16238625070356e-5, 9.16220298799787e-5, 9.1622713076239e-5, 9.16253543003726e-5, 9.16269037882458e-5, 9.16251707300816e-5, 9.16220647453765e-5, 9.16221099662169e-5, 9.16261358203693e-5, 9.16279184610656e-5, 9.16225024909987e-5, 9.16187625162773e-5, 9.16280281635022e-5, 9.16306799977557e-5, 9.16143227212376e-5, 9.16332553191618e-5, 9.16128212346729e-5, 9.16422521230216e-5, 9.1620452696278e-5, 9.1609682779058e-5, 9.1620452696278e-5, 9.16422521230216e-5, 9.16128212346729e-5, 9.16332553191616e-5, 9.16143227212376e-5, 9.16306799977557e-5, 9.16280281635022e-5, 9.16187625162774e-5, 9.16225024909987e-5, 9.16279184610657e-5, 9.16261358203693e-5, 9.1622109966217e-5, 9.16220647453765e-5, 9.16251707300816e-5, 9.16269037882458e-5, 9.16253543003726e-5, 9.16227130762387e-5, 9.16220298799787e-5, 9.16238625070357e-5, 9.16261123425036e-5, 9.16264842681431e-5, 9.16247374096119e-5, 9.16226821547189e-5, 9.1622279008276e-5, 9.16238174147747e-5, 9.16257892911989e-5, 9.16263807759056e-5, 9.16251127689831e-5, 9.16231871274372e-5, 9.1622339571216e-5
flux1:, 0.69706428836864, 8.29064778619218e-5, 8.29072562235496e-5, 8.29089792877108e-5, 8.29100910001094e-5, 8.29095357879171e-5, 8.29077682401357e-5, 8.2906417573924e-5, 8.29068102769947e-5, 8.29086548683335e-5, 8.29101878755788e-5, 8.29098168437352e-5, 8.2907797596651e-5, 8.29061948010955e-5, 8.29068506992173e-5, 8.29092161159335e-5, 8.29105532633572e-5, 8.29089534749833e-5, 8.29061873353807e-5, 8.29062973616175e-5, 8.29099406259985e-5, 8.29114809289657e-5, 8.29065483671187e-5, 8.29032292473495e-5, 8.29116409229905e-5, 8.2913969569827e-5, 8.28991997914138e-5, 8.2916356612629e-5, 8.28978224226269e-5, 8.29244806248086e-5, 8.29047477889096e-5, 8.28949928564128e-5, 8.29047477889097e-5, 8.29244806248086e-5, 8.28978224226268e-5, 8.29163566126289e-5, 8.28991997914137e-5, 8.29139695698271e-5, 8.29116409229905e-5, 8.29032292473494e-5, 8.29065483671187e-5, 8.29114809289658e-5, 8.29099406259984e-5, 8.29062973616175e-5, 8.29061873353806e-5, 8.29089534749833e-5, 8.29105532633571e-5, 8.29092161159335e-5, 8.29068506992173e-5, 8.29061948010956e-5, 8.29077975966509e-5, 8.29098168437352e-5, 8.29101878755788e-5, 8.29086548683335e-5, 8.29068102769946e-5, 8.29064175739239e-5, 8.29077682401357e-5, 8.29095357879171e-5, 8.29100910001095e-5, 8.29089792877107e-5, 8.29072562235498e-5, 8.29064778619219e-5
flux1:, 0.697326737272393, 7.49535132184581e-5, 7.49542234199189e-5, 7.49557529563316e-5, 7.49567173525311e-5, 7.49561982936138e-5, 7.49546248431419e-5, 7.49534509104894e-5, 7.49538330496982e-5, 7.49554796231015e-5, 7.49568122705497e-5, 7.49564412043342e-5, 7.49546354121955e-5, 7.49532462472456e-5, 7.49538798104982e-5, 7.49559943342194e-5, 7.49571362564543e-5, 7.49556534599853e-5, 7.49531913290511e-5, 7.49533591925671e-5, 7.49566620412656e-5, 7.49579936729568e-5, 7.49535023496515e-5, 7.49505511111241e-5, 7.49581729557365e-5, 7.49602152871734e-5, 7.49468996276284e-5, 7.49624420601269e-5, 7.49456478395166e-5, 7.49697664113135e-5, 7.49519103908507e-5, 7.49430781298439e-5, 7.49519103908506e-5, 7.49697664113136e-5, 7.49456478395165e-5, 7.49624420601269e-5, 7.49468996276284e-5, 7.49602152871734e-5, 7.49581729557365e-5, 7.4950551111124e-5, 7.49535023496515e-5, 7.49579936729569e-5, 7.49566620412656e-5, 7.49533591925671e-5, 7.49531913290512e-5, 7.49556534599852e-5, 7.49571362564543e-5, 7.49559943342193e-5, 7.49538798104981e-5, 7.49532462472457e-5, 7.49546354121956e-5, 7.49564412043341e-5, 7.49568122705497e-5, 7.49554796231015e-5, 7.4953833049698e-5, 7.49534509104895e-5, 7.49546248431419e-5, 7.49561982936138e-5, 7.49567173525311e-5, 7.49557529563316e-5, 7.49542234199189e-5, 7.4953513218458e-5
flux1:, 0.697589186176146, 6.77036332789704e-5, 6.77042765772316e-5, 6.7705623017618e-5, 6.77064503981263e-5, 6.77059676209886e-5, 6.77045771701257e-5, 6.77035677542045e-5, 6.77039384937461e-5, 6.77053998380288e-5, 6.77065464959429e-5, 6.7706175664182e-5, 6.77045670352363e-5, 6.77033749671549e-5, 6.77039893453772e-5, 6.77058757023684e-5, 6.77068392527191e-5, 6.77054601224249e-5, 6.77032700881295e-5, 6.77034889063046e-5, 6.77064881321988e-5, 6.77076400208319e-5, 6.77035512935634e-5, 6.77009219328247e-5, 6.77078152614967e-5, 6.77096044028918e-5, 6.7697618268009e-5, 6.77116932471244e-5, 6.7696490655233e-5, 6.77182862085399e-5, 6.77021342948893e-5, 6.76941405872416e-5, 6.77021342948893e-5, 6.771828620854e-5, 6.76964906552329e-5, 6.77116932471243e-5, 6.7697618268009e-5, 6.77096044028918e-5, 6.77078152614966e-5, 6.77009219328247e-5, 6.77035512935634e-5, 6.7707640020832e-5, 6.77064881321988e-5, 6.77034889063046e-5, 6.77032700881295e-5, 6.77054601224248e-5, 6.7706839252719e-5, 6.77058757023683e-5, 6.77039893453771e-5, 6.77033749671549e-5, 6.77045670352363e-5, 6.7706175664182e-5, 6.77065464959428e-5, 6.77053998380288e-5, 6.77039384937461e-5, 6.77035677542045e-5, 6.77045771701257e-5, 6.77059676209885e-5, 6.77064503981263e-5, 6.77056230176179e-5, 6.77042765772316e-5, 6.77036332789704e-5
flux1:, 0.6978516350799, 6.11010145349141e-5, 6.11015925544041e-5, 6.11027674748533e-5, 6.11034690680845e-5, 6.11030227370877e-5, 6.11018034516021e-5, 6.11009454637437e-5, 6.11013035125433e-5, 6.11025925453171e-5, 6.11035682058953e-5, 6.11031987815629e-5, 6.1101771752912e-5, 6.11007600670723e-5, 6.11013569190504e-5, 6.11030359098095e-5, 6.11038376429553e-5, 6.11025514200563e-5, 6.11006050486661e-5, 6.11008679985705e-5, 6.11035955715078e-5, 6.11045924870941e-5, 6.11008710502387e-5, 6.10985238060704e-5, 6.11047470363564e-5, 6.11063126541315e-5, 6.10955398040898e-5, 6.11082809713198e-5, 6.10945325977274e-5, 6.11142062262006e-5, 6.10996014140073e-5, 6.10923696886291e-5, 6.10996014140072e-5, 6.11142062262007e-5, 6.10945325977273e-5, 6.11082809713196e-5, 6.10955398040897e-5, 6.11063126541316e-5, 6.11047470363564e-5, 6.10985238060703e-5, 6.11008710502387e-5, 6.11045924870943e-5, 6.11035955715078e-5, 6.11008679985705e-5, 6.1100605048666e-5, 6.11025514200563e-5, 6.11038376429552e-5, 6.11030359098095e-5, 6.11013569190504e-5, 6.11007600670723e-5, 6.1101771752912e-5, 6.11031987815629e-5, 6.11035682058952e-5, 6.11025925453172e-5, 6.11013035125433e-5, 6.11009454637436e-5, 6.11018034516022e-5, 6.11030227370877e-5, 6.11034690680845e-5, 6.11027674748533e-5, 6.11015925544041e-5, 6.11010145349141e-5
flux1:, 0.698114083983653, 5.50936241545187e-5, 5.50941389818841e-5, 5.50951548369785e-5, 5.50957424183722e-5, 5.50953325619387e-5, 5.50942720342883e-5, 5.50935518543823e-5, 5.50938956982972e-5, 5.50950254167998e-5, 5.50958454219571e-5, 5.50954792042905e-5, 5.50942188627769e-5, 5.50933708417642e-5, 5.50939506540318e-5, 5.50954413831468e-5, 5.50960974842781e-5, 5.50948955889918e-5, 5.50931675131605e-5, 5.50934678420445e-5, 5.50959514639181e-5, 5.50968145618085e-5, 5.5093428239151e-5, 5.50913288837227e-5, 5.50969374649034e-5, 5.50983060446498e-5, 5.50886382066165e-5, 5.51001670279087e-5, 5.50877457646153e-5, 5.5105483910736e-5, 5.50922835844662e-5, 5.50857441932286e-5, 5.50922835844662e-5, 5.51054839107361e-5, 5.50877457646153e-5, 5.51001670279086e-5, 5.50886382066164e-5, 5.50983060446498e-5, 5.50969374649034e-5, 5.50913288837226e-5, 5.50934282391509e-5, 5.50968145618085e-5, 5.50959514639181e-5, 5.50934678420445e-5, 5.50931675131606e-5, 5.50948955889918e-5, 5.50960974842781e-5, 5.50954413831468e-5, 5.50939506540317e-5, 5.50933708417642e-5, 5.50942188627771e-5, 5.50954792042905e-5, 5.50958454219572e-5, 5.50950254167998e-5, 5.50938956982971e-5, 5.50935518543823e-5, 5.50942720342882e-5, 5.50953325619385e-5, 5.50957424183722e-5, 5.50951548369785e-5, 5.50941389818841e-5, 5.50936241545187e-5
flux1:, 0.698376532887406, 4.96330251289313e-5, 4.96334793584707e-5, 4.96343492010374e-5, 4.96348347405551e-5, 4.96344611232669e-5, 4.96335465589157e-5, 4.96329503624113e-5, 4.96332784608218e-5, 4.96342618643541e-5, 4.96349416331585e-5, 4.96345807957137e-5, 4.96334728301423e-5, 4.96327719443503e-5, 4.9633334333216e-5, 4.96346544053487e-5, 4.96351805967511e-5, 4.96340562519362e-5, 4.96325237973886e-5, 4.96328548603684e-5, 4.96351185031479e-5, 4.96358658245822e-5, 4.96327853500686e-5, 4.963090451094e-5, 4.96359508639596e-5, 4.9637145978952e-5, 4.96284824912349e-5, 4.96389093234789e-5, 4.9627697760928e-5, 4.96436730337096e-5, 4.96317477158174e-5, 4.96258373388548e-5, 4.96317477158174e-5, 4.96436730337096e-5, 4.96276977609279e-5, 4.96389093234789e-5, 4.96284824912349e-5, 4.9637145978952e-5, 4.96359508639596e-5, 4.963090451094e-5, 4.96327853500685e-5, 4.96358658245822e-5, 4.96351185031479e-5, 4.96328548603684e-5, 4.96325237973886e-5, 4.96340562519361e-5, 4.96351805967512e-5, 4.96346544053487e-5, 4.9633334333216e-5, 4.96327719443502e-5, 4.96334728301423e-5, 4.96345807957136e-5, 4.96349416331585e-5, 4.96342618643542e-5, 4.96332784608218e-5, 4.96329503624112e-5, 4.96335465589157e-5, 4.96344611232669e-5, 4.96348347405551e-5, 4.96343492010374e-5, 4.96334793584707e-5, 4.96330251289312e-5
flux1:, 0.698638981791159, 4.46741853970788e-5, 4.46745821309398e-5, 4.46753193305455e-5, 4.46757146797292e-5, 4.46753767185532e-5, 4.46745951348281e-5, 4.46741091938812e-5, 4.46744201365387e-5, 4.46752701279403e-5, 4.46758248963968e-5, 4.46754717684339e-5, 4.46745024491183e-5, 4.46739325478354e-5, 4.4674476534799e-5, 4.46756422175214e-5, 4.46760536532423e-5, 4.46750015308773e-5, 4.46736443837341e-5, 4.467399970006e-5, 4.46760641155938e-5, 4.46767110412033e-5, 4.46739098332808e-5, 4.46722223555892e-5, 4.46767558305837e-5, 4.46777984002415e-5, 4.4670045878109e-5, 4.46794709753124e-5, 4.46693608205253e-5, 4.46837327717256e-5, 4.46729649411931e-5, 4.46676260256763e-5, 4.4672964941193e-5, 4.46837327717256e-5, 4.46693608205252e-5, 4.46794709753123e-5, 4.4670045878109e-5, 4.46777984002415e-5, 4.46767558305838e-5, 4.46722223555891e-5, 4.46739098332808e-5, 4.46767110412034e-5, 4.46760641155938e-5, 4.46739997000599e-5, 4.4673644383734e-5, 4.46750015308774e-5, 4.46760536532423e-5, 4.46756422175214e-5, 4.4674476534799e-5, 4.46739325478353e-5, 4.46745024491184e-5, 4.46754717684339e-5, 4.46758248963968e-5, 4.46752701279403e-5, 4.46744201365386e-5, 4.46741091938812e-5, 4.46745951348281e-5, 4.46753767185531e-5, 4.46757146797292e-5, 4.46753193305454e-5, 4.46745821309398e-5, 4.46741853970787e-5
flux1:, 0.698901430694913, 4.01752915184583e-5, 4.017563432802e-5, 4.01762522999805e-5, 4.01765689260308e-5, 4.01762656480654e-5, 4.01756040754103e-5, 4.01752150249019e-5, 4.01755076480279e-5, 4.01762369220003e-5, 4.01766815053107e-5, 4.01763383907025e-5, 4.01754945712629e-5, 4.01750400641646e-5, 4.0175564318033e-5, 4.01765906738154e-5, 4.01769018317226e-5, 4.01759177305007e-5, 4.01747176453496e-5, 4.01750909654067e-5, 4.01769741585131e-5, 4.01775338128835e-5, 4.01749877475156e-5, 4.01734721033691e-5, 4.01775389594659e-5, 4.01784474969623e-5, 4.01715195120975e-5, 4.01800339653259e-5, 4.01709254809939e-5, 4.01838413463212e-5, 4.01741243337175e-5, 4.01693045689188e-5, 4.01741243337175e-5, 4.01838413463213e-5, 4.01709254809938e-5, 4.01800339653258e-5, 4.01715195120974e-5, 4.01784474969623e-5, 4.01775389594659e-5, 4.01734721033691e-5, 4.01749877475156e-5, 4.01775338128836e-5, 4.01769741585131e-5, 4.01750909654067e-5, 4.01747176453496e-5, 4.01759177305006e-5, 4.01769018317226e-5, 4.01765906738154e-5, 4.0175564318033e-5, 4.01750400641646e-5, 4.0175494571263e-5, 4.01763383907025e-5, 4.01766815053108e-5, 4.01762369220004e-5, 4.01755076480279e-5, 4.01752150249018e-5, 4.01756040754102e-5, 4.01762656480653e-5, 4.01765689260308e-5, 4.01762522999805e-5, 4.017563432802e-5, 4.01752915184583e-5
flux1:, 0.699163879598666, 3.60975673809754e-5, 3.60978602373256e-5, 3.60983721921793e-5, 3.60986209630471e-5, 3.6098351000073e-5, 3.60977966765119e-5, 3.60974917387578e-5, 3.60977652019036e-5, 3.60983861278367e-5, 3.60987347126478e-5, 3.60984037477566e-5, 3.60976728835527e-5, 3.6097318904578e-5, 3.60978219464005e-5, 3.60987229371782e-5, 3.60989475162183e-5, 3.609802807578e-5, 3.60969686230335e-5, 3.60973539991985e-5, 3.60990716581282e-5, 3.60995552653672e-5, 3.60972424523597e-5, 3.60958802022381e-5, 3.60995236123012e-5, 3.61003144603616e-5, 3.60941312277037e-5, 3.6101817835218e-5, 3.60936192991053e-5, 3.61052147095819e-5, 3.60964516723532e-5, 3.60921035026842e-5, 3.60964516723532e-5, 3.6105214709582e-5, 3.60936192991052e-5, 3.6101817835218e-5, 3.60941312277038e-5, 3.61003144603617e-5, 3.60995236123012e-5, 3.6095880202238e-5, 3.60972424523596e-5, 3.60995552653672e-5, 3.60990716581282e-5, 3.60973539991986e-5, 3.60969686230335e-5, 3.60980280757799e-5, 3.60989475162183e-5, 3.60987229371782e-5, 3.60978219464005e-5, 3.60973189045779e-5, 3.60976728835528e-5, 3.60984037477566e-5, 3.60987347126478e-5, 3.60983861278367e-5, 3.60977652019035e-5, 3.60974917387578e-5, 3.60977966765119e-5, 3.6098351000073e-5, 3.60986209630472e-5, 3.60983721921794e-5, 3.60978602373256e-5, 3.60975673809753e-5
flux1:, 0.699426328502419, 3.24050983533914e-5, 3.24053455355154e-5, 3.24057642567678e-5, 3.24059552781867e-5, 3.24057168918972e-5, 3.24052574428788e-5, 3.24050246077144e-5, 3.24052784348182e-5, 3.24058029411778e-5, 3.24060689128045e-5, 3.24057519624985e-5, 3.24051221399849e-5, 3.24048546876691e-5, 3.24053350570509e-5, 3.24061236254776e-5, 3.24062744543469e-5, 3.24054169092208e-5, 3.24044832591296e-5, 3.24048751146947e-5, 3.24064409953859e-5, 3.24068581871464e-5, 3.24047587538314e-5, 3.24035340627386e-5, 3.24067941440272e-5, 3.24074816979149e-5, 3.24019697653201e-5, 3.24089038314396e-5, 3.24015310158439e-5, 3.24119306832432e-5, 3.24040336627806e-5, 3.24001138394547e-5, 3.24040336627806e-5, 3.24119306832432e-5, 3.24015310158439e-5, 3.24089038314396e-5, 3.240196976532e-5, 3.24074816979149e-5, 3.24067941440272e-5, 3.24035340627385e-5, 3.24047587538314e-5, 3.24068581871465e-5, 3.24064409953859e-5, 3.24048751146947e-5, 3.24044832591296e-5, 3.24054169092209e-5, 3.24062744543469e-5, 3.24061236254776e-5, 3.24053350570509e-5, 3.24048546876691e-5, 3.2405122139985e-5, 3.24057519624984e-5, 3.24060689128045e-5, 3.24058029411779e-5, 3.24052784348182e-5, 3.24050246077144e-5, 3.24052574428788e-5, 3.24057168918972e-5, 3.24059552781867e-5, 3.24057642567679e-5, 3.24053455355154e-5, 3.24050983533914e-5
flux1:, 0.699688777406172, 2.90646612194181e-5, 2.90648672087347e-5, 2.90652048644267e-5, 2.90653473672273e-5, 2.90651384982527e-5, 2.90647620956531e-5, 2.90645902551293e-5, 2.90648243445463e-5, 2.90652638109399e-5, 2.90654596182112e-5, 2.90651582074401e-5, 2.90646181790091e-5, 2.90644242293461e-5, 2.90648806127081e-5, 2.90655687445335e-5, 2.90656577063618e-5, 2.90648596805592e-5, 2.90640384204408e-5, 2.90644316119781e-5, 2.90658578745979e-5, 2.90662169531795e-5, 2.90643128388193e-5, 2.90632120480984e-5, 2.90661259183712e-5, 2.90667228351342e-5, 2.90618147728097e-5, 2.90680648358318e-5, 2.90614405071297e-5, 2.90707588862955e-5, 2.90636479464366e-5, 2.90601171175259e-5, 2.90636479464367e-5, 2.90707588862955e-5, 2.90614405071297e-5, 2.90680648358318e-5, 2.90618147728097e-5, 2.90667228351343e-5, 2.90661259183712e-5, 2.90632120480984e-5, 2.90643128388193e-5, 2.90662169531796e-5, 2.90658578745979e-5, 2.90644316119781e-5, 2.90640384204408e-5, 2.90648596805592e-5, 2.90656577063619e-5, 2.90655687445336e-5, 2.90648806127081e-5, 2.90644242293461e-5, 2.90646181790092e-5, 2.90651582074401e-5, 2.90654596182112e-5, 2.90652638109399e-5, 2.90648243445462e-5, 2.90645902551293e-5, 2.90647620956531e-5, 2.90651384982527e-5, 2.90653473672274e-5, 2.90652048644267e-5, 2.90648672087347e-5, 2.90646612194181e-5
flux1:, 0.699951226309926, 2.60455601626493e-5, 2.60457295320165e-5, 2.60459975234193e-5, 2.60460997974257e-5, 2.60459181310696e-5, 2.6045613626854e-5, 2.60454926659227e-5, 2.60457072750012e-5, 2.60460724369062e-5, 2.60462094951984e-5, 2.60459247722825e-5, 2.60454639916984e-5, 2.60453315814724e-5, 2.6045762904418e-5, 2.60463616764268e-5, 2.60463996525391e-5, 2.60456589939869e-5, 2.60449379747408e-5, 2.60453278444429e-5, 2.60466253424773e-5, 2.60469335024748e-5, 2.60452082660298e-5, 2.6044219520155e-5, 2.60468213776274e-5, 2.60473387708359e-5, 2.60429728588511e-5, 2.60486013498443e-5, 2.60426547883321e-5, 2.60509967182029e-5, 2.6044599163237e-5, 2.60414215011596e-5, 2.6044599163237e-5, 2.60509967182029e-5, 2.6042654788332e-5, 2.60486013498443e-5, 2.6042972858851e-5, 2.60473387708358e-5, 2.60468213776274e-5, 2.60442195201549e-5, 2.60452082660298e-5, 2.60469335024749e-5, 2.60466253424774e-5, 2.6045327844443e-5, 2.60449379747408e-5, 2.60456589939869e-5, 2.60463996525391e-5, 2.60463616764269e-5, 2.60457629044181e-5, 2.60453315814724e-5, 2.60454639916984e-5, 2.60459247722825e-5, 2.60462094951984e-5, 2.60460724369062e-5, 2.60457072750011e-5, 2.60454926659227e-5, 2.6045613626854e-5, 2.60459181310696e-5, 2.60460997974257e-5, 2.60459975234192e-5, 2.60457295320166e-5, 2.60455601626492e-5
[truncated: 31,438 more chars]
