# Supplementary material for: Spatial Resolution and Refractive Index Contrast of Resonant Photonic Crystal Surfaces for Biosensing
Source: IEEE Photonics J. Author manuscript; Available in PMC 2015 Sep 7. (PMC4561521; doi:10.1109/JPHOT.2015.2435699)
Supplement: fig6_data [file NIHMS64775-supplement-fig6_data.gz › Volumes/graham/MacBook_backup/PhD_folder_2015_06_02/paper_improvements/IEEE_J_Photonics/final_files/data_files/fig6/meep_data/0/t.dat]

flux1:	0.627777777777778	9.63243555670161e-7	9.52844893449377e-7	9.40647707500233e-7	9.38445211428171e-7	9.40566036056789e-7	9.33691516843685e-7	9.23103609873099e-7	9.23980598561453e-7	9.31355765285201e-7	9.27678279805892e-7	9.1830386013023e-7	9.2402485989638e-7	9.38350022977819e-7	9.35791971085935e-7	9.24880752223543e-7	9.37302593467513e-7	9.59867400618991e-7	9.52374128535513e-7	9.36965571249175e-7	9.63684599449191e-7	9.89571125139899e-7	9.57161468894521e-7	9.53830595685334e-7	1.01459881113837e-6	9.7164714633956e-7	9.5515805317294e-7	1.03884027793713e-6	8.97217364649494e-7	1.05943638967514e-6	1.15207928692052e-6	8.83022507959456e-7	6.96243875347597e-7	8.79399828151737e-7	9.75567447365784e-7	8.51908613480555e-7	9.22589810284523e-7	9.04173492569195e-7	8.7689848733373e-7	9.32867682939436e-7	9.2081483176247e-7	9.10812549651035e-7	9.57936232213647e-7	9.87599184970831e-7	9.83492891552406e-7	1.00186790946872e-6	1.04387070558538e-6	1.06174816990273e-6	1.05355683197754e-6
flux1:	0.628040226681531	1.10009672926459e-6	1.08430947938424e-6	1.0678987171566e-6	1.06482197581347e-6	1.06591850419339e-6	1.05500988283236e-6	1.04028530443164e-6	1.0404416152633e-6	1.04851623761883e-6	1.04333062796547e-6	1.03170618333615e-6	1.03817459320117e-6	1.05513913553329e-6	1.05337922495627e-6	1.04250068666298e-6	1.05801858298854e-6	1.08508006334512e-6	1.0792120654241e-6	1.06532009881144e-6	1.09828525105394e-6	1.12977150535612e-6	1.09711933477841e-6	1.09831866948644e-6	1.17012755245707e-6	1.12465096560663e-6	1.11238679035343e-6	1.21177343813038e-6	1.05232849668358e-6	1.24555482778101e-6	1.36277676032103e-6	1.04926305472414e-6	8.3210899776327e-7	1.05537076166826e-6	1.15632435567299e-6	1.00540142768934e-6	1.06964695314697e-6	1.04288793287498e-6	9.93781014437971e-7	1.0449164526867e-6	1.03040575828005e-6	1.01320682357934e-6	1.06076954126359e-6	1.10017970654917e-6	1.10442164002598e-6	1.12751536685569e-6	1.17728330687859e-6	1.20544367707787e-6	1.20187079091165e-6
flux1:	0.628302675585284	1.25722258001492e-6	1.23538465612641e-6	1.2152044009815e-6	1.21198745884162e-6	1.21170128471516e-6	1.19567418530511e-6	1.17655511778488e-6	1.17667045134243e-6	1.18553179480872e-6	1.17776004233666e-6	1.16300397974799e-6	1.17046544089067e-6	1.19038229492004e-6	1.1886680858293e-6	1.17676433227077e-6	1.19525232767525e-6	1.22716944364539e-6	1.22258477790884e-6	1.20945877085844e-6	1.24874184138226e-6	1.28653871731778e-6	1.25371839228198e-6	1.25936664688119e-6	1.34355125812812e-6	1.29661682105528e-6	1.28932666484308e-6	1.4072828627812e-6	1.2293552589016e-6	1.45916036813496e-6	1.6091940350085e-6	1.24954643663789e-6	1.00105370726032e-6	1.2741212349116e-6	1.38138724987295e-6	1.20330696742534e-6	1.25889517147057e-6	1.22232788536207e-6	1.14823334142833e-6	1.18699556975953e-6	1.16529341760778e-6	1.13728605971506e-6	1.17765712084133e-6	1.22008160438591e-6	1.23098468183934e-6	1.25755881569741e-6	1.311392524812e-6	1.34790723164244e-6	1.350988916578e-6
flux1:	0.628565124489038	1.43848003615139e-6	1.4104682467047e-6	1.38751073766553e-6	1.3849143313356e-6	1.38266291264451e-6	1.36057765313582e-6	1.33726874454706e-6	1.33815649885361e-6	1.34749561278172e-6	1.3356919307404e-6	1.31698419324474e-6	1.32576363243944e-6	1.34850334139749e-6	1.34535067347372e-6	1.33096721504558e-6	1.35219957347167e-6	1.38889324301931e-6	1.38436554521068e-6	1.37055664212911e-6	1.41593214686086e-6	1.46021331137823e-6	1.42629311818681e-6	1.43552235069941e-6	1.53294412511088e-6	1.48478211096042e-6	1.48221131348663e-6	1.6205513217339e-6	1.4233719797872e-6	1.69326031940446e-6	1.88258840414186e-6	1.47714349083936e-6	1.19752798351978e-6	1.52724291766569e-6	1.64502177437687e-6	1.44203183667052e-6	1.49045369313471e-6	1.44324531996754e-6	1.34549386038905e-6	1.36640633084016e-6	1.33239685619885e-6	1.29156169779677e-6	1.31820210899773e-6	1.35502547358361e-6	1.36894932241727e-6	1.39758435132239e-6	1.45118933869269e-6	1.4921540724858e-6	1.50283400421036e-6
flux1:	0.628827573392791	1.64788925403255e-6	1.61423688093673e-6	1.5899262298937e-6	1.58860464239063e-6	1.58368203228085e-6	1.55495377443417e-6	1.52813776412383e-6	1.53058307695536e-6	1.53966666790975e-6	1.52221944359825e-6	1.49895893369066e-6	1.50938776597264e-6	1.53427563306431e-6	1.52757628974513e-6	1.50906259929571e-6	1.53273819916565e-6	1.57356273224504e-6	1.56696108888463e-6	1.55045468463091e-6	1.60141076288999e-6	1.6515901152115e-6	1.61448978528612e-6	1.62569571541923e-6	1.73650223140899e-6	1.68607300296026e-6	1.68683493729879e-6	1.84580772994946e-6	1.62825630294096e-6	1.93889039006688e-6	2.17059296918757e-6	1.72101744035373e-6	1.41119601692333e-6	1.80033444079607e-6	1.9359718694304e-6	1.71170609760921e-6	1.75933057117286e-6	1.70148708342153e-6	1.58639374976055e-6	1.58812550751166e-6	1.53719466600694e-6	1.48367468923465e-6	1.49299599219332e-6	1.51527996277792e-6	1.52684146081974e-6	1.55618711302156e-6	1.60567076337569e-6	1.64577615766287e-6	1.66350308529972e-6
flux1:	0.629090022296544	1.88925926075306e-6	1.85115675191992e-6	1.82713460812216e-6	1.82754968953174e-6	1.81932028500874e-6	1.78390429794867e-6	1.75465718696738e-6	1.75926202532949e-6	1.76704435825085e-6	1.74247703031467e-6	1.71441020630664e-6	1.72674174663214e-6	1.7525934688556e-6	1.73990691237286e-6	1.71567954947221e-6	1.74144551587513e-6	1.78517784595003e-6	1.7736619336835e-6	1.75213541067651e-6	1.80792223066447e-6	1.86257670150271e-6	1.81916484558405e-6	1.83019698977499e-6	1.95370901339112e-6	1.89850734805637e-6	1.90015303094955e-6	2.07827755598412e-6	1.83857804618348e-6	2.18773017143401e-6	2.46037570577616e-6	1.96829669370153e-6	1.62901327145351e-6	2.07606135072129e-6	2.23986630610467e-6	1.998075195492e-6	2.05642423497302e-6	1.98895510476138e-6	1.86711741565346e-6	1.85403766833805e-6	1.78302349558941e-6	1.71916064296375e-6	1.7119304958783e-6	1.7122717060259e-6	1.71488292842004e-6	1.74378511621753e-6	1.78662663318486e-6	1.82009152083013e-6	1.84264135698066e-6
flux1:	0.629352471200297	2.16580708858729e-6	2.12496238578895e-6	2.1028146602987e-6	2.10523324698316e-6	2.09338876488059e-6	2.05188755963897e-6	2.02149874090019e-6	2.02858466996891e-6	2.03396580616419e-6	2.00127901069305e-6	1.96856195644515e-6	1.98290579208668e-6	2.00823346333803e-6	1.98722631605219e-6	1.95603720996479e-6	1.98351739576574e-6	2.0285094938753e-6	2.00893545248036e-6	1.98009409514048e-6	2.03982010839863e-6	2.09682822517335e-6	2.04327338435559e-6	2.05173770158419e-6	2.18654883567029e-6	2.12273471594702e-6	2.12202277056226e-6	2.31642130680232e-6	2.0517921325622e-6	2.43522653146433e-6	2.74272836894287e-6	2.20784235121395e-6	1.83850395937272e-6	2.33865062417196e-6	2.5429117539913e-6	2.28593026349763e-6	2.3707658018019e-6	2.29578397729342e-6	2.18013406906052e-6	2.1628329313154e-6	2.07085346242941e-6	2.00060814160547e-6	1.98246422557365e-6	1.95675375027007e-6	1.94343293471301e-6	1.97088024368918e-6	2.00660947994694e-6	2.02829383491284e-6	2.05188337759022e-6
flux1:	0.629614920104051	2.479853922733e-6	2.43821759248715e-6	2.41920096052788e-6	2.42379352452943e-6	2.40861739362117e-6	2.36226406170483e-6	2.33199174206969e-6	2.34160435297509e-6	2.34380117997224e-6	2.30277490612757e-6	2.26594308409299e-6	2.28225260472217e-6	2.30563401055242e-6	2.27458440356613e-6	2.23572843946556e-6	2.26456866596777e-6	2.30907654943363e-6	2.27855244187328e-6	2.24047258892479e-6	2.3032577426581e-6	2.36018254309549e-6	2.29250580471146e-6	2.29612768651055e-6	2.4404695102328e-6	2.36333706065511e-6	2.35666416489286e-6	2.56393941292821e-6	2.2702290744199e-6	2.68350507385874e-6	3.01620452547099e-6	2.43420274107831e-6	2.03162756183055e-6	2.57892743139289e-6	2.83616561766024e-6	2.56348044706765e-6	2.69264828134237e-6	2.61337280196466e-6	2.51625345904811e-6	2.51067896185374e-6	2.39963807733771e-6	2.32746215804297e-6	2.30825310985281e-6	2.25690461892919e-6	2.22124772449801e-6	2.24614149294085e-6	2.27651048884181e-6	2.28296564492793e-6	2.30267956609336e-6
flux1:	0.629877369007804	2.83268660847461e-6	2.79207936376233e-6	2.77691384203253e-6	2.78394514150593e-6	2.76651177564591e-6	2.71700471581857e-6	2.68781829137387e-6	2.69985676547884e-6	2.6988136300369e-6	2.65018126425522e-6	2.61002211976985e-6	2.62816318096658e-6	2.64872086267481e-6	2.60697076533513e-6	2.56037464289317e-6	2.59031956219646e-6	2.63297782349083e-6	2.58945571992482e-6	2.54085579331466e-6	2.60604509065499e-6	2.6607291029394e-6	2.57544295317901e-6	2.57242441541864e-6	2.72479304631295e-6	2.62949488112961e-6	2.61341107314293e-6	2.8309732434434e-6	2.50233023177278e-6	2.94325991112353e-6	3.29023605475291e-6	2.65100774903629e-6	2.20835419359448e-6	2.79870116275423e-6	3.11942071865526e-6	2.82672984687947e-6	3.01701757281748e-6	2.9376375712932e-6	2.86747337127424e-6	2.89260891870677e-6	2.76720865631989e-6	2.69659903104956e-6	2.68852546405262e-6	2.61680111139408e-6	2.55395696734996e-6	2.57477926862244e-6	2.60332442399899e-6	2.59353366300643e-6	2.60403260979293e-6
flux1:	0.630139817911557	3.22465743678643e-6	3.18636644827319e-6	3.17515221631801e-6	3.18522493568731e-6	3.16746032296226e-6	3.11665581060779e-6	3.08902840667701e-6	3.10349228447152e-6	3.10022926390335e-6	3.0456501765262e-6	3.00299951433965e-6	3.02291168880313e-6	3.04080509503125e-6	2.98903353696406e-6	2.93519220481088e-6	2.9662057602089e-6	3.00656856614551e-6	2.94932790793665e-6	2.88969916344029e-6	2.95712889831745e-6	3.00840138572714e-6	2.90307631870035e-6	2.89238231153299e-6	3.0523501833279e-6	2.9347064593065e-6	2.90641979618227e-6	3.13402418326483e-6	2.76266571561786e-6	3.23392036240834e-6	3.58621483011269e-6	2.8728211638667e-6	2.37898183995527e-6	3.01326765894349e-6	3.40368107185278e-6	3.08276723177509e-6	3.34634829764846e-6	3.27170498765298e-6	3.23004455381235e-6	3.30439570970103e-6	3.17155187070732e-6	3.10362777973697e-6	3.11845709459988e-6	3.03568038916849e-6	2.94315076136856e-6	2.95766262054239e-6	2.98871328976717e-6	2.96433296796615e-6	2.96075751081176e-6
flux1:	0.63040226681531	3.65556137541083e-6	3.61998928737525e-6	3.61228194184301e-6	3.62656958041275e-6	3.61111773996988e-6	3.56062239252762e-6	3.53443388884564e-6	3.55174329111367e-6	3.54853207425908e-6	3.49032589625762e-6	3.44583320806956e-6	3.46777044018265e-6	3.48457675057528e-6	3.42478749460575e-6	3.3645511225339e-6	3.39698269609857e-6	3.43601279692608e-6	3.3658889636269e-6	3.29544816004669e-6	3.36574143993344e-6	3.41408088937045e-6	3.28767353879305e-6	3.26919895450165e-6	3.43826404062572e-6	3.29542990318824e-6	3.25320690827749e-6	3.49434842700961e-6	3.07050143787521e-6	3.58170813052379e-6	3.93586155800673e-6	3.12468586233352e-6	2.56437855140088e-6	3.25106972274777e-6	3.71140954125842e-6	3.35097872031153e-6	3.69225057607714e-6	3.62730444856133e-6	3.60704793073799e-6	3.74454866430652e-6	3.6122070774547e-6	3.5446924970526e-6	3.59059731677234e-6	3.5082744293096e-6	3.38636774566416e-6	3.39149392515324e-6	3.42884687483273e-6	3.39386784962961e-6	3.37280979485805e-6
flux1:	0.630664715719064	4.12528169164208e-6	4.09173240806708e-6	4.08677496283688e-6	4.10716836793558e-6	4.09704455139228e-6	4.04778138681607e-6	4.02237327671933e-6	4.04368754348189e-6	4.04396381946125e-6	3.98462218913973e-6	3.93854593913708e-6	3.96335567086653e-6	3.98221313816536e-6	3.91738210344035e-6	3.85163739008031e-6	3.88641973007612e-6	3.9267886640228e-6	3.84603769175689e-6	3.76550767007387e-6	3.84035807895324e-6	3.88832387720308e-6	3.74113642027326e-6	3.71573411973955e-6	3.89800719471494e-6	3.72877059374203e-6	3.67216338791326e-6	3.93492966874547e-6	3.44701315459206e-6	4.01567478278889e-6	4.37677910406258e-6	3.43905203674128e-6	2.79372109962135e-6	3.55012853094416e-6	4.07417032568527e-6	3.66156571251374e-6	4.0752697250781e-6	4.02434811483969e-6	4.00980763344292e-6	4.21600806498435e-6	4.09147608315234e-6	4.01840686903131e-6	4.09715363183894e-6	4.02628190790379e-6	3.87808751600198e-6	3.8701188446773e-6	3.9157222181326e-6	3.87560940883392e-6	3.83599636115345e-6
flux1:	0.630927164622817	4.63463982920062e-6	4.60130526287165e-6	4.59837506089636e-6	4.62747374633329e-6	4.62553393221255e-6	4.57737472065292e-6	4.55176542265238e-6	4.57920782351996e-6	4.58717540392854e-6	4.52872500878501e-6	4.48082050657232e-6	4.51019653812111e-6	4.53561436377098e-6	4.46901715306224e-6	4.39834128490653e-6	4.43718741156013e-6	4.48326247864701e-6	4.39502497258563e-6	4.30529624350922e-6	4.38768304388297e-6	4.43994358179243e-6	4.27316182606072e-6	4.24254574483511e-6	4.44506306806868e-6	4.24960749205698e-6	4.17948025185253e-6	4.47651552012543e-6	3.91161086399528e-6	4.56235074580342e-6	4.94579497823234e-6	3.85039521716583e-6	3.09986733880914e-6	3.95162335439694e-6	4.52789297280461e-6	4.05133728247127e-6	4.52271973326274e-6	4.48858562393502e-6	4.45766516746278e-6	4.72714774931711e-6	4.61516832532945e-6	4.5274852712428e-6	4.63271687321331e-6	4.58078266626294e-6	4.41159794341217e-6	4.38676449731736e-6	4.43979879560269e-6	4.40029905910059e-6	4.34403488569331e-6
flux1:	0.63118961352657	5.18633378648036e-6	5.15050782765327e-6	5.14930193307452e-6	5.19020841850297e-6	5.19851555299673e-6	5.15007163749317e-6	5.12330070549228e-6	5.16000099161707e-6	5.17994999985212e-6	5.12329028641566e-6	5.07283735605967e-6	5.10946942685815e-6	5.14676907727287e-6	5.08109219891484e-6	5.00547563078797e-6	5.05102527129844e-6	5.10846570900982e-6	5.01588783034249e-6	4.91765224505036e-6	5.01192272674813e-6	5.07476864921488e-6	4.88963186523916e-6	4.85619895766005e-6	5.08868550955426e-6	4.86777344140378e-6	4.78614952233897e-6	5.1335338349954e-6	4.47814723367615e-6	5.24011305732337e-6	5.67137516421441e-6	4.38847523133204e-6	3.51312476198685e-6	4.49178723783503e-6	5.10661660869959e-6	4.55742810078239e-6	5.06485699602239e-6	5.04769807001771e-6	4.97598559502015e-6	5.29182621402472e-6	5.19270727840283e-6	5.07967100080637e-6	5.19685852339378e-6	5.16515798426831e-6	4.98138526967885e-6	4.93673662561146e-6	4.99341935239467e-6	4.95931832271802e-6	4.89154256164235e-6
flux1:	0.631452062430323	5.78581237961648e-6	5.74430910745488e-6	5.74527244631479e-6	5.8011918688573e-6	5.82039998394729e-6	5.7690406848986e-6	5.74057203828831e-6	5.7904672692388e-6	5.82590344741971e-6	5.77026943677472e-6	5.7162559952028e-6	5.7638044619308e-6	5.81823964271483e-6	5.75465066356384e-6	5.67337872189753e-6	5.72923643380303e-6	5.8041981289298e-6	5.70936472161268e-6	5.60282944584479e-6	5.71458897548839e-6	5.79492427681274e-6	5.5916898750571e-6	5.5583216260637e-6	5.83232067661533e-6	5.58601063450607e-6	5.49580422827002e-6	5.91088729346584e-6	5.15194871536473e-6	6.05465377852701e-6	6.56685729912071e-6	5.07169638418851e-6	4.05470974297326e-6	5.19389951115864e-6	5.83607282689773e-6	5.21020693452313e-6	5.73014416779102e-6	5.72664019004756e-6	5.59268551741314e-6	5.92842821784059e-6	5.83657779564764e-6	5.6877028324341e-6	5.79600435524217e-6	5.77791862159385e-6	5.58554103887989e-6	5.5199413856819e-6	5.57421797345812e-6	5.54834679276577e-6	5.47721773463803e-6
flux1:	0.631714511334077	6.44192063846306e-6	6.3916238207302e-6	6.39612742422079e-6	6.4698270258621e-6	6.49872284060043e-6	6.44084722605289e-6	6.4109353217375e-6	6.47831976588043e-6	6.53106682288749e-6	6.47376161397445e-6	6.41519839450911e-6	6.47804816100096e-6	6.55373787222247e-6	6.49112974262274e-6	6.40288094664719e-6	6.47349324481667e-6	6.57153519890742e-6	6.47444513936572e-6	6.35922381566205e-6	6.4949950517368e-6	6.59892722985818e-6	6.3758789472628e-6	6.34578160603585e-6	6.67319862647407e-6	6.39936461646101e-6	6.30408467834779e-6	6.8025857567441e-6	5.92856039394794e-6	6.99689772649026e-6	7.6263481086419e-6	5.90224831334633e-6	4.73147768736164e-6	6.06240438627259e-6	6.72868409979903e-6	6.0270177363775e-6	6.54065771971952e-6	6.54332819360578e-6	6.33396641034209e-6	6.65806736316475e-6	6.56126179838946e-6	6.36828086027377e-6	6.44410473122548e-6	6.42481154014157e-6	6.22764253887274e-6	6.14258660181945e-6	6.18763418332111e-6	6.1703655197293e-6	6.10632947091061e-6
flux1:	0.63197696023783	7.16717052861724e-6	7.10560292170525e-6	7.11590727362214e-6	7.20913871987293e-6	7.2444682770809e-6	7.17600024670195e-6	7.14591774873843e-6	7.23479560235803e-6	7.30426958848823e-6	7.24076872042764e-6	7.17706926488025e-6	7.25986112555614e-6	7.35874152119759e-6	7.2933594773628e-6	7.19652530771798e-6	7.28686563987176e-6	7.41174226653017e-6	7.30958602925918e-6	7.18482328992206e-6	7.35147281817646e-6	7.48274843542367e-6	7.23553056755226e-6	7.21215218565307e-6	7.6034105903196e-6	7.29644439536782e-6	7.1999555246745e-6	7.79288798207057e-6	6.79481244923281e-6	8.04433308009352e-6	8.824770932093e-6	6.86453200224406e-6	5.53343076479555e-6	7.08094733681144e-6	7.78139514364803e-6	7.00840358633148e-6	7.50876108509879e-6	7.50580620474939e-6	7.2202012431592e-6	7.50232034777224e-6	7.38194659761162e-6	7.14024234092475e-6	7.16186863697586e-6	7.11969722973809e-6	6.91766415182629e-6	6.81758319740465e-6	6.84780231076893e-6	6.83714207119723e-6	6.79171818550104e-6
flux1:	0.632239409141583	7.97754205351299e-6	7.90332686539277e-6	7.92231355692244e-6	8.03533195035369e-6	8.07199530567243e-6	7.98901570157095e-6	7.96106125624383e-6	8.07441736290399e-6	8.15726734639028e-6	8.08172336868603e-6	8.01305325175931e-6	8.12004558652925e-6	8.24108123180645e-6	8.16668133315655e-6	8.05984932587121e-6	8.17491655843319e-6	8.32750460153825e-6	8.21447367974722e-6	8.07919615309268e-6	8.28317514408082e-6	8.4417964610652e-6	8.16332081985859e-6	8.15034741038724e-6	8.61248673069678e-6	8.2625917822471e-6	8.16898562416743e-6	8.86011879115209e-6	7.7323319668439e-6	9.16602203256723e-6	1.01227516991914e-5	7.92778822377952e-6	6.43504011195912e-6	8.21538549477595e-6	8.97720678701129e-6	8.13804937884073e-6	8.63595228210943e-6	8.61176434796373e-6	8.26297407300908e-6	8.48098303826028e-6	8.31335582522663e-6	8.02237529222722e-6	7.97465743906738e-6	7.88394760221929e-6	7.67170254576787e-6	7.56348591485866e-6	7.57645842172321e-6	7.56866720411637e-6	7.55284560166455e-6
flux1:	0.632501858045337	8.89179689321255e-6	8.80489672383465e-6	8.83561037600131e-6	8.96692612400028e-6	8.99855199990241e-6	8.89793876757033e-6	8.87518757422311e-6	9.01433504154966e-6	9.10459214433329e-6	9.01067641281377e-6	8.93816649431933e-6	9.07253395571355e-6	9.21141253707743e-6	9.11999581549595e-6	9.00248107824337e-6	9.14666360050957e-6	9.32429010267167e-6	9.19205512006902e-6	9.04567108982568e-6	9.29216794947223e-6	9.4735504394412e-6	9.15461465504815e-6	9.15600722712454e-6	9.69113505395789e-6	9.28454249104366e-6	9.19812125104676e-6	9.9826973944301e-6	8.72303103763834e-6	1.03306793641865e-5	1.1475930395049e-5	9.05293272319165e-6	7.40061407767564e-6	9.42171203342671e-6	1.02904361764302e-5	9.38689166603286e-6	9.91432359529769e-6	9.85075747424957e-6	9.46407404553914e-6	9.61034165646203e-6	9.36902320659587e-6	9.03142092742211e-6	8.90947011833329e-6	8.74445707247215e-6	8.51059994693906e-6	8.40221296875738e-6	8.4000281658687e-6	8.39054205226535e-6	8.41295530784638e-6
flux1:	0.63276430694909	9.93037815064341e-6	9.83203897805818e-6	9.87713654219742e-6	1.00236043647541e-5	1.00434324744182e-5	9.92336320267755e-6	9.90918327117882e-6	1.00733584504629e-5	1.01631408367977e-5	1.00450710690254e-5	9.97080735769183e-6	1.01340218592598e-5	1.02834837462383e-5	1.01665185058228e-5	1.00387945560022e-5	1.02151984390823e-5	1.0411593768297e-5	1.02504462802358e-5	1.00932559479297e-5	1.0385401755688e-5	1.05803731282596e-5	1.02109649430213e-5	1.02309665883191e-5	1.08354743094618e-5	1.03557287914281e-5	1.028104412874e-5	1.11462970031446e-5	9.75553571643509e-6	1.15163412711212e-5	1.28471148690571e-5	1.0202548536858e-5	8.39296067206004e-6	1.06575722902334e-5	1.16947659326219e-5	1.07208382774758e-5	1.13304360574442e-5	1.12087925733521e-5	1.08168212363604e-5	1.09023317154378e-5	1.05612048601775e-5	1.01808030576962e-5	9.99170861029062e-6	9.73070626452141e-6	9.4578510992662e-6	9.35616331432197e-6	9.34560059320557e-6	9.32991508556014e-6	9.39499280729818e-6
flux1:	0.633026755852843	1.11140589330379e-5	1.10064510346233e-5	1.10676919990122e-5	1.12249777650581e-5	1.12268979042526e-5	1.10870858937169e-5	1.10845058648776e-5	1.12708520256146e-5	1.13515533613485e-5	1.12050923307276e-5	1.1131839399074e-5	1.13232895297728e-5	1.1474123261233e-5	1.13240391460684e-5	1.11879202454141e-5	1.13977940011694e-5	1.1603791094537e-5	1.14042812041199e-5	1.12378287221328e-5	1.15761182169704e-5	1.17719168202692e-5	1.13429929463139e-5	1.13860228540261e-5	1.20508772585788e-5	1.14810823073623e-5	1.14229267596215e-5	1.23506131898883e-5	1.0831129750098e-5	1.27195194609638e-5	1.42187446148639e-5	1.13520409437968e-5	9.38365846153784e-6	1.1894949442197e-5	1.31723067728286e-5	1.21105504171728e-5	1.28707637588308e-5	1.26742796765975e-5	1.2309539405594e-5	1.23647382799674e-5	1.19014348526806e-5	1.14804631634226e-5	1.12425151846399e-5	1.08715784022371e-5	1.05373962423393e-5	1.04455953231537e-5	1.04369032871229e-5	1.04110766958574e-5	1.05174237489231e-5
flux1:	0.633289204756596	1.24625710245735e-5	1.23481913397304e-5	1.2426107888926e-5	1.25894897519387e-5	1.25690336835707e-5	1.24106189784805e-5	1.24216831185682e-5	1.26256948567505e-5	1.26894635868569e-5	1.25126556191498e-5	1.2443333780502e-5	1.26603136274854e-5	1.28029019858116e-5	1.26145453972332e-5	1.24730145146544e-5	1.27154131964208e-5	1.2920365434682e-5	1.26751210683639e-5	1.25022315952664e-5	1.28843135358835e-5	1.30665384371295e-5	1.2571903528973e-5	1.26422708541021e-5	1.33545059097823e-5	1.26801414819333e-5	1.2643373333644e-5	1.36140871480755e-5	1.1967698772196e-5	1.39615443401784e-5	1.56026812605602e-5	1.24993842860548e-5	1.0362614251406e-5	1.31309708941211e-5	1.47214224144986e-5	1.35410285738025e-5	1.45273757399814e-5	1.4243860892706e-5	1.39304250872457e-5	1.40023281891977e-5	1.34015228207232e-5	1.29379029210961e-5	1.2677381121239e-5	1.21927256967545e-5	1.17719635104737e-5	1.16871512496119e-5	1.16915353492849e-5	1.16520739563351e-5	1.17913193338459e-5
flux1:	0.63355165366035	1.39934762390621e-5	1.38744400176357e-5	1.39682952877708e-5	1.41336689804948e-5	1.4088739845687e-5	1.39138317694625e-5	1.3939099352292e-5	1.41555013140351e-5	1.41967270963404e-5	1.39901750932783e-5	1.39271797567225e-5	1.41653166118154e-5	1.42914768272222e-5	1.40631861989054e-5	1.39198403275026e-5	1.41916499591733e-5	1.43853737268167e-5	1.40906967648247e-5	1.39151004777493e-5	1.43360466909291e-5	1.44912834040458e-5	1.39291011078139e-5	1.40305167826995e-5	1.47758025488611e-5	1.39875013158397e-5	1.3976608815076e-5	1.49751901157536e-5	1.32004426263246e-5	1.52901616642235e-5	1.70445805268235e-5	1.36708850260092e-5	1.13444553532393e-5	1.43938650560659e-5	1.63611282830868e-5	1.50185360925101e-5	1.63023484412686e-5	1.59265035509307e-5	1.56726459108873e-5	1.58185695270587e-5	1.50746341312273e-5	1.45602067873242e-5	1.43064425414588e-5	1.37151754603036e-5	1.3182494253756e-5	1.30941684591305e-5	1.31205048886862e-5	1.3063594148316e-5	1.32199344551518e-5
flux1:	0.633814102564103	1.5721526136729e-5	1.55989125049248e-5	1.57069912995518e-5	1.58718821333856e-5	1.58030445215569e-5	1.56139960395704e-5	1.5652326206081e-5	1.58762523690859e-5	1.58927402768272e-5	1.56593145340554e-5	1.56038217851043e-5	1.58579231348569e-5	1.59626837079818e-5	1.56966910406129e-5	1.55548733589234e-5	1.58512615137713e-5	1.60261627168673e-5	1.56829927989874e-5	1.55085345935017e-5	1.59616199690209e-5	1.60802669886033e-5	1.54537463833954e-5	1.55886772543197e-5	1.63545859060211e-5	1.54501478130614e-5	1.54685254852759e-5	1.64895188898695e-5	1.45787577945919e-5	1.67753497233226e-5	1.86210680765969e-5	1.49210361584862e-5	1.23697846247965e-5	1.57419615025402e-5	1.81305331974795e-5	1.65728131836544e-5	1.82096259001188e-5	1.77445503791174e-5	1.75383642361775e-5	1.78174558740475e-5	1.69360390143736e-5	1.63565237368203e-5	1.61364624913533e-5	1.54555631944731e-5	1.47888793531628e-5	1.46789420058237e-5	1.47305626483349e-5	1.46508562341258e-5	1.48014611400711e-5
flux1:	0.634076551467856	1.76586881743074e-5	1.75321021053002e-5	1.76522947191404e-5	1.78166508145092e-5	1.77268891223905e-5	1.75254554085339e-5	1.75741637867355e-5	1.78024130926693e-5	1.77959616792674e-5	1.75399567745722e-5	1.74913854736842e-5	1.77565863916118e-5	1.78395120096948e-5	1.75415020989039e-5	1.74032851549844e-5	1.77185618043531e-5	1.78715166142456e-5	1.74854484982243e-5	1.73149967510429e-5	1.77929244280074e-5	1.78716296248903e-5	1.71885602518563e-5	1.73575414389103e-5	1.81369240133091e-5	1.71219092932277e-5	1.71709156712664e-5	1.82228725716469e-5	1.61595670614546e-5	1.8499617728565e-5	2.04294966936068e-5	1.63257704542932e-5	1.35003789388028e-5	1.7255159552325e-5	2.00829505771382e-5	1.82535518618811e-5	2.02736564619711e-5	1.97311380630288e-5	1.95405952324233e-5	2.00049610832079e-5	1.90032005225943e-5	1.83403184554039e-5	1.81740485856648e-5	1.74279474949212e-5	1.66118227030041e-5	1.64564978529484e-5	1.65290296804438e-5	1.64184279443734e-5	1.65347829713211e-5
flux1:	0.634339000371609	1.9814905760497e-5	1.96823742828289e-5	1.98129305751722e-5	1.99794959236237e-5	1.98734635329498e-5	1.96600375813294e-5	1.97154266769064e-5	1.99475226644719e-5	1.99237289207664e-5	1.96496190478043e-5	1.96054051606372e-5	1.9878410672239e-5	1.99441426631869e-5	1.96219820253272e-5	1.94872318712137e-5	1.98160114576866e-5	1.99495701243899e-5	1.95297947500801e-5	1.936406670115e-5	1.98604726404657e-5	1.99035958707888e-5	1.91746376407714e-5	1.93757152075484e-5	2.01695040110454e-5	1.90559847409508e-5	1.91339536067377e-5	2.02414842621687e-5	1.79982995551323e-5	2.05444557386478e-5	2.2571889128528e-5	1.79699977891916e-5	1.48088421817911e-5	1.90201815093878e-5	2.22757196448573e-5	2.01215270313933e-5	2.25250134440708e-5	2.19243835801041e-5	2.17023537746138e-5	2.23898145763305e-5	2.12950879871692e-5	2.05307232323034e-5	2.04292939093403e-5	1.96467082019276e-5	1.86752402922906e-5	1.84488610792934e-5	1.85299777660457e-5	1.83769408526677e-5	1.84270778918068e-5
flux1:	0.634601449275363	2.21995237116206e-5	2.20577643572701e-5	2.2198034831848e-5	2.23721781002293e-5	2.22550798614891e-5	2.20281928907548e-5	2.20863629534779e-5	2.23251575892102e-5	2.22924325754183e-5	2.20034858179502e-5	2.19592671904008e-5	2.22394339201344e-5	2.22972544142102e-5	2.19590995749075e-5	2.18248657497356e-5	2.2163337730327e-5	2.22859191122416e-5	2.18431977644929e-5	2.16797829198149e-5	2.21907748843535e-5	2.22104397965671e-5	2.14463658074138e-5	2.16748626237402e-5	2.24936622401522e-5	2.12970981406266e-5	2.13985543173221e-5	2.26014262118259e-5	2.01394707523753e-5	2.29757871938321e-5	2.51363379833046e-5	1.99318748426423e-5	1.63647115970168e-5	2.11127281214414e-5	2.47581006512345e-5	2.22362827004456e-5	2.49941417811848e-5	2.43597572865702e-5	2.40533092101625e-5	2.49835713589084e-5	2.38309065542873e-5	2.29525514967159e-5	2.29188666138535e-5	2.21296828228554e-5	2.10083260985524e-5	2.06884367391738e-5	2.07599760671952e-5	2.05498641602975e-5	2.05012809432882e-5
flux1:	0.634863898179116	2.48231742537721e-5	2.46681764592036e-5	2.48191396489599e-5	2.50081326068362e-5	2.48844784505641e-5	2.46406986214531e-5	2.46984634158749e-5	2.4950104028692e-5	2.49180640735472e-5	2.46151314208715e-5	2.45653500457066e-5	2.48553556752674e-5	2.4917785584029e-5	2.45699475419437e-5	2.44303767197885e-5	2.47774399870422e-5	2.49023732240156e-5	2.44463955624538e-5	2.42792584935967e-5	2.480470805651e-5	2.48192754288739e-5	2.40276496156618e-5	2.42764189840081e-5	2.51404518004396e-5	2.38751100223353e-5	2.39904668792631e-5	2.53396572250631e-5	2.26091622458019e-5	2.58318913472861e-5	2.81801889916741e-5	2.22673961080252e-5	1.82201802573994e-5	2.35808758510652e-5	2.75604691140536e-5	2.46434595658578e-5	2.77051061796953e-5	2.70628295498251e-5	2.66249611957805e-5	2.78002770841501e-5	2.66287422333771e-5	2.56349330195251e-5	2.56676794760327e-5	2.49005703018906e-5	2.36463769457984e-5	2.32191112448944e-5	2.32613917381523e-5	2.2978084997848e-5	2.28009981282732e-5
flux1:	0.635126347082869	2.76998100494775e-5	2.75275801976225e-5	2.76919919354443e-5	2.79038649856274e-5	2.77763763434443e-5	2.75106451184902e-5	2.75663318140304e-5	2.7839544057473e-5	2.78171010567636e-5	2.74978762574772e-5	2.74367000907701e-5	2.77426151088858e-5	2.78232772959005e-5	2.74683099744243e-5	2.73151758780581e-5	2.76731908380779e-5	2.78167054131046e-5	2.73533653126781e-5	2.71730355044261e-5	2.77173632721083e-5	2.77485005062338e-5	2.69304739317241e-5	2.71907257914188e-5	2.81280268315732e-5	2.68017807197452e-5	2.69177504798682e-5	2.84690695381002e-5	2.54115106727062e-5	2.91170775761465e-5	3.17194198098722e-5	2.49992586030415e-5	2.03990892791774e-5	2.64342929486283e-5	3.06881317054624e-5	2.73653544780606e-5	3.06715100348132e-5	3.00448363859367e-5	2.9445947798335e-5	3.08562935345073e-5	2.9704835553393e-5	2.86090036222276e-5	2.87086456515179e-5	2.79897901717287e-5	2.66297217509992e-5	2.60941005538699e-5	2.60915706416694e-5	2.57202274152476e-5	2.53906644134524e-5
flux1:	0.635388795986622	3.08485152685109e-5	3.06557792642793e-5	3.08378669491792e-5	3.10800857237013e-5	3.09490122064009e-5	3.06553446779045e-5	3.07092664140072e-5	3.10140686753731e-5	3.10076367512958e-5	3.06665855439172e-5	3.05889597503221e-5	3.09196562849331e-5	3.10308237295104e-5	3.06662875161497e-5	3.04900866374742e-5	3.08650560365871e-5	3.10435698128106e-5	3.05727646663889e-5	3.03672822610335e-5	3.09395595312223e-5	3.10084211096771e-5	3.01563871768763e-5	3.04190522097841e-5	3.14621982476095e-5	3.00718031631467e-5	3.01726303516459e-5	3.19791728418612e-5	2.85305601304768e-5	3.28033445153568e-5	3.57275881201416e-5	2.81133378111482e-5	2.28924401222578e-5	2.96429028879591e-5	3.4122283056609e-5	3.03978890802461e-5	3.38964565240117e-5	3.3303102595491e-5	3.25392951348317e-5	3.41709524735064e-5	3.30742234648827e-5	3.19054952791647e-5	3.20805942535181e-5	3.14334188068603e-5	3.00006217689335e-5	2.93703777514394e-5	2.931713556071e-5	2.88474874977025e-5	2.83496326255445e-5
flux1:	0.635651244890376	3.42947407566451e-5	3.40793947561968e-5	3.42841413570258e-5	3.45624147680527e-5	3.44254255253395e-5	3.4097798251135e-5	3.41522570144563e-5	3.4498374449127e-5	3.45106080041366e-5	3.41396073468228e-5	3.40421926386813e-5	3.44081773636017e-5	3.45585311114331e-5	3.41767506983255e-5	3.39681659832651e-5	3.43692669542564e-5	3.45965131536134e-5	3.41110010830103e-5	3.38675109919174e-5	3.44808344934348e-5	3.46041215093163e-5	3.37008471159088e-5	3.39583097604582e-5	3.51403303615098e-5	3.36682953281413e-5	3.37377464222493e-5	3.58428299112494e-5	3.19376323294674e-5	3.68404983845174e-5	4.01456777922576e-5	3.15645469254123e-5	2.56623643326199e-5	3.31465757437012e-5	3.78290048495459e-5	3.37158141235314e-5	3.73775238671247e-5	3.68272915832034e-5	3.59230940887344e-5	3.77685766030052e-5	3.67532733071007e-5	3.55532863783708e-5	3.58250349945956e-5	3.52704396986117e-5	3.37986876914312e-5	3.31005459786368e-5	3.30039691091664e-5	3.24331543994748e-5	3.17603532442444e-5
flux1:	0.635913693794129	3.80706992502297e-5	3.78318576401869e-5	3.80640465921003e-5	3.83815686787537e-5	3.82342385545875e-5	3.78674259269348e-5	3.79262217530336e-5	3.83215698499111e-5	3.83509397704519e-5	3.79404852205618e-5	3.78222489759397e-5	3.82341569824745e-5	3.84272643110232e-5	3.80161746868162e-5	3.77675971661078e-5	3.82061327884151e-5	3.84907470350467e-5	3.79763838248388e-5	3.76830984620432e-5	3.83533533441559e-5	3.85401125215532e-5	3.75596672351898e-5	3.78075828870551e-5	3.91579423505769e-5	3.75718549704531e-5	3.75957008509001e-5	4.00279801444777e-5	3.5602976100902e-5	4.11730981269565e-5	4.49015178269236e-5	3.5291617417752e-5	2.86544885569688e-5	3.68746730054694e-5	4.17750963996474e-5	3.72859187709504e-5	4.11163818805249e-5	4.06109068875186e-5	3.96152505880662e-5	4.168203407593e-5	4.07641791701711e-5	3.95798803954781e-5	3.99829439709227e-5	3.95391790806217e-5	3.8056018025863e-5	3.73240252148021e-5	3.720489386432e-5	3.65386348795212e-5	3.5692560691115e-5
flux1:	0.636176142697882	4.22148103197719e-5	4.19524123587661e-5	4.22157003782209e-5	4.25730376466811e-5	4.24097860741674e-5	4.19999069578555e-5	4.20674714416184e-5	4.25170957402929e-5	4.25584124511095e-5	4.20990916993022e-5	4.19613924705996e-5	4.24284876554245e-5	4.26623670762474e-5	4.22072715794855e-5	4.19140285167026e-5	4.24020156218787e-5	4.27461397380821e-5	4.2183501680556e-5	4.18316312535928e-5	4.25759056647749e-5	4.28258167821913e-5	4.17362099489963e-5	4.19750585570439e-5	4.35166422227466e-5	4.17712903160838e-5	4.17398519432748e-5	4.45119028967663e-5	3.95092104722477e-5	4.57606434812284e-5	4.99347996594493e-5	3.92379346306892e-5	3.18163836355463e-5	4.07714475353296e-5	4.59474216953303e-5	4.10857077966662e-5	4.51311916348093e-5	4.46658011753048e-5	4.3641754923575e-5	4.59574383117166e-5	4.51408750639279e-5	4.40143476660537e-5	4.45929210572415e-5	4.42742563278978e-5	4.27936927304771e-5	4.20600933681828e-5	4.19482292787128e-5	4.11992817144371e-5	4.01869855024349e-5
flux1:	0.636438591601635	4.6770276438037e-5	4.64843547967499e-5	4.67806724471806e-5	4.71763479876987e-5	4.69915510674223e-5	4.65361598219699e-5	4.66165611181829e-5	4.71223348154428e-5	4.71680809684356e-5	4.66519204607037e-5	4.64980573362885e-5	4.702711796764e-5	4.72950062906811e-5	4.67808228159897e-5	4.64418114774112e-5	4.69905346430392e-5	4.73897838215188e-5	4.67568342975631e-5	4.63420528945768e-5	4.71770670953177e-5	4.74806563506218e-5	4.62476557517178e-5	4.64836989952037e-5	4.82315500096786e-5	4.62735176659242e-5	4.61837594213938e-5	4.9294653592008e-5	4.366331981901e-5	5.05961594023471e-5	5.52217732829099e-5	4.33736013660796e-5	3.5117853584646e-5	4.4821157516013e-5	5.03709371788311e-5	4.5123047451054e-5	4.94686976363297e-5	4.90360966278639e-5	4.80466339544749e-5	5.06589961256057e-5	4.99351796750359e-5	4.88925455250051e-5	4.96918319054301e-5	4.95054829397879e-5	4.80212736273453e-5	4.73053984408753e-5	4.7230902759357e-5	4.64141884324076e-5	4.52430867138478e-5
flux1:	0.636701040505389	5.17830643603534e-5	5.14729135075895e-5	5.18024428148496e-5	5.22340718546595e-5	5.20229966334485e-5	5.15206860550112e-5	5.16168301431617e-5	5.21780327291872e-5	5.22201345389504e-5	5.1641437994592e-5	5.14757945520772e-5	5.20707002396525e-5	5.23628304160264e-5	5.17762452613931e-5	5.13938126155521e-5	5.20127173022169e-5	5.24575376746239e-5	5.17327020629971e-5	5.12557984961613e-5	5.21967308334521e-5	5.25374927692637e-5	5.11287505392056e-5	5.13741610291779e-5	5.33363147699611e-5	5.11100692548452e-5	5.09667551865557e-5	5.44081532664537e-5	4.81039608315588e-5	5.57181837986529e-5	6.0793073736744e-5	4.77129688413282e-5	3.85677655028971e-5	4.9065968004063e-5	5.51201321542754e-5	4.94512531441811e-5	5.42123306441e-5	5.38073162085528e-5	5.29007404028492e-5	5.58725166377184e-5	5.52215004939058e-5	5.42635775953188e-5	5.53183857256797e-5	5.52597903191303e-5	5.37404689585226e-5	5.30378901530652e-5	5.30193423688703e-5	5.21439830956893e-5	5.08152476045871e-5
flux1:	0.636963489409142	5.7299718610063e-5	5.69632878181397e-5	5.73251319694275e-5	5.77907792225856e-5	5.7550012722847e-5	5.69996611713755e-5	5.71130090827805e-5	5.77276709237381e-5	5.77591802759807e-5	5.71146026436236e-5	5.69416599037543e-5	5.76038400831688e-5	5.79097506392223e-5	5.7240687433989e-5	5.68198010871329e-5	5.75160492440974e-5	5.7994132869808e-5	5.71589929132115e-5	5.662554068993e-5	5.76855560331332e-5	5.80434696067593e-5	5.64319263231285e-5	5.67040307683257e-5	5.88842621057476e-5	5.63382695205013e-5	5.61538561687422e-5	5.99181680896562e-5	5.2901701747174e-5	6.12123286037133e-5	6.67391675786872e-5	5.23223619210189e-5	4.22223536084841e-5	5.36106980292593e-5	6.03195567292014e-5	5.41744266118949e-5	5.94829654500412e-5	5.91069671067189e-5	5.83061347437849e-5	6.17058969445109e-5	6.10982638891391e-5	6.01956847635793e-5	6.15191295314691e-5	6.15664676917361e-5	5.99531425261387e-5	5.92277371630723e-5	5.92599128465915e-5	5.83193641081762e-5	5.68206060861898e-5
flux1:	0.637225938312895	6.33655090624495e-5	6.29993493851631e-5	6.33928145158344e-5	6.38921245998289e-5	6.36192953285654e-5	6.3019242705261e-5	6.3150262185845e-5	6.38169175273026e-5	6.38330499637068e-5	6.31208677178587e-5	6.2944447280357e-5	6.36741283617284e-5	6.39848346689512e-5	6.32267994335725e-5	6.27737748241176e-5	6.35526421845293e-5	6.40517551229005e-5	6.30926186662857e-5	6.25117529188204e-5	6.37023728572196e-5	6.40578845087656e-5	6.22235282752192e-5	6.25433161866847e-5	6.49450740867005e-5	6.20363412281534e-5	6.18295445606358e-5	6.59180021627213e-5	5.81514240574911e-5	6.72009307089883e-5	7.32005725065542e-5	5.73147065640866e-5	4.61815737624082e-5	5.86112227174624e-5	6.61313899996804e-5	5.94396722735471e-5	6.54302938768372e-5	6.50943716958273e-5	6.43932582291437e-5	6.82851295024169e-5	6.7684525005447e-5	6.67793226280992e-5	6.83552904343902e-5	6.84648957287439e-5	6.66725634919759e-5	6.5853936817035e-5	6.58983755635652e-5	6.48607896820268e-5	6.31592966545233e-5
flux1:	0.637488387216649	7.00233877976125e-5	6.96233873080805e-5	7.00495846382438e-5	7.05842267041818e-5	7.02770225343024e-5	6.96245521497598e-5	6.97739356791006e-5	7.04932453540546e-5	7.04913473281383e-5	6.97101466965375e-5	6.95332383062081e-5	7.03311857282141e-5	7.06405140363822e-5	6.97896753786798e-5	6.93108974682948e-5	7.0176976012359e-5	7.06873810940763e-5	6.9595239223936e-5	6.89778887863583e-5	7.0310117949889e-5	7.06474578605941e-5	6.85768886434357e-5	6.89671321010123e-5	7.15975313833209e-5	6.82932560231071e-5	6.80865445160936e-5	7.25148373381918e-5	6.39581508391834e-5	7.38223804666793e-5	8.03438120260312e-5	6.28309262436206e-5	5.05729033615667e-5	6.42473807653903e-5	7.27312065838682e-5	6.54158756304046e-5	7.22148950826751e-5	7.19399855604982e-5	7.13094225807108e-5	7.57450731709559e-5	7.51109771450134e-5	7.41252777707292e-5	7.59080712020325e-5	7.60128365816295e-5	7.39355031537934e-5	7.2923405802216e-5	7.29052209308066e-5	7.17067857707655e-5	6.9744782152821e-5
flux1:	0.637750836120402	7.73140963559024e-5	7.68770504832024e-5	7.73403553926604e-5	7.79134434292891e-5	7.7568170323723e-5	7.68596668837657e-5	7.70301125279856e-5	7.78057575658458e-5	7.77840470987779e-5	7.69312866006773e-5	7.675669787265e-5	7.76259523088219e-5	7.79304996754624e-5	7.69837413764184e-5	7.64848874584266e-5	7.74438149668051e-5	7.79594993726242e-5	7.67283081208921e-5	7.60854255115809e-5	7.75713160907491e-5	7.78800975050889e-5	7.55639228853955e-5	7.60473753615968e-5	7.89199764677234e-5	7.51956827285417e-5	7.50122361461997e-5	7.98117987379399e-5	7.04195394818253e-5	8.12047921351369e-5	8.83281643763149e-5	6.9011633444189e-5	5.55253896523253e-5	7.06856706079578e-5	8.02765123097855e-5	7.22623828467342e-5	7.99835822465056e-5	7.97972795308775e-5	7.91991640383917e-5	8.42153206411337e-5	8.35057365865035e-5	8.23564104692737e-5	8.4279702504299e-5	8.42925218365073e-5	8.18118600581114e-5	8.04878811990675e-5	8.0301389737507e-5	7.8845450352324e-5	7.6538835370908e-5
flux1:	0.638013285024155	8.52775409143995e-5	8.48033591686645e-5	8.53121885366506e-5	8.59265793576274e-5	8.55367165467113e-5	8.47687462036226e-5	8.4966870178004e-5	8.58052160519524e-5	8.57605006264823e-5	8.48315399898358e-5	8.4663391949649e-5	8.56104066760039e-5	8.59079274634321e-5	8.48604735535677e-5	8.43466686355321e-5	8.54069006971001e-5	8.59250708229158e-5	8.454879435354e-5	8.38901891697329e-5	8.55443477415455e-5	8.58187921111286e-5	8.3247528564716e-5	8.38456768450945e-5	8.69809894906344e-5	8.28154987437731e-5	8.26763497370221e-5	8.78904351134616e-5	7.76096505874245e-5	8.94409347194291e-5	9.72715888918815e-5	7.59658894074674e-5	6.11399150572501e-5	7.80407035382608e-5	8.8875351559886e-5	8.00942914194151e-5	8.88428754603767e-5	8.87728095180801e-5	8.8179319100809e-5	9.3802786709522e-5	9.29766207663044e-5	9.15929372227741e-5	9.35879966118452e-5	9.34115868053411e-5	9.04082843624085e-5	8.86534614090592e-5	8.81775645049112e-5	8.63416938985486e-5	8.3583410365733e-5
flux1:	0.638275733927908	9.39552789689929e-5	9.34493825171009e-5	9.40158134331977e-5	9.46715007483926e-5	9.42268231473994e-5	9.33981512044208e-5	9.36359466422427e-5	9.45442367121837e-5	9.44691749362528e-5	9.34573413760559e-5	9.330316358072e-5	9.43378063254269e-5	9.46242735239888e-5	9.34677272406172e-5	9.29448397882084e-5	9.41188705587576e-5	9.46376182240923e-5	9.31069159007258e-5	9.24411880081717e-5	9.42816627950575e-5	9.4517434061268e-5	9.16771371477487e-5	9.24098502050517e-5	9.58330437648892e-5	9.12016558959253e-5	9.11237329508499e-5	9.67988684011044e-5	8.55689195614106e-5	9.85720389271495e-5	1.07225746750779e-4	8.3745698553711e-5	6.74636764455185e-5	8.63462026027855e-5	9.85634947556661e-5	8.89531942756634e-5	9.88368564655541e-5	9.89016351835656e-5	9.83137219028058e-5	1.04573852204848e-4	1.03592875030599e-4	1.01932869609415e-4	1.03953390188072e-4	1.03496546175712e-4	9.98630054820586e-5	9.75784163209574e-5	9.67004367600273e-5	9.43522793295694e-5	9.10208799050462e-5
flux1:	0.638538182831662	1.03393691644589e-4	1.02868976232107e-4	1.03506939256675e-4	1.04198081933829e-4	1.03684888231786e-4	1.02799156953851e-4	1.03094390311715e-4	1.04077605508015e-4	1.03958344084697e-4	1.02856405325872e-4	1.02729324130068e-4	1.03863424030925e-4	1.04129466639712e-4	1.02851134919207e-4	1.02328084684626e-4	1.03632559219185e-4	1.04147143934902e-4	1.02446840881565e-4	1.01782630132384e-4	1.03830700760109e-4	1.04020082250988e-4	1.00889208413012e-4	1.01775375864821e-4	1.0551147368035e-4	1.00379527593475e-4	1.00375114845832e-4	1.06550076846887e-4	9.4304266233726e-5	1.08586804242939e-4	1.18169080732375e-4	9.23347183701503e-5	7.44770375452335e-5	9.55455008421059e-5	1.09297825451726e-4	9.87923399042591e-5	1.09935688933887e-4	1.10135205371926e-4	1.09593618861543e-4	1.16539712372715e-4	1.15370118002615e-4	1.13430951408708e-4	1.15479358415305e-4	1.14678017865472e-4	1.10330765227532e-4	1.07457057294096e-4	1.06101396780146e-4	1.03122243044258e-4	9.90953987669932e-5
flux1:	0.638800631735415	1.13647210846803e-4	1.13124899803528e-4	1.1384701197388e-4	1.14559371354848e-4	1.13962156162155e-4	1.13030658530582e-4	1.13405737347349e-4	1.14462677969787e-4	1.14277771869971e-4	1.13080825588726e-4	1.13001164481722e-4	1.14245635559801e-4	1.144733889203e-4	1.13057537374686e-4	1.12549113151788e-4	1.14003474820566e-4	1.1450217594604e-4	1.12610621756506e-4	1.1195899025481e-4	1.1423762079908e-4	1.1436443786979e-4	1.10913324351714e-4	1.11972256907907e-4	1.16039956205481e-4	1.1035923582672e-4	1.10436981962043e-4	1.17132632963196e-4	1.03801044042337e-4	1.19438679449103e-4	1.30023338008433e-4	1.01657117175157e-4	8.20988650854606e-5	1.05507794944723e-4	1.20970462336675e-4	1.09482916624591e-4	1.22039505845983e-4	1.22346955077551e-4	1.21929786465783e-4	1.2964872273888e-4	1.28262396961404e-4	1.2608075083682e-4	1.28229269250147e-4	1.27069070585993e-4	1.21959187644863e-4	1.18490692254794e-4	1.16646772172395e-4	1.1295978114341e-4	1.08131529771811e-4
flux1:	0.639063080639168	1.24780882863632e-4	1.24289716362558e-4	1.25103209428571e-4	1.25812844683904e-4	1.25117407419503e-4	1.24161193962532e-4	1.24640343973488e-4	1.25759844714306e-4	1.25481200510724e-4	1.24190542411748e-4	1.24186131966998e-4	1.25547121501289e-4	1.25708634317057e-4	1.24139850938987e-4	1.23669223966228e-4	1.25292884186289e-4	1.2575371092469e-4	1.23644762849377e-4	1.2302209640568e-4	1.25553170767626e-4	1.25589251298109e-4	1.21783050614806e-4	1.23036106738181e-4	1.27442073762622e-4	1.21152149657402e-4	1.21319273679662e-4	1.28533081501761e-4	1.14045457340172e-4	1.31079835709874e-4	1.4269324529242e-4	1.11607901032109e-4	9.02123890239735e-5	1.16070374406362e-4	1.33443339852849e-4	1.2084374729644e-4	1.34999324658687e-4	1.35357341405918e-4	1.35160722953308e-4	1.43788852799329e-4	1.42164521869023e-4	1.39805053785852e-4	1.42204708522357e-4	1.40740461756804e-4	1.34860597137612e-4	1.30850371801308e-4	1.28593419114159e-4	1.24191640558365e-4	1.1849125535052e-4
flux1:	0.639325529542921	1.36871612648097e-4	1.36445115919594e-4	1.37347672875089e-4	1.38021603620697e-4	1.37219161032563e-4	1.36269680043953e-4	1.36874689276746e-4	1.38033064366443e-4	1.37629234440734e-4	1.36256339637436e-4	1.36361006309028e-4	1.37835902983411e-4	1.37894053157994e-4	1.36162277910938e-4	1.35762248337904e-4	1.37570690069146e-4	1.37960275290681e-4	1.3560798314055e-4	1.35038458213801e-4	1.37839321309963e-4	1.37744235468047e-4	1.33549230728216e-4	1.35020930432161e-4	1.39756746715986e-4	1.32792269339564e-4	1.33057147595735e-4	1.40765691767851e-4	1.2505285267851e-4	1.43505209991652e-4	1.56122451685983e-4	1.22100252217259e-4	9.87082911467256e-5	1.27099900962862e-4	1.46597431760961e-4	1.32690902245074e-4	1.48652705171131e-4	1.48975524145675e-4	1.4907831366984e-4	1.58801864047039e-4	1.5692630423347e-4	1.54459075545398e-4	1.57331474046222e-4	1.55698554980767e-4	1.49085580103686e-4	1.44639390957841e-4	1.42138121895001e-4	1.3710645761668e-4	1.3051610911122e-4
flux1:	0.639587978446675	1.50007649371186e-4	1.49679653442335e-4	1.50656191782406e-4	1.51255378818241e-4	1.50346841478973e-4	1.49444483630029e-4	1.50189720382641e-4	1.51350471159901e-4	1.5079203462855e-4	1.49361501991977e-4	1.4961156587907e-4	1.51185952032456e-4	1.51098330350577e-4	1.49204475137768e-4	1.48916581915839e-4	1.50917217706179e-4	1.51192899711849e-4	1.48578148655519e-4	1.48094675358816e-4	1.51174854992308e-4	1.50900116019771e-4	1.46292258685357e-4	1.48010128205821e-4	1.5305384446089e-4	1.45357194421268e-4	1.45731210327221e-4	1.53902420804063e-4	1.36894756148563e-4	1.56795851385471e-4	1.70352948776747e-4	1.33119822692236e-4	1.07536336030954e-4	1.38559279420273e-4	1.60385885094691e-4	1.44897896963435e-4	1.62867886304943e-4	1.63050366392668e-4	1.63468556681695e-4	1.74508733763978e-4	1.7237818367961e-4	1.69849187796287e-4	1.73459322839093e-4	1.71872735858955e-4	1.64605790356472e-4	1.59865419681327e-4	1.57372673876526e-4	1.51898032654999e-4	1.4446608593371e-4
flux1:	0.639850427350428	1.64286213819944e-4	1.64085284701174e-4	1.65106733968245e-4	1.65591202869402e-4	1.64590501505175e-4	1.63780798181585e-4	1.64668578974346e-4	1.65785049938828e-4	1.65051167838743e-4	1.63601442247041e-4	1.64030549256245e-4	1.65677202871597e-4	1.65402703804521e-4	1.63363314796966e-4	1.63234301082071e-4	1.65423191115157e-4	1.65538624689734e-4	1.6265620424039e-4	1.62298906803356e-4	1.65658085040181e-4	1.65155977845098e-4	1.60129497132881e-4	1.62122102312997e-4	1.67445541011862e-4	1.58982431747878e-4	1.59479948736559e-4	1.68094440521209e-4	1.49716476118124e-4	1.71148811366567e-4	1.85571648479688e-4	1.44772025798184e-4	1.16752835329924e-4	1.50562577873589e-4	1.74877438417219e-4	1.57452751509531e-4	1.77587137601685e-4	1.77520041273318e-4	1.78161081048852e-4	1.90743530058896e-4	1.8836536873507e-4	1.85767041029212e-4	1.90379894882945e-4	1.89118678671202e-4	1.81313077509442e-4	1.76431930719e-4	1.74257579661188e-4	1.68622899414783e-4	1.60469861667551e-4
flux1:	0.640112876254181	1.79809570858548e-4	1.79753425696457e-4	1.80778295281309e-4	1.81113636416977e-4	1.80048940874267e-4	1.79376697809023e-4	1.8039426037176e-4	1.81415336480862e-4	1.80500023519816e-4	1.79080988342996e-4	1.79714131010676e-4	1.81394926056697e-4	1.80901984730404e-4	1.78751247039047e-4	1.78826964804255e-4	1.8118756143961e-4	1.81101306334046e-4	1.77965340442115e-4	1.77777094098954e-4	1.8140534971854e-4	1.80641266993124e-4	1.75214592074913e-4	1.77507653695104e-4	1.83089286206001e-4	1.73863360338655e-4	1.74499006784107e-4	1.83577144011224e-4	1.63738051511836e-4	1.86881882793287e-4	2.02127990721357e-4	1.5730748974069e-4	1.26549874708301e-4	1.63400318168541e-4	1.9027672125569e-4	1.70496625664056e-4	1.92858948582369e-4	1.92448311544369e-4	1.93078224204776e-4	2.07390888975898e-4	2.04785536136583e-4	2.02035614236807e-4	2.07864094499863e-4	2.07241625505481e-4	1.9903972172085e-4	1.94155902420006e-4	1.92625310790168e-4	1.87185741269272e-4	1.78500597426692e-4
flux1:	0.640375325157934	1.96680233566101e-4	1.96771468574319e-4	1.97750502323495e-4	1.9791446197612e-4	1.96826382006833e-4	1.96328612426452e-4	1.97447854636721e-4	1.98326054887896e-4	1.9724242890715e-4	1.95909542511781e-4	1.96757556561485e-4	1.98428585235726e-4	1.97703310594746e-4	1.9549096909108e-4	1.95808520766681e-4	1.98313382154779e-4	1.97998982095907e-4	1.94644570514487e-4	1.94663820019313e-4	1.98544836776148e-4	1.9751073064451e-4	1.91726987770378e-4	1.94338055768052e-4	2.00179708092451e-4	1.90241345173572e-4	1.91024461547495e-4	2.00653357813136e-4	1.79234395248727e-4	2.04405868737164e-4	2.20510963719722e-4	1.71113729773841e-4	1.37254344618252e-4	1.77521976810925e-4	2.06911824798719e-4	1.84330867934887e-4	2.08850013021893e-4	2.080371282416e-4	2.0827319986743e-4	2.24420933090754e-4	2.21623809481011e-4	2.18560507811187e-4	2.25716025746414e-4	2.26040079522516e-4	2.17600556636278e-4	2.12813775542734e-4	2.12218886644295e-4	2.07361847554337e-4	1.98387746853101e-4
flux1:	0.640637774061688	2.14996262693949e-4	2.15220693902499e-4	2.16104237505519e-4	2.16091811169915e-4	2.15028198840783e-4	2.14727217472889e-4	2.15907965636503e-4	2.16608562095176e-4	2.15389437261389e-4	2.14194884720998e-4	2.15250914859025e-4	2.16870440590576e-4	2.15922513357402e-4	2.13706996842212e-4	2.1428658793035e-4	2.16902492744044e-4	2.16357813062256e-4	2.12837210199276e-4	2.13089114602067e-4	2.17206468373988e-4	2.15932104854115e-4	2.09852226863009e-4	2.12784993922624e-4	2.18929160269788e-4	2.0837399505056e-4	2.09300977727209e-4	2.19654206545224e-4	1.9649522600011e-4	2.24164196819373e-4	2.41282331906309e-4	1.86667663146806e-4	1.492904478115e-4	1.9347133231232e-4	2.25186496197569e-4	1.99385173814534e-4	2.25831760045489e-4	2.24609582111703e-4	2.23947918750784e-4	2.41915270677957e-4	2.38978541868785e-4	2.35377450256234e-4	2.43836125361194e-4	2.453655596164e-4	2.36852676514767e-4	2.32211120635011e-4	2.32763933683779e-4	2.28858341484436e-4	2.1986817649657e-4
flux1:	0.640900222965441	2.34847722107888e-4	2.35176302029268e-4	2.35923299277342e-4	2.35748764136626e-4	2.34756474867523e-4	2.3465478585078e-4	2.35851693580149e-4	2.36360950953177e-4	2.35054677557048e-4	2.34036862730812e-4	2.35276172805669e-4	2.36814257254888e-4	2.35678540067479e-4	2.3351563234025e-4	2.34354065058098e-4	2.37050232011036e-4	2.36303493086498e-4	2.32676175094655e-4	2.33163864377242e-4	2.37509758630324e-4	2.36068199220205e-4	2.29756167350256e-4	2.32995965086229e-4	2.39539524632126e-4	2.28493720676633e-4	2.29539909448368e-4	2.40882821195685e-4	2.15770863978297e-4	2.46548236346798e-4	2.64973695538978e-4	2.04452774422159e-4	1.63107658737765e-4	2.11781825119228e-4	2.45503156817747e-4	2.16148238659883e-4	2.44141828661523e-4	2.42563736994277e-4	2.40444374713946e-4	2.60078779980203e-4	2.57072512829931e-4	2.52686166458854e-4	2.62282396912319e-4	2.65189244336499e-4	2.56763256672906e-4	2.52264725257758e-4	2.5406372648536e-4	2.51406643182797e-4	2.4267076255666e-4
flux1:	0.641162671869194	2.56315225571529e-4	2.56709871117011e-4	2.57296819512959e-4	2.56991551089329e-4	2.56106321329081e-4	2.56184869432804e-4	2.57357231442725e-4	2.57687683492391e-4	2.56349052500956e-4	2.55522463672367e-4	2.56906486924406e-4	2.58354492820923e-4	2.57086903212417e-4	2.55015503051115e-4	2.56083315974329e-4	2.58841620217919e-4	2.5795180660556e-4	2.54269196078235e-4	2.54967379015331e-4	2.59552442360645e-4	2.58056767662907e-4	2.5155845721916e-4	2.55070643287897e-4	2.62170625394678e-4	2.5076262440162e-4	2.51876079230178e-4	2.64551568529174e-4	2.37214912760592e-4	2.71804694149349e-4	2.91965910414299e-4	2.24854643908049e-4	1.7908541660038e-4	2.32850871140749e-4	2.68171708224942e-4	2.35072054313888e-4	2.64127208249425e-4	2.62305144981579e-4	2.58208675589247e-4	2.79234097974983e-4	2.76246400461309e-4	2.70861858845324e-4	2.81316613484896e-4	2.85662571982773e-4	2.77471977516167e-4	2.73080421742047e-4	2.76098959883019e-4	2.74869517464101e-4	2.66619352762706e-4
flux1:	0.641425120772948	2.79471164487083e-4	2.7989401161691e-4	2.80321906955685e-4	2.79927583453301e-4	2.79163864683306e-4	2.79384772476229e-4	2.80507731683037e-4	2.80698691856771e-4	2.79375860486109e-4	2.78723702533857e-4	2.80208432992994e-4	2.81586262732581e-4	2.8025353380696e-4	2.78281114597678e-4	2.7952497088292e-4	2.82350333512357e-4	2.81400520109712e-4	2.77687669275805e-4	2.78540822673488e-4	2.83402995012272e-4	2.81992747188944e-4	2.753118681448e-4	2.79044568360001e-4	2.86912493980924e-4	2.75234320512584e-4	2.76334080076909e-4	2.90727282854371e-4	2.60837913360408e-4	2.99956847877501e-4	3.22377636066886e-4	2.48056796573991e-4	1.97433958664332e-4	2.56821138632674e-4	2.93325510159168e-4	2.56469538478287e-4	2.86081268092222e-4	2.84172172882865e-4	2.77732774044513e-4	2.99798711600964e-4	2.96934419012098e-4	2.90438614570772e-4	3.01422793045267e-4	3.07157243587932e-4	2.99332791381017e-4	2.95007477283768e-4	2.99109178235939e-4	2.99339342466285e-4	2.91731825487456e-4
flux1:	0.641687569676701	3.04383690698858e-4	3.04808438359318e-4	3.05105839991531e-4	3.04663625909514e-4	3.04006591987577e-4	3.04320711803535e-4	3.05395734035566e-4	3.05507990268051e-4	3.04227510538695e-4	3.03699356094208e-4	3.05247202707961e-4	3.0660622359073e-4	3.05270545851818e-4	3.03361577792391e-4	3.04712628926836e-4	3.07641323219643e-4	3.06724842413436e-4	3.02962661530712e-4	3.03889465975198e-4	3.0909975323359e-4	3.07917713223824e-4	3.00993932071858e-4	3.04885918321014e-4	3.13769142524039e-4	3.0183368680442e-4	3.02814727365771e-4	3.19299872987258e-4	2.86486148822372e-4	3.30762326871038e-4	3.5599284295642e-4	2.7396306690481e-4	2.18115407987008e-4	2.83500422548763e-4	3.20867975726627e-4	2.80430166121161e-4	3.10190065646173e-4	3.08371938523641e-4	2.99484414559967e-4	3.22247703677608e-4	3.1962523070463e-4	3.12063678225924e-4	3.23288496012403e-4	3.30271374258449e-4	3.22921135167241e-4	3.18651860704003e-4	3.23632561498016e-4	3.25201949450293e-4	3.18290018741327e-4
flux1:	0.641950018580454	3.31122936823368e-4	3.31546248355378e-4	3.31767143192037e-4	3.31304466674715e-4	3.30706342197723e-4	3.31064935717776e-4	3.32127198414439e-4	3.32231967993965e-4	3.30984843432451e-4	3.30500858119109e-4	3.32094116510263e-4	3.33514300688204e-4	3.32215226147113e-4	3.3028582588099e-4	3.31673549284513e-4	3.34777170709435e-4	3.33978208793751e-4	3.30090506406009e-4	3.30995100376473e-4	3.36658194019384e-4	3.35820533418823e-4	3.28515557271954e-4	3.3250899489488e-4	3.42660122504077e-4	3.30363326103859e-4	3.31109398009084e-4	3.49986953342652e-4	3.13856372738719e-4	3.63725684940983e-4	3.9225336461948e-4	3.02171186336142e-4	2.40808785730554e-4	3.12348122364259e-4	3.50469700875034e-4	3.06777899319071e-4	3.36503027033252e-4	3.34944372889571e-4	3.23839401630176e-4	3.47067867629815e-4	3.44813976816425e-4	3.36426939538748e-4	3.47745307523811e-4	3.5579299814727e-4	3.48997416039363e-4	3.44836526306704e-4	3.50485975203232e-4	3.53143808223864e-4	3.468579209926e-4
flux1:	0.642212467484207	3.59768409455137e-4	3.60218987647068e-4	3.60435064925959e-4	3.59952428263345e-4	3.59334710876527e-4	3.59703528400469e-4	3.60824131873623e-4	3.60987650776512e-4	3.59719661991948e-4	3.59181772265472e-4	3.60835143254871e-4	3.62415962323821e-4	3.61153035762939e-4	3.59074344523451e-4	3.60443998109143e-4	3.63827360822809e-4	3.63199173232733e-4	3.59048575147035e-4	3.59837739376729e-4	3.66086210102935e-4	3.65651239118786e-4	3.57748096304805e-4	3.61804663877125e-4	3.73443019491121e-4	3.60540782542745e-4	3.60944705452501e-4	3.82380881357022e-4	3.42550587094503e-4	3.98174314444965e-4	4.30331818820507e-4	3.32014507668467e-4	2.64936293029774e-4	3.42545158791018e-4	3.81626909907064e-4	3.35089259410093e-4	3.6493892239302e-4	3.63767210755066e-4	3.51030952748296e-4	3.74710478704081e-4	3.72952924254404e-4	3.64175142422065e-4	3.75672400814345e-4	3.84619317981045e-4	3.7842519837163e-4	3.74506400169857e-4	3.80677513328191e-4	3.84089581874224e-4	3.78233959999693e-4
flux1:	0.642474916387961	3.90416112006123e-4	3.90959186025408e-4	3.91247301311281e-4	3.90707969925369e-4	3.89970090594444e-4	3.90343291134442e-4	3.91624971271906e-4	3.91891292562698e-4	3.90500462191436e-4	3.89809353045465e-4	3.91578661346284e-4	3.93424562007182e-4	3.92144623204801e-4	3.89755933710253e-4	3.91086583818955e-4	3.94878804132614e-4	3.94423892945178e-4	3.89819519065508e-4	3.9042335490146e-4	3.97405265013205e-4	3.97347380440954e-4	3.88566242958157e-4	3.92683972892689e-4	4.05955648926748e-4	3.92064048037049e-4	3.92053166225508e-4	4.16035716330902e-4	3.7216618786204e-4	4.33392814817735e-4	4.69283908960852e-4	3.62675561061568e-4	2.89756601704279e-4	3.73146973762155e-4	4.13778631546967e-4	3.64777524527844e-4	3.95330519866755e-4	3.94606130329869e-4	3.81128160057033e-4	4.05550118205519e-4	4.04408402668866e-4	3.9582413606624e-4	4.07874986931008e-4	4.17638885093078e-4	4.12051784964899e-4	4.08587447751307e-4	4.15257627485731e-4	4.1907089750514e-4	4.1333638322015e-4
flux1:	0.642737365291714	4.23183844234915e-4	4.23919444544561e-4	4.24346219492956e-4	4.23671465967124e-4	4.22705113269634e-4	4.23116067357426e-4	4.24682271035644e-4	4.25057661259681e-4	4.23400651287416e-4	4.22475999201729e-4	4.2446057776076e-4	4.26663178819954e-4	4.25255948697531e-4	4.22386628684028e-4	4.23705993873546e-4	4.28045355178738e-4	4.27702320135032e-4	4.22420031392702e-4	4.22812407986972e-4	4.30673559836985e-4	4.30869122659949e-4	4.20899986871796e-4	4.2512738684059e-4	4.40071925031076e-4	4.24695880370772e-4	4.24258609230738e-4	4.50581854409072e-4	4.02407600892278e-4	4.68796366003073e-4	5.08260282465456e-4	3.93358812258456e-4	3.14515981143605e-4	4.03299268470294e-4	4.46465049676322e-4	3.95233864528531e-4	4.27501817486388e-4	4.27203414959967e-4	4.14049752417735e-4	4.39855539560019e-4	4.39430347127352e-4	4.31684053989277e-4	4.44956127586453e-4	4.55592655500512e-4	4.50568043825287e-4	4.47820745629598e-4	4.55129708412851e-4	4.59043060043895e-4	4.53036199171015e-4
flux1:	0.642999814195467	4.58213336887769e-4	4.59267817913962e-4	4.59874228923824e-4	4.58946020217194e-4	4.57653003949942e-4	4.5817920919942e-4	4.6015778436951e-4	4.60600295567934e-4	4.58507884532288e-4	4.57308087113065e-4	4.59645215890099e-4	4.62265418162245e-4	4.60569793317521e-4	4.57066964465655e-4	4.58459319197626e-4	4.63473938074052e-4	4.6311508642003e-4	4.56928499927413e-4	4.57142859709207e-4	4.66006241455553e-4	4.66236745761916e-4	4.54785622255638e-4	4.5922947067974e-4	4.7576124342239e-4	4.58351509775682e-4	4.57559684705927e-4	4.85847608676811e-4	4.33198071522056e-4	5.04111239712204e-4	5.46740847953824e-4	4.23493978138026e-4	3.38632931779861e-4	4.32477723565017e-4	4.79496312728093e-4	4.26000949431486e-4	4.61362427843829e-4	4.61387781886237e-4	4.49611515694986e-4	4.77775946382669e-4	4.78138151840468e-4	4.71811115403258e-4	4.87204266860262e-4	4.98936713638765e-4	4.94371378188036e-4	4.9260127727039e-4	5.008534366165e-4	5.0468101028502e-4	4.9796665962873e-4
flux1:	0.64326226309922	4.95668399844107e-4	4.97180019334407e-4	4.97969234762038e-4	4.96640933629719e-4	4.94951379580881e-4	4.95711538805879e-4	4.98215610920687e-4	4.98632838588909e-4	4.95932701759218e-4	4.94469869697249e-4	4.97321079319068e-4	5.00374796629589e-4	4.98196371951667e-4	4.93953554108205e-4	4.95557768627624e-4	5.01345295994238e-4	5.00787466483265e-4	4.93505285080713e-4	4.93641574628874e-4	5.03587578472162e-4	5.03562683747679e-4	4.90404377595144e-4	4.95228196081712e-4	5.13138804493362e-4	4.93170980205091e-4	4.92192440513261e-4	5.21961966550103e-4	4.64766569811151e-4	5.39523546820574e-4	5.84743039007998e-4	4.52929379318461e-4	3.61880153514106e-4	4.60700747737155e-4	5.130932086153e-4	4.56942866541989e-4	4.96996882064869e-4	4.97180093432581e-4	4.87597588462009e-4	5.19342832544477e-4	5.20523276175645e-4	5.15995831488818e-4	5.34518773111247e-4	5.47732663745916e-4	5.43458851898339e-4	5.42854882160085e-4	5.5248119448385e-4	5.56195560550157e-4	5.48348293607396e-4
flux1:	0.643524712002974	5.35729009830407e-4	5.37829725263576e-4	5.38761201238132e-4	5.36875230334955e-4	5.34762362208204e-4	5.35905032776118e-4	5.39014586959213e-4	5.39271323877842e-4	5.35814528001347e-4	5.34160863041567e-4	5.37691591346809e-4	5.41142602743683e-4	5.38280643707533e-4	5.33261610027419e-4	5.35258008130918e-4	5.41868303523952e-4	5.40896942106451e-4	5.32400047658817e-4	5.32619683216792e-4	5.43671084089743e-4	5.43070278694112e-4	5.28098190820005e-4	5.33509783845014e-4	5.5249440336626e-4	5.2955780025524e-4	5.28654544416158e-4	5.59412835596405e-4	4.97686250503877e-4	5.75758098155934e-4	6.22953486435972e-4	4.82070466862155e-4	3.84522422907768e-4	4.88662126297249e-4	5.47961213563581e-4	4.88370378940926e-4	5.34724382246272e-4	5.34866885209004e-4	5.27839353459674e-4	5.64484491082318e-4	5.66465895400762e-4	5.63791382519415e-4	5.86391326460754e-4	6.01590090780585e-4	5.9737546115804e-4	5.97983892595352e-4	6.09466994239433e-4	6.13212927861321e-4	6.03871109400763e-4
flux1:	0.643787160906727	5.78582100742569e-4	5.81378800267029e-4	5.82370711470546e-4	5.79780521524652e-4	5.77268491082793e-4	5.78953386270381e-4	5.82701393333532e-4	5.82637045906741e-4	5.78323389054777e-4	5.76606323813143e-4	5.80962012894985e-4	5.84724449015418e-4	5.81004297676312e-4	5.75256533907862e-4	5.77843387729114e-4	5.85268071882525e-4	5.83671813719765e-4	5.73942582783883e-4	5.74450363159252e-4	5.86565680867756e-4	5.85093220259808e-4	5.68355606106417e-4	5.74584047348103e-4	5.94290137005168e-4	5.68170193993606e-4	5.67679538465828e-4	5.99040985304152e-4	5.32847968784602e-4	6.14058792109334e-4	6.62741739603386e-4	5.1192394030967e-4	4.07372454250659e-4	5.17740255989522e-4	5.85268664756992e-4	5.21084771850284e-4	5.75108071949475e-4	5.75017415451958e-4	5.70282546985581e-4	6.13048192923856e-4	6.15760617455495e-4	6.14578911189752e-4	6.41952566778922e-4	6.59678800395765e-4	6.55235144636044e-4	6.56902247763459e-4	6.70677846029976e-4	6.74753310362224e-4	6.63669146529876e-4
flux1:	0.64404960981048	6.24410574752783e-4	6.2796945625626e-4	6.28910042255505e-4	6.2550249102874e-4	6.22664714860355e-4	6.25039398371426e-4	6.29405862815182e-4	6.28859444999217e-4	6.23656372662806e-4	6.22041838549218e-4	6.27324720085534e-4	6.31276041130736e-4	6.26581260809238e-4	6.20234801667139e-4	6.23597557799761e-4	6.31769483598041e-4	6.29379907915606e-4	6.18516700741893e-4	6.19531132741244e-4	6.32608827842131e-4	6.30053008627965e-4	6.11766260897184e-4	6.19030956692102e-4	6.39122932060693e-4	6.09859563026186e-4	6.101587653976e-4	6.41961056930289e-4	5.71364164591901e-4	6.56059279642261e-4	7.06034518775729e-4	5.4402290390778e-4	4.31739485378568e-4	5.49861869384273e-4	6.26517332259845e-4	5.56317011953091e-4	6.18902163985342e-4	6.18430246768686e-4	6.15024617118008e-4	6.64824412201615e-4	6.6814545310533e-4	6.6765983007077e-4	7.00082332841634e-4	7.20817521079545e-4	7.1582023455144e-4	7.1816551732263e-4	7.34520231637793e-4	7.39328116888005e-4	7.26407347092596e-4
flux1:	0.644312058714234	6.73382556149336e-4	6.77720129873818e-4	6.78486741036898e-4	6.74200443694586e-4	6.71147574998392e-4	6.74323575937847e-4	6.79239649643495e-4	6.78078330455041e-4	6.7202883867583e-4	6.70694416338248e-4	6.76945643225345e-4	6.80948913576261e-4	6.75246792059859e-4	6.68496679589945e-4	6.72774946065698e-4	6.81579005864397e-4	6.78308424482965e-4	6.66520268773796e-4	6.68236392687422e-4	6.8213050795894e-4	6.78416153240843e-4	6.58948989687337e-4	6.67425513473279e-4	6.87654866758659e-4	6.55561410220244e-4	6.57019668610809e-4	6.89415620237332e-4	6.14412952213709e-4	7.03554922795665e-4	7.55056413783036e-4	5.8023117293122e-4	4.59265490536936e-4	5.87227444463486e-4	6.73316542623948e-4	5.95559772084113e-4	6.66938809323532e-4	6.66010612258826e-4	6.62310397423229e-4	7.19568503719452e-4	7.2332902998294e-4	7.22360333962427e-4	7.59570054427267e-4	7.83632152166605e-4	7.77750623467252e-4	7.80182911711863e-4	7.99172170827652e-4	8.05152917231964e-4	7.9047903201835e-4
flux1:	0.644574507617987	7.25643031593744e-4	7.30726218466009e-4	7.31209105393044e-4	7.26044658574576e-4	7.22903381541027e-4	7.26936345820869e-4	7.32298817195126e-4	7.30444793499521e-4	7.23661469755232e-4	7.2276349202126e-4	7.29954751129431e-4	7.33886957161093e-4	7.27241564921634e-4	7.20315338332534e-4	7.2557379333391e-4	7.34868351461422e-4	7.30737955982577e-4	7.18317852211992e-4	7.20868788343902e-4	7.35414447393962e-4	7.30637345626419e-4	7.10464862113919e-4	7.20253656137845e-4	7.40521561547534e-4	7.06154850047821e-4	7.09079782828222e-4	7.42583470455821e-4	6.63046573382942e-4	7.58209897866845e-4	8.11972772836365e-4	6.22451004980467e-4	4.91667968597984e-4	6.31937233641051e-4	7.27095655833381e-4	6.40314157345506e-4	7.19971724866276e-4	7.18596985244382e-4	7.12483822342019e-4	7.77017645345133e-4	7.81013245651473e-4	7.7813119604798e-4	8.19301701793208e-4	8.46762957682904e-4	8.39699661133252e-4	8.41480569412217e-4	8.62888502775445e-4	8.70448424868016e-4	8.54288172761633e-4
flux1:	0.64483695652174	7.81309700453459e-4	7.87065863981882e-4	7.87192453956929e-4	7.81211689814777e-4	7.7809757052072e-4	7.8297574884246e-4	7.8867010947735e-4	7.8612033631628e-4	7.7876523449531e-4	7.78405645452093e-4	7.86442929500609e-4	7.90224460350816e-4	7.82793321203288e-4	7.75908205143064e-4	7.82117571701087e-4	7.91763564805258e-4	7.86915258625812e-4	7.74194706904218e-4	7.77619265436239e-4	7.92664295923881e-4	7.87098540009824e-4	7.66731072031677e-4	7.77835459907974e-4	7.98234852493105e-4	7.6231555989221e-4	7.66903478936175e-4	8.02375872094044e-4	7.17999266119763e-4	8.21251679338228e-4	8.78496371434316e-4	6.7228274754275e-4	5.30431239318521e-4	6.85584134338848e-4	7.88808766719694e-4	6.91795520625442e-4	7.78506898356953e-4	7.76770506346965e-4	7.65904692757242e-4	8.3690396170321e-4	8.40911521906271e-4	8.34627103710009e-4	8.78443301945166e-4	9.09089093246165e-4	9.00622652611585e-4	9.00972019280634e-4	9.24328319220418e-4	9.33780030290012e-4	9.1656922693141e-4
flux1:	0.645099405425493	8.40474127592202e-4	8.46809897722461e-4	8.46564767223817e-4	8.39878185886954e-4	8.36867403613918e-4	8.42511523741051e-4	8.48439853874201e-4	8.45274044817852e-4	8.37526982919023e-4	8.37726469822227e-4	8.46466500008154e-4	8.50086109496091e-4	8.4209943191658e-4	8.35416552439314e-4	8.42449484998957e-4	8.52342330602693e-4	8.47030073929509e-4	8.34321561627774e-4	8.38545000381855e-4	8.53982315676264e-4	8.48055841012992e-4	8.27953298331692e-4	8.4027232707058e-4	8.61099076358213e-4	8.24391440296152e-4	8.30691346613689e-4	8.69261185464475e-4	7.79534235085741e-4	8.93214465879249e-4	9.5553508264247e-4	7.30701512926699e-4	5.76504809489771e-4	7.48895744189373e-4	8.58695025807032e-4	7.50658158352309e-4	8.42658727439952e-4	8.40690332843836e-4	8.22849789071554e-4	8.98967606086638e-4	9.02765651000402e-4	8.91754052326606e-4	9.36589934819663e-4	9.6993296975273e-4	9.59958381885886e-4	9.58185988292595e-4	9.82843452422034e-4	9.94372666073164e-4	9.76683615501565e-4
flux1:	0.645361854329247	9.03208270316371e-4	9.10034082735845e-4	9.09470257551109e-4	9.022141627243e-4	8.99319688856589e-4	9.0559523934015e-4	9.11703772175735e-4	9.08078009664263e-4	9.00098535249517e-4	9.00781879345244e-4	9.10059140029143e-4	9.13588990205353e-4	9.05313824473742e-4	8.98898215555199e-4	9.06542494039828e-4	9.16640827790397e-4	9.11200962635651e-4	8.98738372705304e-4	9.03571639630727e-4	9.19366285081481e-4	9.13605728020794e-4	8.94092280706604e-4	9.07431743141453e-4	9.2915960061731e-4	8.92328902625955e-4	9.00228807963505e-4	9.43157123883139e-4	8.47366029173891e-4	9.73790268796627e-4	0.00104295853655986	7.97820429382906e-4	6.30073180848241e-4	8.21507931471167e-4	9.3615457431144e-4	8.16802524082709e-4	9.12070111012523e-4	9.09998565005831e-4	8.83424265711544e-4	9.62975231501569e-4	9.66365975267385e-4	9.49679780138217e-4	9.93853875731671e-4	0.0010292078141052	0.00101776595067534	0.00101340559851033	0.00103866858263125	0.00105233595975011	0.00103482983722227
flux1:	0.645624303233	9.69575335264267e-4	9.76831136687101e-4	9.76069731170595e-4	9.68376880762349e-4	9.65534323644877e-4	9.72274839724787e-4	9.78575613738948e-4	9.74701578179846e-4	9.66591677335429e-4	9.67589404217943e-4	9.77249377788057e-4	9.80846184185902e-4	9.7254114623818e-4	9.66336081412624e-4	9.74324299367748e-4	9.8466954251714e-4	9.79473694717074e-4	9.67362115605862e-4	9.72521872711264e-4	9.8872706647227e-4	9.83679292259887e-4	9.64874930380414e-4	9.78976807423348e-4	0.00100219748388871	9.65670265634768e-4	9.74911202370178e-4	0.00102342018125788	9.20683077792017e-4	0.00106183063610563	0.00113954581604936	8.72799911012744e-4	6.90453938569214e-4	9.01934221348387e-4	0.00101978293676866	8.89318629140705e-4	9.85926209177507e-4	9.83828882594035e-4	9.47510186309071e-4	0.00102874900555671	0.00103157959370741	0.00100880950551608	0.00105087553431146	0.00108747973350275	0.00107476862161063	0.00106768652586449	0.00109296767998849	0.00110874634120729	0.00109211543677269
flux1:	0.645886752136753	0.00103964293990764	0.00104731985468636	0.00104653719155045	0.0010385064747789	0.00103557333632126	0.00104261090284995	0.00104919257479274	0.00104530531691755	0.00103708047966123	0.00103814799724574	0.00104808048943778	0.00105197116145719	0.00104383979771425	0.00103766197293186	0.00104571353548664	0.00105643549331986	0.00105183345577328	0.00104001919874213	0.00104516708745316	0.00106192518848399	0.00105806820835408	0.00103985214670761	0.00105443918714845	0.00107977598073715	0.00104363020045173	0.00105384856093557	0.00110894475738988	9.98277041298213e-4	0.0011555153696428	0.00124314526108028	9.53938368816858e-4	7.561602771384e-4	9.87761209567122e-4	0.00110757801158658	9.66596161254146e-4	0.0010630747031658	0.00106093431127727	0.00101477337628798	0.00109620886221705	0.00109838916387475	0.00106973572457345	0.00110875432371062	0.00114592954099314	0.00113229195089369	0.00112274286814186	0.00114771628834771	0.00116555682587442	0.00115046247482822
flux1:	0.646149201040506	0.00111349592550841	0.00112164905229498	0.00112105289571153	0.00111272424389116	0.00110949394588989	0.00111669132471742	0.00112371595638503	0.00112003570810664	0.00111161097441117	0.00111246298109011	0.00112262882792772	0.00112708192160908	0.00111923379435014	0.00111279235159053	0.00112066075676621	0.00113196673691133	0.00112822940027776	0.00111649808321209	0.00112129377379989	0.00113882067418717	0.00113647998253109	0.0011184961282679	0.00113332502993323	0.00116133444687073	0.00112524371148608	0.00113603715645498	0.00119836313180449	0.0010787642317268	0.00125267174452232	0.0013510366112919	0.00103894563275104	8.25133433651645e-4	0.00107605582297477	0.00119729859331645	0.00104659925210108	0.00114224328115403	0.00113992479581598	0.00108473808365777	0.00116542637892569	0.00116694095923829	0.00113317510149213	0.00116891103680536	0.00120621716060393	0.00119210255645084	0.00118071448108935	0.00120543027538785	0.00122533758590234	0.00121234988727739
flux1:	0.64641164994426	0.00119124605232235	0.00119999496879526	0.00119979385748263	0.00119113405262584	0.00118736321242153	0.00119464119399494	0.00120232637190054	0.00119902154747177	0.0011902167176959	0.00119057141490527	0.00120101658939945	0.00120630380794073	0.00119873162423094	0.00119166954152077	0.0011991862470983	0.00121133419326068	0.00120860745366075	0.00119661319254146	0.00120077256471497	0.00121932709231207	0.00121861382961072	0.00120032124554545	0.00121523560687933	0.00124631505456179	0.001209562809805	0.00122056993388283	0.00129031586672693	0.00116086393324041	0.00135119511029011	0.00146044284649509	0.00112536246173538	8.9511548219967e-4	0.0011639241828496	0.00128691869723867	0.00112726799878375	0.00122232214838604	0.00121957939998846	0.00115692336597011	0.00123668344706678	0.00123759601144905	0.00119990659034601	0.00123290585527319	0.00127026931081811	0.00125617274971509	0.00124385346540748	0.00126878306134476	0.00129088496087495	0.00128043006612907
flux1:	0.646674098848013	0.00127303626308811	0.00128255204773485	0.00128292342175174	0.00127382669806113	0.0012692713305661	0.00127662535565966	0.00128521388915493	0.00128237274963475	0.00127293744164455	0.0012725626874168	0.00128341584161361	0.00128977012833063	0.00128234872796721	0.00127430055918715	0.00128140668741126	0.00129466599471512	0.00129294530221782	0.00128026819398064	0.00128361624546568	0.00130345919214625	0.00130424364365345	0.00128500639186006	0.0012999798252866	0.00133429975773311	0.00129586709689	0.00130684740154949	0.00138374504286926	0.00124368345721299	0.00144949634172017	0.00156910320583782	0.00121105570293203	9.64100768561446e-4	0.00124912393797805	0.00137509548756231	0.00120697738598035	0.00130266069181814	0.00129917670073318	0.00123101893929809	0.00131052410859858	0.00131097368214747	0.001270722652042	0.00130224419824202	0.00134002581962553	0.00132641112318365	0.00131418527077681	0.00134017839688884	0.00136476606177009	0.00135708601448697
flux1:	0.646936547751766	0.00135903816802451	0.00136951839413077	0.00137058185999453	0.00136088647593214	0.00135534066823287	0.00136284247305949	0.00137256456860411	0.00137018183797658	0.00135983715772048	0.00135858971911379	0.00137004219182691	0.00137762013611657	0.00137012927582544	0.00136078553696841	0.00136754438589006	0.00138215076335799	0.00138128267005492	0.00136750597367335	0.00137001423088397	0.00139136397297612	0.00139329207338186	0.00137249465776132	0.00138765548890831	0.0014251310182768	0.00138384774197949	0.00139474711697059	0.00147815397522981	0.0013269538781502	0.00154688946586906	0.00167579827841882	0.00129469655528427	0.0010307821338845	0.00133061118681006	0.00146155692500851	0.00128496452410863	0.0013833176870687	0.0013787755844129	0.00130706521016108	0.00138778501899233	0.00138797426240042	0.00134640036527156	0.00137820449472268	0.00141718828464794	0.00140440680503437	0.00139320743418285	0.00142135874616218	0.00144888391014036	0.0014440128620893
flux1:	0.647198996655519	0.00144944271031867	0.00146107840379956	0.00146287986456337	0.00145239865951409	0.00144572830345464	0.00145351104954508	0.00146454570817307	0.00146252787460285	0.00145101792072337	0.00144886773367157	0.00146113848079285	0.00146999447166702	0.00146216278984604	0.00145132928165642	0.00145791587872844	0.00147402826489547	0.00147374051019924	0.00145853442759139	0.00146033485526624	0.00148332768100793	0.00148588038096672	0.00146304892577123	0.00147868068944575	0.00151899105697276	0.00147372650497705	0.00148471483952697	0.00157377925708273	0.00141116562692821	0.0016438376112181	0.00178071844876565	0.00137612473384477	0.00109490162214808	0.00140890551380387	0.00154732230093658	0.0013616325566342	0.00146520676087786	0.00145938079229241	0.00138559579427563	0.00146959017279495	0.00146976735383563	0.00142769265677892	0.00146171714670845	0.00150301494128155	0.00149123357892077	0.00148168411319235	0.00151312668188493	0.00154414947491522	0.00154190870825441
flux1:	0.647461445559273	0.00154444535847993	0.00155738579993222	0.00155989633377007	0.00154845630678908	0.00154062096939832	0.00154884953683883	0.00156129252869694	0.00155948207382409	0.00154662608065784	0.00154365987241936	0.00155695095706624	0.00156702872356534	0.00155859192785989	0.00154623248828357	0.00155290068041551	0.00157056838820919	0.00157052459814531	0.00155372133597157	0.00155509271103205	0.00157975560121491	0.00158234261666054	0.00155724932013569	0.00157376538225388	0.00161642093021095	0.001566281661412	0.00157775334867437	0.00167163451445527	0.00149756924565853	0.00174199753481503	0.00188558996060222	0.0014565165430299	0.00115742727411534	0.00148618369513752	0.00163469481265234	0.00143865632956247	0.00155009397052398	0.00154294414022124	0.00146770325046101	0.00155729940101258	0.00155773644325589	0.00151533347511324	0.00155331333907959	0.00159819723769891	0.00158734935209198	0.00157957764805953	0.00161523797018488	0.00165033056884253	0.00165034320332197
flux1:	0.647723894463026	0.00164422835129955	0.00165855040765787	0.00166168101810499	0.00164916481311907	0.00164022276985035	0.00164905398524203	0.0016628989116462	0.00166111394481632	0.00164684915479595	0.00164325153309585	0.00165770207271283	0.00166884620957842	0.00165960929818685	0.00164586299437433	0.00165289501319803	0.00167204184460222	0.00167191188952718	0.00165355735385363	0.0016548850983389	0.00168112679829097	0.00168319907118708	0.0016559291368765	0.0016738244935814	0.0017182715396866	0.00166276935036521	0.00167530370191041	0.0017734080942073	0.00158803105694535	0.00184403902593843	0.00199351529728886	0.00153830826187424	0.00122050679144421	0.00156606051963724	0.00172700633922058	0.00151884902354069	0.00164043030651283	0.00163218116730575	0.00155500044191949	0.00165240748858489	0.00165337704108236	0.00161004618708394	0.00165314809266351	0.0017028381859454	0.00169260839554928	0.00168613232037596	0.00172649319245825	0.00176611564298474	0.00176784025996469
flux1:	0.647986343366779	0.00174894323141531	0.00176463139033931	0.0017682615953714	0.0017546429488984	0.00174473748761831	0.00175427737790261	0.00176941412158344	0.00176749661373748	0.00175190321028746	0.00174791768144124	0.00176356496267429	0.00177555129278722	0.00176544322359389	0.0017506114479989	0.00175825862191667	0.00177868783965204	0.00177822133744529	0.00175859242039871	0.00176030802907295	0.00178793109535641	0.00178909177836637	0.00176005789772796	0.0017798456268704	0.00182559176312828	0.00176474893355377	0.0017790347958374	0.00188122490176659	0.00168476172959802	0.00195325887857112	0.00210853892513348	0.00162487209164352	0.00128719040175927	0.00165307534980005	0.00182814309519401	0.00160579452317311	0.00173903406572104	0.00173021894941608	0.0016494692058388	0.00175640043737727	0.00175815494981231	0.00171254305661743	0.00176108700649957	0.00181653302636986	0.00180638185405392	0.00180009530655555	0.00184501579223464	0.00188938887042326	0.00189216959632384
flux1:	0.648248792270532	0.00185869697083036	0.00187563845277954	0.00187965376410347	0.0018650197178595	0.00185434846936585	0.00186461465402114	0.00188084631773576	0.00187871003346011	0.00186201251417968	0.00185788899778104	0.00187464458271384	0.00188722447434244	0.00187633451862942	0.00186083904693813	0.00186926454864128	0.0018906848138003	0.00188977398565003	0.00186935638534885	0.00187186680380947	0.00190059947257748	0.00190069248052034	0.00187059109182303	0.00189273415949552	0.00193947165472768	0.00187384045357465	0.00189057624048236	0.00199731022936265	0.00178996208415564	0.00207305127663783	0.00223500509617619	0.00171999140993619	0.00136096124844884	0.00175196366666053	0.00194192716111421	0.00170329847643773	0.00184867001359261	0.00184012682496575	0.00175321129737395	0.00187058554537412	0.00187334088005697	0.00182350589135474	0.00187683364441397	0.00193853301193504	0.00192776065416109	0.00192003171191266	0.00196866618860026	0.00201766979499992	0.00202079873210866
flux1:	0.648511241174286	0.00197354437234786	0.00199154091569472	0.00199587220297865	0.00198042713435515	0.00196919967257078	0.00198009644713814	0.00199717229379688	0.0019948411019554	0.00197738479782316	0.00197332320125417	0.00199096934745558	0.00200392014226763	0.00199250814793052	0.00197682686847554	0.00198606155435894	0.00200812994741219	0.00200684940679081	0.00198627819562286	0.001989897904308	0.00201944084460209	0.00201859934655801	0.00198831366728462	0.00201316411654497	0.00206086843444637	0.00199145713162411	0.00201124266363855	0.00212361489796389	0.00190544937128968	0.00220632847575299	0.00237681979018493	0.00182722505280157	0.00144515266485807	0.00186684114686842	0.00207146307198223	0.00181475169924536	0.00197159720047489	0.00196441010512322	0.00186813906883546	0.00199592032984325	0.00199984557716355	0.00194354341641029	0.00200006714626559	0.00206795723192155	0.00205579857817942	0.00204467051586341	0.00209551217008632	0.00214863528938046	0.00215142168521432
flux1:	0.648773690078039	0.00209348822716863	0.0021122829075342	0.00211693991310229	0.0021009897988137	0.0020893813503011	0.00210069290809579	0.0021183515585028	0.00211598022856595	0.00209818645312521	0.0020942870870824	0.00211249511848268	0.00212566727466545	0.00211414471399011	0.0020987363041732	0.00210865668525551	0.00213103151658403	0.00212964644708217	0.00210961876417824	0.00211451733097978	0.00214459737413536	0.00214324155577353	0.00211370669587847	0.00214146330983909	0.00219044759387966	0.00211856273416862	0.00214180158384868	0.00226147158182479	0.00203233433151937	0.00235500035155329	0.00253675391664739	0.00194927741680847	0.00154235884618731	0.00200045288178729	0.00221857267765919	0.00194252364872477	0.00210916935691413	0.00210456083226338	0.00199565999948921	0.00213286973837434	0.00213808378972862	0.00207312839494959	0.00213055895547889	0.00220400867065361	0.00218974544386751	0.00217321078649697	0.00222426178761079	0.00228062152927282	0.00228246091547973
flux1:	0.649036138981792	0.00221848715407306	0.00223780155789385	0.00224289363534574	0.0022268127909217	0.00221492301998191	0.00222632696644074	0.00224434186587383	0.00224221451838496	0.00222452210414419	0.00222075283271881	0.00223912092727547	0.00225247272063625	0.00224135684152991	0.00222658817592745	0.00223692167069949	0.00225931566851506	0.00225825554989573	0.00223943039576147	0.00224560576899222	0.00227602717032001	0.00227480992943808	0.00224686314994336	0.00227755557376234	0.00232846971132716	0.00225550076651237	0.00228233065056553	0.00241134906758424	0.00217081253279788	0.00251961476302965	0.00271592328885115	0.00208749580616236	0.0016539522315535	0.00215363556163828	0.0023834311724266	0.00208750496601962	0.00226156746665761	0.00226075528336032	0.00213641584132355	0.00228132003661622	0.0022878943226271	0.0022125251016187	0.00226824366775264	0.00234615099998697	0.00232922283124455	0.00230552463114817	0.00235457000276247	0.00241300412040104	0.00241344004680388
flux1:	0.649298587885546	0.00234846945843834	0.00236804431797375	0.00237378370787546	0.00235796976457252	0.00234579496067783	0.00235689442105765	0.00237511285457087	0.00237361837093084	0.00235642222654561	0.00235260934981515	0.00237071338523087	0.00238432606774475	0.00237417463872015	0.00236026458217146	0.00237062215441229	0.00239284627101618	0.00239264776925686	0.00237555073968162	0.00238283396740167	0.0024135180141685	0.00241322717282403	0.00238746989883083	0.00242097245779127	0.00247474559791551	0.00240192999930265	0.00243219420167882	0.00257275445445652	0.00232011354620164	0.00269923311098932	0.00291355165411951	0.00224159655251144	0.0017798048815842	0.00232510522169136	0.002564483286219	0.0022488949562506	0.00242772320278517	0.00243176485373841	0.00229013152212252	0.00244057075417781	0.00244853659761028	0.00236172344051013	0.00241323053394943	0.00249421190613758	0.00247430725632348	0.00244221396666782	0.00248715407608342	0.00254637620720029	0.0025451473638097
flux1:	0.649561036789299	0.00248335006759076	0.00250298156717347	0.00250966778364894	0.00249449313515756	0.00248191778639283	0.00249228676069871	0.00251065468551674	0.00251024279031007	0.00249384095680352	0.00248968644044606	0.00250713485498931	0.00252120469962195	0.0025125426898298	0.00249953309851593	0.00250946415946509	0.00253145379464056	0.00253268237135752	0.00251763262059535	0.00252572385135163	0.00255672968267021	0.0025581638266175	0.00253486049524364	0.00257093344658462	0.00262866961709383	0.00255688100885833	0.00259014663079664	0.00274430584409416	0.00247862203070969	0.00289157176945196	0.00312707106529209	0.00240968003356315	0.00191827456022612	0.00251162336001221	0.00275866697971212	0.00242428586937932	0.00260545776708712	0.00261510887093819	0.00245561132356164	0.00260941390227483	0.00261877234670655	0.00252039808765795	0.0025657564908616	0.00264839509838167	0.00262550558246173	0.00258450829238134	0.00262369071316351	0.00268248358883202	0.00267955020730092
flux1:	0.649823485693052	0.00262304690570805	0.00264261151595467	0.00265059906016456	0.00263636788869412	0.00262317800100527	0.00263241193375801	0.00265097946119834	0.00265210498177554	0.00263666424592686	0.00263178688889651	0.00264826955630425	0.00266307755780481	0.00265632881458897	0.00264408853681021	0.00265314864319676	0.00267496729259683	0.00267813130792013	0.00266520409377345	0.00267373377165043	0.0027052567544337	0.0027090971853691	0.00268812955841856	0.00272648033388592	0.00278932592088448	0.00271892505621121	0.00275454539613921	0.00292396519199339	0.0026441514927919	0.00309338866135979	0.00335254900006618	0.00258853954721732	0.00206646586599891	0.00270852128301602	0.00296191251442462	0.00261003917635437	0.00279181968937957	0.00280743189436194	0.00263089316046472	0.00278629436205095	0.00279702622302616	0.00268790860778446	0.00272609549855832	0.00280920305046499	0.00278363060275894	0.00273402402513342	0.00276651268730473	0.0028239248751194	0.00281947036835035
flux1:	0.650085934596805	0.00276749313034301	0.00278695593108481	0.00279661083213053	0.00278352987989631	0.00276944620331422	0.00277720858813181	0.00279611461029322	0.00279917980683865	0.00278472647614348	0.00277871995049159	0.00279404208074199	0.00280990638429616	0.00280534256836307	0.00279360397103332	0.00280142328011774	0.0028232428754889	0.0028287155715728	0.00281774712145664	0.00282635142464475	0.0028586996660303	0.00286540201362191	0.00284628737935875	0.00288664055113854	0.00295564798094113	0.00288642445640609	0.00292363466476664	0.00310938932337946	0.00281432112179902	0.00330104552270224	0.00358536689289603	0.00277421103973417	0.00222072259197509	0.00291049111327118	0.00316982953153061	0.00280189101565976	0.00298356552928354	0.00300504335638129	0.00281354113457333	0.00296952977917978	0.00298160402685016	0.00286334968149088	0.00289444926507248	0.00297729169976447	0.00294960616238837	0.00289243551516632	0.00291816468617704	0.00297367342431904	0.00296808012526004
flux1:	0.650348383500559	0.00291664246757348	0.00293604708652209	0.00294770001380048	0.00293586865193834	0.00292059404955973	0.00292665055302044	0.00294608905182662	0.0029513943812265	0.00293783199789154	0.00293032936056643	0.00294442426225533	0.00296164378840588	0.00295935961656927	0.00294778090756633	0.00295412111352697	0.00297618279634531	0.00298414618550808	0.00297477961469069	0.00298317639838577	0.00301673012911345	0.00302645561865287	0.00300842531805885	0.00305058833947791	0.00312660113927835	0.00305781720123633	0.00309584615498239	0.00329833323716703	0.00298696503889667	0.00351114052614521	0.00382102359256101	0.00296266191695306	0.00237726069918909	0.0031124969550096	0.0033784554338845	0.002995676718834	0.00317769750353016	0.00320452338532868	0.00300102820031853	0.00315755570128826	0.00317093502241028	0.00304565061354138	0.00307084877394804	0.00315329262275919	0.00312424625552376	0.0030611271542533	0.00308090843158134	0.00313451581791333	0.00312831709382607
flux1:	0.650610832404312	0.00307046629201599	0.00308990818732062	0.00310381260068555	0.00309323396971013	0.00307650632600626	0.00308074029343838	0.00310091447547083	0.00310862657577929	0.00309577710769435	0.00308651007388971	0.00309942870675898	0.00311822822950609	0.00311814707018355	0.00310638870629141	0.00311117836218215	0.00313374122434958	0.00314416179968802	0.00313592500473342	0.00314397638540797	0.00317913818221701	0.00319173703814181	0.0031738603617364	0.003217772960607	0.00330135322532471	0.00323188149551459	0.00327005986133249	0.00348902885197763	0.00316049611912938	0.00372109068425202	0.00405591069897129	0.00315048800691333	0.00253282184988657	0.00331063322791912	0.00358492365233037	0.00318803809389037	0.00337195847161774	0.00340328286038145	0.00319114088469015	0.00334915489990796	0.00336379822152123	0.00323371227678837	0.00325509338677279	0.00333764451849783	0.00330805789844962	0.00324090064943476	0.00325627892590404	0.00330852052997074	0.00330233499072579
flux1:	0.650873281308065	0.00322894280528224	0.00324853092426831	0.00326483376022468	0.00325544457732654	0.00323708549234136	0.00323949233084386	0.00326056515843326	0.0032707075127172	0.00325836797099532	0.00324721024387355	0.00325909003252082	0.00327957676217379	0.00328148482098567	0.00326928560639021	0.00327262791461297	0.00329591557398185	0.00330855571220066	0.00330095613136112	0.00330870643915297	0.00334585190691293	0.00336090137278723	0.00334223138837997	0.0033879896821575	0.00347940062778199	0.0034079296674397	0.00344577501011683	0.00368046680339317	0.00333415501959737	0.0039295524340679	0.00428791085800034	0.00333548474456125	0.00268522195340148	0.00350276543505474	0.003787924073216	0.0033769781040649	0.0035651908746668	0.00359997214608785	0.00338233115448989	0.00354363063922218	0.00355949330451253	0.00342656010075995	0.00344674526236093	0.00353047281513988	0.003501112015426	0.00343180030849228	0.00344478406015214	0.00349664572619338	0.00349110213488491
flux1:	0.651135730211818	0.00339204030404344	0.00341185447487037	0.00343058439218782	0.00342229730197163	0.00340224761629036	0.00340290970714299	0.00342496013503923	0.00343742745781443	0.00342543089611948	0.00341241798050818	0.00342343742493059	0.00344557696704475	0.00344917885701586	0.003436417503091	0.00343856999523238	0.00346272526376919	0.0034771874100009	0.00346980551554667	0.00347748813319458	0.00351692639885902	0.00353381538620501	0.00351352941323567	0.0035613807409972	0.00366062615090761	0.00358589496357824	0.00362315936754024	0.00387252808449571	0.00350809766548429	0.00413660057753565	0.00451670462581716	0.00351698296551425	0.00283368928396553	0.00368883067713805	0.00398786785468183	0.00356215625318287	0.00375749147147677	0.00379466091570989	0.00357394871979475	0.00374089240125774	0.00375792535726456	0.00362348600110709	0.00364518349237805	0.00373154458553372	0.00370301124906335	0.00363309426910996	0.00364581044802473	0.00369856728243086	0.00369423054652269
flux1:	0.651398179115572	0.0035596977381811	0.00357975000906818	0.00360082473865781	0.00359357460084886	0.00357191039569755	0.00357095801865509	0.00359395113233642	0.00360854391633675	0.00359681298632029	0.00358213553947021	0.00359246390524602	0.00361607973931786	0.00362106425331322	0.00360779515313675	0.00360912608806667	0.00363418234731188	0.00364997693001124	0.00364254090947683	0.00365055353832438	0.00369250477496685	0.00371054834868529	0.00368805738552171	0.00373836751963317	0.00384527870599086	0.00376629620909872	0.00380296931394174	0.00406594240301924	0.00368330667951326	0.00434363400829785	0.00474372970154414	0.00369588667843897	0.00297892866159823	0.00387074287445286	0.00418672725346641	0.00374486898220455	0.00395013329180555	0.00398875574910835	0.00376630913473636	0.00394143789760311	0.00395958752951255	0.00382415189528574	0.00384970779710135	0.00394030835535049	0.00391296187411228	0.00384341625431026	0.00385775524633725	0.00391276269353138	0.00391007153156358
flux1:	0.651660628019325	0.00373180627253091	0.00375201362053861	0.0037752642003954	0.00376904898195711	0.0037459755708109	0.00374354203541282	0.0037673185433191	0.00378379035231357	0.00377237318237519	0.0037563461217513	0.00376609835184842	0.0037908944505881	0.00379699764414327	0.00378345479454822	0.00378438547280998	0.00381026002752239	0.00382688379103406	0.00381931194994236	0.00382816586547645	0.00387275951043089	0.00389132107474617	0.00386632918193422	0.00391952884212888	0.00403388054626284	0.00395008977406676	0.00398635888740726	0.00426208491476085	0.00386134745231938	0.00455303148025111	0.00497180625638079	0.00387441025940798	0.00312290342622613	0.00405192707452687	0.00438758599287906	0.00392772237880429	0.00414527217389661	0.00418467389638532	0.00396058480065795	0.0041462342692098	0.00416544433556932	0.00402863312667963	0.00405966926599046	0.00415600879188808	0.00412993366254319	0.00406103784797379	0.00407835601937624	0.00413683305264111	0.004136058406536
flux1:	0.651923076923078	0.00390819526754122	0.0039283688174274	0.00395357522482521	0.00394848334633378	0.0039243091174398	0.00392048932998778	0.00394477605205937	0.00396288383530442	0.00395196562950857	0.00393497985884696	0.00394418564467206	0.00396978745861303	0.00397684104008591	0.00396341034188922	0.00396435497253547	0.00399086529757274	0.00400787521289747	0.00400027932991292	0.00401053298118452	0.00405782607961747	0.00407642432240358	0.00404892937213544	0.00410545075052716	0.00422708208271953	0.0041384406408994	0.00417461790891418	0.0044626552288648	0.00404402039679686	0.00476763062544	0.00520450916959164	0.00405557315436902	0.00326838397297584	0.00423658181399419	0.00459399357440693	0.00411406639398591	0.0043454980581524	0.00438534003576577	0.00415854096312272	0.00435652044410508	0.00437673697832598	0.00423739084872188	0.00427459840023595	0.00437784910375829	0.00435287182306501	0.00428421302788776	0.00430514869702735	0.00436799516309038	0.00436922528673064
flux1:	0.652185525826831	0.00408862505182572	0.00410847765115718	0.00413540824682362	0.00413162706931927	0.00410672294804208	0.00410154378836035	0.00412598269676185	0.00414553009671704	0.00413541875196866	0.00411788552796848	0.00412647846999974	0.00415248413082173	0.0041604404317357	0.00414760670782399	0.00414892148819351	0.00417582081676952	0.00419289021684636	0.00418554099769113	0.00419773089956982	0.00424774197601178	0.00426612348317889	0.00423636263115693	0.00429657819248502	0.00442549433640275	0.00433245994924146	0.004368892748475	0.00466930550660561	0.00423298093776279	0.00499013799895851	0.00544541807859808	0.00424255859388048	0.00341835841029849	0.0044288224781299	0.00480925551463151	0.00430730744819711	0.00455332183567641	0.00459360780067674	0.00436216971094033	0.0045735677733517	0.00459474696425577	0.00445117611783245	0.00449430038506301	0.00460516313976814	0.00458091344956838	0.00451152103249814	0.00453595655221964	0.0046036399919844	0.00460679384719752
flux1:	0.652447974730585	0.00427278730953851	0.00429195768871083	0.00432040438576213	0.00431820840693022	0.00429296136983955	0.00428636970012048	0.0043105595517279	0.00433142491863336	0.00432251410109441	0.0043048131075378	0.0043126417289949	0.00433867366097626	0.00434760341449122	0.00433588314901742	0.00433783385956632	0.00436485890532703	0.00438180663674155	0.00437506989432396	0.00438965166117639	0.00444240253099183	0.0044605686347366	0.00442892286638577	0.00449309772869566	0.00462953273433803	0.00453296197707266	0.00456994549558272	0.00488329329881647	0.00442940377534429	0.00522258983466031	0.00569739866008621	0.00443806874082956	0.00357542749934162	0.00463188044485761	0.0050358025172033	0.00451023957727354	0.00477070042582665	0.00481172180368686	0.0045732952211668	0.00479844406814258	0.00482056222554228	0.00467088223790737	0.00471889425968005	0.00483755709127371	0.00481355990577913	0.00474213410323125	0.00476930690268698	0.00484183999734266	0.00484670584962564
flux1:	0.652710423634338	0.00446031220139321	0.00447840076206463	0.00450820300727569	0.00450792443502836	0.00448269437918636	0.00447456480889426	0.00449810718540144	0.00452025140697599	0.00451296883985319	0.00449540978188852	0.0045022677201202	0.00452801521387424	0.00453807995070157	0.00452795303389578	0.00453070624659491	0.00455762775362101	0.00457441703310431	0.00456867472524483	0.0045859843766218	0.00464154096449941	0.00465972717914329	0.00462660705429799	0.00469487302763059	0.00483930255954038	0.00474028802209297	0.00477799788775141	0.00510522771789404	0.00463375695743595	0.00546597000124475	0.00596205876980155	0.00464380662557408	0.00374130677760817	0.0048475178490563	0.00527476267484056	0.00472452807292877	0.00499869325807905	0.00504092575828301	0.00479322861415549	0.00503182519936878	0.00505488917478879	0.00489737275900539	0.00494878497937649	0.00507498781915203	0.00505076649309128	0.00497595320964242	0.00500468838864367	0.00508169947928776	0.00508799127035226
flux1:	0.652972872538091	0.00465077987017452	0.00466738905125709	0.00469844227945912	0.00470043009626665	0.00467551828893136	0.00466567876669111	0.00468821984945011	0.00471167341105657	0.00470642472034133	0.00468922900964409	0.00469489793863006	0.00472014352549979	0.00473154943346788	0.00472340267767186	0.00472704055300362	0.00475370723661083	0.00477041728039508	0.00476598995912711	0.00478623092482245	0.00484473470859421	0.00486335093606229	0.00482908863442731	0.00490144322140085	0.00505454675532425	0.00495422937971392	0.00499268745600568	0.00533495626789935	0.0048457267769596	0.00572005632831449	0.00623948323860033	0.00486018573432769	0.00391653359067168	0.00507576934949619	0.00552581601301737	0.00495044522706884	0.00523731442976058	0.00528129017811905	0.00502253955704103	0.00527388853749849	0.00529794459243	0.00513131796023756	0.00518457246835593	0.00531775948164333	0.00529292936630067	0.00521358390882213	0.0052425967133674	0.00532347658538627	0.00533089760496656
flux1:	0.653235321441844	0.00484373308579877	0.00485850467163012	0.00489075229070825	0.00489532799283552	0.00487096256112109	0.00485923231720596	0.0048804930378765	0.00490532602266763	0.00490244485895036	0.00488574946252002	0.00489004598212998	0.00491467213586434	0.0049276156846876	0.00492170774442252	0.00492626145788701	0.00495262972086608	0.00496940872650206	0.00496649486280134	0.00498975047233494	0.00505143445937727	0.00507098193142198	0.00503575235344688	0.00511208073592921	0.00527466312170709	0.00517405997161366	0.0052131391251662	0.00557160887353178	0.00506430185691593	0.00598351678383202	0.00652829002305732	0.00508631772531095	0.00410043122231279	0.00531505091318893	0.00578734974388169	0.00518690274636723	0.00548560269482691	0.00553178588794257	0.00526098649176426	0.0055243056526525	0.00554944485168266	0.00537307127050325	0.00542691615260711	0.00556643894209516	0.00554077276658586	0.00545615958006191	0.0054843629640305	0.00556845542666617	0.00557675764685337
flux1:	0.653497770345598	0.00503868766372673	0.00505133041449225	0.00508474185539189	0.00509216033465655	0.00506850042556164	0.00505473248834224	0.00507452249360366	0.00510080460520813	0.00510051788749405	0.00508439864899282	0.00508721597384141	0.00511119294963322	0.00512580977430851	0.00512226209878332	0.00512775524215696	0.00515390039333913	0.00517091195391012	0.00516955532612416	0.0051958212144159	0.00526100785512018	0.00528199290945451	0.00524577952872459	0.0053258929092947	0.00549878323019681	0.00539866590105472	0.00543813123255656	0.00581378209444176	0.00528799111238095	0.00625422377294125	0.00682598141563686	0.00532026851943021	0.00429132643575349	0.00556259694021844	0.00605686873847242	0.00543176165921562	0.00574188520616945	0.0057905774072045	0.00550761346057583	0.00578233133960952	0.00580869008914173	0.00562260901162445	0.00567638377902183	0.00582170904631337	0.00579516199043669	0.00570505259545872	0.00573180583636192	0.00581860097180127	0.00582762942980513
flux1:	0.653760219249351	0.00523513796349893	0.00524544130767026	0.00527998148460057	0.00529040400001564	0.00526756019502945	0.00525168011249878	0.00526989462754493	0.00529765407631334	0.00530006755148846	0.00528457529264034	0.00528591212335903	0.00530927169784193	0.00532559897796692	0.00532441167684112	0.0053309032817782	0.00535701209291492	0.00537438792292224	0.00537447780079889	0.00540370473729641	0.00547278710457293	0.00549565157262872	0.00545826258452418	0.00554194319439166	0.00572589280007671	0.00562673932885477	0.0056663158223181	0.00605981746041822	0.00551512285500108	0.00652970963375616	0.0071295021609347	0.00555951612119229	0.00448696276110711	0.00581511819104101	0.00633156280996424	0.00568234199723921	0.00600417059785298	0.00605546446267337	0.00576098628440003	0.00604696645999745	0.00607472170166086	0.00587954370228813	0.00593331713063851	0.00608419299068203	0.00605688403049129	0.00596153810057461	0.00598678680734557	0.00607607600518632	0.00608579068196354
flux1:	0.654022668153104	0.00543255607217679	0.0054403887627445	0.00547598584827432	0.00548946909083948	0.00546753427643686	0.00544956787169399	0.00546617023653152	0.00549536014437348	0.00550046486367244	0.00548566517450861	0.00548563724708795	0.00550843990718614	0.00552639912034601	0.00552748539394062	0.00553510283260075	0.00556145123877436	0.00557926109633411	0.00558056276791259	0.00561269872366484	0.00568610978075074	0.00571119318318344	0.0056723225077086	0.0057593647426111	0.0059549654746095	0.00585699178896231	0.00589644315184638	0.00630810951779043	0.00574415695650209	0.00680765890991387	0.00743587495075754	0.0058015023263062	0.00468501154484316	0.00606952885527008	0.00660890183512732	0.00593601392525241	0.00627058126684967	0.00632437034654372	0.00601951196505759	0.00631715746189674	0.00634651706604893	0.00614320573225821	0.00619774360148251	0.0063542894128779	0.00632644476411919	0.00622648461905055	0.00625076719125442	0.00634272815819449	0.00635320033606149
flux1:	0.654285117056858	0.00563038488176896	0.00563568077690683	0.00567219920788729	0.00568870078067309	0.00566778367559453	0.00564786934234678	0.00566286492735811	0.00569334387653105	0.00570103968388907	0.00568704698422148	0.00568588074265967	0.00570818491530759	0.00572758717051686	0.00573081635845327	0.00573977108098941	0.00576669380030199	0.00578493921624775	0.0057871460664835	0.00582216716778604	0.00590034426299025	0.00592788528014112	0.00588720354847409	0.00597744216606216	0.00618508045593125	0.00608833986696163	0.00612754154994473	0.00655737530271326	0.00597394180993883	0.00708632886458939	0.00774277158957841	0.0060441537511326	0.00488356476507798	0.00632358105077419	0.00688712792794179	0.00619073801943681	0.00653972906306699	0.00659576884799665	0.00628176889518825	0.0065919888633214	0.0066231787172394	0.00641277386881224	0.00646935229642849	0.0066320550830508	0.00660392737951676	0.00650013859168178	0.00652446374613761	0.00661965955963073	0.00663104476495707
flux1:	0.654547565960611	0.00582802678789571	0.00583076256139809	0.00586798670645891	0.00588738375987743	0.00586763708230088	0.00584602165393184	0.00585943042016268	0.00589096039996712	0.00590108908823127	0.00588808729043475	0.00588609901849697	0.00590794005666159	0.00592851128238792	0.00593374934486609	0.00594433255194913	0.00597219275019333	0.00599082561978977	0.00599361982557981	0.00603154293565412	0.00611489533196131	0.00614507092210101	0.00610232570876351	0.00619564542052518	0.00641549942340289	0.00632002425600681	0.00635901554604742	0.00680682806754127	0.00620386252514662	0.00736480940901836	0.00804889727879168	0.00628625864260554	0.00508150152486741	0.00657627074870646	0.00716554079151615	0.0064454377798887	0.00681095401473425	0.00686895831235715	0.00654677523891802	0.00687082784594491	0.00690407777556789	0.00668742496917686	0.00674753873031847	0.00691716084279145	0.00688894242552407	0.00678204792168974	0.00680767574655423	0.00690697115670169	0.00691946547029531
flux1:	0.654810014864364	0.00602483079807988	0.00602500185647825	0.00606263317625945	0.00608474824978417	0.00606638506861769	0.00604340586942823	0.00605524072487518	0.00608750180158144	0.00609988094175201	0.00608812640955023	0.00608569312686473	0.00610707721444923	0.00612849636561721	0.00613563391320963	0.00614819386785072	0.00617736047286072	0.00619632198354009	0.00619942976831907	0.00624030402973057	0.0063291902044343	0.00636218232487737	0.00631728575513121	0.00641361106540319	0.00664568826888454	0.006551639514816	0.00659064467132695	0.00705622137029578	0.00643385278183391	0.00764307229760005	0.00835411111055454	0.00652762174098382	0.00527865175354558	0.00682793426971777	0.007444521580327	0.00670012835689733	0.00708437850006357	0.00714412797822212	0.00681413857559498	0.00715339170946477	0.00718892256394206	0.00696646970513107	0.00703150668964194	0.00720892938816816	0.00718067878404252	0.00707113772171349	0.00709931673624813	0.00720373303630173	0.00721752281887881
flux1:	0.655072463768117	0.00622008118388282	0.00621768208019225	0.00625534951675345	0.00627997641810926	0.00626327117222233	0.00623932968809911	0.00624958608222332	0.00628220351851141	0.00629665240849724	0.00628645908395188	0.00628398892498738	0.00630490344309699	0.00632684447153843	0.00633580591774993	0.00635071263166657	0.00638155068111769	0.00640082166593541	0.00640405109540695	0.0064479307838432	0.00654264971276443	0.00657872370026659	0.00653180926688459	0.00663107801776454	0.00687528202984691	0.00678307253951068	0.00682248799306625	0.00730575962983442	0.00666427400672093	0.00792180808371655	0.00865926728831885	0.00676897160614662	0.0054757284741954	0.00708002624560793	0.00772530074581676	0.00695578232875714	0.00736077186790802	0.00742220967460772	0.00708405789560757	0.0074397266687896	0.00747774058911592	0.00724944487088947	0.00732040298869542	0.00750644462081667	0.0074780418785452	0.00736591706227835	0.00739763764497193	0.00750818048973132	0.00752339673548397
flux1:	0.655334912671871	0.00641299036090596	0.00640800459605797	0.00644528504941978	0.00647220807869436	0.00645748236571967	0.006433016446651	0.00644167577320315	0.00647425284258143	0.00649060438381638	0.00648231498283723	0.00648022436629806	0.00650066240837512	0.00652283048145267	0.00653356265468652	0.0065511682570831	0.00658404428967591	0.00660369583811296	0.00660694976894031	0.00665385511801762	0.0067546523998712	0.00679422892116743	0.00674566691259068	0.00684779466268472	0.00710400404750824	0.00701436810427789	0.00705472015778028	0.00755590110137783	0.0068956949501033	0.00820209684866149	0.00896582472319758	0.00701165126559811	0.00567405298435453	0.00733464187031388	0.00800953272867283	0.00721397315300224	0.00764126321944654	0.00770455632244098	0.0073571828851133	0.00773010636768666	0.00777078152540362	0.00753614309996687	0.00761345367848801	0.00780870599998582	0.00777984585037349	0.00766476645835027	0.00770058521672162	0.00781808488859081	0.00783477223273479
flux1:	0.655597361575624	0.00660269755304083	0.00659509920637125	0.00663154293396412	0.00666054476954792	0.00664814146573584	0.00662360280748218	0.00663064883170302	0.00666279772631697	0.00668089372126955	0.00667484387715478	0.00667354669046218	0.00669354018997645	0.00671569451938218	0.00672813802079212	0.00674874170435602	0.00678404247078317	0.00680427592465698	0.00680753881181895	0.00685741412664886	0.00696450038653658	0.00700820483836422	0.00695857540291823	0.00706341971364329	0.0073315600208918	0.00724555530512138	0.00728743892429456	0.00780710227138621	0.00712862578146269	0.00848499447703512	0.00927532326412159	0.00725717099476197	0.00587514339039778	0.0075939021418362	0.00829878211275946	0.00747638607318615	0.00792697327547903	0.00799252658775478	0.00763436744660865	0.00802487610048246	0.00806836619993367	0.00782657523867769	0.00791007040393654	0.00811479139053505	0.00808501473993131	0.00796623867533901	0.00800621042667688	0.00813121016426085	0.00814931727626557
flux1:	0.655859810479377	0.00678827328256529	0.00677803999961735	0.00681319503356767	0.00684405162904757	0.00683430342400644	0.00681014536279167	0.0068155898248944	0.00684695397436858	0.00686662546674165	0.00686310899695651	0.00686301979565978	0.00688267384224175	0.00690463300110229	0.00691868361071668	0.00694250859055462	0.00698066812295422	0.00700183628193724	0.0070051396877171	0.00705781853125391	0.0071713948398484	0.00722007358572405	0.00717010591489771	0.00727743946250377	0.00755753223379401	0.00747647605339318	0.00752048888719993	0.00805956392791625	0.0073632690015658	0.00877113248201731	0.00958885176188676	0.00750673082922343	0.00608026582911909	0.00785934827738028	0.00859404281043263	0.00774431383815865	0.00821865262114457	0.00828707408325802	0.00791637736950514	0.00832428017849398	0.00837071799573348	0.00812087593360705	0.00820990298901955	0.00842399057527057	0.00839274652599411	0.00826930397254911	0.00831303226717822	0.00844574837120051	0.00846514176598406
flux1:	0.65612225938313	0.00696872821659977	0.00695586238142874	0.00698929271771888	0.00702175688154727	0.00701495635038327	0.00699163418441301	0.00699554564243926	0.0070258091757032	0.00704684707437623	0.0070460899258097	0.00704763955890613	0.00706716031506696	0.00708879022784211	0.00710425987085801	0.00713144669528407	0.00717297475466433	0.00719558052683496	0.00719895697103597	0.00725414245402324	0.00737442609851659	0.00742912661852759	0.00737961990642379	0.00748911918574347	0.00778129796937657	0.00770665454496901	0.00775334057043307	0.00831303643919901	0.00759934329432621	0.009060422896881	0.00990663088543898	0.00776082391384485	0.00629005318887231	0.0081314848956999	0.00889540063873719	0.00801825469715725	0.00851640972278787	0.00858843571372044	0.00820362091395651	0.00862831266713693	0.00867781608465515	0.008419175701721	0.00851282719363317	0.00873587910526111	0.00870260336177085	0.00857348526024062	0.0086202748113394	0.00876063514335026	0.00878113335032203
flux1:	0.656384708286884	0.00714302378647545	0.00712757682458254	0.00715887099066937	0.00719264915323218	0.00718902685106015	0.00716700965879469	0.00716953896573176	0.00719842235402242	0.00722054588201568	0.00722269398652113	0.0072263529471759	0.00724606312775651	0.00726725201542264	0.0072838387705317	0.00731445535848004	0.00735995990677353	0.00738463371434322	0.00738807092556513	0.00744533563524167	0.00757257975389715	0.00763449983956626	0.00758624502244094	0.00769749781048382	0.00800198952121524	0.00793523570930301	0.0079850499010214	0.00856672610534715	0.00783601772782267	0.00935193260097463	0.010227803323623	0.00801900978630098	0.00650427746091933	0.00840957313125319	0.00920191340596066	0.00829770327285214	0.00881958921313774	0.00889598839234143	0.00849596401021862	0.00893662534836564	0.00898930392152269	0.0087214699781949	0.00881887187931397	0.00905031664156439	0.00901450917032833	0.00887885529258866	0.0089279266145923	0.00907567579327869	0.00909709644219971
flux1:	0.656647157190637	0.00731008157529323	0.00729217567576412	0.00732094485446557	0.00735567322365569	0.00735538817136951	0.00733517819054919	0.00733657486202322	0.00736381919057916	0.00738665019712657	0.00739177303761479	0.00739807591362753	0.00741841465562114	0.00743904218919645	0.0074563166420956	0.00749038153527655	0.00754057919394819	0.00756804101600213	0.00757144822499264	0.00763025394739082	0.00776475619763782	0.00783517390220751	0.00778889407176047	0.00790142463535092	0.00821850297689967	0.00816100380404649	0.00821430376799025	0.00881931979546487	0.0080719670897191	0.00964395037742746	0.0105504733311313	0.00827990480546859	0.0067218238314559	0.00869171409100577	0.00951173020079188	0.00858117778975567	0.00912682465215338	0.00920830264201108	0.00879267068786573	0.00924851281383896	0.0093044729632427	0.00902751576345496	0.00912810393454485	0.00936737191302697	0.00932865766592919	0.00918590060378055	0.0092366138126417	0.00939145812435416	0.00941366779092592
flux1:	0.65690960609439	0.00746878886040442	0.00744863108361884	0.00747449863561732	0.00750972513713116	0.0075128690063369	0.0074950227332407	0.00749563860905609	0.00752098364847213	0.00754403345857957	0.00755214143659861	0.00756170551123761	0.00758321295524181	0.00760312207965463	0.00762053357451647	0.00765804597880736	0.00771375709374179	0.00774477208138318	0.00774796693784823	0.00780770009350256	0.007949798232996	0.00802999793764354	0.0079863201584474	0.00809962738427195	0.00842955156653363	0.00838247361009646	0.00843953751215246	0.00906911735440945	0.00830553093238775	0.0099342247929107	0.0108719786626848	0.00854138527556267	0.00694086646472137	0.0089751944948363	0.0098224153980207	0.00886647103327338	0.00943624891138629	0.00952337521232538	0.0090924793295256	0.00956297636539667	0.00962232380648089	0.00933677955168516	0.00944049893408542	0.00968719360435194	0.00964535467922014	0.00949528775727679	0.00954732174098227	0.00970907801271494	0.00973203420422964
flux1:	0.657172054998143	0.00761799881197426	0.00759588436444501	0.00761847072333348	0.00765364781070146	0.00766026084815761	0.00764540552772178	0.0076456850306074	0.00766884770868212	0.00769152033174392	0.0077025909068341	0.00771612326985612	0.00773941348283755	0.00775839260627827	0.00777529454039497	0.00781626343010454	0.00787839171834789	0.00791372921641076	0.00791644900330396	0.0079764645860032	0.00812651994732672	0.00821772989254121	0.00817719325614832	0.00829079429930574	0.00863374947427016	0.00859803043984884	0.0086590943448214	0.00931423691394433	0.00853493563280266	0.0102203121670323	0.0111893245830638	0.0088009495561802	0.00715919900577875	0.00925700601817264	0.0101313960635706	0.00915106052764551	0.00974580909662805	0.0098389816394498	0.00939379349154907	0.00987885013778092	0.00994168900431049	0.00964844789438491	0.0097558284156555	0.0100098588524599	0.00996483352189341	0.00980758945054649	0.00986103440800645	0.0100297467945154	0.0100535233360177
flux1:	0.657434503901897	0.00775652540561898	0.0077328293621885	0.0077517373933117	0.00778622834291643	0.00779632236741593	0.00778516254678947	0.00778562180433965	0.0078062815241258	0.00782789340338605	0.00784189914333485	0.00786018926405746	0.00788591750630171	0.00790369824889752	0.00791938752099809	0.00796385263420517	0.00803335265440754	0.0080737570839139	0.00807569233506813	0.008135357787488	0.00829373039085063	0.00839708348353891	0.00836017950515082	0.00847365073063425	0.0088297057982663	0.00880608502690909	0.00887138835459923	0.00955284276750927	0.00875852565574552	0.0104999502637137	0.0114996740607888	0.00905614996047778	0.007374638025416	0.00953441163693824	0.0104364246600325	0.00943257774959913	0.0100536098478427	0.0101530631370011	0.00969493978202511	0.0101949587729148	0.0102613878597588	0.00996149715860136	0.0100735902359598	0.0103352357109384	0.0102870876255381	0.0101230361016615	0.0101783787941477	0.0103543755672476	0.0103791664379007
flux1:	0.65769695280565	0.00788313470391219	0.00785829404156699	0.00787309983060349	0.00790619811883217	0.00791978039199854	0.0079130914299781	0.00791429086597221	0.00793208645902293	0.00795189937776382	0.00796883089467668	0.00799272884383258	0.00802156010503759	0.00803783219223825	0.00805159515708466	0.00809963492141023	0.00817747304157339	0.0082236518398206	0.00822449553278969	0.0082832266454805	0.0084502474919497	0.00856677107928017	0.00853400502557742	0.00864701307125376	0.00901610706816024	0.00900520741916815	0.00907503358136485	0.00978334215531108	0.00897494997101015	0.0107713699658253	0.0118007782747029	0.00930499146837255	0.00758540278566288	0.00980542460580723	0.0107359480624334	0.00970922475715608	0.0103582040723953	0.0104640562555234	0.00999443066307237	0.0105102692618593	0.0105803766734802	0.0102748052633997	0.0103929978489196	0.0106628919424186	0.0106117596739606	0.0104413510681016	0.0104993578719723	0.0106832348618992	0.0107093363683761
flux1:	0.657959401709403	0.0079965353766421	0.00797102525376736	0.0079812779930465	0.00801223650857906	0.00802932825025011	0.00802793656447706	0.00803045276289239	0.00804499313644365	0.00806225422018504	0.00808213244666956	0.00811251605930142	0.00814510109149758	0.0081595421192192	0.0081706984935765	0.00822242320999085	0.00830953881301715	0.0083621683118376	0.00836167060892017	0.00841895394924409	0.00859490048659073	0.00872553360310418	0.00869749072807594	0.00880980912831789	0.00919177045426768	0.00919421038340034	0.00926891109061369	0.0100045065330043	0.00918326187907406	0.0110334743316827	0.0120912488736381	0.00954620492856057	0.00779038285113807	0.0100690897213734	0.0110292985734233	0.00998004161921969	0.0106587644547029	0.0107710894025927	0.0102911702759847	0.0108240016784907	0.0108978597223304	0.0105872786406414	0.0107130301310419	0.0109920708946763	0.0109381122640737	0.0107617066263601	0.0108232335140125	0.0110157683487711	0.0110435443121543
flux1:	0.658221850613157	0.00809537183279132	0.00806968114050422	0.0080749136526608	0.00810297848763472	0.00812362324126485	0.0081283759456955	0.00813277840507643	0.00814366580126643	0.00815764735000428	0.00818052232723535	0.00821825885631237	0.00825522182452011	0.00826753639808278	0.00827547362868729	0.00833100579487866	0.00842827896660478	0.00848802474709989	0.008486042453123	0.00854144237536977	0.00872652217318415	0.00887215223378704	0.00884955216427724	0.00896106247486878	0.00935565743774367	0.00937216575004818	0.00945216155927829	0.0102154921162723	0.00938291210126277	0.0112858475348395	0.0123706133054134	0.00977933443002251	0.00798923378907221	0.0103255059148282	0.0113166665639355	0.0102449654424645	0.0109550987349929	0.0110740035066339	0.0105845561719701	0.0111356738354892	0.0112133361198394	0.0108979645663147	0.0110325289957511	0.0113217388849532	0.0112650852805437	0.0110828084585373	0.0111485837571193	0.0113506013322609	0.0113804396263173
flux1:	0.65848429951691	0.00817822297958248	0.00815283408663415	0.00815258309115949	0.00817702592518229	0.0082012855016043	0.00821301427514733	0.00821985119174393	0.00822671316267603	0.00823674553388404	0.00826268215919358	0.00830859088185617	0.00835052976709746	0.00836049062998803	0.00836468393342189	0.00842413056376969	0.00853236062158153	0.00859990551777075	0.00859643709434509	0.00864958917144489	0.00884393475560639	0.0090054412914596	0.00898916698727839	0.00909984689869209	0.00950684731095612	0.00953835333463157	0.00962410873979514	0.0104157589101164	0.00957364057162594	0.0115285970942046	0.0126391470707654	0.0100046238808912	0.00818228328348043	0.0105755918176523	0.0115988668289997	0.0105046723607351	0.0112475095005614	0.0113731967034559	0.010874455446498	0.0114450708682627	0.0115265732329972	0.0112061230081845	0.0113503209290699	0.0116506914273466	0.0115914244574915	0.0114030857408508	0.0114735171227196	0.011685737995729	0.0117180084881806
flux1:	0.658746748420663	0.00824360848377626	0.00821898485757205	0.00821281792342903	0.00823296169269404	0.00826090040980237	0.0082803854596504	0.00829018029263553	0.00829270464330391	0.00829819740459974	0.0083272516357542	0.0083820732771565	0.00842957101936252	0.00843705461303708	0.00843707152663306	0.00850049504694027	0.00862039148079716	0.0086964627552426	0.00869166338301094	0.00874225923240305	0.008945934340435	0.00912422610974835	0.00911532005446902	0.00922522374849991	0.00964447913439037	0.00969215767997217	0.00978413506388385	0.010604911186991	0.00975529583637066	0.0117620717231704	0.0128975293139913	0.0102227355613184	0.00837027522704822	0.0108206567016706	0.011876959191717	0.0107602453838312	0.0115365360309269	0.0116693347021491	0.0111610639991328	0.011752148568864	0.0118375147820325	0.0115112422095721	0.0116653333614816	0.0119776918880346	0.0119158489714529	0.0117209393011853	0.0117959898218001	0.0120188968726	0.0120539202172011
flux1:	0.659009197324416	0.00829000277971623	0.00826658611906862	0.00825413084729517	0.00826936526811849	0.00830102594656222	0.00832896559148007	0.00834222345917658	0.00834018991105876	0.00834063946523717	0.00837283060027157	0.00843720753212443	0.00849084932763636	0.00849585972502645	0.00849135167797961	0.00855874608619941	0.00869093048355475	0.00877631807988974	0.00877049395889996	0.00881826420003257	0.00903127907997579	0.00922731292064297	0.00922694092708553	0.00933617831042545	0.00976767757523472	0.00983293927575364	0.00993154095755854	0.010782499953651	0.00992762690720012	0.0119865249918503	0.0131464083801984	0.0104343722164928	0.00855401700049928	0.0110618837920553	0.0121518169444779	0.0110127512856963	0.0118226429025901	0.0119629995775757	0.0114446852509445	0.0120568947377692	0.0121461470018378	0.0118129959192935	0.0119766786397345	0.012301608984368	0.012237217266073	0.0120349874636487	0.0121141483635311	0.0123479023326772	0.0123859363028875
flux1:	0.65927164622817	0.00831585538292879	0.00829407154609778	0.008275042182637	0.00828482828707635	0.00832020532471353	0.0083571951548362	0.00837441572879299	0.00836771897097045	0.00836270408946317	0.00839798947896966	0.00847245793315582	0.00853284868188916	0.00853552659619021	0.0085262128624826	0.00859749039271435	0.00874250541694312	0.0088380654379702	0.00883165112355779	0.00887635324369184	0.00909868464584759	0.00931345917650889	0.00932284956577555	0.00943157073999915	0.00987548095666489	0.00995991165719594	0.0100654219856199	0.0109478354503139	0.0100900973431084	0.0122018055689106	0.0133859826961576	0.0106398951815461	0.00873401647260131	0.0112998511778589	0.012423746873553	0.0112628294160952	0.0121059313333904	0.0122543629603875	0.0117254831502634	0.0123591822958464	0.0124523557343181	0.0121111541866422	0.0122836867385896	0.0126215205727006	0.0125546515892355	0.0123442509924281	0.0124266156467391	0.0126710382830878	0.0127122840877744
flux1:	0.659534095131923	0.00831961479517055	0.0082998857058517	0.00827410312817152	0.00827796862816264	0.00831698405304221	0.00836350723852227	0.00838519928617518	0.00837386013646417	0.00836302955433559	0.00840128734549828	0.00848628003373987	0.00855405595609961	0.00855467285167348	0.00854032365357975	0.0086153145704647	0.00877363462882484	0.00888027569725922	0.00887380171636594	0.00891521799899873	0.0091468286375943	0.00938135214310839	0.00940172337225758	0.00951011290504972	0.00996678840147432	0.0100720530523001	0.0101845924546707	0.0110998537570727	0.0102417644638333	0.0124071460921317	0.0136156957116715	0.010839029564769	0.00891019557326065	0.0115342036496085	0.0126922499347616	0.011510390168489	0.0123859422490267	0.01254296212921	0.0120032694450161	0.0126586492562733	0.012755808892389	0.0124054706234734	0.0125858806491602	0.0129367600173173	0.0128675924609147	0.0126482343118787	0.0127326537792942	0.0129872812063319	0.0130319074856689
flux1:	0.659796544035676	0.00829975280216732	0.00828251014358934	0.00824991276831529	0.00824744215819134	0.00828992976214511	0.00834635747504981	0.00837304987222842	0.00835721393954385	0.00834027175167123	0.00838129525496324	0.0084771504858052	0.00855298034242912	0.00855192077370701	0.00853234600725112	0.00861081105959734	0.00878284922734556	0.00890150328912311	0.00889556281869287	0.00893351065959802	0.00917436330741815	0.00942960133614426	0.00946209324055343	0.00957037596940608	0.0100403377443771	0.0101680720128958	0.0102875722055665	0.0112370674846951	0.0103812499433387	0.0126010973214056	0.0138341139071572	0.0110307245514121	0.00908174701079212	0.0117635502635244	0.0129559761392887	0.0117544925459225	0.0126615967871317	0.0128276314967088	0.0122773759939526	0.012954633697683	0.0130558921303172	0.0126955744015692	0.0128829024471699	0.0132468958409556	0.0131757717552055	0.0129468859106598	0.0130321676883314	0.0132963601118514	0.0133445381866164
flux1:	0.660058992939429	0.00825478644688861	0.00824048259874371	0.00820112780139937	0.00819195215885944	0.00823765288032752	0.00830425158443231	0.00833649650517188	0.00831642237510095	0.00829311710606985	0.00833662164534771	0.00844359380354547	0.00852816757034016	0.0085259050418036	0.00850095324729477	0.00858260547792664	0.00876871249965772	0.00890029499746001	0.00889551774178221	0.00892987136232508	0.00917993423693312	0.00945674712251498	0.00950236943298683	0.00961082636445449	0.0100947183466979	0.0102464331876579	0.0103726380884307	0.0113576099809227	0.0105068058511529	0.0127816186398214	0.014039011689185	0.0112131984033013	0.00924716511546528	0.0119856070243393	0.0132128797596281	0.0119934260377788	0.0129312862593442	0.0131066039484582	0.0125466417606455	0.0132461783785824	0.0133517124539112	0.0129808937790627	0.013174409960226	0.0135516517583559	0.013479112965274	0.0132404502039887	0.0133255524211292	0.01359863336794	0.0136505747657319
flux1:	0.660321441843183	0.00818329633250304	0.00817240870590785	0.00812646632323216	0.00811025756607585	0.00815882672075776	0.00823576777491502	0.00827413360840614	0.00825017455181082	0.00822029648460438	0.0082659368144585	0.008384203159264	0.00847820882913066	0.00847528124693253	0.0084448505601257	0.00852938125963322	0.00872983467062186	0.00887520107947691	0.00887223991036322	0.00890295948082496	0.00916220177775617	0.00946128441549708	0.00952089159072029	0.00962988170883565	0.0101284149713195	0.010305435374543	0.010437926763456	0.0114593605594016	0.0106164579241956	0.0129462989080394	0.0142276374919971	0.0113841532478017	0.00940443971821025	0.0121975453741878	0.0134605331416436	0.0122249727282956	0.0131930876971875	0.0133777557275326	0.0128095163198591	0.0135321028900944	0.0136421681098955	0.0132606300617389	0.0134599708582353	0.0138507885900294	0.0137775846982501	0.0135292490235031	0.0136134244596157	0.0138948163793515	0.0139508032702726
flux1:	0.660583890746936	0.00808394184786906	0.00807696831922323	0.00802470925521106	0.00800118225583627	0.00805220663849518	0.00813957351821878	0.00818462738514393	0.0081572114806186	0.00812060048941923	0.00816799469369205	0.00829765475612502	0.00840174647566883	0.00839873653600872	0.00836279615998966	0.00844989916848601	0.00866488319027696	0.00882478923522144	0.00882432135276749	0.00885148355239967	0.00911986231771501	0.00944169765875285	0.00951599253579156	0.00962597462579602	0.0101398723501424	0.0103433225481882	0.0104815644832051	0.01154012016752	0.0107081907229003	0.0130926519675486	0.0143970934531605	0.0115411050043104	0.00955136359136723	0.0123964592569972	0.0136965206377569	0.0124467830866358	0.013445051623032	0.0136389348427027	0.013064253956988	0.013811125284725	0.0139260673497879	0.0135337885648965	0.0137389812745438	0.0141439784896966	0.0140710443429761	0.0138134471664045	0.0138963044368278	0.0141856291319467	0.0142460301475367
flux1:	0.660846339650689	0.00795547592198055	0.0079529210568594	0.00789470462228407	0.0078636284496798	0.00791664935727908	0.0080144388020808	0.00806672077384156	0.00803633398271042	0.00799289732494267	0.0080416520236912	0.00818271805612764	0.00829748046859545	0.00829500434318753	0.00825362234523669	0.00834301171209245	0.00857259092524497	0.00874766238555963	0.00875040267149846	0.00877422615709492	0.0090516675958448	0.00939650177713798	0.00948606368525012	0.00959761196640792	0.0101275664303043	0.0103584022521809	0.0105017947933561	0.0115977967626623	0.0107801312090713	0.0132184155525531	0.0145447363998735	0.0116817481318242	0.00968587835422488	0.0125798376003034	0.0139188170142422	0.0126567732650806	0.0136854925375444	0.013888294245161	0.0133091513858124	0.0140820037251378	0.014202267305845	0.013799259360119	0.014010629743014	0.0144307033148489	0.014359110642597	0.0140928593159248	0.0141743290371991	0.0144714504988482	0.0145367180301708
flux1:	0.661108788554442	0.0077967634646809	0.00779911717028108	0.0077353804586064	0.00769659765813906	0.00775113495136529	0.00785925019357121	0.00791924293223578	0.00788641821743175	0.00783615518221997	0.00788588706363214	0.00803826644230519	0.00816418053335495	0.00816288549655386	0.008116257077335	0.00820767500775141	0.0084517663226537	0.00864248157093611	0.00864920241640802	0.0086700626071762	0.00895644194885387	0.00932428368307958	0.0094296110999392	0.0095434195558718	0.0100900681816386	0.0103491457980858	0.0104970774506503	0.0116305595381968	0.0108306897602411	0.013321784259573	0.0146685059453105	0.0118042690524736	0.00980637669078096	0.0127459308157263	0.0141260608188982	0.012853448753333	0.0139132134077493	0.0141245514737186	0.0135427726661939	0.0143436645086449	0.0144697998855132	0.0140559286953598	0.0142739159285629	0.014710202604523	0.0146410963002584	0.0143668446774626	0.0144470613799947	0.0147520629074055	0.0148227125134541
flux1:	0.661371237458196	0.0076068083005428	0.00761451999540331	0.00754577147477124	0.0074992222926621	0.00755479488844176	0.00767303132203985	0.00774112950087528	0.00770644294326016	0.00764947152452766	0.00769982155869116	0.00786329414045229	0.0080007090158928	0.00800127788809696	0.00794974802380403	0.00804296253924734	0.00830131032474973	0.0085079953537952	0.00851954531389826	0.00853797502964768	0.00883309899916885	0.0092237401141449	0.00934529490920556	0.00946216739000584	0.0100260890739323	0.0103142507821191	0.010466140394872	0.0116369306518628	0.0108586297152703	0.0134015255434819	0.0147671060665915	0.0119075369852377	0.00991189147374093	0.012893928299298	0.0143176606485562	0.0130360791527409	0.0141276126571202	0.0143471156427473	0.0137641091262644	0.0145952867229424	0.0147279552139585	0.0143027948040815	0.0145277201482835	0.014981484167743	0.0149160167392685	0.0146343137388576	0.0147134442001963	0.0150265476659843	0.0151031245943385
flux1:	0.661633686361949	0.00738479293556546	0.00739824496487872	0.00732506287281254	0.00727081015681991	0.00732694969693442	0.00745497534635121	0.00753145877522756	0.00749553136661573	0.00743211160033088	0.00748275038634237	0.00765694506435541	0.00780605818583263	0.00780921630332146	0.007753291803874	0.00784808597202715	0.00812024430950597	0.00834307678810458	0.00836039033070413	0.00837706557664811	0.00868066040534263	0.00909370960654412	0.00923195000530125	0.0093527758990299	0.00993450290994274	0.0102526567730135	0.010407979001635	0.0116157996127472	0.0108630549941478	0.0134569575787571	0.0148400040608961	0.0119911324077804	0.010002131397994	0.0130239114825722	0.014493713977118	0.0132046863890885	0.0143286513532322	0.0145560555876377	0.0139726387255163	0.014836324715333	0.0149763037468342	0.0145390610397423	0.0147709073333704	0.0152433948516167	0.0151826724791785	0.0148938441389264	0.0149719049620656	0.0152933538969305	0.015376394892342
flux1:	0.661896135265702	0.00713013398915916	0.00714961774010585	0.00707265222936055	0.00701090263789393	0.00706715911924444	0.0072044935846378	0.0072895066124636	0.00725300855706513	0.00718355789941875	0.00723418288624659	0.00741855769635678	0.00757940366025966	0.0075859230104077	0.00752627121864887	0.00762242756844591	0.00790775172372142	0.00814676833742532	0.00817086064344876	0.00818657353338131	0.00849827959324232	0.00893319870737324	0.0090885911507365	0.00921430903361815	0.0098143451701912	0.0101635169828347	0.010321809964758	0.0115663647844819	0.0108433255293407	0.0134878017638683	0.0148872558014871	0.012055213479248	0.0100773606452483	0.0131366018730969	0.014654763863599	0.0133598544844975	0.0145166922213155	0.0147519215190087	0.0141682741213685	0.0150664647880637	0.0152146531013792	0.0147641849968501	0.015002440857103	0.0154947344460401	0.0154397848515945	0.0151438764298516	0.0152205853257102	0.0155505218499107	0.0156405216590048
flux1:	0.662158584169456	0.00684255393756714	0.00686825104556427	0.00678822775923383	0.00671934585840619	0.00677528619729165	0.00692128209058402	0.00701481996677116	0.00697847333769622	0.00690357122165667	0.00695389844796339	0.00714772756255889	0.00732017314102179	0.00733086853231365	0.00726830253333462	0.0073655869574342	0.00766323378242004	0.00791833424860702	0.00795027800107429	0.00796590081925722	0.00828527284450736	0.00874140454326498	0.00891440974561021	0.00904596333350317	0.00966479683131246	0.0100461394165108	0.0102069978827513	0.0114880238849361	0.0107989273351547	0.0134939524437256	0.0149092077671762	0.0121002596716185	0.010138157617849	0.0132329723717544	0.014801457401651	0.0135024118721031	0.0146922525479749	0.014935467305192	0.0143512156133988	0.0152855283580516	0.0154429512801909	0.0149778730515432	0.0152214794974901	0.0157343854295165	0.0156861522417694	0.0153829418505901	0.0154576380148551	0.0157960046124204	0.0158933956015219
flux1:	0.662421033073209	0.00652216750444842	0.00655413699903491	0.00647185914993327	0.00639637268180249	0.00645157496229567	0.00660540516679872	0.0067073061113269	0.00667188179367219	0.00659226280630363	0.00664201687050152	0.00684438597339436	0.00702812741875525	0.00704384097981731	0.00697929364252888	0.00707744258435527	0.00738637725837349	0.00765731909104585	0.00769820369841498	0.00771464898998538	0.00804115897658386	0.00851773719736293	0.00870877160735235	0.00884706315627201	0.00948516348301235	0.00989991798636094	0.0100629785665354	0.0113802468842073	0.0107293341144806	0.0134752251299305	0.014906154579221	0.01212676029277	0.0101851159116701	0.0133138213758506	0.0149341920987162	0.0136330669148675	0.0148557327475527	0.0151073432224819	0.0145217476362309	0.015493346450604	0.0156611605439886	0.0151800229167142	0.0154274351579067	0.0159614277883448	0.015920789650177	0.0156098674639344	0.0156815190532931	0.0160280096408892	0.016133159971406
flux1:	0.662683481976962	0.00616957919683137	0.00620774982994983	0.00612409603992486	0.00604269263634006	0.00609673972979446	0.00625739233122748	0.00636733257599215	0.00633363852101009	0.00625017590413671	0.00629908187831521	0.00650889123289956	0.00670344917842666	0.00672502171653144	0.00665951258307924	0.00675822579087075	0.00707723063352321	0.00736361073506625	0.00741448762834506	0.00743266884523228	0.00776570752347857	0.00826184582943078	0.0084712249318536	0.00861707086096373	0.0092748617692833	0.00972427597511612	0.00988920313079033	0.0112424678864308	0.0106338982863034	0.0134311480482313	0.0148780394118741	0.0121349270313266	0.0102185629468305	0.0133794157049035	0.0150528374944906	0.0137520869288781	0.0150071868416826	0.0152678344655016	0.0146800302352112	0.0156896368732657	0.0158691327715346	0.0153706291598237	0.0156199786865062	0.0161752121811805	0.0161430190422291	0.0158239105639716	0.0158912059181	0.0162452782830857	0.0163585098399997
flux1:	0.662945930880715	0.00578598758134873	0.00583015332418688	0.00574606935691697	0.00565958672810952	0.0057120628618375	0.00587834371842579	0.00599583210240465	0.00596469171383279	0.00587837455562232	0.00592615454499288	0.00614212710725623	0.00634683491278066	0.0063750651561262	0.00630966477793564	0.00640860380873167	0.00673628421885499	0.00703750616045392	0.00709932596605804	0.00712012175925857	0.00745899426801989	0.00797365215836708	0.00820152541654247	0.00835561752983458	0.00903342367433864	0.00951864092361399	0.00968512143047342	0.0110740270835302	0.010511801395061	0.0133608499384869	0.0148242722096173	0.012124501863031	0.0102383655298412	0.0134292892776519	0.0151565994778566	0.0138590987369663	0.0151461896085021	0.015416707941002	0.0148259371121635	0.0158739143030896	0.0160665162573439	0.015549675214031	0.0157989937769031	0.0163753751644445	0.0163524903976337	0.0160247922960074	0.0160862914367797	0.016447237965077	0.016568860705602
flux1:	0.663208379784469	0.00537329209680227	0.00542310819482934	0.00533959203344253	0.0052490047345645	0.00529949749771705	0.00547003863624802	0.00559440761520896	0.00556662912746275	0.00547853730387179	0.00552491262612833	0.00574560330007269	0.00595958623966164	0.00599518115548473	0.00593097688734049	0.00602976740995175	0.0063645504337101	0.00667977916899133	0.0067533272656106	0.00677755043568875	0.00712146250860259	0.00765339402057606	0.00789968205261067	0.00806255572150021	0.00876052553815239	0.00928246262381877	0.00945021399736676	0.0108741814190577	0.010362079325991	0.0132630730793166	0.0147437108013837	0.0120947070655525	0.0102438690609277	0.0134622449831341	0.0152440592202646	0.0139530580414665	0.0152718308125828	0.0155532023356256	0.0149589795861778	0.0160454552279647	0.0162527158877751	0.0157170382142178	0.0159644913832796	0.016561794393361	0.0165491304234647	0.0162126253600685	0.016266934247372	0.0166339936106747	0.0167643492416669
flux1:	0.663470828688222	0.00493419929676655	0.00498917647274605	0.00490725759735625	0.0048136636158506	0.00486177213004586	0.00503504292861071	0.00516543401058507	0.00514177350217304	0.00505305402520214	0.00509775200612395	0.00532155388850685	0.00554369876873046	0.00558721951994119	0.005525285254729	0.00562351956745395	0.00596364202949988	0.0062917501068114	0.00637758627910058	0.00640595623855974	0.0067539886416242	0.0073016804801798	0.00756602325142133	0.00773803181503783	0.00845604390778754	0.00901527640045088	0.00918407076623785	0.0106421864757796	0.0101837203477333	0.0131363106602784	0.014634810454136	0.0120443490888341	0.0102339839984555	0.0134765573617746	0.0153133763467171	0.0140323935312316	0.0153828358784804	0.015676161100239	0.0150783343711448	0.0162033263321888	0.0164269155532211	0.0158724294226408	0.0161165063207184	0.0167344961529148	0.0167330333345604	0.0163877563176968	0.0164336816185157	0.0168061641500461	0.0169456699081886
flux1:	0.663733277591975	0.00447232683809792	0.00453182216626206	0.00445253702171016	0.00435714663054494	0.00440249465373283	0.00457681240619671	0.00471215575513255	0.00469327756308142	0.004605124656877	0.00464788731885199	0.0048730315757893	0.00510194868601362	0.0051537571137754	0.0050951274185401	0.00519236285486097	0.0055358480379668	0.00587535866076095	0.00597376459083465	0.00600688050765075	0.00635795128731483	0.00691955860443759	0.00720127960367321	0.00738257255997368	0.00812013551914537	0.00871680457492141	0.00888650515895126	0.0103774362564339	0.00997581796352494	0.0129790391920731	0.0144959079151994	0.0119720513164261	0.0102073977901154	0.0134703258061543	0.0153626072517717	0.0140952898359716	0.0154777822442221	0.0157842735184075	0.0151829677719344	0.0163464698003269	0.0165881567285552	0.0160153840345484	0.0162550015538657	0.0168935387421579	0.016904321694101	0.0165505631584814	0.0165872108483771	0.0169646070283824	0.0171137902857603
flux1:	0.663995726495728	0.00399230446535628	0.00405550886747923	0.00397987511549071	0.00388400294482518	0.00392625403124234	0.00409979107024656	0.00423878091677927	0.00422521946294916	0.0041388588095498	0.004179449697593	0.00440399734899621	0.00463797856168683	0.00469818838530392	0.00464383553256576	0.00473958473614118	0.00508420878969412	0.00543324114137528	0.00554417692923022	0.00558248792114328	0.00593530382155073	0.00650859061960162	0.00680667723346579	0.00699717891393789	0.00775333480430421	0.00838708196848405	0.00855768562741872	0.0100796356022132	0.00973774953586311	0.0127899962915793	0.0143255759435542	0.0118765611537206	0.0101628613293737	0.0134418934650898	0.0153900635410256	0.0141400412741776	0.0155553586484145	0.0158763637134161	0.0152718259040964	0.016473825778486	0.0167354539974671	0.0161453020236007	0.0163798032636	0.0170389004852076	0.0170630118265958	0.016701258636124	0.0167280540589774	0.0171100995501817	0.0172696159620611
flux1:	0.664258175399482	0.00349987084844305	0.00356579473595961	0.00349478685284546	0.00339984636830826	0.00343871730029763	0.00360950324060772	0.00375057237093323	0.00374269880133791	0.00365937449472756	0.00369757979073635	0.00391940575574048	0.00415638373043046	0.00422481922113676	0.00417563021121542	0.00426934052731617	0.00461259165798463	0.00496881290212383	0.00509188139066053	0.00513565040493668	0.00548865023637361	0.00607093869683714	0.00638403455688041	0.00658342007028744	0.00735665990073026	0.00802658782038915	0.00819826467791227	0.0097489744499207	0.0094693478903875	0.0125684463282325	0.0141229704858954	0.0117570612072061	0.010099482879527	0.0133902337896606	0.0153946283045182	0.0141653932928545	0.0156146058465615	0.0159516571881548	0.0153440453163889	0.01658446399454	0.0168679200245553	0.0162615293778683	0.0164905818173972	0.0171703993165946	0.0172089163292004	0.0168397472758023	0.0168563737221788	0.0172430546701122	0.0174136861052281
flux1:	0.664520624303235	0.00300196280470744	0.00306942274314769	0.00300395092725358	0.00291144895917804	0.00294671773528422	0.00311263725749145	0.00325393488254754	0.0032519307038562	0.00317289204251573	0.00320851298636492	0.00342528479379504	0.00366279843262369	0.00373896160445065	0.0036957118042982	0.00378673295520637	0.00412576766675644	0.00448635437299396	0.00462077041999768	0.0046700296868828	0.00502132326131363	0.00560945298716633	0.00593585506187316	0.00614352129266425	0.00693171730829463	0.00763636687868848	0.0078094876682138	0.00938627472716849	0.00917103694569223	0.0123143822805045	0.0138880976069986	0.0116134157985453	0.0100169627529588	0.0133152172200062	0.0153759604995311	0.014170793719798	0.015655083476251	0.0160099614037274	0.0153991344122304	0.0166776951435677	0.0169848709694436	0.0163634595600975	0.0165868822899012	0.0172876625775511	0.0173416063791876	0.01696556978121	0.0169718424304951	0.017363338725348	0.0175459714091215
flux1:	0.664783073206988	0.00250678904383463	0.00257439915116299	0.00251529256977923	0.00242682065165646	0.00245832635772197	0.00261711485685038	0.00275649243030658	0.00276033090594545	0.00268681563308562	0.00271965090423386	0.00292880607340231	0.00316397672198214	0.0032470226084298	0.00321034322107547	0.003297884586198	0.00362948565775206	0.00399109565713581	0.00413565707377354	0.00419015496892109	0.00453746143578503	0.0051277566618584	0.00546540903108854	0.00568044011896804	0.00648079580023626	0.00721812599926498	0.00739326917843885	0.0089930884121697	0.00884391233551363	0.0120286295662787	0.0136219489914702	0.0114463016610141	0.00991571818167407	0.0132177015648714	0.0153345464900924	0.0141564996065432	0.0156769270853301	0.0160517189027252	0.0154370840040746	0.0167531382481038	0.017085888799494	0.0164506305443206	0.0166681960413419	0.0173901530220016	0.0174604414259869	0.0170779465220248	0.0170736539670764	0.0174702324663578	0.0176658196285125
flux1:	0.665045522110741	0.00202387460943657	0.00209004656222278	0.00203804100925204	0.00195526032859235	0.00198289400255289	0.00213213496168987	0.00226714405491898	0.00227657894459247	0.00220979008823722	0.00223960885258855	0.0024383358274089	0.00266785752031095	0.00275657631324175	0.00272691442535741	0.00280999520647793	0.00313053581955444	0.00348929022482941	0.00364234800201671	0.00370148936794143	0.00404207853314919	0.00463031968506673	0.00497679743946358	0.00519792605900248	0.00600694140562301	0.00677429799295877	0.00695223171257836	0.00857173672580705	0.00848976109164653	0.0117128417291496	0.0133264872931431	0.0112572005130602	0.0097968753133055	0.0130994330002358	0.0152715952941646	0.0141235212843816	0.015680786675441	0.0160779228890876	0.0154583829813146	0.0168107312724074	0.0171708279164675	0.016522794319792	0.0167340550264328	0.0174772432346681	0.0175646572594125	0.0171759073909468	0.0171606603296171	0.017562541270573	0.0177720572335943
flux1:	0.665307971014495	0.00156405579857991	0.00162701082112337	0.00158274018766296	0.00150735797193814	0.00153104570129542	0.00166817451197785	0.0017960798827991	0.00181064054759795	0.00175171554356994	0.00177822392317657	0.00196345152825537	0.00218359727111488	0.00227640224492695	0.00225397435996111	0.00233137135069101	0.00263678906208175	0.00298826380525533	0.00314769125938419	0.00321047527191572	0.00354111502999175	0.00412251111064616	0.0044749912588308	0.00470055875067191	0.00551400667962624	0.0063080700525359	0.00648970794112088	0.00812529246353609	0.00811102727467307	0.011369402457579	0.0130044974823977	0.0110482638861434	0.00966213707141467	0.01296278941317	0.0151888109686369	0.0140734242631925	0.0156676666539414	0.0160899181702745	0.0154639379297462	0.0168506859944774	0.017239767198123	0.0165799428224921	0.0167841253208356	0.0175483190915647	0.0176534894367654	0.0172584745669125	0.0172315990125135	0.0176388244138184	0.0178632179204663
flux1:	0.665570419918248	0.00113940016566254	0.00119719538085034	0.00116118618685394	0.00109492314697938	0.00111460464908569	0.00123692365749851	0.00135473348737	0.00137372563676671	0.00132369863115166	0.00134650403133849	0.00151490384511376	0.00172154892474089	0.00181647015865907	0.00180121246987738	0.00187141090356741	0.00215719436316075	0.00249642124271689	0.00265958434600907	0.00272454550431126	0.00304145814609628	0.00361061831212494	0.00396583909173098	0.00419375873169277	0.00500666867463367	0.00582337843215593	0.00600971207314364	0.00765751713196811	0.00771073984684918	0.011001267479149	0.012659349093712	0.0108220890635924	0.00951356389796421	0.0128104331626984	0.0150881029014156	0.0140080422456121	0.0156387098848808	0.0160891369458608	0.0154549179725591	0.016873401139773	0.0172929216016258	0.016622285034852	0.0168182769825174	0.0176028863109891	0.0177263009853938	0.0173248525744722	0.0172853538621385	0.0176976854511302	0.0179378389905017
flux1:	0.665832868822001	7.63024112474026e-4	8.13594399501043e-4	7.86263070723558e-4	7.30813722187834e-4	7.46421136601165e-4	8.51130006547251e-4	9.55644253457873e-4	9.78156647196426e-4	9.37917310935085e-4	9.56496079006559e-4	0.00110450115898945	0.00129316406494212	0.00138784975475738	0.00137937048667955	0.00144052352453285	0.00170171427092427	0.00202319299224938	0.00218692677768178	0.00225208533271312	0.00255091542288018	0.00310182129564391	0.00345603577457068	0.00368376400537783	0.00449041092544827	0.00532487328009683	0.00551688744843346	0.00717276973044002	0.00729242305731623	0.0106117890964838	0.0122947302703418	0.0105814625824658	0.00935332246437899	0.0126449580127951	0.0149713062706475	0.0139291731113121	0.0155949802284649	0.0160768328501058	0.0154325627308569	0.0168793569426051	0.0173305367459514	0.0166501818043201	0.0168366135363991	0.0176406540367001	0.0177826830038589	0.0173745792490326	0.0173211860595751	0.0177380526514065	0.0179947519547982
flux1:	0.666095317725754	4.48783189978538e-4	4.89998501679413e-4	4.7165200156981e-4	4.28641801021311e-4	4.40084093473983e-4	5.24328355021323e-4	6.12205507454092e-4	6.37124479540141e-4	6.07378816141489e-4	6.2105300276183e-4	7.44895365459782e-4	9.10797153730093e-4	0.0010025263126805	0.0010000668746262	0.0010499688695622	0.0012811803795835	0.00157890496922129	0.00173950288186622	0.00180233095826005	0.00207812777231655	0.00260411164992216	0.00295304491109248	0.00317756516957509	0.00397146557319521	0.00481785754196579	0.0050164361946333	0.00667590396895994	0.00686000768916678	0.0102045638875663	0.0119144145563386	0.0103291307188481	0.0091834613500755	0.0124686113980102	0.0148399783371149	0.013838330208761	0.0155372960544336	0.0160538749205426	0.0153979983041528	0.0168690175257149	0.0173527932349798	0.0166640548948595	0.016839454462632	0.01766157563507	0.0178225041547507	0.0174076017322121	0.0173388805474505	0.0177593828383179	0.0180332973015648
flux1:	0.666357766629508	2.10818628087448e-4	2.40555786671569e-4	2.31397372070127e-4	2.02342183185178e-4	2.09500333906493e-4	2.70439519272459e-4	3.38281804228412e-4	3.6431710802846e-4	3.45557144270211e-4	3.53485738258652e-4	4.49254139100843e-4	5.87397779742828e-4	6.73109804249322e-4	6.75522008401717e-4	7.11599955688425e-4	9.07056352070767e-4	0.00117456101746321	0.00132778492654184	0.00138519384338045	0.00163241189634227	0.00212614908525505	0.0024649698334549	0.00268279279547292	0.00345671288019876	0.00430820227696929	0.00451403374743275	0.0061721661482468	0.0064177548140974	0.00978333171495219	0.011522106401118	0.0100676447178531	0.00900576210526802	0.0122831500216315	0.0146953138178634	0.013736604173091	0.0154661525889298	0.0160206466475364	0.0153521021694926	0.0168427641759935	0.0173597442364	0.0166642925342047	0.0168272755405542	0.0176658377987516	0.0178458980968326	0.0174242606082696	0.0173387749902942	0.0177617423891581	0.018053413847227
flux1:	0.666620215533261	6.29578310383441e-5	7.91852414025064e-5	7.93281528181637e-5	6.56022458943634e-5	6.83393706060231e-5	1.03234700479783e-4	1.47691867770649e-4	1.73418536055666e-4	1.65908149388776e-4	1.6709720978918e-4	2.3081618382148e-4	3.36088204693359e-4	4.12435583303188e-4	4.18181698430529e-4	4.37508449574108e-4	5.91105652620563e-4	8.21536015637824e-4	9.62654043468553e-4	0.00101100709254261	0.00122352880728907	0.00167705386927361	0.00200037065308158	0.00220755349433836	0.00295353725414934	0.00380223865494374	0.00401572761373805	0.00566709871111712	0.00597019451903766	0.00935193549362668	0.011121385905094	0.00979930583502594	0.0088216922595198	0.0120898505026499	0.0145381904135878	0.0136246605489558	0.0153817475636536	0.0159770684021193	0.0152954442236173	0.0168008737522579	0.0173513009415579	0.0166511739580047	0.0168006219304338	0.0176538018544055	0.017853193322402	0.0174251879297268	0.0173216675255883	0.0177457501630449	0.018055585064138
flux1:	0.666882664437014	1.79855183040384e-5	1.88589637872847e-5	2.8351423383025e-5	3.1169860912348e-5	2.93588296937424e-5	3.56791826392215e-5	5.35710693002188e-5	7.74922712126934e-5	8.12756158384075e-5	7.46104205045604e-5	1.02341145026058e-4	1.69638196818804e-4	2.33068170663284e-4	2.40249179047901e-4	2.39581141586732e-4	3.44973408160965e-4	5.31188575801463e-4	6.55045956143287e-4	6.90199357173188e-4	8.61384051660943e-4	0.0012661402926676	0.00156802986891808	0.00176021573418399	0.00246964174698137	0.00330662551477196	0.00352781742786693	0.0051664470507569	0.00552207323146894	0.00891433137723091	0.0107157444141322	0.00952620768084174	0.0086324595684935	0.0118896568130833	0.0143693218946601	0.0135028635011484	0.0152840984600773	0.0159227311664417	0.0152283114867647	0.0167435444176113	0.0173272682916819	0.0166248302485513	0.0167600150577357	0.0176259127002491	0.0178448038276954	0.0174111455715025	0.0172886288515625	0.0177124009561115	0.0180406601690501
flux1:	0.667145113340768	8.68235940410363e-5	7.07911352840586e-5	8.96558225589171e-5	1.10075737144706e-4	1.03645013770668e-4	7.91889248367084e-5	6.76467268164296e-5	8.82816718537999e-5	1.03218805707168e-4	8.75196336414192e-5	7.54827121971061e-5	9.9865047666981e-5	1.46734121650139e-4	1.53149398918049e-4	1.28990534701529e-4	1.79704846293127e-4	3.14413777634637e-4	4.1553889763436e-4	4.32911976480687e-4	5.55674757854484e-4	9.02603675284864e-4	0.00117667495954834	0.00134915244335716	0.00201282673810549	0.00282819156573469	0.00305671315424645	0.00467606185002125	0.0050782973350584	0.00847462337401403	0.0103086776718561	0.00925034799727062	0.00843914106731169	0.0116834125798936	0.0141894693551396	0.0133714845994244	0.0151732171632	0.0158571030816777	0.0151508032447714	0.0166709586906762	0.0172874208184453	0.01658524950727	0.0167058752885074	0.0175825982709134	0.0178211081781496	0.0173828441125645	0.0172407664912159	0.0176628164227251	0.0180095978707136
flux1:	0.667407562244521	2.77678545569689e-4	2.43592284305107e-4	2.71882351784526e-4	3.10825509842678e-4	2.99822105866403e-4	2.42852692465706e-4	1.99477893028406e-4	2.15476601816935e-4	2.41308237565413e-4	2.15409790656695e-4	1.60129209046626e-4	1.37001177157876e-4	1.63723143464591e-4	1.66962126115262e-4	1.15654951201937e-4	1.0523427215581e-4	1.81166477374457e-4	2.53910541889252e-4	2.4858445177816e-4	3.15507082995721e-4	5.95180143761054e-4	8.34672555166941e-4	9.82453749021783e-4	0.00159074269582501	0.00237375342953975	0.00260877055058649	0.00420178759175529	0.00464385935952361	0.00803708881729085	0.0099037885048952	0.00897376507958186	0.00824284262119772	0.0114721070470531	0.0139996477218735	0.0132309356372034	0.0150492944447091	0.0157797541716909	0.0150629667190364	0.016583364459206	0.0172315986630374	0.016532323424579	0.0166384779547566	0.017524184124957	0.0177823467272522	0.0173407861009342	0.0171789991432465	0.0175979865230772	0.0179631983244771
flux1:	0.667670011148274	5.95231647989243e-4	5.424635096659e-4	5.80335233971695e-4	6.38631736381762e-4	6.23298541080574e-4	5.32687346210905e-4	4.55725369337547e-4	4.66008787802076e-4	5.02448938902888e-4	4.65301694939044e-4	3.63767677921673e-4	2.89082152591314e-4	2.92306098709828e-4	2.89869593818133e-4	2.07712392264218e-4	1.29886312398672e-4	1.39992529997273e-4	1.78697461243775e-4	1.4554000410909e-4	1.49013357493156e-4	3.51803214101172e-4	5.49713954917554e-4	6.6762855515854e-4	0.00121063078028826	0.00194991440194089	0.00219010723753583	0.00374933033942359	0.0042237364455118	0.0076061632525465	0.00950484974442786	0.00869864945085919	0.00804483874521661	0.0112570628385927	0.0138012672795621	0.0130819602481794	0.0149128453875685	0.0156905422967105	0.0149649346612951	0.0164811503220594	0.0171597991184238	0.0164659223176212	0.0165579517189944	0.0174508434129063	0.017728561646328	0.0172851704844684	0.0171038947693926	0.0175185648810492	0.0179018900606047
flux1:	0.667932460052027	0.00103995613725072	9.68513727429693e-4	0.00101631329149246	0.00109476365596927	0.00107562702346781	9.51001591351604e-4	8.39524487578536e-4	8.43444389174476e-4	8.90296431387976e-4	8.41086361796552e-4	6.90932535304424e-4	5.61412036643012e-4	5.38222250986172e-4	5.27668116263726e-4	4.11055580167925e-4	2.59933461220431e-4	1.97607308677619e-4	1.96793093828973e-4	1.30605391400007e-4	6.2999970768671e-5	1.792830626657e-4	3.28514733790919e-4	4.1131681894075e-4	8.79067736374426e-4	0.00156285313316582	0.0018064077800875	0.00332410364483375	0.00382275797292012	0.0071863642417362	0.00911579002322696	0.00842738972792469	0.00784664949400631	0.0110400111082816	0.013596167675626	0.0129257312466411	0.0147647775990916	0.0155897150498434	0.0148570274315726	0.0163648933466955	0.017072240411495	0.0163859790922888	0.0164643177507186	0.0173625933315373	0.0176595934538107	0.0172158791916034	0.0170156089136529	0.0174247663302271	0.0178256235797388
flux1:	0.668194908955781	0.001607644301202	0.00151828131399228	0.0015766403508145	0.00167609086625185	0.00165405316524865	0.00149594160210664	0.00135003071967781	0.00134753970925463	0.00140482837230379	0.0013431094211089	0.00114279667514243	9.56159416843096e-4	9.04284865855057e-4	8.83390068294575e-4	7.28972084227328e-4	4.99250013685147e-4	3.58557517106916e-4	3.13117684759815e-4	2.08796624598535e-4	6.26542870477811e-5	8.30327215537087e-5	1.76551116233996e-4	2.19034464301213e-4	6.01732281122239e-4	0.00121811516072875	0.00146273061090239	0.00293105876102868	0.00344544813327166	0.0067821501636038	0.00874058664087793	0.00816253025179267	0.00765002893809237	0.0108230302172002	0.0133865297621879	0.0127638256248001	0.0146063638498385	0.0154779046297096	0.0147397925206852	0.0162353644823207	0.0169693814322296	0.0162925608695962	0.0163575583365842	0.0172593375676454	0.0175751337229977	0.017132546402886	0.0169139342440597	0.0173163885071069	0.0177338960440288
flux1:	0.668457357859534	0.00228921500454343	0.00218352880162478	0.00225346063821271	0.00237488499522058	0.00235131575196928	0.00216127962018874	0.00198219578870737	0.00197401414280364	0.00204212346330996	0.00196795500937048	0.0017169511495238	0.0014721261857721	0.0013901439994773	0.00135707276268098	0.0011619232971974	8.49092599406562e-4	6.24993757888374e-4	5.30386301034688e-4	3.83094954743817e-4	1.51331988666616e-4	6.68604020257081e-5	9.78524187597553e-5	9.49696399544667e-5	3.83208628349241e-4	9.20422219763727e-4	0.00116333206891269	0.00257451206942834	0.00309585734113577	0.00639772781258064	0.00838307498432761	0.00790664189007982	0.00745686331852425	0.0106083596856007	0.0131746815176687	0.0125980804357937	0.0144391245125785	0.0153560199053436	0.0146139712649373	0.0160934875722887	0.0168518919054765	0.0161859104915471	0.0162376967415427	0.0171409430796041	0.0174748200905657	0.0170346910675084	0.0167984449023672	0.017192948375896	0.01762589899193
flux1:	0.668719806763287	0.00307084909850422	0.00295135629113076	0.00303434274614428	0.00317892163499184	0.00315573984598516	0.00293648474183605	0.00272681067289269	0.00271457432587539	0.00279437983319317	0.00270845921252857	0.00240740049785608	0.00210471342286085	0.00199222915522653	0.00194569525149996	0.00170748066302033	0.00130802319092717	9.96568901914033e-4	8.48989909603772e-4	6.54326708642997e-4	3.30436423992877e-4	1.32839530603661e-4	9.48626344777126e-5	4.18429909402784e-5	2.268390281215e-4	6.7351376746876e-4	9.11522452338424e-4	0.00225798681390672	0.00277740150373137	0.00603683685078913	0.00804670644723284	0.00766213025780307	0.00726900030994185	0.0103981327933895	0.0129628404621033	0.0124303624814936	0.0142646469481582	0.0152250651340299	0.014480401336605	0.0159402594625242	0.01672057939645	0.0160664478167666	0.0161048679542713	0.0170073315640981	0.0173583498715432	0.0169218785383357	0.0166686966703585	0.0170538967125214	0.0175007513061637
flux1:	0.66898225566704	0.00393446880947088	0.00380464841937102	0.00390270588478282	0.00407189552816191	0.0040516346993139	0.00380708620544515	0.00357082429236375	0.00355719745754657	0.0036501799670604	0.00355395832210955	0.00320477704037991	0.0028460870573534	0.00270387474054077	0.00264328520527825	0.0023604193787622	0.00187197398768173	0.00147046301891298	0.00126699152009905	0.00102114818210518	5.99390606793507e-4	2.81259227757022e-4	1.68376261987784e-4	6.08369330837361e-5	1.34631869418724e-4	4.80032103682412e-4	7.09565718973021e-4	0.00198408665174085	0.0024927289482598	0.00570254640074861	0.00773430082422707	0.00743102175631347	0.00708804812291156	0.010194091136555	0.0127528501460016	0.012262305568012	0.0140843835547656	0.0150859319943936	0.0143398797797653	0.0157766482671141	0.0165762896569674	0.0159347306635841	0.0159593627899387	0.0168585629660263	0.0172255847918653	0.0167938712418637	0.0165244315692509	0.0168988555273212	0.0173577598977909
flux1:	0.669244704570794	0.00485854136910525	0.00472283488002733	0.00483854848120309	0.00503412891049152	0.0050199755471342	0.00475530747265388	0.00449791652549694	0.00448665345936897	0.0045949819086835	0.00449075056854489	0.00409675257606159	0.00368552364623295	0.00351561092954606	0.00344117879349754	0.00311295182697732	0.00253443773973673	0.00204152188336608	0.00178022680743855	0.00148012515222372	9.55692520725927e-4	5.10649499665602e-4	3.17545312625126e-4	1.51591165078626e-4	1.07226037006816e-4	3.41457458997778e-4	5.58629025638668e-4	0.00175441502158897	0.00224363108609181	0.00539709767328469	0.00744784154785129	0.00721477351849589	0.0069151903662113	0.00999734814658937	0.0125459690803827	0.0120950762592235	0.0138994742600582	0.0149392168212411	0.0141930209964285	0.0156034921482458	0.0164198027778846	0.0157913849981084	0.0158016348526955	0.0166948909896618	0.017076622323137	0.0166507322571626	0.0163657360139508	0.01672781926968	0.0171966452457463
flux1:	0.669507153474547	0.00581915158183639	0.00568291028734396	0.00581942623988911	0.0060435205182161	0.00603931643440078	0.00576091888824138	0.00548927589482147	0.00548521915909898	0.00561179100931439	0.00550272572758353	0.00506860384272884	0.0046098970830711	0.00441558485900256	0.00432840007625892	0.00395506828315296	0.00328675454600017	0.00270248518226615	0.00238248866546476	0.00202588778515651	0.00139503715398008	8.1786890555632e-4	5.39947680916083e-4	3.12255414455803e-4	1.43907016725681e-4	2.58093603057326e-4	4.58781995710134e-4	0.00156954780651142	0.00203100571423931	0.00512181717267421	0.00718835275236198	0.00701414757305719	0.00675105827037453	0.00980825570152916	0.0123427571681657	0.0119292212405943	0.01371063216878	0.0147851073047698	0.0140401450033542	0.01542142081513	0.0162517481053135	0.0156370211554364	0.0156322692464084	0.0165167779533846	0.0169118179175596	0.0164928582869768	0.0161931145314693	0.0165412710241456	0.0170176789198385
flux1:	0.6697696023783	0.00679125764890314	0.00666063033150576	0.00682159912038802	0.00707665570132971	0.00708685501099438	0.0068022322830176	0.00652451002697535	0.0065335170317299	0.00668194690857298	0.00657209894871308	0.00610387234565296	0.00560425345314316	0.00539006489567667	0.00529211554577313	0.00487494344495959	0.00411845897800846	0.00344427428838925	0.00306576948980341	0.00265133730360857	0.00191148542422515	0.00119823903230404	8.31703030529281e-4	5.39586908122269e-4	2.426667444349e-4	2.29099267382995e-4	4.09039977495311e-4	0.00142905894301696	0.00185487313802741	0.00487711038263178	0.00695587883854232	0.00682917421729094	0.00659568756505373	0.00962640228308818	0.0121430810359133	0.0117646290158632	0.013518115000724	0.0146233647506446	0.013881223514184	0.0152308165204309	0.0160725559490927	0.0154721558643318	0.015451921310318	0.0163248665491594	0.0167317547680704	0.0163209364280855	0.016007462801461	0.0163401868159328	0.0168217026407372
flux1:	0.670032051282053	0.00775002369421397	0.00763178176689752	0.00782124826337384	0.00810998034242817	0.00813955370068068	0.00785714626724405	0.00758260418088485	0.00761139936764155	0.00778594982688276	0.00768017624896426	0.00718505223558316	0.00665241566642718	0.0064239759204585	0.00631811586271079	0.00585936542232127	0.00501765054149472	0.00425630867616328	0.00382053443418661	0.00334788127664893	0.00249766115191039	0.00164571018058402	0.00118762167730038	8.2907980954089e-4	4.00297998337653e-4	2.52557181384046e-4	4.07441935392181e-4	0.00133159149897922	0.00171443729263423	0.00466252981500923	0.00674956495004976	0.00665920893907854	0.00644856694697448	0.00945073948156202	0.0119462318036088	0.0116006111103994	0.0133217841101437	0.0144534040987298	0.0137158971201999	0.0150318220805783	0.0158824551080552	0.0152971580251363	0.0152612407608677	0.0161199165408975	0.0165371704472982	0.0161358378543945	0.0158099488115094	0.0161259289142506	0.0166100274869802
flux1:	0.670294500185807	0.00867211405652067	0.00857341653157916	0.00879565734817917	0.00912093552932636	0.00917521734412438	0.00890414834650309	0.00864284162834879	0.00869879781585636	0.00890425029095229	0.00880808073602892	0.00829424279573522	0.00773756264382956	0.00750141677805035	0.00739128090367357	0.0068941490242	0.00597135575602358	0.0051268245071074	0.00463600313951314	0.00410567924600529	0.00314496183148661	0.00215304585667519	0.00160137445583794	0.00117511655543403	6.12515237754416e-4	3.25571475499901e-4	4.51152736710138e-4	0.00127496204581047	0.00160817869729285	0.00447689796293838	0.00656781628525846	0.00650306661961241	0.00630876395417763	0.00927980405959884	0.0117511237250186	0.0114360802191458	0.013121232520067	0.0142744503140263	0.0135435597366102	0.014824392697022	0.0156815144389245	0.0151122301496222	0.0150607997822033	0.0159027226035953	0.0163288597967285	0.0159384764318342	0.0156018330376404	0.0159000557263116	0.0163842403151137
flux1:	0.67055694908956	0.00953683969722093	0.00946494616745323	0.00972425909098824	0.0100889570260086	0.0101734359606467	0.00992318965205857	0.00968560951879278	0.00977646807521666	0.0100179369858661	0.00993738033758255	0.00941371404455566	0.00884273888434768	0.00860612140323385	0.00849599492349313	0.00796450613075975	0.0069658600922689	0.00604317731968161	0.00550042519134219	0.00491388808377248	0.00384377565493601	0.00271201885060371	0.00206567624551292	0.00157113556195651	8.74096557752993e-4	4.44385580479805e-4	5.36581388774566e-4	0.00125628486312406	0.00153396452532486	0.00431845820089778	0.0064085004424272	0.00635920127745286	0.00617509742042784	0.00911198247098129	0.0115565257889501	0.011269781569702	0.0129159484641086	0.0140857322493046	0.0133634908079466	0.0146083787249046	0.0154697167380567	0.0149174286914216	0.0148510421786009	0.0156740334562881	0.016107578394748	0.0157296678776586	0.0153842724670601	0.0156640950668882	0.0161459654634752
flux1:	0.670819397993313	0.0103270651889504	0.0102890107175408	0.0105894655924361	0.0109962624132303	0.0111163212506129	0.0108963683133633	0.0106930332917444	0.0108265783198766	0.0111092766228162	0.0110505774309464	0.010526352664497	0.00995126700523684	0.00972184053279158	0.00961649365860981	0.00905536021822169	0.00798700036602244	0.00699212108055227	0.006401343784621	0.0057609048527495	0.00458370411840047	0.00331361726864199	0.00257248114443099	0.00200981455731402	0.00117904474217156	6.04515793011237e-4	6.59510377978117e-4	0.00127210460517207	0.00148916333947542	0.00418502647956318	0.00626915301695372	0.00622589283360048	0.00604631741497736	0.00894575830724839	0.0113612743949102	0.0111005240533244	0.0127054748111958	0.0138866676941767	0.0131750052870281	0.0143836202811478	0.0152470464259826	0.0147127173422498	0.0146322651743072	0.0154344913600915	0.0158739697930973	0.0155100237441074	0.0151581558540926	0.0154193348605854	0.0158966385467631
flux1:	0.671081846897066	0.0110298130050044	0.0110320636903761	0.0113772282835201	0.0118283764136441	0.0119889936529073	0.0118083849409276	0.0116494084301343	0.0118331145324038	0.0121620841698862	0.0121314447482829	0.0116159774727334	0.011047055164372	0.0108326383441516	0.0107371414979413	0.0101516067017749	0.00902042026412261	0.00796006571932956	0.00732585046010415	0.00663461177093893	0.00535379465055575	0.00394826318766716	0.00311319147833559	0.00248327215133269	0.00152076795279723	8.00899117096042e-4	8.15235248367022e-4	0.00131853051521654	0.00147075706880577	0.00407412322740837	0.00614715274562063	0.00610140545521904	0.00592125529853554	0.00877989157675788	0.0111644239997758	0.0109273612799581	0.0124895285550799	0.0136769974934928	0.0129775884749599	0.014150033067604	0.0150135704116822	0.0144980399487811	0.0144046372944456	0.0151846053801818	0.0156285329649972	0.0152799048652112	0.0149240085862799	0.0151666793260361	0.0156373439406752
flux1:	0.67134429580082	0.0116365361338468	0.0116846474885777	0.0120773052944827	0.0125743771617504	0.012779808727847	0.0126467638984624	0.0125414261649267	0.0127821021800575	0.0131619273138128	0.0131652160487496	0.012667535017417	0.0121148096215225	0.0119231145282922	0.0118426512077323	0.0112383327180872	0.010051800954064	0.00893332248611608	0.00826083927519519	0.00752263134958432	0.00614278957119995	0.00460604824864056	0.00367888445553833	0.00298329085827495	0.00189228125786479	0.00102805641001752	9.9871637448806e-4	0.00139137041499921	0.00147544878137578	0.0039830758669276	0.00603984629546535	0.00598409356627818	0.00579891728176393	0.00861349921733467	0.0109653113857115	0.0107496881520415	0.0122680568894679	0.013456840870478	0.0127709878602267	0.0139076681731725	0.0147694943750594	0.0142733957292819	0.0141682470494274	0.014924763096825	0.0153716358990504	0.0150394435818529	0.0146819875137669	0.014906601318158	0.0153687501669839
flux1:	0.671606744704573	0.0121430655915346	0.0122413672706778	0.0126832465733979	0.0132268782302313	0.0134803424517865	0.0134018623146844	0.0133582152618338	0.0136616673619787	0.0140961913354117	0.0141386601773871	0.0136672029272664	0.0131401768520395	0.0129785742481148	0.0129182683857661	0.0123010169722137	0.0110670833749981	0.00989834949934844	0.00919327005660177	0.00841259892454162	0.00693939568470677	0.00527698882509462	0.00426055855039025	0.00350156208134078	0.00228642835624454	0.00128027211836833	0.00120474529737596	0.00148626667292926	0.00149976970748553	0.00390909436759635	0.00594462008687583	0.00587244809049698	0.00567851145960869	0.00844603310533557	0.0107635327683462	0.0105672414802492	0.012041223818105	0.0132266645321976	0.0125552455812909	0.0136567358848513	0.0145151836400176	0.0140388997576935	0.0139231700053658	0.0146552759333742	0.0151035697027089	0.0147886269802315	0.0144319637485019	0.0146391973777859	0.0150911524740356
flux1:	0.671869193608326	0.0125492714577734	0.0127006010581432	0.013192135552029	0.0137817885167722	0.0140851801833167	0.0140667109564103	0.0140912414499036	0.0144619780396161	0.0149540461376814	0.0150400800197584	0.0146024386144322	0.0141098472716406	0.0139851741082849	0.0139499461362569	0.0133257311244581	0.0120526980433924	0.0108420081253906	0.0101104471583579	0.00929245477747907	0.00773257330392915	0.0059512985891087	0.00484939676434223	0.00402994792820468	0.00269611860194489	0.00155178948030531	0.00142812548330316	0.00159883770300297	0.00154019113396456	0.00384933175333097	0.00585893237634473	0.00576509230529446	0.00555941618439856	0.00827717798614921	0.0105588552060143	0.010380017566311	0.0118093392042192	0.0129871794939748	0.0123306700010629	0.0133975927554772	0.0142511469684416	0.0137948159970932	0.0136695379282102	0.0143764453014234	0.0148246278151959	0.0145274187654019	0.0141736703495989	0.0143643272460571	0.0148046057758706
flux1:	0.67213164251208	0.0128585006802858	0.013064006349444	0.0136041469974271	0.0142379110494187	0.0145915702497753	0.0146367442421262	0.0147341168248536	0.015175114840705	0.0157263637623243	0.0158592817176697	0.0154620125068673	0.0150116527591794	0.0149300709154776	0.0149245320517416	0.0142993590232426	0.0129958124414986	0.0117518348756824	0.011000313225398	0.0101507500670711	0.00851183579081082	0.0066196694224293	0.00543703686650115	0.00456074744797116	0.00311456865069886	0.00183701533254572	0.00166386232909233	0.00172482663549633	0.0015932454192666	0.00380094576821646	0.00578032889458143	0.00566074936283097	0.00544111217873496	0.0081067106155748	0.0103510991329576	0.0101881394261064	0.011572756138125	0.0127391965356088	0.0120977593570887	0.0131307000234467	0.0139779906773367	0.0135415573041666	0.013407593863817	0.0140886322314031	0.0145351892966913	0.0142558887214057	0.0139068770555929	0.0140818001728022	0.0145091101346092
flux1:	0.672394091415833	0.0130768695073539	0.0133358962505265	0.0139219916937071	0.0145964503454723	0.0149990086484637	0.0151094796009969	0.0152823727363882	0.0157949204251629	0.0164056318855564	0.0165875542903038	0.0162360584696428	0.0158346832384408	0.0158015922986799	0.0158299805091751	0.0152098403018869	0.0138845967754464	0.0126163248118795	0.0118517485722166	0.010976951881515	0.00926754273980871	0.00727354440321473	0.00601583136405157	0.00508694788232624	0.00353553220971915	0.00213072274519504	0.0019073509421659	0.0018602540461342	0.00165565577093012	0.0037611758536384	0.00570646709780077	0.00555820890150272	0.00532310838733461	0.00793436848376492	0.0101400337300564	0.00999171671011482	0.0113317691624949	0.012483479778234	0.0118571010174889	0.0128565678213289	0.0136963572745155	0.0132796549567545	0.0131377210632264	0.013792313034582	0.0142357848883448	0.0139743178891745	0.0136315491583495	0.013791560785615	0.0142048000219915
flux1:	0.672656540319586	0.0132124921228552	0.0135225604887003	0.0141503192307164	0.0148604959240427	0.0153088164832227	0.0154841996725068	0.0157332420141617	0.0163168674447644	0.0169858977638605	0.0172176871566392	0.016916161275571	0.0165694353952897	0.0165894360942323	0.0166555907273481	0.0160464327936338	0.0147084983116446	0.0134252131351403	0.0126548581889096	0.0117617252319614	0.00999116386087446	0.00790536101524674	0.00657907440251415	0.00560243689974628	0.00395349720552264	0.00242823431778335	0.00215454450868607	0.0020015654154916	0.00172446791817647	0.00372744192146554	0.00563516739614336	0.00545631713407627	0.00520489057763253	0.00775977047855601	0.00992532046610353	0.00979074022286097	0.0110865438690321	0.0122206362563946	0.0116092741115925	0.0125757020118009	0.0134068657750383	0.0130097073777764	0.0128604404497707	0.0134881076856168	0.0139271294987869	0.0136832545480327	0.0133479531122847	0.0134938295232138	0.0138920899293772
flux1:	0.672918989223339	0.013274720652145	0.0136315995585491	0.0142951415353058	0.0150345384233051	0.01552375841466	0.0157616766881539	0.0160854821400356	0.0167379700944506	0.0174627606117352	0.0177440359408549	0.0174954848166572	0.017207991899244	0.0172848915211042	0.0173922578509267	0.0167999766486598	0.0154585050927516	0.0141697339844881	0.01340122235315	0.012497165855912	0.0106754882662705	0.00850874053774153	0.0071211709278693	0.00610215126490654	0.00436382874895196	0.00272556592923876	0.0024020828688398	0.00214575830483526	0.00179717042274419	0.00369746046511483	0.00556449679451501	0.00535400455704104	0.00508591276411812	0.00758241480627866	0.00970652458360317	0.00958504105213217	0.0108370985247841	0.0119510683529963	0.0113547804539946	0.0122885685421414	0.0131100694492989	0.0127323221673536	0.01257637909587	0.0131767748389986	0.013610113562039	0.0133835088485019	0.0130566858086895	0.0131891656648468	0.013571741691202
flux1:	0.673181438127093	0.013273457360604	0.0136713258806682	0.0143633242980088	0.0151240573623072	0.0156477318053516	0.0159439600642276	0.0163392533514944	0.0170567464588172	0.0178334120078515	0.0181626290108663	0.017968928617824	0.0177442153830278	0.0178810625837962	0.0180327134406072	0.0174631345606435	0.0161273737852444	0.0148428314220655	0.0140840851102916	0.0131769586789602	0.0113147562948103	0.00907860188555513	0.00763772642023556	0.00658214188927188	0.00476283952608749	0.00301951148825973	0.00264736175004338	0.00229047113034297	0.00187178624970932	0.00366936264496789	0.00549287515262615	0.00525035108458187	0.00496563733498492	0.00740175624293355	0.00948319392164047	0.00937432515983611	0.010583343492357	0.0116749986580168	0.0110940197596274	0.0119955845901678	0.012806441502329	0.0124480663568963	0.0122862190049494	0.0128591758039052	0.0132857560370148	0.0130760892012821	0.0127586238059881	0.0128784412148625	0.01324483957155
flux1:	0.673443887030846	0.0132185806690747	0.013650267289746	0.014362174367467	0.0151351995200517	0.015685536197101	0.0160342294690288	0.0164960482080186	0.0172732218923376	0.018096707356949	0.0184712920512755	0.0183332873497165	0.0181739307838873	0.0183730655028839	0.0185717255315127	0.0180305790240111	0.0167097951716203	0.0154392983162804	0.014698458310899	0.0137964430003486	0.0119046982437041	0.00961118512618404	0.00812554343335346	0.00703954449403016	0.00514777672797871	0.00330765441320587	0.00288852858612352	0.00243401642204141	0.00194691804184754	0.00364179148514022	0.00541918129412834	0.0051446741052791	0.00484361426742243	0.00721734158392531	0.00925498470759639	0.0091582730218841	0.0103251682353379	0.0113925577442838	0.0108273126332574	0.0116971380404222	0.0124963915453148	0.0121574369326128	0.0119906397571106	0.0125362172895103	0.0129551310958522	0.0127620974813031	0.0124548083039268	0.0125627361285507	0.0129126823890959
flux1:	0.673706335934599	0.0131195059627842	0.0135767887033158	0.0142991319425548	0.0150745478440682	0.0156427149299024	0.0160366998257424	0.0165586550700145	0.0173889507096733	0.0182532398179413	0.0186697584637024	0.0185873808699115	0.0184950645511614	0.0187581690779327	0.0190062282266453	0.0184990998615315	0.0172024747997987	0.0159558245043171	0.0152411271603699	0.0143525760503507	0.0124424753640467	0.0101039805933268	0.00858252298217	0.00747245781761566	0.00551672539373331	0.00358830075644753	0.00312440046019568	0.00257534710096754	0.00202173401408116	0.00361395372780625	0.0053428293961402	0.00503661473775248	0.00471957721547901	0.00702896504196747	0.0090217999297318	0.00893667603665842	0.0100625527465247	0.0111039093354644	0.0105549619786924	0.0113936289970407	0.0121803076704671	0.0118608580017103	0.0116902693465884	0.0122087874970311	0.0126192865451494	0.0124426094164144	0.0121462965505971	0.0122431841151984	0.0125766219725882
flux1:	0.673968784838352	0.0129848831952571	0.0134588304257056	0.0141815600100475	0.0149489658074097	0.015525447964354	0.0159565543970159	0.0165311295186368	0.0174070266859174	0.0183053834273569	0.0187597311194276	0.0187321220583776	0.0187077105978367	0.0190358503255996	0.0193353567058947	0.0188676129853644	0.0176041148796161	0.016390945329231	0.0157105549527927	0.0148437996329344	0.012926531272086	0.0105555721349515	0.0090074824563688	0.00787974512906904	0.00586844025538188	0.00386034059925063	0.00335431183717021	0.00271395391720902	0.00209589000247842	0.00358560715642837	0.00526378771512809	0.00492619431573146	0.00459352786422436	0.00683679862870284	0.00878390113973086	0.00870957140257147	0.00979567351151422	0.0108093782555879	0.0102773335328827	0.0110855210750201	0.0118586124754791	0.0115587039986467	0.0113856547766109	0.0118777011175648	0.0122791733952414	0.012118569112976	0.0118340172465933	0.0119208091184383	0.0122378893125632
flux1:	0.674231233742106	0.0128224183542302	0.0133037484035562	0.0140166120849655	0.0147654931706284	0.0153404689059791	0.0157998785086524	0.0164187460066474	0.0173320531157873	0.0182572749125748	0.0187448660613169	0.0187704961667854	0.0188141003493783	0.0192077468205263	0.0195603743973893	0.0191370629914342	0.0179152950863478	0.0167448936537344	0.0161066976567803	0.0152698276247594	0.0133563741203493	0.0109654152236224	0.00939991456849384	0.00826078703800656	0.00620212950373566	0.00412305632688856	0.00357791199945534	0.00284970395950082	0.00216939431212486	0.0035569754338997	0.00518252171706681	0.00481381786014587	0.00446578139572607	0.0066414577965797	0.00854196010194222	0.00847733732025653	0.00952497517416835	0.0105095464265499	0.00999493156839917	0.0107733875474418	0.0115318180325457	0.0112513418095572	0.0110772585100102	0.0115436659102555	0.0119356025751053	0.0117907221559805	0.0115186650175013	0.0115963932420553	0.0118974512963758
flux1:	0.674493682645859	0.0126387962891107	0.0131182340150312	0.0138111538796583	0.014531266792213	0.0150949800188258	0.0155735694478564	0.0162279066387516	0.0171700498805968	0.0181147129277689	0.0186306598313207	0.0187074371039455	0.0188184662877908	0.0192775001156896	0.0196844927563924	0.0193102254999124	0.0181382623359332	0.0170193705213391	0.0164307508009706	0.0156313825933622	0.013732319087841	0.0113335800209423	0.00975972123182953	0.00861522165235873	0.00651722199650744	0.00437590611007904	0.00379494181237448	0.0029826415402575	0.00224243318065872	0.00352859718875748	0.00509985976883491	0.00470021286326483	0.00433695477046837	0.00644397828615367	0.00829703103749516	0.0082407203958117	0.00925118746377465	0.0102052907651794	0.00970844740711245	0.0104579386301917	0.0112005652670791	0.0109391802023788	0.010765480156201	0.0112072776524162	0.0115892375989498	0.0114596014782818	0.0112006581499447	0.0112704076249617	0.0115559319470241
flux1:	0.674756131549612	0.0124396784180189	0.0129082886961939	0.0135717148300735	0.0142534437693904	0.0147965454996902	0.0152852062202017	0.0159659934156764	0.0169282863402721	0.0178849669810424	0.018424236768326	0.0185496006385975	0.0187268026581211	0.0192504989505964	0.0197125980105344	0.0193914276469059	0.0182766505623583	0.0172172595237987	0.0166848593951744	0.0159299156559529	0.0140552251687903	0.0116604941061729	0.010086960151018	0.0089427101985582	0.00681315247655518	0.00461831612794897	0.0040050243356977	0.00311278111219575	0.00231518328645756	0.00350113070319045	0.00501679773098873	0.00458630717797296	0.00420789345424687	0.00624570208793297	0.00805044356753331	0.00800078423443539	0.00897528042085122	0.00989775173049271	0.00941876564337159	0.010140020852281	0.0108656372506291	0.0106227134989065	0.0104506965067815	0.0108690429430453	0.0112406229231632	0.0111255669267082	0.0108801675060001	0.0109430212368623	0.0112136152404875
flux1:	0.675018580453365	0.0122297496907939	0.0126792309976728	0.0133044502164003	0.0139391120462901	0.0144529533420953	0.0149428739251221	0.0156411622292463	0.0166150423468889	0.0175765032800752	0.0181340479168935	0.0183050491153711	0.0185465408353889	0.0191335440092908	0.0196509107946764	0.0193862145643908	0.0183351591273997	0.017342315852014	0.0168718248472589	0.0161673437958934	0.0143262589940937	0.0119467184352817	0.0103816393057883	0.00924276163334991	0.00708919648557076	0.00484951437236451	0.00420750250214049	0.0032399250419747	0.00238764161462971	0.00347514647872979	0.00493427444560284	0.00447306520834625	0.00407954761558106	0.00604809306131664	0.0078036359245069	0.0077587879550057	0.00869836606615897	0.00958823861918625	0.00912692390311031	0.00982058634526074	0.010527942409898	0.0103025482403347	0.0101333087317243	0.0105294224620408	0.0108902390717376	0.0107888864908116	0.010557207009367	0.01061418308152	0.0108705262620798
flux1:	0.675281029357119	0.0120127934699608	0.0124357190029938	0.0130151020637021	0.0135951833807953	0.0140720471824976	0.0145549489401359	0.015262088778003	0.0162393124876713	0.0171986481463269	0.0177695062197169	0.0179828743056137	0.01828616778959	0.0189344654580021	0.019506611815162	0.0193009945114882	0.0183192215165195	0.0173988619741454	0.0169948404538899	0.0163458332325801	0.0145467117712566	0.0121927833141029	0.0106435857360013	0.00951463924485607	0.00734437816062146	0.0050684320855319	0.00440134952720223	0.00336353598421222	0.00245950098837074	0.00345094435510818	0.00485295916220884	0.00436131297389045	0.00395282176219828	0.00585252038610697	0.00755796273764069	0.00751602073934844	0.00842156763641474	0.00927809317018825	0.00883403374439488	0.00950063724196999	0.010188470944379	0.0099794061019967	0.00981378418876463	0.0101888825157311	0.010538569448316	0.0104498376201671	0.0102317616201934	0.0102837557020904	0.0105265687419594
flux1:	0.675543478260872	0.0117917790038284	0.0121817776576732	0.0127089550330666	0.0132282728390643	0.0136615391318088	0.0141298605250301	0.0148376860454198	0.0158104783702824	0.0167612190787607	0.0173405911751933	0.0175927924595804	0.0179548223500452	0.0186617288544609	0.0192874684877283	0.0191426949587321	0.0182346941338274	0.0173915179019767	0.0170572796422293	0.0164676473009682	0.0147178847122016	0.0123990999996693	0.0108724016885402	0.00975735770042865	0.00757746146299739	0.00527368711797653	0.00458516517701486	0.00348268457363558	0.00253009183535677	0.00342842843541573	0.0047730919062003	0.00425158702102431	0.00382842903190033	0.00566005635426779	0.00731451814851661	0.00727362930057325	0.00814588523115604	0.0089685428963347	0.00854118000046927	0.00918115639649198	0.00984823403802849	0.009654102298627	0.00949268209163575	0.0098479411247019	0.0101861614945943	0.0101088030965545	0.00990392064618417	0.00995166635587939	0.0101816843391246
flux1:	0.675805927164625	0.0115689522894364	0.0119208268132101	0.0123907902853135	0.012844575835863	0.0132288208854058	0.0136758501571893	0.0143768183884924	0.0153379787146705	0.0162741574825897	0.0168574588899531	0.0171447474831016	0.0175619047393447	0.0183240637978865	0.0190014939142427	0.0189184568154034	0.018087588942591	0.0173249860252762	0.0170625502882156	0.0165350647177566	0.0148410456497918	0.0125659501113024	0.0110675058077895	0.00996976322545651	0.00778702096199281	0.00546364896579266	0.00475725589017825	0.0035960798434874	0.00259839876062378	0.00340706238601221	0.00469440840398459	0.00414403838184128	0.00370678112999132	0.00547133213748809	0.00707401173293165	0.00703247681693706	0.00787208742534824	0.00866057759111239	0.00824932115536555	0.00886303889973961	0.00950819926742528	0.00932750467256207	0.00917065665841964	0.00950719679127641	0.00983366689227509	0.00976633826401829	0.00957398423877422	0.00961803928189699	0.00983599521624411
flux1:	0.676068376068379	0.0113459261248525	0.0116557104647711	0.0120648445534406	0.0124497569783187	0.0127807924101497	0.013200751100432	0.0138880379098281	0.0148310066192633	0.0157471951868021	0.016330090391676	0.0166485545237432	0.0171167303590511	0.0179301434699987	0.0186566616445759	0.0186353854264262	0.0178838647875909	0.0172039001809698	0.0170140163305159	0.0165503615915246	0.0149174473663454	0.0126935418905078	0.0112282426008673	0.0101506756187961	0.00797157482222572	0.0056365708012556	0.00491578201398183	0.00370217484550286	0.00266314670198227	0.00338591202261032	0.00461616445948788	0.0040384116605809	0.00358793731751883	0.00528648198126805	0.00683672266184189	0.00679306424769109	0.00760065210638856	0.0083548764223056	0.00795921305861041	0.00854703865805354	0.00916923612896063	0.0090004831313007	0.0088484371410212	0.00916733282071412	0.00948185117247058	0.00942319421615869	0.00924251863225629	0.00928327845041478	0.00948989699508679
flux1:	0.676330824972132	0.0111237683492538	0.0113887301315903	0.0117347828770695	0.01204886434198	0.0123237252633761	0.0127118075873646	0.0133793649120449	0.0142982581121915	0.015189579970328	0.0157680032305645	0.0161136082031077	0.0166282502347016	0.0174883334740186	0.0182606891904764	0.0183003667843318	0.0176292822823178	0.0170327379920249	0.016914976881298	0.0165158404565431	0.0149483887271423	0.0127821119442811	0.0113540326333672	0.0102990612665398	0.00812975267729047	0.00579076231272189	0.00505894400962086	0.00379932645899419	0.00272293874253491	0.00336376493060891	0.00453725442743437	0.00393410348631039	0.00347162281145264	0.00510518615911372	0.00660253978966281	0.00655553011689858	0.00733176819062369	0.00805180064631039	0.00767137266035093	0.00823374077280175	0.00883208283588892	0.00867386107550997	0.00852678984776722	0.00882909638533207	0.00913157087172601	0.00908029267894818	0.00891034889355065	0.00894808321703044	0.00914408234666214
flux1:	0.676593273875885	0.0109030885636988	0.011121685588114	0.0114036918609775	0.0116462789197411	0.0118631720225548	0.012215546592201	0.0128581269827049	0.0137477473591291	0.0146098750991102	0.0151800406208491	0.0155486690539499	0.0161048496731302	0.0170065171101381	0.0178208923207131	0.0179199475639073	0.0173293179799278	0.0168157864939408	0.0167686851041911	0.0164338837453548	0.0149352946388247	0.0128320452794182	0.0114445307675475	0.0104142029040973	0.00826046644512171	0.00592477087069401	0.00518517364026957	0.00388597911353353	0.00277641870048432	0.00333930200421515	0.00445639928695816	0.00383028774942209	0.00335731165482212	0.00492680093154029	0.00637107625637129	0.00631972659170607	0.0070653958806046	0.00775145144493618	0.00738608899795377	0.00792356454288476	0.00849734026563761	0.00834837956100512	0.00820647151904877	0.00849325780312634	0.00878372428984648	0.00873865998247548	0.0085784932301729	0.00861339594208213	0.00879949273929692
flux1:	0.676855722779638	0.0106841233928749	0.0108559247040582	0.0110740967451859	0.011245703080207	0.0114039259016232	0.0117177070572303	0.0123308622911994	0.0131866935941604	0.014015836510054	0.0145742408467206	0.014961730484504	0.0155542255951762	0.0164919935272755	0.0173441027490472	0.017500269775113	0.0169891266710692	0.0165571451347922	0.0165783855401176	0.0163070082774541	0.0148797907933255	0.0128439860512858	0.0114997610087452	0.0104958350104649	0.0083630535767341	0.00603753858743909	0.00529329692828225	0.0039608389721679	0.002822428217622	0.00331128646387681	0.00437236612532129	0.00372608116581641	0.00324435521295737	0.00475054497081153	0.00614183125803185	0.00608535246041304	0.00680137012310567	0.00745377751890202	0.00710347777206767	0.00761679507648277	0.00816549252259333	0.00802468150561948	0.0078881852221894	0.00816056021572868	0.00843918804432564	0.00839933686749361	0.00824805648900182	0.00828029671371675	0.00845721290874187
flux1:	0.677118171683392	0.0104668192570766	0.0105924018045482	0.0107480011767376	0.0108501854902392	0.0109500271143969	0.0112232233408421	0.0118032838088741	0.0126214749904582	0.0134143609185532	0.0139577794622175	0.0143599587351054	0.0149833335523632	0.0159514368332503	0.0168366353961177	0.0170470461370468	0.0166135369624259	0.0162607481285266	0.0163473496004028	0.0161379012635014	0.0147837537239182	0.0128189162521147	0.0115202036185656	0.0105442224699415	0.00843736921414112	0.00612850904403482	0.00538264269730423	0.004023008556826	0.00286013078596216	0.00327873404180933	0.0042841756013589	0.00362071493689971	0.00313212817206205	0.0045757005339728	0.0059143624887343	0.0058521114825479	0.00653952293352297	0.00715870636693925	0.00682356614976447	0.00731363536852808	0.00783694758503544	0.00770331821711111	0.0075725489542756	0.0078316719060895	0.00809875457634094	0.00806328579281774	0.00792010919694255	0.00794987200304136	0.0081183353610029
flux1:	0.677380620587145	0.0102509104130841	0.0103317416012622	0.0104269445487585	0.0104621745606196	0.0105048064526197	0.0107362530973468	0.011280293980059	0.0120576370075101	0.0128114904904148	0.0133369695280213	0.0137496912610869	0.014398388974242	0.0153908993577	0.0163042886726857	0.0165655610455814	0.0162070649631257	0.0159303897755971	0.0160788939311882	0.0159294257741556	0.0146493245922016	0.0127581882665892	0.0115068213579867	0.0105601724712923	0.00848381464367302	0.0061976683453142	0.00545308214325334	0.00407206093500566	0.00288908319632407	0.00324103378471755	0.00419125815089363	0.00351367822993842	0.0030201612725492	0.00440178641474863	0.00568843224543019	0.00561986020531533	0.00627979720040153	0.00686626898464656	0.00654638816666504	0.00701426666489022	0.00751208731507949	0.00738477515663787	0.00726008373028626	0.00750715249995831	0.00776308497210571	0.00773131693818275	0.00759558050549761	0.00762308880430134	0.00778382784089121
flux1:	0.677643069490898	0.0100359893012242	0.0100743041094754	0.0101120690778471	0.0100835891419799	0.0100709529289961	0.010260235803374	0.0107660349498159	0.0114999383369265	0.0122124557858959	0.0127173015665141	0.0131364755069079	0.0138049043610678	0.0148158411714207	0.0157523620803632	0.0160606838454858	0.0157739334349735	0.0155697409128239	0.0157763738372874	0.015684592721285	0.0144788844570701	0.0126635078254714	0.0114610245506984	0.0105449828619578	0.00850330191323419	0.00624551832002057	0.00550499853705658	0.00410804531168166	0.00290924633352702	0.00319800074858719	0.00409353209195497	0.0034048066606756	0.00290823436720235	0.00422866824264213	0.00546409805209598	0.00538871341778663	0.00602232791541485	0.00657669071941131	0.00627206959549589	0.00671890382597332	0.00719131461700935	0.00706950945762986	0.00695122301393817	0.00718744061268414	0.00743268728009946	0.00740404861888637	0.00727518857162344	0.00730070280148635	0.00745443422339735
flux1:	0.677905518394651	0.0098215663458281	0.00982024549077862	0.00980418795659234	0.00971589442840561	0.00965059159689131	0.00979796709390238	0.0102639582000576	0.0109524167447796	0.011621738581263	0.0121035050671849	0.0125251300998568	0.0132077448105335	0.0142311702187559	0.0151856790326632	0.0155368850598143	0.0153180881346226	0.0151823507807708	0.0154431520864715	0.0154065050649613	0.0142749975076191	0.0125368741264241	0.01138458641457	0.0105003416213206	0.00849716597175156	0.00627299231707999	0.00553919896263328	0.00413142936559874	0.00292093948387526	0.00314985687425971	0.00399139430366479	0.00329430193848372	0.00279641344699478	0.00405658757156101	0.00524173267121046	0.00515908659788434	0.0057674753993176	0.00629043015648168	0.00600088454077802	0.00642783432802679	0.00687508693681244	0.00675798929199516	0.00664634017035481	0.0068728651362865	0.00710792408873117	0.00708190891127724	0.00695942175573228	0.00698321948470051	0.00713062973154669
flux1:	0.678167967298405	0.00960711732290414	0.00956957051876392	0.00950384697553824	0.00936017269121189	0.0092453595433971	0.00935167570492493	0.00977689909559945	0.0104184594531475	0.0110431392543574	0.0114996165054789	0.01191981339865	0.0126111876789011	0.0136412819626495	0.0146086078843877	0.0149982510127297	0.0148432080410915	0.0147716347840302	0.0150825503673571	0.0150982863685966	0.0140403351166034	0.0123804917257595	0.0112795284850568	0.0104281995850459	0.00846704396398334	0.0062813336047211	0.00555678936995743	0.0041429950690979	0.00292475271228941	0.00309715106005767	0.00388563264484193	0.00318268414152425	0.00268502843217642	0.0038861103373563	0.00502197495850549	0.00493167002285011	0.00551580672801873	0.00600816072135596	0.00573327327781685	0.00614143389221942	0.00656392911153685	0.00645072519482484	0.00634578643935648	0.00656367667672509	0.00678904612065044	0.00676517524324543	0.00664857126030981	0.00667091357086689	0.00681263741624304
flux1:	0.678430416202158	0.00939211797750847	0.0093221740915948	0.00921137453962681	0.00901718191129717	0.00885647178487244	0.0089230933799851	0.0093071456011638	0.00990086722542752	0.0104798384940289	0.010909043745962	0.0113240889635234	0.0120189771481543	0.0130500929106477	0.0140250793139297	0.014448496655081	0.0143527105234679	0.0143408535053945	0.0146977950317973	0.0147630087890219	0.0137775964745733	0.0121966728391541	0.0111479994928469	0.0103306408403814	0.00841474495213799	0.00627196109194074	0.0055590384827225	0.00414371176639052	0.00292143831092762	0.00304064065373887	0.00377728455910253	0.003070692130285	0.00257460158327395	0.0037180130284807	0.00480562819047899	0.00470734485577672	0.00526803333135446	0.00573070295882389	0.00546982008755507	0.00586015736921128	0.00625842376761215	0.00614828579730785	0.0060499297039639	0.00626009102801645	0.00647624270044036	0.00645403998935433	0.00634280366238331	0.00636389802231009	0.00650049802492943
flux1:	0.678692865105911	0.00917606731302587	0.00907787141753527	0.0089269182852203	0.00868739963033789	0.00848477331112835	0.00851351255109555	0.00885649520671897	0.00940190673534681	0.00993444874575587	0.0103346220278216	0.0107409826087993	0.0114343697073229	0.0124610674345287	0.013438602218397	0.0138909793973039	0.0138497553674683	0.0138930909902829	0.0142919697949334	0.0144036347702146	0.013489440714922	0.0119877484272802	0.0109921694267107	0.0102097722983534	0.00834213198034424	0.00624634633935884	0.00554725475722839	0.00413461177047248	0.00291180372518081	0.00298116201884437	0.00366747514112133	0.0029591572576078	0.00246574633533606	0.0035531372506676	0.00459353281718421	0.00448706380923878	0.00502492189562817	0.00545892605018001	0.00521119879163454	0.00558450905683145	0.00595918273483708	0.00585129440205867	0.0057591845030395	0.00596233406752842	0.0061696965101509	0.00614868473009192	0.00604225308298463	0.00606222278572143	0.00619417331051522
flux1:	0.678955314009665	0.00895850241515987	0.00883641860167398	0.0086504697085813	0.00837105335951143	0.00813077774757829	0.00812383090110979	0.00842629876832475	0.00892335084112863	0.00940905573435508	0.00977866127694983	0.0101730301349616	0.0108601709302183	0.0118772408689545	0.0128522823836611	0.0133287178690535	0.0133372525140595	0.0134312404090111	0.0138679858702296	0.0140229826323994	0.0131784413858255	0.0117560023355363	0.0108141545088521	0.0100676469254214	0.00825103277507506	0.00620592021210326	0.00552269440999097	0.00411668978776833	0.00289662483707714	0.00291951669992998	0.00355726874028545	0.00284887885874448	0.00235906108896022	0.00339224774134021	0.0043864439752887	0.00427172524538524	0.00478720028177762	0.00519364273384221	0.00495810030217645	0.00531500082129786	0.00566680705030529	0.00556040743739572	0.00547402615537417	0.00567067757296458	0.00586962975081903	0.00584934488078147	0.00574710936457152	0.00576597758774051	0.00589365620294783
flux1:	0.679217762913418	0.00873900843855252	0.00859752685828824	0.00838188061848849	0.00806814180931522	0.00779469618128299	0.00775458521527066	0.00801749362061919	0.00846651007152495	0.00890525368516137	0.00924298744758614	0.00962231784760291	0.0102987666965625	0.0113012434220078	0.0122688481714932	0.0127644187794997	0.0128178774400697	0.012958003009943	0.0134285753799751	0.0136237201174526	0.012847068063467	0.0115036360435482	0.0106159801177709	0.00990622588151277	0.00814318707171532	0.00615201868107649	0.00548650929400586	0.00409083941426969	0.00287659125292995	0.00285639279602167	0.00344756133702852	0.00274052666498123	0.00225504125089142	0.00323592481434351	0.00418494021825422	0.00406206871353079	0.00455547940860406	0.004935521402989	0.00471115938022998	0.00505210835683056	0.00538184518870999	0.0052762799300147	0.00519498584101737	0.00538545803996979	0.00557633157601686	0.0055563498357568	0.00545768107956375	0.00547537377884321	0.00559906133190283
flux1:	0.679480211817171	0.00851722728764603	0.00836087414641775	0.00812087635825742	0.00777845253156338	0.00747646116169943	0.00740597875637638	0.00763063040434342	0.00803226043590031	0.00842417910375987	0.0087289816733777	0.00909051925115213	0.00975215289920095	0.0107353289548521	0.0116906856602602	0.0122005129222347	0.012294095830123	0.012475902568529	0.0129763080871909	0.0132083833335031	0.0124976933639052	0.0112327639597269	0.0103995794549703	0.00972737559366848	0.00802022962141013	0.00608586743434564	0.00543973343615654	0.00405782992867464	0.00285228628720226	0.00279233052703334	0.0033390285905555	0.00263458652648147	0.00215402631473596	0.00308451124696707	0.00398938020487621	0.00385861262485077	0.00433020649327732	0.00468503325590268	0.00447089652266092	0.00479623536217327	0.00510475882778471	0.00499952580483214	0.00492262800314608	0.00510707488152534	0.00529016163106816	0.00527013052346192	0.00517441952893484	0.00519078676347735	0.00531067572113269
flux1:	0.679742660720924	0.00829286760939804	0.00812611761003021	0.00786707048420998	0.00750158122344054	0.00717575071567611	0.00707790668348765	0.00726589847118249	0.00762107258255999	0.00796654732150203	0.00823762040782622	0.00857893100756009	0.00922196692107689	0.0101814106775206	0.0111198828255011	0.0116391986215526	0.0117681963186414	0.011987313363764	0.0125136259864771	0.0127794129858392	0.012132618100581	0.0109454324250999	0.0101668180617552	0.00953288863905122	0.00788370038612905	0.00600859641359105	0.0053832986665578	0.00401831709024036	0.00282419589569024	0.00272772944632481	0.00323212992574561	0.00253135410336589	0.00205618892415961	0.00293811886248274	0.00379991125420709	0.00366164318686165	0.00411165634021919	0.00444244273927615	0.00423768605407276	0.0045476926539806	0.00483590298442681	0.00473068151800305	0.00465751539558607	0.0048359693048297	0.00501153041047753	0.00499119451510819	0.00489790005306496	0.0049127510618919	0.00502896017034903
flux1:	0.680005109624678	0.00806571723481656	0.00789290897922651	0.00761998415742671	0.00723695626271365	0.00689201577037114	0.00676998307199929	0.00692315376285983	0.00723304577424236	0.00753269405085021	0.00776951803623473	0.00808850987273356	0.00870952232385943	0.00964110306578627	0.0105582793784345	0.011082488397078	0.0112423274490148	0.0114944961376199	0.0120428863355276	0.0123391964728584	0.0117541039921477	0.0106436510899379	0.00991952973326738	0.00932451363003769	0.007735068821933	0.00592126997215921	0.00531806474630277	0.00397287478907269	0.00279273483406215	0.00266288513075084	0.00312715590201826	0.00243096948239916	0.00196156225458456	0.002796685318416	0.00361652100671871	0.00347125091725307	0.00389995781338337	0.00420783869675776	0.00401175447814464	0.00430669508992663	0.00457552347513525	0.00447018021646675	0.0044001696060963	0.00457258949195677	0.00474086248680038	0.00472007651187434	0.00462876736025142	0.00464191175932816	0.0047545040717697
flux1:	0.680267558528431	0.00783565754379197	0.0076609134193633	0.00737907137900456	0.00698386963003267	0.0066245122664138	0.00648157141207828	0.00660195126119029	0.00686794783119042	0.00712262173355287	0.00732497140124269	0.00761991053924309	0.00821584601187356	0.00911576672069683	0.0100075166636365	0.0105322530424337	0.0107185332961439	0.0109996343497508	0.0115664021215647	0.0118901039458459	0.0113644027062691	0.0103294238916725	0.00965954869743701	0.0091039795924643	0.00757575823739053	0.00582491703342043	0.00524484858516329	0.00392203156788761	0.00275827601206851	0.00259803762114683	0.00302429740513022	0.00233347678532001	0.00187009327842099	0.00266006042646681	0.00343911394739297	0.0032874001684737	0.00369514455266895	0.00398119427498119	0.00379320575349616	0.00407337472101458	0.00432377038462317	0.00421834073618823	0.00415103543150036	0.00431735046921044	0.00447855223312846	0.00445727735549014	0.00436765968570846	0.00437894614035811	0.00448794716237647
flux1:	0.680530007432184	0.0076026777995411	0.00742983064639821	0.00714374897208131	0.00674151293885628	0.00637233714359653	0.00621181866422847	0.00630158211610581	0.0065252598861191	0.00673604831930588	0.006904004021268	0.00717352277968606	0.00774171534000033	0.00860655122208856	0.00946908115905388	0.00999025708979364	0.0101987818356098	0.0105048627660635	0.0110864699520002	0.0114345086720098	0.0109657720221097	0.0100047685326289	0.00938872593007058	0.0088730041526779	0.00740715884302513	0.00572054835214348	0.00516444032810517	0.00386629755038841	0.00272117060956171	0.00253341340344072	0.00292371266624506	0.00223888867094417	0.00178170451442787	0.0025280961416025	0.00326759028952588	0.00311001059018775	0.00349721422256972	0.00376243787592677	0.00358206417623253	0.00384780490816606	0.00408072261071658	0.00397537208669061	0.00391045606186966	0.00407059768290322	0.00422492272523534	0.00420320654764159	0.00411513063727748	0.00412447539653838	0.00422988852800398
flux1:	0.680792456335937	0.00736688664853291	0.00719941587296463	0.00691342845051386	0.00650901546724077	0.00613446586264309	0.00595969155142426	0.00602111395242022	0.00620422315076092	0.00637245489408945	0.00650640700077735	0.00674950548099591	0.0072876917438701	0.00811443071825986	0.00894433584177266	0.00945818081729499	0.0096849811716906	0.0100122819870585	0.0106053785455918	0.0109747862831192	0.0105604738171503	0.00967171746383243	0.00910892313348624	0.00863328096113556	0.00723062331395465	0.0056091537359605	0.00507760013011247	0.00380617241705749	0.0026817512753705	0.00246924701053973	0.00282557186431709	0.00214723683503324	0.00169634661411737	0.00240071597563675	0.00310190632497666	0.00293902857936885	0.00330618000900668	0.0035515163965553	0.00337832228770982	0.00363002803549492	0.00384641640402682	0.00374139054081324	0.00367866310953698	0.00383258179421062	0.00398019698108788	0.0039581414160148	0.00387158686912362	0.00387898725055453	0.00398080469897417
flux1:	0.681054905239691	0.00712851789948028	0.00696949759570415	0.00668754601467132	0.00628548027640504	0.00590978852458191	0.00572401308324023	0.00575943200508672	0.00590388428915122	0.0060311285640533	0.00613177392059058	0.00634781529087476	0.00685414770246098	0.00764022810579931	0.00843453579100985	0.00893762625257843	0.00917898087696322	0.00952395548037059	0.0101253955186358	0.0105132926205288	0.0101507533647691	0.00933229875867217	0.00882198464720139	0.00838644849879958	0.00704744497463867	0.00549167920211189	0.00498503657585985	0.00374213218785478	0.00264031717095202	0.00240577592686349	0.00273006768266728	0.00205859546464872	0.0016140283040181	0.00227794710703854	0.00294210198572861	0.00277447131380539	0.00312210153145247	0.00334843557059448	0.00318198125124572	0.00342007930695793	0.00362087054109252	0.0035164438807398	0.00345578188561398	0.00360344906256188	0.00374448711477457	0.00372221122039699	0.00363725474784674	0.00364278628924067	0.00374099491795471
flux1:	0.681317354143444	0.00688792837980937	0.00673998947767821	0.00646558703468313	0.00607001481641075	0.00569714200948096	0.0055034974047252	0.00551527874454639	0.0056231364752721	0.00571119810415974	0.00577952821263571	0.00596822857452505	0.00644128508884599	0.00718462587550595	0.00794082737133582	0.00843010748454483	0.00868255842697472	0.00904188929623917	0.00964873491136895	0.0100523246731615	0.00973880389753146	0.00898850054442392	0.00852969368140476	0.00813404803818869	0.00685882443883219	0.00536899064097272	0.00488737402885986	0.00367459973668232	0.00259710595005526	0.00234321120344683	0.00263739113996675	0.00197307329993317	0.00153481741940574	0.00215990958388203	0.00278829103308299	0.00261643442931836	0.00294508867461508	0.00315326922119805	0.00299307419618881	0.00321800080403252	0.00340410228673255	0.00330053628336761	0.00324184889077495	0.00338324776506288	0.00351780234589652	0.00349540801759002	0.00341218142528854	0.00341598106483283	0.00351056389555356
flux1:	0.681579803047197	0.00664558693701338	0.00651089452007495	0.00624710241468161	0.00586175367051429	0.00549533665733313	0.00529678177603971	0.00528729038187683	0.00536075452464328	0.00541166170706462	0.00544894326640238	0.00561035687646495	0.0060491448488887	0.00674816445528724	0.00746423346531262	0.00793702836555485	0.0081973934117837	0.00856799808271764	0.0091775118137273	0.00959407249894391	0.00932672355147559	0.00864222662051	0.00823372333473282	0.00787748174771394	0.00666583430708408	0.00524183499210181	0.00478512012936026	0.00360390932032277	0.00255226232438683	0.00228169371298516	0.00254768235720081	0.00189077910901749	0.00145881501449913	0.00204676873161026	0.00264061939226776	0.00246506443090998	0.00277527931073061	0.00296613770277805	0.00281166814432711	0.00302384295880333	0.00319613111665076	0.00309364790330165	0.00303683604904759	0.00317194738745521	0.00330007229799196	0.00327761966585593	0.00319626726310084	0.00319850772497536	0.00328944274708743
flux1:	0.68184225195095	0.0064020551930257	0.00628230109465724	0.00603171585805742	0.00565987286652573	0.00530317745501445	0.00510245549684277	0.00507402975943582	0.00511542416982329	0.00513140815085191	0.00513915725709982	0.00527365764417777	0.00567760994561531	0.00633123148506606	0.00700562979322705	0.00745965277372397	0.00772503429807703	0.00810406354620211	0.00871369272864401	0.00914057137841877	0.00891647305194922	0.00829525270689055	0.00793559403368659	0.00761798208972486	0.00646939251101577	0.00511081119642143	0.00467864530434498	0.00353027766057011	0.0025058145366958	0.00222125040692921	0.00246097305057197	0.00181177264876083	0.00138611168149256	0.00193866622361025	0.00249920515330799	0.00232050595227848	0.00261279857316501	0.00278716359105381	0.00263784591932633	0.00283765404162037	0.00299697051079062	0.00289574516996139	0.00284067527996138	0.0029694646911304	0.00309117871317501	0.00306867549230181	0.00298931945012922	0.00299018141013573	0.00307743976714624
flux1:	0.682104700854704	0.0061579621100869	0.00605437187456058	0.00581912283377159	0.00546359697708932	0.00511948101863771	0.00491908652186525	0.00487401623634364	0.00488576707572466	0.00486923427031435	0.00484918592646316	0.00495744314671368	0.00532640508868916	0.00593404729405539	0.0065657188204092	0.00699907360507135	0.00726686360072883	0.00765169264464624	0.00825905058735643	0.00869366264807194	0.00850984172089402	0.00794919217817718	0.00763664721688267	0.00735660090405582	0.00627025299824881	0.00497636109195508	0.0045681834777699	0.0034537928256897	0.00245766852088061	0.00216176528455039	0.00237713981290884	0.0017360168431208	0.00131673953868721	0.0018356500777898	0.00236407782318298	0.00218283984942224	0.00245771167087342	0.00261641792723966	0.00247167444297256	0.0026594613066993	0.00280661114769104	0.00270678058274147	0.00265327768547561	0.00277568976106628	0.00289098731392401	0.00286839292571461	0.00279111252218108	0.00279076089840461	0.00287430637091123
flux1:	0.682367149758457	0.0059139754615764	0.00582732790860686	0.00560908353348147	0.00527220157025337	0.00494309048574508	0.00474524705996699	0.00468575391398348	0.00467036412198894	0.00462386233645816	0.00457793694178782	0.00466089098313421	0.00499509753150504	0.00555665250935569	0.0061450078427642	0.00655618644028328	0.00682406724882419	0.00721228241934685	0.00781513171605589	0.00825496908190541	0.00810842694787003	0.00760547747699897	0.00733804091038808	0.00709422172471896	0.00606901828287571	0.00483878562837652	0.00445385797608357	0.00337442778298794	0.00240762527936982	0.00210297613714585	0.00229588433373051	0.00166334624780622	0.00125063395265	0.00173762320292762	0.00223513379226334	0.00205202960463734	0.00230998330339824	0.00245387193533558	0.0023131688863229	0.00248924937562687	0.00262500082448038	0.00252668363700915	0.00247454363646803	0.00259050588895649	0.00269937225507948	0.00267661415771228	0.00260144110879124	0.00260001015603311	0.00267980122699508
flux1:	0.68262959866221	0.00567077370602609	0.00560143076767384	0.00540141296803092	0.00508501413940582	0.00477289053996618	0.00457953943787428	0.00450775969702865	0.00446777956943271	0.00439396064216892	0.00432422890134617	0.00438305919360945	0.00468310297998752	0.00519890309284012	0.0057437966147801	0.00613167251884687	0.00639761280558257	0.00678699667277869	0.00738323907171833	0.00782588708872881	0.00771362889460181	0.0072653594554823	0.00704076745487792	0.00683159324155873	0.00586617307514223	0.00469828557965507	0.0043357303076069	0.00329207925797995	0.00235542122194752	0.00204450158467227	0.00221674960167003	0.00159346229343909	0.00118761602113261	0.00164432453969653	0.00211212012601457	0.00192789055611025	0.0021694545060318	0.0022993669706628	0.0021622626667029	0.002326941880033	0.00245202698825287	0.00235534674758516	0.00230436279111254	0.00241379932990146	0.00251622810340281	0.00249322523593101	0.00242015340478173	0.00241774270272327	0.00249373757059362
flux1:	0.682892047565963	0.00542902147524953	0.00537696572408436	0.00519597141698924	0.00490141634160293	0.00460782417854009	0.00442062294887675	0.00433859221891789	0.0042765879740355	0.00417816935882481	0.00408681669249989	0.00412290785241006	0.00438969948588494	0.00486047636998502	0.00536217768507873	0.00572599361376293	0.00598823934360065	0.00637675715793031	0.00696443250121359	0.00740759429218623	0.0073266587718622	0.00692992270165577	0.00674568842534762	0.00656937680793664	0.00566213310503942	0.00455501991696268	0.00421386367324053	0.00320662607373689	0.0023007854010398	0.00198589525162432	0.0021391718236394	0.00152595867289684	0.00112740114342364	0.00155534801952924	0.00199465117859934	0.00181009007966292	0.00203584298983335	0.00215261030949164	0.00201879131882943	0.00217239133158594	0.00228750685853295	0.0021926111557461	0.00214260583808323	0.00224545794918605	0.00234146782287891	0.00231815491713536	0.00224715955939423	0.00224384016307307	0.00231600411192664
flux1:	0.683154496469717	0.0051893510046149	0.00515422833886251	0.00499265775782521	0.00472084933907183	0.00444691169678319	0.00426724146713252	0.00417688172751868	0.00409540434365143	0.00397513190884573	0.00386442309263254	0.00387932741571837	0.00411405038265934	0.00454088920931715	0.0050000499644276	0.00533939911381734	0.00559645962747403	0.00598224916989	0.0065595434734903	0.00700106812087385	0.00694855635017869	0.00660011148538793	0.00645357798303409	0.00630819770388891	0.00545729960925447	0.00440917064237021	0.00408838917838272	0.00311799608741046	0.00224350321174932	0.00192671711088628	0.00206255872482234	0.00146037248429416	0.00106963222386797	0.00147019489076313	0.0018822541995587	0.00169817882658683	0.00190876707059006	0.00201319770994008	0.00188249447296451	0.00202537999976033	0.00213118806798252	0.00203825761454216	0.00198911185263611	0.00208536075921654	0.00217500889311077	0.00215135580600381	0.00208241582124871	0.00207824347564397	0.00214655725970172
flux1:	0.68341694537347	0.00495235057816108	0.004933515800673	0.00479140698313671	0.00454282258389894	0.00428927103541095	0.0041182505688006	0.00402135990713198	0.00392291643547486	0.00378353017235973	0.00365577468623601	0.0036511724043625	0.00385523529295984	0.00423952699041949	0.00465714355586487	0.00497194357199009	0.00522257327001358	0.0056039390234797	0.00616919939176162	0.00660710945936042	0.00658021100420854	0.00627675906669157	0.00616516435890568	0.00604868919019187	0.00525210859675857	0.00426100119690075	0.00395956167779088	0.00302622841508049	0.00218347425768454	0.00186660773675256	0.001986378324949	0.00139625033152665	0.00101392994391164	0.00138834688490654	0.00177443316061428	0.00159164553619806	0.0017877876345594	0.00188065718765834	0.00175303559259713	0.00188563186048237	0.0019827601212227	0.00189200527859553	0.00184367611404647	0.00193336260147487	0.00201675254717738	0.00199277449534849	0.00192589118836219	0.0019209221173811	0.00198538964438718
flux1:	0.683679394277223	0.00471855972509105	0.00471512314938772	0.0045921918001568	0.00436692491368983	0.00413413748999555	0.00397264206755737	0.00387088763462599	0.00375791670088823	0.00360212030286185	0.00345963879262939	0.00343729761576674	0.0036122864524997	0.00395567990877092	0.00433305203032577	0.00462351154901552	0.00486668807458133	0.00524209931928236	0.00579385162537959	0.00622636542331169	0.00622238074489576	0.00596061309024307	0.00588116014292163	0.005791520295563	0.00504706519883458	0.00411089688136669	0.00382779419078945	0.00293151837861567	0.00212075312175492	0.00180535042987162	0.00191023975220819	0.00133321505034012	9.59948576114154e-4	0.00130934311528475	0.00167073608411429	0.00148998261695096	0.00167245861138539	0.00175450371075105	0.00163003491860588	0.00175283311780825	0.00184187443644444	0.00175352008610516	0.00170604289879108	0.00178927925024372	0.00186656254146422	0.00184231966186781	0.00177752710895094	0.00177183171635764	0.0018324853903352
flux1:	0.683941843180977	0.00448846977712014	0.00449934341553152	0.00439502695693866	0.00419283572219799	0.00398088013204112	0.00382956349299863	0.00372447811577282	0.0035993305676472	0.00342976514428761	0.00327485747336124	0.00323659328594484	0.00338422643683586	0.00368858192143273	0.00402726745095194	0.00429384597518279	0.00452874606703759	0.00489683737242962	0.00543380186772827	0.00585934675278463	0.00587570518496834	0.00565235151645042	0.00560227518417777	0.00553740221365426	0.0048427567829584	0.003959379669855	0.00369366433048752	0.00283423626765662	0.00205556540766233	0.00174290897951565	0.00183394962009087	0.00127101880625108	9.07424856774373e-4	0.00123284343192759	0.00157081098521832	0.00139274777238342	0.00156237496148853	0.00163429254677035	0.00151310821968785	0.00162665699260243	0.0017081688862786	0.00162243157731791	0.00157590630290419	0.00165287783728109	0.00172424961511206	0.00169983695766617	0.00163720169958713	0.00163087249653836	0.00168777506238028
flux1:	0.68420429208473	0.00426252770136313	0.00428646995854941	0.00419997415131753	0.00402033350679701	0.00382901231646852	0.00368833024379948	0.00358131289231254	0.00344623771946901	0.00326545939572745	0.00310037493761471	0.00304801561024045	0.0031701030640828	0.00343744743656661	0.00373921361129315	0.00398257647423377	0.00420855078495201	0.00456812267528134	0.00508922304952376	0.00550643767566585	0.00554071072814037	0.00535258647721429	0.00532921034241878	0.00528707314279348	0.00463984320558062	0.00380709535322081	0.00355789207848502	0.0027349166402858	0.00198829670143996	0.00167943440505219	0.00175753329150971	0.0012095718083861	8.56209545837278e-4	0.00115866497267887	0.00147443895031811	0.00129960867538637	0.00145720841391173	0.00151966006734042	0.00140190304306205	0.0015067877876459	0.00158129197933771	0.00149835512061106	0.00145291999129584	0.00152387590805873	0.0015895660402418	0.00156509727263479	0.00150470798966494	0.00149785985219456	0.00155110233418147
flux1:	0.684466740988483	0.00404114097163676	0.00407679903750185	0.00400714521819308	0.00384929937314806	0.00367819435217428	0.00354842891020899	0.00344074886442441	0.00329788379844534	0.00310834470001924	0.0029352556957555	0.00287060974722096	0.00296901779515019	0.00320150164527213	0.00346827399804584	0.00368924496486153	0.00390579308995943	0.00425581053516153	0.00476017329994132	0.0051678987108832	0.00521780882208607	0.00506185680748386	0.00506263495743193	0.00504126618298571	0.00443902746387374	0.00365477678292244	0.00342129410304692	0.00263422110577649	0.00191945775013844	0.00161524092419023	0.00168121842271206	0.00114894177975333	8.06275789535137e-4	0.00108678561150389	0.00138153880865934	0.00121036240111265	0.00135672462629839	0.00141034445503325	0.00129612526768195	0.00139293975245631	0.00146092222343452	0.00138091536195419	0.0013367144951851	0.00140195009364094	0.00146221193913432	0.00143780123598588	0.0013797515642465	0.00137251452072861	0.00142221067109094
flux1:	0.684729189892236	0.00382468161315803	0.00387063091667375	0.00381670176107342	0.00367971400583279	0.00352822762186456	0.00340951141834188	0.00330231559621712	0.00315368132778548	0.00295771346956672	0.00277869235391071	0.00270352367648856	0.00278014518839159	0.0029800019247782	0.00321381258243551	0.00341332708370148	0.00362007384602848	0.00395966067814924	0.00444660373893912	0.00484386508954824	0.00490729022488194	0.00478061295714699	0.00480315462216041	0.00480066841594564	0.00424101395642865	0.00350319174629219	0.00328472432282107	0.00253288287573157	0.00184963384045218	0.00155075793364338	0.00160538648019871	0.00108932607075154	7.57704030733437e-4	0.00101731603175938	0.00129214471444434	0.00112492767420508	0.00126078010105289	0.00130618390209608	0.00119555146871482	0.0012848677680164	0.00134677960095169	0.00126976659735863	0.00122691884703145	0.00128675293978467	0.00134185208283725	0.00131759868462851	0.00126196783828925	0.00125447445816484	0.00130075283186932
flux1:	0.68499163879599	0.00361348831577916	0.0036682684917867	0.00362885034410802	0.0035116479438031	0.00337904086380757	0.00327138094154872	0.00316570350853429	0.00301320030099227	0.00281300210515172	0.00263000362054906	0.00254601275385836	0.00260274257308432	0.00277224960774962	0.00297518726703637	0.00315424922691406	0.00335092296148852	0.00367935120882446	0.00414836264797087	0.00453434476115043	0.0046093194167353	0.00450919984971325	0.00455127783509103	0.00456588079206798	0.00404646372431613	0.00335308665608128	0.00314901259455697	0.00243164463953416	0.0017794290444431	0.00148646943502758	0.00153050447290562	0.00103100423293371	7.10648551987825e-4	9.50449231041576e-4	0.00120636403012492	0.00104331432879535	0.00116930187960534	0.001207095199826	0.00110002614136821	0.00118236892144204	0.0012386280623027	0.00116460664991551	0.00112318237615938	0.00117793448465461	0.0012281394248771	0.00120411828981669	0.00115095438457166	0.00114332505314791	0.0011863202454854
flux1:	0.685254087699743	0.00340786644477527	0.00347001332426225	0.00344383353049051	0.00334524639364122	0.00323067063487668	0.0031339716623892	0.00303074481155826	0.00287615042405356	0.00267377588118372	0.00248862452583733	0.0023974361727494	0.002436150713599	0.00257759317674686	0.00275175726746266	0.00291140199542364	0.0030978152528675	0.0034144894979176	0.00386519942986781	0.00423922007781438	0.00432393331771377	0.00424784364650316	0.00430738999693771	0.00433738769743945	0.00385595601957802	0.00320513728212182	0.00301491287158444	0.00233120186196191	0.00170941616488654	0.00142285410526513	0.00145705248733529	9.74282615517079e-4	6.65294518983878e-4	8.86400750075789e-4	0.00112432678669498	9.65579200319835e-4	0.00108225663550445	0.00111303981411721	0.00100944630099993	0.0010852761188284	0.00113626999596891	0.00106518243837253	0.00102519257043743	0.00107516416489275	0.0011207402267573	0.00109700041426585	0.00104631040179348	0.00103864008593017	0.00107848473107018
flux1:	0.685516536603496	0.00320808664623252	0.00327615985411532	0.00326191814019921	0.00318071093086336	0.00308323886206766	0.00299732520462635	0.00289738991527984	0.00274235808656954	0.00253970881076623	0.00235409173631254	0.00225724751523519	0.00227978750199312	0.00239542523383632	0.00254288659957089	0.00268415136403756	0.00286018416556962	0.00316462211020037	0.00359677161119874	0.00395825627138007	0.00405104741738812	0.00399664729236353	0.00407174114783133	0.00411554237183035	0.00366996346482463	0.00305991532168639	0.00288306920469467	0.00223216143136758	0.00164010096013553	0.00136033784982364	0.0013854621567895	9.19443351882702e-4	6.21815813191313e-4	8.25353912146879e-4	0.00104613892260826	8.91779929182113e-4	9.99617531448752e-4	0.00102398671881579	9.23738561965943e-4	9.93446504884543e-4	0.00103953527889096	9.71287326780523e-4	9.32685956026081e-4	9.78148742408919e-4	0.0010193555617021	9.95925975235104e-4	9.47674243925535e-4	9.40023780203887e-4	9.76842622197566e-4
flux1:	0.685778985507249	0.00301438333703128	0.00308698920505543	0.00308338283514273	0.00301828101750381	0.00293693066681208	0.0028615667397926	0.00276568239787311	0.0026117415552923	0.00241056207075382	0.00222602703117232	0.00212498198873003	0.00213313740559261	0.00222517618421121	0.00234794604405094	0.00247184892197962	0.00263743450767819	0.0029292457358582	0.00334265709770997	0.00369111807730819	0.00379047060918319	0.00375559750518915	0.0038444504049291	0.0039005704260974	0.00348884451773737	0.00291787539278709	0.00275400335311714	0.00213502135500208	0.0015719052209135	0.00129926670240588	0.00131607728662493	8.66707969292568e-4	5.8034282683139e-4	7.67421876782307e-4	9.71849470916586e-4	8.21937518044799e-4	9.21336836325195e-4	9.39881064322928e-4	8.42834964961097e-4	9.06748284712555e-4	9.48268402011292e-4	8.82752079371372e-4	8.45450645911915e-4	8.86643078680944e-4	9.23735159938935e-4	9.0063554479977e-4	8.54751046152553e-4	8.47144732002721e-4	8.8105153568741e-4
flux1:	0.686041434411003	0.0028269545535572	0.00290276424271788	0.00290850734807078	0.00285821817790764	0.00279197526912465	0.00272688338909655	0.00263573536156391	0.00248428757767615	0.00228616406041403	0.00210412151781271	0.00200024276705764	0.00199573942345688	0.00206630741270707	0.00216631551799297	0.00227384212522502	0.00242895506313687	0.00270782037030903	0.00310237230111742	0.00343739380112086	0.00354192793462165	0.00352458311528273	0.00362552613074832	0.00369258953371092	0.00331285283260602	0.00277936210846559	0.0026281226856076	0.00204017199900494	0.00150516854639849	0.00123990245194512	0.0012491416499263	8.16221492624197e-4	5.40946193124013e-4	7.12633211460161e-4	9.01437590715543e-4	7.56015333935503e-4	8.47330084624008e-4	8.60625442120369e-4	7.66653419599498e-4	8.25049456970257e-4	8.6231716288674e-4	7.99432420170029e-4	7.63321108614297e-4	8.00452393618735e-4	8.33681604335585e-4	8.109356341268e-4	7.67325418640154e-4	7.59755116938073e-4	7.90852528435597e-4
flux1:	0.686303883314756	0.00264596437626176	0.00272372734191342	0.00273756530958962	0.00270079495920371	0.00264863185449713	0.00259350669921438	0.00250771125147603	0.00236003167426259	0.00216639407062591	0.00198812218631073	0.00188268819911558	0.00186717574514075	0.00191830595279285	0.00199738788953617	0.00208948482825054	0.00223413138529347	0.00249978494202313	0.00287539505040391	0.00319662428570379	0.00330508859549857	0.00330342204018699	0.00341489737576285	0.00349163991453066	0.00314215939009053	0.00264463242027835	0.00250574267114271	0.00194791446341716	0.00144016436906931	0.00118243778341218	0.00118481209246045	7.68057521512052e-4	5.03638065769534e-4	6.60941400693392e-4	8.34820027336955e-4	6.93917545791794e-4	7.77474190254373e-4	7.86076802328237e-4	6.95086889932164e-4	7.48211074475051e-4	7.81525602787474e-4	7.21196582097639e-4	6.86167341568967e-4	7.19426644234326e-4	7.49045236546886e-4	7.26692321844475e-4	6.85258068894573e-4	6.77692550716674e-4	7.06074403956242e-4
flux1:	0.686566332218509	0.00247154852008791	0.00255010171229936	0.00257082178735497	0.00254628963779742	0.00250718104184806	0.00246169987694488	0.00238180615361097	0.00223904314120596	0.00205117016507174	0.0018778212216138	0.00177202072832974	0.00174706235885608	0.00178068150912399	0.00184057420561775	0.00191814763768724	0.0020523584161801	0.0023045745096617	0.00266118980763657	0.00296833304630521	0.00307959540662735	0.00309189229890379	0.00321244987095144	0.00329771823300222	0.00297688076737356	0.00251388540103541	0.00238711554269252	0.00185848818510973	0.00137712288220937	0.00112702334705418	0.00112318922457019	7.22239704355561e-4	4.68388182420681e-4	6.1225285590775e-4	7.71874596346619e-4	6.35504995695987e-4	7.11618305502121e-4	7.16057995930574e-4	6.28002906198765e-4	6.76086232839237e-4	7.05732504043423e-4	6.47915797099441e-4	6.13881625177632e-4	6.43449343901028e-4	6.69712194704121e-4	6.47815273261899e-4	6.08469024920495e-4	6.00866218943245e-4	6.26621350240761e-4
flux1:	0.686828781122262	0.00230382283753976	0.00238209626708526	0.00240853553367248	0.00239498629367394	0.00236792131259946	0.00233174937374511	0.00225823847923608	0.00212141449729769	0.00194044057721591	0.00177304742199302	0.00166797743970214	0.00163504179734765	0.00165296551639832	0.00169530935572424	0.00175922705569918	0.00188305201654483	0.00212163731166862	0.00245923194048086	0.00275205353250737	0.00286509157332183	0.00288976171782998	0.00301805924279839	0.00311080735867882	0.00281710613353661	0.0023872906702907	0.00227245618138725	0.00177209849609295	0.00131625261612267	0.00107379697697512	0.00106435445626593	6.78771499506104e-4	4.3514860607828e-4	5.66463947450826e-4	7.12471793703793e-4	5.8062244208051e-4	6.49603229525052e-4	6.50379454077494e-4	5.65252310063847e-4	6.08524429422275e-4	6.34775222008619e-4	5.79459591989698e-4	5.4636618879643e-4	5.72424126353869e-4	5.95589293003259e-4	5.7423707799373e-4	5.3691293667552e-4	5.29232336878468e-4	5.52448794895643e-4
flux1:	0.687091230026016	0.00214289362142074	0.00221991309649869	0.00225096480124697	0.00224717866358597	0.00223116872757626	0.00220395955163794	0.00213724103432871	0.0020072540977474	0.00183417702009361	0.00167365837666843	0.00157032145647351	0.00153077731410713	0.00153471099867569	0.00156105660205214	0.00161215210317854	0.00172565817065655	0.0019504495441037	0.00226902779946134	0.00254735006315761	0.00266124129430853	0.0026968114625581	0.00283161521789921	0.00293089600404339	0.00266291654545256	0.00226500784022932	0.00216195789257954	0.00168893581215471	0.00125775357035966	0.001022905637222	0.00100840162337585	6.3766483834779e-4	4.03879462153147e-4	5.23496188124168e-4	6.56505355761577e-4	5.29128881142426e-4	5.91283472956581e-4	5.8886445145597e-4	5.06683975520061e-4	5.45379609131308e-4	5.68497279059927e-4	5.15696318473887e-4	4.83524458994704e-4	5.06262449363572e-4	5.26589715133588e-4	5.05893330176477e-4	4.70553129137134e-4	4.62765871067648e-4	4.83534507280715e-4
flux1:	0.687353678929769	0.00198886791838931	0.00206375583817209	0.00209837468823092	0.00210317536353351	0.00209725767762327	0.00207864870320547	0.00201905495033847	0.00189668011713873	0.00173236798664513	0.00157953188782889	0.00147883310790275	0.00143394726334343	0.00142549154678496	0.00143730929926128	0.00147638719483132	0.00157965862352848	0.00179052583980487	0.0020901280554611	0.00235383026130972	0.00246774200963754	0.00251285005632285	0.00265303301685454	0.00275798508845775	0.00251439254172087	0.00214719226352998	0.00205579401269225	0.0016091810170079	0.00120181762919343	9.7451332071301e-4	9.5545386058371e-4	5.98959423421483e-4	3.74568419314283e-4	4.83320080842927e-4	6.03913650438341e-4	4.80922625241635e-4	5.36545959797826e-4	5.31371092068701e-4	4.52161054538841e-4	4.86519403857743e-4	5.06757288134737e-4	4.56497921756527e-4	4.25257298835434e-4	4.44875073342191e-4	4.62622742970114e-4	4.42707980815913e-4	4.09340511605319e-4	4.01435431725611e-4	4.1985217461637e-4
flux1:	0.687616127833522	0.00184186173098396	0.00191383679673909	0.00195104351028693	0.00196330380337957	0.00196654038041083	0.00195614470490339	0.00190392389906069	0.00178981416008928	0.00163501042591936	0.00149055549502368	0.00139329993680889	0.00134423842011442	0.00132489783979824	0.00132358851037866	0.00135143045391701	0.00144457201414234	0.0016414239764931	0.00192213296022409	0.00217114844758201	0.00228432778576749	0.00233771670155523	0.00248225126385058	0.00259208104400546	0.00237160923389481	0.00203398621369683	0.00195410533209346	0.00153299563938664	0.00114861569199183	9.28792273357668e-4	9.05660911711701e-4	5.62727455682325e-4	3.47238834875519e-4	4.45961740144527e-4	5.54686720666153e-4	4.35954804493722e-4	4.85320673912283e-4	4.77805511265258e-4	4.01574262076639e-4	4.31832913115583e-4	4.49436551335918e-4	4.01746870670656e-4	3.71464131267155e-4	3.88168589019114e-4	4.03589243784337e-4	3.84586543627055e-4	3.53201410938246e-4	3.45186505489337e-4	3.61353060917787e-4
flux1:	0.687878576737275	0.00170200407959597	0.00177038065950554	0.00180926576655822	0.00182791043658708	0.00183938331834939	0.00183677901007243	0.00179208739657503	0.00168677332815685	0.00154209899653971	0.00140661374956621	0.00131350514836039	0.00126133740280503	0.00123253074417056	0.00121943598959029	0.00123680730451172	0.00131995011609518	0.00150274320852629	0.00176468959414799	0.00199900103856323	0.00211076495584994	0.00217127497585842	0.00231921879969455	0.0024331793720275	0.00223462128649	0.00192549846847929	0.00185697715457655	0.00146049957744084	0.00109827460644535	8.85899468209783e-4	8.59177484624774e-4	5.29062701529789e-4	3.21944733544653e-4	4.11491152443513e-4	5.08857750596967e-4	3.94228299323892e-4	4.37580876254074e-4	4.28123324107827e-4	3.54848733933516e-4	3.81234834808096e-4	3.96443083966641e-4	3.51342659030066e-4	3.22047455987814e-4	3.36046687242025e-4	3.49382824486507e-4	3.31417307516656e-4	3.02035529926631e-4	2.93935334969346e-4	3.07958497400125e-4
flux1:	0.688141025641029	0.00156943541338317	0.00163362309731994	0.00167334984941561	0.00169735580245462	0.00171615966914774	0.001720878399937	0.00168377268509198	0.00158766047112677	0.00145361318434613	0.00132757387040658	0.00123921486385199	0.00118492011659663	0.00114799095991681	0.00112440295770152	0.00113205992078012	0.00120536947101672	0.00137411659780255	0.00161748244306964	0.001837116197013	0.00194684235817046	0.00201339981479984	0.00216387508969099	0.002281243887849	0.00210344262399393	0.00182177820619403	0.00176441255850825	0.00139174242302958	0.00105084973910627	8.45944095933235e-4	8.16128190904286e-4	4.98056907374618e-4	2.98754236827835e-4	3.79995600821933e-4	4.6648164085679e-4	3.55782877996173e-4	3.93333177087008e-4	3.82319347064917e-4	3.11942720507817e-4	3.34664667913336e-4	3.47710693024675e-4	3.05205420989895e-4	2.76918348138346e-4	2.88414475106865e-4	2.99894910612995e-4	2.83078450899425e-4	2.55722331639572e-4	2.4757259010695e-4	2.59562687176927e-4
flux1:	0.688403474544782	0.00144429971175292	0.00150380335148984	0.00154360961922756	0.00157200393415567	0.00159723779921086	0.00160875471827041	0.00157918547074708	0.00149255332474414	0.00136950363029554	0.00125327132703877	0.0011701653260004	0.00111464001626125	0.00107086620779151	0.00103803602120133	0.00103673379467806	0.00110041936803007	0.00125519861077531	0.00148021954347315	0.00168524057321399	0.00179235911075107	0.00186396174241413	0.00201612999287272	0.00213618783158704	0.00197802688595752	0.00172279053363227	0.00167630950331048	0.00132667615505136	0.00100630026029322	8.08954097093473e-4	7.76567906783533e-4	4.69769658521568e-4	2.77725856009681e-4	3.51545220545129e-4	4.27606316634246e-4	3.20670556791104e-4	3.52600074807087e-4	3.40408318604304e-4	2.72838345930788e-4	2.92080820685127e-4	3.03192848385599e-4	2.63274908225122e-4	2.36000269505291e-4	2.45183286467189e-4	2.55020929817728e-4	2.39447426424079e-4	2.14131959014358e-4	2.05973350866982e-4	2.16042505352893e-4
flux1:	0.688665923448535	0.00132673065245303	0.00138115093775359	0.00142035012494996	0.00145220687973756	0.00148296684056504	0.00150069352255056	0.00147850048123307	0.00140149402429791	0.00128967976869466	0.00118349749886822	0.00110605179547757	0.00105011675876295	0.00100071781594806	9.59862280512361e-4	9.50363178448983e-4	0.00100468766422601	0.00114564988788268	0.0013526168130862	0.00154312590762395	0.00164711276364629	0.00172281239833937	0.00187584834879008	0.0019978622955166	0.00185825437296622	0.0016284006029359	0.00159244867849827	0.0012651367930938	9.64473752843292e-4	7.74850002569952e-4	7.40447374741025e-4	4.44199190269542e-4	2.58883579339857e-4	3.26159136831118e-4	3.92243727596174e-4	2.88927189506486e-4	3.15399047970831e-4	3.02401135007171e-4	2.37526387634414e-4	2.53450501751849e-4	2.62852157977564e-4	2.2550415737498e-4	1.99228959971389e-4	2.06273301781647e-4	2.14664516538222e-4	2.00408529429096e-4	1.77135825035051e-4	1.69008464554548e-4	1.77269320795865e-4
flux1:	0.688928372352288	0.00121683325207438	0.00126586765548337	0.0013038488694522	0.00133828607618037	0.00137366105803964	0.00139694303409792	0.00138185321876022	0.00131448088054106	0.00121400112854057	0.00111799169233106	0.00104652111938178	9.90927280731772e-4	9.37069066659078e-4	8.89375997838891e-4	8.72457385290544e-4	9.17746269627726e-4	0.00104512138586675	0.00123438303476196	0.0014105176406146	0.00151088998692097	0.001589774602858	0.00174284331220828	0.00186605548182035	0.00174392963352151	0.00153837132155242	0.00151249668549014	0.00120684067241039	9.25104778607293e-4	7.43432641083488e-4	7.07592459282099e-4	4.21261178566881e-4	2.42196660735343e-4	3.0377997114431e-4	3.60347053092e-4	2.6054666979916e-4	2.81722649561002e-4	2.68281674272947e-4	2.05988148963158e-4	2.187370301207e-4	2.26647069715547e-4	1.91848369593996e-4	1.66547174581593e-4	1.71611885520481e-4	1.78737233248668e-4	1.65855230496097e-4	1.4461241826125e-4	1.36552343257846e-4	1.43117697575971e-4
flux1:	0.689190821256042	0.00111466322655886	0.00115810698124409	0.00119433488454515	0.00123051294452524	0.00126958501254139	0.00129770487567305	0.00128933432595953	0.00123146421062766	0.0011422743314832	0.001056439408241	9.91169761459752e-4	9.3660136746491e-4	8.79397688983008e-4	8.26029095481179e-4	8.0248986551822e-4	8.39138193018768e-4	9.53240028899231e-4	0.00112520739824121	0.0012871467204661	0.00138346091155514	0.00146463876120757	0.00161688005820678	0.00174050367213655	0.00163479136801776	0.00145237664090996	0.00143602587320307	0.00115139785080113	8.87829087132523e-4	7.14388139839285e-4	6.77702174053425e-4	4.00780422976452e-4	2.27568585905485e-4	2.84262032332447e-4	3.31798671413176e-4	2.35462964284971e-4	2.51523341036004e-4	2.37988610861281e-4	1.78177825784744e-4	1.87886550457201e-4	1.94517835259217e-4	1.62250565737474e-4	1.37894332117678e-4	1.41126695566342e-4	1.47152543330103e-4	1.35685411326962e-4	1.16445467679872e-4	1.0848362616198e-4	1.1346708997351e-4
flux1:	0.689453270159795	0.00102020682637001	0.00105795349232884	0.00109196834376788	0.00112909124123343	0.00117094140951613	0.00120312784582497	0.00120098765324887	0.00115234745347756	0.00107425699462598	9.98477913307626e-4	9.39548479391649e-4	8.86623352584214e-4	8.27134424202819e-4	7.69227264540399e-4	7.39891643690968e-4	7.68367865169003e-4	8.69597637681853e-4	0.00102475071584927	0.00117272479167835	0.00126457713105883	0.00134716572104313	0.00149768896853357	0.00162091209559074	0.0015305335730683	0.00137002905704354	0.00136254869000996	0.00109834156003714	8.52211945686583e-4	6.87309901913024e-4	6.50366318316129e-4	3.82497214889162e-4	2.14837315451857e-4	2.6737499030089e-4	3.06410602865097e-4	2.13542925529881e-4	2.24705315500279e-4	2.11405031893641e-4	1.5400833355705e-4	1.60816068815118e-4	1.66373753879565e-4	1.36626263128665e-4	1.13192431063923e-4	1.14734020037877e-4	1.19814338927509e-4	1.09789657592291e-4	9.25139208238613e-5	8.4677409784034e-5	8.81949065740428e-5
flux1:	0.689715719063548	9.33363987928116e-4	9.65405112610844e-4	9.96823435392066e-4	0.00103414341165874	0.00107786305090653	0.00111330547146514	0.00111681250254583	0.00107699389903936	0.00100966859656905	9.43709051425882e-4	8.91173925203712e-4	8.40440775592484e-4	7.79668741137397e-4	7.18332686312337e-4	6.84050171039093e-4	7.04896063876265e-4	7.93744340033442e-4	9.32640624462677e-4	0.00106694213563441	0.00115397246592488	0.00123709466881477	0.00138498527468329	0.00150698172665309	0.00143083444058219	0.00129091702587528	0.0012915615278613	0.00104716938808583	8.1778633124843e-4	6.61733786905704e-4	6.2509936672117e-4	3.66086876379807e-4	2.0378623507629e-4	2.52821207321426e-4	2.83936169109197e-4	1.94590127086015e-4	2.011237494693e-4	1.88356646319532e-4	1.33342566282038e-4	1.37404314728489e-4	1.42083337905667e-4	1.14849631688548e-4	9.2330574686325e-5	9.23241079236409e-5	9.66018299360255e-5	8.80347105467635e-5	7.26755839567959e-5	6.49903056203104e-5	6.71619422544358e-5
flux1:	0.689978167967302	8.53937297831132e-4	8.80360681797096e-4	9.0887676927238e-4	9.45702539319264e-4	9.90409613858701e-4	0.00102827743436419	0.0010367697738158	0.00100523833244043	9.48207141519395e-4	8.91718059443471e-4	8.45546403775104e-4	7.97479783663572e-4	7.36361706471265e-4	6.72673452293149e-4	6.34314004933517e-4	6.48140226074803e-4	7.25187022164835e-4	8.4847044442048e-4	9.69467295682163e-4	0.0010513650839552	0.0011341536154737	0.00127849082395133	0.00139843686559273	0.00133538796469321	0.00121464609598478	0.00122259129898022	9.97389699571514e-4	7.84095014665863e-4	6.37180305803075e-4	6.01384107214902e-4	3.51188252798477e-4	1.94162945404482e-4	2.40262059716575e-4	2.64089256907195e-4	1.78357521795928e-4	1.80590273950676e-4	1.68617474351897e-4	1.15990810228781e-4	1.17486333547141e-4	1.21468440960427e-4	9.67433266990103e-5	7.5150920064601e-5	7.37461732435654e-5	7.73536786889036e-5	7.02455857009083e-5	5.67481445539866e-5	4.92417492104113e-5	5.01934688417569e-5
flux1:	0.690240616871055	7.81628549269946e-4	8.02614677863834e-4	8.28002803135257e-4	8.63710623655109e-4	9.08569222453598e-4	9.48034334256711e-4	9.60791032466699e-4	9.36901969038427e-4	8.8956941949879e-4	8.4209616162625e-4	8.0217204969945e-4	7.5716599391151e-4	6.9656492452807e-4	6.31558871414331e-4	5.90003064049139e-4	5.97480322062606e-4	6.63392766120324e-4	7.7180099202965e-4	8.79947303312468e-4	9.56459531394937e-4	0.00103806966880966	0.00117795338001894	0.00129504834097835	0.00124393277700511	0.00114087702969825	0.00115523768600471	9.48566062403752e-4	7.5073017047252e-4	6.13196718938745e-4	5.7871705018443e-4	3.37435424186043e-4	1.85701612064587e-4	2.29347131586862e-4	2.46566342976062e-4	1.64565114462671e-4	1.62882354210536e-4	1.51920563477593e-4	1.01713856249333e-4	1.00852079988912e-4	1.04302727350698e-4	8.20735577839167e-5	6.14387434608148e-5	5.87960671549426e-5	6.18546781035944e-5	5.61904138628976e-5	4.44922014789474e-5	3.719622606516e-5	3.70606692887253e-5
flux1:	0.690503065774808	7.16043698817483e-4	7.31859990240104e-4	7.53976802322034e-4	7.8802302562947e-4	8.3226411592061e-4	8.72524766136258e-4	8.88789005096799e-4	8.71808436854979e-4	8.33472022879683e-4	7.94464095948072e-4	7.60586956307263e-4	7.1894863436351e-4	6.59643546719574e-4	5.94299112135773e-4	5.50423604252957e-4	5.52269860301317e-4	6.07796714059749e-4	7.02164553958425e-4	7.98007767893666e-4	8.6894761239759e-4	9.48576633524389e-4	0.00108315964292962	0.00119664824365555	0.00115627344098066	0.00106935503192823	0.00108920509430798	9.00353191630068e-4	7.17365032202555e-4	5.89392566019825e-4	5.56648020325349e-4	3.24486810856809e-4	1.78144321186732e-4	2.19740313892357e-4	2.31066510833052e-4	1.52918358876315e-4	1.47753915980529e-4	1.37970751650911e-4	9.02305020425423e-5	8.72487559088137e-5	9.03142780077217e-5	7.0551098405439e-5	5.09186481464542e-5	4.72092737296569e-5	4.98279445926482e-5	4.55716521581251e-5	3.56006862514047e-5	2.85511273325865e-5	2.74672869889604e-5
flux1:	0.690765514678561	6.56705959502995e-4	6.67698603826031e-4	6.86484865055039e-4	7.18418155311497e-4	7.61359264910416e-4	8.01663442839243e-4	8.20667805059276e-4	8.09798376614216e-4	7.79670160745902e-4	7.48493581752106e-4	7.20380442242516e-4	6.82325218158761e-4	6.25000763097985e-4	5.60227137413519e-4	5.14886576600163e-4	5.11851053012153e-4	5.57813443194141e-4	6.39070368238213e-4	7.23252646440184e-4	7.88507707111734e-4	8.65418373273496e-4	9.93939720902474e-4	0.00110313394374447	0.001072291056344	9.9992614862554e-4	0.00102432046974688	8.52519863364792e-4	6.83773971911007e-4	5.65464063274715e-4	5.3480832084463e-4	3.12047066895507e-4	1.71257696154403e-4	2.11138392352902e-4	2.17305910761963e-4	1.43123620574828e-4	1.34944940309304e-4	1.26456801477776e-4	8.12277458419604e-5	7.63862925772285e-5	7.9191718007698e-5	6.18380489048462e-5	4.32578950455236e-5	3.8660987503671e-5	4.09346292119253e-5	3.80260844555917e-5	2.96977762215395e-5	2.29338391277183e-5	2.104534702459e-5
flux1:	0.691027963582315	6.03075754068941e-4	6.0965907413635e-4	6.25139709894281e-4	6.54610952627542e-4	6.95672603481348e-4	7.35339116258522e-4	7.5633132171581e-4	7.50740505700247e-4	7.27971720187556e-4	7.03924082361926e-4	6.81214725606809e-4	6.46863869719279e-4	5.92101007135473e-4	5.28720695307205e-4	4.8272770361678e-4	4.75572753271616e-4	5.12850728917636e-4	5.82011206077111e-4	6.55264078113502e-4	7.14802837511332e-4	7.88347550579181e-4	9.10162704277375e-4	0.00101446130495036	9.91942145760411e-4	9.32539436772089e-4	9.60535795853677e-4	8.04956874956587e-4	6.49839721519562e-4	5.41205418255701e-4	5.12924810408538e-4	2.99879260125314e-4	1.64842617255873e-4	2.03280125348226e-4	2.05025050406657e-4	1.3489849490552e-4	1.2418866633019e-4	1.17061159206561e-4	7.43720431648212e-5	6.79452348992337e-5	7.05930424832701e-5	5.55594013212161e-5	3.80766429495006e-5	3.27737865184268e-5	3.47817777146446e-5	3.31342976897048e-5	2.63484254553025e-5	1.99097196831661e-5	1.73618867328261e-5
flux1:	0.691290412486068	5.545754439082e-4	5.57218894128937e-4	5.69500347300685e-4	5.96268483203395e-4	6.34985621148233e-4	6.73421310066001e-4	6.95688636509294e-4	6.94537660142084e-4	6.78244857477611e-4	6.60572964593474e-4	6.42838767412286e-4	6.12220725101727e-4	5.60489332488504e-4	4.99222219755533e-4	4.53327461440291e-4	4.42809508013056e-4	4.72324495530795e-4	5.30470886865623e-4	5.93603070072458e-4	6.47478372779724e-4	7.17120527690108e-4	8.31724829952264e-4	9.30629014282842e-4	9.15246940582059e-4	8.67236068927057e-4	8.9791666668073e-4	7.57670820561504e-4	6.15548728781967e-4	5.16507776906876e-4	4.90820373387253e-4	2.87807235600056e-4	1.58736776326267e-4	1.95946403246479e-4	1.93989388615172e-4	1.27976562854312e-4	1.15216170155546e-4	1.09466807273227e-4	6.93204078559128e-5	6.15862999021917e-5	6.41562834623572e-5	5.13179284327486e-5	3.49637868390841e-5	2.91320975402486e-5	3.09375033662864e-5	3.04384929827667e-5	2.50774608737601e-5	1.90003254483934e-5	1.59363046100117e-5
flux1:	0.691552861389821	5.10616248679412e-4	5.09829373671604e-4	5.19093499354055e-4	5.43026023410975e-4	5.79053335350912e-4	6.15765293703357e-4	6.38655951946345e-4	6.4112723906045e-4	6.30418482838482e-4	6.18338156756398e-4	6.05094848341328e-4	5.78150504060027e-4	5.29804989852562e-4	4.7125482780785e-4	4.26129184991123e-4	4.12979977231044e-4	4.35673771131156e-4	4.83932685830265e-4	5.37811936406399e-4	5.8616056235834e-4	6.51490093043107e-4	7.58533092017282e-4	8.51657390349052e-4	8.42269912707209e-4	8.04128595081249e-4	8.36620339733494e-4	7.1076665411115e-4	5.80977386470524e-4	4.91348631840235e-4	4.68403848111978e-4	2.75710148945399e-4	1.52811495193261e-4	1.88954173589257e-4	1.83985389839071e-4	1.22107794133801e-4	1.07759086709751e-4	1.03361801770784e-4	6.57306978487429e-5	5.69609790687607e-5	5.95112341023663e-5	4.87106805003461e-5	3.34962819734652e-5	2.73015312806998e-5	2.89513855706964e-5	2.94659707151575e-5	2.53953135105458e-5	1.97091580006293e-5	1.6265759778415e-5
flux1:	0.691815310293574	4.70624631083982e-4	4.66940518487901e-4	4.73434687036734e-4	4.94502279264021e-4	5.2761304602332e-4	5.62215195827666e-4	5.85155198342724e-4	5.90476438248054e-4	5.84476114742728e-4	5.77193470517786e-4	5.67917411483399e-4	5.44509270998406e-4	4.99788026452169e-4	4.44433100127144e-4	4.00653709956002e-4	3.85563051891224e-4	4.02374546072305e-4	4.4188856103197e-4	4.87419187100604e-4	5.30457029399136e-4	5.91198094680303e-4	6.90487801026432e-4	7.77565679347527e-4	7.73096409960246e-4	7.43374784064688e-4	7.76867783639063e-4	6.64423336225811e-4	5.46272800102807e-4	4.65775684778604e-4	4.45653974709296e-4	2.63512471448582e-4	1.46965340349483e-4	1.82147934084004e-4	1.74815086911375e-4	1.17056853992373e-4	1.01551838412715e-4	9.84428074091102e-5	6.32709369564504e-5	5.37226543748564e-5	5.6291553075544e-5	4.73454062434812e-5	3.32594603444759e-5	2.68504534736163e-5	2.83772128520912e-5	2.97547200013646e-5	2.68262765651036e-5	2.15507806640074e-5	1.78545158566752e-5
flux1:	0.692077759197328	4.34065636808745e-4	4.2802359557366e-4	4.32047219056148e-4	4.50312780330592e-4	4.80391659740197e-4	5.12605569921187e-4	5.35110077520978e-4	5.42573485029724e-4	5.40444518944383e-4	5.37177698008557e-4	5.31324677241728e-4	5.11249406553867e-4	4.70278610962538e-4	4.18467921372866e-4	3.76509307307392e-4	3.60110251170051e-4	3.71951564579379e-4	4.03848945852025e-4	4.41947096467779e-4	4.7995997931161e-4	5.35969959159628e-4	6.27467453690147e-4	7.08351649803078e-4	7.07809421484753e-4	6.85150671682056e-4	7.18914354585184e-4	6.18867159391963e-4	5.11631799349543e-4	4.39889241311818e-4	4.22602123440144e-4	2.51173085469305e-4	1.41117366927057e-4	1.75392554169676e-4	1.66292144061466e-4	1.12601817274998e-4	9.63347957062487e-5	9.44190971250278e-5	6.16278366848642e-5	5.15377443236637e-5	5.41466505280912e-5	4.68554579030384e-5	3.38659110610505e-5	2.73709596084462e-5	2.87949742766441e-5	3.08773890173265e-5	2.89349125577763e-5	2.40786722974545e-5	2.02425266574006e-5
flux1:	0.692340208101081	4.00461196390726e-4	3.92589546392709e-4	3.94477803041065e-4	4.10080915229723e-4	4.37111677427429e-4	4.66762003700813e-4	4.8844070042992e-4	4.97416628199183e-4	4.98379160914299e-4	4.98379281251497e-4	4.95404366416519e-4	4.78407741148986e-4	4.41209617835164e-4	3.93165261390035e-4	3.53396122024307e-4	3.36253368772992e-4	3.43987251309264e-4	3.69352589421087e-4	4.00921577297688e-4	4.34252286166686e-4	4.85512522912718e-4	5.69318459507155e-4	6.43976394198131e-4	6.46469896507333e-4	6.29626747488776e-4	6.63022994521539e-4	5.74346712901843e-4	4.77281193903354e-4	4.13826366952103e-4	3.99317595678531e-4	2.38676452891066e-4	1.35202337379722e-4	1.68570117768424e-4	1.58241516111185e-4	1.08535254153335e-4	9.18593457101403e-5	9.10180812869791e-5	6.05147310590243e-5	5.00963705238103e-5	5.27527812747118e-5	4.69121084032106e-5	3.49709432489073e-5	2.84967290290665e-5	2.98293600410456e-5	3.24604793668528e-5	3.13468585678393e-5	2.69076842541731e-5	2.30289704658462e-5
flux1:	0.692602657004834	3.69402120528683e-4	3.60202063515317e-4	3.60308060068539e-4	3.73446448977947e-4	3.97496116782079e-4	4.24501464919269e-4	4.45058114582661e-4	4.55002816616126e-4	4.58348712871123e-4	4.60918695812327e-4	4.6029544283683e-4	4.46088524300421e-4	4.12593678596455e-4	3.68419335243795e-4	3.31104856651736e-4	3.13706829133523e-4	3.18127191817753e-4	3.37975675518204e-4	3.63883408282481e-4	3.92915969702688e-4	4.39515770227486e-4	5.15851029441339e-4	5.84355910284878e-4	5.89102887181776e-4	5.7694989166204e-4	6.09442538411271e-4	5.31112174430877e-4	4.43461119143039e-4	3.87748601792094e-4	3.75897554627236e-4	2.26027530771583e-4	1.29169198776238e-4	1.61581769975428e-4	1.50503379691782e-4	1.04668549616105e-4	8.78950536652949e-5	8.79926392652885e-5	5.96789508269293e-5	4.91219599019513e-5	5.18227516194925e-5	4.72336162798259e-5	3.62833496739601e-5	2.99159385298931e-5	3.11628332918207e-5	3.41967085082774e-5	3.37615891380758e-5	2.97282578230827e-5	2.58876842793567e-5
flux1:	0.692865105908588	3.40553338608622e-4	3.30484871187642e-4	3.2916176505746e-4	3.4007163426694e-4	3.6127267838721e-4	3.85633001115427e-4	4.04859893840757e-4	4.15317819191788e-4	4.20420677692208e-4	4.24930683569302e-4	4.26168049972016e-4	4.14443334026803e-4	3.8450635516476e-4	3.44201044645604e-4	3.09509992404714e-4	2.92264755795906e-4	2.94081851041834e-4	3.09339305928919e-4	3.30399458574677e-4	3.55542028820986e-4	3.97658174199169e-4	4.66841178257015e-4	5.29359597261769e-4	5.35690393649708e-4	5.27232099884831e-4	5.58392220040166e-4	4.89400089074927e-4	4.10412064660253e-4	3.61833466337966e-4	3.52461688233844e-4	2.13250547528806e-4	1.22982808813936e-4	1.54353717169503e-4	1.42940494489749e-4	1.00839009269175e-4	8.4238219284286e-5	8.51296099186094e-5	5.89083446616171e-5	4.83791246538159e-5	5.11136238401591e-5	4.75907543990299e-5	3.75709821744525e-5	3.13783398722785e-5	3.25423772594212e-5	3.58498372392834e-5	3.59563469554689e-5	3.23112943049482e-5	2.85731853117894e-5
flux1:	0.693127554812341	3.13652724690442e-4	3.03123439309461e-4	3.00708088415982e-4	3.09645183292068e-4	3.28177389096176e-4	3.49959200627142e-4	3.67727628218959e-4	3.78329070299175e-4	3.84649704542262e-4	3.90548162275501e-4	3.93203765328901e-4	3.83650140849541e-4	3.57067287054845e-4	3.20542945680805e-4	2.88558359358372e-4	2.71793286284899e-4	2.71624521530553e-4	2.83114465278251e-4	3.00072427857346e-4	3.21740280931666e-4	3.59614583978558e-4	4.22037628725859e-4	4.78814570903802e-4	4.86170475061444e-4	4.80545580978495e-4	5.10052130258541e-4	4.49423406984842e-4	3.78365151432202e-4	3.36268717935992e-4	3.29150072419874e-4	2.00390381483877e-4	1.16627744647518e-4	1.46845080526036e-4	1.3544695566727e-4	9.69181720418698e-5	8.07204202374018e-5	8.22580425990916e-5	5.80363453156054e-5	4.76791534205907e-5	5.04318294916874e-5	4.7808832756631e-5	3.86613838923172e-5	3.26965511099192e-5	3.37800756757687e-5	3.72525604749109e-5	3.77820578599706e-5	3.45043330888357e-5	3.09177729253509e-5
flux1:	0.693390003716094	2.88504523204907e-4	2.77861926118093e-4	2.74661437364102e-4	2.81884418887481e-4	2.97957817574604e-4	3.17278542614644e-4	3.33526694177561e-4	3.43981890279762e-4	3.51069505919968e-4	3.57889127908622e-4	3.61577980174038e-4	3.5389355578381e-4	3.30421125570273e-4	2.97522191874415e-4	2.68254295297328e-4	2.52219128241799e-4	2.50585823732841e-4	2.59023812225214e-4	2.72547805472093e-4	2.91147835257981e-4	3.25065149178257e-4	3.81171656526605e-4	4.32513899119434e-4	4.40441209858583e-4	4.36922769380925e-4	4.64558465234891e-4	4.11365591633665e-4	3.47534635766974e-4	3.11247631647396e-4	3.06121786399968e-4	1.87514450099291e-4	1.10112311803155e-4	1.39054603794734e-4	1.27955726768437e-4	9.28191064040272e-5	7.72153015656848e-5	7.92554425425101e-5	5.6944811545138e-5	4.68825521122913e-5	4.96352233668626e-5	4.77664829096575e-5	3.943828315784e-5	3.37424020656564e-5	3.47485487664464e-5	3.82990536258978e-5	3.91532771342692e-5	3.62211060298733e-5	3.28216864455818e-5
flux1:	0.693652452619847	2.64968853328533e-4	2.54496529738793e-4	2.50778677012518e-4	2.56535907767191e-4	2.70375812567603e-4	2.87388488144006e-4	3.02108211090917e-4	3.12199071719346e-4	3.19688589435539e-4	3.27047265116846e-4	3.3144571275104e-4	3.25347878510173e-4	3.04719838082832e-4	2.75242962315063e-4	2.48642918675229e-4	2.33515684711304e-4	2.30845400164487e-4	2.36840035008701e-4	2.4751720495112e-4	2.63435094005257e-4	2.93703691535428e-4	3.43967683831184e-4	3.90226582731255e-4	3.98367587522846e-4	3.96359314569855e-4	4.22002019937295e-4	3.75377225326734e-4	3.18111538113506e-4	2.86963587807685e-4	2.83551802161917e-4	1.74712898306584e-4	1.03470754055348e-4	1.31023410295597e-4	1.20442515779879e-4	8.85004707043306e-5	7.36420062128289e-5	7.60503730831286e-5	5.55639377772107e-5	4.58983097105667e-5	4.8631842444641e-5	4.73916411189967e-5	3.98350790822309e-5	3.44396900575835e-5	3.53728075853188e-5	3.89342980808449e-5	4.00348587786587e-5	3.74273406218598e-5	3.42391755884336e-5
flux1:	0.693914901523601	2.42948997473619e-4	2.32866608845743e-4	2.28854564291664e-4	2.3337483490703e-4	2.45209613939033e-4	2.60088955627828e-4	2.73312693894242e-4	2.82883267152017e-4	2.90489420436394e-4	2.98086401889037e-4	3.02931578859071e-4	2.98164012324855e-4	2.80107604978053e-4	2.53819805927773e-4	2.29793148193228e-4	2.15688241267538e-4	2.12321710296652e-4	2.16380991448507e-4	2.24717846362309e-4	2.38308654116337e-4	2.65244203818596e-4	3.10152693316633e-4	3.51707323620006e-4	3.59789410273357e-4	3.58818190357495e-4	3.82428499999622e-4	3.41573704831083e-4	2.90257645470748e-4	2.63602860321297e-4	2.61624445383612e-4	1.62095440643955e-4	9.676214032992e-5	1.22831990703776e-4	1.12924394604285e-4	8.39657485884705e-5	6.9964212504756e-5	7.26203714822152e-5	5.38688270816055e-5	4.46799124187329e-5	4.73754618169846e-5	4.66552870504454e-5	3.98265358716464e-5	3.47548969183361e-5	3.56202586367387e-5	3.91423438501822e-5	4.04280453751105e-5	3.81257883405996e-5	3.51635107425252e-5
flux1:	0.694177350427354	2.22378164309356e-4	2.12844916647803e-4	2.08716180609768e-4	2.12203340514561e-4	2.22255159392163e-4	2.35185722040672e-4	2.46974664356179e-4	2.55921253870824e-4	2.63430223958552e-4	2.71038472791065e-4	2.76124069542564e-4	2.72460723881757e-4	2.5670910535649e-4	2.33363128277706e-4	2.11782015321885e-4	1.98759685570856e-4	1.94960999950245e-4	1.97502323511388e-4	2.0392860048686e-4	2.15511056722316e-4	2.39424677870308e-4	2.79463161475722e-4	3.16704697640906e-4	3.24528681765992e-4	3.24233575286868e-4	3.45839692340373e-4	3.10033179009722e-4	2.64099733680254e-4	2.41335470991658e-4	2.405230171226e-4	1.49784258784038e-4	9.0065308229732e-5	1.14591081795695e-4	1.05452816910981e-4	7.92571414899364e-5	6.61846007250764e-5	6.89850403803421e-5	5.18728091163655e-5	4.32185317629989e-5	4.58584125833886e-5	4.55635805023257e-5	3.94197946742251e-5	3.46873184365448e-5	3.54904255838754e-5	3.8935284833196e-5	4.03581399264564e-5	3.83429357600002e-5	3.56134845671833e-5
flux1:	0.694439799331107	2.03207192831913e-4	1.94328115143658e-4	1.90217036386404e-4	1.92848029110855e-4	2.01326460655642e-4	2.12493306868441e-4	2.22927413988541e-4	2.31189025815027e-4	2.38448454341855e-4	2.45904340499512e-4	2.51073798724126e-4	2.48320184485633e-4	2.34621553636379e-4	2.13967739317246e-4	1.94681549051723e-4	1.82758028932165e-4	1.78726554969657e-4	1.80088593934555e-4	1.84963539124365e-4	1.94817871205736e-4	2.16008092504014e-4	2.51649005681031e-4	2.84967088420862e-4	2.9239559081635e-4	2.92513876937953e-4	3.12195138246495e-4	2.80794594721051e-4	2.39724470869184e-4	2.20304986718945e-4	2.20416572523784e-4	1.37903566686669e-4	8.34703116856674e-5	1.06427657491411e-4	9.81020221030044e-5	7.4444820679354e-5	6.23354954756206e-5	6.51951603705958e-5	4.96181377153175e-5	4.15341894353868e-5	4.41024737797406e-5	4.41490961122988e-5	3.86455793045521e-5	3.4259743337495e-5	3.50055556812505e-5	3.8344081273827e-5	3.98650483283591e-5	3.81189234884439e-5	3.56230374069646e-5
flux1:	0.69470224823486	1.85394289257188e-4	1.77228449870674e-4	1.73231375358565e-4	1.75156876333592e-4	1.82255033393125e-4	1.91837011137839e-4	2.01007209539553e-4	2.08556757080036e-4	2.15464994271521e-4	2.22656679391651e-4	2.2779503352907e-4	2.25787299191357e-4	2.1391045417724e-4	1.95705001808872e-4	1.78549103484509e-4	1.67706653891933e-4	1.63589241194978e-4	1.64044161804274e-4	1.67664250384368e-4	1.76032994238422e-4	1.94780974796936e-4	2.26474797726496e-4	2.56246440551382e-4	2.63192867276123e-4	2.63543976248464e-4	2.81414480210224e-4	2.53856342321547e-4	2.1717488692233e-4	2.00618884287977e-4	2.01445971986726e-4	1.26567492358404e-4	7.70677627391516e-5	9.84684906151066e-5	9.09548847825141e-5	6.96132957148895e-5	5.84671957901398e-5	6.13194845182251e-5	4.71651842970728e-5	3.96659724760474e-5	4.21488971523554e-5	4.24618801006826e-5	3.75501926815389e-5	3.35103995601429e-5	3.42027766265493e-5	3.74116549808365e-5	3.899702439673e-5	3.75011268348453e-5	3.52345541202943e-5
flux1:	0.694964697138614	1.68897435035598e-4	1.61467127518192e-4	1.57649054828797e-4	1.58995791052113e-4	1.64888501281786e-4	1.73053960927936e-4	1.81056453161294e-4	1.87892939427823e-4	1.9438833770289e-4	2.01244126652698e-4	2.06269626259953e-4	2.04872045033977e-4	1.94608716790647e-4	1.78618711741351e-4	1.63421509493249e-4	1.53617777393178e-4	1.49520093698232e-4	1.49284962717207e-4	1.51892226588789e-4	1.58983221818586e-4	1.75550360606868e-4	2.03719049875709e-4	2.30300399048131e-4	2.3671882503649e-4	2.37187263536032e-4	2.53380949670886e-4	2.29176340601923e-4	1.96449392199527e-4	1.82341381523514e-4	1.83711852644346e-4	1.15868517467021e-4	7.0938034648065e-5	9.08243556279041e-5	8.40888252328651e-5	6.48472860770537e-5	5.46359312476638e-5	5.74313261608594e-5	4.45815300348555e-5	3.76624745114548e-5	4.00487120608212e-5	4.05610310565496e-5	3.61886392237533e-5	3.24864687733307e-5	3.31279923326148e-5	3.61880784307814e-5	3.78071423953752e-5	3.65409106787683e-5	3.4495405618536e-5
flux1:	0.695227146042367	1.53669646070861e-4	1.46969604978892e-4	1.43371236831338e-4	1.44245118190647e-4	1.49088617910918e-4	1.55993196050431e-4	1.62925589828206e-4	1.6906733536364e-4	1.75118286887982e-4	1.8159601367319e-4	1.86452421744676e-4	1.85553906926905e-4	1.76718540398431e-4	1.62724449890857e-4	1.493129345673e-4	1.40489163692402e-4	1.36485384937318e-4	1.35732103642155e-4	1.37522427070378e-4	1.43513099117418e-4	1.58140151352411e-4	1.83172632217882e-4	2.06893631378399e-4	2.12769705708562e-4	2.13288220007443e-4	2.279464605556e-4	2.06674385725968e-4	1.77504072263233e-4	1.65490365192616e-4	1.67266987406527e-4	1.05868724600577e-4	6.51423726355926e-5	8.35778020885251e-5	7.75643250584455e-5	6.02195488550132e-5	5.08933797956931e-5	5.35970372490846e-5	4.19323760808345e-5	3.55735451871415e-5	3.78543621302379e-5	3.85074254744378e-5	3.4619005693561e-5	3.12391389940975e-5	3.18313491265699e-5	3.47272959985423e-5	3.63515267818346e-5	3.52924577247749e-5	3.34566547465286e-5
flux1:	0.69548959494612	1.39656864931109e-4	1.33662713163327e-4	1.30307003171453e-4	1.30796371212665e-4	1.34729027579515e-4	1.40515005435827e-4	1.46473827130765e-4	1.51952723259153e-4	1.57548974709818e-4	1.63627153560787e-4	1.68277289218573e-4	1.67787502486186e-4	1.60215331236914e-4	1.48011813275593e-4	1.36215902746384e-4	1.28303713073074e-4	1.24444229053157e-4	1.23307782862352e-4	1.24438724741233e-4	1.29480806298457e-4	1.42387787780669e-4	1.64637321658115e-4	1.85799076233312e-4	1.91141966030348e-4	1.91676160629813e-4	2.04938502687929e-4	1.8623723507373e-4	1.60258448515597e-4	1.50039315828492e-4	1.52114671927074e-4	9.65955449933477e-5	5.97175401684988e-5	7.67766028845745e-5	7.14179415242085e-5	5.57826243894485e-5	4.72792688687843e-5	4.98680128647643e-5	3.92734278619258e-5	3.34441562287202e-5	3.5613459145754e-5	3.63580626859585e-5	3.28981026209188e-5	2.98199642885134e-5	3.03639141564751e-5	3.30846964418648e-5	3.46882465960546e-5	3.38123742343192e-5	3.21726147833046e-5
flux1:	0.695752043849873	1.26797976278647e-4	1.21473331346637e-4	1.18370907095324e-4	1.18549449472162e-4	1.21693098876402e-4	1.2648980919365e-4	1.31568941468725e-4	1.36425671353641e-4	1.41571247584711e-4	1.47242333730843e-4	1.51663084989044e-4	1.51508593294047e-4	1.45052872919038e-4	1.34448704972516e-4	1.24104618832271e-4	1.17031248788675e-4	1.13348430371347e-4	1.11933589448168e-4	1.12531464812617e-4	1.16755474608129e-4	1.28141889173786e-4	1.47925178427557e-4	1.66799597549783e-4	1.71634956446341e-4	1.7217037791342e-4	1.84168596061246e-4	1.67726324765369e-4	1.44604228028819e-4	1.35924136509989e-4	1.38213536123851e-4	8.80427373457641e-5	5.46748371650652e-5	7.04337019679701e-5	6.56606699218738e-5	5.15655558573079e-5	4.38178695109876e-5	4.62770717599458e-5	3.66469247291558e-5	3.13107934771459e-5	3.33650537996535e-5	3.4162300785107e-5	3.10783009798083e-5	2.82782331820976e-5	2.87751819176763e-5	3.13149693545478e-5	3.28759921152633e-5	3.21589746495369e-5	3.07001227367035e-5
flux1:	0.696014492753627	1.15026275011957e-4	1.10328210212214e-4	1.07481395537355e-4	1.07410522759942e-4	1.0987211186986e-4	1.13796909722594e-4	1.18086556275696e-4	1.22366721311383e-4	1.27074575739015e-4	1.32340312676418e-4	1.36519049565965e-4	1.36639851183996e-4	1.31168998693653e-4	1.21986755316413e-4	1.12939594122622e-4	1.06631661702976e-4	1.0314401521618e-4	1.01530819392969e-4	1.0169690664144e-4	1.05215939572251e-4	1.15261128792391e-4	1.3285901103842e-4	1.49690154575225e-4	1.54054113505332e-4	1.54586449137402e-4	1.65441617580217e-4	1.50987402947721e-4	1.30415951137681e-4	1.23053794873668e-4	1.25487839669373e-4	8.01762135094852e-5	5.00033710854925e-5	6.45330813031138e-5	6.02813333907718e-5	4.75755515512192e-5	4.05183606099198e-5	4.28391464163418e-5	3.40808894146698e-5	2.92003407501122e-5	3.11383933866317e-5	3.19600177653193e-5	2.92054710996459e-5	2.66590837091925e-5	2.71111194252965e-5	2.94699397846e-5	3.09720762690924e-5	3.03906163909935e-5	2.90968529508764e-5
flux1:	0.69627694165738	1.04271687342173e-4	1.0015451077089e-4	9.75599773618551e-5	9.72906632997368e-5	9.9163976009515e-5	1.02323386140228e-4	1.05909284875265e-4	1.09660380613586e-4	1.13948690722783e-4	1.18817230183069e-4	1.22749344254939e-4	1.23095946147604e-4	1.18491116771705e-4	1.10566973234712e-4	1.02672591955363e-4	9.70585597944015e-5	9.37737374450397e-5	9.2022146890916e-5	9.18379791362223e-5	9.47506149165222e-5	1.03614236916056e-4	1.19273756203495e-4	1.3428024994033e-4	1.38214450838185e-4	1.38743043182078e-4	1.48564988012232e-4	1.35860876654626e-4	1.17562045282662e-4	1.11322933534631e-4	1.13841210162544e-4	7.2943335124834e-5	4.56765786947218e-5	5.90397732706471e-5	5.52536634024246e-5	4.38035521581816e-5	3.73782807663565e-5	3.95553821523353e-5	3.15910950492238e-5	2.71310217301665e-5	2.89537473282929e-5	2.97814946541117e-5	2.73179170836705e-5	2.50021945502526e-5	2.54126109498028e-5	2.75963761056221e-5	2.90297879707467e-5	2.85630269508101e-5	2.74185767763962e-5
flux1:	0.696539390561133	9.44631274198571e-5	9.08806664580308e-5	8.8530974291808e-5	8.81051929302703e-5	8.94725278716287e-5	9.19633085018067e-5	9.4926049675432e-5	9.81952375724039e-5	1.02085103847459e-4	1.06569408587164e-4	1.10256610246748e-4	1.10787715888615e-4	1.06941089275577e-4	1.00124869758664e-4	9.32510785376922e-5	8.82626915392558e-5	8.51798351742263e-5	8.33338578187468e-5	8.28656144255658e-5	8.52579745386374e-5	9.30807322027687e-5	1.07018279136607e-4	1.20396186226138e-4	1.23943886236183e-4	1.24468311137496e-4	1.33356607961669e-4	1.22191451136786e-4	1.05914710531548e-4	1.00624269930905e-4	1.03171172651235e-4	6.6283666261801e-5	4.16603890232929e-5	5.39115269173072e-5	5.05450942431699e-5	4.02319648292559e-5	3.43887620273703e-5	3.64191732425935e-5	2.91848133324363e-5	2.51146856898889e-5	2.6824605180089e-5	2.76486187063676e-5	2.54461811107723e-5	2.33409780495945e-5	2.371430425733e-5	2.57340061894234e-5	2.70955214814818e-5	2.67260639502858e-5	2.57157928085641e-5
flux1:	0.696801839464887	8.55305319197782e-5	8.24372639252582e-5	8.03216725357928e-5	7.97736125114251e-5	8.07073357978324e-5	8.26173300533822e-5	8.50317542877982e-5	8.7864364634141e-5	9.13785687959288e-5	9.54955580801302e-5	9.89445718214245e-5	9.96253435789196e-5	9.64391432173881e-5	9.05945251062349e-5	8.46216325857078e-5	8.01946300309369e-5	7.73064278409533e-5	7.53978970662898e-5	7.46999463552881e-5	7.66470865489042e-5	8.3551837943846e-5	9.5956961006471e-5	1.07882601250412e-4	1.11085851779488e-4	1.11604933557616e-4	1.19650590879304e-4	1.09835744030257e-4	9.53573151022985e-5	9.0858757169122e-5	9.33818205236291e-5	6.01390108955033e-5	3.79212104750514e-5	4.91095266508973e-5	4.61251483259898e-5	3.68425680452625e-5	3.15400491959305e-5	3.3422461545132e-5	2.68651998610523e-5	2.31596080107977e-5	2.47604341783529e-5	2.55768788588667e-5	2.36135606199455e-5	2.17022637833099e-5	2.20439439239356e-5	2.39140890447802e-5	2.52063120761087e-5	2.49206445058635e-5	2.40304715701267e-5
flux1:	0.69706428836864	7.74063110528556e-5	7.47577488020293e-5	7.28626946134618e-5	7.22199114966775e-5	7.27838484532744e-5	7.41926069153145e-5	7.6127336267035e-5	7.85660138507775e-5	8.1728455995833e-5	8.54984153303073e-5	8.87197985489283e-5	8.95205974966556e-5	8.69066756729934e-5	8.19113424483878e-5	7.6732077473438e-5	7.28064674829444e-5	7.01011449086744e-5	6.81531722694231e-5	6.72708394086741e-5	6.88377408170541e-5	7.49310572479974e-5	8.59704981929438e-5	9.66028643832621e-5	9.95007157609033e-5	1.0001312349247e-4	1.07300221006449e-4	9.86669539129481e-5	8.57885031811695e-5	8.19420570183895e-5	8.43925573254927e-5	5.44608969215265e-5	3.44321370865715e-5	4.46060392635961e-5	4.19716279917812e-5	3.36227986952163e-5	2.88259629205181e-5	3.05608032623132e-5	2.46352195860646e-5	2.12730354783153e-5	2.27692341475777e-5	2.35775937656847e-5	2.183714247028e-5	2.01064728593715e-5	2.0422282798515e-5	2.21588530573378e-5	2.33883860011282e-5	2.31766134102642e-5	2.23937115144496e-5
flux1:	0.697326737272393	7.00261466122863e-5	6.77788724006714e-5	6.60884313839214e-5	6.53730303664589e-5	6.56236825887324e-5	6.66029184428214e-5	6.81201025947627e-5	7.02044767525595e-5	7.3039937941299e-5	7.64858549189981e-5	7.94927914796056e-5	8.03882700288576e-5	7.82679833650319e-5	7.40134976741254e-5	6.95323917087297e-5	6.60525242278638e-5	6.3515821491764e-5	6.15458355958538e-5	6.05174878603562e-5	6.17599064702988e-5	6.71340343748158e-5	7.69555547064977e-5	8.64381551244554e-5	8.90657663171275e-5	8.95712825098072e-5	9.61780708704094e-5	8.85762520399728e-5	7.71228843885434e-5	7.3806729895868e-5	7.61418283951102e-5	4.92143803165532e-5	3.11763198840541e-5	4.03877721841064e-5	3.80735328252017e-5	3.05692173164095e-5	2.62463962733517e-5	2.78361966188773e-5	2.25002857057375e-5	1.94629100929798e-5	2.08593203577136e-5	2.16598774188149e-5	2.01291251236987e-5	1.85682470512365e-5	1.88635979451829e-5	2.04819533262286e-5	2.16571116759736e-5	2.15121084930221e-5	2.08249026444035e-5
flux1:	0.697589186176146	6.33292232929672e-5	6.14408856972446e-5	5.99374104597473e-5	5.916726913698e-5	5.91548552019634e-5	5.97688303786792e-5	6.09241735436339e-5	6.26909084538263e-5	6.52248621791959e-5	6.8371525755901e-5	7.11785725826011e-5	7.21469965165129e-5	7.04510805551825e-5	6.6842311953105e-5	6.29746775790981e-5	5.98892772857739e-5	5.75063297633013e-5	5.55285614998473e-5	5.43871185530162e-5	5.53524881320754e-5	6.00875627441183e-5	6.88232109191055e-5	7.72853359677048e-5	7.96737994081685e-5	8.01744705890171e-5	8.61737238560541e-5	7.94712029637434e-5	6.92888283144053e-5	6.64004645372796e-5	6.85859069534691e-5	4.43779427511942e-5	2.81471849616274e-5	3.64548174780218e-5	3.44304941738651e-5	2.76877405562151e-5	2.38075176416143e-5	2.52573178040505e-5	2.04691998978974e-5	1.77384960094803e-5	1.90400453859205e-5	1.98319916779331e-5	1.84981882883205e-5	1.70974336370116e-5	1.7376732174185e-5	1.88898779350456e-5	2.00184004456393e-5	1.99346083366459e-5	1.93326198701745e-5
flux1:	0.6978516350799	5.72580781744238e-5	5.56875469076859e-5	5.4352523298958e-5	5.354249303622e-5	5.33118178703249e-5	5.3617756762877e-5	5.44608433399687e-5	5.5943912372028e-5	5.82022144589409e-5	6.1075082078931e-5	6.36969447364255e-5	6.47196431579148e-5	6.33878552133724e-5	6.03419118192373e-5	5.70125925239209e-5	5.42748318104176e-5	5.2031793570173e-5	5.00590849682983e-5	4.88330729077187e-5	4.95615581901868e-5	5.3727845257246e-5	6.14964514393308e-5	6.90539924225335e-5	7.1230636634852e-5	7.17312636556307e-5	7.71899438995801e-5	7.12720558227097e-5	6.22243839903283e-5	5.96814411474598e-5	6.16938299476006e-5	3.9940123069311e-5	2.53459155312259e-5	3.28160650222372e-5	3.10493436316256e-5	2.49910294681434e-5	2.1519939141176e-5	2.28374690746552e-5	1.85534354659941e-5	1.61099410468224e-5	1.73214709213614e-5	1.8101926260832e-5	1.69506906135499e-5	1.57002645840813e-5	1.59664764473194e-5	1.73840179418282e-5	1.84712543186192e-5	1.84434299364856e-5	1.79170392395903e-5
flux1:	0.698114083983653	5.17582883535411e-5	5.04660352379474e-5	4.92810818007842e-5	4.84440655453047e-5	4.8035228389792e-5	4.80838247632016e-5	4.86587026723442e-5	4.98897383461664e-5	5.1898136528368e-5	5.45220977696075e-5	5.69725611683617e-5	5.80334361578522e-5	5.70138459525139e-5	5.44585863890368e-5	5.16006650030954e-5	4.91682849370859e-5	4.70535287262797e-5	4.50984135984382e-5	4.38126847126949e-5	4.43383794283291e-5	4.79983065431075e-5	5.49071552729275e-5	6.1663177104549e-5	6.36520986836742e-5	6.41598382560299e-5	6.91383313340227e-5	6.39070674221466e-5	5.5872583753705e-5	5.36123846144758e-5	5.54402708311416e-5	3.5894162734841e-5	2.27771818548959e-5	2.94826702652124e-5	2.79390244093709e-5	2.24940433487041e-5	1.93955649732477e-5	2.05910513105516e-5	1.6765192871375e-5	1.45870592572246e-5	1.5713253725913e-5	1.6477243839999e-5	1.54915324226237e-5	1.43805334073578e-5	1.46350389405285e-5	1.59629718938446e-5	1.70108940365728e-5	1.70331003055112e-5	1.65733086338095e-5
flux1:	0.698376532887406	4.67781946449947e-5	4.57268593291573e-5	4.46747182437661e-5	4.38225198374879e-5	4.32714754727366e-5	4.31075119321433e-5	4.34534411190156e-5	4.44620403319775e-5	4.6245540205145e-5	4.86437673867338e-5	5.09349069111612e-5	5.20199704046802e-5	5.1267903506002e-5	4.91402083563213e-5	4.66938403540972e-5	4.45292759516859e-5	4.25340550885621e-5	4.06091572656211e-5	3.92853898244677e-5	3.96375734898393e-5	4.28473566704783e-5	4.89931431463362e-5	5.50384257740023e-5	5.68610318773795e-5	5.73841875594914e-5	6.19354684444905e-5	5.73080634198287e-5	5.01773403514269e-5	4.81549410614584e-5	4.97983627634187e-5	3.22322323579688e-5	2.044438630786e-5	2.6461425172439e-5	2.51053008344888e-5	2.02090859570919e-5	1.7444067790435e-5	1.8529632495612e-5	1.51148990050736e-5	1.3177774791562e-5	1.42231673267965e-5	1.49643907978381e-5	1.41246042503895e-5	1.31405803464769e-5	1.33833366904271e-5	1.46246214108933e-5	1.56317905710755e-5	1.5696844473998e-5	1.52951037597001e-5
flux1:	0.698638981791159	4.22687962172576e-5	4.14238228466613e-5	4.04891731563863e-5	3.96330441901001e-5	3.89720365032372e-5	3.86350891322697e-5	3.87873334051691e-5	3.96012411854184e-5	4.11834285677138e-5	4.33765013225907e-5	4.55182572986681e-5	4.66151935056421e-5	4.60919406671393e-5	4.43359758512003e-5	4.22474632613552e-5	4.03179045954236e-5	3.84364510228647e-5	3.65543397120014e-5	3.52114130682516e-5	3.5415737528782e-5	3.82264969381721e-5	4.36957880909999e-5	4.91095116813884e-5	5.07849182579086e-5	5.13312350461487e-5	5.55003141517011e-5	5.1407225626936e-5	4.50808409667708e-5	4.32657192172977e-5	4.47342382783121e-5	2.89407086397846e-5	1.83456532287894e-5	2.3749688531853e-5	2.254660087287e-5	1.81416421396845e-5	1.56699237526015e-5	1.66586606542974e-5	1.36088782465873e-5	1.18866979198927e-5	1.28557194022953e-5	1.35677726491917e-5	1.28528368023157e-5	1.19819478740596e-5	1.2211899654695e-5	1.33675953660425e-5	1.43299871708988e-5	1.44294504320917e-5	1.40776030869941e-5
flux1:	0.698901430694913	3.81838684069034e-5	3.7514072376277e-5	3.66840301316078e-5	3.58348927710782e-5	3.5092782984553e-5	3.46179489238293e-5	3.46084888269293e-5	3.52536341458477e-5	3.66560777261797e-5	3.8661512120748e-5	4.06616445704758e-5	4.17594172640814e-5	4.14308895501962e-5	3.9996587861177e-5	3.82177415229055e-5	3.64950641143907e-5	3.47241939312402e-5	3.28968996308471e-5	3.15512119413341e-5	3.16306882282366e-5	3.40890541840592e-5	3.89585303469733e-5	4.38092043345855e-5	4.53544189902326e-5	4.59293189551054e-5	4.97532251503537e-5	4.61356826604884e-5	4.05228731021182e-5	3.88947787296766e-5	4.0204432498391e-5	2.59975488287844e-5	1.64714756798869e-5	2.13329751913806e-5	2.02519067543182e-5	1.6287971513416e-5	1.40707007908082e-5	1.49756010307887e-5	1.22478021416738e-5	1.07142196557547e-5	1.16112501037011e-5	1.22889128553967e-5	1.16779535332201e-5	1.09056516241781e-5	1.11212799205344e-5	1.21919102167259e-5	1.31043101718785e-5	1.3228971474023e-5	1.29193076585629e-5
flux1:	0.699163879598666	3.44802754477408e-5	3.39582151645845e-5	3.32224541593864e-5	3.2390835887485e-5	3.1593348915187e-5	3.10119194636718e-5	3.08699908229528e-5	3.13703946516729e-5	3.26122388915443e-5	3.44444645615079e-5	3.63088364504339e-5	3.73973695432674e-5	3.72328935466765e-5	3.60748215298756e-5	3.45625897027785e-5	3.3023110882794e-5	3.13614875688064e-5	2.95999010702812e-5	2.82656651595448e-5	2.82413573163837e-5	3.03896660851971e-5	3.47264069427668e-5	3.90730552061436e-5	4.05029576909126e-5	4.11081519805009e-5	4.46165580252691e-5	4.1423987690741e-5	3.64420054768327e-5	3.49866739982988e-5	3.61564851092361e-5	2.33721931248232e-5	1.48044362616223e-5	1.91855507201537e-5	1.82010200679919e-5	1.46349020901567e-5	1.26369197235665e-5	1.34698528641345e-5	1.102627307034e-5	9.65634520554335e-6	1.04857393935377e-5	1.11259586135476e-5	1.06000846204414e-5	9.91210499678636e-6	1.01119826472159e-5	1.10987848237408e-5	1.19563614468604e-5	1.20970445700309e-5	1.18224513103634e-5
flux1:	0.699426328502419	3.11183891210662e-5	3.07204651664561e-5	3.00709737888397e-5	2.92667371682745e-5	2.84366483035195e-5	2.77766565710975e-5	2.75290653548515e-5	2.79066751058498e-5	2.90044910889417e-5	3.06752279573103e-5	3.24083118683649e-5	3.34782693006497e-5	3.34496814851782e-5	3.25263658093127e-5	3.12426511986778e-5	2.98667046280806e-5	2.83139524774829e-5	2.66273021520028e-5	2.53168257987928e-5	2.52082171240476e-5	2.70844622853846e-5	3.09464716295717e-5	3.48400071441346e-5	3.61672065539501e-5	3.68000079351919e-5	4.00164419807625e-5	3.72041101938493e-5	3.27781118655414e-5	3.14835396423897e-5	3.25322777729141e-5	2.10277770460372e-5	1.3320880577279e-5	1.72736252951619e-5	1.63669267077638e-5	1.31616946468803e-5	1.1353398293228e-5	1.21243381632451e-5	9.93358858299591e-6	8.70528659443752e-6	9.47135784932713e-6	1.00736871561843e-5	9.6174186021981e-6	9.00081482299721e-6	9.18404752735431e-6	1.00898238876394e-5	1.08894835246868e-5	1.10379510458277e-5	1.07921039654653e-5
flux1:	0.699688777406172	2.80624940541223e-5	2.77687608901483e-5	2.71993231069277e-5	2.64312995861318e-5	2.55885804822942e-5	2.48751772225595e-5	2.45463941671277e-5	2.4820914258552e-5	2.57888197477125e-5	2.73077323413724e-5	2.89132093951345e-5	2.99558890672443e-5	3.00370172531109e-5	2.93107030158817e-5	2.82222593490189e-5	2.69936172601218e-5	2.55494761507475e-5	2.39450154472128e-5	2.26689514691808e-5	2.24940127800277e-5	2.41317392615202e-5	2.75687986613545e-5	3.10534677284854e-5	3.22881506473882e-5	3.29416294746996e-5	3.58850815163893e-5	3.34122485666937e-5	2.94754579417803e-5	2.83292697895214e-5	2.92730412751956e-5	1.89249094305137e-5	1.19939703537874e-5	1.55601648959099e-5	1.47195167270289e-5	1.1843368677487e-5	1.02016447559289e-5	1.09182671689672e-5	8.95544590703854e-6	7.85065182310708e-6	8.55761449319387e-6	9.12403147784359e-6	8.72604309971584e-6	8.17001090276835e-6	8.33648219541122e-6	9.16589693138955e-6	9.90711540915733e-6	1.00568339878911e-5	9.83437330585298e-6
flux1:	0.699951226309926	2.52810630982751e-5	2.50747993161695e-5	2.45803341617988e-5	2.38559714042842e-5	2.30179101041506e-5	2.22735566400666e-5	2.18856419320172e-5	2.20744263510141e-5	2.29244310690734e-5	2.42998987724808e-5	2.57812229867669e-5	2.6788563134388e-5	2.69550970464213e-5	2.63918248667273e-5	2.54701227543005e-5	2.43753253842148e-5	2.30389973983208e-5	2.15219537027924e-5	2.028949628023e-5	2.00645389847414e-5	2.14928426672953e-5	2.45476722250039e-5	2.76624294981697e-5	2.88123127208076e-5	2.94762382046012e-5	3.21628913031344e-5	2.99916463112088e-5	2.64855143258242e-5	2.54736781588337e-5	2.63246793210838e-5	1.70259771693441e-5	1.07972752668903e-5	1.4010055695143e-5	1.32296713176834e-5	1.06545966565911e-5	9.16266449882102e-6	9.83035644426842e-6	8.07614587246604e-6	7.08094273320746e-6	7.73282785404226e-6	8.26701826627117e-6	7.9200667984182e-6	7.41637396765304e-6	7.56676610967873e-6	8.32608116138429e-6	9.01106239470047e-6	9.15764884661027e-6	8.95428768080342e-6
flux1:	0.700213675213679	2.27468169380345e-5	2.26139447478879e-5	2.21898506575537e-5	2.15149604660507e-5	2.06962662846513e-5	1.99407701230694e-5	1.95132091795131e-5	1.96312619899015e-5	2.03737531110978e-5	2.16135943020636e-5	2.29744258494923e-5	2.39391051967717e-5	2.41687786007545e-5	2.37386162403196e-5	2.29595933822091e-5	2.19872610462191e-5	2.07570330597158e-5	1.93307915418309e-5	1.81497987676453e-5	1.78892260623509e-5	1.91329628030734e-5	2.18425743958335e-5	2.46222652330543e-5	2.56927345068598e-5	2.63550716861237e-5	2.87998766839243e-5	2.68946743543078e-5	2.37688038884789e-5	2.28756391517572e-5	2.36421168450425e-5	1.52989190984159e-5	9.70802156770669e-6	1.25944039430421e-5	1.18727463427142e-5	9.57323134842654e-6	8.21951298333453e-6	8.84174277944295e-6	7.28078018758601e-6	6.38502931839169e-6	6.98559650217806e-6	7.49192118969202e-6	7.19203712285649e-6	6.73498656973512e-6	6.87060434359461e-6	7.56698345692468e-6	8.20017089956431e-6	8.34143037358631e-6	8.15396234790172e-6
flux1:	0.700476124117432	2.04365304356228e-5	2.03649951667169e-5	2.00066241434309e-5	1.93852806211541e-5	1.85981819536412e-5	1.78486300174993e-5	1.73981707324898e-5	1.74582711678617e-5	1.81025352890953e-5	1.92145576598648e-5	2.04590143986329e-5	2.13746135352582e-5	2.16475655323765e-5	2.1324821404806e-5	2.06684754529413e-5	1.98086782506983e-5	1.8681830439966e-5	1.73482698101551e-5	1.62253058252069e-5	1.59413783247168e-5	1.70216103684683e-5	1.94186846186449e-5	2.18949529243578e-5	2.28894166010972e-5	2.35380446039822e-5	2.57559093255779e-5	2.4083686008469e-5	2.12953830474155e-5	2.05045458821282e-5	2.11917385628641e-5	1.3719643556682e-5	8.70928696469591e-6	1.12930823984178e-5	1.06307265887885e-5	8.582714788715e-6	7.35905913481453e-6	7.9379858159131e-6	6.55694009328427e-6	5.75330600770689e-6	6.30597591048119e-6	6.78839662778555e-6	6.53359137650942e-6	6.11956214730217e-6	6.24202924434256e-6	6.88263009588546e-6	7.46974940514806e-6	7.60532228083428e-6	7.43152119147696e-6
flux1:	0.700738573021185	1.83306013450797e-5	1.83098154704753e-5	1.80121562493907e-5	1.74467518610707e-5	1.67010938619497e-5	1.59717540011421e-5	1.55123239261663e-5	1.55252621522038e-5	1.60799455756449e-5	1.70722519910957e-5	1.82049776084237e-5	1.90661611440773e-5	1.93653237629789e-5	1.91286013232225e-5	1.85784327452082e-5	1.78221775087594e-5	1.67951234854387e-5	1.55549950833146e-5	1.44953033622e-5	1.419801309433e-5	1.51326482779174e-5	1.72467593488087e-5	1.94486542539208e-5	2.03690829571278e-5	2.09933797125578e-5	2.29998407717928e-5	2.15304851883127e-5	1.9043912107646e-5	1.83398773272766e-5	1.89515228151427e-5	1.22726655689615e-5	7.79075163442905e-6	1.00951373748148e-5	9.49271423522745e-6	7.67295918144734e-6	6.57266617468039e-6	7.1098290564607e-6	5.89564132674109e-6	5.17833753571235e-6	5.68616372080223e-6	6.14738957609284e-6	5.93622178447705e-6	5.562928410066e-6	5.67384766968622e-6	6.26495023575167e-6	6.81185639161054e-6	6.94258235481585e-6	6.7810122793859e-6
flux1:	0.701001021924939	1.64124426700216e-5	1.64328708646923e-5	1.61904634165925e-5	1.56818942639943e-5	1.49852435394891e-5	1.42875045511726e-5	1.38302584258139e-5	1.38051437356745e-5	1.42785788773677e-5	1.51596220927433e-5	1.61857096241463e-5	1.69883881110268e-5	1.72997624334369e-5	1.71317743131666e-5	1.66741291313117e-5	1.60129976182371e-5	1.50815607680003e-5	1.39348095606403e-5	1.29422460507904e-5	1.26393528628836e-5	1.34438798340603e-5	1.5302428506971e-5	1.72567378098585e-5	1.81043131868179e-5	1.86963121432148e-5	2.05076729551294e-5	1.92145855810946e-5	1.69995993706482e-5	1.63691242354651e-5	1.69090508216084e-5	1.09499978900362e-5	6.94799302598026e-6	8.99721002778807e-6	8.45384081633212e-6	6.83969098592738e-6	5.85578165614193e-6	6.35271314995726e-6	5.29137192387678e-6	4.65493736975682e-6	5.12062601078347e-6	5.56166459250883e-6	5.39200939580041e-6	5.05767285724961e-6	5.15833912675226e-6	5.70472402602999e-6	6.21634625227101e-6	6.3435114626266e-6	6.1932849413514e-6
flux1:	0.701263470828692	1.4667788970185e-5	1.47207099136218e-5	1.45277601374518e-5	1.40756885054745e-5	1.34334526518573e-5	1.27758577985952e-5	1.2329369860394e-5	1.22739601426098e-5	1.26743241826564e-5	1.34527593249194e-5	1.43775927677629e-5	1.5119029892181e-5	1.54317563206636e-5	1.53188881385039e-5	1.49422769766078e-5	1.43682199623038e-5	1.35279386112098e-5	1.24738977760746e-5	1.15508634459418e-5	1.12481014554745e-5	1.19363025176252e-5	1.35650845405772e-5	1.52964646281651e-5	1.60722331973967e-5	1.66271770110585e-5	1.82602017967186e-5	1.71206997907611e-5	1.5151533864718e-5	1.45846751518789e-5	1.50580437325711e-5	9.74873140398687e-6	6.18065192045085e-6	8.00057014655411e-6	7.51304931368143e-6	6.08260820945848e-6	5.20668281883366e-6	5.66532486678236e-6	4.74137978882294e-6	4.17975490322323e-6	4.60572862803791e-6	5.02591034369372e-6	4.89419223887579e-6	4.59681722320824e-6	4.68804822094774e-6	5.19275630975184e-6	5.67238199311804e-6	5.79702767434791e-6	5.65755835747586e-6
flux1:	0.701525919732445	1.30840149275947e-5	1.31614526901465e-5	1.30120776638056e-5	1.26152130193408e-5	1.20307829807052e-5	1.14191865114102e-5	1.09897671789645e-5	1.09107688249449e-5	1.12460813490108e-5	1.19305009064754e-5	1.27595822514573e-5	1.34384247370275e-5	1.37446117873782e-5	1.36762901225058e-5	1.33707658782647e-5	1.28760313029197e-5	1.21224009953781e-5	1.11598385607592e-5	1.03072522742368e-5	1.00086722497862e-5	1.05932060003695e-5	1.20166204493294e-5	1.3547613772597e-5	1.42530409189463e-5	1.47693024590108e-5	1.62406305925331e-5	1.52360303129833e-5	1.34900092443657e-5	1.29804391622855e-5	1.33943497905239e-5	8.66799648048292e-6	5.49002298717951e-6	7.10761577815783e-6	6.67040496076951e-6	5.402936902167e-6	4.62479038601522e-6	5.04765520032805e-6	4.24447660379633e-6	3.75054781770355e-6	4.13903934328486e-6	4.53646242129798e-6	4.43747463806645e-6	4.1743824353015e-6	4.25649656039704e-6	4.72099540866748e-6	5.17002944402213e-6	5.29246886604639e-6	5.16326216026359e-6
flux1:	0.701788368636199	1.16495521111456e-5	1.17443348343901e-5	1.16328521705068e-5	1.12892002169871e-5	1.07641221398194e-5	1.02019690319691e-5	9.79405961874353e-6	9.69735909616479e-6	9.97535909503312e-6	1.05740059803052e-5	1.13128223771225e-5	1.19290448351562e-5	1.22233801226096e-5	1.21913430826225e-5	1.1948005449867e-5	1.15251603471668e-5	1.0853756928259e-5	9.98079941738239e-6	9.1981434414675e-6	8.90652869101799e-6	9.39931095877275e-6	1.06402828131444e-5	1.19913129017879e-5	1.26286555460503e-5	1.31071324755095e-5	1.44326078207517e-5	1.35479214405657e-5	1.200438153763e-5	1.15489588602464e-5	1.19123302377714e-5	7.70606350266707e-6	4.87669411402743e-6	6.31871816935978e-6	5.92462601258996e-6	4.80104374886856e-6	4.10901390003246e-6	4.49909662661946e-6	3.79971144375102e-6	3.36536350096944e-6	3.71851815598083e-6	4.09076534026919e-6	4.01804522838601e-6	3.7857351642805e-6	3.85866584782239e-6	4.28334769495926e-6	4.70155664240816e-6	4.82118404459785e-6	4.70169660410354e-6
flux1:	0.702050817539952	1.03534620655327e-5	1.04593450548021e-5	1.03805254666053e-5	1.00875739747311e-5	9.62175409499629e-6	9.11045681239477e-6	8.72704365971529e-6	8.6178516140072e-6	8.84581416658238e-6	9.3663554305064e-6	1.00203173080312e-5	1.05750889860972e-5	1.08543026172931e-5	1.08518871111336e-5	1.06625534514521e-5	1.03045518628138e-5	9.71102274043317e-6	8.92501480427173e-6	8.21046888132544e-6	7.92775197672714e-6	8.34011378711058e-6	9.41985070543887e-6	1.06092645426757e-5	1.1181721511314e-5	1.16249077012856e-5	1.28190024011793e-5	1.20422915447993e-5	1.0681825774908e-5	1.02795725644961e-5	1.06023957608456e-5	6.8582230692917e-6	4.33877546395743e-6	5.63010803585422e-6	5.27139165907922e-6	4.27466919140965e-6	3.65652620954401e-6	4.01703439584786e-6	3.40525250315744e-6	3.02184316166442e-6	3.34180829993684e-6	3.68673555821814e-6	3.63333527233757e-6	3.42766155057517e-6	3.49116524221244e-6	3.8760284352318e-6	4.26216221834129e-6	4.37756007806713e-6	4.26714047956484e-6
flux1:	0.702313266443705	9.18518822651033e-6	9.29697513537675e-6	9.24620068073275e-6	9.00103413755775e-6	8.59297547583254e-6	8.13234334443937e-6	7.77533520689893e-6	7.65824566979301e-6	7.84280221095907e-6	8.29221574255987e-6	8.86666925800305e-6	9.36216160256962e-6	9.62443719498371e-6	9.64598428188671e-6	9.5030312214278e-6	9.20328377851462e-6	8.68323482022186e-6	7.98060803444206e-6	7.33126796633131e-6	7.05888336587483e-6	7.40153491615218e-6	8.33925221296889e-6	9.38344781664155e-6	9.89509363441008e-6	1.03060714277692e-5	1.13815320424749e-5	1.07030448872675e-5	9.50711507998039e-6	9.15788304769432e-6	9.4500958495314e-6	6.11583238375002e-6	3.8710584033768e-6	5.03317289535591e-6	4.70273418076627e-6	3.81813015712995e-6	3.26221271939033e-6	3.59621269940758e-6	3.05772253160811e-6	2.7168034725473e-6	3.00578703256508e-6	3.32218728628877e-6	3.28160107292079e-6	3.09817801437023e-6	3.15207430609251e-6	3.497410535656e-6	3.85001501355492e-6	3.95929504535501e-6	3.85719866908618e-6
flux1:	0.702575715347458	8.13447406879361e-6	8.24808195769822e-6	8.22138551072706e-6	8.02074162074977e-6	7.66780570069538e-6	7.25647555013336e-6	6.92700276134857e-6	6.80598847623948e-6	6.95300309658162e-6	7.33759179102532e-6	7.8378854090467e-6	8.27704666165357e-6	8.52147583696238e-6	8.56192082996506e-6	8.45826828259127e-6	8.21068128634994e-6	7.75951389532394e-6	7.13573078989436e-6	6.54788880849155e-6	6.28701797771163e-6	6.56988565378412e-6	7.38261601714106e-6	8.2962582577806e-6	8.75180766782331e-6	9.13338695833988e-6	1.0101159012808e-5	9.51242114800886e-6	8.46330342538739e-6	8.16646310426093e-6	8.436760077899e-6	5.46659890434871e-6	3.46518672761225e-6	4.51515933958032e-6	4.20752889475556e-6	3.42256840982721e-6	2.91884873815089e-6	3.22893638543615e-6	2.7520937670834e-6	2.44616277792668e-6	2.70645140765095e-6	2.99444622146406e-6	2.96144330362896e-6	2.79614676345908e-6	2.8405274277922e-6	3.14745294119876e-6	3.46565976239275e-6	3.56692455624954e-6	3.47238024990603e-6
flux1:	0.702838164251212	7.19140748782807e-6	7.30384425883719e-6	7.29783933878374e-6	7.13813410288843e-6	6.83681573272628e-6	6.47263694916805e-6	6.17125287216972e-6	6.04962892542614e-6	6.16416129115723e-6	6.48967376996917e-6	6.92124442419832e-6	7.30756927494314e-6	7.53372472583697e-6	7.58839285747537e-6	7.51757924983675e-6	7.31654793851819e-6	6.92930998264426e-6	6.3789251173875e-6	5.84837633454042e-6	5.60007051500199e-6	5.83209200995673e-6	6.53465521704971e-6	7.33095363166963e-6	7.73543156529003e-6	8.08959591234257e-6	8.95900943305924e-6	8.45203730059697e-6	7.53300604685485e-6	7.28645502694874e-6	7.54133325864921e-6	4.89587637774738e-6	3.11067519779089e-6	4.06094312382542e-6	3.77283299029148e-6	3.07706132857764e-6	2.61787622021319e-6	2.90596031110723e-6	2.48209992098243e-6	2.20518627747924e-6	2.4391232414957e-6	2.70021557103381e-6	2.67137707852856e-6	2.52080120044094e-6	2.55615865235908e-6	2.82688046484632e-6	3.11098724205539e-6	3.20278286597079e-6	3.11508064378522e-6
flux1:	0.703100613154965	6.3465362922427e-6	6.45578566452728e-6	6.46752180250774e-6	6.3448738907818e-6	6.09107347348959e-6	5.77141424181941e-6	5.49820275910382e-6	5.37859285926047e-6	5.46495251046609e-6	5.73676460598733e-6	6.10520605140701e-6	6.44252498437194e-6	6.65019256368812e-6	6.71477600610365e-6	6.67106450061378e-6	6.51142231057488e-6	6.18272781518903e-6	5.69957434242885e-6	5.22190905024105e-6	4.98710287647846e-6	5.17606143554106e-6	5.78121658505721e-6	6.47222115895162e-6	6.83062128021874e-6	7.15834851536269e-6	7.9374886176497e-6	7.50425313383834e-6	6.69987641183666e-6	6.49955888213273e-6	6.74281378887206e-6	4.38853911904984e-6	2.79643045957792e-6	3.65531690540535e-6	3.38565160164346e-6	2.77022662742259e-6	2.35052159194204e-6	2.6177697630829e-6	2.24100231731228e-6	1.98894963368947e-6	2.19888166417242e-6	2.43569059284271e-6	2.40954175983492e-6	2.27129643667152e-6	2.29854635325456e-6	2.53632777880081e-6	2.78804997041759e-6	2.86969591224818e-6	2.78826491472594e-6
flux1:	0.703363062058718	5.59099819765779e-6	5.6958313258003e-6	5.72262356497015e-6	5.63290338337098e-6	5.42218015695135e-6	5.14414038090704e-6	4.89875218378192e-6	4.78308564217436e-6	4.84495915312881e-6	5.06826047290335e-6	5.37934418847325e-6	5.67164985335721e-6	5.86072124206959e-6	5.93137943825397e-6	5.90984037005182e-6	5.78677943247725e-6	5.5108297241168e-6	5.08830683140098e-6	4.6591529275013e-6	4.4386032416506e-6	4.59105950481845e-6	5.10981169499886e-6	5.70667873705424e-6	6.02368315161321e-6	6.3251125328688e-6	7.0212666446392e-6	6.65346783063255e-6	5.94988693051309e-6	5.78987825697512e-6	6.02263632296559e-6	3.93091697037591e-6	2.51235159515203e-6	3.28518711395545e-6	3.03465690263632e-6	2.49187668626998e-6	2.10894391416488e-6	2.35589511011162e-6	2.02248008121362e-6	1.7928788075194e-6	1.98108708900672e-6	2.19685897485025e-6	2.17359696756585e-6	2.04638243990022e-6	2.06678305403688e-6	2.27564699088515e-6	2.49801235534952e-6	2.56973668612122e-6	2.49418993992107e-6
flux1:	0.703625510962471	4.91661912016732e-6	5.01636803649845e-6	5.05564856072404e-6	4.99456549446996e-6	4.82235689497578e-6	4.58289238391392e-6	4.36454376609746e-6	4.25409903101633e-6	4.29471589203289e-6	4.47465113305161e-6	4.73428505801596e-6	4.98560369848477e-6	5.15609744599437e-6	5.22960646741301e-6	5.2261380640539e-6	5.13512340063502e-6	4.90583387245703e-6	4.53724609781775e-6	4.15243781434668e-6	3.94663232009686e-6	4.06797876419808e-6	4.50997519337195e-6	5.02316439430303e-6	5.30297211287002e-6	5.57781408291073e-6	6.19788469601e-6	5.88702437363406e-6	5.27211819062559e-6	5.14519211164809e-6	5.36643301517652e-6	3.51232076123947e-6	2.25061836097114e-6	2.94116361570107e-6	2.71145200352447e-6	2.23431707913834e-6	1.88713076081676e-6	2.11393602760986e-6	1.82141015119653e-6	1.61322151494344e-6	1.78185393410322e-6	1.97988737017993e-6	1.96080259106914e-6	1.84425860717857e-6	1.85925350671805e-6	2.0435191286248e-6	2.2404627642779e-6	2.30332482094298e-6	2.2334593701357e-6
flux1:	0.703887959866225	4.31595181383015e-6	4.41028547328306e-6	4.45951290569306e-6	4.42273972621173e-6	4.28453640078677e-6	4.0805141992178e-6	3.8879835076378e-6	3.7834796236508e-6	3.80577738223915e-6	3.94750927133716e-6	4.1616370164419e-6	4.37594376397447e-6	4.52810083274949e-6	4.60198032673966e-6	4.61325277473852e-6	4.54995288470941e-6	4.36116255906389e-6	4.04005147724615e-6	3.69571663134473e-6	3.50479555120428e-6	3.59942347715529e-6	3.97335753660129e-6	4.41273911252438e-6	4.6590187505419e-6	4.90706164890191e-6	5.4578570577466e-6	5.19553392803102e-6	4.65891513232587e-6	4.55740932843965e-6	4.76482131309357e-6	3.12583990330939e-6	2.00639461831805e-6	2.61822915204428e-6	2.4111263708023e-6	1.9930148679121e-6	1.68135162567728e-6	1.88807675040332e-6	1.63435550143731e-6	1.44733839830989e-6	1.5983579681861e-6	1.78148540593471e-6	1.76823775119111e-6	1.66261989991153e-6	1.67364659059712e-6	1.83742366453218e-6	2.01320602612602e-6	2.06884189177152e-6	2.00459615509851e-6
flux1:	0.704150408769978	3.78224781145929e-6	3.87098678831679e-6	3.927629096715e-6	3.91094959895478e-6	3.80242158212241e-6	3.63063496290803e-6	3.46228477408112e-6	3.36400911548096e-6	3.37076319175935e-6	3.47944721914216e-6	3.65390547850251e-6	3.83507500051444e-6	3.9694686717873e-6	4.04203375072568e-6	4.06536471980267e-6	4.02561544187343e-6	3.87133752088502e-6	3.59175094865252e-6	3.28432511774197e-6	3.10804771560182e-6	3.17958867533911e-6	3.49353598583927e-6	3.86840798822763e-6	4.08435914836121e-6	4.30592498338578e-6	4.79428126598143e-6	4.57259432624818e-6	4.10543584615691e-6	4.02218420091486e-6	4.21313642162266e-6	2.76830204999324e-6	1.77784395424559e-6	2.31542884297677e-6	2.13204611168616e-6	1.76654326917765e-6	1.4901057000247e-6	1.67701985947438e-6	1.45967013109465e-6	1.29375783140828e-6	1.42891675070635e-6	1.59915635824747e-6	1.59308605105285e-6	1.49885860850512e-6	1.50716893862208e-6	1.65393028346146e-6	1.81252934142509e-6	1.86279444400756e-6	1.80417581705419e-6
flux1:	0.704412857673731	3.30937421356271e-6	3.39236756972283e-6	3.45395353422487e-6	3.45341135641735e-6	3.37048731548351e-6	3.22765997074888e-6	3.08150027387344e-6	2.98945226721197e-6	2.9833484445769e-6	3.06403248522008e-6	3.20439366640509e-6	3.35617344718348e-6	3.47378187552314e-6	3.54409556501551e-6	3.57728303794162e-6	3.55709195641657e-6	3.4317563355782e-6	3.18841736477853e-6	2.91460602940748e-6	2.75237671021286e-6	2.8039650858965e-6	3.06559856659145e-6	3.38463346782865e-6	3.57311828543983e-6	3.76935231477413e-6	4.20208605755733e-6	4.01402440199218e-6	3.60875902515227e-6	3.53787067239479e-6	3.71028317807374e-6	2.43949393080532e-6	1.56552810154094e-6	2.03475753170574e-6	1.87500920606392e-6	1.55589138254836e-6	1.31362805070144e-6	1.48141253467968e-6	1.2972311779624e-6	1.15200114568714e-6	1.27284289977072e-6	1.43128110915101e-6	1.43290697896669e-6	1.35035302843557e-6	1.35688418665017e-6	1.48920525698509e-6	1.63382414505024e-6	1.68042455348696e-6	1.62742685366156e-6
flux1:	0.704675306577484	2.89169937742488e-6	2.96877088415217e-6	3.03298804174281e-6	3.04501292481204e-6	2.98391988947032e-6	2.86672308472631e-6	2.74051605272073e-6	2.65454387864629e-6	2.63818777438223e-6	2.69566675589836e-6	2.8070957183624e-6	2.93308856297868e-6	3.03529743546254e-6	3.10302920229932e-6	3.14417643091984e-6	3.13976450628726e-6	3.03840823751493e-6	2.82677066284018e-6	2.58348691831752e-6	2.43443743246576e-6	2.46894062146016e-6	2.68560485822057e-6	2.95675714606749e-6	3.12045286808395e-6	3.29338719847221e-6	3.67711870297511e-6	3.5168365198367e-6	3.16680012757507e-6	3.1041266601736e-6	3.25706673854153e-6	2.1409033028376e-6	1.37139504774591e-6	1.77959013222113e-6	1.64202956813098e-6	1.36336731963848e-6	1.15311520470677e-6	1.30295102530789e-6	1.14789625069752e-6	1.02223912435674e-6	1.13012422340457e-6	1.27702787935549e-6	1.28582562802048e-6	1.21476129355112e-6	1.22008046704437e-6	1.33958625348188e-6	1.47237583067688e-6	1.5165734938397e-6	1.46910477462152e-6
flux1:	0.704937755481238	2.52397614439827e-6	2.59493122924204e-6	2.65973876102407e-6	2.68123103042534e-6	2.63850561724084e-6	2.54360179234469e-6	2.43499584702281e-6	2.35490621483223e-6	2.33077969337607e-6	2.36944329827833e-6	2.45659195502741e-6	2.5602367583883e-6	2.64876350588808e-6	2.71398372991885e-6	2.76135038033067e-6	2.76921861438062e-6	2.68759500043765e-6	2.50379651786489e-6	2.28810156023996e-6	2.15121104056087e-6	2.17138657556198e-6	2.35004585401882e-6	2.58045642011734e-6	2.72198251599765e-6	2.87437637080074e-6	3.21528875163199e-6	3.07820550857813e-6	2.77730132615908e-6	2.72052410144248e-6	2.85443962740856e-6	1.87432248667096e-6	1.1976350059923e-6	1.5530662369966e-6	1.43506936119124e-6	1.1913921097864e-6	1.00987840984561e-6	1.14340373128025e-6	1.01283841564727e-6	9.04873990806856e-7	1.00101997386848e-6	1.13612274239895e-6	1.15059996428937e-6	1.09024640548526e-6	1.09457292528605e-6	1.20207976733009e-6	1.32411489759724e-6	1.36656616981331e-6	1.32440314248815e-6
flux1:	0.705200204384991	2.20124811619453e-6	2.26592124643096e-6	2.32964574810039e-6	2.35800880912598e-6	2.33049208866468e-6	2.25460658871804e-6	2.16127923260371e-6	2.08690778677876e-6	2.05729363281016e-6	2.08100289809684e-6	2.1479563681807e-6	2.23250077925919e-6	2.30925436831421e-6	2.37220845232656e-6	2.42411295889814e-6	2.441116699277e-6	2.37571351907204e-6	2.2164574822027e-6	2.02552456937638e-6	1.89975075528175e-6	1.90831097345018e-6	2.05541215904661e-6	2.25134088436715e-6	2.37332771578157e-6	2.5083409603596e-6	2.81194758953359e-6	2.69466294043513e-6	2.4371113404811e-6	2.38547598111806e-6	2.50206899572603e-6	1.64064498229544e-6	1.04567974236635e-6	1.35680161389356e-6	1.25501259858634e-6	1.04147220750074e-6	8.84625115036615e-7	1.00378451757782e-6	8.92923137493188e-7	8.00148290461229e-7	8.85672493643925e-7	1.00854539402434e-6	1.02655871847436e-6	9.75583089591177e-7	9.78873928191027e-7	1.07467025654229e-6	1.18615562685808e-6	1.22690521002073e-6	1.18968265867651e-6
flux1:	0.705462653288744	1.91879557385671e-6	1.97711243796412e-6	2.03850191522051e-6	2.0716233873588e-6	2.05645025508185e-6	1.99646250266083e-6	1.9162491540722e-6	1.84748857596018e-6	1.81438962018371e-6	1.82640796943606e-6	1.87668397923224e-6	1.94514797324794e-6	2.01205440487567e-6	2.07296169355775e-6	2.12774572759017e-6	2.15115851670107e-6	2.0991355852995e-6	1.9615421513088e-6	1.79265432450042e-6	1.67704851547714e-6	1.67663691991035e-6	1.79794244938453e-6	1.96474966700985e-6	2.0698355444248e-6	2.19062595808444e-6	2.46160791184461e-6	2.3616662275267e-6	2.14187765705119e-6	2.09567985426188e-6	2.19750397080613e-6	1.43910121295228e-6	9.15553740459906e-7	1.19017767871833e-6	1.10108096677932e-6	9.13562009610175e-7	7.77014992490054e-7	8.83845352915921e-7	7.88262994498593e-7	7.078644100769e-7	7.83818905395191e-7	8.94225590800435e-7	9.13434834847106e-7	8.70130850833347e-7	8.72202728243398e-7	9.56387389780349e-7	1.05701842163963e-6	1.09563238342341e-6	1.06286686918799e-6
flux1:	0.705725102192497	1.67212588981464e-6	1.72415608874105e-6	1.78238006796821e-6	1.81857203705435e-6	1.8131628017883e-6	1.76620151209434e-6	1.69719111292389e-6	1.6339830053475e-6	1.59905993054157e-6	1.60204912267411e-6	1.63864152575597e-6	1.69377572571012e-6	1.75260609270854e-6	1.81151919354503e-6	1.86756997295459e-6	1.89512232931346e-6	1.85419361620593e-6	1.73566053572904e-6	1.58624095531954e-6	1.48002519533854e-6	1.47312848761042e-6	1.57357431987595e-6	1.71575805956859e-6	1.80652204300633e-6	1.91586525863359e-6	2.15801658960127e-6	2.07358719332649e-6	1.88616289629203e-6	1.84613277564436e-6	1.93604894960985e-6	1.26704698558222e-6	8.05678010095797e-7	1.05029438859986e-6	9.70764839478663e-7	8.05910749719989e-7	6.85554662955037e-7	7.81962387313856e-7	6.98028690597042e-7	6.27263126064297e-7	6.9465462970801e-7	7.92807608067517e-7	8.11141930013095e-7	7.73691454516493e-7	7.74347868449537e-7	8.4714135344468e-7	9.3651858318822e-7	9.72309634021182e-7	9.43448812845715e-7
flux1:	0.705987551096251	1.45700189903924e-6	1.50298467423057e-6	1.55758235478575e-6	1.59549784162891e-6	1.59755565536054e-6	1.56108074593678e-6	1.50166666140662e-6	1.44396976921698e-6	1.40851432842345e-6	1.40459018368788e-6	1.43004019854853e-6	1.47428600045805e-6	1.52652097967503e-6	1.58326416207209e-6	1.63907783299467e-6	1.66896275781888e-6	1.63725572417174e-6	1.5353592736597e-6	1.40302340809068e-6	1.30561885767676e-6	1.29445044751151e-6	1.37807078634824e-6	1.49935341880867e-6	1.57820743640045e-6	1.67822263477781e-6	1.89451162464905e-6	1.82406235100148e-6	1.66389727588797e-6	1.63063308280316e-6	1.71127162205378e-6	1.12027571943923e-6	7.1310940768591e-7	9.32506784764612e-7	8.60213288229348e-7	7.15363202673284e-7	6.0780813078348e-7	6.95388637945121e-7	6.20525802670459e-7	5.57067013244839e-7	6.1685933884867e-7	7.03527069958008e-7	7.19550045995576e-7	6.86294906246516e-7	6.85429363934967e-7	7.47390106901421e-7	8.25385056493004e-7	8.57667112334557e-7	8.32150944482744e-7
flux1:	0.706250000000004	1.26949331812175e-6	1.30982877068412e-6	1.36061911895013e-6	1.39916403585088e-6	1.40667778494186e-6	1.37853429686238e-6	1.32741865818386e-6	1.27516868572607e-6	1.24011850227745e-6	1.23094881618979e-6	1.2474250861947e-6	1.28288466590143e-6	1.32963861521734e-6	1.38382465245816e-6	1.43808680214574e-6	1.4689313417781e-6	1.44485526822831e-6	1.35730636071179e-6	1.2399195660975e-6	1.15092693424399e-6	1.13731969607105e-6	1.20725925806356e-6	1.31070729192374e-6	1.37977965595176e-6	1.47181071256138e-6	1.66453737187213e-6	1.60657080357104e-6	1.46901228042341e-6	1.44258222008854e-6	1.51593633327928e-6	9.93707626827152e-7	6.3409920025397e-7	8.31339564991437e-7	7.64927193874808e-7	6.37981403124657e-7	5.40829093216034e-7	6.20764215618399e-7	5.53483645593032e-7	4.95655718350827e-7	5.48757192317916e-7	6.25213701905093e-7	6.3831150737205e-7	6.07970532241947e-7	6.05626472044658e-7	6.57735041897572e-7	7.24729055495681e-7	7.53038500706325e-7	7.30357394264818e-7
[truncated: 13 more columns]
