# Supplementary material for: Spatial Resolution and Refractive Index Contrast of Resonant Photonic Crystal Surfaces for Biosensing
Source: IEEE Photonics J. Author manuscript; Available in PMC 2015 Sep 7. (PMC4561521; doi:10.1109/JPHOT.2015.2435699)
Supplement: fig6_data [file NIHMS64775-supplement-fig6_data.gz › Volumes/graham/MacBook_backup/PhD_folder_2015_06_02/paper_improvements/IEEE_J_Photonics/final_files/data_files/fig6/meep_data/0/t.out]

-----------
Initializing structure...
Working in 2D dimensions.
Computational cell is 150 x 10 x 0 with resolution 25
     block, center = (0,-2.56637,0)
          size (150,4.86726,1e+20)
          axes (1,0,0), (0,1,0), (0,0,1)
          dielectric constant epsilon diagonal = (2.0736,2.0736,2.0736)
     block, center = (0,2.43363,0)
          size (150,5.13274,1e+20)
          axes (1,0,0), (0,1,0), (0,0,1)
          dielectric constant epsilon diagonal = (1.4884,1.4884,1.4884)
     block, center = (-37.5,0.309735,0)
          size (75,0.884956,1e+20)
          axes (1,0,0), (0,1,0), (0,0,1)
          dielectric constant epsilon diagonal = (2.0164,2.0164,2.0164)
     block, center = (74.5,0,0)
          size (0.65,0.265487,1e+20)
          axes (1,0,0), (0,1,0), (0,0,1)
          dielectric constant epsilon diagonal = (4,4,4)
     block, center = (73.5,0,0)
          size (0.65,0.265487,1e+20)
          axes (1,0,0), (0,1,0), (0,0,1)
          dielectric constant epsilon diagonal = (4,4,4)
     block, center = (72.5,0,0)
          size (0.65,0.265487,1e+20)
          axes (1,0,0), (0,1,0), (0,0,1)
          dielectric constant epsilon diagonal = (4,4,4)
     block, center = (71.5,0,0)
          size (0.65,0.265487,1e+20)
          axes (1,0,0), (0,1,0), (0,0,1)
          dielectric constant epsilon diagonal = (4,4,4)
     block, center = (70.5,0,0)
          size (0.65,0.265487,1e+20)
          axes (1,0,0), (0,1,0), (0,0,1)
          dielectric constant epsilon diagonal = (4,4,4)
     block, center = (69.5,0,0)
          size (0.65,0.265487,1e+20)
          axes (1,0,0), (0,1,0), (0,0,1)
          dielectric constant epsilon diagonal = (4,4,4)
     block, center = (68.5,0,0)
          size (0.65,0.265487,1e+20)
          axes (1,0,0), (0,1,0), (0,0,1)
          dielectric constant epsilon diagonal = (4,4,4)
     block, center = (67.5,0,0)
          size (0.65,0.265487,1e+20)
          axes (1,0,0), (0,1,0), (0,0,1)
          dielectric constant epsilon diagonal = (4,4,4)
     block, center = (66.5,0,0)
          size (0.65,0.265487,1e+20)
          axes (1,0,0), (0,1,0), (0,0,1)
          dielectric constant epsilon diagonal = (4,4,4)
     block, center = (65.5,0,0)
          size (0.65,0.265487,1e+20)
          axes (1,0,0), (0,1,0), (0,0,1)
          dielectric constant epsilon diagonal = (4,4,4)
     block, center = (64.5,0,0)
          size (0.65,0.265487,1e+20)
          axes (1,0,0), (0,1,0), (0,0,1)
          dielectric constant epsilon diagonal = (4,4,4)
     block, center = (63.5,0,0)
          size (0.65,0.265487,1e+20)
          axes (1,0,0), (0,1,0), (0,0,1)
          dielectric constant epsilon diagonal = (4,4,4)
     block, center = (62.5,0,0)
          size (0.65,0.265487,1e+20)
          axes (1,0,0), (0,1,0), (0,0,1)
          dielectric constant epsilon diagonal = (4,4,4)
     block, center = (61.5,0,0)
          size (0.65,0.265487,1e+20)
          axes (1,0,0), (0,1,0), (0,0,1)
          dielectric constant epsilon diagonal = (4,4,4)
     block, center = (60.5,0,0)
          size (0.65,0.265487,1e+20)
          axes (1,0,0), (0,1,0), (0,0,1)
          dielectric constant epsilon diagonal = (4,4,4)
     block, center = (59.5,0,0)
          size (0.65,0.265487,1e+20)
          axes (1,0,0), (0,1,0), (0,0,1)
          dielectric constant epsilon diagonal = (4,4,4)
     block, center = (58.5,0,0)
          size (0.65,0.265487,1e+20)
          axes (1,0,0), (0,1,0), (0,0,1)
          dielectric constant epsilon diagonal = (4,4,4)
     block, center = (57.5,0,0)
          size (0.65,0.265487,1e+20)
          axes (1,0,0), (0,1,0), (0,0,1)
          dielectric constant epsilon diagonal = (4,4,4)
     block, center = (56.5,0,0)
          size (0.65,0.265487,1e+20)
          axes (1,0,0), (0,1,0), (0,0,1)
          dielectric constant epsilon diagonal = (4,4,4)
     block, center = (55.5,0,0)
          size (0.65,0.265487,1e+20)
          axes (1,0,0), (0,1,0), (0,0,1)
          dielectric constant epsilon diagonal = (4,4,4)
     block, center = (54.5,0,0)
          size (0.65,0.265487,1e+20)
          axes (1,0,0), (0,1,0), (0,0,1)
          dielectric constant epsilon diagonal = (4,4,4)
     block, center = (53.5,0,0)
          size (0.65,0.265487,1e+20)
          axes (1,0,0), (0,1,0), (0,0,1)
          dielectric constant epsilon diagonal = (4,4,4)
     block, center = (52.5,0,0)
          size (0.65,0.265487,1e+20)
          axes (1,0,0), (0,1,0), (0,0,1)
          dielectric constant epsilon diagonal = (4,4,4)
     block, center = (51.5,0,0)
          size (0.65,0.265487,1e+20)
          axes (1,0,0), (0,1,0), (0,0,1)
          dielectric constant epsilon diagonal = (4,4,4)
     block, center = (50.5,0,0)
          size (0.65,0.265487,1e+20)
          axes (1,0,0), (0,1,0), (0,0,1)
          dielectric constant epsilon diagonal = (4,4,4)
     block, center = (49.5,0,0)
          size (0.65,0.265487,1e+20)
          axes (1,0,0), (0,1,0), (0,0,1)
          dielectric constant epsilon diagonal = (4,4,4)
     block, center = (48.5,0,0)
          size (0.65,0.265487,1e+20)
          axes (1,0,0), (0,1,0), (0,0,1)
          dielectric constant epsilon diagonal = (4,4,4)
     block, center = (47.5,0,0)
          size (0.65,0.265487,1e+20)
          axes (1,0,0), (0,1,0), (0,0,1)
          dielectric constant epsilon diagonal = (4,4,4)
     block, center = (46.5,0,0)
          size (0.65,0.265487,1e+20)
          axes (1,0,0), (0,1,0), (0,0,1)
          dielectric constant epsilon diagonal = (4,4,4)
     block, center = (45.5,0,0)
          size (0.65,0.265487,1e+20)
          axes (1,0,0), (0,1,0), (0,0,1)
          dielectric constant epsilon diagonal = (4,4,4)
     block, center = (44.5,0,0)
          size (0.65,0.265487,1e+20)
          axes (1,0,0), (0,1,0), (0,0,1)
          dielectric constant epsilon diagonal = (4,4,4)
     block, center = (43.5,0,0)
          size (0.65,0.265487,1e+20)
          axes (1,0,0), (0,1,0), (0,0,1)
          dielectric constant epsilon diagonal = (4,4,4)
     block, center = (42.5,0,0)
          size (0.65,0.265487,1e+20)
          axes (1,0,0), (0,1,0), (0,0,1)
          dielectric constant epsilon diagonal = (4,4,4)
     block, center = (41.5,0,0)
          size (0.65,0.265487,1e+20)
          axes (1,0,0), (0,1,0), (0,0,1)
          dielectric constant epsilon diagonal = (4,4,4)
     block, center = (40.5,0,0)
          size (0.65,0.265487,1e+20)
          axes (1,0,0), (0,1,0), (0,0,1)
          dielectric constant epsilon diagonal = (4,4,4)
     block, center = (39.5,0,0)
          size (0.65,0.265487,1e+20)
          axes (1,0,0), (0,1,0), (0,0,1)
          dielectric constant epsilon diagonal = (4,4,4)
     block, center = (38.5,0,0)
          size (0.65,0.265487,1e+20)
          axes (1,0,0), (0,1,0), (0,0,1)
          dielectric constant epsilon diagonal = (4,4,4)
     block, center = (37.5,0,0)
          size (0.65,0.265487,1e+20)
          axes (1,0,0), (0,1,0), (0,0,1)
          dielectric constant epsilon diagonal = (4,4,4)
     block, center = (36.5,0,0)
          size (0.65,0.265487,1e+20)
          axes (1,0,0), (0,1,0), (0,0,1)
          dielectric constant epsilon diagonal = (4,4,4)
     block, center = (35.5,0,0)
          size (0.65,0.265487,1e+20)
          axes (1,0,0), (0,1,0), (0,0,1)
          dielectric constant epsilon diagonal = (4,4,4)
     block, center = (34.5,0,0)
          size (0.65,0.265487,1e+20)
          axes (1,0,0), (0,1,0), (0,0,1)
          dielectric constant epsilon diagonal = (4,4,4)
     block, center = (33.5,0,0)
          size (0.65,0.265487,1e+20)
          axes (1,0,0), (0,1,0), (0,0,1)
          dielectric constant epsilon diagonal = (4,4,4)
     block, center = (32.5,0,0)
          size (0.65,0.265487,1e+20)
          axes (1,0,0), (0,1,0), (0,0,1)
          dielectric constant epsilon diagonal = (4,4,4)
     block, center = (31.5,0,0)
          size (0.65,0.265487,1e+20)
          axes (1,0,0), (0,1,0), (0,0,1)
          dielectric constant epsilon diagonal = (4,4,4)
     block, center = (30.5,0,0)
          size (0.65,0.265487,1e+20)
          axes (1,0,0), (0,1,0), (0,0,1)
          dielectric constant epsilon diagonal = (4,4,4)
     block, center = (29.5,0,0)
          size (0.65,0.265487,1e+20)
          axes (1,0,0), (0,1,0), (0,0,1)
          dielectric constant epsilon diagonal = (4,4,4)
     block, center = (28.5,0,0)
          size (0.65,0.265487,1e+20)
          axes (1,0,0), (0,1,0), (0,0,1)
          dielectric constant epsilon diagonal = (4,4,4)
     block, center = (27.5,0,0)
          size (0.65,0.265487,1e+20)
          axes (1,0,0), (0,1,0), (0,0,1)
          dielectric constant epsilon diagonal = (4,4,4)
     block, center = (26.5,0,0)
          size (0.65,0.265487,1e+20)
          axes (1,0,0), (0,1,0), (0,0,1)
          dielectric constant epsilon diagonal = (4,4,4)
     block, center = (25.5,0,0)
          size (0.65,0.265487,1e+20)
          axes (1,0,0), (0,1,0), (0,0,1)
          dielectric constant epsilon diagonal = (4,4,4)
     block, center = (24.5,0,0)
          size (0.65,0.265487,1e+20)
          axes (1,0,0), (0,1,0), (0,0,1)
          dielectric constant epsilon diagonal = (4,4,4)
     block, center = (23.5,0,0)
          size (0.65,0.265487,1e+20)
          axes (1,0,0), (0,1,0), (0,0,1)
          dielectric constant epsilon diagonal = (4,4,4)
     block, center = (22.5,0,0)
          size (0.65,0.265487,1e+20)
          axes (1,0,0), (0,1,0), (0,0,1)
          dielectric constant epsilon diagonal = (4,4,4)
     block, center = (21.5,0,0)
          size (0.65,0.265487,1e+20)
          axes (1,0,0), (0,1,0), (0,0,1)
          dielectric constant epsilon diagonal = (4,4,4)
     block, center = (20.5,0,0)
          size (0.65,0.265487,1e+20)
          axes (1,0,0), (0,1,0), (0,0,1)
          dielectric constant epsilon diagonal = (4,4,4)
     block, center = (19.5,0,0)
          size (0.65,0.265487,1e+20)
          axes (1,0,0), (0,1,0), (0,0,1)
          dielectric constant epsilon diagonal = (4,4,4)
     block, center = (18.5,0,0)
          size (0.65,0.265487,1e+20)
          axes (1,0,0), (0,1,0), (0,0,1)
          dielectric constant epsilon diagonal = (4,4,4)
     block, center = (17.5,0,0)
          size (0.65,0.265487,1e+20)
          axes (1,0,0), (0,1,0), (0,0,1)
          dielectric constant epsilon diagonal = (4,4,4)
     block, center = (16.5,0,0)
          size (0.65,0.265487,1e+20)
          axes (1,0,0), (0,1,0), (0,0,1)
          dielectric constant epsilon diagonal = (4,4,4)
     block, center = (15.5,0,0)
          size (0.65,0.265487,1e+20)
          axes (1,0,0), (0,1,0), (0,0,1)
          dielectric constant epsilon diagonal = (4,4,4)
     block, center = (14.5,0,0)
          size (0.65,0.265487,1e+20)
          axes (1,0,0), (0,1,0), (0,0,1)
          dielectric constant epsilon diagonal = (4,4,4)
     block, center = (13.5,0,0)
          size (0.65,0.265487,1e+20)
          axes (1,0,0), (0,1,0), (0,0,1)
          dielectric constant epsilon diagonal = (4,4,4)
     block, center = (12.5,0,0)
          size (0.65,0.265487,1e+20)
          axes (1,0,0), (0,1,0), (0,0,1)
          dielectric constant epsilon diagonal = (4,4,4)
     block, center = (11.5,0,0)
          size (0.65,0.265487,1e+20)
          axes (1,0,0), (0,1,0), (0,0,1)
          dielectric constant epsilon diagonal = (4,4,4)
     block, center = (10.5,0,0)
          size (0.65,0.265487,1e+20)
          axes (1,0,0), (0,1,0), (0,0,1)
          dielectric constant epsilon diagonal = (4,4,4)
     block, center = (9.5,0,0)
          size (0.65,0.265487,1e+20)
          axes (1,0,0), (0,1,0), (0,0,1)
          dielectric constant epsilon diagonal = (4,4,4)
     block, center = (8.5,0,0)
          size (0.65,0.265487,1e+20)
          axes (1,0,0), (0,1,0), (0,0,1)
          dielectric constant epsilon diagonal = (4,4,4)
     block, center = (7.5,0,0)
          size (0.65,0.265487,1e+20)
          axes (1,0,0), (0,1,0), (0,0,1)
          dielectric constant epsilon diagonal = (4,4,4)
     block, center = (6.5,0,0)
          size (0.65,0.265487,1e+20)
          axes (1,0,0), (0,1,0), (0,0,1)
          dielectric constant epsilon diagonal = (4,4,4)
     block, center = (5.5,0,0)
          size (0.65,0.265487,1e+20)
          axes (1,0,0), (0,1,0), (0,0,1)
          dielectric constant epsilon diagonal = (4,4,4)
     block, center = (4.5,0,0)
          size (0.65,0.265487,1e+20)
          axes (1,0,0), (0,1,0), (0,0,1)
          dielectric constant epsilon diagonal = (4,4,4)
     block, center = (3.5,0,0)
          size (0.65,0.265487,1e+20)
          axes (1,0,0), (0,1,0), (0,0,1)
          dielectric constant epsilon diagonal = (4,4,4)
     block, center = (2.5,0,0)
          size (0.65,0.265487,1e+20)
          axes (1,0,0), (0,1,0), (0,0,1)
          dielectric constant epsilon diagonal = (4,4,4)
     block, center = (1.5,0,0)
          size (0.65,0.265487,1e+20)
          axes (1,0,0), (0,1,0), (0,0,1)
          dielectric constant epsilon diagonal = (4,4,4)
     block, center = (0.5,0,0)
          size (0.65,0.265487,1e+20)
          axes (1,0,0), (0,1,0), (0,0,1)
          dielectric constant epsilon diagonal = (4,4,4)
     block, center = (-0.5,0,0)
          size (0.65,0.265487,1e+20)
          axes (1,0,0), (0,1,0), (0,0,1)
          dielectric constant epsilon diagonal = (4,4,4)
     block, center = (-1.5,0,0)
          size (0.65,0.265487,1e+20)
          axes (1,0,0), (0,1,0), (0,0,1)
          dielectric constant epsilon diagonal = (4,4,4)
     block, center = (-2.5,0,0)
          size (0.65,0.265487,1e+20)
          axes (1,0,0), (0,1,0), (0,0,1)
          dielectric constant epsilon diagonal = (4,4,4)
     block, center = (-3.5,0,0)
          size (0.65,0.265487,1e+20)
          axes (1,0,0), (0,1,0), (0,0,1)
          dielectric constant epsilon diagonal = (4,4,4)
     block, center = (-4.5,0,0)
          size (0.65,0.265487,1e+20)
          axes (1,0,0), (0,1,0), (0,0,1)
          dielectric constant epsilon diagonal = (4,4,4)
     block, center = (-5.5,0,0)
          size (0.65,0.265487,1e+20)
          axes (1,0,0), (0,1,0), (0,0,1)
          dielectric constant epsilon diagonal = (4,4,4)
     block, center = (-6.5,0,0)
          size (0.65,0.265487,1e+20)
          axes (1,0,0), (0,1,0), (0,0,1)
          dielectric constant epsilon diagonal = (4,4,4)
     block, center = (-7.5,0,0)
          size (0.65,0.265487,1e+20)
          axes (1,0,0), (0,1,0), (0,0,1)
          dielectric constant epsilon diagonal = (4,4,4)
     block, center = (-8.5,0,0)
          size (0.65,0.265487,1e+20)
          axes (1,0,0), (0,1,0), (0,0,1)
          dielectric constant epsilon diagonal = (4,4,4)
     block, center = (-9.5,0,0)
          size (0.65,0.265487,1e+20)
          axes (1,0,0), (0,1,0), (0,0,1)
          dielectric constant epsilon diagonal = (4,4,4)
     block, center = (-10.5,0,0)
          size (0.65,0.265487,1e+20)
          axes (1,0,0), (0,1,0), (0,0,1)
          dielectric constant epsilon diagonal = (4,4,4)
     block, center = (-11.5,0,0)
          size (0.65,0.265487,1e+20)
          axes (1,0,0), (0,1,0), (0,0,1)
          dielectric constant epsilon diagonal = (4,4,4)
     block, center = (-12.5,0,0)
          size (0.65,0.265487,1e+20)
          axes (1,0,0), (0,1,0), (0,0,1)
          dielectric constant epsilon diagonal = (4,4,4)
     block, center = (-13.5,0,0)
          size (0.65,0.265487,1e+20)
          axes (1,0,0), (0,1,0), (0,0,1)
          dielectric constant epsilon diagonal = (4,4,4)
     block, center = (-14.5,0,0)
          size (0.65,0.265487,1e+20)
          axes (1,0,0), (0,1,0), (0,0,1)
          dielectric constant epsilon diagonal = (4,4,4)
     block, center = (-15.5,0,0)
          size (0.65,0.265487,1e+20)
          axes (1,0,0), (0,1,0), (0,0,1)
          dielectric constant epsilon diagonal = (4,4,4)
     block, center = (-16.5,0,0)
          size (0.65,0.265487,1e+20)
          axes (1,0,0), (0,1,0), (0,0,1)
          dielectric constant epsilon diagonal = (4,4,4)
     block, center = (-17.5,0,0)
          size (0.65,0.265487,1e+20)
          axes (1,0,0), (0,1,0), (0,0,1)
          dielectric constant epsilon diagonal = (4,4,4)
     block, center = (-18.5,0,0)
          size (0.65,0.265487,1e+20)
          axes (1,0,0), (0,1,0), (0,0,1)
          dielectric constant epsilon diagonal = (4,4,4)
     block, center = (-19.5,0,0)
          size (0.65,0.265487,1e+20)
          axes (1,0,0), (0,1,0), (0,0,1)
          dielectric constant epsilon diagonal = (4,4,4)
     block, center = (-20.5,0,0)
          size (0.65,0.265487,1e+20)
          axes (1,0,0), (0,1,0), (0,0,1)
          dielectric constant epsilon diagonal = (4,4,4)
     block, center = (-21.5,0,0)
          size (0.65,0.265487,1e+20)
          axes (1,0,0), (0,1,0), (0,0,1)
          dielectric constant epsilon diagonal = (4,4,4)
     block, center = (-22.5,0,0)
          size (0.65,0.265487,1e+20)
          axes (1,0,0), (0,1,0), (0,0,1)
          dielectric constant epsilon diagonal = (4,4,4)
     block, center = (-23.5,0,0)
          size (0.65,0.265487,1e+20)
          axes (1,0,0), (0,1,0), (0,0,1)
          dielectric constant epsilon diagonal = (4,4,4)
     block, center = (-24.5,0,0)
          size (0.65,0.265487,1e+20)
          axes (1,0,0), (0,1,0), (0,0,1)
          dielectric constant epsilon diagonal = (4,4,4)
     block, center = (-25.5,0,0)
          size (0.65,0.265487,1e+20)
          axes (1,0,0), (0,1,0), (0,0,1)
          dielectric constant epsilon diagonal = (4,4,4)
     block, center = (-26.5,0,0)
          size (0.65,0.265487,1e+20)
          axes (1,0,0), (0,1,0), (0,0,1)
          dielectric constant epsilon diagonal = (4,4,4)
     block, center = (-27.5,0,0)
          size (0.65,0.265487,1e+20)
          axes (1,0,0), (0,1,0), (0,0,1)
          dielectric constant epsilon diagonal = (4,4,4)
     block, center = (-28.5,0,0)
          size (0.65,0.265487,1e+20)
          axes (1,0,0), (0,1,0), (0,0,1)
          dielectric constant epsilon diagonal = (4,4,4)
     block, center = (-29.5,0,0)
          size (0.65,0.265487,1e+20)
          axes (1,0,0), (0,1,0), (0,0,1)
          dielectric constant epsilon diagonal = (4,4,4)
     block, center = (-30.5,0,0)
          size (0.65,0.265487,1e+20)
          axes (1,0,0), (0,1,0), (0,0,1)
          dielectric constant epsilon diagonal = (4,4,4)
     block, center = (-31.5,0,0)
          size (0.65,0.265487,1e+20)
          axes (1,0,0), (0,1,0), (0,0,1)
          dielectric constant epsilon diagonal = (4,4,4)
     block, center = (-32.5,0,0)
          size (0.65,0.265487,1e+20)
          axes (1,0,0), (0,1,0), (0,0,1)
          dielectric constant epsilon diagonal = (4,4,4)
     block, center = (-33.5,0,0)
          size (0.65,0.265487,1e+20)
          axes (1,0,0), (0,1,0), (0,0,1)
          dielectric constant epsilon diagonal = (4,4,4)
     block, center = (-34.5,0,0)
          size (0.65,0.265487,1e+20)
          axes (1,0,0), (0,1,0), (0,0,1)
          dielectric constant epsilon diagonal = (4,4,4)
     block, center = (-35.5,0,0)
          size (0.65,0.265487,1e+20)
          axes (1,0,0), (0,1,0), (0,0,1)
          dielectric constant epsilon diagonal = (4,4,4)
     block, center = (-36.5,0,0)
          size (0.65,0.265487,1e+20)
          axes (1,0,0), (0,1,0), (0,0,1)
          dielectric constant epsilon diagonal = (4,4,4)
     block, center = (-37.5,0,0)
          size (0.65,0.265487,1e+20)
          axes (1,0,0), (0,1,0), (0,0,1)
          dielectric constant epsilon diagonal = (4,4,4)
     block, center = (-38.5,0,0)
          size (0.65,0.265487,1e+20)
          axes (1,0,0), (0,1,0), (0,0,1)
          dielectric constant epsilon diagonal = (4,4,4)
     block, center = (-39.5,0,0)
          size (0.65,0.265487,1e+20)
          axes (1,0,0), (0,1,0), (0,0,1)
          dielectric constant epsilon diagonal = (4,4,4)
     block, center = (-40.5,0,0)
          size (0.65,0.265487,1e+20)
          axes (1,0,0), (0,1,0), (0,0,1)
          dielectric constant epsilon diagonal = (4,4,4)
     block, center = (-41.5,0,0)
          size (0.65,0.265487,1e+20)
          axes (1,0,0), (0,1,0), (0,0,1)
          dielectric constant epsilon diagonal = (4,4,4)
     block, center = (-42.5,0,0)
          size (0.65,0.265487,1e+20)
          axes (1,0,0), (0,1,0), (0,0,1)
          dielectric constant epsilon diagonal = (4,4,4)
     block, center = (-43.5,0,0)
          size (0.65,0.265487,1e+20)
          axes (1,0,0), (0,1,0), (0,0,1)
          dielectric constant epsilon diagonal = (4,4,4)
     block, center = (-44.5,0,0)
          size (0.65,0.265487,1e+20)
          axes (1,0,0), (0,1,0), (0,0,1)
          dielectric constant epsilon diagonal = (4,4,4)
     block, center = (-45.5,0,0)
          size (0.65,0.265487,1e+20)
          axes (1,0,0), (0,1,0), (0,0,1)
          dielectric constant epsilon diagonal = (4,4,4)
     block, center = (-46.5,0,0)
          size (0.65,0.265487,1e+20)
          axes (1,0,0), (0,1,0), (0,0,1)
          dielectric constant epsilon diagonal = (4,4,4)
     block, center = (-47.5,0,0)
          size (0.65,0.265487,1e+20)
          axes (1,0,0), (0,1,0), (0,0,1)
          dielectric constant epsilon diagonal = (4,4,4)
     block, center = (-48.5,0,0)
          size (0.65,0.265487,1e+20)
          axes (1,0,0), (0,1,0), (0,0,1)
          dielectric constant epsilon diagonal = (4,4,4)
     block, center = (-49.5,0,0)
          size (0.65,0.265487,1e+20)
          axes (1,0,0), (0,1,0), (0,0,1)
          dielectric constant epsilon diagonal = (4,4,4)
     block, center = (-50.5,0,0)
          size (0.65,0.265487,1e+20)
          axes (1,0,0), (0,1,0), (0,0,1)
          dielectric constant epsilon diagonal = (4,4,4)
     block, center = (-51.5,0,0)
          size (0.65,0.265487,1e+20)
          axes (1,0,0), (0,1,0), (0,0,1)
          dielectric constant epsilon diagonal = (4,4,4)
     block, center = (-52.5,0,0)
          size (0.65,0.265487,1e+20)
          axes (1,0,0), (0,1,0), (0,0,1)
          dielectric constant epsilon diagonal = (4,4,4)
     block, center = (-53.5,0,0)
          size (0.65,0.265487,1e+20)
          axes (1,0,0), (0,1,0), (0,0,1)
          dielectric constant epsilon diagonal = (4,4,4)
     block, center = (-54.5,0,0)
          size (0.65,0.265487,1e+20)
          axes (1,0,0), (0,1,0), (0,0,1)
          dielectric constant epsilon diagonal = (4,4,4)
     block, center = (-55.5,0,0)
          size (0.65,0.265487,1e+20)
          axes (1,0,0), (0,1,0), (0,0,1)
          dielectric constant epsilon diagonal = (4,4,4)
     block, center = (-56.5,0,0)
          size (0.65,0.265487,1e+20)
          axes (1,0,0), (0,1,0), (0,0,1)
          dielectric constant epsilon diagonal = (4,4,4)
     block, center = (-57.5,0,0)
          size (0.65,0.265487,1e+20)
          axes (1,0,0), (0,1,0), (0,0,1)
          dielectric constant epsilon diagonal = (4,4,4)
     block, center = (-58.5,0,0)
          size (0.65,0.265487,1e+20)
          axes (1,0,0), (0,1,0), (0,0,1)
          dielectric constant epsilon diagonal = (4,4,4)
     block, center = (-59.5,0,0)
          size (0.65,0.265487,1e+20)
          axes (1,0,0), (0,1,0), (0,0,1)
          dielectric constant epsilon diagonal = (4,4,4)
     block, center = (-60.5,0,0)
          size (0.65,0.265487,1e+20)
          axes (1,0,0), (0,1,0), (0,0,1)
          dielectric constant epsilon diagonal = (4,4,4)
     block, center = (-61.5,0,0)
          size (0.65,0.265487,1e+20)
          axes (1,0,0), (0,1,0), (0,0,1)
          dielectric constant epsilon diagonal = (4,4,4)
     block, center = (-62.5,0,0)
          size (0.65,0.265487,1e+20)
          axes (1,0,0), (0,1,0), (0,0,1)
          dielectric constant epsilon diagonal = (4,4,4)
     block, center = (-63.5,0,0)
          size (0.65,0.265487,1e+20)
          axes (1,0,0), (0,1,0), (0,0,1)
          dielectric constant epsilon diagonal = (4,4,4)
     block, center = (-64.5,0,0)
          size (0.65,0.265487,1e+20)
          axes (1,0,0), (0,1,0), (0,0,1)
          dielectric constant epsilon diagonal = (4,4,4)
     block, center = (-65.5,0,0)
          size (0.65,0.265487,1e+20)
          axes (1,0,0), (0,1,0), (0,0,1)
          dielectric constant epsilon diagonal = (4,4,4)
     block, center = (-66.5,0,0)
          size (0.65,0.265487,1e+20)
          axes (1,0,0), (0,1,0), (0,0,1)
          dielectric constant epsilon diagonal = (4,4,4)
     block, center = (-67.5,0,0)
          size (0.65,0.265487,1e+20)
          axes (1,0,0), (0,1,0), (0,0,1)
          dielectric constant epsilon diagonal = (4,4,4)
     block, center = (-68.5,0,0)
          size (0.65,0.265487,1e+20)
          axes (1,0,0), (0,1,0), (0,0,1)
          dielectric constant epsilon diagonal = (4,4,4)
     block, center = (-69.5,0,0)
          size (0.65,0.265487,1e+20)
          axes (1,0,0), (0,1,0), (0,0,1)
          dielectric constant epsilon diagonal = (4,4,4)
     block, center = (-70.5,0,0)
          size (0.65,0.265487,1e+20)
          axes (1,0,0), (0,1,0), (0,0,1)
          dielectric constant epsilon diagonal = (4,4,4)
     block, center = (-71.5,0,0)
          size (0.65,0.265487,1e+20)
          axes (1,0,0), (0,1,0), (0,0,1)
          dielectric constant epsilon diagonal = (4,4,4)
     block, center = (-72.5,0,0)
          size (0.65,0.265487,1e+20)
          axes (1,0,0), (0,1,0), (0,0,1)
          dielectric constant epsilon diagonal = (4,4,4)
     block, center = (-73.5,0,0)
          size (0.65,0.265487,1e+20)
          axes (1,0,0), (0,1,0), (0,0,1)
          dielectric constant epsilon diagonal = (4,4,4)
     block, center = (-74.5,0,0)
          size (0.65,0.265487,1e+20)
          axes (1,0,0), (0,1,0), (0,0,1)
          dielectric constant epsilon diagonal = (4,4,4)
time for set_epsilon = 8.32301 s
-----------
Meep: using output directory "t-out"
creating output file "t-out/eps-000000.00.h5"...
Meep progress: 2.66/377.433631896973 = 0.7% done in 4.0s, 564.2s to go
on time step 138 (time=2.76), 0.0291114 s/step
Meep progress: 5.68/377.433631896973 = 1.5% done in 8.0s, 525.0s to go
on time step 289 (time=5.78), 0.0266597 s/step
Meep progress: 8.56/377.433631896973 = 2.3% done in 12.0s, 518.6s to go
on time step 433 (time=8.66), 0.0279752 s/step
Meep progress: 11.12/377.433631896973 = 2.9% done in 16.1s, 529.0s to go
on time step 561 (time=11.22), 0.0313538 s/step
Meep progress: 13.66/377.433631896973 = 3.6% done in 20.1s, 534.8s to go
on time step 687 (time=13.74), 0.0318172 s/step
Meep progress: 16.18/377.433631896973 = 4.3% done in 24.1s, 538.2s to go
on time step 813 (time=16.26), 0.0319289 s/step
Meep progress: 18.7/377.433631896973 = 5.0% done in 28.1s, 539.3s to go
on time step 940 (time=18.8), 0.0317235 s/step
Meep progress: 21.22/377.433631896973 = 5.6% done in 32.1s, 539.3s to go
on time step 1066 (time=21.32), 0.0318561 s/step
Meep progress: 23.76/377.433631896973 = 6.3% done in 36.2s, 538.2s to go
on time step 1193 (time=23.86), 0.0316762 s/step
Meep progress: 26.26/377.433631896973 = 7.0% done in 40.2s, 537.1s to go
on time step 1318 (time=26.36), 0.0321675 s/step
Meep progress: 28.84/377.433631896973 = 7.6% done in 44.2s, 533.9s to go
on time step 1448 (time=28.96), 0.0309051 s/step
Meep progress: 31.3/377.433631896973 = 8.3% done in 48.2s, 532.7s to go
on time step 1571 (time=31.42), 0.0325327 s/step
Meep progress: 33.86/377.433631896973 = 9.0% done in 52.2s, 529.6s to go
on time step 1699 (time=33.98), 0.0314177 s/step
Meep progress: 36.4/377.433631896973 = 9.6% done in 56.2s, 526.6s to go
on time step 1826 (time=36.52), 0.0315755 s/step
Meep progress: 38.96/377.433631896973 = 10.3% done in 60.2s, 523.1s to go
on time step 1954 (time=39.08), 0.0314151 s/step
Meep progress: 41.52/377.433631896973 = 11.0% done in 64.2s, 519.7s to go
on time step 2081 (time=41.62), 0.0315178 s/step
Meep progress: 44.08/377.433631896973 = 11.7% done in 68.3s, 516.3s to go
on time step 2209 (time=44.18), 0.0314961 s/step
Meep progress: 46.64/377.433631896973 = 12.4% done in 72.3s, 512.7s to go
on time step 2337 (time=46.74), 0.0313875 s/step
Meep progress: 49.2/377.433631896973 = 13.0% done in 76.3s, 509.0s to go
on time step 2465 (time=49.3), 0.0313591 s/step
Meep progress: 51.76/377.433631896973 = 13.7% done in 80.3s, 505.4s to go
on time step 2593 (time=51.86), 0.0314011 s/step
Meep progress: 54.32/377.433631896973 = 14.4% done in 84.3s, 501.7s to go
on time step 2721 (time=54.42), 0.0313055 s/step
Meep progress: 56.88/377.433631896973 = 15.1% done in 88.4s, 498.0s to go
on time step 2849 (time=56.98), 0.0314364 s/step
Meep progress: 59.44/377.433631896973 = 15.7% done in 92.4s, 494.3s to go
on time step 2977 (time=59.54), 0.031436 s/step
Meep progress: 62.0/377.433631896973 = 16.4% done in 96.4s, 490.5s to go
on time step 3104 (time=62.08), 0.031533 s/step
Meep progress: 64.48/377.433631896973 = 17.1% done in 100.4s, 487.4s to go
on time step 3228 (time=64.56), 0.0324186 s/step
Meep progress: 67.04/377.433631896973 = 17.8% done in 104.5s, 483.7s to go
on time step 3356 (time=67.12), 0.0315139 s/step
Meep progress: 69.58/377.433631896973 = 18.4% done in 108.5s, 479.9s to go
on time step 3483 (time=69.66), 0.0315311 s/step
Meep progress: 72.1/377.433631896973 = 19.1% done in 112.5s, 476.4s to go
on time step 3610 (time=72.2), 0.0317054 s/step
Meep progress: 74.66/377.433631896973 = 19.8% done in 116.5s, 472.5s to go
on time step 3737 (time=74.74), 0.0315291 s/step
Meep progress: 77.2/377.433631896973 = 20.5% done in 120.6s, 468.8s to go
on time step 3863 (time=77.26), 0.0319269 s/step
Meep progress: 79.76/377.433631896973 = 21.1% done in 124.6s, 465.0s to go
on time step 3991 (time=79.82), 0.0314617 s/step
Meep progress: 82.32/377.433631896973 = 21.8% done in 128.6s, 461.1s to go
on time step 4119 (time=82.38), 0.0313744 s/step
Meep progress: 84.92/377.433631896973 = 22.5% done in 132.6s, 456.9s to go
on time step 4249 (time=84.98), 0.0308876 s/step
Meep progress: 87.72/377.433631896973 = 23.2% done in 136.6s, 451.3s to go
on time step 4389 (time=87.78), 0.0286146 s/step
Meep progress: 90.46/377.433631896973 = 24.0% done in 140.7s, 446.2s to go
on time step 4525 (time=90.5), 0.0294136 s/step
Meep progress: 93.02/377.433631896973 = 24.6% done in 144.7s, 442.3s to go
on time step 4653 (time=93.06), 0.0313194 s/step
Meep progress: 95.52/377.433631896973 = 25.3% done in 148.7s, 438.8s to go
on time step 4778 (time=95.56), 0.0321487 s/step
Meep progress: 98.32/377.433631896973 = 26.0% done in 152.7s, 433.5s to go
on time step 4918 (time=98.36), 0.0286896 s/step
Meep progress: 101.04/377.433631896973 = 26.8% done in 156.7s, 428.7s to go
on time step 5054 (time=101.08), 0.029608 s/step
Meep progress: 103.62/377.433631896973 = 27.5% done in 160.8s, 424.8s to go
on time step 5183 (time=103.66), 0.0312069 s/step
Meep progress: 105.88/377.433631896973 = 28.1% done in 164.8s, 422.6s to go
on time step 5296 (time=105.92), 0.0356826 s/step
Meep progress: 108.06/377.433631896973 = 28.6% done in 168.8s, 420.8s to go
on time step 5405 (time=108.1), 0.0367935 s/step
Meep progress: 110.2/377.433631896973 = 29.2% done in 172.8s, 419.1s to go
on time step 5512 (time=110.24), 0.0377093 s/step
Meep progress: 112.46/377.433631896973 = 29.8% done in 176.8s, 416.6s to go
on time step 5626 (time=112.52), 0.0352539 s/step
Meep progress: 114.8/377.433631896973 = 30.4% done in 180.8s, 413.7s to go
on time step 5743 (time=114.86), 0.0344397 s/step
Meep progress: 116.88/377.433631896973 = 31.0% done in 184.8s, 412.1s to go
on time step 5848 (time=116.96), 0.0383493 s/step
Meep progress: 118.96/377.433631896973 = 31.5% done in 188.9s, 410.4s to go
on time step 5951 (time=119.02), 0.0390411 s/step
Meep progress: 121.12/377.433631896973 = 32.1% done in 192.9s, 408.2s to go
on time step 6059 (time=121.18), 0.0372119 s/step
Meep progress: 123.4/377.433631896973 = 32.7% done in 196.9s, 405.4s to go
on time step 6173 (time=123.46), 0.0353949 s/step
Meep progress: 125.54/377.433631896973 = 33.3% done in 201.0s, 403.2s to go
on time step 6280 (time=125.6), 0.0376825 s/step
Meep progress: 127.66/377.433631896973 = 33.8% done in 205.0s, 401.1s to go
on time step 6386 (time=127.72), 0.0379424 s/step
Meep progress: 130.04/377.433631896973 = 34.5% done in 209.0s, 397.6s to go
on time step 6505 (time=130.1), 0.0336266 s/step
Meep progress: 132.54/377.433631896973 = 35.1% done in 213.0s, 393.6s to go
on time step 6630 (time=132.6), 0.0322029 s/step
Meep progress: 134.96/377.433631896973 = 35.8% done in 217.1s, 390.0s to go
on time step 6751 (time=135.02), 0.0333092 s/step
Meep progress: 137.06/377.433631896973 = 36.3% done in 221.1s, 387.7s to go
on time step 6856 (time=137.12), 0.0383387 s/step
Meep progress: 139.42/377.433631896973 = 36.9% done in 225.1s, 384.3s to go
on time step 6974 (time=139.48), 0.0340622 s/step
Meep progress: 141.76/377.433631896973 = 37.6% done in 229.1s, 380.9s to go
on time step 7091 (time=141.82), 0.0344033 s/step
Meep progress: 144.18/377.433631896973 = 38.2% done in 233.2s, 377.2s to go
on time step 7212 (time=144.24), 0.0333377 s/step
Meep progress: 146.56/377.433631896973 = 38.8% done in 237.2s, 373.6s to go
on time step 7331 (time=146.62), 0.0337277 s/step
Meep progress: 148.98/377.433631896973 = 39.5% done in 241.2s, 369.8s to go
on time step 7452 (time=149.04), 0.0330923 s/step
Meep progress: 151.44/377.433631896973 = 40.1% done in 245.2s, 365.9s to go
on time step 7575 (time=151.5), 0.032631 s/step
Meep progress: 153.84/377.433631896973 = 40.8% done in 249.2s, 362.2s to go
on time step 7695 (time=153.9), 0.0334881 s/step
Meep progress: 156.28/377.433631896973 = 41.4% done in 253.2s, 358.4s to go
on time step 7817 (time=156.34), 0.0330208 s/step
Meep progress: 158.78/377.433631896973 = 42.1% done in 257.3s, 354.3s to go
on time step 7942 (time=158.84), 0.0321998 s/step
Meep progress: 161.18/377.433631896973 = 42.7% done in 261.3s, 350.5s to go
on time step 8062 (time=161.24), 0.0334295 s/step
Meep progress: 163.64/377.433631896973 = 43.4% done in 265.3s, 346.6s to go
on time step 8185 (time=163.7), 0.0327346 s/step
Meep progress: 166.12/377.433631896973 = 44.0% done in 269.3s, 342.6s to go
on time step 8309 (time=166.18), 0.0323392 s/step
Meep progress: 168.62/377.433631896973 = 44.7% done in 273.4s, 338.5s to go
on time step 8434 (time=168.68), 0.032242 s/step
Meep progress: 171.1/377.433631896973 = 45.3% done in 277.4s, 334.5s to go
on time step 8558 (time=171.16), 0.0322683 s/step
Meep progress: 173.52/377.433631896973 = 46.0% done in 281.4s, 330.7s to go
on time step 8679 (time=173.58), 0.0332613 s/step
Meep progress: 175.82/377.433631896973 = 46.6% done in 285.4s, 327.3s to go
on time step 8794 (time=175.88), 0.0349529 s/step
Meep progress: 178.3/377.433631896973 = 47.2% done in 289.4s, 323.2s to go
on time step 8918 (time=178.36), 0.0324656 s/step
Meep progress: 180.68/377.433631896973 = 47.9% done in 293.4s, 319.5s to go
on time step 9037 (time=180.74), 0.0338257 s/step
Meep progress: 182.98/377.433631896973 = 48.5% done in 297.5s, 316.1s to go
on time step 9152 (time=183.04), 0.0350319 s/step
Meep progress: 184.94/377.433631896973 = 49.0% done in 301.5s, 313.8s to go
on time step 9251 (time=185.02), 0.0407461 s/step
Meep progress: 187.02/377.433631896973 = 49.6% done in 305.5s, 311.0s to go
on time step 9355 (time=187.1), 0.0387637 s/step
Meep progress: 189.1/377.433631896973 = 50.1% done in 309.5s, 308.2s to go
on time step 9459 (time=189.18), 0.038621 s/step
Meep progress: 191.14/377.433631896973 = 50.6% done in 313.5s, 305.6s to go
on time step 9562 (time=191.24), 0.0391698 s/step
Meep progress: 193.22/377.433631896973 = 51.2% done in 317.5s, 302.7s to go
on time step 9666 (time=193.32), 0.0388315 s/step
Meep progress: 195.38/377.433631896973 = 51.8% done in 321.6s, 299.6s to go
on time step 9775 (time=195.5), 0.0369676 s/step
Meep progress: 197.46/377.433631896973 = 52.3% done in 325.6s, 296.8s to go
on time step 9878 (time=197.56), 0.039163 s/step
Meep progress: 199.52/377.433631896973 = 52.9% done in 329.6s, 293.9s to go
on time step 9981 (time=199.62), 0.0390511 s/step
Meep progress: 201.7/377.433631896973 = 53.4% done in 333.6s, 290.7s to go
on time step 10091 (time=201.82), 0.0366218 s/step
Meep progress: 204.1/377.433631896973 = 54.1% done in 337.6s, 286.7s to go
on time step 10211 (time=204.22), 0.0333661 s/step
Meep progress: 206.32/377.433631896973 = 54.7% done in 341.7s, 283.4s to go
on time step 10321 (time=206.42), 0.0364643 s/step
Meep progress: 208.7/377.433631896973 = 55.3% done in 345.7s, 279.5s to go
on time step 10441 (time=208.82), 0.0335448 s/step
Meep progress: 211.08/377.433631896973 = 55.9% done in 349.7s, 275.6s to go
on time step 10560 (time=211.2), 0.0337986 s/step
Meep progress: 213.48/377.433631896973 = 56.6% done in 353.7s, 271.6s to go
on time step 10681 (time=213.62), 0.0332843 s/step
Meep progress: 215.9/377.433631896973 = 57.2% done in 357.7s, 267.6s to go
on time step 10802 (time=216.04), 0.0332788 s/step
Meep progress: 218.3/377.433631896973 = 57.8% done in 361.7s, 263.7s to go
on time step 10922 (time=218.44), 0.0333788 s/step
Meep progress: 220.66/377.433631896973 = 58.5% done in 365.8s, 259.9s to go
on time step 11038 (time=220.76), 0.0345366 s/step
Meep progress: 222.86/377.433631896973 = 59.0% done in 369.8s, 256.5s to go
on time step 11149 (time=222.98), 0.036073 s/step
Meep progress: 225.26/377.433631896973 = 59.7% done in 373.8s, 252.5s to go
on time step 11269 (time=225.38), 0.0333965 s/step
Meep progress: 227.42/377.433631896973 = 60.3% done in 377.8s, 249.2s to go
on time step 11376 (time=227.52), 0.0377355 s/step
Meep progress: 229.72/377.433631896973 = 60.9% done in 381.8s, 245.5s to go
on time step 11492 (time=229.84), 0.0345198 s/step
Meep progress: 232.2/377.433631896973 = 61.5% done in 385.9s, 241.3s to go
on time step 11616 (time=232.32), 0.0324204 s/step
Meep progress: 234.68/377.433631896973 = 62.2% done in 389.9s, 237.2s to go
on time step 11740 (time=234.8), 0.0323476 s/step
Meep progress: 237.16/377.433631896973 = 62.8% done in 393.9s, 233.0s to go
on time step 11864 (time=237.28), 0.0324776 s/step
Meep progress: 239.62/377.433631896973 = 63.5% done in 397.9s, 228.8s to go
on time step 11987 (time=239.74), 0.0326559 s/step
Meep progress: 242.06/377.433631896973 = 64.1% done in 401.9s, 224.8s to go
on time step 12109 (time=242.18), 0.0328266 s/step
Meep progress: 244.52/377.433631896973 = 64.8% done in 405.9s, 220.6s to go
on time step 12232 (time=244.64), 0.0326586 s/step
Meep progress: 246.96/377.433631896973 = 65.4% done in 409.9s, 216.6s to go
on time step 12354 (time=247.08), 0.0329844 s/step
Meep progress: 249.4/377.433631896973 = 66.1% done in 413.9s, 212.5s to go
on time step 12477 (time=249.54), 0.032702 s/step
Meep progress: 251.88/377.433631896973 = 66.7% done in 418.0s, 208.3s to go
on time step 12601 (time=252.02), 0.0323535 s/step
Meep progress: 254.3/377.433631896973 = 67.4% done in 422.0s, 204.3s to go
on time step 12722 (time=254.44), 0.033202 s/step
Meep progress: 256.7/377.433631896973 = 68.0% done in 426.0s, 200.4s to go
on time step 12842 (time=256.84), 0.0335869 s/step
Meep progress: 259.08/377.433631896973 = 68.6% done in 430.0s, 196.4s to go
on time step 12961 (time=259.22), 0.0336584 s/step
Meep progress: 261.5/377.433631896973 = 69.3% done in 434.0s, 192.4s to go
on time step 13082 (time=261.64), 0.0332757 s/step
Meep progress: 263.8/377.433631896973 = 69.9% done in 438.0s, 188.7s to go
on time step 13197 (time=263.94), 0.0351033 s/step
Meep progress: 265.74/377.433631896973 = 70.4% done in 442.0s, 185.8s to go
on time step 13293 (time=265.86), 0.0416978 s/step
Meep progress: 267.88/377.433631896973 = 71.0% done in 446.1s, 182.4s to go
on time step 13400 (time=268), 0.0374073 s/step
Meep progress: 270.02/377.433631896973 = 71.5% done in 450.1s, 179.0s to go
on time step 13507 (time=270.14), 0.0375769 s/step
Meep progress: 272.22/377.433631896973 = 72.1% done in 454.1s, 175.5s to go
on time step 13619 (time=272.38), 0.036091 s/step
Meep progress: 274.66/377.433631896973 = 72.8% done in 458.1s, 171.4s to go
on time step 13742 (time=274.84), 0.0327691 s/step
Meep progress: 277.1/377.433631896973 = 73.4% done in 462.1s, 167.3s to go
on time step 13864 (time=277.28), 0.0328802 s/step
Meep progress: 279.44/377.433631896973 = 74.0% done in 466.1s, 163.5s to go
on time step 13981 (time=279.62), 0.0344603 s/step
Meep progress: 281.82/377.433631896973 = 74.7% done in 470.2s, 159.5s to go
on time step 14100 (time=282), 0.0337469 s/step
Meep progress: 284.2/377.433631896973 = 75.3% done in 474.2s, 155.6s to go
on time step 14218 (time=284.36), 0.0339117 s/step
Meep progress: 286.56/377.433631896973 = 75.9% done in 478.2s, 151.6s to go
on time step 14337 (time=286.74), 0.033802 s/step
Meep progress: 289.0/377.433631896973 = 76.6% done in 482.2s, 147.6s to go
on time step 14459 (time=289.18), 0.0329945 s/step
Meep progress: 291.36/377.433631896973 = 77.2% done in 486.2s, 143.6s to go
on time step 14578 (time=291.56), 0.0337686 s/step
Meep progress: 293.78/377.433631896973 = 77.8% done in 490.2s, 139.6s to go
on time step 14698 (time=293.96), 0.0334236 s/step
Meep progress: 296.16/377.433631896973 = 78.5% done in 494.3s, 135.6s to go
on time step 14817 (time=296.34), 0.0337426 s/step
Meep progress: 298.6/377.433631896973 = 79.1% done in 498.3s, 131.5s to go
on time step 14939 (time=298.78), 0.0329206 s/step
Meep progress: 300.98/377.433631896973 = 79.7% done in 502.3s, 127.6s to go
on time step 15058 (time=301.16), 0.0337835 s/step
Meep progress: 303.36/377.433631896973 = 80.4% done in 506.3s, 123.6s to go
on time step 15177 (time=303.54), 0.0336606 s/step
Meep progress: 305.74/377.433631896973 = 81.0% done in 510.3s, 119.7s to go
on time step 15296 (time=305.92), 0.033736 s/step
Meep progress: 308.16/377.433631896973 = 81.6% done in 514.3s, 115.6s to go
on time step 15417 (time=308.34), 0.0332036 s/step
Meep progress: 310.56/377.433631896973 = 82.3% done in 518.3s, 111.6s to go
on time step 15538 (time=310.76), 0.0331843 s/step
Meep progress: 312.92/377.433631896973 = 82.9% done in 522.3s, 107.7s to go
on time step 15656 (time=313.12), 0.0341124 s/step
Meep progress: 315.32/377.433631896973 = 83.5% done in 526.3s, 103.7s to go
on time step 15776 (time=315.52), 0.0333862 s/step
Meep progress: 317.52/377.433631896973 = 84.1% done in 530.4s, 100.1s to go
on time step 15885 (time=317.7), 0.0367547 s/step
Meep progress: 319.9/377.433631896973 = 84.8% done in 534.4s, 96.1s to go
on time step 16005 (time=320.1), 0.0335295 s/step
Meep progress: 322.32/377.433631896973 = 85.4% done in 538.4s, 92.1s to go
on time step 16126 (time=322.52), 0.0332567 s/step
Meep progress: 324.7/377.433631896973 = 86.0% done in 542.4s, 88.1s to go
on time step 16244 (time=324.88), 0.034173 s/step
Meep progress: 326.7/377.433631896973 = 86.6% done in 546.4s, 84.9s to go
on time step 16343 (time=326.86), 0.0404134 s/step
Meep progress: 329.06/377.433631896973 = 87.2% done in 550.4s, 80.9s to go
on time step 16464 (time=329.28), 0.0332959 s/step
Meep progress: 331.56/377.433631896973 = 87.8% done in 554.5s, 76.7s to go
on time step 16588 (time=331.76), 0.0322601 s/step
Meep progress: 333.9/377.433631896973 = 88.5% done in 558.5s, 72.8s to go
on time step 16703 (time=334.06), 0.0349331 s/step
Meep progress: 335.98/377.433631896973 = 89.0% done in 562.5s, 69.4s to go
on time step 16809 (time=336.18), 0.0377621 s/step
Meep progress: 338.38/377.433631896973 = 89.7% done in 566.5s, 65.4s to go
on time step 16929 (time=338.58), 0.0333578 s/step
Meep progress: 340.58/377.433631896973 = 90.2% done in 570.5s, 61.7s to go
on time step 17036 (time=340.72), 0.0374309 s/step
Meep progress: 342.88/377.433631896973 = 90.8% done in 574.5s, 57.9s to go
on time step 17153 (time=343.06), 0.0343336 s/step
Meep progress: 345.32/377.433631896973 = 91.5% done in 578.6s, 53.8s to go
on time step 17274 (time=345.48), 0.0330811 s/step
Meep progress: 347.72/377.433631896973 = 92.1% done in 582.6s, 49.8s to go
on time step 17395 (time=347.9), 0.0332387 s/step
Meep progress: 350.14/377.433631896973 = 92.8% done in 586.6s, 45.7s to go
on time step 17516 (time=350.32), 0.0332458 s/step
Meep progress: 352.54/377.433631896973 = 93.4% done in 590.6s, 41.7s to go
on time step 17636 (time=352.72), 0.0334639 s/step
Meep progress: 354.96/377.433631896973 = 94.0% done in 594.6s, 37.6s to go
on time step 17757 (time=355.14), 0.0332051 s/step
Meep progress: 357.1/377.433631896973 = 94.6% done in 598.6s, 34.1s to go
on time step 17862 (time=357.24), 0.0381055 s/step
Meep progress: 359.4/377.433631896973 = 95.2% done in 602.6s, 30.2s to go
on time step 17979 (time=359.58), 0.0344484 s/step
Meep progress: 361.7/377.433631896973 = 95.8% done in 606.7s, 26.4s to go
on time step 18094 (time=361.88), 0.0350832 s/step
Meep progress: 364.1/377.433631896973 = 96.5% done in 610.7s, 22.4s to go
on time step 18214 (time=364.28), 0.0334823 s/step
Meep progress: 366.52/377.433631896973 = 97.1% done in 614.7s, 18.3s to go
on time step 18335 (time=366.7), 0.0332183 s/step
Meep progress: 368.76/377.433631896973 = 97.7% done in 618.7s, 14.6s to go
on time step 18447 (time=368.94), 0.0357896 s/step
Meep progress: 370.96/377.433631896973 = 98.3% done in 622.8s, 10.9s to go
on time step 18555 (time=371.1), 0.0370803 s/step
Meep progress: 373.1/377.433631896973 = 98.9% done in 626.8s, 7.3s to go
on time step 18663 (time=373.26), 0.0372975 s/step
Meep progress: 375.24/377.433631896973 = 99.4% done in 630.8s, 3.7s to go
on time step 18769 (time=375.38), 0.0378813 s/step
Meep progress: 377.18/377.433631896973 = 99.9% done in 634.8s, 0.4s to go
on time step 18867 (time=377.34), 0.0411781 s/step
run 0 finished at t = 377.44 (18872 timesteps)
flux1:, 0.627777777777778, 9.63243555670161e-7, 9.52844893449377e-7, 9.40647707500233e-7, 9.38445211428171e-7, 9.40566036056789e-7, 9.33691516843685e-7, 9.23103609873099e-7, 9.23980598561453e-7, 9.31355765285201e-7, 9.27678279805892e-7, 9.1830386013023e-7, 9.2402485989638e-7, 9.38350022977819e-7, 9.35791971085935e-7, 9.24880752223543e-7, 9.37302593467513e-7, 9.59867400618991e-7, 9.52374128535513e-7, 9.36965571249175e-7, 9.63684599449191e-7, 9.89571125139899e-7, 9.57161468894521e-7, 9.53830595685334e-7, 1.01459881113837e-6, 9.7164714633956e-7, 9.5515805317294e-7, 1.03884027793713e-6, 8.97217364649494e-7, 1.05943638967514e-6, 1.15207928692052e-6, 8.83022507959456e-7, 6.96243875347597e-7, 8.79399828151737e-7, 9.75567447365784e-7, 8.51908613480555e-7, 9.22589810284523e-7, 9.04173492569195e-7, 8.7689848733373e-7, 9.32867682939436e-7, 9.2081483176247e-7, 9.10812549651035e-7, 9.57936232213647e-7, 9.87599184970831e-7, 9.83492891552406e-7, 1.00186790946872e-6, 1.04387070558538e-6, 1.06174816990273e-6, 1.05355683197754e-6, 1.05544947131218e-6, 1.06932787402252e-6, 1.06643710411834e-6, 1.04483245624295e-6, 1.0299687348774e-6, 1.03012491584179e-6, 1.02939978022833e-6, 1.02099526649185e-6, 1.01780503416006e-6, 1.02843955664452e-6, 1.04304892384501e-6, 1.04980424831794e-6, 1.0510209127853e-6
flux1:, 0.628040226681531, 1.10009672926459e-6, 1.08430947938424e-6, 1.0678987171566e-6, 1.06482197581347e-6, 1.06591850419339e-6, 1.05500988283236e-6, 1.04028530443164e-6, 1.0404416152633e-6, 1.04851623761883e-6, 1.04333062796547e-6, 1.03170618333615e-6, 1.03817459320117e-6, 1.05513913553329e-6, 1.05337922495627e-6, 1.04250068666298e-6, 1.05801858298854e-6, 1.08508006334512e-6, 1.0792120654241e-6, 1.06532009881144e-6, 1.09828525105394e-6, 1.12977150535612e-6, 1.09711933477841e-6, 1.09831866948644e-6, 1.17012755245707e-6, 1.12465096560663e-6, 1.11238679035343e-6, 1.21177343813038e-6, 1.05232849668358e-6, 1.24555482778101e-6, 1.36277676032103e-6, 1.04926305472414e-6, 8.3210899776327e-7, 1.05537076166826e-6, 1.15632435567299e-6, 1.00540142768934e-6, 1.06964695314697e-6, 1.04288793287498e-6, 9.93781014437971e-7, 1.0449164526867e-6, 1.03040575828005e-6, 1.01320682357934e-6, 1.06076954126359e-6, 1.10017970654917e-6, 1.10442164002598e-6, 1.12751536685569e-6, 1.17728330687859e-6, 1.20544367707787e-6, 1.20187079091165e-6, 1.20093772629158e-6, 1.2110952628971e-6, 1.20633882375813e-6, 1.18035019104104e-6, 1.1571452477815e-6, 1.15059424623239e-6, 1.14895809902927e-6, 1.14267293995778e-6, 1.1409821810011e-6, 1.15401004306031e-6, 1.17493176048282e-6, 1.19024144218701e-6, 1.19771509815457e-6
flux1:, 0.628302675585284, 1.25722258001492e-6, 1.23538465612641e-6, 1.2152044009815e-6, 1.21198745884162e-6, 1.21170128471516e-6, 1.19567418530511e-6, 1.17655511778488e-6, 1.17667045134243e-6, 1.18553179480872e-6, 1.17776004233666e-6, 1.16300397974799e-6, 1.17046544089067e-6, 1.19038229492004e-6, 1.1886680858293e-6, 1.17676433227077e-6, 1.19525232767525e-6, 1.22716944364539e-6, 1.22258477790884e-6, 1.20945877085844e-6, 1.24874184138226e-6, 1.28653871731778e-6, 1.25371839228198e-6, 1.25936664688119e-6, 1.34355125812812e-6, 1.29661682105528e-6, 1.28932666484308e-6, 1.4072828627812e-6, 1.2293552589016e-6, 1.45916036813496e-6, 1.6091940350085e-6, 1.24954643663789e-6, 1.00105370726032e-6, 1.2741212349116e-6, 1.38138724987295e-6, 1.20330696742534e-6, 1.25889517147057e-6, 1.22232788536207e-6, 1.14823334142833e-6, 1.18699556975953e-6, 1.16529341760778e-6, 1.13728605971506e-6, 1.17765712084133e-6, 1.22008160438591e-6, 1.23098468183934e-6, 1.25755881569741e-6, 1.311392524812e-6, 1.34790723164244e-6, 1.350988916578e-6, 1.34904674069995e-6, 1.3542111595804e-6, 1.34598601387481e-6, 1.31604703026749e-6, 1.28480266282719e-6, 1.26929093464989e-6, 1.26345113108844e-6, 1.25766537964133e-6, 1.25737578157274e-6, 1.27235531061189e-6, 1.2988533895436e-6, 1.32359217023017e-6, 1.34045470231144e-6
flux1:, 0.628565124489038, 1.43848003615139e-6, 1.4104682467047e-6, 1.38751073766553e-6, 1.3849143313356e-6, 1.38266291264451e-6, 1.36057765313582e-6, 1.33726874454706e-6, 1.33815649885361e-6, 1.34749561278172e-6, 1.3356919307404e-6, 1.31698419324474e-6, 1.32576363243944e-6, 1.34850334139749e-6, 1.34535067347372e-6, 1.33096721504558e-6, 1.35219957347167e-6, 1.38889324301931e-6, 1.38436554521068e-6, 1.37055664212911e-6, 1.41593214686086e-6, 1.46021331137823e-6, 1.42629311818681e-6, 1.43552235069941e-6, 1.53294412511088e-6, 1.48478211096042e-6, 1.48221131348663e-6, 1.6205513217339e-6, 1.4233719797872e-6, 1.69326031940446e-6, 1.88258840414186e-6, 1.47714349083936e-6, 1.19752798351978e-6, 1.52724291766569e-6, 1.64502177437687e-6, 1.44203183667052e-6, 1.49045369313471e-6, 1.44324531996754e-6, 1.34549386038905e-6, 1.36640633084016e-6, 1.33239685619885e-6, 1.29156169779677e-6, 1.31820210899773e-6, 1.35502547358361e-6, 1.36894932241727e-6, 1.39758435132239e-6, 1.45118933869269e-6, 1.4921540724858e-6, 1.50283400421036e-6, 1.50265235780085e-6, 1.50275787975779e-6, 1.48966185557872e-6, 1.45661497033008e-6, 1.41925760887955e-6, 1.39415151802808e-6, 1.38098338492136e-6, 1.37332512536825e-6, 1.37393359161346e-6, 1.39017401593883e-6, 1.4203346328724e-6, 1.45336575752405e-6, 1.48114498575843e-6
flux1:, 0.628827573392791, 1.64788925403255e-6, 1.61423688093673e-6, 1.5899262298937e-6, 1.58860464239063e-6, 1.58368203228085e-6, 1.55495377443417e-6, 1.52813776412383e-6, 1.53058307695536e-6, 1.53966666790975e-6, 1.52221944359825e-6, 1.49895893369066e-6, 1.50938776597264e-6, 1.53427563306431e-6, 1.52757628974513e-6, 1.50906259929571e-6, 1.53273819916565e-6, 1.57356273224504e-6, 1.56696108888463e-6, 1.55045468463091e-6, 1.60141076288999e-6, 1.6515901152115e-6, 1.61448978528612e-6, 1.62569571541923e-6, 1.73650223140899e-6, 1.68607300296026e-6, 1.68683493729879e-6, 1.84580772994946e-6, 1.62825630294096e-6, 1.93889039006688e-6, 2.17059296918757e-6, 1.72101744035373e-6, 1.41119601692333e-6, 1.80033444079607e-6, 1.9359718694304e-6, 1.71170609760921e-6, 1.75933057117286e-6, 1.70148708342153e-6, 1.58639374976055e-6, 1.58812550751166e-6, 1.53719466600694e-6, 1.48367468923465e-6, 1.49299599219332e-6, 1.51527996277792e-6, 1.52684146081974e-6, 1.55618711302156e-6, 1.60567076337569e-6, 1.64577615766287e-6, 1.66350308529972e-6, 1.66849831308888e-6, 1.66517718090582e-6, 1.64659335821417e-6, 1.61174306890196e-6, 1.57185730121305e-6, 1.53877821026421e-6, 1.51621461617683e-6, 1.50401086866596e-6, 1.50461719800605e-6, 1.52120686729951e-6, 1.55202561351319e-6, 1.58990905043852e-6, 1.62766932160867e-6
flux1:, 0.629090022296544, 1.88925926075306e-6, 1.85115675191992e-6, 1.82713460812216e-6, 1.82754968953174e-6, 1.81932028500874e-6, 1.78390429794867e-6, 1.75465718696738e-6, 1.75926202532949e-6, 1.76704435825085e-6, 1.74247703031467e-6, 1.71441020630664e-6, 1.72674174663214e-6, 1.7525934688556e-6, 1.73990691237286e-6, 1.71567954947221e-6, 1.74144551587513e-6, 1.78517784595003e-6, 1.7736619336835e-6, 1.75213541067651e-6, 1.80792223066447e-6, 1.86257670150271e-6, 1.81916484558405e-6, 1.83019698977499e-6, 1.95370901339112e-6, 1.89850734805637e-6, 1.90015303094955e-6, 2.07827755598412e-6, 1.83857804618348e-6, 2.18773017143401e-6, 2.46037570577616e-6, 1.96829669370153e-6, 1.62901327145351e-6, 2.07606135072129e-6, 2.23986630610467e-6, 1.998075195492e-6, 2.05642423497302e-6, 1.98895510476138e-6, 1.86711741565346e-6, 1.85403766833805e-6, 1.78302349558941e-6, 1.71916064296375e-6, 1.7119304958783e-6, 1.7122717060259e-6, 1.71488292842004e-6, 1.74378511621753e-6, 1.78662663318486e-6, 1.82009152083013e-6, 1.84264135698066e-6, 1.85633033500173e-6, 1.85309857589548e-6, 1.82974132108651e-6, 1.79487133471823e-6, 1.75741699109738e-6, 1.72051818679427e-6, 1.68839539557744e-6, 1.66931131757109e-6, 1.66874542398962e-6, 1.68463888866958e-6, 1.71235819971726e-6, 1.74952219652114e-6, 1.79341834046712e-6
flux1:, 0.629352471200297, 2.16580708858729e-6, 2.12496238578895e-6, 2.1028146602987e-6, 2.10523324698316e-6, 2.09338876488059e-6, 2.05188755963897e-6, 2.02149874090019e-6, 2.02858466996891e-6, 2.03396580616419e-6, 2.00127901069305e-6, 1.96856195644515e-6, 1.98290579208668e-6, 2.00823346333803e-6, 1.98722631605219e-6, 1.95603720996479e-6, 1.98351739576574e-6, 2.0285094938753e-6, 2.00893545248036e-6, 1.98009409514048e-6, 2.03982010839863e-6, 2.09682822517335e-6, 2.04327338435559e-6, 2.05173770158419e-6, 2.18654883567029e-6, 2.12273471594702e-6, 2.12202277056226e-6, 2.31642130680232e-6, 2.0517921325622e-6, 2.43522653146433e-6, 2.74272836894287e-6, 2.20784235121395e-6, 1.83850395937272e-6, 2.33865062417196e-6, 2.5429117539913e-6, 2.28593026349763e-6, 2.3707658018019e-6, 2.29578397729342e-6, 2.18013406906052e-6, 2.1628329313154e-6, 2.07085346242941e-6, 2.00060814160547e-6, 1.98246422557365e-6, 1.95675375027007e-6, 1.94343293471301e-6, 1.97088024368918e-6, 2.00660947994694e-6, 2.02829383491284e-6, 2.05188337759022e-6, 2.07716611689334e-6, 2.0791760016996e-6, 2.05343138705814e-6, 2.0207554735008e-6, 1.991470728222e-6, 1.95721815125176e-6, 1.91785541732715e-6, 1.89059401771013e-6, 1.88765836153553e-6, 1.90182523925888e-6, 1.92249554512823e-6, 1.95191801652798e-6, 1.99535493338764e-6
flux1:, 0.629614920104051, 2.479853922733e-6, 2.43821759248715e-6, 2.41920096052788e-6, 2.42379352452943e-6, 2.40861739362117e-6, 2.36226406170483e-6, 2.33199174206969e-6, 2.34160435297509e-6, 2.34380117997224e-6, 2.30277490612757e-6, 2.26594308409299e-6, 2.28225260472217e-6, 2.30563401055242e-6, 2.27458440356613e-6, 2.23572843946556e-6, 2.26456866596777e-6, 2.30907654943363e-6, 2.27855244187328e-6, 2.24047258892479e-6, 2.3032577426581e-6, 2.36018254309549e-6, 2.29250580471146e-6, 2.29612768651055e-6, 2.4404695102328e-6, 2.36333706065511e-6, 2.35666416489286e-6, 2.56393941292821e-6, 2.2702290744199e-6, 2.68350507385874e-6, 3.01620452547099e-6, 2.43420274107831e-6, 2.03162756183055e-6, 2.57892743139289e-6, 2.83616561766024e-6, 2.56348044706765e-6, 2.69264828134237e-6, 2.61337280196466e-6, 2.51625345904811e-6, 2.51067896185374e-6, 2.39963807733771e-6, 2.32746215804297e-6, 2.30825310985281e-6, 2.25690461892919e-6, 2.22124772449801e-6, 2.24614149294085e-6, 2.27651048884181e-6, 2.28296564492793e-6, 2.30267956609336e-6, 2.34108529971294e-6, 2.35440781749444e-6, 2.33032253514108e-6, 2.3023444115454e-6, 2.28690652729312e-6, 2.26331424332986e-6, 2.22162253037037e-6, 2.18651050518143e-6, 2.18029461651154e-6, 2.19191129262369e-6, 2.20208669503355e-6, 2.21641403456907e-6, 2.25088540934533e-6
flux1:, 0.629877369007804, 2.83268660847461e-6, 2.79207936376233e-6, 2.77691384203253e-6, 2.78394514150593e-6, 2.76651177564591e-6, 2.71700471581857e-6, 2.68781829137387e-6, 2.69985676547884e-6, 2.6988136300369e-6, 2.65018126425522e-6, 2.61002211976985e-6, 2.62816318096658e-6, 2.64872086267481e-6, 2.60697076533513e-6, 2.56037464289317e-6, 2.59031956219646e-6, 2.63297782349083e-6, 2.58945571992482e-6, 2.54085579331466e-6, 2.60604509065499e-6, 2.6607291029394e-6, 2.57544295317901e-6, 2.57242441541864e-6, 2.72479304631295e-6, 2.62949488112961e-6, 2.61341107314293e-6, 2.8309732434434e-6, 2.50233023177278e-6, 2.94325991112353e-6, 3.29023605475291e-6, 2.65100774903629e-6, 2.20835419359448e-6, 2.79870116275423e-6, 3.11942071865526e-6, 2.82672984687947e-6, 3.01701757281748e-6, 2.9376375712932e-6, 2.86747337127424e-6, 2.89260891870677e-6, 2.76720865631989e-6, 2.69659903104956e-6, 2.68852546405262e-6, 2.61680111139408e-6, 2.55395696734996e-6, 2.57477926862244e-6, 2.60332442399899e-6, 2.59353366300643e-6, 2.60403260979293e-6, 2.65511386802437e-6, 2.68563726354461e-6, 2.66847892807657e-6, 2.64775509540885e-6, 2.65083699062279e-6, 2.64622643610899e-6, 2.60921493605808e-6, 2.56848952214024e-6, 2.55867660990519e-6, 2.56731636752285e-6, 2.56474009361811e-6, 2.55764703140535e-6, 2.57416627629887e-6
flux1:, 0.630139817911557, 3.22465743678643e-6, 3.18636644827319e-6, 3.17515221631801e-6, 3.18522493568731e-6, 3.16746032296226e-6, 3.11665581060779e-6, 3.08902840667701e-6, 3.10349228447152e-6, 3.10022926390335e-6, 3.0456501765262e-6, 3.00299951433965e-6, 3.02291168880313e-6, 3.04080509503125e-6, 2.98903353696406e-6, 2.93519220481088e-6, 2.9662057602089e-6, 3.00656856614551e-6, 2.94932790793665e-6, 2.88969916344029e-6, 2.95712889831745e-6, 3.00840138572714e-6, 2.90307631870035e-6, 2.89238231153299e-6, 3.0523501833279e-6, 2.9347064593065e-6, 2.90641979618227e-6, 3.13402418326483e-6, 2.76266571561786e-6, 3.23392036240834e-6, 3.58621483011269e-6, 2.8728211638667e-6, 2.37898183995527e-6, 3.01326765894349e-6, 3.40368107185278e-6, 3.08276723177509e-6, 3.34634829764846e-6, 3.27170498765298e-6, 3.23004455381235e-6, 3.30439570970103e-6, 3.17155187070732e-6, 3.10362777973697e-6, 3.11845709459988e-6, 3.03568038916849e-6, 2.94315076136856e-6, 2.95766262054239e-6, 2.98871328976717e-6, 2.96433296796615e-6, 2.96075751081176e-6, 3.0218325912791e-6, 3.07399074996448e-6, 3.06940916259392e-6, 3.05823889518061e-6, 3.08264859420943e-6, 3.10412523680542e-6, 3.07979580859823e-6, 3.03744352318857e-6, 3.02450610639498e-6, 3.03026185786517e-6, 3.01436419536872e-6, 2.98185977619458e-6, 2.97272820077621e-6
flux1:, 0.63040226681531, 3.65556137541083e-6, 3.61998928737525e-6, 3.61228194184301e-6, 3.62656958041275e-6, 3.61111773996988e-6, 3.56062239252762e-6, 3.53443388884564e-6, 3.55174329111367e-6, 3.54853207425908e-6, 3.49032589625762e-6, 3.44583320806956e-6, 3.46777044018265e-6, 3.48457675057528e-6, 3.42478749460575e-6, 3.3645511225339e-6, 3.39698269609857e-6, 3.43601279692608e-6, 3.3658889636269e-6, 3.29544816004669e-6, 3.36574143993344e-6, 3.41408088937045e-6, 3.28767353879305e-6, 3.26919895450165e-6, 3.43826404062572e-6, 3.29542990318824e-6, 3.25320690827749e-6, 3.49434842700961e-6, 3.07050143787521e-6, 3.58170813052379e-6, 3.93586155800673e-6, 3.12468586233352e-6, 2.56437855140088e-6, 3.25106972274777e-6, 3.71140954125842e-6, 3.35097872031153e-6, 3.69225057607714e-6, 3.62730444856133e-6, 3.60704793073799e-6, 3.74454866430652e-6, 3.6122070774547e-6, 3.5446924970526e-6, 3.59059731677234e-6, 3.5082744293096e-6, 3.38636774566416e-6, 3.39149392515324e-6, 3.42884687483273e-6, 3.39386784962961e-6, 3.37280979485805e-6, 3.43922284975144e-6, 3.51486591933732e-6, 3.52780704163159e-6, 3.52790979821642e-6, 3.57401719363585e-6, 3.62596105442853e-6, 3.62172944493675e-6, 3.58281093052418e-6, 3.56799417283974e-6, 3.57145955601229e-6, 3.54349516257224e-6, 3.48483656513604e-6, 3.44536013282768e-6
flux1:, 0.630664715719064, 4.12528169164208e-6, 4.09173240806708e-6, 4.08677496283688e-6, 4.10716836793558e-6, 4.09704455139228e-6, 4.04778138681607e-6, 4.02237327671933e-6, 4.04368754348189e-6, 4.04396381946125e-6, 3.98462218913973e-6, 3.93854593913708e-6, 3.96335567086653e-6, 3.98221313816536e-6, 3.91738210344035e-6, 3.85163739008031e-6, 3.88641973007612e-6, 3.9267886640228e-6, 3.84603769175689e-6, 3.76550767007387e-6, 3.84035807895324e-6, 3.88832387720308e-6, 3.74113642027326e-6, 3.71573411973955e-6, 3.89800719471494e-6, 3.72877059374203e-6, 3.67216338791326e-6, 3.93492966874547e-6, 3.44701315459206e-6, 4.01567478278889e-6, 4.37677910406258e-6, 3.43905203674128e-6, 2.79372109962135e-6, 3.55012853094416e-6, 4.07417032568527e-6, 3.66156571251374e-6, 4.0752697250781e-6, 4.02434811483969e-6, 4.00980763344292e-6, 4.21600806498435e-6, 4.09147608315234e-6, 4.01840686903131e-6, 4.09715363183894e-6, 4.02628190790379e-6, 3.87808751600198e-6, 3.8701188446773e-6, 3.9157222181326e-6, 3.87560940883392e-6, 3.83599636115345e-6, 3.90198180085639e-6, 3.99973734500373e-6, 4.03336779710814e-6, 4.0456401372955e-6, 4.11127194389086e-6, 4.1941912321835e-6, 4.21511821296572e-6, 4.18463246042334e-6, 4.16965695383257e-6, 4.17170407321457e-6, 4.13440411300907e-6, 4.05231322084847e-6, 3.98202095778041e-6
flux1:, 0.630927164622817, 4.63463982920062e-6, 4.60130526287165e-6, 4.59837506089636e-6, 4.62747374633329e-6, 4.62553393221255e-6, 4.57737472065292e-6, 4.55176542265238e-6, 4.57920782351996e-6, 4.58717540392854e-6, 4.52872500878501e-6, 4.48082050657232e-6, 4.51019653812111e-6, 4.53561436377098e-6, 4.46901715306224e-6, 4.39834128490653e-6, 4.43718741156013e-6, 4.48326247864701e-6, 4.39502497258563e-6, 4.30529624350922e-6, 4.38768304388297e-6, 4.43994358179243e-6, 4.27316182606072e-6, 4.24254574483511e-6, 4.44506306806868e-6, 4.24960749205698e-6, 4.17948025185253e-6, 4.47651552012543e-6, 3.91161086399528e-6, 4.56235074580342e-6, 4.94579497823234e-6, 3.85039521716583e-6, 3.09986733880914e-6, 3.95162335439694e-6, 4.52789297280461e-6, 4.05133728247127e-6, 4.52271973326274e-6, 4.48858562393502e-6, 4.45766516746278e-6, 4.72714774931711e-6, 4.61516832532945e-6, 4.5274852712428e-6, 4.63271687321331e-6, 4.58078266626294e-6, 4.41159794341217e-6, 4.38676449731736e-6, 4.43979879560269e-6, 4.40029905910059e-6, 4.34403488569331e-6, 4.4041468276402e-6, 4.51956927404236e-6, 4.57452531235185e-6, 4.5989847124151e-6, 4.67990178908096e-6, 4.78998035421239e-6, 4.83719898659533e-6, 4.81867146313274e-6, 4.80515061645618e-6, 4.80648012801515e-6, 4.76318590173483e-6, 4.66317926483122e-6, 4.56614220587621e-6
flux1:, 0.63118961352657, 5.18633378648036e-6, 5.15050782765327e-6, 5.14930193307452e-6, 5.19020841850297e-6, 5.19851555299673e-6, 5.15007163749317e-6, 5.12330070549228e-6, 5.16000099161707e-6, 5.17994999985212e-6, 5.12329028641566e-6, 5.07283735605967e-6, 5.10946942685815e-6, 5.14676907727287e-6, 5.08109219891484e-6, 5.00547563078797e-6, 5.05102527129844e-6, 5.10846570900982e-6, 5.01588783034249e-6, 4.91765224505036e-6, 5.01192272674813e-6, 5.07476864921488e-6, 4.88963186523916e-6, 4.85619895766005e-6, 5.08868550955426e-6, 4.86777344140378e-6, 4.78614952233897e-6, 5.1335338349954e-6, 4.47814723367615e-6, 5.24011305732337e-6, 5.67137516421441e-6, 4.38847523133204e-6, 3.51312476198685e-6, 4.49178723783503e-6, 5.10661660869959e-6, 4.55742810078239e-6, 5.06485699602239e-6, 5.04769807001771e-6, 4.97598559502015e-6, 5.29182621402472e-6, 5.19270727840283e-6, 5.07967100080637e-6, 5.19685852339378e-6, 5.16515798426831e-6, 4.98138526967885e-6, 4.93673662561146e-6, 4.99341935239467e-6, 4.95931832271802e-6, 4.89154256164235e-6, 4.94246143097106e-6, 5.06912512452943e-6, 5.14337925651264e-6, 5.17938972463538e-6, 5.27035764669829e-6, 5.39992879451989e-6, 5.46968258338014e-6, 5.46377369898381e-6, 5.4524245711028e-6, 5.45292371047349e-6, 5.40628960631786e-6, 5.29511709825444e-6, 5.17912363028331e-6
flux1:, 0.631452062430323, 5.78581237961648e-6, 5.74430910745488e-6, 5.74527244631479e-6, 5.8011918688573e-6, 5.82039998394729e-6, 5.7690406848986e-6, 5.74057203828831e-6, 5.7904672692388e-6, 5.82590344741971e-6, 5.77026943677472e-6, 5.7162559952028e-6, 5.7638044619308e-6, 5.81823964271483e-6, 5.75465066356384e-6, 5.67337872189753e-6, 5.72923643380303e-6, 5.8041981289298e-6, 5.70936472161268e-6, 5.60282944584479e-6, 5.71458897548839e-6, 5.79492427681274e-6, 5.5916898750571e-6, 5.5583216260637e-6, 5.83232067661533e-6, 5.58601063450607e-6, 5.49580422827002e-6, 5.91088729346584e-6, 5.15194871536473e-6, 6.05465377852701e-6, 6.56685729912071e-6, 5.07169638418851e-6, 4.05470974297326e-6, 5.19389951115864e-6, 5.83607282689773e-6, 5.21020693452313e-6, 5.73014416779102e-6, 5.72664019004756e-6, 5.59268551741314e-6, 5.92842821784059e-6, 5.83657779564764e-6, 5.6877028324341e-6, 5.79600435524217e-6, 5.77791862159385e-6, 5.58554103887989e-6, 5.5199413856819e-6, 5.57421797345812e-6, 5.54834679276577e-6, 5.47721773463803e-6, 5.51960613618609e-6, 5.65108090014911e-6, 5.74061029590781e-6, 5.78743783853252e-6, 5.88377707037963e-6, 6.02278747036381e-6, 6.10642720101911e-6, 6.10991716384505e-6, 6.099728995662e-6, 6.09774548798904e-6, 6.04822729548668e-6, 5.93163516141122e-6, 5.80622648292554e-6
flux1:, 0.631714511334077, 6.44192063846306e-6, 6.3916238207302e-6, 6.39612742422079e-6, 6.4698270258621e-6, 6.49872284060043e-6, 6.44084722605289e-6, 6.4109353217375e-6, 6.47831976588043e-6, 6.53106682288749e-6, 6.47376161397445e-6, 6.41519839450911e-6, 6.47804816100096e-6, 6.55373787222247e-6, 6.49112974262274e-6, 6.40288094664719e-6, 6.47349324481667e-6, 6.57153519890742e-6, 6.47444513936572e-6, 6.35922381566205e-6, 6.4949950517368e-6, 6.59892722985818e-6, 6.3758789472628e-6, 6.34578160603585e-6, 6.67319862647407e-6, 6.39936461646101e-6, 6.30408467834779e-6, 6.8025857567441e-6, 5.92856039394794e-6, 6.99689772649026e-6, 7.6263481086419e-6, 5.90224831334633e-6, 4.73147768736164e-6, 6.06240438627259e-6, 6.72868409979903e-6, 6.0270177363775e-6, 6.54065771971952e-6, 6.54332819360578e-6, 6.33396641034209e-6, 6.65806736316475e-6, 6.56126179838946e-6, 6.36828086027377e-6, 6.44410473122548e-6, 6.42481154014157e-6, 6.22764253887274e-6, 6.14258660181945e-6, 6.18763418332111e-6, 6.1703655197293e-6, 6.10632947091061e-6, 6.14631426581451e-6, 6.27871333753395e-6, 6.37896785739426e-6, 6.43663429949402e-6, 6.53601282421552e-6, 6.67432758899638e-6, 6.75945099516329e-6, 6.76493840433299e-6, 6.75252641937623e-6, 6.7442340176177e-6, 6.68868433134699e-6, 6.56892654318383e-6, 6.44258762810455e-6
flux1:, 0.63197696023783, 7.16717052861724e-6, 7.10560292170525e-6, 7.11590727362214e-6, 7.20913871987293e-6, 7.2444682770809e-6, 7.17600024670195e-6, 7.14591774873843e-6, 7.23479560235803e-6, 7.30426958848823e-6, 7.24076872042764e-6, 7.17706926488025e-6, 7.25986112555614e-6, 7.35874152119759e-6, 7.2933594773628e-6, 7.19652530771798e-6, 7.28686563987176e-6, 7.41174226653017e-6, 7.30958602925918e-6, 7.18482328992206e-6, 7.35147281817646e-6, 7.48274843542367e-6, 7.23553056755226e-6, 7.21215218565307e-6, 7.6034105903196e-6, 7.29644439536782e-6, 7.1999555246745e-6, 7.79288798207057e-6, 6.79481244923281e-6, 8.04433308009352e-6, 8.824770932093e-6, 6.86453200224406e-6, 5.53343076479555e-6, 7.08094733681144e-6, 7.78139514364803e-6, 7.00840358633148e-6, 7.50876108509879e-6, 7.50580620474939e-6, 7.2202012431592e-6, 7.50232034777224e-6, 7.38194659761162e-6, 7.14024234092475e-6, 7.16186863697586e-6, 7.11969722973809e-6, 6.91766415182629e-6, 6.81758319740465e-6, 6.84780231076893e-6, 6.83714207119723e-6, 6.79171818550104e-6, 6.84155834383961e-6, 6.97612526276243e-6, 7.0840637798227e-6, 7.15436706360581e-6, 7.25850150384131e-6, 7.38868636607597e-6, 7.46136689640545e-6, 7.45791040458109e-6, 7.43729998748824e-6, 7.41637370802725e-6, 7.34711892479922e-6, 7.22078368705344e-6, 7.09785426455182e-6
flux1:, 0.632239409141583, 7.97754205351299e-6, 7.90332686539277e-6, 7.92231355692244e-6, 8.03533195035369e-6, 8.07199530567243e-6, 7.98901570157095e-6, 7.96106125624383e-6, 8.07441736290399e-6, 8.15726734639028e-6, 8.08172336868603e-6, 8.01305325175931e-6, 8.12004558652925e-6, 8.24108123180645e-6, 8.16668133315655e-6, 8.05984932587121e-6, 8.17491655843319e-6, 8.32750460153825e-6, 8.21447367974722e-6, 8.07919615309268e-6, 8.28317514408082e-6, 8.4417964610652e-6, 8.16332081985859e-6, 8.15034741038724e-6, 8.61248673069678e-6, 8.2625917822471e-6, 8.16898562416743e-6, 8.86011879115209e-6, 7.7323319668439e-6, 9.16602203256723e-6, 1.01227516991914e-5, 7.92778822377952e-6, 6.43504011195912e-6, 8.21538549477595e-6, 8.97720678701129e-6, 8.13804937884073e-6, 8.63595228210943e-6, 8.61176434796373e-6, 8.26297407300908e-6, 8.48098303826028e-6, 8.31335582522663e-6, 8.02237529222722e-6, 7.97465743906738e-6, 7.88394760221929e-6, 7.67170254576787e-6, 7.56348591485866e-6, 7.57645842172321e-6, 7.56866720411637e-6, 7.55284560166455e-6, 7.63042689364977e-6, 7.77549376851261e-6, 7.89173914140432e-6, 7.97920871484189e-6, 8.09509404472133e-6, 8.2151413117157e-6, 8.26292476156496e-6, 8.23766961167656e-6, 8.20071087434681e-6, 8.15852677888336e-6, 8.06327615452136e-6, 7.92002600095675e-6, 7.79807074693461e-6
flux1:, 0.632501858045337, 8.89179689321255e-6, 8.80489672383465e-6, 8.83561037600131e-6, 8.96692612400028e-6, 8.99855199990241e-6, 8.89793876757033e-6, 8.87518757422311e-6, 9.01433504154966e-6, 9.10459214433329e-6, 9.01067641281377e-6, 8.93816649431933e-6, 9.07253395571355e-6, 9.21141253707743e-6, 9.11999581549595e-6, 9.00248107824337e-6, 9.14666360050957e-6, 9.32429010267167e-6, 9.19205512006902e-6, 9.04567108982568e-6, 9.29216794947223e-6, 9.4735504394412e-6, 9.15461465504815e-6, 9.15600722712454e-6, 9.69113505395789e-6, 9.28454249104366e-6, 9.19812125104676e-6, 9.9826973944301e-6, 8.72303103763834e-6, 1.03306793641865e-5, 1.1475930395049e-5, 9.05293272319165e-6, 7.40061407767564e-6, 9.42171203342671e-6, 1.02904361764302e-5, 9.38689166603286e-6, 9.91432359529769e-6, 9.85075747424957e-6, 9.46407404553914e-6, 9.61034165646203e-6, 9.36902320659587e-6, 9.03142092742211e-6, 8.90947011833329e-6, 8.74445707247215e-6, 8.51059994693906e-6, 8.40221296875738e-6, 8.4000281658687e-6, 8.39054205226535e-6, 8.41295530784638e-6, 8.53993467327489e-6, 8.71159203099263e-6, 8.84210955817028e-6, 8.95459502430012e-6, 9.09490559987139e-6, 9.21029266577694e-6, 9.22540289264031e-6, 9.16599916178002e-6, 9.10350043839138e-6, 9.03001284131791e-6, 8.89283891402556e-6, 8.71555670878876e-6, 8.58395407140238e-6
flux1:, 0.63276430694909, 9.93037815064341e-6, 9.83203897805818e-6, 9.87713654219742e-6, 1.00236043647541e-5, 1.00434324744182e-5, 9.92336320267755e-6, 9.90918327117882e-6, 1.00733584504629e-5, 1.01631408367977e-5, 1.00450710690254e-5, 9.97080735769183e-6, 1.01340218592598e-5, 1.02834837462383e-5, 1.01665185058228e-5, 1.00387945560022e-5, 1.02151984390823e-5, 1.0411593768297e-5, 1.02504462802358e-5, 1.00932559479297e-5, 1.0385401755688e-5, 1.05803731282596e-5, 1.02109649430213e-5, 1.02309665883191e-5, 1.08354743094618e-5, 1.03557287914281e-5, 1.028104412874e-5, 1.11462970031446e-5, 9.75553571643509e-6, 1.15163412711212e-5, 1.28471148690571e-5, 1.0202548536858e-5, 8.39296067206004e-6, 1.06575722902334e-5, 1.16947659326219e-5, 1.07208382774758e-5, 1.13304360574442e-5, 1.12087925733521e-5, 1.08168212363604e-5, 1.09023317154378e-5, 1.05612048601775e-5, 1.01808030576962e-5, 9.99170861029062e-6, 9.73070626452141e-6, 9.4578510992662e-6, 9.35616331432197e-6, 9.34560059320557e-6, 9.32991508556014e-6, 9.39499280729818e-6, 9.5936749551284e-6, 9.8146695192626e-6, 9.97135625980861e-6, 1.01199347703908e-5, 1.03023372304825e-5, 1.04268514279286e-5, 1.0408901184824e-5, 1.03062884854305e-5, 1.02097930009847e-5, 1.00951204823995e-5, 9.89856035976073e-6, 9.66515258272373e-6, 9.50549650843572e-6
flux1:, 0.633026755852843, 1.11140589330379e-5, 1.10064510346233e-5, 1.10676919990122e-5, 1.12249777650581e-5, 1.12268979042526e-5, 1.10870858937169e-5, 1.10845058648776e-5, 1.12708520256146e-5, 1.13515533613485e-5, 1.12050923307276e-5, 1.1131839399074e-5, 1.13232895297728e-5, 1.1474123261233e-5, 1.13240391460684e-5, 1.11879202454141e-5, 1.13977940011694e-5, 1.1603791094537e-5, 1.14042812041199e-5, 1.12378287221328e-5, 1.15761182169704e-5, 1.17719168202692e-5, 1.13429929463139e-5, 1.13860228540261e-5, 1.20508772585788e-5, 1.14810823073623e-5, 1.14229267596215e-5, 1.23506131898883e-5, 1.0831129750098e-5, 1.27195194609638e-5, 1.42187446148639e-5, 1.13520409437968e-5, 9.38365846153784e-6, 1.1894949442197e-5, 1.31723067728286e-5, 1.21105504171728e-5, 1.28707637588308e-5, 1.26742796765975e-5, 1.2309539405594e-5, 1.23647382799674e-5, 1.19014348526806e-5, 1.14804631634226e-5, 1.12425151846399e-5, 1.08715784022371e-5, 1.05373962423393e-5, 1.04455953231537e-5, 1.04369032871229e-5, 1.04110766958574e-5, 1.05174237489231e-5, 1.08067449548238e-5, 1.110345456138e-5, 1.13031699123809e-5, 1.15011242338705e-5, 1.17464085662083e-5, 1.19013485274824e-5, 1.18588490637824e-5, 1.1709812408354e-5, 1.15737563987851e-5, 1.14103421851179e-5, 1.11384295772329e-5, 1.08251986705998e-5, 1.06137676685483e-5
flux1:, 0.633289204756596, 1.24625710245735e-5, 1.23481913397304e-5, 1.2426107888926e-5, 1.25894897519387e-5, 1.25690336835707e-5, 1.24106189784805e-5, 1.24216831185682e-5, 1.26256948567505e-5, 1.26894635868569e-5, 1.25126556191498e-5, 1.2443333780502e-5, 1.26603136274854e-5, 1.28029019858116e-5, 1.26145453972332e-5, 1.24730145146544e-5, 1.27154131964208e-5, 1.2920365434682e-5, 1.26751210683639e-5, 1.25022315952664e-5, 1.28843135358835e-5, 1.30665384371295e-5, 1.2571903528973e-5, 1.26422708541021e-5, 1.33545059097823e-5, 1.26801414819333e-5, 1.2643373333644e-5, 1.36140871480755e-5, 1.1967698772196e-5, 1.39615443401784e-5, 1.56026812605602e-5, 1.24993842860548e-5, 1.0362614251406e-5, 1.31309708941211e-5, 1.47214224144986e-5, 1.35410285738025e-5, 1.45273757399814e-5, 1.4243860892706e-5, 1.39304250872457e-5, 1.40023281891977e-5, 1.34015228207232e-5, 1.29379029210961e-5, 1.2677381121239e-5, 1.21927256967545e-5, 1.17719635104737e-5, 1.16871512496119e-5, 1.16915353492849e-5, 1.16520739563351e-5, 1.17913193338459e-5, 1.21825771064412e-5, 1.25803477922852e-5, 1.28422154445043e-5, 1.31029864775264e-5, 1.34321335214345e-5, 1.36437852516634e-5, 1.35939129429518e-5, 1.34027610018882e-5, 1.32265883278904e-5, 1.30116217232158e-5, 1.2653416359318e-5, 1.22395412914291e-5, 1.19516310434318e-5
flux1:, 0.63355165366035, 1.39934762390621e-5, 1.38744400176357e-5, 1.39682952877708e-5, 1.41336689804948e-5, 1.4088739845687e-5, 1.39138317694625e-5, 1.3939099352292e-5, 1.41555013140351e-5, 1.41967270963404e-5, 1.39901750932783e-5, 1.39271797567225e-5, 1.41653166118154e-5, 1.42914768272222e-5, 1.40631861989054e-5, 1.39198403275026e-5, 1.41916499591733e-5, 1.43853737268167e-5, 1.40906967648247e-5, 1.39151004777493e-5, 1.43360466909291e-5, 1.44912834040458e-5, 1.39291011078139e-5, 1.40305167826995e-5, 1.47758025488611e-5, 1.39875013158397e-5, 1.3976608815076e-5, 1.49751901157536e-5, 1.32004426263246e-5, 1.52901616642235e-5, 1.70445805268235e-5, 1.36708850260092e-5, 1.13444553532393e-5, 1.43938650560659e-5, 1.63611282830868e-5, 1.50185360925101e-5, 1.63023484412686e-5, 1.59265035509307e-5, 1.56726459108873e-5, 1.58185695270587e-5, 1.50746341312273e-5, 1.45602067873242e-5, 1.43064425414588e-5, 1.37151754603036e-5, 1.3182494253756e-5, 1.30941684591305e-5, 1.31205048886862e-5, 1.3063594148316e-5, 1.32199344551518e-5, 1.37130709717059e-5, 1.42306503933928e-5, 1.45718723122335e-5, 1.49061125726017e-5, 1.53366406142228e-5, 1.56322788225324e-5, 1.55986765705619e-5, 1.53774918439025e-5, 1.51672083519893e-5, 1.49048449684126e-5, 1.44578348619007e-5, 1.39301770277525e-5, 1.35456109090888e-5
flux1:, 0.633814102564103, 1.5721526136729e-5, 1.55989125049248e-5, 1.57069912995518e-5, 1.58718821333856e-5, 1.58030445215569e-5, 1.56139960395704e-5, 1.5652326206081e-5, 1.58762523690859e-5, 1.58927402768272e-5, 1.56593145340554e-5, 1.56038217851043e-5, 1.58579231348569e-5, 1.59626837079818e-5, 1.56966910406129e-5, 1.55548733589234e-5, 1.58512615137713e-5, 1.60261627168673e-5, 1.56829927989874e-5, 1.55085345935017e-5, 1.59616199690209e-5, 1.60802669886033e-5, 1.54537463833954e-5, 1.55886772543197e-5, 1.63545859060211e-5, 1.54501478130614e-5, 1.54685254852759e-5, 1.64895188898695e-5, 1.45787577945919e-5, 1.67753497233226e-5, 1.86210680765969e-5, 1.49210361584862e-5, 1.23697846247965e-5, 1.57419615025402e-5, 1.81305331974795e-5, 1.65728131836544e-5, 1.82096259001188e-5, 1.77445503791174e-5, 1.75383642361775e-5, 1.78174558740475e-5, 1.69360390143736e-5, 1.63565237368203e-5, 1.61364624913533e-5, 1.54555631944731e-5, 1.47888793531628e-5, 1.46789420058237e-5, 1.47305626483349e-5, 1.46508562341258e-5, 1.48014611400711e-5, 1.5382727958254e-5, 1.60268825941984e-5, 1.64577427564641e-5, 1.68698539935582e-5, 1.74119828303989e-5, 1.78149968097372e-5, 1.78238110646166e-5, 1.75909749873467e-5, 1.73596465126593e-5, 1.70624922862243e-5, 1.6535158937648e-5, 1.58924229129763e-5, 1.5401164743208e-5
flux1:, 0.634076551467856, 1.76586881743074e-5, 1.75321021053002e-5, 1.76522947191404e-5, 1.78166508145092e-5, 1.77268891223905e-5, 1.75254554085339e-5, 1.75741637867355e-5, 1.78024130926693e-5, 1.77959616792674e-5, 1.75399567745722e-5, 1.74913854736842e-5, 1.77565863916118e-5, 1.78395120096948e-5, 1.75415020989039e-5, 1.74032851549844e-5, 1.77185618043531e-5, 1.78715166142456e-5, 1.74854484982243e-5, 1.73149967510429e-5, 1.77929244280074e-5, 1.78716296248903e-5, 1.71885602518563e-5, 1.73575414389103e-5, 1.81369240133091e-5, 1.71219092932277e-5, 1.71709156712664e-5, 1.82228725716469e-5, 1.61595670614546e-5, 1.8499617728565e-5, 2.04294966936068e-5, 1.63257704542932e-5, 1.35003789388028e-5, 1.7255159552325e-5, 2.00829505771382e-5, 1.82535518618811e-5, 2.02736564619711e-5, 1.97311380630288e-5, 1.95405952324233e-5, 2.00049610832079e-5, 1.90032005225943e-5, 1.83403184554039e-5, 1.81740485856648e-5, 1.74279474949212e-5, 1.66118227030041e-5, 1.64564978529484e-5, 1.65290296804438e-5, 1.64184279443734e-5, 1.65347829713211e-5, 1.71764548656256e-5, 1.79380116366622e-5, 1.84571030786176e-5, 1.89418764177477e-5, 1.95951728854845e-5, 2.01201854571831e-5, 2.01949824463984e-5, 1.99720522414887e-5, 1.97389038599739e-5, 1.94282692742402e-5, 1.8841164980383e-5, 1.80964542106026e-5, 1.75030594778552e-5
flux1:, 0.634339000371609, 1.9814905760497e-5, 1.96823742828289e-5, 1.98129305751722e-5, 1.99794959236237e-5, 1.98734635329498e-5, 1.96600375813294e-5, 1.97154266769064e-5, 1.99475226644719e-5, 1.99237289207664e-5, 1.96496190478043e-5, 1.96054051606372e-5, 1.9878410672239e-5, 1.99441426631869e-5, 1.96219820253272e-5, 1.94872318712137e-5, 1.98160114576866e-5, 1.99495701243899e-5, 1.95297947500801e-5, 1.936406670115e-5, 1.98604726404657e-5, 1.99035958707888e-5, 1.91746376407714e-5, 1.93757152075484e-5, 2.01695040110454e-5, 1.90559847409508e-5, 1.91339536067377e-5, 2.02414842621687e-5, 1.79982995551323e-5, 2.05444557386478e-5, 2.2571889128528e-5, 1.79699977891916e-5, 1.48088421817911e-5, 1.90201815093878e-5, 2.22757196448573e-5, 2.01215270313933e-5, 2.25250134440708e-5, 2.19243835801041e-5, 2.17023537746138e-5, 2.23898145763305e-5, 2.12950879871692e-5, 2.05307232323034e-5, 2.04292939093403e-5, 1.96467082019276e-5, 1.86752402922906e-5, 1.84488610792934e-5, 1.85299777660457e-5, 1.83769408526677e-5, 1.84270778918068e-5, 1.90895518085291e-5, 1.99419855312718e-5, 2.0532861055671e-5, 2.10729876306945e-5, 2.18241780595093e-5, 2.24731477737064e-5, 2.26297133500203e-5, 2.24371502100773e-5, 2.22252015129826e-5, 2.19298059656343e-5, 2.1314707740476e-5, 2.04957492366873e-5, 1.98214814472076e-5
flux1:, 0.634601449275363, 2.21995237116206e-5, 2.20577643572701e-5, 2.2198034831848e-5, 2.23721781002293e-5, 2.22550798614891e-5, 2.20281928907548e-5, 2.20863629534779e-5, 2.23251575892102e-5, 2.22924325754183e-5, 2.20034858179502e-5, 2.19592671904008e-5, 2.22394339201344e-5, 2.22972544142102e-5, 2.19590995749075e-5, 2.18248657497356e-5, 2.2163337730327e-5, 2.22859191122416e-5, 2.18431977644929e-5, 2.16797829198149e-5, 2.21907748843535e-5, 2.22104397965671e-5, 2.14463658074138e-5, 2.16748626237402e-5, 2.24936622401522e-5, 2.12970981406266e-5, 2.13985543173221e-5, 2.26014262118259e-5, 2.01394707523753e-5, 2.29757871938321e-5, 2.51363379833046e-5, 1.99318748426423e-5, 1.63647115970168e-5, 2.11127281214414e-5, 2.47581006512345e-5, 2.22362827004456e-5, 2.49941417811848e-5, 2.43597572865702e-5, 2.40533092101625e-5, 2.49835713589084e-5, 2.38309065542873e-5, 2.29525514967159e-5, 2.29188666138535e-5, 2.21296828228554e-5, 2.10083260985524e-5, 2.06884367391738e-5, 2.07599760671952e-5, 2.05498641602975e-5, 2.05012809432882e-5, 2.1137439958292e-5, 2.20387196768133e-5, 2.26690645339454e-5, 2.32342897982571e-5, 2.40568228782835e-5, 2.48170496261648e-5, 2.50592587944147e-5, 2.49118824268119e-5, 2.47444102681386e-5, 2.44975104364622e-5, 2.38945641738478e-5, 2.30413089566786e-5, 2.2323135342112e-5
flux1:, 0.634863898179116, 2.48231742537721e-5, 2.46681764592036e-5, 2.48191396489599e-5, 2.50081326068362e-5, 2.48844784505641e-5, 2.46406986214531e-5, 2.46984634158749e-5, 2.4950104028692e-5, 2.49180640735472e-5, 2.46151314208715e-5, 2.45653500457066e-5, 2.48553556752674e-5, 2.4917785584029e-5, 2.45699475419437e-5, 2.44303767197885e-5, 2.47774399870422e-5, 2.49023732240156e-5, 2.44463955624538e-5, 2.42792584935967e-5, 2.480470805651e-5, 2.48192754288739e-5, 2.40276496156618e-5, 2.42764189840081e-5, 2.51404518004396e-5, 2.38751100223353e-5, 2.39904668792631e-5, 2.53396572250631e-5, 2.26091622458019e-5, 2.58318913472861e-5, 2.81801889916741e-5, 2.22673961080252e-5, 1.82201802573994e-5, 2.35808758510652e-5, 2.75604691140536e-5, 2.46434595658578e-5, 2.77051061796953e-5, 2.70628295498251e-5, 2.66249611957805e-5, 2.78002770841501e-5, 2.66287422333771e-5, 2.56349330195251e-5, 2.56676794760327e-5, 2.49005703018906e-5, 2.36463769457984e-5, 2.32191112448944e-5, 2.32613917381523e-5, 2.2978084997848e-5, 2.28009981282732e-5, 2.33622237795717e-5, 2.42599856424101e-5, 2.48840135785338e-5, 2.54325321614714e-5, 2.62882510994004e-5, 2.71329356889837e-5, 2.74508112278812e-5, 2.73540823802731e-5, 2.72505645523484e-5, 2.70858498845268e-5, 2.65390439968073e-5, 2.56989057051091e-5, 2.49852189737289e-5
flux1:, 0.635126347082869, 2.76998100494775e-5, 2.75275801976225e-5, 2.76919919354443e-5, 2.79038649856274e-5, 2.77763763434443e-5, 2.75106451184902e-5, 2.75663318140304e-5, 2.7839544057473e-5, 2.78171010567636e-5, 2.74978762574772e-5, 2.74367000907701e-5, 2.77426151088858e-5, 2.78232772959005e-5, 2.74683099744243e-5, 2.73151758780581e-5, 2.76731908380779e-5, 2.78167054131046e-5, 2.73533653126781e-5, 2.71730355044261e-5, 2.77173632721083e-5, 2.77485005062338e-5, 2.69304739317241e-5, 2.71907257914188e-5, 2.81280268315732e-5, 2.68017807197452e-5, 2.69177504798682e-5, 2.84690695381002e-5, 2.54115106727062e-5, 2.91170775761465e-5, 3.17194198098722e-5, 2.49992586030415e-5, 2.03990892791774e-5, 2.64342929486283e-5, 3.06881317054624e-5, 2.73653544780606e-5, 3.06715100348132e-5, 3.00448363859367e-5, 2.9445947798335e-5, 3.08562935345073e-5, 2.9704835553393e-5, 2.86090036222276e-5, 2.87086456515179e-5, 2.79897901717287e-5, 2.66297217509992e-5, 2.60941005538699e-5, 2.60915706416694e-5, 2.57202274152476e-5, 2.53906644134524e-5, 2.58334493647108e-5, 2.6672800455048e-5, 2.72369268678102e-5, 2.7719255588861e-5, 2.85622146663387e-5, 2.94537878546197e-5, 2.98245320996423e-5, 2.97727599188622e-5, 2.97452288956065e-5, 2.9692197474904e-5, 2.92439227676067e-5, 2.84654803320472e-5, 2.78091499600019e-5
flux1:, 0.635388795986622, 3.08485152685109e-5, 3.06557792642793e-5, 3.08378669491792e-5, 3.10800857237013e-5, 3.09490122064009e-5, 3.06553446779045e-5, 3.07092664140072e-5, 3.10140686753731e-5, 3.10076367512958e-5, 3.06665855439172e-5, 3.05889597503221e-5, 3.09196562849331e-5, 3.10308237295104e-5, 3.06662875161497e-5, 3.04900866374742e-5, 3.08650560365871e-5, 3.10435698128106e-5, 3.05727646663889e-5, 3.03672822610335e-5, 3.09395595312223e-5, 3.10084211096771e-5, 3.01563871768763e-5, 3.04190522097841e-5, 3.14621982476095e-5, 3.00718031631467e-5, 3.01726303516459e-5, 3.19791728418612e-5, 2.85305601304768e-5, 3.28033445153568e-5, 3.57275881201416e-5, 2.81133378111482e-5, 2.28924401222578e-5, 2.96429028879591e-5, 3.4122283056609e-5, 3.03978890802461e-5, 3.38964565240117e-5, 3.3303102595491e-5, 3.25392951348317e-5, 3.41709524735064e-5, 3.30742234648827e-5, 3.19054952791647e-5, 3.20805942535181e-5, 3.14334188068603e-5, 3.00006217689335e-5, 2.93703777514394e-5, 2.931713556071e-5, 2.88474874977025e-5, 2.83496326255445e-5, 2.86414849616057e-5, 2.93740284256928e-5, 2.98250917456383e-5, 3.01901590182658e-5, 3.09722413529109e-5, 3.18681503343737e-5, 3.22603701178815e-5, 3.22376654004054e-5, 3.22885014527041e-5, 3.23683088585532e-5, 3.20540742683693e-5, 3.13805036597595e-5, 3.08305729309549e-5
flux1:, 0.635651244890376, 3.42947407566451e-5, 3.40793947561968e-5, 3.42841413570258e-5, 3.45624147680527e-5, 3.44254255253395e-5, 3.4097798251135e-5, 3.41522570144563e-5, 3.4498374449127e-5, 3.45106080041366e-5, 3.41396073468228e-5, 3.40421926386813e-5, 3.44081773636017e-5, 3.45585311114331e-5, 3.41767506983255e-5, 3.39681659832651e-5, 3.43692669542564e-5, 3.45965131536134e-5, 3.41110010830103e-5, 3.38675109919174e-5, 3.44808344934348e-5, 3.46041215093163e-5, 3.37008471159088e-5, 3.39583097604582e-5, 3.51403303615098e-5, 3.36682953281413e-5, 3.37377464222493e-5, 3.58428299112494e-5, 3.19376323294674e-5, 3.68404983845174e-5, 4.01456777922576e-5, 3.15645469254123e-5, 2.56623643326199e-5, 3.31465757437012e-5, 3.78290048495459e-5, 3.37158141235314e-5, 3.73775238671247e-5, 3.68272915832034e-5, 3.59230940887344e-5, 3.77685766030052e-5, 3.67532733071007e-5, 3.55532863783708e-5, 3.58250349945956e-5, 3.52704396986117e-5, 3.37986876914312e-5, 3.31005459786368e-5, 3.30039691091664e-5, 3.24331543994748e-5, 3.17603532442444e-5, 3.18836750926108e-5, 3.24758630419261e-5, 3.27704185894301e-5, 3.29730551631842e-5, 3.36506761270301e-5, 3.45107964995406e-5, 3.48914476587913e-5, 3.4875716348742e-5, 3.49977705202468e-5, 3.5220643610302e-5, 3.50651375325003e-5, 3.45288328285155e-5, 3.41226652198263e-5
flux1:, 0.635913693794129, 3.80706992502297e-5, 3.78318576401869e-5, 3.80640465921003e-5, 3.83815686787537e-5, 3.82342385545875e-5, 3.78674259269348e-5, 3.79262217530336e-5, 3.83215698499111e-5, 3.83509397704519e-5, 3.79404852205618e-5, 3.78222489759397e-5, 3.82341569824745e-5, 3.84272643110232e-5, 3.80161746868162e-5, 3.77675971661078e-5, 3.82061327884151e-5, 3.84907470350467e-5, 3.79763838248388e-5, 3.76830984620432e-5, 3.83533533441559e-5, 3.85401125215532e-5, 3.75596672351898e-5, 3.78075828870551e-5, 3.91579423505769e-5, 3.75718549704531e-5, 3.75957008509001e-5, 4.00279801444777e-5, 3.5602976100902e-5, 4.11730981269565e-5, 4.49015178269236e-5, 3.5291617417752e-5, 2.86544885569688e-5, 3.68746730054694e-5, 4.17750963996474e-5, 3.72859187709504e-5, 4.11163818805249e-5, 4.06109068875186e-5, 3.96152505880662e-5, 4.168203407593e-5, 4.07641791701711e-5, 3.95798803954781e-5, 3.99829439709227e-5, 3.95391790806217e-5, 3.8056018025863e-5, 3.73240252148021e-5, 3.720489386432e-5, 3.65386348795212e-5, 3.5692560691115e-5, 3.5645462085247e-5, 3.60842812740537e-5, 3.61969729061027e-5, 3.62054996930324e-5, 3.67463816621259e-5, 3.75408182603857e-5, 3.7883715925302e-5, 3.78532945523056e-5, 3.80328378077188e-5, 3.83980003301586e-5, 3.84135566819207e-5, 3.8033275643119e-5, 3.77910654899096e-5
flux1:, 0.636176142697882, 4.22148103197719e-5, 4.19524123587661e-5, 4.22157003782209e-5, 4.25730376466811e-5, 4.24097860741674e-5, 4.19999069578555e-5, 4.20674714416184e-5, 4.25170957402929e-5, 4.25584124511095e-5, 4.20990916993022e-5, 4.19613924705996e-5, 4.24284876554245e-5, 4.26623670762474e-5, 4.22072715794855e-5, 4.19140285167026e-5, 4.24020156218787e-5, 4.27461397380821e-5, 4.2183501680556e-5, 4.18316312535928e-5, 4.25759056647749e-5, 4.28258167821913e-5, 4.17362099489963e-5, 4.19750585570439e-5, 4.35166422227466e-5, 4.17712903160838e-5, 4.17398519432748e-5, 4.45119028967663e-5, 3.95092104722477e-5, 4.57606434812284e-5, 4.99347996594493e-5, 3.92379346306892e-5, 3.18163836355463e-5, 4.07714475353296e-5, 4.59474216953303e-5, 4.10857077966662e-5, 4.51311916348093e-5, 4.46658011753048e-5, 4.3641754923575e-5, 4.59574383117166e-5, 4.51408750639279e-5, 4.40143476660537e-5, 4.45929210572415e-5, 4.42742563278978e-5, 4.27936927304771e-5, 4.20600933681828e-5, 4.19482292787128e-5, 4.11992817144371e-5, 4.01869855024349e-5, 3.99805336513011e-5, 4.02748913050875e-5, 4.02037842225281e-5, 4.00060957510996e-5, 4.03949382859776e-5, 4.1110782241205e-5, 4.14050148861177e-5, 4.13468306184683e-5, 4.15692202116477e-5, 4.20678699174874e-5, 4.22560071568161e-5, 4.20374216658356e-5, 4.19606407463868e-5
flux1:, 0.636438591601635, 4.6770276438037e-5, 4.64843547967499e-5, 4.67806724471806e-5, 4.71763479876987e-5, 4.69915510674223e-5, 4.65361598219699e-5, 4.66165611181829e-5, 4.71223348154428e-5, 4.71680809684356e-5, 4.66519204607037e-5, 4.64980573362885e-5, 4.702711796764e-5, 4.72950062906811e-5, 4.67808228159897e-5, 4.64418114774112e-5, 4.69905346430392e-5, 4.73897838215188e-5, 4.67568342975631e-5, 4.63420528945768e-5, 4.71770670953177e-5, 4.74806563506218e-5, 4.62476557517178e-5, 4.64836989952037e-5, 4.82315500096786e-5, 4.62735176659242e-5, 4.61837594213938e-5, 4.9294653592008e-5, 4.366331981901e-5, 5.05961594023471e-5, 5.52217732829099e-5, 4.33736013660796e-5, 3.5117853584646e-5, 4.4821157516013e-5, 5.03709371788311e-5, 4.5123047451054e-5, 4.94686976363297e-5, 4.90360966278639e-5, 4.80466339544749e-5, 5.06589961256057e-5, 4.99351796750359e-5, 4.88925455250051e-5, 4.96918319054301e-5, 4.95054829397879e-5, 4.80212736273453e-5, 4.73053984408753e-5, 4.7230902759357e-5, 4.64141884324076e-5, 4.52430867138478e-5, 4.48952031193731e-5, 4.50721866520907e-5, 4.48393194820103e-5, 4.44458655506623e-5, 4.46877587116285e-5, 4.53334381606802e-5, 4.55898260240562e-5, 4.55073876894659e-5, 4.57646312451645e-5, 4.63858810794524e-5, 4.6741979260391e-5, 4.66817943393518e-5, 4.67563709743119e-5
flux1:, 0.636701040505389, 5.17830643603534e-5, 5.14729135075895e-5, 5.18024428148496e-5, 5.22340718546595e-5, 5.20229966334485e-5, 5.15206860550112e-5, 5.16168301431617e-5, 5.21780327291872e-5, 5.22201345389504e-5, 5.1641437994592e-5, 5.14757945520772e-5, 5.20707002396525e-5, 5.23628304160264e-5, 5.17762452613931e-5, 5.13938126155521e-5, 5.20127173022169e-5, 5.24575376746239e-5, 5.17327020629971e-5, 5.12557984961613e-5, 5.21967308334521e-5, 5.25374927692637e-5, 5.11287505392056e-5, 5.13741610291779e-5, 5.33363147699611e-5, 5.11100692548452e-5, 5.09667551865557e-5, 5.44081532664537e-5, 4.81039608315588e-5, 5.57181837986529e-5, 6.0793073736744e-5, 4.77129688413282e-5, 3.85677655028971e-5, 4.9065968004063e-5, 5.51201321542754e-5, 4.94512531441811e-5, 5.42123306441e-5, 5.38073162085528e-5, 5.29007404028492e-5, 5.58725166377184e-5, 5.52215004939058e-5, 5.42635775953188e-5, 5.53183857256797e-5, 5.52597903191303e-5, 5.37404689585226e-5, 5.30378901530652e-5, 5.30193423688703e-5, 5.21439830956893e-5, 5.08152476045871e-5, 5.0342213385567e-5, 5.0438517063322e-5, 5.00847966255909e-5, 4.95272307893243e-5, 4.96478899140467e-5, 5.02540946311493e-5, 5.05080305386826e-5, 5.04272853965016e-5, 5.07260202850952e-5, 5.14649737170991e-5, 5.1985442846316e-5, 5.20784080766007e-5, 5.22823609339212e-5
flux1:, 0.636963489409142, 5.7299718610063e-5, 5.69632878181397e-5, 5.73251319694275e-5, 5.77907792225856e-5, 5.7550012722847e-5, 5.69996611713755e-5, 5.71130090827805e-5, 5.77276709237381e-5, 5.77591802759807e-5, 5.71146026436236e-5, 5.69416599037543e-5, 5.76038400831688e-5, 5.79097506392223e-5, 5.7240687433989e-5, 5.68198010871329e-5, 5.75160492440974e-5, 5.7994132869808e-5, 5.71589929132115e-5, 5.662554068993e-5, 5.76855560331332e-5, 5.80434696067593e-5, 5.64319263231285e-5, 5.67040307683257e-5, 5.88842621057476e-5, 5.63382695205013e-5, 5.61538561687422e-5, 5.99181680896562e-5, 5.2901701747174e-5, 6.12123286037133e-5, 6.67391675786872e-5, 5.23223619210189e-5, 4.22223536084841e-5, 5.36106980292593e-5, 6.03195567292014e-5, 5.41744266118949e-5, 5.94829654500412e-5, 5.91069671067189e-5, 5.83061347437849e-5, 6.17058969445109e-5, 6.10982638891391e-5, 6.01956847635793e-5, 6.15191295314691e-5, 6.15664676917361e-5, 5.99531425261387e-5, 5.92277371630723e-5, 5.92599128465915e-5, 5.83193641081762e-5, 5.68206060861898e-5, 5.62277585535623e-5, 5.62777764892835e-5, 5.58525665242238e-5, 5.51775466469892e-5, 5.52198729687305e-5, 5.58365995806589e-5, 5.61462049527398e-5, 5.61174438579285e-5, 5.64854053677342e-5, 5.73518312634479e-5, 5.80424471266996e-5, 5.82898054343119e-5, 5.8603904200928e-5
flux1:, 0.637225938312895, 6.33655090624495e-5, 6.29993493851631e-5, 6.33928145158344e-5, 6.38921245998289e-5, 6.36192953285654e-5, 6.3019242705261e-5, 6.3150262185845e-5, 6.38169175273026e-5, 6.38330499637068e-5, 6.31208677178587e-5, 6.2944447280357e-5, 6.36741283617284e-5, 6.39848346689512e-5, 6.32267994335725e-5, 6.27737748241176e-5, 6.35526421845293e-5, 6.40517551229005e-5, 6.30926186662857e-5, 6.25117529188204e-5, 6.37023728572196e-5, 6.40578845087656e-5, 6.22235282752192e-5, 6.25433161866847e-5, 6.49450740867005e-5, 6.20363412281534e-5, 6.18295445606358e-5, 6.59180021627213e-5, 5.81514240574911e-5, 6.72009307089883e-5, 7.32005725065542e-5, 5.73147065640866e-5, 4.61815737624082e-5, 5.86112227174624e-5, 6.61313899996804e-5, 5.94396722735471e-5, 6.54302938768372e-5, 6.50943716958273e-5, 6.43932582291437e-5, 6.82851295024169e-5, 6.7684525005447e-5, 6.67793226280992e-5, 6.83552904343902e-5, 6.84648957287439e-5, 6.66725634919759e-5, 6.5853936817035e-5, 6.58983755635652e-5, 6.48607896820268e-5, 6.31592966545233e-5, 6.24328476464616e-5, 6.24559469589276e-5, 6.20030543994062e-5, 6.12616527014179e-5, 6.12786980953677e-5, 6.19686539094562e-5, 6.24080853608376e-5, 6.25026784208911e-5, 6.29916557692979e-5, 6.40172359095097e-5, 6.49008334951201e-5, 6.53182256010363e-5, 6.57372969151628e-5
flux1:, 0.637488387216649, 7.00233877976125e-5, 6.96233873080805e-5, 7.00495846382438e-5, 7.05842267041818e-5, 7.02770225343024e-5, 6.96245521497598e-5, 6.97739356791006e-5, 7.04932453540546e-5, 7.04913473281383e-5, 6.97101466965375e-5, 6.95332383062081e-5, 7.03311857282141e-5, 7.06405140363822e-5, 6.97896753786798e-5, 6.93108974682948e-5, 7.0176976012359e-5, 7.06873810940763e-5, 6.9595239223936e-5, 6.89778887863583e-5, 7.0310117949889e-5, 7.06474578605941e-5, 6.85768886434357e-5, 6.89671321010123e-5, 7.15975313833209e-5, 6.82932560231071e-5, 6.80865445160936e-5, 7.25148373381918e-5, 6.39581508391834e-5, 7.38223804666793e-5, 8.03438120260312e-5, 6.28309262436206e-5, 5.05729033615667e-5, 6.42473807653903e-5, 7.27312065838682e-5, 6.54158756304046e-5, 7.22148950826751e-5, 7.19399855604982e-5, 7.13094225807108e-5, 7.57450731709559e-5, 7.51109771450134e-5, 7.41252777707292e-5, 7.59080712020325e-5, 7.60128365816295e-5, 7.39355031537934e-5, 7.2923405802216e-5, 7.29052209308066e-5, 7.17067857707655e-5, 6.9744782152821e-5, 6.88466573195793e-5, 6.88366968688418e-5, 6.83796284314865e-5, 6.76138643871796e-5, 6.76589200030957e-5, 6.84882096470299e-5, 6.9136990768745e-5, 6.94387159196071e-5, 7.01223799712057e-5, 7.13643800980658e-5, 7.24859353995021e-5, 7.31086567836804e-5, 7.36506555751905e-5
flux1:, 0.637750836120402, 7.73140963559024e-5, 7.68770504832024e-5, 7.73403553926604e-5, 7.79134434292891e-5, 7.7568170323723e-5, 7.68596668837657e-5, 7.70301125279856e-5, 7.78057575658458e-5, 7.77840470987779e-5, 7.69312866006773e-5, 7.675669787265e-5, 7.76259523088219e-5, 7.79304996754624e-5, 7.69837413764184e-5, 7.64848874584266e-5, 7.74438149668051e-5, 7.79594993726242e-5, 7.67283081208921e-5, 7.60854255115809e-5, 7.75713160907491e-5, 7.78800975050889e-5, 7.55639228853955e-5, 7.60473753615968e-5, 7.89199764677234e-5, 7.51956827285417e-5, 7.50122361461997e-5, 7.98117987379399e-5, 7.04195394818253e-5, 8.12047921351369e-5, 8.83281643763149e-5, 6.9011633444189e-5, 5.55253896523253e-5, 7.06856706079578e-5, 8.02765123097855e-5, 7.22623828467342e-5, 7.99835822465056e-5, 7.97972795308775e-5, 7.91991640383917e-5, 8.42153206411337e-5, 8.35057365865035e-5, 8.23564104692737e-5, 8.4279702504299e-5, 8.42925218365073e-5, 8.18118600581114e-5, 8.04878811990675e-5, 8.0301389737507e-5, 7.8845450352324e-5, 7.6538835370908e-5, 7.54059947500274e-5, 7.53260476088664e-5, 7.48560827107716e-5, 7.40850087796429e-5, 7.42001426041251e-5, 7.52277063490768e-5, 7.61579123746923e-5, 7.67498282111501e-5, 7.77156545800634e-5, 7.92552178301584e-5, 8.068259762716e-5, 8.1566462512059e-5, 8.22765673488228e-5
flux1:, 0.638013285024155, 8.52775409143995e-5, 8.48033591686645e-5, 8.53121885366506e-5, 8.59265793576274e-5, 8.55367165467113e-5, 8.47687462036226e-5, 8.4966870178004e-5, 8.58052160519524e-5, 8.57605006264823e-5, 8.48315399898358e-5, 8.4663391949649e-5, 8.56104066760039e-5, 8.59079274634321e-5, 8.48604735535677e-5, 8.43466686355321e-5, 8.54069006971001e-5, 8.59250708229158e-5, 8.454879435354e-5, 8.38901891697329e-5, 8.55443477415455e-5, 8.58187921111286e-5, 8.3247528564716e-5, 8.38456768450945e-5, 8.69809894906344e-5, 8.28154987437731e-5, 8.26763497370221e-5, 8.78904351134616e-5, 7.76096505874245e-5, 8.94409347194291e-5, 9.72715888918815e-5, 7.59658894074674e-5, 6.11399150572501e-5, 7.80407035382608e-5, 8.8875351559886e-5, 8.00942914194151e-5, 8.88428754603767e-5, 8.87728095180801e-5, 8.8179319100809e-5, 9.3802786709522e-5, 9.29766207663044e-5, 9.15929372227741e-5, 9.35879966118452e-5, 9.34115868053411e-5, 9.04082843624085e-5, 8.86534614090592e-5, 8.81775645049112e-5, 8.63416938985486e-5, 8.3583410365733e-5, 8.21323239215039e-5, 8.19167323984821e-5, 8.13872927334771e-5, 8.05956082750781e-5, 8.08004331792144e-5, 8.20679947142133e-5, 8.33317571277975e-5, 8.42807210459193e-5, 8.56164130760453e-5, 8.755050109574e-5, 8.93698190050552e-5, 9.05866909452907e-5, 9.15345057593696e-5
flux1:, 0.638275733927908, 9.39552789689929e-5, 9.34493825171009e-5, 9.40158134331977e-5, 9.46715007483926e-5, 9.42268231473994e-5, 9.33981512044208e-5, 9.36359466422427e-5, 9.45442367121837e-5, 9.44691749362528e-5, 9.34573413760559e-5, 9.330316358072e-5, 9.43378063254269e-5, 9.46242735239888e-5, 9.34677272406172e-5, 9.29448397882084e-5, 9.41188705587576e-5, 9.46376182240923e-5, 9.31069159007258e-5, 9.24411880081717e-5, 9.42816627950575e-5, 9.4517434061268e-5, 9.16771371477487e-5, 9.24098502050517e-5, 9.58330437648892e-5, 9.12016558959253e-5, 9.11237329508499e-5, 9.67988684011044e-5, 8.55689195614106e-5, 9.85720389271495e-5, 1.07225746750779e-4, 8.3745698553711e-5, 6.74636764455185e-5, 8.63462026027855e-5, 9.85634947556661e-5, 8.89531942756634e-5, 9.88368564655541e-5, 9.89016351835656e-5, 9.83137219028058e-5, 1.04573852204848e-4, 1.03592875030599e-4, 1.01932869609415e-4, 1.03953390188072e-4, 1.03496546175712e-4, 9.98630054820586e-5, 9.75784163209574e-5, 9.67004367600273e-5, 9.43522793295694e-5, 9.10208799050462e-5, 8.91568395539458e-5, 8.87212822982747e-5, 8.80511702040258e-5, 8.71833237273347e-5, 8.74659821581839e-5, 8.89902291617561e-5, 9.06101728265054e-5, 9.19519407751437e-5, 9.37280633748335e-5, 9.61552735344376e-5, 9.84607703809392e-5, 1.00088930409446e-4, 1.01358271591236e-4
flux1:, 0.638538182831662, 1.03393691644589e-4, 1.02868976232107e-4, 1.03506939256675e-4, 1.04198081933829e-4, 1.03684888231786e-4, 1.02799156953851e-4, 1.03094390311715e-4, 1.04077605508015e-4, 1.03958344084697e-4, 1.02856405325872e-4, 1.02729324130068e-4, 1.03863424030925e-4, 1.04129466639712e-4, 1.02851134919207e-4, 1.02328084684626e-4, 1.03632559219185e-4, 1.04147143934902e-4, 1.02446840881565e-4, 1.01782630132384e-4, 1.03830700760109e-4, 1.04020082250988e-4, 1.00889208413012e-4, 1.01775375864821e-4, 1.0551147368035e-4, 1.00379527593475e-4, 1.00375114845832e-4, 1.06550076846887e-4, 9.4304266233726e-5, 1.08586804242939e-4, 1.18169080732375e-4, 9.23347183701503e-5, 7.44770375452335e-5, 9.55455008421059e-5, 1.09297825451726e-4, 9.87923399042591e-5, 1.09935688933887e-4, 1.10135205371926e-4, 1.09593618861543e-4, 1.16539712372715e-4, 1.15370118002615e-4, 1.13430951408708e-4, 1.15479358415305e-4, 1.14678017865472e-4, 1.10330765227532e-4, 1.07457057294096e-4, 1.06101396780146e-4, 1.03122243044258e-4, 9.90953987669932e-5, 9.67253498838361e-5, 9.59837954148789e-5, 9.50702039560068e-5, 9.40322718243573e-5, 9.43445017697775e-5, 9.61128598235561e-5, 9.80776517436864e-5, 9.9805775274576e-5, 1.02057460265686e-4, 1.05059320316852e-4, 1.07938816786391e-4, 1.10049529258611e-4, 1.11721980569123e-4
flux1:, 0.638800631735415, 1.13647210846803e-4, 1.13124899803528e-4, 1.1384701197388e-4, 1.14559371354848e-4, 1.13962156162155e-4, 1.13030658530582e-4, 1.13405737347349e-4, 1.14462677969787e-4, 1.14277771869971e-4, 1.13080825588726e-4, 1.13001164481722e-4, 1.14245635559801e-4, 1.144733889203e-4, 1.13057537374686e-4, 1.12549113151788e-4, 1.14003474820566e-4, 1.1450217594604e-4, 1.12610621756506e-4, 1.1195899025481e-4, 1.1423762079908e-4, 1.1436443786979e-4, 1.10913324351714e-4, 1.11972256907907e-4, 1.16039956205481e-4, 1.1035923582672e-4, 1.10436981962043e-4, 1.17132632963196e-4, 1.03801044042337e-4, 1.19438679449103e-4, 1.30023338008433e-4, 1.01657117175157e-4, 8.20988650854606e-5, 1.05507794944723e-4, 1.20970462336675e-4, 1.09482916624591e-4, 1.22039505845983e-4, 1.22346955077551e-4, 1.21929786465783e-4, 1.2964872273888e-4, 1.28262396961404e-4, 1.2608075083682e-4, 1.28229269250147e-4, 1.27069070585993e-4, 1.21959187644863e-4, 1.18490692254794e-4, 1.16646772172395e-4, 1.1295978114341e-4, 1.08131529771811e-4, 1.05178314671896e-4, 1.04063957056792e-4, 1.02803998984184e-4, 1.01474334005219e-4, 1.01732005429547e-4, 1.03702735062763e-4, 1.05968951362397e-4, 1.08030265854953e-4, 1.10741548893573e-4, 1.14362151918726e-4, 1.17880176520988e-4, 1.20522809644633e-4, 1.22657864547276e-4
flux1:, 0.639063080639168, 1.24780882863632e-4, 1.24289716362558e-4, 1.25103209428571e-4, 1.25812844683904e-4, 1.25117407419503e-4, 1.24161193962532e-4, 1.24640343973488e-4, 1.25759844714306e-4, 1.25481200510724e-4, 1.24190542411748e-4, 1.24186131966998e-4, 1.25547121501289e-4, 1.25708634317057e-4, 1.24139850938987e-4, 1.23669223966228e-4, 1.25292884186289e-4, 1.2575371092469e-4, 1.23644762849377e-4, 1.2302209640568e-4, 1.25553170767626e-4, 1.25589251298109e-4, 1.21783050614806e-4, 1.23036106738181e-4, 1.27442073762622e-4, 1.21152149657402e-4, 1.21319273679662e-4, 1.28533081501761e-4, 1.14045457340172e-4, 1.31079835709874e-4, 1.4269324529242e-4, 1.11607901032109e-4, 9.02123890239735e-5, 1.16070374406362e-4, 1.33443339852849e-4, 1.2084374729644e-4, 1.34999324658687e-4, 1.35357341405918e-4, 1.35160722953308e-4, 1.43788852799329e-4, 1.42164521869023e-4, 1.39805053785852e-4, 1.42204708522357e-4, 1.40740461756804e-4, 1.34860597137612e-4, 1.30850371801308e-4, 1.28593419114159e-4, 1.24191640558365e-4, 1.1849125535052e-4, 1.14906759955102e-4, 1.13392703556892e-4, 1.11709993877602e-4, 1.09957898107542e-4, 1.1004761069474e-4, 1.12154173797254e-4, 1.14654348939794e-4, 1.16952722435576e-4, 1.2004708406211e-4, 1.24274774414999e-4, 1.28456214570492e-4, 1.31644825686605e-4, 1.3426060548609e-4
flux1:, 0.639325529542921, 1.36871612648097e-4, 1.36445115919594e-4, 1.37347672875089e-4, 1.38021603620697e-4, 1.37219161032563e-4, 1.36269680043953e-4, 1.36874689276746e-4, 1.38033064366443e-4, 1.37629234440734e-4, 1.36256339637436e-4, 1.36361006309028e-4, 1.37835902983411e-4, 1.37894053157994e-4, 1.36162277910938e-4, 1.35762248337904e-4, 1.37570690069146e-4, 1.37960275290681e-4, 1.3560798314055e-4, 1.35038458213801e-4, 1.37839321309963e-4, 1.37744235468047e-4, 1.33549230728216e-4, 1.35020930432161e-4, 1.39756746715986e-4, 1.32792269339564e-4, 1.33057147595735e-4, 1.40765691767851e-4, 1.2505285267851e-4, 1.43505209991652e-4, 1.56122451685983e-4, 1.22100252217259e-4, 9.87082911467256e-5, 1.27099900962862e-4, 1.46597431760961e-4, 1.32690902245074e-4, 1.48652705171131e-4, 1.48975524145675e-4, 1.4907831366984e-4, 1.58801864047039e-4, 1.5692630423347e-4, 1.54459075545398e-4, 1.57331474046222e-4, 1.55698554980767e-4, 1.49085580103686e-4, 1.44639390957841e-4, 1.42138121895001e-4, 1.3710645761668e-4, 1.3051610911122e-4, 1.26290895548285e-4, 1.24405843885709e-4, 1.22276907269663e-4, 1.19986705402997e-4, 1.19778010913693e-4, 1.21936863842653e-4, 1.24592145863674e-4, 1.2700049383498e-4, 1.30340388261937e-4, 1.35095386998435e-4, 1.39912750817307e-4, 1.43616985322107e-4, 1.46675885660144e-4
flux1:, 0.639587978446675, 1.50007649371186e-4, 1.49679653442335e-4, 1.50656191782406e-4, 1.51255378818241e-4, 1.50346841478973e-4, 1.49444483630029e-4, 1.50189720382641e-4, 1.51350471159901e-4, 1.5079203462855e-4, 1.49361501991977e-4, 1.4961156587907e-4, 1.51185952032456e-4, 1.51098330350577e-4, 1.49204475137768e-4, 1.48916581915839e-4, 1.50917217706179e-4, 1.51192899711849e-4, 1.48578148655519e-4, 1.48094675358816e-4, 1.51174854992308e-4, 1.50900116019771e-4, 1.46292258685357e-4, 1.48010128205821e-4, 1.5305384446089e-4, 1.45357194421268e-4, 1.45731210327221e-4, 1.53902420804063e-4, 1.36894756148563e-4, 1.56795851385471e-4, 1.70352948776747e-4, 1.33119822692236e-4, 1.07536336030954e-4, 1.38559279420273e-4, 1.60385885094691e-4, 1.44897896963435e-4, 1.62867886304943e-4, 1.63050366392668e-4, 1.63468556681695e-4, 1.74508733763978e-4, 1.7237818367961e-4, 1.69849187796287e-4, 1.73459322839093e-4, 1.71872735858955e-4, 1.64605790356472e-4, 1.59865419681327e-4, 1.57372673876526e-4, 1.51898032654999e-4, 1.4446608593371e-4, 1.39633675289646e-4, 1.37468400311374e-4, 1.34942832719536e-4, 1.3203909050672e-4, 1.31400796540456e-4, 1.33521123249608e-4, 1.36255743890096e-4, 1.3863442325002e-4, 1.42031041997046e-4, 1.47162264017909e-4, 1.52529268840381e-4, 1.56671705601679e-4, 1.60074702620817e-4
flux1:, 0.639850427350428, 1.64286213819944e-4, 1.64085284701174e-4, 1.65106733968245e-4, 1.65591202869402e-4, 1.64590501505175e-4, 1.63780798181585e-4, 1.64668578974346e-4, 1.65785049938828e-4, 1.65051167838743e-4, 1.63601442247041e-4, 1.64030549256245e-4, 1.65677202871597e-4, 1.65402703804521e-4, 1.63363314796966e-4, 1.63234301082071e-4, 1.65423191115157e-4, 1.65538624689734e-4, 1.6265620424039e-4, 1.62298906803356e-4, 1.65658085040181e-4, 1.65155977845098e-4, 1.60129497132881e-4, 1.62122102312997e-4, 1.67445541011862e-4, 1.58982431747878e-4, 1.59479948736559e-4, 1.68094440521209e-4, 1.49716476118124e-4, 1.71148811366567e-4, 1.85571648479688e-4, 1.44772025798184e-4, 1.16752835329924e-4, 1.50562577873589e-4, 1.74877438417219e-4, 1.57452751509531e-4, 1.77587137601685e-4, 1.77520041273318e-4, 1.78161081048852e-4, 1.90743530058896e-4, 1.8836536873507e-4, 1.85767041029212e-4, 1.90379894882945e-4, 1.89118678671202e-4, 1.81313077509442e-4, 1.76431930719e-4, 1.74257579661188e-4, 1.68622899414783e-4, 1.60469861667551e-4, 1.55104787848349e-4, 1.52806706607456e-4, 1.50015425292741e-4, 1.4648406298105e-4, 1.45302078549174e-4, 1.47295601080059e-4, 1.50049684240224e-4, 1.52267667901535e-4, 1.55500137333932e-4, 1.60793020891353e-4, 1.66566257531679e-4, 1.71027074463729e-4, 1.74618852030422e-4
flux1:, 0.640112876254181, 1.79809570858548e-4, 1.79753425696457e-4, 1.80778295281309e-4, 1.81113636416977e-4, 1.80048940874267e-4, 1.79376697809023e-4, 1.8039426037176e-4, 1.81415336480862e-4, 1.80500023519816e-4, 1.79080988342996e-4, 1.79714131010676e-4, 1.81394926056697e-4, 1.80901984730404e-4, 1.78751247039047e-4, 1.78826964804255e-4, 1.8118756143961e-4, 1.81101306334046e-4, 1.77965340442115e-4, 1.77777094098954e-4, 1.8140534971854e-4, 1.80641266993124e-4, 1.75214592074913e-4, 1.77507653695104e-4, 1.83089286206001e-4, 1.73863360338655e-4, 1.74499006784107e-4, 1.83577144011224e-4, 1.63738051511836e-4, 1.86881882793287e-4, 2.02127990721357e-4, 1.5730748974069e-4, 1.26549874708301e-4, 1.63400318168541e-4, 1.9027672125569e-4, 1.70496625664056e-4, 1.92858948582369e-4, 1.92448311544369e-4, 1.93078224204776e-4, 2.07390888975898e-4, 2.04785536136583e-4, 2.02035614236807e-4, 2.07864094499863e-4, 2.07241625505481e-4, 1.9903972172085e-4, 1.94155902420006e-4, 1.92625310790168e-4, 1.87185741269272e-4, 1.78500597426692e-4, 1.72710480542526e-4, 1.70465999140166e-4, 1.67613648844048e-4, 1.6351365599568e-4, 1.61707153577675e-4, 1.63496121073263e-4, 1.66233409879801e-4, 1.68187533180877e-4, 1.7102857621783e-4, 1.76223720227396e-4, 1.82212726167786e-4, 1.86841009060802e-4, 1.90425819955044e-4
flux1:, 0.640375325157934, 1.96680233566101e-4, 1.96771468574319e-4, 1.97750502323495e-4, 1.9791446197612e-4, 1.96826382006833e-4, 1.96328612426452e-4, 1.97447854636721e-4, 1.98326054887896e-4, 1.9724242890715e-4, 1.95909542511781e-4, 1.96757556561485e-4, 1.98428585235726e-4, 1.97703310594746e-4, 1.9549096909108e-4, 1.95808520766681e-4, 1.98313382154779e-4, 1.97998982095907e-4, 1.94644570514487e-4, 1.94663820019313e-4, 1.98544836776148e-4, 1.9751073064451e-4, 1.91726987770378e-4, 1.94338055768052e-4, 2.00179708092451e-4, 1.90241345173572e-4, 1.91024461547495e-4, 2.00653357813136e-4, 1.79234395248727e-4, 2.04405868737164e-4, 2.20510963719722e-4, 1.71113729773841e-4, 1.37254344618252e-4, 1.77521976810925e-4, 2.06911824798719e-4, 1.84330867934887e-4, 2.08850013021893e-4, 2.080371282416e-4, 2.0827319986743e-4, 2.24420933090754e-4, 2.21623809481011e-4, 2.18560507811187e-4, 2.25716025746414e-4, 2.26040079522516e-4, 2.17600556636278e-4, 2.12813775542734e-4, 2.12218886644295e-4, 2.07361847554337e-4, 1.98387746853101e-4, 1.92300683681822e-4, 1.90307625532768e-4, 1.87648061245482e-4, 1.83109582385023e-4, 1.80642053581383e-4, 1.8216382213069e-4, 1.8487176800898e-4, 1.8649917041168e-4, 1.88742451040243e-4, 1.93562601825534e-4, 1.99547071996421e-4, 2.04176592200828e-4, 2.07542303310416e-4
flux1:, 0.640637774061688, 2.14996262693949e-4, 2.15220693902499e-4, 2.16104237505519e-4, 2.16091811169915e-4, 2.15028198840783e-4, 2.14727217472889e-4, 2.15907965636503e-4, 2.16608562095176e-4, 2.15389437261389e-4, 2.14194884720998e-4, 2.15250914859025e-4, 2.16870440590576e-4, 2.15922513357402e-4, 2.13706996842212e-4, 2.1428658793035e-4, 2.16902492744044e-4, 2.16357813062256e-4, 2.12837210199276e-4, 2.13089114602067e-4, 2.17206468373988e-4, 2.15932104854115e-4, 2.09852226863009e-4, 2.12784993922624e-4, 2.18929160269788e-4, 2.0837399505056e-4, 2.09300977727209e-4, 2.19654206545224e-4, 1.9649522600011e-4, 2.24164196819373e-4, 2.41282331906309e-4, 1.86667663146806e-4, 1.492904478115e-4, 1.9347133231232e-4, 2.25186496197569e-4, 1.99385173814534e-4, 2.25831760045489e-4, 2.24609582111703e-4, 2.23947918750784e-4, 2.41915270677957e-4, 2.38978541868785e-4, 2.35377450256234e-4, 2.43836125361194e-4, 2.453655596164e-4, 2.36852676514767e-4, 2.32211120635011e-4, 2.32763933683779e-4, 2.28858341484436e-4, 2.1986817649657e-4, 2.13617482431921e-4, 2.12052318183351e-4, 2.09849566523768e-4, 2.05056239967605e-4, 2.01938430692304e-4, 2.03145648640832e-4, 2.05826861154628e-4, 2.0710668973329e-4, 2.08590071405725e-4, 2.12770986390574e-4, 2.18522382854592e-4, 2.22988587621326e-4, 2.25934249043425e-4
flux1:, 0.640900222965441, 2.34847722107888e-4, 2.35176302029268e-4, 2.35923299277342e-4, 2.35748764136626e-4, 2.34756474867523e-4, 2.3465478585078e-4, 2.35851693580149e-4, 2.36360950953177e-4, 2.35054677557048e-4, 2.34036862730812e-4, 2.35276172805669e-4, 2.36814257254888e-4, 2.35678540067479e-4, 2.3351563234025e-4, 2.34354065058098e-4, 2.37050232011036e-4, 2.36303493086498e-4, 2.32676175094655e-4, 2.33163864377242e-4, 2.37509758630324e-4, 2.36068199220205e-4, 2.29756167350256e-4, 2.32995965086229e-4, 2.39539524632126e-4, 2.28493720676633e-4, 2.29539909448368e-4, 2.40882821195685e-4, 2.15770863978297e-4, 2.46548236346798e-4, 2.64973695538978e-4, 2.04452774422159e-4, 1.63107658737765e-4, 2.11781825119228e-4, 2.45503156817747e-4, 2.16148238659883e-4, 2.44141828661523e-4, 2.42563736994277e-4, 2.40444374713946e-4, 2.60078779980203e-4, 2.57072512829931e-4, 2.52686166458854e-4, 2.62282396912319e-4, 2.65189244336499e-4, 2.56763256672906e-4, 2.52264725257758e-4, 2.5406372648536e-4, 2.51406643182797e-4, 2.4267076255666e-4, 2.36379364517708e-4, 2.35365526245176e-4, 2.33846048115973e-4, 2.29002356876853e-4, 2.2528511031772e-4, 2.26141310945243e-4, 2.28797332629548e-4, 2.29739765086145e-4, 2.30358896908409e-4, 2.33678317539396e-4, 2.38982136504276e-4, 2.43136724380881e-4, 2.45497788695483e-4
flux1:, 0.641162671869194, 2.56315225571529e-4, 2.56709871117011e-4, 2.57296819512959e-4, 2.56991551089329e-4, 2.56106321329081e-4, 2.56184869432804e-4, 2.57357231442725e-4, 2.57687683492391e-4, 2.56349052500956e-4, 2.55522463672367e-4, 2.56906486924406e-4, 2.58354492820923e-4, 2.57086903212417e-4, 2.55015503051115e-4, 2.56083315974329e-4, 2.58841620217919e-4, 2.5795180660556e-4, 2.54269196078235e-4, 2.54967379015331e-4, 2.59552442360645e-4, 2.58056767662907e-4, 2.5155845721916e-4, 2.55070643287897e-4, 2.62170625394678e-4, 2.5076262440162e-4, 2.51876079230178e-4, 2.64551568529174e-4, 2.37214912760592e-4, 2.71804694149349e-4, 2.91965910414299e-4, 2.24854643908049e-4, 1.7908541660038e-4, 2.32850871140749e-4, 2.68171708224942e-4, 2.35072054313888e-4, 2.64127208249425e-4, 2.62305144981579e-4, 2.58208675589247e-4, 2.79234097974983e-4, 2.76246400461309e-4, 2.70861858845324e-4, 2.81316613484896e-4, 2.85662571982773e-4, 2.77471977516167e-4, 2.73080421742047e-4, 2.76098959883019e-4, 2.74869517464101e-4, 2.66619352762706e-4, 2.60385884842646e-4, 2.59969741183901e-4, 2.59274421756125e-4, 2.54561971407017e-4, 2.50318597977834e-4, 2.50789840147632e-4, 2.53400184845318e-4, 2.5402355944621e-4, 2.53731685929332e-4, 2.56030458199856e-4, 2.60705130023837e-4, 2.64425071614414e-4, 2.66090458450545e-4
flux1:, 0.641425120772948, 2.79471164487083e-4, 2.7989401161691e-4, 2.80321906955685e-4, 2.79927583453301e-4, 2.79163864683306e-4, 2.79384772476229e-4, 2.80507731683037e-4, 2.80698691856771e-4, 2.79375860486109e-4, 2.78723702533857e-4, 2.80208432992994e-4, 2.81586262732581e-4, 2.8025353380696e-4, 2.78281114597678e-4, 2.7952497088292e-4, 2.82350333512357e-4, 2.81400520109712e-4, 2.77687669275805e-4, 2.78540822673488e-4, 2.83402995012272e-4, 2.81992747188944e-4, 2.753118681448e-4, 2.79044568360001e-4, 2.86912493980924e-4, 2.75234320512584e-4, 2.76334080076909e-4, 2.90727282854371e-4, 2.60837913360408e-4, 2.99956847877501e-4, 3.22377636066886e-4, 2.48056796573991e-4, 1.97433958664332e-4, 2.56821138632674e-4, 2.93325510159168e-4, 2.56469538478287e-4, 2.86081268092222e-4, 2.84172172882865e-4, 2.77732774044513e-4, 2.99798711600964e-4, 2.96934419012098e-4, 2.90438614570772e-4, 3.01422793045267e-4, 3.07157243587932e-4, 2.99332791381017e-4, 2.95007477283768e-4, 2.99109178235939e-4, 2.99339342466285e-4, 2.91731825487456e-4, 2.85619811954755e-4, 2.85759727422427e-4, 2.85905148207495e-4, 2.81434617396386e-4, 2.76734350496453e-4, 2.76778303574383e-4, 2.79279240107101e-4, 2.79579031504859e-4, 2.78371553347542e-4, 2.79562027518422e-4, 2.83470983570124e-4, 2.86660148447786e-4, 2.87576818494438e-4
flux1:, 0.641687569676701, 3.04383690698858e-4, 3.04808438359318e-4, 3.05105839991531e-4, 3.04663625909514e-4, 3.04006591987577e-4, 3.04320711803535e-4, 3.05395734035566e-4, 3.05507990268051e-4, 3.04227510538695e-4, 3.03699356094208e-4, 3.05247202707961e-4, 3.0660622359073e-4, 3.05270545851818e-4, 3.03361577792391e-4, 3.04712628926836e-4, 3.07641323219643e-4, 3.06724842413436e-4, 3.02962661530712e-4, 3.03889465975198e-4, 3.0909975323359e-4, 3.07917713223824e-4, 3.00993932071858e-4, 3.04885918321014e-4, 3.13769142524039e-4, 3.0183368680442e-4, 3.02814727365771e-4, 3.19299872987258e-4, 2.86486148822372e-4, 3.30762326871038e-4, 3.5599284295642e-4, 2.7396306690481e-4, 2.18115407987008e-4, 2.83500422548763e-4, 3.20867975726627e-4, 2.80430166121161e-4, 3.10190065646173e-4, 3.08371938523641e-4, 2.99484414559967e-4, 3.22247703677608e-4, 3.1962523070463e-4, 3.12063678225924e-4, 3.23288496012403e-4, 3.30271374258449e-4, 3.22921135167241e-4, 3.18651860704003e-4, 3.23632561498016e-4, 3.25201949450293e-4, 3.18290018741327e-4, 3.12320650944359e-4, 3.12892102408848e-4, 3.13749904327275e-4, 3.09517306553733e-4, 3.04393392976432e-4, 3.03947823178551e-4, 3.0621611611412e-4, 3.06132037705831e-4, 3.0401770120949e-4, 3.04076843809776e-4, 3.07131629788672e-4, 3.09715043961546e-4, 3.09878407979099e-4
flux1:, 0.641950018580454, 3.31122936823368e-4, 3.31546248355378e-4, 3.31767143192037e-4, 3.31304466674715e-4, 3.30706342197723e-4, 3.31064935717776e-4, 3.32127198414439e-4, 3.32231967993965e-4, 3.30984843432451e-4, 3.30500858119109e-4, 3.32094116510263e-4, 3.33514300688204e-4, 3.32215226147113e-4, 3.3028582588099e-4, 3.31673549284513e-4, 3.34777170709435e-4, 3.33978208793751e-4, 3.30090506406009e-4, 3.30995100376473e-4, 3.36658194019384e-4, 3.35820533418823e-4, 3.28515557271954e-4, 3.3250899489488e-4, 3.42660122504077e-4, 3.30363326103859e-4, 3.31109398009084e-4, 3.49986953342652e-4, 3.13856372738719e-4, 3.63725684940983e-4, 3.9225336461948e-4, 3.02171186336142e-4, 2.40808785730554e-4, 3.12348122364259e-4, 3.50469700875034e-4, 3.06777899319071e-4, 3.36503027033252e-4, 3.34944372889571e-4, 3.23839401630176e-4, 3.47067867629815e-4, 3.44813976816425e-4, 3.36426939538748e-4, 3.47745307523811e-4, 3.5579299814727e-4, 3.48997416039363e-4, 3.44836526306704e-4, 3.50485975203232e-4, 3.53143808223864e-4, 3.468579209926e-4, 3.41006117699068e-4, 3.41822565095764e-4, 3.43123064645157e-4, 3.3897942078626e-4, 3.3339707752245e-4, 3.32369985309859e-4, 3.34216486278981e-4, 3.33605512699682e-4, 3.30569520187743e-4, 3.29517321148136e-4, 3.31671537941649e-4, 3.33584312395507e-4, 3.33016137045114e-4
flux1:, 0.642212467484207, 3.59768409455137e-4, 3.60218987647068e-4, 3.60435064925959e-4, 3.59952428263345e-4, 3.59334710876527e-4, 3.59703528400469e-4, 3.60824131873623e-4, 3.60987650776512e-4, 3.59719661991948e-4, 3.59181772265472e-4, 3.60835143254871e-4, 3.62415962323821e-4, 3.61153035762939e-4, 3.59074344523451e-4, 3.60443998109143e-4, 3.63827360822809e-4, 3.63199173232733e-4, 3.59048575147035e-4, 3.59837739376729e-4, 3.66086210102935e-4, 3.65651239118786e-4, 3.57748096304805e-4, 3.61804663877125e-4, 3.73443019491121e-4, 3.60540782542745e-4, 3.60944705452501e-4, 3.82380881357022e-4, 3.42550587094503e-4, 3.98174314444965e-4, 4.30331818820507e-4, 3.32014507668467e-4, 2.64936293029774e-4, 3.42545158791018e-4, 3.81626909907064e-4, 3.35089259410093e-4, 3.6493892239302e-4, 3.63767210755066e-4, 3.51030952748296e-4, 3.74710478704081e-4, 3.72952924254404e-4, 3.64175142422065e-4, 3.75672400814345e-4, 3.84619317981045e-4, 3.7842519837163e-4, 3.74506400169857e-4, 3.80677513328191e-4, 3.84089581874224e-4, 3.78233959999693e-4, 3.72426906132874e-4, 3.7327271938921e-4, 3.74634780635675e-4, 3.70277069985628e-4, 3.64107554404631e-4, 3.62371206360049e-4, 3.63547798835982e-4, 3.62170919916671e-4, 3.58137975107818e-4, 3.56005135299164e-4, 3.57241070648619e-4, 3.58415722873257e-4, 3.57134471526519e-4
flux1:, 0.642474916387961, 3.90416112006123e-4, 3.90959186025408e-4, 3.91247301311281e-4, 3.90707969925369e-4, 3.89970090594444e-4, 3.90343291134442e-4, 3.91624971271906e-4, 3.91891292562698e-4, 3.90500462191436e-4, 3.89809353045465e-4, 3.91578661346284e-4, 3.93424562007182e-4, 3.92144623204801e-4, 3.89755933710253e-4, 3.91086583818955e-4, 3.94878804132614e-4, 3.94423892945178e-4, 3.89819519065508e-4, 3.9042335490146e-4, 3.97405265013205e-4, 3.97347380440954e-4, 3.88566242958157e-4, 3.92683972892689e-4, 4.05955648926748e-4, 3.92064048037049e-4, 3.92053166225508e-4, 4.16035716330902e-4, 3.7216618786204e-4, 4.33392814817735e-4, 4.69283908960852e-4, 3.62675561061568e-4, 2.89756601704279e-4, 3.73146973762155e-4, 4.13778631546967e-4, 3.64777524527844e-4, 3.95330519866755e-4, 3.94606130329869e-4, 3.81128160057033e-4, 4.05550118205519e-4, 4.04408402668866e-4, 3.9582413606624e-4, 4.07874986931008e-4, 4.17638885093078e-4, 4.12051784964899e-4, 4.08587447751307e-4, 4.15257627485731e-4, 4.1907089750514e-4, 4.1333638322015e-4, 4.07453742719114e-4, 4.0812276403041e-4, 4.09107010516143e-4, 4.04095394419031e-4, 3.97102485287541e-4, 3.94493287133444e-4, 3.94714431600516e-4, 3.92243277812442e-4, 3.87049903729609e-4, 3.83841716556657e-4, 3.84153345821561e-4, 3.8451013005305e-4, 3.82501095687771e-4
flux1:, 0.642737365291714, 4.23183844234915e-4, 4.23919444544561e-4, 4.24346219492956e-4, 4.23671465967124e-4, 4.22705113269634e-4, 4.23116067357426e-4, 4.24682271035644e-4, 4.25057661259681e-4, 4.23400651287416e-4, 4.22475999201729e-4, 4.2446057776076e-4, 4.26663178819954e-4, 4.25255948697531e-4, 4.22386628684028e-4, 4.23705993873546e-4, 4.28045355178738e-4, 4.27702320135032e-4, 4.22420031392702e-4, 4.22812407986972e-4, 4.30673559836985e-4, 4.30869122659949e-4, 4.20899986871796e-4, 4.2512738684059e-4, 4.40071925031076e-4, 4.24695880370772e-4, 4.24258609230738e-4, 4.50581854409072e-4, 4.02407600892278e-4, 4.68796366003073e-4, 5.08260282465456e-4, 3.93358812258456e-4, 3.14515981143605e-4, 4.03299268470294e-4, 4.46465049676322e-4, 3.95233864528531e-4, 4.27501817486388e-4, 4.27203414959967e-4, 4.14049752417735e-4, 4.39855539560019e-4, 4.39430347127352e-4, 4.31684053989277e-4, 4.44956127586453e-4, 4.55592655500512e-4, 4.50568043825287e-4, 4.47820745629598e-4, 4.55129708412851e-4, 4.59043060043895e-4, 4.53036199171015e-4, 4.46911717043359e-4, 4.47243677506516e-4, 4.4742143071429e-4, 4.41223609040502e-4, 4.33067713374717e-4, 4.2939331807954e-4, 4.28370729683513e-4, 4.24416999529314e-4, 4.17801905215022e-4, 4.13466989409322e-4, 4.12844143420322e-4, 4.12288806258867e-4, 4.09482280358796e-4
flux1:, 0.642999814195467, 4.58213336887769e-4, 4.59267817913962e-4, 4.59874228923824e-4, 4.58946020217194e-4, 4.57653003949942e-4, 4.5817920919942e-4, 4.6015778436951e-4, 4.60600295567934e-4, 4.58507884532288e-4, 4.57308087113065e-4, 4.59645215890099e-4, 4.62265418162245e-4, 4.60569793317521e-4, 4.57066964465655e-4, 4.58459319197626e-4, 4.63473938074052e-4, 4.6311508642003e-4, 4.56928499927413e-4, 4.57142859709207e-4, 4.66006241455553e-4, 4.66236745761916e-4, 4.54785622255638e-4, 4.5922947067974e-4, 4.7576124342239e-4, 4.58351509775682e-4, 4.57559684705927e-4, 4.85847608676811e-4, 4.33198071522056e-4, 5.04111239712204e-4, 5.46740847953824e-4, 4.23493978138026e-4, 3.38632931779861e-4, 4.32477723565017e-4, 4.79496312728093e-4, 4.26000949431486e-4, 4.61362427843829e-4, 4.61387781886237e-4, 4.49611515694986e-4, 4.77775946382669e-4, 4.78138151840468e-4, 4.71811115403258e-4, 4.87204266860262e-4, 4.98936713638765e-4, 4.94371378188036e-4, 4.9260127727039e-4, 5.008534366165e-4, 5.0468101028502e-4, 4.9796665962873e-4, 4.91391754380939e-4, 4.91299178520204e-4, 4.90326039321605e-4, 4.8238487195818e-4, 4.72647769739099e-4, 4.67702054109756e-4, 4.65188399773707e-4, 4.59354769877092e-4, 4.50973462356443e-4, 4.45386027515865e-4, 4.43804637821028e-4, 4.42236653927638e-4, 4.3850135259465e-4
flux1:, 0.64326226309922, 4.95668399844107e-4, 4.97180019334407e-4, 4.97969234762038e-4, 4.96640933629719e-4, 4.94951379580881e-4, 4.95711538805879e-4, 4.98215610920687e-4, 4.98632838588909e-4, 4.95932701759218e-4, 4.94469869697249e-4, 4.97321079319068e-4, 5.00374796629589e-4, 4.98196371951667e-4, 4.93953554108205e-4, 4.95557768627624e-4, 5.01345295994238e-4, 5.00787466483265e-4, 4.93505285080713e-4, 4.93641574628874e-4, 5.03587578472162e-4, 5.03562683747679e-4, 4.90404377595144e-4, 4.95228196081712e-4, 5.13138804493362e-4, 4.93170980205091e-4, 4.92192440513261e-4, 5.21961966550103e-4, 4.64766569811151e-4, 5.39523546820574e-4, 5.84743039007998e-4, 4.52929379318461e-4, 3.61880153514106e-4, 4.60700747737155e-4, 5.130932086153e-4, 4.56942866541989e-4, 4.96996882064869e-4, 4.97180093432581e-4, 4.87597588462009e-4, 5.19342832544477e-4, 5.20523276175645e-4, 5.15995831488818e-4, 5.34518773111247e-4, 5.47732663745916e-4, 5.43458851898339e-4, 5.42854882160085e-4, 5.5248119448385e-4, 5.56195560550157e-4, 5.48348293607396e-4, 5.41079189056062e-4, 5.40559617635663e-4, 5.38241172174163e-4, 5.28057215399609e-4, 5.16287349572627e-4, 5.09872976661582e-4, 5.05708444207148e-4, 4.97655124743438e-4, 4.87120656726173e-4, 4.80083070650479e-4, 4.77505390138937e-4, 4.74837412429759e-4, 4.69993489104775e-4
flux1:, 0.643524712002974, 5.35729009830407e-4, 5.37829725263576e-4, 5.38761201238132e-4, 5.36875230334955e-4, 5.34762362208204e-4, 5.35905032776118e-4, 5.39014586959213e-4, 5.39271323877842e-4, 5.35814528001347e-4, 5.34160863041567e-4, 5.37691591346809e-4, 5.41142602743683e-4, 5.38280643707533e-4, 5.33261610027419e-4, 5.35258008130918e-4, 5.41868303523952e-4, 5.40896942106451e-4, 5.32400047658817e-4, 5.32619683216792e-4, 5.43671084089743e-4, 5.43070278694112e-4, 5.28098190820005e-4, 5.33509783845014e-4, 5.5249440336626e-4, 5.2955780025524e-4, 5.28654544416158e-4, 5.59412835596405e-4, 4.97686250503877e-4, 5.75758098155934e-4, 6.22953486435972e-4, 4.82070466862155e-4, 3.84522422907768e-4, 4.88662126297249e-4, 5.47961213563581e-4, 4.88370378940926e-4, 5.34724382246272e-4, 5.34866885209004e-4, 5.27839353459674e-4, 5.64484491082318e-4, 5.66465895400762e-4, 5.63791382519415e-4, 5.86391326460754e-4, 6.01590090780585e-4, 5.9737546115804e-4, 5.97983892595352e-4, 6.09466994239433e-4, 6.13212927861321e-4, 6.03871109400763e-4, 5.95641675146489e-4, 5.9477358226877e-4, 5.91111728310048e-4, 5.78328959003452e-4, 5.64103587985535e-4, 5.56060855884546e-4, 5.50215459423231e-4, 5.39732675858881e-4, 5.26679091906483e-4, 5.17947852726371e-4, 5.14334532498482e-4, 5.10520968496008e-4, 5.0437267207143e-4
flux1:, 0.643787160906727, 5.78582100742569e-4, 5.81378800267029e-4, 5.82370711470546e-4, 5.79780521524652e-4, 5.77268491082793e-4, 5.78953386270381e-4, 5.82701393333532e-4, 5.82637045906741e-4, 5.78323389054777e-4, 5.76606323813143e-4, 5.80962012894985e-4, 5.84724449015418e-4, 5.81004297676312e-4, 5.75256533907862e-4, 5.77843387729114e-4, 5.85268071882525e-4, 5.83671813719765e-4, 5.73942582783883e-4, 5.74450363159252e-4, 5.86565680867756e-4, 5.85093220259808e-4, 5.68355606106417e-4, 5.74584047348103e-4, 5.94290137005168e-4, 5.68170193993606e-4, 5.67679538465828e-4, 5.99040985304152e-4, 5.32847968784602e-4, 6.14058792109334e-4, 6.62741739603386e-4, 5.1192394030967e-4, 4.07372454250659e-4, 5.17740255989522e-4, 5.85268664756992e-4, 5.21084771850284e-4, 5.75108071949475e-4, 5.75017415451958e-4, 5.70282546985581e-4, 6.13048192923856e-4, 6.15760617455495e-4, 6.14578911189752e-4, 6.41952566778922e-4, 6.59678800395765e-4, 6.55235144636044e-4, 6.56902247763459e-4, 6.70677846029976e-4, 6.74753310362224e-4, 6.63669146529876e-4, 6.54211539590272e-4, 6.53136408643552e-4, 6.48348163470393e-4, 6.32829601732052e-4, 6.15826621289947e-4, 6.06066245229192e-4, 5.98671019783482e-4, 5.85745312592134e-4, 5.69905016101051e-4, 5.59238401764415e-4, 5.54571633638557e-4, 5.49641556026027e-4, 5.4202481143482e-4
flux1:, 0.64404960981048, 6.24410574752783e-4, 6.2796945625626e-4, 6.28910042255505e-4, 6.2550249102874e-4, 6.22664714860355e-4, 6.25039398371426e-4, 6.29405862815182e-4, 6.28859444999217e-4, 6.23656372662806e-4, 6.22041838549218e-4, 6.27324720085534e-4, 6.31276041130736e-4, 6.26581260809238e-4, 6.20234801667139e-4, 6.23597557799761e-4, 6.31769483598041e-4, 6.29379907915606e-4, 6.18516700741893e-4, 6.19531132741244e-4, 6.32608827842131e-4, 6.30053008627965e-4, 6.11766260897184e-4, 6.19030956692102e-4, 6.39122932060693e-4, 6.09859563026186e-4, 6.101587653976e-4, 6.41961056930289e-4, 5.71364164591901e-4, 6.56059279642261e-4, 7.06034518775729e-4, 5.4402290390778e-4, 4.31739485378568e-4, 5.49861869384273e-4, 6.26517332259845e-4, 5.56317011953091e-4, 6.18902163985342e-4, 6.18430246768686e-4, 6.15024617118008e-4, 6.64824412201615e-4, 6.6814545310533e-4, 6.6765983007077e-4, 7.00082332841634e-4, 7.20817521079545e-4, 7.1582023455144e-4, 7.1816551732263e-4, 7.34520231637793e-4, 7.39328116888005e-4, 7.26407347092596e-4, 7.15481538659829e-4, 7.14378183529711e-4, 7.08883927374061e-4, 6.90764528292412e-4, 6.70833970964643e-4, 6.59370439339478e-4, 6.50732212531453e-4, 6.35594170146556e-4, 6.16876208747383e-4, 6.04096791615764e-4, 5.98410923261809e-4, 5.92498593002322e-4, 5.83334564299792e-4
flux1:, 0.644312058714234, 6.73382556149336e-4, 6.77720129873818e-4, 6.78486741036898e-4, 6.74200443694586e-4, 6.71147574998392e-4, 6.74323575937847e-4, 6.79239649643495e-4, 6.78078330455041e-4, 6.7202883867583e-4, 6.70694416338248e-4, 6.76945643225345e-4, 6.80948913576261e-4, 6.75246792059859e-4, 6.68496679589945e-4, 6.72774946065698e-4, 6.81579005864397e-4, 6.78308424482965e-4, 6.66520268773796e-4, 6.68236392687422e-4, 6.8213050795894e-4, 6.78416153240843e-4, 6.58948989687337e-4, 6.67425513473279e-4, 6.87654866758659e-4, 6.55561410220244e-4, 6.57019668610809e-4, 6.89415620237332e-4, 6.14412952213709e-4, 7.03554922795665e-4, 7.55056413783036e-4, 5.8023117293122e-4, 4.59265490536936e-4, 5.87227444463486e-4, 6.73316542623948e-4, 5.95559772084113e-4, 6.66938809323532e-4, 6.66010612258826e-4, 6.62310397423229e-4, 7.19568503719452e-4, 7.2332902998294e-4, 7.22360333962427e-4, 7.59570054427267e-4, 7.83632152166605e-4, 7.77750623467252e-4, 7.80182911711863e-4, 7.99172170827652e-4, 8.05152917231964e-4, 7.9047903201835e-4, 7.77910359838712e-4, 7.76969754552024e-4, 7.71353648276236e-4, 7.51060724395775e-4, 7.28284448673e-4, 7.15265749990401e-4, 7.0586266782574e-4, 6.89005779466664e-4, 6.67559953152096e-4, 6.52620894236103e-4, 6.46034587298526e-4, 6.39400247971681e-4, 6.28743340448407e-4
flux1:, 0.644574507617987, 7.25643031593744e-4, 7.30726218466009e-4, 7.31209105393044e-4, 7.26044658574576e-4, 7.22903381541027e-4, 7.26936345820869e-4, 7.32298817195126e-4, 7.30444793499521e-4, 7.23661469755232e-4, 7.2276349202126e-4, 7.29954751129431e-4, 7.33886957161093e-4, 7.27241564921634e-4, 7.20315338332534e-4, 7.2557379333391e-4, 7.34868351461422e-4, 7.30737955982577e-4, 7.18317852211992e-4, 7.20868788343902e-4, 7.35414447393962e-4, 7.30637345626419e-4, 7.10464862113919e-4, 7.20253656137845e-4, 7.40521561547534e-4, 7.06154850047821e-4, 7.09079782828222e-4, 7.42583470455821e-4, 6.63046573382942e-4, 7.58209897866845e-4, 8.11972772836365e-4, 6.22451004980467e-4, 4.91667968597984e-4, 6.31937233641051e-4, 7.27095655833381e-4, 6.40314157345506e-4, 7.19971724866276e-4, 7.18596985244382e-4, 7.12483822342019e-4, 7.77017645345133e-4, 7.81013245651473e-4, 7.7813119604798e-4, 8.19301701793208e-4, 8.46762957682904e-4, 8.39699661133252e-4, 8.41480569412217e-4, 8.62888502775445e-4, 8.70448424868016e-4, 8.54288172761633e-4, 8.40009458784596e-4, 8.39418373371569e-4, 8.34368929053269e-4, 8.12605072059986e-4, 7.87333396528718e-4, 7.73062382061373e-4, 7.63520316415295e-4, 7.45684821770989e-4, 7.21937229578189e-4, 7.0497881125088e-4, 6.97721488875665e-4, 6.90756061978813e-4, 6.78824602268413e-4
flux1:, 0.64483695652174, 7.81309700453459e-4, 7.87065863981882e-4, 7.87192453956929e-4, 7.81211689814777e-4, 7.7809757052072e-4, 7.8297574884246e-4, 7.8867010947735e-4, 7.8612033631628e-4, 7.7876523449531e-4, 7.78405645452093e-4, 7.86442929500609e-4, 7.90224460350816e-4, 7.82793321203288e-4, 7.75908205143064e-4, 7.82117571701087e-4, 7.91763564805258e-4, 7.86915258625812e-4, 7.74194706904218e-4, 7.77619265436239e-4, 7.92664295923881e-4, 7.87098540009824e-4, 7.66731072031677e-4, 7.77835459907974e-4, 7.98234852493105e-4, 7.6231555989221e-4, 7.66903478936175e-4, 8.02375872094044e-4, 7.17999266119763e-4, 8.21251679338228e-4, 8.78496371434316e-4, 6.7228274754275e-4, 5.30431239318521e-4, 6.85584134338848e-4, 7.88808766719694e-4, 6.91795520625442e-4, 7.78506898356953e-4, 7.76770506346965e-4, 7.65904692757242e-4, 8.3690396170321e-4, 8.40911521906271e-4, 8.34627103710009e-4, 8.78443301945166e-4, 9.09089093246165e-4, 9.00622652611585e-4, 9.00972019280634e-4, 9.24328319220418e-4, 9.33780030290012e-4, 9.1656922693141e-4, 9.00661281328987e-4, 9.00600702515323e-4, 8.96843016665863e-4, 8.74532234667368e-4, 8.47388435716873e-4, 8.32331032128602e-4, 8.23383823137033e-4, 8.05505069009906e-4, 7.8015437943206e-4, 7.61537319222139e-4, 7.53962714284368e-4, 7.47172525406586e-4, 7.34352815676692e-4
flux1:, 0.645099405425493, 8.40474127592202e-4, 8.46809897722461e-4, 8.46564767223817e-4, 8.39878185886954e-4, 8.36867403613918e-4, 8.42511523741051e-4, 8.48439853874201e-4, 8.45274044817852e-4, 8.37526982919023e-4, 8.37726469822227e-4, 8.46466500008154e-4, 8.50086109496091e-4, 8.4209943191658e-4, 8.35416552439314e-4, 8.42449484998957e-4, 8.52342330602693e-4, 8.47030073929509e-4, 8.34321561627774e-4, 8.38545000381855e-4, 8.53982315676264e-4, 8.48055841012992e-4, 8.27953298331692e-4, 8.4027232707058e-4, 8.61099076358213e-4, 8.24391440296152e-4, 8.30691346613689e-4, 8.69261185464475e-4, 7.79534235085741e-4, 8.93214465879249e-4, 9.5553508264247e-4, 7.30701512926699e-4, 5.76504809489771e-4, 7.48895744189373e-4, 8.58695025807032e-4, 7.50658158352309e-4, 8.42658727439952e-4, 8.40690332843836e-4, 8.22849789071554e-4, 8.98967606086638e-4, 9.02765651000402e-4, 8.91754052326606e-4, 9.36589934819663e-4, 9.6993296975273e-4, 9.59958381885886e-4, 9.58185988292595e-4, 9.82843452422034e-4, 9.94372666073164e-4, 9.76683615501565e-4, 9.59405821591669e-4, 9.60065840493479e-4, 9.5829800302881e-4, 9.36501580472725e-4, 9.08349118005304e-4, 8.93125198190351e-4, 8.85563836886542e-4, 8.6869071664474e-4, 8.42660625376504e-4, 8.22965591366918e-4, 8.15546773479584e-4, 8.0951805056428e-4, 7.96337319062944e-4
flux1:, 0.645361854329247, 9.03208270316371e-4, 9.10034082735845e-4, 9.09470257551109e-4, 9.022141627243e-4, 8.99319688856589e-4, 9.0559523934015e-4, 9.11703772175735e-4, 9.08078009664263e-4, 9.00098535249517e-4, 9.00781879345244e-4, 9.10059140029143e-4, 9.13588990205353e-4, 9.05313824473742e-4, 8.98898215555199e-4, 9.06542494039828e-4, 9.16640827790397e-4, 9.11200962635651e-4, 8.98738372705304e-4, 9.03571639630727e-4, 9.19366285081481e-4, 9.13605728020794e-4, 8.94092280706604e-4, 9.07431743141453e-4, 9.2915960061731e-4, 8.92328902625955e-4, 9.00228807963505e-4, 9.43157123883139e-4, 8.47366029173891e-4, 9.73790268796627e-4, 0.00104295853655986, 7.97820429382906e-4, 6.30073180848241e-4, 8.21507931471167e-4, 9.3615457431144e-4, 8.16802524082709e-4, 9.12070111012523e-4, 9.09998565005831e-4, 8.83424265711544e-4, 9.62975231501569e-4, 9.66365975267385e-4, 9.49679780138217e-4, 9.93853875731671e-4, 0.0010292078141052, 0.00101776595067534, 0.00101340559851033, 0.00103866858263125, 0.00105233595975011, 0.00103482983722227, 0.00101663170379448, 0.00101823920972374, 0.00101908361200311, 9.98897000122394e-4, 9.70769594068404e-4, 9.56123665089962e-4, 9.50740614252433e-4, 9.35935011999717e-4, 9.10286028773857e-4, 8.90274138511249e-4, 8.83577274752955e-4, 8.78924176918523e-4, 8.65994261750274e-4
flux1:, 0.645624303233, 9.69575335264267e-4, 9.76831136687101e-4, 9.76069731170595e-4, 9.68376880762349e-4, 9.65534323644877e-4, 9.72274839724787e-4, 9.78575613738948e-4, 9.74701578179846e-4, 9.66591677335429e-4, 9.67589404217943e-4, 9.77249377788057e-4, 9.80846184185902e-4, 9.7254114623818e-4, 9.66336081412624e-4, 9.74324299367748e-4, 9.8466954251714e-4, 9.79473694717074e-4, 9.67362115605862e-4, 9.72521872711264e-4, 9.8872706647227e-4, 9.83679292259887e-4, 9.64874930380414e-4, 9.78976807423348e-4, 0.00100219748388871, 9.65670265634768e-4, 9.74911202370178e-4, 0.00102342018125788, 9.20683077792017e-4, 0.00106183063610563, 0.00113954581604936, 8.72799911012744e-4, 6.90453938569214e-4, 9.01934221348387e-4, 0.00101978293676866, 8.89318629140705e-4, 9.85926209177507e-4, 9.83828882594035e-4, 9.47510186309071e-4, 0.00102874900555671, 0.00103157959370741, 0.00100880950551608, 0.00105087553431146, 0.00108747973350275, 0.00107476862161063, 0.00106768652586449, 0.00109296767998849, 0.00110874634120729, 0.00109211543677269, 0.001073621074054, 0.00107647151255518, 0.00108044757235181, 0.00106289256322195, 0.00103589306084371, 0.00102264404747401, 0.00102017879576507, 0.00100841052177659, 9.84222001172031e-4, 9.64758070488784e-4, 9.5939588577121e-4, 9.56699393047216e-4, 9.4463949939451e-4
flux1:, 0.645886752136753, 0.00103964293990764, 0.00104731985468636, 0.00104653719155045, 0.0010385064747789, 0.00103557333632126, 0.00104261090284995, 0.00104919257479274, 0.00104530531691755, 0.00103708047966123, 0.00103814799724574, 0.00104808048943778, 0.00105197116145719, 0.00104383979771425, 0.00103766197293186, 0.00104571353548664, 0.00105643549331986, 0.00105183345577328, 0.00104001919874213, 0.00104516708745316, 0.00106192518848399, 0.00105806820835408, 0.00103985214670761, 0.00105443918714845, 0.00107977598073715, 0.00104363020045173, 0.00105384856093557, 0.00110894475738988, 9.98277041298213e-4, 0.0011555153696428, 0.00124314526108028, 9.53938368816858e-4, 7.561602771384e-4, 9.87761209567122e-4, 0.00110757801158658, 9.66596161254146e-4, 0.0010630747031658, 0.00106093431127727, 0.00101477337628798, 0.00109620886221705, 0.00109838916387475, 0.00106973572457345, 0.00110875432371062, 0.00114592954099314, 0.00113229195089369, 0.00112274286814186, 0.00114771628834771, 0.00116555682587442, 0.00115046247482822, 0.00113242311645014, 0.00113690414896097, 0.00114442331219401, 0.00113035031265865, 0.00110552973176294, 0.00109450189284197, 0.00109559268141916, 0.00108764542247933, 0.00106588508468395, 0.00104783272629822, 0.00104440249669727, 0.00104414980536887, 0.0010335019164077
flux1:, 0.646149201040506, 0.00111349592550841, 0.00112164905229498, 0.00112105289571153, 0.00111272424389116, 0.00110949394588989, 0.00111669132471742, 0.00112371595638503, 0.00112003570810664, 0.00111161097441117, 0.00111246298109011, 0.00112262882792772, 0.00112708192160908, 0.00111923379435014, 0.00111279235159053, 0.00112066075676621, 0.00113196673691133, 0.00112822940027776, 0.00111649808321209, 0.00112129377379989, 0.00113882067418717, 0.00113647998253109, 0.0011184961282679, 0.00113332502993323, 0.00116133444687073, 0.00112524371148608, 0.00113603715645498, 0.00119836313180449, 0.0010787642317268, 0.00125267174452232, 0.0013510366112919, 0.00103894563275104, 8.25133433651645e-4, 0.00107605582297477, 0.00119729859331645, 0.00104659925210108, 0.00114224328115403, 0.00113992479581598, 0.00108473808365777, 0.00116542637892569, 0.00116694095923829, 0.00113317510149213, 0.00116891103680536, 0.00120621716060393, 0.00119210255645084, 0.00118071448108935, 0.00120543027538785, 0.00122533758590234, 0.00121234988727739, 0.00119556460357988, 0.00120215889219823, 0.00121353700878228, 0.00120355033170946, 0.00118178258084815, 0.00117372270039218, 0.00117886753398136, 0.00117526958902528, 0.0011566713077372, 0.00114077520973078, 0.00113978939587625, 0.00114232393650367, 0.00113347715380901
flux1:, 0.64641164994426, 0.00119124605232235, 0.00119999496879526, 0.00119979385748263, 0.00119113405262584, 0.00118736321242153, 0.00119464119399494, 0.00120232637190054, 0.00119902154747177, 0.0011902167176959, 0.00119057141490527, 0.00120101658939945, 0.00120630380794073, 0.00119873162423094, 0.00119166954152077, 0.0011991862470983, 0.00121133419326068, 0.00120860745366075, 0.00119661319254146, 0.00120077256471497, 0.00121932709231207, 0.00121861382961072, 0.00120032124554545, 0.00121523560687933, 0.00124631505456179, 0.001209562809805, 0.00122056993388283, 0.00129031586672693, 0.00116086393324041, 0.00135119511029011, 0.00146044284649509, 0.00112536246173538, 8.9511548219967e-4, 0.0011639241828496, 0.00128691869723867, 0.00112726799878375, 0.00122232214838604, 0.00121957939998846, 0.00115692336597011, 0.00123668344706678, 0.00123759601144905, 0.00119990659034601, 0.00123290585527319, 0.00127026931081811, 0.00125617274971509, 0.00124385346540748, 0.00126878306134476, 0.00129088496087495, 0.00128043006612907, 0.00126564097176632, 0.00127489808553045, 0.0012903758186331, 0.00128479093204738, 0.00126666068302023, 0.00126214968494971, 0.00127167776266318, 0.00127266708229833, 0.00125763756490712, 0.00124441206786155, 0.00124623170413648, 0.00125172232101547, 0.00124486175916827
flux1:, 0.646674098848013, 0.00127303626308811, 0.00128255204773485, 0.00128292342175174, 0.00127382669806113, 0.0012692713305661, 0.00127662535565966, 0.00128521388915493, 0.00128237274963475, 0.00127293744164455, 0.0012725626874168, 0.00128341584161361, 0.00128977012833063, 0.00128234872796721, 0.00127430055918715, 0.00128140668741126, 0.00129466599471512, 0.00129294530221782, 0.00128026819398064, 0.00128361624546568, 0.00130345919214625, 0.00130424364365345, 0.00128500639186006, 0.0012999798252866, 0.00133429975773311, 0.00129586709689, 0.00130684740154949, 0.00138374504286926, 0.00124368345721299, 0.00144949634172017, 0.00156910320583782, 0.00121105570293203, 9.64100768561446e-4, 0.00124912393797805, 0.00137509548756231, 0.00120697738598035, 0.00130266069181814, 0.00129917670073318, 0.00123101893929809, 0.00131052410859858, 0.00131097368214747, 0.001270722652042, 0.00130224419824202, 0.00134002581962553, 0.00132641112318365, 0.00131418527077681, 0.00134017839688884, 0.00136476606177009, 0.00135708601448697, 0.00134486044844945, 0.00135733385189046, 0.00137709383398239, 0.00137593022370278, 0.00136165073616955, 0.00136102023853185, 0.00137507333952163, 0.00138060043873088, 0.00136917139427443, 0.00135881489716521, 0.00136359614413928, 0.00137203058280951, 0.0013671223417876
flux1:, 0.646936547751766, 0.00135903816802451, 0.00136951839413077, 0.00137058185999453, 0.00136088647593214, 0.00135534066823287, 0.00136284247305949, 0.00137256456860411, 0.00137018183797658, 0.00135983715772048, 0.00135858971911379, 0.00137004219182691, 0.00137762013611657, 0.00137012927582544, 0.00136078553696841, 0.00136754438589006, 0.00138215076335799, 0.00138128267005492, 0.00136750597367335, 0.00137001423088397, 0.00139136397297612, 0.00139329207338186, 0.00137249465776132, 0.00138765548890831, 0.0014251310182768, 0.00138384774197949, 0.00139474711697059, 0.00147815397522981, 0.0013269538781502, 0.00154688946586906, 0.00167579827841882, 0.00129469655528427, 0.0010307821338845, 0.00133061118681006, 0.00146155692500851, 0.00128496452410863, 0.0013833176870687, 0.0013787755844129, 0.00130706521016108, 0.00138778501899233, 0.00138797426240042, 0.00134640036527156, 0.00137820449472268, 0.00141718828464794, 0.00140440680503437, 0.00139320743418285, 0.00142135874616218, 0.00144888391014036, 0.0014440128620893, 0.00143462989327174, 0.00145078312153783, 0.00147495372429343, 0.00147796143206072, 0.00146733571872361, 0.00147060121894081, 0.00148912374540963, 0.00149888956668572, 0.00149072462624007, 0.00148307607437174, 0.00149073878494338, 0.00150194208130689, 0.00149875893786933
flux1:, 0.647198996655519, 0.00144944271031867, 0.00146107840379956, 0.00146287986456337, 0.00145239865951409, 0.00144572830345464, 0.00145351104954508, 0.00146454570817307, 0.00146252787460285, 0.00145101792072337, 0.00144886773367157, 0.00146113848079285, 0.00146999447166702, 0.00146216278984604, 0.00145132928165642, 0.00145791587872844, 0.00147402826489547, 0.00147374051019924, 0.00145853442759139, 0.00146033485526624, 0.00148332768100793, 0.00148588038096672, 0.00146304892577123, 0.00147868068944575, 0.00151899105697276, 0.00147372650497705, 0.00148471483952697, 0.00157377925708273, 0.00141116562692821, 0.0016438376112181, 0.00178071844876565, 0.00137612473384477, 0.00109490162214808, 0.00140890551380387, 0.00154732230093658, 0.0013616325566342, 0.00146520676087786, 0.00145938079229241, 0.00138559579427563, 0.00146959017279495, 0.00146976735383563, 0.00142769265677892, 0.00146171714670845, 0.00150301494128155, 0.00149123357892077, 0.00148168411319235, 0.00151312668188493, 0.00154414947491522, 0.00154190870825441, 0.00153526964560233, 0.00155536441678719, 0.00158400412043174, 0.00159071714160698, 0.00158315009961065, 0.00158997201882204, 0.00161270848335748, 0.00162622852469011, 0.00162068481740976, 0.00161523197883861, 0.00162545594887083, 0.0016391295412363, 0.00163731367788629
flux1:, 0.647461445559273, 0.00154444535847993, 0.00155738579993222, 0.00155989633377007, 0.00154845630678908, 0.00154062096939832, 0.00154884953683883, 0.00156129252869694, 0.00155948207382409, 0.00154662608065784, 0.00154365987241936, 0.00155695095706624, 0.00156702872356534, 0.00155859192785989, 0.00154623248828357, 0.00155290068041551, 0.00157056838820919, 0.00157052459814531, 0.00155372133597157, 0.00155509271103205, 0.00157975560121491, 0.00158234261666054, 0.00155724932013569, 0.00157376538225388, 0.00161642093021095, 0.001566281661412, 0.00157775334867437, 0.00167163451445527, 0.00149756924565853, 0.00174199753481503, 0.00188558996060222, 0.0014565165430299, 0.00115742727411534, 0.00148618369513752, 0.00163469481265234, 0.00143865632956247, 0.00155009397052398, 0.00154294414022124, 0.00146770325046101, 0.00155729940101258, 0.00155773644325589, 0.00151533347511324, 0.00155331333907959, 0.00159819723769891, 0.00158734935209198, 0.00157957764805953, 0.00161523797018488, 0.00165033056884253, 0.00165034320332197, 0.0016459246764187, 0.00166991082899464, 0.00170297337037002, 0.00171277977559535, 0.0017073416150599, 0.00171702309790393, 0.00174352270579777, 0.00176020481668647, 0.00175643944992419, 0.00175237997244855, 0.00176463029169528, 0.00178040371494616, 0.00177955479356361
flux1:, 0.647723894463026, 0.00164422835129955, 0.00165855040765787, 0.00166168101810499, 0.00164916481311907, 0.00164022276985035, 0.00164905398524203, 0.0016628989116462, 0.00166111394481632, 0.00164684915479595, 0.00164325153309585, 0.00165770207271283, 0.00166884620957842, 0.00165960929818685, 0.00164586299437433, 0.00165289501319803, 0.00167204184460222, 0.00167191188952718, 0.00165355735385363, 0.0016548850983389, 0.00168112679829097, 0.00168319907118708, 0.0016559291368765, 0.0016738244935814, 0.0017182715396866, 0.00166276935036521, 0.00167530370191041, 0.0017734080942073, 0.00158803105694535, 0.00184403902593843, 0.00199351529728886, 0.00153830826187424, 0.00122050679144421, 0.00156606051963724, 0.00172700633922058, 0.00151884902354069, 0.00164043030651283, 0.00163218116730575, 0.00155500044191949, 0.00165240748858489, 0.00165337704108236, 0.00161004618708394, 0.00165314809266351, 0.0017028381859454, 0.00169260839554928, 0.00168613232037596, 0.00172649319245825, 0.00176611564298474, 0.00176784025996469, 0.00176470359931384, 0.00179213446611725, 0.00182942173881461, 0.00184163911717097, 0.00183717272696127, 0.00184869897317547, 0.00187832819913503, 0.00189755012130458, 0.001894653731594, 0.00189100068546386, 0.00190457903977773, 0.00192206379447767, 0.00192183477006664
flux1:, 0.647986343366779, 0.00174894323141531, 0.00176463139033931, 0.0017682615953714, 0.0017546429488984, 0.00174473748761831, 0.00175427737790261, 0.00176941412158344, 0.00176749661373748, 0.00175190321028746, 0.00174791768144124, 0.00176356496267429, 0.00177555129278722, 0.00176544322359389, 0.0017506114479989, 0.00175825862191667, 0.00177868783965204, 0.00177822133744529, 0.00175859242039871, 0.00176030802907295, 0.00178793109535641, 0.00178909177836637, 0.00176005789772796, 0.0017798456268704, 0.00182559176312828, 0.00176474893355377, 0.0017790347958374, 0.00188122490176659, 0.00168476172959802, 0.00195325887857112, 0.00210853892513348, 0.00162487209164352, 0.00128719040175927, 0.00165307534980005, 0.00182814309519401, 0.00160579452317311, 0.00173903406572104, 0.00173021894941608, 0.0016494692058388, 0.00175640043737727, 0.00175815494981231, 0.00171254305661743, 0.00176108700649957, 0.00181653302636986, 0.00180638185405392, 0.00180009530655555, 0.00184501579223464, 0.00188938887042326, 0.00189216959632384, 0.00188903214458072, 0.00191902794876448, 0.00196014328699354, 0.00197408895230849, 0.00196934702259791, 0.00198146544854439, 0.00201343059297288, 0.00203460476642682, 0.00203173941525211, 0.00202745494889922, 0.00204156968303156, 0.00206040483460981, 0.0020605855144269
flux1:, 0.648248792270532, 0.00185869697083036, 0.00187563845277954, 0.00187965376410347, 0.0018650197178595, 0.00185434846936585, 0.00186461465402114, 0.00188084631773576, 0.00187871003346011, 0.00186201251417968, 0.00185788899778104, 0.00187464458271384, 0.00188722447434244, 0.00187633451862942, 0.00186083904693813, 0.00186926454864128, 0.0018906848138003, 0.00188977398565003, 0.00186935638534885, 0.00187186680380947, 0.00190059947257748, 0.00190069248052034, 0.00187059109182303, 0.00189273415949552, 0.00193947165472768, 0.00187384045357465, 0.00189057624048236, 0.00199731022936265, 0.00178996208415564, 0.00207305127663783, 0.00223500509617619, 0.00171999140993619, 0.00136096124844884, 0.00175196366666053, 0.00194192716111421, 0.00170329847643773, 0.00184867001359261, 0.00184012682496575, 0.00175321129737395, 0.00187058554537412, 0.00187334088005697, 0.00182350589135474, 0.00187683364441397, 0.00193853301193504, 0.00192776065416109, 0.00192003171191266, 0.00196866618860026, 0.00201766979499992, 0.00202079873210866, 0.00201616255749166, 0.00204743824585632, 0.002091755657561, 0.00210680364352272, 0.0021005965897625, 0.00211193103422637, 0.00214531311673824, 0.00216793008441549, 0.00216444809063219, 0.00215858356664673, 0.00217242853235798, 0.00219230983075785, 0.00219288002613517
flux1:, 0.648511241174286, 0.00197354437234786, 0.00199154091569472, 0.00199587220297865, 0.00198042713435515, 0.00196919967257078, 0.00198009644713814, 0.00199717229379688, 0.0019948411019554, 0.00197738479782316, 0.00197332320125417, 0.00199096934745558, 0.00200392014226763, 0.00199250814793052, 0.00197682686847554, 0.00198606155435894, 0.00200812994741219, 0.00200684940679081, 0.00198627819562286, 0.001989897904308, 0.00201944084460209, 0.00201859934655801, 0.00198831366728462, 0.00201316411654497, 0.00206086843444637, 0.00199145713162411, 0.00201124266363855, 0.00212361489796389, 0.00190544937128968, 0.00220632847575299, 0.00237681979018493, 0.00182722505280157, 0.00144515266485807, 0.00186684114686842, 0.00207146307198223, 0.00181475169924536, 0.00197159720047489, 0.00196441010512322, 0.00186813906883546, 0.00199592032984325, 0.00199984557716355, 0.00194354341641029, 0.00200006714626559, 0.00206795723192155, 0.00205579857817942, 0.00204467051586341, 0.00209551217008632, 0.00214863528938046, 0.00215142168521432, 0.00214374470990437, 0.00217470805991319, 0.00222137214350507, 0.00223699263714971, 0.00222832650801864, 0.00223751298328017, 0.00227131660096967, 0.00229496362673087, 0.00229048765456968, 0.00228230728813306, 0.00229513846269662, 0.00231582680843238, 0.0023169668009859
flux1:, 0.648773690078039, 0.00209348822716863, 0.0021122829075342, 0.00211693991310229, 0.0021009897988137, 0.0020893813503011, 0.00210069290809579, 0.0021183515585028, 0.00211598022856595, 0.00209818645312521, 0.0020942870870824, 0.00211249511848268, 0.00212566727466545, 0.00211414471399011, 0.0020987363041732, 0.00210865668525551, 0.00213103151658403, 0.00212964644708217, 0.00210961876417824, 0.00211451733097978, 0.00214459737413536, 0.00214324155577353, 0.00211370669587847, 0.00214146330983909, 0.00219044759387966, 0.00211856273416862, 0.00214180158384868, 0.00226147158182479, 0.00203233433151937, 0.00235500035155329, 0.00253675391664739, 0.00194927741680847, 0.00154235884618731, 0.00200045288178729, 0.00221857267765919, 0.00194252364872477, 0.00210916935691413, 0.00210456083226338, 0.00199565999948921, 0.00213286973837434, 0.00213808378972862, 0.00207312839494959, 0.00213055895547889, 0.00220400867065361, 0.00218974544386751, 0.00217321078649697, 0.00222426178761079, 0.00228062152927282, 0.00228246091547973, 0.00227034672788248, 0.00229925938330848, 0.00234722586941341, 0.00236300653703745, 0.00235119152863386, 0.00235701871232257, 0.00239023456147429, 0.00241459162938581, 0.00240904379845328, 0.00239811173274473, 0.0024093114437316, 0.0024306214644741, 0.00243267630294251
flux1:, 0.649036138981792, 0.00221848715407306, 0.00223780155789385, 0.00224289363534574, 0.0022268127909217, 0.00221492301998191, 0.00222632696644074, 0.00224434186587383, 0.00224221451838496, 0.00222452210414419, 0.00222075283271881, 0.00223912092727547, 0.00225247272063625, 0.00224135684152991, 0.00222658817592745, 0.00223692167069949, 0.00225931566851506, 0.00225825554989573, 0.00223943039576147, 0.00224560576899222, 0.00227602717032001, 0.00227480992943808, 0.00224686314994336, 0.00227755557376234, 0.00232846971132716, 0.00225550076651237, 0.00228233065056553, 0.00241134906758424, 0.00217081253279788, 0.00251961476302965, 0.00271592328885115, 0.00208749580616236, 0.0016539522315535, 0.00215363556163828, 0.0023834311724266, 0.00208750496601962, 0.00226156746665761, 0.00226075528336032, 0.00213641584132355, 0.00228132003661622, 0.0022878943226271, 0.0022125251016187, 0.00226824366775264, 0.00234615099998697, 0.00232922283124455, 0.00230552463114817, 0.00235457000276247, 0.00241300412040104, 0.00241344004680388, 0.00239581749897134, 0.00242099837474337, 0.0024691172382267, 0.00248476906328093, 0.00246948382481976, 0.00247101949275894, 0.0025026973863961, 0.00252751734839406, 0.00252109484704981, 0.0025073122644437, 0.00251643337627222, 0.00253820759087964, 0.00254161163261154
flux1:, 0.649298587885546, 0.00234846945843834, 0.00236804431797375, 0.00237378370787546, 0.00235796976457252, 0.00234579496067783, 0.00235689442105765, 0.00237511285457087, 0.00237361837093084, 0.00235642222654561, 0.00235260934981515, 0.00237071338523087, 0.00238432606774475, 0.00237417463872015, 0.00236026458217146, 0.00237062215441229, 0.00239284627101618, 0.00239264776925686, 0.00237555073968162, 0.00238283396740167, 0.0024135180141685, 0.00241322717282403, 0.00238746989883083, 0.00242097245779127, 0.00247474559791551, 0.00240192999930265, 0.00243219420167882, 0.00257275445445652, 0.00232011354620164, 0.00269923311098932, 0.00291355165411951, 0.00224159655251144, 0.0017798048815842, 0.00232510522169136, 0.002564483286219, 0.0022488949562506, 0.00242772320278517, 0.00243176485373841, 0.00229013152212252, 0.00244057075417781, 0.00244853659761028, 0.00236172344051013, 0.00241323053394943, 0.00249421190613758, 0.00247430725632348, 0.00244221396666782, 0.00248715407608342, 0.00254637620720029, 0.0025451473638097, 0.00252141077036653, 0.00254145084079217, 0.00258858433280649, 0.00260393651462537, 0.00258524038566766, 0.00258192587437562, 0.00261125187588804, 0.0026363341807198, 0.00262943891782602, 0.0026130269327689, 0.00261981300213697, 0.002641890434449, 0.00264706740377999
flux1:, 0.649561036789299, 0.00248335006759076, 0.00250298156717347, 0.00250966778364894, 0.00249449313515756, 0.00248191778639283, 0.00249228676069871, 0.00251065468551674, 0.00251024279031007, 0.00249384095680352, 0.00248968644044606, 0.00250713485498931, 0.00252120469962195, 0.0025125426898298, 0.00249953309851593, 0.00250946415946509, 0.00253145379464056, 0.00253268237135752, 0.00251763262059535, 0.00252572385135163, 0.00255672968267021, 0.0025581638266175, 0.00253486049524364, 0.00257093344658462, 0.00262866961709383, 0.00255688100885833, 0.00259014663079664, 0.00274430584409416, 0.00247862203070969, 0.00289157176945196, 0.00312707106529209, 0.00240968003356315, 0.00191827456022612, 0.00251162336001221, 0.00275866697971212, 0.00242428586937932, 0.00260545776708712, 0.00261510887093819, 0.00245561132356164, 0.00260941390227483, 0.00261877234670655, 0.00252039808765795, 0.0025657564908616, 0.00264839509838167, 0.00262550558246173, 0.00258450829238134, 0.00262369071316351, 0.00268248358883202, 0.00267955020730092, 0.00264963599071433, 0.00266358830033772, 0.00270874718338467, 0.00272373608775318, 0.00270202958741123, 0.00269372824332071, 0.00272009678201675, 0.00274526443817494, 0.00273840265175184, 0.00271983657553011, 0.00272421803183014, 0.00274640737792034, 0.0027536670348827
flux1:, 0.649823485693052, 0.00262304690570805, 0.00264261151595467, 0.00265059906016456, 0.00263636788869412, 0.00262317800100527, 0.00263241193375801, 0.00265097946119834, 0.00265210498177554, 0.00263666424592686, 0.00263178688889651, 0.00264826955630425, 0.00266307755780481, 0.00265632881458897, 0.00264408853681021, 0.00265314864319676, 0.00267496729259683, 0.00267813130792013, 0.00266520409377345, 0.00267373377165043, 0.0027052567544337, 0.0027090971853691, 0.00268812955841856, 0.00272648033388592, 0.00278932592088448, 0.00271892505621121, 0.00275454539613921, 0.00292396519199339, 0.0026441514927919, 0.00309338866135979, 0.00335254900006618, 0.00258853954721732, 0.00206646586599891, 0.00270852128301602, 0.00296191251442462, 0.00261003917635437, 0.00279181968937957, 0.00280743189436194, 0.00263089316046472, 0.00278629436205095, 0.00279702622302616, 0.00268790860778446, 0.00272609549855832, 0.00280920305046499, 0.00278363060275894, 0.00273402402513342, 0.00276651268730473, 0.0028239248751194, 0.00281947036835035, 0.00278385573476697, 0.00279136607820303, 0.00283384099414978, 0.00284849723451828, 0.00282443913262639, 0.00281143110555699, 0.00283450147191476, 0.00285958873752961, 0.0028532615241279, 0.00283317069411273, 0.00283524077105894, 0.0028573069908608, 0.00286676089407108
flux1:, 0.650085934596805, 0.00276749313034301, 0.00278695593108481, 0.00279661083213053, 0.00278352987989631, 0.00276944620331422, 0.00277720858813181, 0.00279611461029322, 0.00279917980683865, 0.00278472647614348, 0.00277871995049159, 0.00279404208074199, 0.00280990638429616, 0.00280534256836307, 0.00279360397103332, 0.00280142328011774, 0.0028232428754889, 0.0028287155715728, 0.00281774712145664, 0.00282635142464475, 0.0028586996660303, 0.00286540201362191, 0.00284628737935875, 0.00288664055113854, 0.00295564798094113, 0.00288642445640609, 0.00292363466476664, 0.00310938932337946, 0.00281432112179902, 0.00330104552270224, 0.00358536689289603, 0.00277421103973417, 0.00222072259197509, 0.00291049111327118, 0.00316982953153061, 0.00280189101565976, 0.00298356552928354, 0.00300504335638129, 0.00281354113457333, 0.00296952977917978, 0.00298160402685016, 0.00286334968149088, 0.00289444926507248, 0.00297729169976447, 0.00294960616238837, 0.00289243551516632, 0.00291816468617704, 0.00297367342431904, 0.00296808012526004, 0.00292770222040502, 0.00292905451675198, 0.00296851750778726, 0.00298295342980008, 0.0029573491947869, 0.00294027291189757, 0.00295999998843216, 0.00298485436578408, 0.00297946082767054, 0.00295851386333617, 0.00295849064275046, 0.00298016038914946, 0.00299167574535731
flux1:, 0.650348383500559, 0.00291664246757348, 0.00293604708652209, 0.00294770001380048, 0.00293586865193834, 0.00292059404955973, 0.00292665055302044, 0.00294608905182662, 0.0029513943812265, 0.00293783199789154, 0.00293032936056643, 0.00294442426225533, 0.00296164378840588, 0.00295935961656927, 0.00294778090756633, 0.00295412111352697, 0.00297618279634531, 0.00298414618550808, 0.00297477961469069, 0.00298317639838577, 0.00301673012911345, 0.00302645561865287, 0.00300842531805885, 0.00305058833947791, 0.00312660113927835, 0.00305781720123633, 0.00309584615498239, 0.00329833323716703, 0.00298696503889667, 0.00351114052614521, 0.00382102359256101, 0.00296266191695306, 0.00237726069918909, 0.0031124969550096, 0.0033784554338845, 0.002995676718834, 0.00317769750353016, 0.00320452338532868, 0.00300102820031853, 0.00315755570128826, 0.00317093502241028, 0.00304565061354138, 0.00307084877394804, 0.00315329262275919, 0.00312424625552376, 0.0030611271542533, 0.00308090843158134, 0.00313451581791333, 0.00312831709382607, 0.00308442477571614, 0.00308048942920575, 0.00311704400062855, 0.00313144179607054, 0.00310512203688632, 0.003084870935124, 0.00310150266620988, 0.0031260001373487, 0.00312177119551694, 0.0031005681936986, 0.00309875031545237, 0.00311973671768733, 0.00313293956555342
flux1:, 0.650610832404312, 0.00307046629201599, 0.00308990818732062, 0.00310381260068555, 0.00309323396971013, 0.00307650632600626, 0.00308074029343838, 0.00310091447547083, 0.00310862657577929, 0.00309577710769435, 0.00308651007388971, 0.00309942870675898, 0.00311822822950609, 0.00311814707018355, 0.00310638870629141, 0.00311117836218215, 0.00313374122434958, 0.00314416179968802, 0.00313592500473342, 0.00314397638540797, 0.00317913818221701, 0.00319173703814181, 0.0031738603617364, 0.003217772960607, 0.00330135322532471, 0.00323188149551459, 0.00327005986133249, 0.00348902885197763, 0.00316049611912938, 0.00372109068425202, 0.00405591069897129, 0.00315048800691333, 0.00253282184988657, 0.00331063322791912, 0.00358492365233037, 0.00318803809389037, 0.00337195847161774, 0.00340328286038145, 0.00319114088469015, 0.00334915489990796, 0.00336379822152123, 0.00323371227678837, 0.00325509338677279, 0.00333764451849783, 0.00330805789844962, 0.00324090064943476, 0.00325627892590404, 0.00330852052997074, 0.00330233499072579, 0.00325629727528413, 0.00324838819095139, 0.00328255463885938, 0.00329715369640151, 0.00327086178107473, 0.00324845193489326, 0.00326249064896897, 0.00328655890954033, 0.00328353264790376, 0.00326252320787529, 0.00325924646756029, 0.00327928860407706, 0.0032936171827616
flux1:, 0.650873281308065, 0.00322894280528224, 0.00324853092426831, 0.00326483376022468, 0.00325544457732654, 0.00323708549234136, 0.00323949233084386, 0.00326056515843326, 0.0032707075127172, 0.00325836797099532, 0.00324721024387355, 0.00325909003252082, 0.00327957676217379, 0.00328148482098567, 0.00326928560639021, 0.00327262791461297, 0.00329591557398185, 0.00330855571220066, 0.00330095613136112, 0.00330870643915297, 0.00334585190691293, 0.00336090137278723, 0.00334223138837997, 0.0033879896821575, 0.00347940062778199, 0.0034079296674397, 0.00344577501011683, 0.00368046680339317, 0.00333415501959737, 0.0039295524340679, 0.00428791085800034, 0.00333548474456125, 0.00268522195340148, 0.00350276543505474, 0.003787924073216, 0.0033769781040649, 0.0035651908746668, 0.00359997214608785, 0.00338233115448989, 0.00354363063922218, 0.00355949330451253, 0.00342656010075995, 0.00344674526236093, 0.00353047281513988, 0.003501112015426, 0.00343180030849228, 0.00344478406015214, 0.00349664572619338, 0.00349110213488491, 0.00344420516470875, 0.00343386819309044, 0.00346650275397385, 0.00348158416862226, 0.00345588949222367, 0.00343231834609253, 0.0034444488972413, 0.00346809068786013, 0.00346613096238179, 0.00344557067272923, 0.00344117110849405, 0.00346007929233602, 0.00347487763844982
flux1:, 0.651135730211818, 0.00339204030404344, 0.00341185447487037, 0.00343058439218782, 0.00342229730197163, 0.00340224761629036, 0.00340290970714299, 0.00342496013503923, 0.00343742745781443, 0.00342543089611948, 0.00341241798050818, 0.00342343742493059, 0.00344557696704475, 0.00344917885701586, 0.003436417503091, 0.00343856999523238, 0.00346272526376919, 0.0034771874100009, 0.00346980551554667, 0.00347748813319458, 0.00351692639885902, 0.00353381538620501, 0.00351352941323567, 0.0035613807409972, 0.00366062615090761, 0.00358589496357824, 0.00362315936754024, 0.00387252808449571, 0.00350809766548429, 0.00413660057753565, 0.00451670462581716, 0.00351698296551425, 0.00283368928396553, 0.00368883067713805, 0.00398786785468183, 0.00356215625318287, 0.00375749147147677, 0.00379466091570989, 0.00357394871979475, 0.00374089240125774, 0.00375792535726456, 0.00362348600110709, 0.00364518349237805, 0.00373154458553372, 0.00370301124906335, 0.00363309426910996, 0.00364581044802473, 0.00369856728243086, 0.00369423054652269, 0.00364749697426681, 0.00363626589133774, 0.00366842525231028, 0.00368429187365366, 0.00365953984512282, 0.00363565745077747, 0.00364665114914632, 0.00366995932319613, 0.00366881026526149, 0.00364875977490725, 0.00364354642482138, 0.00366124224212265, 0.00367587523359999
flux1:, 0.651398179115572, 0.0035596977381811, 0.00357975000906818, 0.00360082473865781, 0.00359357460084886, 0.00357191039569755, 0.00357095801865509, 0.00359395113233642, 0.00360854391633675, 0.00359681298632029, 0.00358213553947021, 0.00359246390524602, 0.00361607973931786, 0.00362106425331322, 0.00360779515313675, 0.00360912608806667, 0.00363418234731188, 0.00364997693001124, 0.00364254090947683, 0.00365055353832438, 0.00369250477496685, 0.00371054834868529, 0.00368805738552171, 0.00373836751963317, 0.00384527870599086, 0.00376629620909872, 0.00380296931394174, 0.00406594240301924, 0.00368330667951326, 0.00434363400829785, 0.00474372970154414, 0.00369588667843897, 0.00297892866159823, 0.00387074287445286, 0.00418672725346641, 0.00374486898220455, 0.00395013329180555, 0.00398875574910835, 0.00376630913473636, 0.00394143789760311, 0.00395958752951255, 0.00382415189528574, 0.00384970779710135, 0.00394030835535049, 0.00391296187411228, 0.00384341625431026, 0.00385775524633725, 0.00391276269353138, 0.00391007153156358, 0.00386413196559635, 0.00385329478493293, 0.00388606887003289, 0.00390302073318306, 0.00387932351980621, 0.00385573519341015, 0.00386634339383543, 0.00388950122355116, 0.00388886312659365, 0.0038692249974791, 0.00386346290268859, 0.00388000339630252, 0.00389396962106717
flux1:, 0.651660628019325, 0.00373180627253091, 0.00375201362053861, 0.0037752642003954, 0.00376904898195711, 0.0037459755708109, 0.00374354203541282, 0.0037673185433191, 0.00378379035231357, 0.00377237318237519, 0.0037563461217513, 0.00376609835184842, 0.0037908944505881, 0.00379699764414327, 0.00378345479454822, 0.00378438547280998, 0.00381026002752239, 0.00382688379103406, 0.00381931194994236, 0.00382816586547645, 0.00387275951043089, 0.00389132107474617, 0.00386632918193422, 0.00391952884212888, 0.00403388054626284, 0.00395008977406676, 0.00398635888740726, 0.00426208491476085, 0.00386134745231938, 0.00455303148025111, 0.00497180625638079, 0.00387441025940798, 0.00312290342622613, 0.00405192707452687, 0.00438758599287906, 0.00392772237880429, 0.00414527217389661, 0.00418467389638532, 0.00396058480065795, 0.0041462342692098, 0.00416544433556932, 0.00402863312667963, 0.00405966926599046, 0.00415600879188808, 0.00412993366254319, 0.00406103784797379, 0.00407835601937624, 0.00413683305264111, 0.004136058406536, 0.00409109475143673, 0.00408151162656851, 0.00411585479640403, 0.00413416180119674, 0.00411142655374233, 0.00408844010298934, 0.00409929398515565, 0.00412255793715065, 0.00412216631545987, 0.00410274740200668, 0.00409664923270555, 0.00411222769794707, 0.00412524681570608
flux1:, 0.651923076923078, 0.00390819526754122, 0.0039283688174274, 0.00395357522482521, 0.00394848334633378, 0.0039243091174398, 0.00392048932998778, 0.00394477605205937, 0.00396288383530442, 0.00395196562950857, 0.00393497985884696, 0.00394418564467206, 0.00396978745861303, 0.00397684104008591, 0.00396341034188922, 0.00396435497253547, 0.00399086529757274, 0.00400787521289747, 0.00400027932991292, 0.00401053298118452, 0.00405782607961747, 0.00407642432240358, 0.00404892937213544, 0.00410545075052716, 0.00422708208271953, 0.0041384406408994, 0.00417461790891418, 0.0044626552288648, 0.00404402039679686, 0.00476763062544, 0.00520450916959164, 0.00405557315436902, 0.00326838397297584, 0.00423658181399419, 0.00459399357440693, 0.00411406639398591, 0.0043454980581524, 0.00438534003576577, 0.00415854096312272, 0.00435652044410508, 0.00437673697832598, 0.00423739084872188, 0.00427459840023595, 0.00437784910375829, 0.00435287182306501, 0.00428421302788776, 0.00430514869702735, 0.00436799516309038, 0.00436922528673064, 0.0043249922763762, 0.00431699656776411, 0.00435358867711564, 0.00437346432472532, 0.004351449361859, 0.0043290720180855, 0.00434060477399952, 0.00436427164822242, 0.00436396169317248, 0.00434454434457858, 0.00433826767532359, 0.00435318859067116, 0.00436524528807941
flux1:, 0.652185525826831, 0.00408862505182572, 0.00410847765115718, 0.00413540824682362, 0.00413162706931927, 0.00410672294804208, 0.00410154378836035, 0.00412598269676185, 0.00414553009671704, 0.00413541875196866, 0.00411788552796848, 0.00412647846999974, 0.00415248413082173, 0.0041604404317357, 0.00414760670782399, 0.00414892148819351, 0.00417582081676952, 0.00419289021684636, 0.00418554099769113, 0.00419773089956982, 0.00424774197601178, 0.00426612348317889, 0.00423636263115693, 0.00429657819248502, 0.00442549433640275, 0.00433245994924146, 0.004368892748475, 0.00466930550660561, 0.00423298093776279, 0.00499013799895851, 0.00544541807859808, 0.00424255859388048, 0.00341835841029849, 0.0044288224781299, 0.00480925551463151, 0.00430730744819711, 0.00455332183567641, 0.00459360780067674, 0.00436216971094033, 0.0045735677733517, 0.00459474696425577, 0.00445117611783245, 0.00449430038506301, 0.00460516313976814, 0.00458091344956838, 0.00451152103249814, 0.00453595655221964, 0.0046036399919844, 0.00460679384719752, 0.00456271045003913, 0.00455610850332423, 0.00459527211827145, 0.00461685332917768, 0.00459523869510072, 0.00457322010253038, 0.00458562429030306, 0.00460998902897453, 0.00460973203243751, 0.00459013681360295, 0.00458378376664485, 0.00459841527846544, 0.0046097513387349
flux1:, 0.652447974730585, 0.00427278730953851, 0.00429195768871083, 0.00432040438576213, 0.00431820840693022, 0.00429296136983955, 0.00428636970012048, 0.0043105595517279, 0.00433142491863336, 0.00432251410109441, 0.0043048131075378, 0.0043126417289949, 0.00433867366097626, 0.00434760341449122, 0.00433588314901742, 0.00433783385956632, 0.00436485890532703, 0.00438180663674155, 0.00437506989432396, 0.00438965166117639, 0.00444240253099183, 0.0044605686347366, 0.00442892286638577, 0.00449309772869566, 0.00462953273433803, 0.00453296197707266, 0.00456994549558272, 0.00488329329881647, 0.00442940377534429, 0.00522258983466031, 0.00569739866008621, 0.00443806874082956, 0.00357542749934162, 0.00463188044485761, 0.0050358025172033, 0.00451023957727354, 0.00477070042582665, 0.00481172180368686, 0.0045732952211668, 0.00479844406814258, 0.00482056222554228, 0.00467088223790737, 0.00471889425968005, 0.00483755709127371, 0.00481355990577913, 0.00474213410323125, 0.00476930690268698, 0.00484183999734266, 0.00484670584962564, 0.00480199541534372, 0.00479616140622899, 0.00483785074956359, 0.00486118878843172, 0.00483964636251619, 0.00481755607512793, 0.00483078281039352, 0.00485609629998826, 0.00485600177773069, 0.00483612763807419, 0.00482974426995348, 0.00484445700609626, 0.00485551434982256
flux1:, 0.652710423634338, 0.00446031220139321, 0.00447840076206463, 0.00450820300727569, 0.00450792443502836, 0.00448269437918636, 0.00447456480889426, 0.00449810718540144, 0.00452025140697599, 0.00451296883985319, 0.00449540978188852, 0.0045022677201202, 0.00452801521387424, 0.00453807995070157, 0.00452795303389578, 0.00453070624659491, 0.00455762775362101, 0.00457441703310431, 0.00456867472524483, 0.0045859843766218, 0.00464154096449941, 0.00465972717914329, 0.00462660705429799, 0.00469487302763059, 0.00483930255954038, 0.00474028802209297, 0.00477799788775141, 0.00510522771789404, 0.00463375695743595, 0.00546597000124475, 0.00596205876980155, 0.00464380662557408, 0.00374130677760817, 0.0048475178490563, 0.00527476267484056, 0.00472452807292877, 0.00499869325807905, 0.00504092575828301, 0.00479322861415549, 0.00503182519936878, 0.00505488917478879, 0.00489737275900539, 0.00494878497937649, 0.00507498781915203, 0.00505076649309128, 0.00497595320964242, 0.00500468838864367, 0.00508169947928776, 0.00508799127035226, 0.00504184083198722, 0.00503588459113213, 0.00507974758070392, 0.00510481372598724, 0.00508306373308909, 0.00506038613884488, 0.00507418518159115, 0.00510062216763346, 0.00510090770154723, 0.00508074172986208, 0.00507431584527578, 0.00508942035015413, 0.00510074861824485
flux1:, 0.652972872538091, 0.00465077987017452, 0.00466738905125709, 0.00469844227945912, 0.00470043009626665, 0.00467551828893136, 0.00466567876669111, 0.00468821984945011, 0.00471167341105657, 0.00470642472034133, 0.00468922900964409, 0.00469489793863006, 0.00472014352549979, 0.00473154943346788, 0.00472340267767186, 0.00472704055300362, 0.00475370723661083, 0.00477041728039508, 0.00476598995912711, 0.00478623092482245, 0.00484473470859421, 0.00486335093606229, 0.00482908863442731, 0.00490144322140085, 0.00505454675532425, 0.00495422937971392, 0.00499268745600568, 0.00533495626789935, 0.0048457267769596, 0.00572005632831449, 0.00623948323860033, 0.00486018573432769, 0.00391653359067168, 0.00507576934949619, 0.00552581601301737, 0.00495044522706884, 0.00523731442976058, 0.00528129017811905, 0.00502253955704103, 0.00527388853749849, 0.00529794459243, 0.00513131796023756, 0.00518457246835593, 0.00531775948164333, 0.00529292936630067, 0.00521358390882213, 0.0052425967133674, 0.00532347658538627, 0.00533089760496656, 0.00528260431693496, 0.00527557617234909, 0.00532107618776214, 0.00534778320319192, 0.00532562805140361, 0.00530185551066169, 0.0053158476575922, 0.00534349317709467, 0.0053444314934063, 0.00532402808514934, 0.00531748567113197, 0.00533318153363508, 0.0053453314517873
flux1:, 0.653235321441844, 0.00484373308579877, 0.00485850467163012, 0.00489075229070825, 0.00489532799283552, 0.00487096256112109, 0.00485923231720596, 0.0048804930378765, 0.00490532602266763, 0.00490244485895036, 0.00488574946252002, 0.00489004598212998, 0.00491467213586434, 0.0049276156846876, 0.00492170774442252, 0.00492626145788701, 0.00495262972086608, 0.00496940872650206, 0.00496649486280134, 0.00498975047233494, 0.00505143445937727, 0.00507098193142198, 0.00503575235344688, 0.00511208073592921, 0.00527466312170709, 0.00517405997161366, 0.0052131391251662, 0.00557160887353178, 0.00506430185691593, 0.00598351678383202, 0.00652829002305732, 0.00508631772531095, 0.00410043122231279, 0.00531505091318893, 0.00578734974388169, 0.00518690274636723, 0.00548560269482691, 0.00553178588794257, 0.00526098649176426, 0.0055243056526525, 0.00554944485168266, 0.00537307127050325, 0.00542691615260711, 0.00556643894209516, 0.00554077276658586, 0.00545615958006191, 0.0054843629640305, 0.00556845542666617, 0.00557675764685337, 0.00552583435217082, 0.00551692461011121, 0.00556349650997307, 0.00559173373924378, 0.00556906564637808, 0.00554377224720831, 0.00555753932744851, 0.00558639816079369, 0.0055882559817521, 0.00556769262546007, 0.00556089434123641, 0.00557724184951928, 0.0055906684842033
flux1:, 0.653497770345598, 0.00503868766372673, 0.00505133041449225, 0.00508474185539189, 0.00509216033465655, 0.00506850042556164, 0.00505473248834224, 0.00507452249360366, 0.00510080460520813, 0.00510051788749405, 0.00508439864899282, 0.00508721597384141, 0.00511119294963322, 0.00512580977430851, 0.00512226209878332, 0.00512775524215696, 0.00515390039333913, 0.00517091195391012, 0.00516955532612416, 0.0051958212144159, 0.00526100785512018, 0.00528199290945451, 0.00524577952872459, 0.0053258929092947, 0.00549878323019681, 0.00539866590105472, 0.00543813123255656, 0.00581378209444176, 0.00528799111238095, 0.00625422377294125, 0.00682598141563686, 0.00532026851943021, 0.00429132643575349, 0.00556259694021844, 0.00605686873847242, 0.00543176165921562, 0.00574188520616945, 0.0057905774072045, 0.00550761346057583, 0.00578233133960952, 0.00580869008914173, 0.00562260901162445, 0.00567638377902183, 0.00582170904631337, 0.00579516199043669, 0.00570505259545872, 0.00573180583636192, 0.00581860097180127, 0.00582762942980513, 0.00577385089524194, 0.00576254395165978, 0.00580975200593385, 0.0058394287772155, 0.00581621343954203, 0.00578909673616087, 0.00580227123614569, 0.0058322996625018, 0.00583528432339426, 0.00581460661499245, 0.00580734638923602, 0.00582426672484063, 0.00583926414432176
flux1:, 0.653760219249351, 0.00523513796349893, 0.00524544130767026, 0.00527998148460057, 0.00529040400001564, 0.00526756019502945, 0.00525168011249878, 0.00526989462754493, 0.00529765407631334, 0.00530006755148846, 0.00528457529264034, 0.00528591212335903, 0.00530927169784193, 0.00532559897796692, 0.00532441167684112, 0.0053309032817782, 0.00535701209291492, 0.00537438792292224, 0.00537447780079889, 0.00540370473729641, 0.00547278710457293, 0.00549565157262872, 0.00545826258452418, 0.00554194319439166, 0.00572589280007671, 0.00562673932885477, 0.0056663158223181, 0.00605981746041822, 0.00551512285500108, 0.00652970963375616, 0.0071295021609347, 0.00555951612119229, 0.00448696276110711, 0.00581511819104101, 0.00633156280996424, 0.00568234199723921, 0.00600417059785298, 0.00605546446267337, 0.00576098628440003, 0.00604696645999745, 0.00607472170166086, 0.00587954370228813, 0.00593331713063851, 0.00608419299068203, 0.00605688403049129, 0.00596153810057461, 0.00598678680734557, 0.00607607600518632, 0.00608579068196354, 0.0060291750531931, 0.00601532874134475, 0.00606299407721366, 0.00609408386101752, 0.00607032727530743, 0.00604121261409931, 0.00605354926859111, 0.00608470309870426, 0.00608893056418157, 0.00606810130514446, 0.00606010892174158, 0.00607741255725649, 0.00609409392895814
flux1:, 0.654022668153104, 0.00543255607217679, 0.0054403887627445, 0.00547598584827432, 0.00548946909083948, 0.00546753427643686, 0.00544956787169399, 0.00546617023653152, 0.00549536014437348, 0.00550046486367244, 0.00548566517450861, 0.00548563724708795, 0.00550843990718614, 0.00552639912034601, 0.00552748539394062, 0.00553510283260075, 0.00556145123877436, 0.00557926109633411, 0.00558056276791259, 0.00561269872366484, 0.00568610978075074, 0.00571119318318344, 0.0056723225077086, 0.0057593647426111, 0.0059549654746095, 0.00585699178896231, 0.00589644315184638, 0.00630810951779043, 0.00574415695650209, 0.00680765890991387, 0.00743587495075754, 0.0058015023263062, 0.00468501154484316, 0.00606952885527008, 0.00660890183512732, 0.00593601392525241, 0.00627058126684967, 0.00632437034654372, 0.00601951196505759, 0.00631715746189674, 0.00634651706604893, 0.00614320573225821, 0.00619774360148251, 0.0063542894128779, 0.00632644476411919, 0.00622648461905055, 0.00625076719125442, 0.00634272815819449, 0.00635320033606149, 0.00629393407035054, 0.00627777139005625, 0.00632604334102066, 0.00635862037601233, 0.00633432890795371, 0.00630313893678484, 0.00631455451448161, 0.00634684325256043, 0.00635233563538626, 0.0063312015390103, 0.00632215020766704, 0.00633958674604257, 0.00635791324229163
flux1:, 0.654285117056858, 0.00563038488176896, 0.00563568077690683, 0.00567219920788729, 0.00568870078067309, 0.00566778367559453, 0.00564786934234678, 0.00566286492735811, 0.00569334387653105, 0.00570103968388907, 0.00568704698422148, 0.00568588074265967, 0.00570818491530759, 0.00572758717051686, 0.00573081635845327, 0.00573977108098941, 0.00576669380030199, 0.00578493921624775, 0.0057871460664835, 0.00582216716778604, 0.00590034426299025, 0.00592788528014112, 0.00588720354847409, 0.00597744216606216, 0.00618508045593125, 0.00608833986696163, 0.00612754154994473, 0.00655737530271326, 0.00597394180993883, 0.00708632886458939, 0.00774277158957841, 0.0060441537511326, 0.00488356476507798, 0.00632358105077419, 0.00688712792794179, 0.00619073801943681, 0.00653972906306699, 0.00659576884799665, 0.00628176889518825, 0.0065919888633214, 0.0066231787172394, 0.00641277386881224, 0.00646935229642849, 0.0066320550830508, 0.00660392737951676, 0.00650013859168178, 0.00652446374613761, 0.00661965955963073, 0.00663104476495707, 0.00656937080586492, 0.00655139005461546, 0.00660074800663926, 0.00663500918025021, 0.00661015357510383, 0.00657685262443733, 0.00658742683825144, 0.00662096191965275, 0.00662767526425666, 0.00660596029513538, 0.00659547888434938, 0.00661279657957721, 0.00663264707716015
flux1:, 0.654547565960611, 0.00582802678789571, 0.00583076256139809, 0.00586798670645891, 0.00588738375987743, 0.00586763708230088, 0.00584602165393184, 0.00585943042016268, 0.00589096039996712, 0.00590108908823127, 0.00588808729043475, 0.00588609901849697, 0.00590794005666159, 0.00592851128238792, 0.00593374934486609, 0.00594433255194913, 0.00597219275019333, 0.00599082561978977, 0.00599361982557981, 0.00603154293565412, 0.00611489533196131, 0.00614507092210101, 0.00610232570876351, 0.00619564542052518, 0.00641549942340289, 0.00632002425600681, 0.00635901554604742, 0.00680682806754127, 0.00620386252514662, 0.00736480940901836, 0.00804889727879168, 0.00628625864260554, 0.00508150152486741, 0.00657627074870646, 0.00716554079151615, 0.0064454377798887, 0.00681095401473425, 0.00686895831235715, 0.00654677523891802, 0.00687082784594491, 0.00690407777556789, 0.00668742496917686, 0.00674753873031847, 0.00691716084279145, 0.00688894242552407, 0.00678204792168974, 0.00680767574655423, 0.00690697115670169, 0.00691946547029531, 0.00685556135487749, 0.00683638780841223, 0.00688757510037315, 0.00692384260595999, 0.0068983348823547, 0.00686286266774969, 0.0068728012632482, 0.00690782714902513, 0.00691570285102847, 0.00689303069204591, 0.00688071895511106, 0.00689771978907898, 0.00691898386084421
flux1:, 0.654810014864364, 0.00602483079807988, 0.00602500185647825, 0.00606263317625945, 0.00608474824978417, 0.00606638506861769, 0.00604340586942823, 0.00605524072487518, 0.00608750180158144, 0.00609988094175201, 0.00608812640955023, 0.00608569312686473, 0.00610707721444923, 0.00612849636561721, 0.00613563391320963, 0.00614819386785072, 0.00617736047286072, 0.00619632198354009, 0.00619942976831907, 0.00624030402973057, 0.0063291902044343, 0.00636218232487737, 0.00631728575513121, 0.00641361106540319, 0.00664568826888454, 0.006551639514816, 0.00659064467132695, 0.00705622137029578, 0.00643385278183391, 0.00764307229760005, 0.00835411111055454, 0.00652762174098382, 0.00527865175354558, 0.00682793426971777, 0.007444521580327, 0.00670012835689733, 0.00708437850006357, 0.00714412797822212, 0.00681413857559498, 0.00715339170946477, 0.00718892256394206, 0.00696646970513107, 0.00703150668964194, 0.00720892938816816, 0.00718067878404252, 0.00707113772171349, 0.00709931673624813, 0.00720373303630173, 0.00721752281887881, 0.00715139639187195, 0.00713161038888869, 0.00718551626724169, 0.00722422040641508, 0.00719790898172881, 0.00716011959255118, 0.00716968849940042, 0.00720658886097865, 0.00721561639163383, 0.00719155755348185, 0.00717700172125589, 0.00719357879298608, 0.00721625009534475
flux1:, 0.655072463768117, 0.00622008118388282, 0.00621768208019225, 0.00625534951675345, 0.00627997641810926, 0.00626327117222233, 0.00623932968809911, 0.00624958608222332, 0.00628220351851141, 0.00629665240849724, 0.00628645908395188, 0.00628398892498738, 0.00630490344309699, 0.00632684447153843, 0.00633580591774993, 0.00635071263166657, 0.00638155068111769, 0.00640082166593541, 0.00640405109540695, 0.0064479307838432, 0.00654264971276443, 0.00657872370026659, 0.00653180926688459, 0.00663107801776454, 0.00687528202984691, 0.00678307253951068, 0.00682248799306625, 0.00730575962983442, 0.00666427400672093, 0.00792180808371655, 0.00865926728831885, 0.00676897160614662, 0.0054757284741954, 0.00708002624560793, 0.00772530074581676, 0.00695578232875714, 0.00736077186790802, 0.00742220967460772, 0.00708405789560757, 0.0074397266687896, 0.00747774058911592, 0.00724944487088947, 0.00732040298869542, 0.00750644462081667, 0.0074780418785452, 0.00736591706227835, 0.00739763764497193, 0.00750818048973132, 0.00752339673548397, 0.00745482213450178, 0.00743480225555741, 0.00749231863112869, 0.00753396424304083, 0.00750664809605136, 0.00746626829810384, 0.00747571360184791, 0.00751499015028373, 0.00752526605434889, 0.00749939936763365, 0.00748218522806684, 0.00749833320040538, 0.00752258030519637
flux1:, 0.655334912671871, 0.00641299036090596, 0.00640800459605797, 0.00644528504941978, 0.00647220807869436, 0.00645748236571967, 0.006433016446651, 0.00644167577320315, 0.00647425284258143, 0.00649060438381638, 0.00648231498283723, 0.00648022436629806, 0.00650066240837512, 0.00652283048145267, 0.00653356265468652, 0.0065511682570831, 0.00658404428967591, 0.00660369583811296, 0.00660694976894031, 0.00665385511801762, 0.0067546523998712, 0.00679422892116743, 0.00674566691259068, 0.00684779466268472, 0.00710400404750824, 0.00701436810427789, 0.00705472015778028, 0.00755590110137783, 0.0068956949501033, 0.00820209684866149, 0.00896582472319758, 0.00701165126559811, 0.00567405298435453, 0.00733464187031388, 0.00800953272867283, 0.00721397315300224, 0.00764126321944654, 0.00770455632244098, 0.0073571828851133, 0.00773010636768666, 0.00777078152540362, 0.00753614309996687, 0.00761345367848801, 0.00780870599998582, 0.00777984585037349, 0.00766476645835027, 0.00770058521672162, 0.00781808488859081, 0.00783477223273479, 0.00776327905768083, 0.00774309436359403, 0.00780497882185633, 0.00785010225504383, 0.00782156048599636, 0.0077781765113058, 0.00778764766613542, 0.0078298751626833, 0.00784164418404083, 0.00781361917794001, 0.00779334033179041, 0.00780913590370794, 0.00783533291051049
flux1:, 0.655597361575624, 0.00660269755304083, 0.00659509920637125, 0.00663154293396412, 0.00666054476954792, 0.00664814146573584, 0.00662360280748218, 0.00663064883170302, 0.00666279772631697, 0.00668089372126955, 0.00667484387715478, 0.00667354669046218, 0.00669354018997645, 0.00671569451938218, 0.00672813802079212, 0.00674874170435602, 0.00678404247078317, 0.00680427592465698, 0.00680753881181895, 0.00685741412664886, 0.00696450038653658, 0.00700820483836422, 0.00695857540291823, 0.00706341971364329, 0.0073315600208918, 0.00724555530512138, 0.00728743892429456, 0.00780710227138621, 0.00712862578146269, 0.00848499447703512, 0.00927532326412159, 0.00725717099476197, 0.00587514339039778, 0.0075939021418362, 0.00829878211275946, 0.00747638607318615, 0.00792697327547903, 0.00799252658775478, 0.00763436744660865, 0.00802487610048246, 0.00806836619993367, 0.00782657523867769, 0.00791007040393654, 0.00811479139053505, 0.00808501473993131, 0.00796623867533901, 0.00800621042667688, 0.00813121016426085, 0.00814931727626557, 0.00807423363319489, 0.00805360686203246, 0.00812038104723778, 0.00816950652534648, 0.00813953629896762, 0.00809261167274436, 0.0081021042780694, 0.00814787052109324, 0.00816153891159991, 0.00813112559378498, 0.00810738585782098, 0.00812294227268384, 0.00815165092555734
flux1:, 0.655859810479377, 0.00678827328256529, 0.00677803999961735, 0.00681319503356767, 0.00684405162904757, 0.00683430342400644, 0.00681014536279167, 0.0068155898248944, 0.00684695397436858, 0.00686662546674165, 0.00686310899695651, 0.00686301979565978, 0.00688267384224175, 0.00690463300110229, 0.00691868361071668, 0.00694250859055462, 0.00698066812295422, 0.00700183628193724, 0.0070051396877171, 0.00705781853125391, 0.0071713948398484, 0.00722007358572405, 0.00717010591489771, 0.00727743946250377, 0.00755753223379401, 0.00747647605339318, 0.00752048888719993, 0.00805956392791625, 0.0073632690015658, 0.00877113248201731, 0.00958885176188676, 0.00750673082922343, 0.00608026582911909, 0.00785934827738028, 0.00859404281043263, 0.00774431383815865, 0.00821865262114457, 0.00828707408325802, 0.00791637736950514, 0.00832428017849398, 0.00837071799573348, 0.00812087593360705, 0.00820990298901955, 0.00842399057527057, 0.00839274652599411, 0.00826930397254911, 0.00831303226717822, 0.00844574837120051, 0.00846514176598406, 0.00838567994649861, 0.00836402699964516, 0.00843593072680297, 0.00848953490882209, 0.00845798915212713, 0.00840690921567251, 0.00841623909457551, 0.00846608197880221, 0.00848219951308006, 0.0084493152487103, 0.00842172585479005, 0.00843713168434179, 0.00846903800484525
flux1:, 0.65612225938313, 0.00696872821659977, 0.00695586238142874, 0.00698929271771888, 0.00702175688154727, 0.00701495635038327, 0.00699163418441301, 0.00699554564243926, 0.0070258091757032, 0.00704684707437623, 0.0070460899258097, 0.00704763955890613, 0.00706716031506696, 0.00708879022784211, 0.00710425987085801, 0.00713144669528407, 0.00717297475466433, 0.00719558052683496, 0.00719895697103597, 0.00725414245402324, 0.00737442609851659, 0.00742912661852759, 0.00737961990642379, 0.00748911918574347, 0.00778129796937657, 0.00770665454496901, 0.00775334057043307, 0.00831303643919901, 0.00759934329432621, 0.009060422896881, 0.00990663088543898, 0.00776082391384485, 0.00629005318887231, 0.0081314848956999, 0.00889540063873719, 0.00801825469715725, 0.00851640972278787, 0.00858843571372044, 0.00820362091395651, 0.00862831266713693, 0.00867781608465515, 0.008419175701721, 0.00851282719363317, 0.00873587910526111, 0.00870260336177085, 0.00857348526024062, 0.0086202748113394, 0.00876063514335026, 0.00878113335032203, 0.00869649791221424, 0.00867303169517312, 0.00875003999501468, 0.00880853146443401, 0.00877534810473164, 0.00871948125045815, 0.00872829453944024, 0.00878264884234458, 0.00880186322664524, 0.00876657194372452, 0.00873474581057365, 0.0087500022044968, 0.0087858211990557
flux1:, 0.656384708286884, 0.00714302378647545, 0.00712757682458254, 0.00715887099066937, 0.00719264915323218, 0.00718902685106015, 0.00716700965879469, 0.00716953896573176, 0.00719842235402242, 0.00722054588201568, 0.00722269398652113, 0.0072263529471759, 0.00724606312775651, 0.00726725201542264, 0.0072838387705317, 0.00731445535848004, 0.00735995990677353, 0.00738463371434322, 0.00738807092556513, 0.00744533563524167, 0.00757257975389715, 0.00763449983956626, 0.00758624502244094, 0.00769749781048382, 0.00800198952121524, 0.00793523570930301, 0.0079850499010214, 0.00856672610534715, 0.00783601772782267, 0.00935193260097463, 0.010227803323623, 0.00801900978630098, 0.00650427746091933, 0.00840957313125319, 0.00920191340596066, 0.00829770327285214, 0.00881958921313774, 0.00889598839234143, 0.00849596401021862, 0.00893662534836564, 0.00898930392152269, 0.0087214699781949, 0.00881887187931397, 0.00905031664156439, 0.00901450917032833, 0.00887885529258866, 0.0089279266145923, 0.00907567579327869, 0.00909709644219971, 0.00900659031974873, 0.00898046294426903, 0.00906235875170539, 0.00912607553784753, 0.00909129230855205, 0.00903005474629208, 0.00903787081236747, 0.00909703503546849, 0.00912002855602544, 0.00908251401179197, 0.00904606049103375, 0.00906103180084466, 0.0091014011441341
flux1:, 0.656647157190637, 0.00731008157529323, 0.00729217567576412, 0.00732094485446557, 0.00735567322365569, 0.00735538817136951, 0.00733517819054919, 0.00733657486202322, 0.00736381919057916, 0.00738665019712657, 0.00739177303761479, 0.00739807591362753, 0.00741841465562114, 0.00743904218919645, 0.0074563166420956, 0.00749038153527655, 0.00754057919394819, 0.00756804101600213, 0.00757144822499264, 0.00763025394739082, 0.00776475619763782, 0.00783517390220751, 0.00778889407176047, 0.00790142463535092, 0.00821850297689967, 0.00816100380404649, 0.00821430376799025, 0.00881931979546487, 0.0080719670897191, 0.00964395037742746, 0.0105504733311313, 0.00827990480546859, 0.0067218238314559, 0.00869171409100577, 0.00951173020079188, 0.00858117778975567, 0.00912682465215338, 0.00920830264201108, 0.00879267068786573, 0.00924851281383896, 0.0093044729632427, 0.00902751576345496, 0.00912810393454485, 0.00936737191302697, 0.00932865766592919, 0.00918590060378055, 0.0092366138126417, 0.00939145812435416, 0.00941366779092592, 0.00931677357091523, 0.00928722318158032, 0.00937370585949806, 0.00944292973231315, 0.00940668204540841, 0.00933959278575164, 0.00934586978868322, 0.00940999870689989, 0.00943742067572101, 0.0093979414281175, 0.00935646520232875, 0.00937085517005071, 0.00941624120715733
flux1:, 0.65690960609439, 0.00746878886040442, 0.00744863108361884, 0.00747449863561732, 0.00750972513713116, 0.0075128690063369, 0.0074950227332407, 0.00749563860905609, 0.00752098364847213, 0.00754403345857957, 0.00755214143659861, 0.00756170551123761, 0.00758321295524181, 0.00760312207965463, 0.00762053357451647, 0.00765804597880736, 0.00771375709374179, 0.00774477208138318, 0.00774796693784823, 0.00780770009350256, 0.007949798232996, 0.00802999793764354, 0.0079863201584474, 0.00809962738427195, 0.00842955156653363, 0.00838247361009646, 0.00843953751215246, 0.00906911735440945, 0.00830553093238775, 0.0099342247929107, 0.0108719786626848, 0.00854138527556267, 0.00694086646472137, 0.0089751944948363, 0.0098224153980207, 0.00886647103327338, 0.00943624891138629, 0.00952337521232538, 0.0090924793295256, 0.00956297636539667, 0.00962232380648089, 0.00933677955168516, 0.00944049893408542, 0.00968719360435194, 0.00964535467922014, 0.00949528775727679, 0.00954732174098227, 0.00970907801271494, 0.00973203420422964, 0.009628454347238, 0.00959492302448154, 0.00968572521324183, 0.00976070742587589, 0.00972321066102717, 0.00964992624498542, 0.00965413460141803, 0.00972325724839721, 0.00975566624417251, 0.00971450388068403, 0.00966761098024228, 0.00968097112408119, 0.0097316075343633
flux1:, 0.657172054998143, 0.00761799881197426, 0.00759588436444501, 0.00761847072333348, 0.00765364781070146, 0.00766026084815761, 0.00764540552772178, 0.0076456850306074, 0.00766884770868212, 0.00769152033174392, 0.0077025909068341, 0.00771612326985612, 0.00773941348283755, 0.00775839260627827, 0.00777529454039497, 0.00781626343010454, 0.00787839171834789, 0.00791372921641076, 0.00791644900330396, 0.0079764645860032, 0.00812651994732672, 0.00821772989254121, 0.00817719325614832, 0.00829079429930574, 0.00863374947427016, 0.00859803043984884, 0.0086590943448214, 0.00931423691394433, 0.00853493563280266, 0.0102203121670323, 0.0111893245830638, 0.0088009495561802, 0.00715919900577875, 0.00925700601817264, 0.0101313960635706, 0.00915106052764551, 0.00974580909662805, 0.0098389816394498, 0.00939379349154907, 0.00987885013778092, 0.00994168900431049, 0.00964844789438491, 0.0097558284156555, 0.0100098588524599, 0.00996483352189341, 0.00980758945054649, 0.00986103440800645, 0.0100297467945154, 0.0100535233360177, 0.009943173235441, 0.00990537031964494, 0.0100003544247497, 0.0100813447805888, 0.0100428656757631, 0.0099631892454027, 0.00996487710327529, 0.0100389341421886, 0.0100767611802948, 0.0100341743670233, 0.00998148668660605, 0.00999325638507916, 0.0100491281573493
flux1:, 0.657434503901897, 0.00775652540561898, 0.0077328293621885, 0.0077517373933117, 0.00778622834291643, 0.00779632236741593, 0.00778516254678947, 0.00778562180433965, 0.0078062815241258, 0.00782789340338605, 0.00784189914333485, 0.00786018926405746, 0.00788591750630171, 0.00790369824889752, 0.00791938752099809, 0.00796385263420517, 0.00803335265440754, 0.0080737570839139, 0.00807569233506813, 0.008135357787488, 0.00829373039085063, 0.00839708348353891, 0.00836017950515082, 0.00847365073063425, 0.0088297057982663, 0.00880608502690909, 0.00887138835459923, 0.00955284276750927, 0.00875852565574552, 0.0104999502637137, 0.0114996740607888, 0.00905614996047778, 0.007374638025416, 0.00953441163693824, 0.0104364246600325, 0.00943257774959913, 0.0100536098478427, 0.0101530631370011, 0.00969493978202511, 0.0101949587729148, 0.0102613878597588, 0.00996149715860136, 0.0100735902359598, 0.0103352357109384, 0.0102870876255381, 0.0101230361016615, 0.0101783787941477, 0.0103543755672476, 0.0103791664379007, 0.010262125369868, 0.0102200241510666, 0.010319235308947, 0.0104065055887259, 0.0103673294984008, 0.0102811948534532, 0.0102800321391454, 0.0103589223019536, 0.0104024606626075, 0.0103586555075691, 0.0102998330870633, 0.0103094038033124, 0.010370278636919
flux1:, 0.65769695280565, 0.00788313470391219, 0.00785829404156699, 0.00787309983060349, 0.00790619811883217, 0.00791978039199854, 0.0079130914299781, 0.00791429086597221, 0.00793208645902293, 0.00795189937776382, 0.00796883089467668, 0.00799272884383258, 0.00802156010503759, 0.00803783219223825, 0.00805159515708466, 0.00809963492141023, 0.00817747304157339, 0.0082236518398206, 0.00822449553278969, 0.0082832266454805, 0.0084502474919497, 0.00856677107928017, 0.00853400502557742, 0.00864701307125376, 0.00901610706816024, 0.00900520741916815, 0.00907503358136485, 0.00978334215531108, 0.00897494997101015, 0.0107713699658253, 0.0118007782747029, 0.00930499146837255, 0.00758540278566288, 0.00980542460580723, 0.0107359480624334, 0.00970922475715608, 0.0103582040723953, 0.0104640562555234, 0.00999443066307237, 0.0105102692618593, 0.0105803766734802, 0.0102748052633997, 0.0103929978489196, 0.0106628919424186, 0.0106117596739606, 0.0104413510681016, 0.0104993578719723, 0.0106832348618992, 0.0107093363683761, 0.0105857709876222, 0.0105395427331409, 0.0106432059516147, 0.0107370600805364, 0.0106974612791207, 0.0106048981755768, 0.0106006911991639, 0.0106843147284205, 0.0107337355856106, 0.0106888582284459, 0.0106236264149135, 0.010630417148351, 0.0106959155291414
flux1:, 0.657959401709403, 0.0079965353766421, 0.00797102525376736, 0.0079812779930465, 0.00801223650857906, 0.00802932825025011, 0.00802793656447706, 0.00803045276289239, 0.00804499313644365, 0.00806225422018504, 0.00808213244666956, 0.00811251605930142, 0.00814510109149758, 0.0081595421192192, 0.0081706984935765, 0.00822242320999085, 0.00830953881301715, 0.0083621683118376, 0.00836167060892017, 0.00841895394924409, 0.00859490048659073, 0.00872553360310418, 0.00869749072807594, 0.00880980912831789, 0.00919177045426768, 0.00919421038340034, 0.00926891109061369, 0.0100045065330043, 0.00918326187907406, 0.0110334743316827, 0.0120912488736381, 0.00954620492856057, 0.00779038285113807, 0.0100690897213734, 0.0110292985734233, 0.00998004161921969, 0.0106587644547029, 0.0107710894025927, 0.0102911702759847, 0.0108240016784907, 0.0108978597223304, 0.0105872786406414, 0.0107130301310419, 0.0109920708946763, 0.0109381122640737, 0.0107617066263601, 0.0108232335140125, 0.0110157683487711, 0.0110435443121543, 0.0109136252053623, 0.0108635291703944, 0.0109719919222536, 0.0110727584947726, 0.0110329794332235, 0.0109340702711269, 0.010926745962363, 0.0110150341620214, 0.0110704210084769, 0.0110245724219663, 0.0109527493805401, 0.0109562780218474, 0.0110259645953785
flux1:, 0.658221850613157, 0.00809537183279132, 0.00806968114050422, 0.0080749136526608, 0.00810297848763472, 0.00812362324126485, 0.0081283759456955, 0.00813277840507643, 0.00814366580126643, 0.00815764735000428, 0.00818052232723535, 0.00821825885631237, 0.00825522182452011, 0.00826753639808278, 0.00827547362868729, 0.00833100579487866, 0.00842827896660478, 0.00848802474709989, 0.008486042453123, 0.00854144237536977, 0.00872652217318415, 0.00887215223378704, 0.00884955216427724, 0.00896106247486878, 0.00935565743774367, 0.00937216575004818, 0.00945216155927829, 0.0102154921162723, 0.00938291210126277, 0.0112858475348395, 0.0123706133054134, 0.00977933443002251, 0.00798923378907221, 0.0103255059148282, 0.0113166665639355, 0.0102449654424645, 0.0109550987349929, 0.0110740035066339, 0.0105845561719701, 0.0111356738354892, 0.0112133361198394, 0.0108979645663147, 0.0110325289957511, 0.0113217388849532, 0.0112650852805437, 0.0110828084585373, 0.0111485837571193, 0.0113506013322609, 0.0113804396263173, 0.0112442722776566, 0.0111905302622241, 0.0113041649032942, 0.0114121720632308, 0.0113724149162304, 0.0112672542912442, 0.0112568202221642, 0.0113497440208221, 0.0114111346618223, 0.0113644018575594, 0.0112859211821315, 0.0112858575283851, 0.0113593320195775
flux1:, 0.65848429951691, 0.00817822297958248, 0.00815283408663415, 0.00815258309115949, 0.00817702592518229, 0.0082012855016043, 0.00821301427514733, 0.00821985119174393, 0.00822671316267603, 0.00823674553388404, 0.00826268215919358, 0.00830859088185617, 0.00835052976709746, 0.00836049062998803, 0.00836468393342189, 0.00842413056376969, 0.00853236062158153, 0.00859990551777075, 0.00859643709434509, 0.00864958917144489, 0.00884393475560639, 0.0090054412914596, 0.00898916698727839, 0.00909984689869209, 0.00950684731095612, 0.00953835333463157, 0.00962410873979514, 0.0104157589101164, 0.00957364057162594, 0.0115285970942046, 0.0126391470707654, 0.0100046238808912, 0.00818228328348043, 0.0105755918176523, 0.0115988668289997, 0.0105046723607351, 0.0112475095005614, 0.0113731967034559, 0.010874455446498, 0.0114450708682627, 0.0115265732329972, 0.0112061230081845, 0.0113503209290699, 0.0116506914273466, 0.0115914244574915, 0.0114030857408508, 0.0114735171227196, 0.011685737995729, 0.0117180084881806, 0.0115755957707441, 0.0115182827235494, 0.0116373726428132, 0.0117529098031305, 0.0117133404414241, 0.0116020075762739, 0.0115884993634046, 0.0116860552876098, 0.0117534788719668, 0.0117059724706166, 0.0116208960825984, 0.011617086569485, 0.0116940533594467
flux1:, 0.658746748420663, 0.00824360848377626, 0.00821898485757205, 0.00821281792342903, 0.00823296169269404, 0.00826090040980237, 0.0082803854596504, 0.00829018029263553, 0.00829270464330391, 0.00829819740459974, 0.0083272516357542, 0.0083820732771565, 0.00842957101936252, 0.00843705461303708, 0.00843707152663306, 0.00850049504694027, 0.00862039148079716, 0.0086964627552426, 0.00869166338301094, 0.00874225923240305, 0.008945934340435, 0.00912422610974835, 0.00911532005446902, 0.00922522374849991, 0.00964447913439037, 0.00969215767997217, 0.00978413506388385, 0.010604911186991, 0.00975529583637066, 0.0117620717231704, 0.0128975293139913, 0.0102227355613184, 0.00837027522704822, 0.0108206567016706, 0.011876959191717, 0.0107602453838312, 0.0115365360309269, 0.0116693347021491, 0.0111610639991328, 0.011752148568864, 0.0118375147820325, 0.0115112422095721, 0.0116653333614816, 0.0119776918880346, 0.0119158489714529, 0.0117209393011853, 0.0117959898218001, 0.0120188968726, 0.0120539202172011, 0.0119051653191293, 0.0118441428932616, 0.0119687800802915, 0.0120920544854781, 0.0120528159638529, 0.0119353662289096, 0.0119187964640593, 0.0120209742749736, 0.0120944727110561, 0.0120463591968137, 0.0119548772638318, 0.0119473379625751, 0.0120276392494624
flux1:, 0.659009197324416, 0.00829000277971623, 0.00826658611906862, 0.00825413084729517, 0.00826936526811849, 0.00830102594656222, 0.00832896559148007, 0.00834222345917658, 0.00834018991105876, 0.00834063946523717, 0.00837283060027157, 0.00843720753212443, 0.00849084932763636, 0.00849585972502645, 0.00849135167797961, 0.00855874608619941, 0.00869093048355475, 0.00877631807988974, 0.00877049395889996, 0.00881826420003257, 0.00903127907997579, 0.00922731292064297, 0.00922694092708553, 0.00933617831042545, 0.00976767757523472, 0.00983293927575364, 0.00993154095755854, 0.010782499953651, 0.00992762690720012, 0.0119865249918503, 0.0131464083801984, 0.0104343722164928, 0.00855401700049928, 0.0110618837920553, 0.0121518169444779, 0.0110127512856963, 0.0118226429025901, 0.0119629995775757, 0.0114446852509445, 0.0120568947377692, 0.0121461470018378, 0.0118129959192935, 0.0119766786397345, 0.012301608984368, 0.012237217266073, 0.0120349874636487, 0.0121141483635311, 0.0123479023326772, 0.0123859363028875, 0.0122306848557503, 0.0121655939217919, 0.0122956128299776, 0.0124267106589432, 0.0123879411477018, 0.0122644177041231, 0.0122447396930479, 0.0123514807340871, 0.0124311083862263, 0.0123826267021412, 0.0122850436436624, 0.0122739252111192, 0.0123575319873345
flux1:, 0.65927164622817, 0.00831585538292879, 0.00829407154609778, 0.008275042182637, 0.00828482828707635, 0.00832020532471353, 0.0083571951548362, 0.00837441572879299, 0.00836771897097045, 0.00836270408946317, 0.00839798947896966, 0.00847245793315582, 0.00853284868188916, 0.00853552659619021, 0.0085262128624826, 0.00859749039271435, 0.00874250541694312, 0.0088380654379702, 0.00883165112355779, 0.00887635324369184, 0.00909868464584759, 0.00931345917650889, 0.00932284956577555, 0.00943157073999915, 0.00987548095666489, 0.00995991165719594, 0.0100654219856199, 0.0109478354503139, 0.0100900973431084, 0.0122018055689106, 0.0133859826961576, 0.0106398951815461, 0.00873401647260131, 0.0112998511778589, 0.012423746873553, 0.0112628294160952, 0.0121059313333904, 0.0122543629603875, 0.0117254831502634, 0.0123591822958464, 0.0124523557343181, 0.0121111541866422, 0.0122836867385896, 0.0126215205727006, 0.0125546515892355, 0.0123442509924281, 0.0124266156467391, 0.0126710382830878, 0.0127122840877744, 0.0125503946295242, 0.0124807082404508, 0.0126156721660671, 0.0127545333163195, 0.0127163826099884, 0.0125868439426248, 0.0125639395005451, 0.012675097369587, 0.0127608989831221, 0.0127123550949231, 0.0126090633578875, 0.012594597735091, 0.0126815633184743
flux1:, 0.659534095131923, 0.00831961479517055, 0.0082998857058517, 0.00827410312817152, 0.00827796862816264, 0.00831698405304221, 0.00836350723852227, 0.00838519928617518, 0.00837386013646417, 0.00836302955433559, 0.00840128734549828, 0.00848628003373987, 0.00855405595609961, 0.00855467285167348, 0.00854032365357975, 0.0086153145704647, 0.00877363462882484, 0.00888027569725922, 0.00887380171636594, 0.00891521799899873, 0.0091468286375943, 0.00938135214310839, 0.00940172337225758, 0.00951011290504972, 0.00996678840147432, 0.0100720530523001, 0.0101845924546707, 0.0110998537570727, 0.0102417644638333, 0.0124071460921317, 0.0136156957116715, 0.010839029564769, 0.00891019557326065, 0.0115342036496085, 0.0126922499347616, 0.011510390168489, 0.0123859422490267, 0.01254296212921, 0.0120032694450161, 0.0126586492562733, 0.012755808892389, 0.0124054706234734, 0.0125858806491602, 0.0129367600173173, 0.0128675924609147, 0.0126482343118787, 0.0127326537792942, 0.0129872812063319, 0.0130319074856689, 0.0128633325356678, 0.012788456212856, 0.0129277000036551, 0.013074112993824, 0.0130367524489753, 0.0129013074689815, 0.0128750018334752, 0.0129903167011917, 0.0130822895451609, 0.013034028222161, 0.0129254738199302, 0.0129079161208845, 0.0129983061271627
flux1:, 0.659796544035676, 0.00829975280216732, 0.00828251014358934, 0.00824991276831529, 0.00824744215819134, 0.00828992976214511, 0.00834635747504981, 0.00837304987222842, 0.00835721393954385, 0.00834027175167123, 0.00838129525496324, 0.0084771504858052, 0.00855298034242912, 0.00855192077370701, 0.00853234600725112, 0.00861081105959734, 0.00878284922734556, 0.00890150328912311, 0.00889556281869287, 0.00893351065959802, 0.00917436330741815, 0.00942960133614426, 0.00946209324055343, 0.00957037596940608, 0.0100403377443771, 0.0101680720128958, 0.0102875722055665, 0.0112370674846951, 0.0103812499433387, 0.0126010973214056, 0.0138341139071572, 0.0110307245514121, 0.00908174701079212, 0.0117635502635244, 0.0129559761392887, 0.0117544925459225, 0.0126615967871317, 0.0128276314967088, 0.0122773759939526, 0.012954633697683, 0.0130558921303172, 0.0126955744015692, 0.0128829024471699, 0.0132468958409556, 0.0131757717552055, 0.0129468859106598, 0.0130321676883314, 0.0132963601118514, 0.0133445381866164, 0.0131693957089796, 0.0130887906437233, 0.0132315103606586, 0.0133851295563956, 0.0133487523179649, 0.0132075927660224, 0.013177692836686, 0.0132967876419713, 0.0133948383886449, 0.0133471973422427, 0.0132338426316535, 0.0132134220214708, 0.0133072402558265
flux1:, 0.660058992939429, 0.00825478644688861, 0.00824048259874371, 0.00820112780139937, 0.00819195215885944, 0.00823765288032752, 0.00830425158443231, 0.00833649650517188, 0.00831642237510095, 0.00829311710606985, 0.00833662164534771, 0.00844359380354547, 0.00852816757034016, 0.0085259050418036, 0.00850095324729477, 0.00858260547792664, 0.00876871249965772, 0.00890029499746001, 0.00889551774178221, 0.00892987136232508, 0.00917993423693312, 0.00945674712251498, 0.00950236943298683, 0.00961082636445449, 0.0100947183466979, 0.0102464331876579, 0.0103726380884307, 0.0113576099809227, 0.0105068058511529, 0.0127816186398214, 0.014039011689185, 0.0112131984033013, 0.00924716511546528, 0.0119856070243393, 0.0132128797596281, 0.0119934260377788, 0.0129312862593442, 0.0131066039484582, 0.0125466417606455, 0.0132461783785824, 0.0133517124539112, 0.0129808937790627, 0.013174409960226, 0.0135516517583559, 0.013479112965274, 0.0132404502039887, 0.0133255524211292, 0.01359863336794, 0.0136505747657319, 0.0134691921619248, 0.0133824916129942, 0.013527860909315, 0.0136882435027087, 0.0136530546494724, 0.0135064751473241, 0.0134728213778621, 0.0135952229760688, 0.0136991317421673, 0.0136523879895982, 0.013534677480959, 0.0135115678742961, 0.0136086983301563
flux1:, 0.660321441843183, 0.00818329633250304, 0.00817240870590785, 0.00812646632323216, 0.00811025756607585, 0.00815882672075776, 0.00823576777491502, 0.00827413360840614, 0.00825017455181082, 0.00822029648460438, 0.0082659368144585, 0.008384203159264, 0.00847820882913066, 0.00847528124693253, 0.0084448505601257, 0.00852938125963322, 0.00872983467062186, 0.00887520107947691, 0.00887223991036322, 0.00890295948082496, 0.00916220177775617, 0.00946128441549708, 0.00952089159072029, 0.00962988170883565, 0.0101284149713195, 0.010305435374543, 0.010437926763456, 0.0114593605594016, 0.0106164579241956, 0.0129462989080394, 0.0142276374919971, 0.0113841532478017, 0.00940443971821025, 0.0121975453741878, 0.0134605331416436, 0.0122249727282956, 0.0131930876971875, 0.0133777557275326, 0.0128095163198591, 0.0135321028900944, 0.0136421681098955, 0.0132606300617389, 0.0134599708582353, 0.0138507885900294, 0.0137775846982501, 0.0135292490235031, 0.0136134244596157, 0.0138948163793515, 0.0139508032702726, 0.0137637226221172, 0.0136708135895991, 0.0138181005681364, 0.0139847565407818, 0.0139509556210668, 0.0137993547064468, 0.0137618734374422, 0.0138870557878233, 0.013996458580991, 0.0139507793200326, 0.0138291134122161, 0.0138034292903983, 0.0139036101464952
flux1:, 0.660583890746936, 0.00808394184786906, 0.00807696831922323, 0.00802470925521106, 0.00800118225583627, 0.00805220663849518, 0.00813957351821878, 0.00818462738514393, 0.0081572114806186, 0.00812060048941923, 0.00816799469369205, 0.00829765475612502, 0.00840174647566883, 0.00839873653600872, 0.00836279615998966, 0.00844989916848601, 0.00866488319027696, 0.00882478923522144, 0.00882432135276749, 0.00885148355239967, 0.00911986231771501, 0.00944169765875285, 0.00951599253579156, 0.00962597462579602, 0.0101398723501424, 0.0103433225481882, 0.0104815644832051, 0.01154012016752, 0.0107081907229003, 0.0130926519675486, 0.0143970934531605, 0.0115411050043104, 0.00955136359136723, 0.0123964592569972, 0.0136965206377569, 0.0124467830866358, 0.013445051623032, 0.0136389348427027, 0.013064253956988, 0.013811125284725, 0.0139260673497879, 0.0135337885648965, 0.0137389812745438, 0.0141439784896966, 0.0140710443429761, 0.0138134471664045, 0.0138963044368278, 0.0141856291319467, 0.0142460301475367, 0.0140539725897215, 0.0139550232036592, 0.0141036817098264, 0.0142761273663616, 0.0142438880109361, 0.0140877480898402, 0.0140464907253611, 0.0141739318107689, 0.0142883286509476, 0.0142437384613014, 0.0141184580946243, 0.0140902740138128, 0.0141931113046304
flux1:, 0.660846339650689, 0.00795547592198055, 0.0079529210568594, 0.00789470462228407, 0.0078636284496798, 0.00791664935727908, 0.0080144388020808, 0.00806672077384156, 0.00803633398271042, 0.00799289732494267, 0.0080416520236912, 0.00818271805612764, 0.00829748046859545, 0.00829500434318753, 0.00825362234523669, 0.00834301171209245, 0.00857259092524497, 0.00874766238555963, 0.00875040267149846, 0.00877422615709492, 0.0090516675958448, 0.00939650177713798, 0.00948606368525012, 0.00959761196640792, 0.0101275664303043, 0.0103584022521809, 0.0105017947933561, 0.0115977967626623, 0.0107801312090713, 0.0132184155525531, 0.0145447363998735, 0.0116817481318242, 0.00968587835422488, 0.0125798376003034, 0.0139188170142422, 0.0126567732650806, 0.0136854925375444, 0.013888294245161, 0.0133091513858124, 0.0140820037251378, 0.014202267305845, 0.013799259360119, 0.014010629743014, 0.0144307033148489, 0.014359110642597, 0.0140928593159248, 0.0141743290371991, 0.0144714504988482, 0.0145367180301708, 0.0143405146492183, 0.0142359405273008, 0.0143856560906332, 0.0145634612725103, 0.0145329136353663, 0.0143727628656424, 0.0143279211152152, 0.0144571617744893, 0.0145759519634437, 0.0145323249124542, 0.0144037076951219, 0.0143730937861399, 0.0144781123159895
flux1:, 0.661108788554442, 0.0077967634646809, 0.00779911717028108, 0.0077353804586064, 0.00769659765813906, 0.00775113495136529, 0.00785925019357121, 0.00791924293223578, 0.00788641821743175, 0.00783615518221997, 0.00788588706363214, 0.00803826644230519, 0.00816418053335495, 0.00816288549655386, 0.008116257077335, 0.00820767500775141, 0.0084517663226537, 0.00864248157093611, 0.00864920241640802, 0.0086700626071762, 0.00895644194885387, 0.00932428368307958, 0.0094296110999392, 0.0095434195558718, 0.0100900681816386, 0.0103491457980858, 0.0104970774506503, 0.0116305595381968, 0.0108306897602411, 0.013321784259573, 0.0146685059453105, 0.0118042690524736, 0.00980637669078096, 0.0127459308157263, 0.0141260608188982, 0.012853448753333, 0.0139132134077493, 0.0141245514737186, 0.0135427726661939, 0.0143436645086449, 0.0144697998855132, 0.0140559286953598, 0.0142739159285629, 0.014710202604523, 0.0146410963002584, 0.0143668446774626, 0.0144470613799947, 0.0147520629074055, 0.0148227125134541, 0.0146232167886795, 0.0145135937709057, 0.0146642751476293, 0.014847096016708, 0.0148183174657631, 0.0146546809237428, 0.0146065726491503, 0.0147372647018995, 0.0148598044968297, 0.0148168845025379, 0.0146851504742012, 0.014652211943531, 0.014758931492204
flux1:, 0.661371237458196, 0.0076068083005428, 0.00761451999540331, 0.00754577147477124, 0.0074992222926621, 0.00755479488844176, 0.00767303132203985, 0.00774112950087528, 0.00770644294326016, 0.00764947152452766, 0.00769982155869116, 0.00786329414045229, 0.0080007090158928, 0.00800127788809696, 0.00794974802380403, 0.00804296253924734, 0.00830131032474973, 0.0085079953537952, 0.00851954531389826, 0.00853797502964768, 0.00883309899916885, 0.0092237401141449, 0.00934529490920556, 0.00946216739000584, 0.0100260890739323, 0.0103142507821191, 0.010466140394872, 0.0116369306518628, 0.0108586297152703, 0.0134015255434819, 0.0147671060665915, 0.0119075369852377, 0.00991189147374093, 0.012893928299298, 0.0143176606485562, 0.0130360791527409, 0.0141276126571202, 0.0143471156427473, 0.0137641091262644, 0.0145952867229424, 0.0147279552139585, 0.0143027948040815, 0.0145277201482835, 0.014981484167743, 0.0149160167392685, 0.0146343137388576, 0.0147134442001963, 0.0150265476659843, 0.0151031245943385, 0.0149011253541939, 0.0147870681386941, 0.0149387880191034, 0.015126380887558, 0.0150993987427123, 0.0149327487987899, 0.0148817755426517, 0.0150137086776639, 0.0151393814730822, 0.0150968283121443, 0.0149621517248293, 0.0149270590941434, 0.0150350773326135
flux1:, 0.661633686361949, 0.00738479293556546, 0.00739824496487872, 0.00732506287281254, 0.00727081015681991, 0.00732694969693442, 0.00745497534635121, 0.00753145877522756, 0.00749553136661573, 0.00743211160033088, 0.00748275038634237, 0.00765694506435541, 0.00780605818583263, 0.00780921630332146, 0.007753291803874, 0.00784808597202715, 0.00812024430950597, 0.00834307678810458, 0.00836039033070413, 0.00837706557664811, 0.00868066040534263, 0.00909370960654412, 0.00923195000530125, 0.0093527758990299, 0.00993450290994274, 0.0102526567730135, 0.010407979001635, 0.0116157996127472, 0.0108630549941478, 0.0134569575787571, 0.0148400040608961, 0.0119911324077804, 0.010002131397994, 0.0130239114825722, 0.014493713977118, 0.0132046863890885, 0.0143286513532322, 0.0145560555876377, 0.0139726387255163, 0.014836324715333, 0.0149763037468342, 0.0145390610397423, 0.0147709073333704, 0.0152433948516167, 0.0151826724791785, 0.0148938441389264, 0.0149719049620656, 0.0152933538969305, 0.015376394892342, 0.015172548203703, 0.0150545816664714, 0.0152074815800489, 0.0153996977764034, 0.0153745053734068, 0.015205221435365, 0.0151518049229508, 0.0152849062959532, 0.0154131925409279, 0.015370645585877, 0.0152331683183927, 0.0151961671903213, 0.0153052285790613
flux1:, 0.661896135265702, 0.00713013398915916, 0.00714961774010585, 0.00707265222936055, 0.00701090263789393, 0.00706715911924444, 0.0072044935846378, 0.0072895066124636, 0.00725300855706513, 0.00718355789941875, 0.00723418288624659, 0.00741855769635678, 0.00757940366025966, 0.0075859230104077, 0.00752627121864887, 0.00762242756844591, 0.00790775172372142, 0.00814676833742532, 0.00817086064344876, 0.00818657353338131, 0.00849827959324232, 0.00893319870737324, 0.0090885911507365, 0.00921430903361815, 0.0098143451701912, 0.0101635169828347, 0.010321809964758, 0.0115663647844819, 0.0108433255293407, 0.0134878017638683, 0.0148872558014871, 0.012055213479248, 0.0100773606452483, 0.0131366018730969, 0.014654763863599, 0.0133598544844975, 0.0145166922213155, 0.0147519215190087, 0.0141682741213685, 0.0150664647880637, 0.0152146531013792, 0.0147641849968501, 0.015002440857103, 0.0154947344460401, 0.0154397848515945, 0.0151438764298516, 0.0152205853257102, 0.0155505218499107, 0.0156405216590048, 0.0154353152387432, 0.0153137660197135, 0.015467948108324, 0.0156647142116676, 0.0156412987597103, 0.0154696444299914, 0.01541415379287, 0.0155484600661426, 0.0156789941842252, 0.0156361425339224, 0.0154959851682049, 0.015457379179897, 0.0155674119532565
flux1:, 0.662158584169456, 0.00684255393756714, 0.00686825104556427, 0.00678822775923383, 0.00671934585840619, 0.00677528619729165, 0.00692128209058402, 0.00701481996677116, 0.00697847333769622, 0.00690357122165667, 0.00695389844796339, 0.00714772756255889, 0.00732017314102179, 0.00733086853231365, 0.00726830253333462, 0.0073655869574342, 0.00766323378242004, 0.00791833424860702, 0.00795027800107429, 0.00796590081925722, 0.00828527284450736, 0.00874140454326498, 0.00891440974561021, 0.00904596333350317, 0.00966479683131246, 0.0100461394165108, 0.0102069978827513, 0.0114880238849361, 0.0107989273351547, 0.0134939524437256, 0.0149092077671762, 0.0121002596716185, 0.010138157617849, 0.0132329723717544, 0.014801457401651, 0.0135024118721031, 0.0146922525479749, 0.014935467305192, 0.0143512156133988, 0.0152855283580516, 0.0154429512801909, 0.0149778730515432, 0.0152214794974901, 0.0157343854295165, 0.0156861522417694, 0.0153829418505901, 0.0154576380148551, 0.0157960046124204, 0.0158933956015219, 0.0156871514946991, 0.0155620817508699, 0.0157175121583233, 0.0159188030559384, 0.015897181310085, 0.0157233031036172, 0.0156659862862028, 0.0158015935726008, 0.0159341980390613, 0.0158908449139504, 0.0157481129581949, 0.0157082201063908, 0.0158193305423677
flux1:, 0.662421033073209, 0.00652216750444842, 0.00655413699903491, 0.00647185914993327, 0.00639637268180249, 0.00645157496229567, 0.00660540516679872, 0.0067073061113269, 0.00667188179367219, 0.00659226280630363, 0.00664201687050152, 0.00684438597339436, 0.00702812741875525, 0.00704384097981731, 0.00697929364252888, 0.00707744258435527, 0.00738637725837349, 0.00765731909104585, 0.00769820369841498, 0.00771464898998538, 0.00804115897658386, 0.00851773719736293, 0.00870877160735235, 0.00884706315627201, 0.00948516348301235, 0.00989991798636094, 0.0100629785665354, 0.0113802468842073, 0.0107293341144806, 0.0134752251299305, 0.014906154579221, 0.01212676029277, 0.0101851159116701, 0.0133138213758506, 0.0149341920987162, 0.0136330669148675, 0.0148557327475527, 0.0151073432224819, 0.0145217476362309, 0.015493346450604, 0.0156611605439886, 0.0151800229167142, 0.0154274351579067, 0.0159614277883448, 0.015920789650177, 0.0156098674639344, 0.0156815190532931, 0.0160280096408892, 0.016133159971406, 0.0159260723262755, 0.0157972669192249, 0.0159537116965382, 0.0161595250799333, 0.0161397813169336, 0.0159637283739142, 0.0159046598370683, 0.0160416613500848, 0.0161763530628548, 0.0161324642736283, 0.0159872491285886, 0.0159463382572882, 0.0160587610627093
flux1:, 0.662683481976962, 0.00616957919683137, 0.00620774982994983, 0.00612409603992486, 0.00604269263634006, 0.00609673972979446, 0.00625739233122748, 0.00636733257599215, 0.00633363852101009, 0.00625017590413671, 0.00629908187831521, 0.00650889123289956, 0.00670344917842666, 0.00672502171653144, 0.00665951258307924, 0.00675822579087075, 0.00707723063352321, 0.00736361073506625, 0.00741448762834506, 0.00743266884523228, 0.00776570752347857, 0.00826184582943078, 0.0084712249318536, 0.00861707086096373, 0.0092748617692833, 0.00972427597511612, 0.00988920313079033, 0.0112424678864308, 0.0106338982863034, 0.0134311480482313, 0.0148780394118741, 0.0121349270313266, 0.0102185629468305, 0.0133794157049035, 0.0150528374944906, 0.0137520869288781, 0.0150071868416826, 0.0152678344655016, 0.0146800302352112, 0.0156896368732657, 0.0158691327715346, 0.0153706291598237, 0.0156199786865062, 0.0161752121811805, 0.0161430190422291, 0.0158239105639716, 0.0158912059181, 0.0162452782830857, 0.0163585098399997, 0.016150706783603, 0.016017712266142, 0.0161747179747127, 0.0163850578244555, 0.0163673783097402, 0.0161891381582575, 0.0161281910061413, 0.0162666141876589, 0.0164035841065073, 0.0163593145152609, 0.0162116909970089, 0.0161699103594724, 0.0162839238494852
flux1:, 0.662945930880715, 0.00578598758134873, 0.00583015332418688, 0.00574606935691697, 0.00565958672810952, 0.0057120628618375, 0.00587834371842579, 0.00599583210240465, 0.00596469171383279, 0.00587837455562232, 0.00592615454499288, 0.00614212710725623, 0.00634683491278066, 0.0063750651561262, 0.00630966477793564, 0.00640860380873167, 0.00673628421885499, 0.00703750616045392, 0.00709932596605804, 0.00712012175925857, 0.00745899426801989, 0.00797365215836708, 0.00820152541654247, 0.00835561752983458, 0.00903342367433864, 0.00951864092361399, 0.00968512143047342, 0.0110740270835302, 0.010511801395061, 0.0133608499384869, 0.0148242722096173, 0.012124501863031, 0.0102383655298412, 0.0134292892776519, 0.0151565994778566, 0.0138590987369663, 0.0151461896085021, 0.015416707941002, 0.0148259371121635, 0.0158739143030896, 0.0160665162573439, 0.015549675214031, 0.0157989937769031, 0.0163753751644445, 0.0163524903976337, 0.0160247922960074, 0.0160862914367797, 0.016447237965077, 0.016568860705602, 0.0163604744270723, 0.0162226761869283, 0.0163795960040021, 0.0165944696091963, 0.0165791686901308, 0.0163987111009149, 0.0163355561625241, 0.0164753102706491, 0.0166148825823875, 0.0165705796954166, 0.0164206036737768, 0.0163779159109604, 0.0164937383950112
flux1:, 0.663208379784469, 0.00537329209680227, 0.00542310819482934, 0.00533959203344253, 0.0052490047345645, 0.00529949749771705, 0.00547003863624802, 0.00559440761520896, 0.00556662912746275, 0.00547853730387179, 0.00552491262612833, 0.00574560330007269, 0.00595958623966164, 0.00599518115548473, 0.00593097688734049, 0.00602976740995175, 0.0063645504337101, 0.00667977916899133, 0.0067533272656106, 0.00677755043568875, 0.00712146250860259, 0.00765339402057606, 0.00789968205261067, 0.00806255572150021, 0.00876052553815239, 0.00928246262381877, 0.00945021399736676, 0.0108741814190577, 0.010362079325991, 0.0132630730793166, 0.0147437108013837, 0.0120947070655525, 0.0102438690609277, 0.0134622449831341, 0.0152440592202646, 0.0139530580414665, 0.0152718308125828, 0.0155532023356256, 0.0149589795861778, 0.0160454552279647, 0.0162527158877751, 0.0157170382142178, 0.0159644913832796, 0.016561794393361, 0.0165491304234647, 0.0162126253600685, 0.016266934247372, 0.0166339936106747, 0.0167643492416669, 0.0165555775122448, 0.0164122931930959, 0.0165683480919211, 0.0167877769646838, 0.0167753118404205, 0.0165926318437333, 0.01652676042611, 0.0166676023006843, 0.0168101828616403, 0.0167663717202866, 0.0166140822440781, 0.0165702193103177, 0.0166879069291095
flux1:, 0.663470828688222, 0.00493419929676655, 0.00498917647274605, 0.00490725759735625, 0.0048136636158506, 0.00486177213004586, 0.00503504292861071, 0.00516543401058507, 0.00514177350217304, 0.00505305402520214, 0.00509775200612395, 0.00532155388850685, 0.00554369876873046, 0.00558721951994119, 0.005525285254729, 0.00562351956745395, 0.00596364202949988, 0.0062917501068114, 0.00637758627910058, 0.00640595623855974, 0.0067539886416242, 0.0073016804801798, 0.00756602325142133, 0.00773803181503783, 0.00845604390778754, 0.00901527640045088, 0.00918407076623785, 0.0106421864757796, 0.0101837203477333, 0.0131363106602784, 0.014634810454136, 0.0120443490888341, 0.0102339839984555, 0.0134765573617746, 0.0153133763467171, 0.0140323935312316, 0.0153828358784804, 0.015676161100239, 0.0150783343711448, 0.0162033263321888, 0.0164269155532211, 0.0158724294226408, 0.0161165063207184, 0.0167344961529148, 0.0167330333345604, 0.0163877563176968, 0.0164336816185157, 0.0168061641500461, 0.0169456699081886, 0.0167368154953305, 0.0165873802406918, 0.0167417364519939, 0.0169657771786231, 0.0169567507804456, 0.0167719031383749, 0.0167026655313417, 0.0168441863929994, 0.0169902111442506, 0.0169475682964791, 0.016792998216872, 0.01674744595425, 0.0168668113305013
flux1:, 0.663733277591975, 0.00447232683809792, 0.00453182216626206, 0.00445253702171016, 0.00435714663054494, 0.00440249465373283, 0.00457681240619671, 0.00471215575513255, 0.00469327756308142, 0.004605124656877, 0.00464788731885199, 0.0048730315757893, 0.00510194868601362, 0.0051537571137754, 0.0050951274185401, 0.00519236285486097, 0.0055358480379668, 0.00587535866076095, 0.00597376459083465, 0.00600688050765075, 0.00635795128731483, 0.00691955860443759, 0.00720127960367321, 0.00738257255997368, 0.00812013551914537, 0.00871680457492141, 0.00888650515895126, 0.0103774362564339, 0.00997581796352494, 0.0129790391920731, 0.0144959079151994, 0.0119720513164261, 0.0102073977901154, 0.0134703258061543, 0.0153626072517717, 0.0140952898359716, 0.0154777822442221, 0.0157842735184075, 0.0151829677719344, 0.0163464698003269, 0.0165881567285552, 0.0160153840345484, 0.0162550015538657, 0.0168935387421579, 0.016904321694101, 0.0165505631584814, 0.0165872108483771, 0.0169646070283824, 0.0171137902857603, 0.0169052711400453, 0.0167490937686065, 0.0169009342111013, 0.0171297019109024, 0.0171248555864997, 0.0169379760421074, 0.0168646254626128, 0.0170062563925794, 0.0171561487313, 0.0171154744344279, 0.0169586720504995, 0.0169106881983248, 0.017031254007993
flux1:, 0.663995726495728, 0.00399230446535628, 0.00405550886747923, 0.00397987511549071, 0.00388400294482518, 0.00392625403124234, 0.00409979107024656, 0.00423878091677927, 0.00422521946294916, 0.0041388588095498, 0.004179449697593, 0.00440399734899621, 0.00463797856168683, 0.00469818838530392, 0.00464383553256576, 0.00473958473614118, 0.00508420878969412, 0.00543324114137528, 0.00554417692923022, 0.00558248792114328, 0.00593530382155073, 0.00650859061960162, 0.00680667723346579, 0.00699717891393789, 0.00775333480430421, 0.00838708196848405, 0.00855768562741872, 0.0100796356022132, 0.00973774953586311, 0.0127899962915793, 0.0143255759435542, 0.0118765611537206, 0.0101628613293737, 0.0134418934650898, 0.0153900635410256, 0.0141400412741776, 0.0155553586484145, 0.0158763637134161, 0.0152718259040964, 0.016473825778486, 0.0167354539974671, 0.0161453020236007, 0.0163798032636, 0.0170389004852076, 0.0170630118265958, 0.016701258636124, 0.0167280540589774, 0.0171100995501817, 0.0172696159620611, 0.0170619469973081, 0.0168985248902144, 0.0170470943617624, 0.0172807798536775, 0.0172809791455824, 0.0170922917735669, 0.0170140237785726, 0.017155053280326, 0.0173091955589916, 0.0172713922240494, 0.0171124541751485, 0.0170611170054358, 0.0171821103331342
flux1:, 0.664258175399482, 0.00349987084844305, 0.00356579473595961, 0.00349478685284546, 0.00339984636830826, 0.00343871730029763, 0.00360950324060772, 0.00375057237093323, 0.00374269880133791, 0.00365937449472756, 0.00369757979073635, 0.00391940575574048, 0.00415638373043046, 0.00422481922113676, 0.00417563021121542, 0.00426934052731617, 0.00461259165798463, 0.00496881290212383, 0.00509188139066053, 0.00513565040493668, 0.00548865023637361, 0.00607093869683714, 0.00638403455688041, 0.00658342007028744, 0.00735665990073026, 0.00802658782038915, 0.00819826467791227, 0.0097489744499207, 0.0094693478903875, 0.0125684463282325, 0.0141229704858954, 0.0117570612072061, 0.010099482879527, 0.0133902337896606, 0.0153946283045182, 0.0141653932928545, 0.0156146058465615, 0.0159516571881548, 0.0153440453163889, 0.01658446399454, 0.0168679200245553, 0.0162615293778683, 0.0164905818173972, 0.0171703993165946, 0.0172089163292004, 0.0168397472758023, 0.0168563737221788, 0.0172430546701122, 0.0174136861052281, 0.0172074408451991, 0.0170363328534403, 0.0171809439055229, 0.0174198163287215, 0.0174260337153621, 0.0172358476209151, 0.0171518278915087, 0.0172914226979035, 0.0174501421802579, 0.0174162037926696, 0.0172553168204712, 0.0171995958453627, 0.0173199800347197
flux1:, 0.664520624303235, 0.00300196280470744, 0.00306942274314769, 0.00300395092725358, 0.00291144895917804, 0.00294671773528422, 0.00311263725749145, 0.00325393488254754, 0.0032519307038562, 0.00317289204251573, 0.00320851298636492, 0.00342528479379504, 0.00366279843262369, 0.00373896160445065, 0.0036957118042982, 0.00378673295520637, 0.00412576766675644, 0.00448635437299396, 0.00462077041999768, 0.0046700296868828, 0.00502132326131363, 0.00560945298716633, 0.00593585506187316, 0.00614352129266425, 0.00693171730829463, 0.00763636687868848, 0.0078094876682138, 0.00938627472716849, 0.00917103694569223, 0.0123143822805045, 0.0138880976069986, 0.0116134157985453, 0.0100169627529588, 0.0133152172200062, 0.0153759604995311, 0.014170793719798, 0.015655083476251, 0.0160099614037274, 0.0153991344122304, 0.0166776951435677, 0.0169848709694436, 0.0163634595600975, 0.0165868822899012, 0.0172876625775511, 0.0173416063791876, 0.01696556978121, 0.0169718424304951, 0.017363338725348, 0.0175459714091215, 0.0173417368893999, 0.0171625050480765, 0.0173025018237156, 0.017546891203476, 0.0175601891400168, 0.0173688905763111, 0.017278268559372, 0.0174154891471809, 0.0175790541780778, 0.0175500669175106, 0.0173875538001063, 0.0173263903893439, 0.0174449232796624
flux1:, 0.664783073206988, 0.00250678904383463, 0.00257439915116299, 0.00251529256977923, 0.00242682065165646, 0.00245832635772197, 0.00261711485685038, 0.00275649243030658, 0.00276033090594545, 0.00268681563308562, 0.00271965090423386, 0.00292880607340231, 0.00316397672198214, 0.0032470226084298, 0.00321034322107547, 0.003297884586198, 0.00362948565775206, 0.00399109565713581, 0.00413565707377354, 0.00419015496892109, 0.00453746143578503, 0.0051277566618584, 0.00546540903108854, 0.00568044011896804, 0.00648079580023626, 0.00721812599926498, 0.00739326917843885, 0.0089930884121697, 0.00884391233551363, 0.0120286295662787, 0.0136219489914702, 0.0114463016610141, 0.00991571818167407, 0.0132177015648714, 0.0153345464900924, 0.0141564996065432, 0.0156769270853301, 0.0160517189027252, 0.0154370840040746, 0.0167531382481038, 0.017085888799494, 0.0164506305443206, 0.0166681960413419, 0.0173901530220016, 0.0174604414259869, 0.0170779465220248, 0.0170736539670764, 0.0174702324663578, 0.0176658196285125, 0.0174641594795909, 0.0172762989076647, 0.0174109872545674, 0.0176612457268778, 0.0176827618721677, 0.0174908088469569, 0.0173927198023833, 0.0175265247937059, 0.017695143844643, 0.0176722935760557, 0.0175086570170757, 0.017441042030585, 0.0175563448415122
flux1:, 0.665045522110741, 0.00202387460943657, 0.00209004656222278, 0.00203804100925204, 0.00195526032859235, 0.00198289400255289, 0.00213213496168987, 0.00226714405491898, 0.00227657894459247, 0.00220979008823722, 0.00223960885258855, 0.0024383358274089, 0.00266785752031095, 0.00275657631324175, 0.00272691442535741, 0.00280999520647793, 0.00313053581955444, 0.00348929022482941, 0.00364234800201671, 0.00370148936794143, 0.00404207853314919, 0.00463031968506673, 0.00497679743946358, 0.00519792605900248, 0.00600694140562301, 0.00677429799295877, 0.00695223171257836, 0.00857173672580705, 0.00848976109164653, 0.0117128417291496, 0.0133264872931431, 0.0112572005130602, 0.0097968753133055, 0.0130994330002358, 0.0152715952941646, 0.0141235212843816, 0.015680786675441, 0.0160779228890876, 0.0154583829813146, 0.0168107312724074, 0.0171708279164675, 0.016522794319792, 0.0167340550264328, 0.0174772432346681, 0.0175646572594125, 0.0171759073909468, 0.0171606603296171, 0.017562541270573, 0.0177720572335943, 0.0175734954927268, 0.0173763754799145, 0.0175049366797033, 0.0177613818117807, 0.0177923163755268, 0.0176002417373712, 0.017493803948613, 0.0176230419884329, 0.0177968574286145, 0.0177814363412994, 0.0176173942160529, 0.0175424319229284, 0.0176530526280972
flux1:, 0.665307971014495, 0.00156405579857991, 0.00162701082112337, 0.00158274018766296, 0.00150735797193814, 0.00153104570129542, 0.00166817451197785, 0.0017960798827991, 0.00181064054759795, 0.00175171554356994, 0.00177822392317657, 0.00196345152825537, 0.00218359727111488, 0.00227640224492695, 0.00225397435996111, 0.00233137135069101, 0.00263678906208175, 0.00298826380525533, 0.00314769125938419, 0.00321047527191572, 0.00354111502999175, 0.00412251111064616, 0.0044749912588308, 0.00470055875067191, 0.00551400667962624, 0.0063080700525359, 0.00648970794112088, 0.00812529246353609, 0.00811102727467307, 0.011369402457579, 0.0130044974823977, 0.0110482638861434, 0.00966213707141467, 0.01296278941317, 0.0151888109686369, 0.0140734242631925, 0.0156676666539414, 0.0160899181702745, 0.0154639379297462, 0.0168506859944774, 0.017239767198123, 0.0165799428224921, 0.0167841253208356, 0.0175483190915647, 0.0176534894367654, 0.0172584745669125, 0.0172315990125135, 0.0176388244138184, 0.0178632179204663, 0.0176682504572849, 0.0174610875589882, 0.0175824978835815, 0.0178453456597238, 0.0178869488904541, 0.0176953749981678, 0.0175796911630217, 0.0177030838108418, 0.0178821539349812, 0.0178755572645196, 0.0177120634632436, 0.0176290154082976, 0.0177334741735668
flux1:, 0.665570419918248, 0.00113940016566254, 0.00119719538085034, 0.00116118618685394, 0.00109492314697938, 0.00111460464908569, 0.00123692365749851, 0.00135473348737, 0.00137372563676671, 0.00132369863115166, 0.00134650403133849, 0.00151490384511376, 0.00172154892474089, 0.00181647015865907, 0.00180121246987738, 0.00187141090356741, 0.00215719436316075, 0.00249642124271689, 0.00265958434600907, 0.00272454550431126, 0.00304145814609628, 0.00361061831212494, 0.00396583909173098, 0.00419375873169277, 0.00500666867463367, 0.00582337843215593, 0.00600971207314364, 0.00765751713196811, 0.00771073984684918, 0.011001267479149, 0.012659349093712, 0.0108220890635924, 0.00951356389796421, 0.0128104331626984, 0.0150881029014156, 0.0140080422456121, 0.0156387098848808, 0.0160891369458608, 0.0154549179725591, 0.016873401139773, 0.0172929216016258, 0.016622285034852, 0.0168182769825174, 0.0176028863109891, 0.0177263009853938, 0.0173248525744722, 0.0172853538621385, 0.0176976854511302, 0.0179378389905017, 0.0177469719176034, 0.0175288484847805, 0.0176418263741532, 0.0179111240068629, 0.0179646804939461, 0.0177743446108625, 0.0176485161387293, 0.0177646395061689, 0.0179489060913392, 0.0179526109547877, 0.0177908579334007, 0.017699165834356, 0.0177959768935203
flux1:, 0.665832868822001, 7.63024112474026e-4, 8.13594399501043e-4, 7.86263070723558e-4, 7.30813722187834e-4, 7.46421136601165e-4, 8.51130006547251e-4, 9.55644253457873e-4, 9.78156647196426e-4, 9.37917310935085e-4, 9.56496079006559e-4, 0.00110450115898945, 0.00129316406494212, 0.00138784975475738, 0.00137937048667955, 0.00144052352453285, 0.00170171427092427, 0.00202319299224938, 0.00218692677768178, 0.00225208533271312, 0.00255091542288018, 0.00310182129564391, 0.00345603577457068, 0.00368376400537783, 0.00449041092544827, 0.00532487328009683, 0.00551688744843346, 0.00717276973044002, 0.00729242305731623, 0.0106117890964838, 0.0122947302703418, 0.0105814625824658, 0.00935332246437899, 0.0126449580127951, 0.0149713062706475, 0.0139291731113121, 0.0155949802284649, 0.0160768328501058, 0.0154325627308569, 0.0168793569426051, 0.0173305367459514, 0.0166501818043201, 0.0168366135363991, 0.0176406540367001, 0.0177826830038589, 0.0173745792490326, 0.0173211860595751, 0.0177380526514065, 0.0179947519547982, 0.0178085589021838, 0.0175784897111941, 0.0176814868131436, 0.0179570560048975, 0.0180238620734167, 0.0178356475992164, 0.0176988077417374, 0.0178060829327103, 0.0179953264339418, 0.0180108481229711, 0.0178522497715098, 0.0177515415833115, 0.0178392139416705
flux1:, 0.666095317725754, 4.48783189978538e-4, 4.89998501679413e-4, 4.7165200156981e-4, 4.28641801021311e-4, 4.40084093473983e-4, 5.24328355021323e-4, 6.12205507454092e-4, 6.37124479540141e-4, 6.07378816141489e-4, 6.2105300276183e-4, 7.44895365459782e-4, 9.10797153730093e-4, 0.0010025263126805, 0.0010000668746262, 0.0010499688695622, 0.0012811803795835, 0.00157890496922129, 0.00173950288186622, 0.00180233095826005, 0.00207812777231655, 0.00260411164992216, 0.00295304491109248, 0.00317756516957509, 0.00397146557319521, 0.00481785754196579, 0.0050164361946333, 0.00667590396895994, 0.00686000768916678, 0.0102045638875663, 0.0119144145563386, 0.0103291307188481, 0.0091834613500755, 0.0124686113980102, 0.0148399783371149, 0.013838330208761, 0.0155372960544336, 0.0160538749205426, 0.0153979983041528, 0.0168690175257149, 0.0173527932349798, 0.0166640548948595, 0.016839454462632, 0.01766157563507, 0.0178225041547507, 0.0174076017322121, 0.0173388805474505, 0.0177593828383179, 0.0180332973015648, 0.0178524818135926, 0.0176095199597674, 0.0177007629487531, 0.0179821624862236, 0.0180634936745916, 0.0178784592676704, 0.0177298263676436, 0.0178265285710154, 0.018020317750049, 0.0180491435992971, 0.0178952996497026, 0.017785386359526, 0.0178624128328993
flux1:, 0.666357766629508, 2.10818628087448e-4, 2.40555786671569e-4, 2.31397372070127e-4, 2.02342183185178e-4, 2.09500333906493e-4, 2.70439519272459e-4, 3.38281804228412e-4, 3.6431710802846e-4, 3.45557144270211e-4, 3.53485738258652e-4, 4.49254139100843e-4, 5.87397779742828e-4, 6.73109804249322e-4, 6.75522008401717e-4, 7.11599955688425e-4, 9.07056352070767e-4, 0.00117456101746321, 0.00132778492654184, 0.00138519384338045, 0.00163241189634227, 0.00212614908525505, 0.0024649698334549, 0.00268279279547292, 0.00345671288019876, 0.00430820227696929, 0.00451403374743275, 0.0061721661482468, 0.0064177548140974, 0.00978333171495219, 0.011522106401118, 0.0100676447178531, 0.00900576210526802, 0.0122831500216315, 0.0146953138178634, 0.013736604173091, 0.0154661525889298, 0.0160206466475364, 0.0153521021694926, 0.0168427641759935, 0.0173597442364, 0.0166642925342047, 0.0168272755405542, 0.0176658377987516, 0.0178458980968326, 0.0174242606082696, 0.0173387749902942, 0.0177617423891581, 0.018053413847227, 0.0178788607923888, 0.0176222245309391, 0.017699803760445, 0.0179863167972228, 0.0180833841075071, 0.0179027814704387, 0.0177417282510238, 0.0178260215490761, 0.0180236676406971, 0.01806717370584, 0.0179198191146938, 0.017800690826488, 0.017865539274624
flux1:, 0.666620215533261, 6.29578310383441e-5, 7.91852414025064e-5, 7.93281528181637e-5, 6.56022458943634e-5, 6.83393706060231e-5, 1.03234700479783e-4, 1.47691867770649e-4, 1.73418536055666e-4, 1.65908149388776e-4, 1.6709720978918e-4, 2.3081618382148e-4, 3.36088204693359e-4, 4.12435583303188e-4, 4.18181698430529e-4, 4.37508449574108e-4, 5.91105652620563e-4, 8.21536015637824e-4, 9.62654043468553e-4, 0.00101100709254261, 0.00122352880728907, 0.00167705386927361, 0.00200037065308158, 0.00220755349433836, 0.00295353725414934, 0.00380223865494374, 0.00401572761373805, 0.00566709871111712, 0.00597019451903766, 0.00935193549362668, 0.011121385905094, 0.00979930583502594, 0.0088216922595198, 0.0120898505026499, 0.0145381904135878, 0.0136246605489558, 0.0153817475636536, 0.0159770684021193, 0.0152954442236173, 0.0168008737522579, 0.0173513009415579, 0.0166511739580047, 0.0168006219304338, 0.0176538018544055, 0.017853193322402, 0.0174251879297268, 0.0173216675255883, 0.0177457501630449, 0.018055585064138, 0.0178883864133055, 0.0176175833962994, 0.0176795745809768, 0.0179702214834002, 0.0180841174264995, 0.0179093894139094, 0.0177355194479592, 0.0178055196147555, 0.0180060461780968, 0.0180654062258342, 0.0179263503992638, 0.0177981786677683, 0.0178492997191496
flux1:, 0.666882664437014, 1.79855183040384e-5, 1.88589637872847e-5, 2.8351423383025e-5, 3.1169860912348e-5, 2.93588296937424e-5, 3.56791826392215e-5, 5.35710693002188e-5, 7.74922712126934e-5, 8.12756158384075e-5, 7.46104205045604e-5, 1.02341145026058e-4, 1.69638196818804e-4, 2.33068170663284e-4, 2.40249179047901e-4, 2.39581141586732e-4, 3.44973408160965e-4, 5.31188575801463e-4, 6.55045956143287e-4, 6.90199357173188e-4, 8.61384051660943e-4, 0.0012661402926676, 0.00156802986891808, 0.00176021573418399, 0.00246964174698137, 0.00330662551477196, 0.00352781742786693, 0.0051664470507569, 0.00552207323146894, 0.00891433137723091, 0.0107157444141322, 0.00952620768084174, 0.0086324595684935, 0.0118896568130833, 0.0143693218946601, 0.0135028635011484, 0.0152840984600773, 0.0159227311664417, 0.0152283114867647, 0.0167435444176113, 0.0173272682916819, 0.0166248302485513, 0.0167600150577357, 0.0176259127002491, 0.0178448038276954, 0.0174111455715025, 0.0172886288515625, 0.0177124009561115, 0.0180406601690501, 0.0178821054524899, 0.0175970309856149, 0.017641629498983, 0.0179352027144247, 0.0180668406243218, 0.0178995942588866, 0.0177128137223717, 0.0177666755578583, 0.0179688135918171, 0.0180449123329951, 0.0179159735303196, 0.0177791232201214, 0.0178149851597579
flux1:, 0.667145113340768, 8.68235940410363e-5, 7.07911352840586e-5, 8.96558225589171e-5, 1.10075737144706e-4, 1.03645013770668e-4, 7.91889248367084e-5, 6.76467268164296e-5, 8.82816718537999e-5, 1.03218805707168e-4, 8.75196336414192e-5, 7.54827121971061e-5, 9.9865047666981e-5, 1.46734121650139e-4, 1.53149398918049e-4, 1.28990534701529e-4, 1.79704846293127e-4, 3.14413777634637e-4, 4.1553889763436e-4, 4.32911976480687e-4, 5.55674757854484e-4, 9.02603675284864e-4, 0.00117667495954834, 0.00134915244335716, 0.00201282673810549, 0.00282819156573469, 0.00305671315424645, 0.00467606185002125, 0.0050782973350584, 0.00847462337401403, 0.0103086776718561, 0.00925034799727062, 0.00843914106731169, 0.0116834125798936, 0.0141894693551396, 0.0133714845994244, 0.0151732171632, 0.0158571030816777, 0.0151508032447714, 0.0166709586906762, 0.0172874208184453, 0.01658524950727, 0.0167058752885074, 0.0175825982709134, 0.0178211081781496, 0.0173828441125645, 0.0172407664912159, 0.0176628164227251, 0.0180095978707136, 0.0178611268951547, 0.0175621182735964, 0.0175877637024359, 0.0178828777311069, 0.0180329298468295, 0.0178748831838924, 0.0176754554594487, 0.0177114758332059, 0.0179136898416693, 0.01800705237573, 0.0178899921872358, 0.0177450414025721, 0.017764196081833
flux1:, 0.667407562244521, 2.77678545569689e-4, 2.43592284305107e-4, 2.71882351784526e-4, 3.10825509842678e-4, 2.99822105866403e-4, 2.42852692465706e-4, 1.99477893028406e-4, 2.15476601816935e-4, 2.41308237565413e-4, 2.15409790656695e-4, 1.60129209046626e-4, 1.37001177157876e-4, 1.63723143464591e-4, 1.66962126115262e-4, 1.15654951201937e-4, 1.0523427215581e-4, 1.81166477374457e-4, 2.53910541889252e-4, 2.4858445177816e-4, 3.15507082995721e-4, 5.95180143761054e-4, 8.34672555166941e-4, 9.82453749021783e-4, 0.00159074269582501, 0.00237375342953975, 0.00260877055058649, 0.00420178759175529, 0.00464385935952361, 0.00803708881729085, 0.0099037885048952, 0.00897376507958186, 0.00824284262119772, 0.0114721070470531, 0.0139996477218735, 0.0132309356372034, 0.0150492944447091, 0.0157797541716909, 0.0150629667190364, 0.016583364459206, 0.0172315986630374, 0.016532323424579, 0.0166384779547566, 0.017524184124957, 0.0177823467272522, 0.0173407861009342, 0.0171789991432465, 0.0175979865230772, 0.0179631983244771, 0.0178263216125084, 0.0175141598981016, 0.0175196314959872, 0.0178147793974564, 0.0179836203507435, 0.0178365269672586, 0.0176250997876699, 0.0176418237704126, 0.0178423690878944, 0.0179531161752216, 0.0178495778702063, 0.017697340027314, 0.0176985153335639
flux1:, 0.667670011148274, 5.95231647989243e-4, 5.424635096659e-4, 5.80335233971695e-4, 6.38631736381762e-4, 6.23298541080574e-4, 5.32687346210905e-4, 4.55725369337547e-4, 4.66008787802076e-4, 5.02448938902888e-4, 4.65301694939044e-4, 3.63767677921673e-4, 2.89082152591314e-4, 2.92306098709828e-4, 2.89869593818133e-4, 2.07712392264218e-4, 1.29886312398672e-4, 1.39992529997273e-4, 1.78697461243775e-4, 1.4554000410909e-4, 1.49013357493156e-4, 3.51803214101172e-4, 5.49713954917554e-4, 6.6762855515854e-4, 0.00121063078028826, 0.00194991440194089, 0.00219010723753583, 0.00374933033942359, 0.0042237364455118, 0.0076061632525465, 0.00950484974442786, 0.00869864945085919, 0.00804483874521661, 0.0112570628385927, 0.0138012672795621, 0.0130819602481794, 0.0149128453875685, 0.0156905422967105, 0.0149649346612951, 0.0164811503220594, 0.0171597991184238, 0.0164659223176212, 0.0165579517189944, 0.0174508434129063, 0.017728561646328, 0.0172851704844684, 0.0171038947693926, 0.0175185648810492, 0.0179018900606047, 0.0177780891434575, 0.0174539506458614, 0.0174384213865792, 0.0177320295877864, 0.0179196919237568, 0.0177852510635129, 0.0175628502162056, 0.0175591663160552, 0.0177561723418406, 0.0178840069260107, 0.0177954600846215, 0.0176369992123154, 0.0176192058671358
flux1:, 0.667932460052027, 0.00103995613725072, 9.68513727429693e-4, 0.00101631329149246, 0.00109476365596927, 0.00107562702346781, 9.51001591351604e-4, 8.39524487578536e-4, 8.43444389174476e-4, 8.90296431387976e-4, 8.41086361796552e-4, 6.90932535304424e-4, 5.61412036643012e-4, 5.38222250986172e-4, 5.27668116263726e-4, 4.11055580167925e-4, 2.59933461220431e-4, 1.97607308677619e-4, 1.96793093828973e-4, 1.30605391400007e-4, 6.2999970768671e-5, 1.792830626657e-4, 3.28514733790919e-4, 4.1131681894075e-4, 8.79067736374426e-4, 0.00156285313316582, 0.0018064077800875, 0.00332410364483375, 0.00382275797292012, 0.0071863642417362, 0.00911579002322696, 0.00842738972792469, 0.00784664949400631, 0.0110400111082816, 0.013596167675626, 0.0129257312466411, 0.0147647775990916, 0.0155897150498434, 0.0148570274315726, 0.0163648933466955, 0.017072240411495, 0.0163859790922888, 0.0164643177507186, 0.0173625933315373, 0.0176595934538107, 0.0172158791916034, 0.0170156089136529, 0.0174247663302271, 0.0178256235797388, 0.0177162472289104, 0.0173816168760253, 0.0173446631151734, 0.0176351383840036, 0.017841285564213, 0.017721048725782, 0.0174890379234803, 0.0174642498194903, 0.0176558191149639, 0.0178000444241639, 0.0177277369934164, 0.0175643667020459, 0.0175270018753876
flux1:, 0.668194908955781, 0.001607644301202, 0.00151828131399228, 0.0015766403508145, 0.00167609086625185, 0.00165405316524865, 0.00149594160210664, 0.00135003071967781, 0.00134753970925463, 0.00140482837230379, 0.0013431094211089, 0.00114279667514243, 9.56159416843096e-4, 9.04284865855057e-4, 8.83390068294575e-4, 7.28972084227328e-4, 4.99250013685147e-4, 3.58557517106916e-4, 3.13117684759815e-4, 2.08796624598535e-4, 6.26542870477811e-5, 8.30327215537087e-5, 1.76551116233996e-4, 2.19034464301213e-4, 6.01732281122239e-4, 0.00121811516072875, 0.00146273061090239, 0.00293105876102868, 0.00344544813327166, 0.0067821501636038, 0.00874058664087793, 0.00816253025179267, 0.00765002893809237, 0.0108230302172002, 0.0133865297621879, 0.0127638256248001, 0.0146063638498385, 0.0154779046297096, 0.0147397925206852, 0.0162353644823207, 0.0169693814322296, 0.0162925608695962, 0.0163575583365842, 0.0172593375676454, 0.0175751337229977, 0.017132546402886, 0.0169139342440597, 0.0173163885071069, 0.0177338960440288, 0.0176400689342494, 0.0172966344059994, 0.0172382074522767, 0.0175239731265743, 0.0177478933472127, 0.0176431787792199, 0.0174031909173129, 0.0173570568787576, 0.017541367378715, 0.0177009320553555, 0.0176458501144659, 0.0174791086305144, 0.0174220374020884
flux1:, 0.668457357859534, 0.00228921500454343, 0.00218352880162478, 0.00225346063821271, 0.00237488499522058, 0.00235131575196928, 0.00216127962018874, 0.00198219578870737, 0.00197401414280364, 0.00204212346330996, 0.00196795500937048, 0.0017169511495238, 0.0014721261857721, 0.0013901439994773, 0.00135707276268098, 0.0011619232971974, 8.49092599406562e-4, 6.24993757888374e-4, 5.30386301034688e-4, 3.83094954743817e-4, 1.51331988666616e-4, 6.68604020257081e-5, 9.78524187597553e-5, 9.49696399544667e-5, 3.83208628349241e-4, 9.20422219763727e-4, 0.00116333206891269, 0.00257451206942834, 0.00309585734113577, 0.00639772781258064, 0.00838307498432761, 0.00790664189007982, 0.00745686331852425, 0.0106083596856007, 0.0131746815176687, 0.0125980804357937, 0.0144391245125785, 0.0153560199053436, 0.0146139712649373, 0.0160934875722887, 0.0168518919054765, 0.0161859104915471, 0.0162376967415427, 0.0171409430796041, 0.0174748200905657, 0.0170346910675084, 0.0167984449023672, 0.017192948375896, 0.01762589899193, 0.0175484561639371, 0.0171980037145165, 0.0171183767289904, 0.0173978987709778, 0.0176385202903009, 0.0175503453592095, 0.0173041948295527, 0.0172369313779036, 0.017412328801072, 0.0175858908533104, 0.0175487260852861, 0.0173803239168693, 0.0173039224058102
flux1:, 0.668719806763287, 0.00307084909850422, 0.00295135629113076, 0.00303434274614428, 0.00317892163499184, 0.00315573984598516, 0.00293648474183605, 0.00272681067289269, 0.00271457432587539, 0.00279437983319317, 0.00270845921252857, 0.00240740049785608, 0.00210471342286085, 0.00199222915522653, 0.00194569525149996, 0.00170748066302033, 0.00130802319092717, 9.96568901914033e-4, 8.48989909603772e-4, 6.54326708642997e-4, 3.30436423992877e-4, 1.32839530603661e-4, 9.48626344777126e-5, 4.18429909402784e-5, 2.268390281215e-4, 6.7351376746876e-4, 9.11522452338424e-4, 0.00225798681390672, 0.00277740150373137, 0.00603683685078913, 0.00804670644723284, 0.00766213025780307, 0.00726900030994185, 0.0103981327933895, 0.0129628404621033, 0.0124303624814936, 0.0142646469481582, 0.0152250651340299, 0.014480401336605, 0.0159402594625242, 0.01672057939645, 0.0160664478167666, 0.0161048679542713, 0.0170073315640981, 0.0173583498715432, 0.0169218785383357, 0.0166686966703585, 0.0170538967125214, 0.0175007513061637, 0.0174402059802718, 0.0170845360416841, 0.0169842430771608, 0.0172560493643911, 0.0175119753803854, 0.0174410134825638, 0.0171906015995121, 0.017102853738698, 0.0172679236149524, 0.017453923236718, 0.017435048342864, 0.017266790573493, 0.0171719410027346
flux1:, 0.66898225566704, 0.00393446880947088, 0.00380464841937102, 0.00390270588478282, 0.00407189552816191, 0.0040516346993139, 0.00380708620544515, 0.00357082429236375, 0.00355719745754657, 0.0036501799670604, 0.00355395832210955, 0.00320477704037991, 0.0028460870573534, 0.00270387474054077, 0.00264328520527825, 0.0023604193787622, 0.00187197398768173, 0.00147046301891298, 0.00126699152009905, 0.00102114818210518, 5.99390606793507e-4, 2.81259227757022e-4, 1.68376261987784e-4, 6.08369330837361e-5, 1.34631869418724e-4, 4.80032103682412e-4, 7.09565718973021e-4, 0.00198408665174085, 0.0024927289482598, 0.00570254640074861, 0.00773430082422707, 0.00743102175631347, 0.00708804812291156, 0.010194091136555, 0.0127528501460016, 0.012262305568012, 0.0140843835547656, 0.0150859319943936, 0.0143398797797653, 0.0157766482671141, 0.0165762896569674, 0.0159347306635841, 0.0159593627899387, 0.0168585629660263, 0.0172255847918653, 0.0167938712418637, 0.0165244315692509, 0.0168988555273212, 0.0173577598977909, 0.0173143051137627, 0.0169551789892559, 0.0168349620693798, 0.0170976598435321, 0.0173672187805506, 0.0173137831488859, 0.0170610086672405, 0.0169537939590086, 0.0171074069173232, 0.0173041385956504, 0.0173035914520537, 0.0171372820885453, 0.0170253187036392
flux1:, 0.669244704570794, 0.00485854136910525, 0.00472283488002733, 0.00483854848120309, 0.00503412891049152, 0.0050199755471342, 0.00475530747265388, 0.00449791652549694, 0.00448665345936897, 0.0045949819086835, 0.00449075056854489, 0.00409675257606159, 0.00368552364623295, 0.00351561092954606, 0.00344117879349754, 0.00311295182697732, 0.00253443773973673, 0.00204152188336608, 0.00178022680743855, 0.00148012515222372, 9.55692520725927e-4, 5.10649499665602e-4, 3.17545312625126e-4, 1.51591165078626e-4, 1.07226037006816e-4, 3.41457458997778e-4, 5.58629025638668e-4, 0.00175441502158897, 0.00224363108609181, 0.00539709767328469, 0.00744784154785129, 0.00721477351849589, 0.0069151903662113, 0.00999734814658937, 0.0125459690803827, 0.0120950762592235, 0.0138994742600582, 0.0149392168212411, 0.0141930209964285, 0.0156034921482458, 0.0164198027778846, 0.0157913849981084, 0.0158016348526955, 0.0166948909896618, 0.017076622323137, 0.0166507322571626, 0.0163657360139508, 0.01672781926968, 0.0171966452457463, 0.0171701831443255, 0.016809303203578, 0.0166700786046707, 0.016922374852106, 0.0172036805641388, 0.0171677329296051, 0.016914417267456, 0.0167890541796271, 0.0169303832545256, 0.0171360597892578, 0.0171535377244181, 0.0169908776709835, 0.0168634913454997
flux1:, 0.669507153474547, 0.00581915158183639, 0.00568291028734396, 0.00581942623988911, 0.0060435205182161, 0.00603931643440078, 0.00576091888824138, 0.00548927589482147, 0.00548521915909898, 0.00561179100931439, 0.00550272572758353, 0.00506860384272884, 0.0046098970830711, 0.00441558485900256, 0.00432840007625892, 0.00395506828315296, 0.00328675454600017, 0.00270248518226615, 0.00238248866546476, 0.00202588778515651, 0.00139503715398008, 8.1786890555632e-4, 5.39947680916083e-4, 3.12255414455803e-4, 1.43907016725681e-4, 2.58093603057326e-4, 4.58781995710134e-4, 0.00156954780651142, 0.00203100571423931, 0.00512181717267421, 0.00718835275236198, 0.00701414757305719, 0.00675105827037453, 0.00980825570152916, 0.0123427571681657, 0.0119292212405943, 0.01371063216878, 0.0147851073047698, 0.0140401450033542, 0.01542142081513, 0.0162517481053135, 0.0156370211554364, 0.0156322692464084, 0.0165167779533846, 0.0169118179175596, 0.0164928582869768, 0.0161931145314693, 0.0165412710241456, 0.0170176789198385, 0.0170078667421675, 0.0166468837887982, 0.0164897315150908, 0.0167304593566204, 0.0170214754012881, 0.0170026539378036, 0.0167504867376765, 0.016608518511781, 0.0167370320668805, 0.0169498364819445, 0.016984702339037, 0.0168271944523426, 0.0166863110038674
flux1:, 0.6697696023783, 0.00679125764890314, 0.00666063033150576, 0.00682159912038802, 0.00707665570132971, 0.00708685501099438, 0.0068022322830176, 0.00652451002697535, 0.0065335170317299, 0.00668194690857298, 0.00657209894871308, 0.00610387234565296, 0.00560425345314316, 0.00539006489567667, 0.00529211554577313, 0.00487494344495959, 0.00411845897800846, 0.00344427428838925, 0.00306576948980341, 0.00265133730360857, 0.00191148542422515, 0.00119823903230404, 8.31703030529281e-4, 5.39586908122269e-4, 2.426667444349e-4, 2.29099267382995e-4, 4.09039977495311e-4, 0.00142905894301696, 0.00185487313802741, 0.00487711038263178, 0.00695587883854232, 0.00682917421729094, 0.00659568756505373, 0.00962640228308818, 0.0121430810359133, 0.0117646290158632, 0.013518115000724, 0.0146233647506446, 0.013881223514184, 0.0152308165204309, 0.0160725559490927, 0.0154721558643318, 0.015451921310318, 0.0163248665491594, 0.0167317547680704, 0.0163209364280855, 0.016007462801461, 0.0163401868159328, 0.0168217026407372, 0.0168280026897052, 0.016468537715077, 0.0162947104707337, 0.0165228618966, 0.0168214646283338, 0.016819123616094, 0.0165696296876119, 0.0164127534798049, 0.0165281908802025, 0.016746315807727, 0.0167976172134026, 0.0166464910619212, 0.0164941422309901
flux1:, 0.670032051282053, 0.00775002369421397, 0.00763178176689752, 0.00782124826337384, 0.00810998034242817, 0.00813955370068068, 0.00785714626724405, 0.00758260418088485, 0.00761139936764155, 0.00778594982688276, 0.00768017624896426, 0.00718505223558316, 0.00665241566642718, 0.0064239759204585, 0.00631811586271079, 0.00585936542232127, 0.00501765054149472, 0.00425630867616328, 0.00382053443418661, 0.00334788127664893, 0.00249766115191039, 0.00164571018058402, 0.00118762167730038, 8.2907980954089e-4, 4.00297998337653e-4, 2.52557181384046e-4, 4.07441935392181e-4, 0.00133159149897922, 0.00171443729263423, 0.00466252981500923, 0.00674956495004976, 0.00665920893907854, 0.00644856694697448, 0.00945073948156202, 0.0119462318036088, 0.0116006111103994, 0.0133217841101437, 0.0144534040987298, 0.0137158971201999, 0.0150318220805783, 0.0158824551080552, 0.0152971580251363, 0.0152612407608677, 0.0161199165408975, 0.0165371704472982, 0.0161358378543945, 0.0158099488115094, 0.0161259289142506, 0.0166100274869802, 0.016631749620102, 0.0162754144625077, 0.0160863561854577, 0.0163011184482422, 0.0166051549838262, 0.0166184084628999, 0.0163729330251925, 0.0162029408124987, 0.016305279531726, 0.0165269566158029, 0.0165934590311731, 0.0164496246169899, 0.0162878305715617
flux1:, 0.670294500185807, 0.00867211405652067, 0.00857341653157916, 0.00879565734817917, 0.00912093552932636, 0.00917521734412438, 0.00890414834650309, 0.00864284162834879, 0.00869879781585636, 0.00890425029095229, 0.00880808073602892, 0.00829424279573522, 0.00773756264382956, 0.00750141677805035, 0.00739128090367357, 0.0068941490242, 0.00597135575602358, 0.0051268245071074, 0.00463600313951314, 0.00410567924600529, 0.00314496183148661, 0.00215304585667519, 0.00160137445583794, 0.00117511655543403, 6.12515237754416e-4, 3.25571475499901e-4, 4.51152736710138e-4, 0.00127496204581047, 0.00160817869729285, 0.00447689796293838, 0.00656781628525846, 0.00650306661961241, 0.00630876395417763, 0.00927980405959884, 0.0117511237250186, 0.0114360802191458, 0.013121232520067, 0.0142744503140263, 0.0135435597366102, 0.014824392697022, 0.0156815144389245, 0.0151122301496222, 0.0150607997822033, 0.0159027226035953, 0.0163288597967285, 0.0159384764318342, 0.0156018330376404, 0.0159000557263116, 0.0163842403151137, 0.0164205695063105, 0.0160689724901319, 0.0158663332476666, 0.0160671237459238, 0.0163744625127555, 0.0164022257178583, 0.0161619320924206, 0.015980665714943, 0.0160700879700413, 0.0162936115104685, 0.0163738442883217, 0.0162378788504531, 0.0160685571595149
flux1:, 0.67055694908956, 0.00953683969722093, 0.00946494616745323, 0.00972425909098824, 0.0100889570260086, 0.0101734359606467, 0.00992318965205857, 0.00968560951879278, 0.00977646807521666, 0.0100179369858661, 0.00993738033758255, 0.00941371404455566, 0.00884273888434768, 0.00860612140323385, 0.00849599492349313, 0.00796450613075975, 0.0069658600922689, 0.00604317731968161, 0.00550042519134219, 0.00491388808377248, 0.00384377565493601, 0.00271201885060371, 0.00206567624551292, 0.00157113556195651, 8.74096557752993e-4, 4.44385580479805e-4, 5.36581388774566e-4, 0.00125628486312406, 0.00153396452532486, 0.00431845820089778, 0.0064085004424272, 0.00635920127745286, 0.00617509742042784, 0.00911198247098129, 0.0115565257889501, 0.011269781569702, 0.0129159484641086, 0.0140857322493046, 0.0133634908079466, 0.0146083787249046, 0.0154697167380567, 0.0149174286914216, 0.0148510421786009, 0.0156740334562881, 0.016107578394748, 0.0157296678776586, 0.0153842724670601, 0.0156640950668882, 0.0161459654634752, 0.0161959724537177, 0.0158507003067935, 0.015636334788834, 0.0158228280168963, 0.0161314012156244, 0.0161724262573597, 0.0159382992589847, 0.0157476180312011, 0.0158244826528762, 0.0160482318107515, 0.0161405448822689, 0.0160127111369762, 0.0158376204660375
flux1:, 0.670819397993313, 0.0103270651889504, 0.0102890107175408, 0.0105894655924361, 0.0109962624132303, 0.0111163212506129, 0.0108963683133633, 0.0106930332917444, 0.0108265783198766, 0.0111092766228162, 0.0110505774309464, 0.010526352664497, 0.00995126700523684, 0.00972184053279158, 0.00961649365860981, 0.00905536021822169, 0.00798700036602244, 0.00699212108055227, 0.006401343784621, 0.0057609048527495, 0.00458370411840047, 0.00331361726864199, 0.00257248114443099, 0.00200981455731402, 0.00117904474217156, 6.04515793011237e-4, 6.59510377978117e-4, 0.00127210460517207, 0.00148916333947542, 0.00418502647956318, 0.00626915301695372, 0.00622589283360048, 0.00604631741497736, 0.00894575830724839, 0.0113612743949102, 0.0111005240533244, 0.0127054748111958, 0.0138866676941767, 0.0131750052870281, 0.0143836202811478, 0.0152470464259826, 0.0147127173422498, 0.0146322651743072, 0.0154344913600915, 0.0158739697930973, 0.0155100237441074, 0.0151581558540926, 0.0154193348605854, 0.0158966385467631, 0.0159592771582336, 0.0156218519267499, 0.0153977926906904, 0.0155699331612857, 0.015877771730496, 0.0159306770559149, 0.015703526312895, 0.0155052828059768, 0.0155701046282659, 0.015792567186537, 0.0158951945007192, 0.0157754835473416, 0.0155962025130782
flux1:, 0.671081846897066, 0.0110298130050044, 0.0110320636903761, 0.0113772282835201, 0.0118283764136441, 0.0119889936529073, 0.0118083849409276, 0.0116494084301343, 0.0118331145324038, 0.0121620841698862, 0.0121314447482829, 0.0116159774727334, 0.011047055164372, 0.0108326383441516, 0.0107371414979413, 0.0101516067017749, 0.00902042026412261, 0.00796006571932956, 0.00732585046010415, 0.00663461177093893, 0.00535379465055575, 0.00394826318766716, 0.00311319147833559, 0.00248327215133269, 0.00152076795279723, 8.00899117096042e-4, 8.15235248367022e-4, 0.00131853051521654, 0.00147075706880577, 0.00407412322740837, 0.00614715274562063, 0.00610140545521904, 0.00592125529853554, 0.00877989157675788, 0.0111644239997758, 0.0109273612799581, 0.0124895285550799, 0.0136769974934928, 0.0129775884749599, 0.014150033067604, 0.0150135704116822, 0.0144980399487811, 0.0144046372944456, 0.0151846053801818, 0.0156285329649972, 0.0152799048652112, 0.0149240085862799, 0.0151666793260361, 0.0156373439406752, 0.015711442859747, 0.0153832601931201, 0.0151516631357347, 0.0153096600680457, 0.0156149224273858, 0.0156782182511108, 0.0154586781155247, 0.0152546965750494, 0.0153081321301, 0.0155279305458932, 0.0156390553406541, 0.0155272440463993, 0.0153451785542081
flux1:, 0.67134429580082, 0.0116365361338468, 0.0116846474885777, 0.0120773052944827, 0.0125743771617504, 0.012779808727847, 0.0126467638984624, 0.0125414261649267, 0.0127821021800575, 0.0131619273138128, 0.0131652160487496, 0.012667535017417, 0.0121148096215225, 0.0119231145282922, 0.0118426512077323, 0.0112383327180872, 0.010051800954064, 0.00893332248611608, 0.00826083927519519, 0.00752263134958432, 0.00614278957119995, 0.00460604824864056, 0.00367888445553833, 0.00298329085827495, 0.00189228125786479, 0.00102805641001752, 9.9871637448806e-4, 0.00139137041499921, 0.00147544878137578, 0.0039830758669276, 0.00603984629546535, 0.00598409356627818, 0.00579891728176393, 0.00861349921733467, 0.0109653113857115, 0.0107496881520415, 0.0122680568894679, 0.013456840870478, 0.0127709878602267, 0.0139076681731725, 0.0147694943750594, 0.0142733957292819, 0.0141682470494274, 0.014924763096825, 0.0153716358990504, 0.0150394435818529, 0.0146819875137669, 0.014906601318158, 0.0153687501669839, 0.0154530088956602, 0.0151352700004716, 0.0148983366138945, 0.0150426392006789, 0.0153436351286435, 0.0154157486273443, 0.0152042744417326, 0.0149963269901977, 0.0150391626337404, 0.015255080651677, 0.0153728973164793, 0.0152686089348382, 0.0150850164794914
flux1:, 0.671606744704573, 0.0121430655915346, 0.0122413672706778, 0.0126832465733979, 0.0132268782302313, 0.0134803424517865, 0.0134018623146844, 0.0133582152618338, 0.0136616673619787, 0.0140961913354117, 0.0141386601773871, 0.0136672029272664, 0.0131401768520395, 0.0129785742481148, 0.0129182683857661, 0.0123010169722137, 0.0110670833749981, 0.00989834949934844, 0.00919327005660177, 0.00841259892454162, 0.00693939568470677, 0.00527698882509462, 0.00426055855039025, 0.00350156208134078, 0.00228642835624454, 0.00128027211836833, 0.00120474529737596, 0.00148626667292926, 0.00149976970748553, 0.00390909436759635, 0.00594462008687583, 0.00587244809049698, 0.00567851145960869, 0.00844603310533557, 0.0107635327683462, 0.0105672414802492, 0.012041223818105, 0.0132266645321976, 0.0125552455812909, 0.0136567358848513, 0.0145151836400176, 0.0140388997576935, 0.0139231700053658, 0.0146552759333742, 0.0151035697027089, 0.0147886269802315, 0.0144319637485019, 0.0146391973777859, 0.0150911524740356, 0.0151841503111385, 0.0148778026036391, 0.0146376896275377, 0.0147689451531261, 0.015064155738116, 0.0151434600013522, 0.0149403233767557, 0.0147301013220815, 0.0147632387408351, 0.0149742448930398, 0.0150970127025595, 0.0149997708560768, 0.0148157886413792
flux1:, 0.671869193608326, 0.0125492714577734, 0.0127006010581432, 0.013192135552029, 0.0137817885167722, 0.0140851801833167, 0.0140667109564103, 0.0140912414499036, 0.0144619780396161, 0.0149540461376814, 0.0150400800197584, 0.0146024386144322, 0.0141098472716406, 0.0139851741082849, 0.0139499461362569, 0.0133257311244581, 0.0120526980433924, 0.0108420081253906, 0.0101104471583579, 0.00929245477747907, 0.00773257330392915, 0.0059512985891087, 0.00484939676434223, 0.00402994792820468, 0.00269611860194489, 0.00155178948030531, 0.00142812548330316, 0.00159883770300297, 0.00154019113396456, 0.00384933175333097, 0.00585893237634473, 0.00576509230529446, 0.00555941618439856, 0.00827717798614921, 0.0105588552060143, 0.010380017566311, 0.0118093392042192, 0.0129871794939748, 0.0123306700010629, 0.0133975927554772, 0.0142511469684416, 0.0137948159970932, 0.0136695379282102, 0.0143764453014234, 0.0148246278151959, 0.0145274187654019, 0.0141736703495989, 0.0143643272460571, 0.0148046057758706, 0.0149048294116469, 0.0146105297980295, 0.0143692604223921, 0.0144882605968568, 0.0147763545064461, 0.0148612040630036, 0.0146664917074707, 0.0144555722434213, 0.0144800068376475, 0.0146852703013472, 0.0148113555840808, 0.0147206250694536, 0.0145372905311193
flux1:, 0.67213164251208, 0.0128585006802858, 0.013064006349444, 0.0136041469974271, 0.0142379110494187, 0.0145915702497753, 0.0146367442421262, 0.0147341168248536, 0.015175114840705, 0.0157263637623243, 0.0158592817176697, 0.0154620125068673, 0.0150116527591794, 0.0149300709154776, 0.0149245320517416, 0.0142993590232426, 0.0129958124414986, 0.0117518348756824, 0.011000313225398, 0.0101507500670711, 0.00851183579081082, 0.0066196694224293, 0.00543703686650115, 0.00456074744797116, 0.00311456865069886, 0.00183701533254572, 0.00166386232909233, 0.00172482663549633, 0.0015932454192666, 0.00380094576821646, 0.00578032889458143, 0.00566074936283097, 0.00544111217873496, 0.0081067106155748, 0.0103510991329576, 0.0101881394261064, 0.011572756138125, 0.0127391965356088, 0.0120977593570887, 0.0131307000234467, 0.0139779906773367, 0.0135415573041666, 0.013407593863817, 0.0140886322314031, 0.0145351892966913, 0.0142558887214057, 0.0139068770555929, 0.0140818001728022, 0.0145091101346092, 0.0146150006125565, 0.0143331107247796, 0.0140925016949185, 0.0142001245878818, 0.0144799701972463, 0.0145687437621411, 0.0143823647869712, 0.0141721762670336, 0.0141889659356209, 0.0143878607080745, 0.0145157658163578, 0.0144309780595892, 0.0142492347803101
flux1:, 0.672394091415833, 0.0130768695073539, 0.0133358962505265, 0.0139219916937071, 0.0145964503454723, 0.0149990086484637, 0.0151094796009969, 0.0152823727363882, 0.0157949204251629, 0.0164056318855564, 0.0165875542903038, 0.0162360584696428, 0.0158346832384408, 0.0158015922986799, 0.0158299805091751, 0.0152098403018869, 0.0138845967754464, 0.0126163248118795, 0.0118517485722166, 0.010976951881515, 0.00926754273980871, 0.00727354440321473, 0.00601583136405157, 0.00508694788232624, 0.00353553220971915, 0.00213072274519504, 0.0019073509421659, 0.0018602540461342, 0.00165565577093012, 0.0037611758536384, 0.00570646709780077, 0.00555820890150272, 0.00532310838733461, 0.00793436848376492, 0.0101400337300564, 0.00999171671011482, 0.0113317691624949, 0.012483479778234, 0.0118571010174889, 0.0128565678213289, 0.0136963572745155, 0.0132796549567545, 0.0131377210632264, 0.013792313034582, 0.0142357848883448, 0.0139743178891745, 0.0136315491583495, 0.013791560785615, 0.0142048000219915, 0.0143148146832981, 0.0140454304785381, 0.0138070463099994, 0.0139042017603784, 0.0141748742058873, 0.0142660227321819, 0.0140877281702627, 0.0138795191551849, 0.0138897439338769, 0.014081839007411, 0.0142102184135736, 0.0141307837146502, 0.0139514715171984
flux1:, 0.672656540319586, 0.0132124921228552, 0.0135225604887003, 0.0141503192307164, 0.0148604959240427, 0.0153088164832227, 0.0154841996725068, 0.0157332420141617, 0.0163168674447644, 0.0169858977638605, 0.0172176871566392, 0.016916161275571, 0.0165694353952897, 0.0165894360942323, 0.0166555907273481, 0.0160464327936338, 0.0147084983116446, 0.0134252131351403, 0.0126548581889096, 0.0117617252319614, 0.00999116386087446, 0.00790536101524674, 0.00657907440251415, 0.00560243689974628, 0.00395349720552264, 0.00242823431778335, 0.00215454450868607, 0.0020015654154916, 0.00172446791817647, 0.00372744192146554, 0.00563516739614336, 0.00545631713407627, 0.00520489057763253, 0.00775977047855601, 0.00992532046610353, 0.00979074022286097, 0.0110865438690321, 0.0122206362563946, 0.0116092741115925, 0.0125757020118009, 0.0134068657750383, 0.0130097073777764, 0.0128604404497707, 0.0134881076856168, 0.0139271294987869, 0.0136832545480327, 0.0133479531122847, 0.0134938295232138, 0.0138920899293772, 0.0140047707937015, 0.0137477814075185, 0.0135129212461784, 0.0136005065043953, 0.0138612886370722, 0.0139533844991125, 0.0137828003221617, 0.0135776181895293, 0.0135823341903494, 0.0137673699332008, 0.0138950354970754, 0.0138203474346754, 0.0136441810751187
flux1:, 0.672918989223339, 0.013274720652145, 0.0136315995585491, 0.0142951415353058, 0.0150345384233051, 0.01552375841466, 0.0157616766881539, 0.0160854821400356, 0.0167379700944506, 0.0174627606117352, 0.0177440359408549, 0.0174954848166572, 0.017207991899244, 0.0172848915211042, 0.0173922578509267, 0.0167999766486598, 0.0154585050927516, 0.0141697339844881, 0.01340122235315, 0.012497165855912, 0.0106754882662705, 0.00850874053774153, 0.0071211709278693, 0.00610215126490654, 0.00436382874895196, 0.00272556592923876, 0.0024020828688398, 0.00214575830483526, 0.00179717042274419, 0.00369746046511483, 0.00556449679451501, 0.00535400455704104, 0.00508591276411812, 0.00758241480627866, 0.00970652458360317, 0.00958504105213217, 0.0108370985247841, 0.0119510683529963, 0.0113547804539946, 0.0122885685421414, 0.0131100694492989, 0.0127323221673536, 0.01257637909587, 0.0131767748389986, 0.013610113562039, 0.0133835088485019, 0.0130566858086895, 0.0131891656648468, 0.013571741691202, 0.0136857795556102, 0.0134409440035565, 0.0132106598630221, 0.013289529777988, 0.0135399063210117, 0.0136316880964883, 0.0134683599572806, 0.0132670438492532, 0.0132672372076872, 0.013445090840337, 0.0135710094431863, 0.0135004482555083, 0.0133279931833662
flux1:, 0.673181438127093, 0.013273457360604, 0.0136713258806682, 0.0143633242980088, 0.0151240573623072, 0.0156477318053516, 0.0159439600642276, 0.0163392533514944, 0.0170567464588172, 0.0178334120078515, 0.0181626290108663, 0.017968928617824, 0.0177442153830278, 0.0178810625837962, 0.0180327134406072, 0.0174631345606435, 0.0161273737852444, 0.0148428314220655, 0.0140840851102916, 0.0131769586789602, 0.0113147562948103, 0.00907860188555513, 0.00763772642023556, 0.00658214188927188, 0.00476283952608749, 0.00301951148825973, 0.00264736175004338, 0.00229047113034297, 0.00187178624970932, 0.00366936264496789, 0.00549287515262615, 0.00525035108458187, 0.00496563733498492, 0.00740175624293355, 0.00948319392164047, 0.00937432515983611, 0.010583343492357, 0.0116749986580168, 0.0110940197596274, 0.0119955845901678, 0.012806441502329, 0.0124480663568963, 0.0122862190049494, 0.0128591758039052, 0.0132857560370148, 0.0130760892012821, 0.0127586238059881, 0.0128784412148625, 0.01324483957155, 0.0133591234313314, 0.0131261501572502, 0.0129012889574051, 0.0129722418376348, 0.0132118867208558, 0.0133022939346561, 0.0131457389725599, 0.0129489294887016, 0.0129454769387378, 0.0131161221649535, 0.0132394092874874, 0.0131723504724017, 0.0130040056129577
flux1:, 0.673443887030846, 0.0132185806690747, 0.013650267289746, 0.014362174367467, 0.0151351995200517, 0.015685536197101, 0.0160342294690288, 0.0164960482080186, 0.0172732218923376, 0.018096707356949, 0.0184712920512755, 0.0183332873497165, 0.0181739307838873, 0.0183730655028839, 0.0185717255315127, 0.0180305790240111, 0.0167097951716203, 0.0154392983162804, 0.014698458310899, 0.0137964430003486, 0.0119046982437041, 0.00961118512618404, 0.00812554343335346, 0.00703954449403016, 0.00514777672797871, 0.00330765441320587, 0.00288852858612352, 0.00243401642204141, 0.00194691804184754, 0.00364179148514022, 0.00541918129412834, 0.0051446741052791, 0.00484361426742243, 0.00721734158392531, 0.00925498470759639, 0.0091582730218841, 0.0103251682353379, 0.0113925577442838, 0.0108273126332574, 0.0116971380404222, 0.0124963915453148, 0.0121574369326128, 0.0119906397571106, 0.0125362172895103, 0.0129551310958522, 0.0127620974813031, 0.0124548083039268, 0.0125627361285507, 0.0129126823890959, 0.0130263264899261, 0.0128049406471472, 0.0125861981184404, 0.0126499752117052, 0.0128787328929386, 0.0129669262753214, 0.0128166853400873, 0.012624850240005, 0.0126184922531908, 0.0127819592194785, 0.0129018716386828, 0.0128377036977541, 0.0126736998608925
flux1:, 0.673706335934599, 0.0131195059627842, 0.0135767887033158, 0.0142991319425548, 0.0150745478440682, 0.0156427149299024, 0.0160366998257424, 0.0165586550700145, 0.0173889507096733, 0.0182532398179413, 0.0186697584637024, 0.0185873808699115, 0.0184950645511614, 0.0187581690779327, 0.0190062282266453, 0.0184990998615315, 0.0172024747997987, 0.0159558245043171, 0.0152411271603699, 0.0143525760503507, 0.0124424753640467, 0.0101039805933268, 0.00858252298217, 0.00747245781761566, 0.00551672539373331, 0.00358830075644753, 0.00312440046019568, 0.00257534710096754, 0.00202173401408116, 0.00361395372780625, 0.0053428293961402, 0.00503661473775248, 0.00471957721547901, 0.00702896504196747, 0.0090217999297318, 0.00893667603665842, 0.0100625527465247, 0.0111039093354644, 0.0105549619786924, 0.0113936289970407, 0.0121803076704671, 0.0118608580017103, 0.0116902693465884, 0.0122087874970311, 0.0126192865451494, 0.0124426094164144, 0.0121462965505971, 0.0122431841151984, 0.0125766219725882, 0.0126889672161529, 0.0124789538691846, 0.0122669269170237, 0.0123242209756052, 0.0125420833510168, 0.0126274483698107, 0.01248313143768, 0.0122966034731022, 0.0122879337709142, 0.0124442753141859, 0.0125602050637568, 0.0124983569392624, 0.0123387757087976
flux1:, 0.673968784838352, 0.0129848831952571, 0.0134588304257056, 0.0141815600100475, 0.0149489658074097, 0.015525447964354, 0.0159565543970159, 0.0165311295186368, 0.0174070266859174, 0.0183053834273569, 0.0187597311194276, 0.0187321220583776, 0.0187077105978367, 0.0190358503255996, 0.0193353567058947, 0.0188676129853644, 0.0176041148796161, 0.016390945329231, 0.0157105549527927, 0.0148437996329344, 0.012926531272086, 0.0105555721349515, 0.0090074824563688, 0.00787974512906904, 0.00586844025538188, 0.00386034059925063, 0.00335431183717021, 0.00271395391720902, 0.00209589000247842, 0.00358560715642837, 0.00526378771512809, 0.00492619431573146, 0.00459352786422436, 0.00683679862870284, 0.00878390113973086, 0.00870957140257147, 0.00979567351151422, 0.0108093782555879, 0.0102773335328827, 0.0110855210750201, 0.0118586124754791, 0.0115587039986467, 0.0113856547766109, 0.0118777011175648, 0.0122791733952414, 0.012118569112976, 0.0118340172465933, 0.0119208091184383, 0.0122378893125632, 0.0123484807951179, 0.0121496980643903, 0.0119449238271343, 0.0119963909727958, 0.0122034720300664, 0.012285606167271, 0.0121469246950804, 0.0119659453049984, 0.0119554174963231, 0.0121046861526846, 0.012216156527221, 0.0121561317683314, 0.0120009446003877
flux1:, 0.674231233742106, 0.0128224183542302, 0.0133037484035562, 0.0140166120849655, 0.0147654931706284, 0.0153404689059791, 0.0157998785086524, 0.0164187460066474, 0.0173320531157873, 0.0182572749125748, 0.0187448660613169, 0.0187704961667854, 0.0188141003493783, 0.0192077468205263, 0.0195603743973893, 0.0191370629914342, 0.0179152950863478, 0.0167448936537344, 0.0161066976567803, 0.0152698276247594, 0.0133563741203493, 0.0109654152236224, 0.00939991456849384, 0.00826078703800656, 0.00620212950373566, 0.00412305632688856, 0.00357791199945534, 0.00284970395950082, 0.00216939431212486, 0.0035569754338997, 0.00518252171706681, 0.00481381786014587, 0.00446578139572607, 0.0066414577965797, 0.00854196010194222, 0.00847733732025653, 0.00952497517416835, 0.0105095464265499, 0.00999493156839917, 0.0107733875474418, 0.0115318180325457, 0.0112513418095572, 0.0110772585100102, 0.0115436659102555, 0.0119356025751053, 0.0117907221559805, 0.0115186650175013, 0.0115963932420553, 0.0118974512963758, 0.0120059982818449, 0.0118183613749945, 0.011621335434518, 0.0116676047187244, 0.0118641152638716, 0.0119428021016611, 0.0118095843646592, 0.0116343459079819, 0.0116222947490972, 0.011764532598798, 0.0118711956348681, 0.0118126075942652, 0.0116617296871995
flux1:, 0.674493682645859, 0.0126387962891107, 0.0131182340150312, 0.0138111538796583, 0.014531266792213, 0.0150949800188258, 0.0155735694478564, 0.0162279066387516, 0.0171700498805968, 0.0181147129277689, 0.0186306598313207, 0.0187074371039455, 0.0188184662877908, 0.0192775001156896, 0.0196844927563924, 0.0193102254999124, 0.0181382623359332, 0.0170193705213391, 0.0164307508009706, 0.0156313825933622, 0.013732319087841, 0.0113335800209423, 0.00975972123182953, 0.00861522165235873, 0.00651722199650744, 0.00437590611007904, 0.00379494181237448, 0.0029826415402575, 0.00224243318065872, 0.00352859718875748, 0.00509985976883491, 0.00470021286326483, 0.00433695477046837, 0.00644397828615367, 0.00829703103749516, 0.0082407203958117, 0.00925118746377465, 0.0102052907651794, 0.00970844740711245, 0.0104579386301917, 0.0112005652670791, 0.0109391802023788, 0.010765480156201, 0.0112072776524162, 0.0115892375989498, 0.0114596014782818, 0.0112006581499447, 0.0112704076249617, 0.0115559319470241, 0.0116622595504827, 0.0114857029836986, 0.0112968748887874, 0.0113385514257715, 0.0115247759784519, 0.0115999510651132, 0.0114721396203736, 0.0113028193293776, 0.0112894914211573, 0.011424732107442, 0.0115263659722911, 0.0114689670665767, 0.0113223166625795
flux1:, 0.674756131549612, 0.0124396784180189, 0.0129082886961939, 0.0135717148300735, 0.0142534437693904, 0.0147965454996902, 0.0152852062202017, 0.0159659934156764, 0.0169282863402721, 0.0178849669810424, 0.018424236768326, 0.0185496006385975, 0.0187268026581211, 0.0192504989505964, 0.0197125980105344, 0.0193914276469059, 0.0182766505623583, 0.0172172595237987, 0.0166848593951744, 0.0159299156559529, 0.0140552251687903, 0.0116604941061729, 0.010086960151018, 0.0089427101985582, 0.00681315247655518, 0.00461831612794897, 0.0040050243356977, 0.00311278111219575, 0.00231518328645756, 0.00350113070319045, 0.00501679773098873, 0.00458630717797296, 0.00420789345424687, 0.00624570208793297, 0.00805044356753331, 0.00800078423443539, 0.00897528042085122, 0.00989775173049271, 0.00941876564337159, 0.010140020852281, 0.0108656372506291, 0.0106227134989065, 0.0104506965067815, 0.0108690429430453, 0.0112406229231632, 0.0111255669267082, 0.0108801675060001, 0.0109430212368623, 0.0112136152404875, 0.0113176179123371, 0.0111520475792776, 0.0109717976113894, 0.0110094575133177, 0.0111857348759276, 0.0112574491664912, 0.0111350827729863, 0.0109718635533236, 0.0109574507940836, 0.0110857306126313, 0.0111822348992912, 0.0111259334689177, 0.0109834855642072
flux1:, 0.675018580453365, 0.0122297496907939, 0.0126792309976728, 0.0133044502164003, 0.0139391120462901, 0.0144529533420953, 0.0149428739251221, 0.0156411622292463, 0.0166150423468889, 0.0175765032800752, 0.0181340479168935, 0.0183050491153711, 0.0185465408353889, 0.0191335440092908, 0.0196509107946764, 0.0193862145643908, 0.0183351591273997, 0.017342315852014, 0.0168718248472589, 0.0161673437958934, 0.0143262589940937, 0.0119467184352817, 0.0103816393057883, 0.00924276163334991, 0.00708919648557076, 0.00484951437236451, 0.00420750250214049, 0.0032399250419747, 0.00238764161462971, 0.00347514647872979, 0.00493427444560284, 0.00447306520834625, 0.00407954761558106, 0.00604809306131664, 0.0078036359245069, 0.0077587879550057, 0.00869836606615897, 0.00958823861918625, 0.00912692390311031, 0.00982058634526074, 0.010527942409898, 0.0103025482403347, 0.0101333087317243, 0.0105294224620408, 0.0108902390717376, 0.0107888864908116, 0.010557207009367, 0.01061418308152, 0.0108705262620798, 0.0109721317346303, 0.010817379920253, 0.0106459855119977, 0.0106801634634365, 0.010846871665484, 0.0109152579481836, 0.010798442855689, 0.0106415189682334, 0.0106261880863675, 0.0107475614411355, 0.0108389485822824, 0.0107838090183618, 0.0106456333799566
flux1:, 0.675281029357119, 0.0120127934699608, 0.0124357190029938, 0.0130151020637021, 0.0135951833807953, 0.0140720471824976, 0.0145549489401359, 0.015262088778003, 0.0162393124876713, 0.0171986481463269, 0.0177695062197169, 0.0179828743056137, 0.01828616778959, 0.0189344654580021, 0.019506611815162, 0.0193009945114882, 0.0183192215165195, 0.0173988619741454, 0.0169948404538899, 0.0163458332325801, 0.0145467117712566, 0.0121927833141029, 0.0106435857360013, 0.00951463924485607, 0.00734437816062146, 0.0050684320855319, 0.00440134952720223, 0.00336353598421222, 0.00245950098837074, 0.00345094435510818, 0.00485295916220884, 0.00436131297389045, 0.00395282176219828, 0.00585252038610697, 0.00755796273764069, 0.00751602073934844, 0.00842156763641474, 0.00927809317018825, 0.00883403374439488, 0.00950063724196999, 0.010188470944379, 0.0099794061019967, 0.00981378418876463, 0.0101888825157311, 0.010538569448316, 0.0104498376201671, 0.0102317616201934, 0.0102837557020904, 0.0105265687419594, 0.010625717870041, 0.0104815126526426, 0.0103191150769117, 0.0103502876080818, 0.0105078330899635, 0.0105730793747305, 0.0104619563324826, 0.0103115251912797, 0.0102954381393958, 0.0104099922245528, 0.0104963740104045, 0.0104425990421832, 0.0103088756957685
flux1:, 0.675543478260872, 0.0117917790038284, 0.0121817776576732, 0.0127089550330666, 0.0132282728390643, 0.0136615391318088, 0.0141298605250301, 0.0148376860454198, 0.0158104783702824, 0.0167612190787607, 0.0173405911751933, 0.0175927924595804, 0.0179548223500452, 0.0186617288544609, 0.0192874684877283, 0.0191426949587321, 0.0182346941338274, 0.0173915179019767, 0.0170572796422293, 0.0164676473009682, 0.0147178847122016, 0.0123990999996693, 0.0108724016885402, 0.00975735770042865, 0.00757746146299739, 0.00527368711797653, 0.00458516517701486, 0.00348268457363558, 0.00253009183535677, 0.00342842843541573, 0.0047730919062003, 0.00425158702102431, 0.00382842903190033, 0.00566005635426779, 0.00731451814851661, 0.00727362930057325, 0.00814588523115604, 0.0089685428963347, 0.00854118000046927, 0.00918115639649198, 0.00984823403802849, 0.009654102298627, 0.00949268209163575, 0.0098479411247019, 0.0101861614945943, 0.0101088030965545, 0.00990392064618417, 0.00995166635587939, 0.0101816843391246, 0.0102783280725498, 0.0101442843659102, 0.00999086585088852, 0.0100194346889897, 0.0101682448956619, 0.0102305766432525, 0.0101252900257488, 0.00998153411322487, 0.00996485662330068, 0.0100727209554897, 0.010154290253745, 0.0101021878278622, 0.00997319797598996
flux1:, 0.675805927164625, 0.0115689522894364, 0.0119208268132101, 0.0123907902853135, 0.012844575835863, 0.0132288208854058, 0.0136758501571893, 0.0143768183884924, 0.0153379787146705, 0.0162741574825897, 0.0168574588899531, 0.0171447474831016, 0.0175619047393447, 0.0183240637978865, 0.0190014939142427, 0.0189184568154034, 0.018087588942591, 0.0173249860252762, 0.0170625502882156, 0.0165350647177566, 0.0148410456497918, 0.0125659501113024, 0.0110675058077895, 0.00996976322545651, 0.00778702096199281, 0.00546364896579266, 0.00475725589017825, 0.0035960798434874, 0.00259839876062378, 0.00340706238601221, 0.00469440840398459, 0.00414403838184128, 0.00370678112999132, 0.00547133213748809, 0.00707401173293165, 0.00703247681693706, 0.00787208742534824, 0.00866057759111239, 0.00824932115536555, 0.00886303889973961, 0.00950819926742528, 0.00932750467256207, 0.00917065665841964, 0.00950719679127641, 0.00983366689227509, 0.00976633826401829, 0.00957398423877422, 0.00961803928189699, 0.00983599521624411, 0.00993010580174719, 0.00980573968424345, 0.00966111823220917, 0.00968739825261975, 0.0098279163899055, 0.00988758721690557, 0.00978826139706976, 0.009651326037652, 0.00963422458812856, 0.00973557272969133, 0.00981258166396013, 0.00976252185937622, 0.0096386173539475
flux1:, 0.676068376068379, 0.0113459261248525, 0.0116557104647711, 0.0120648445534406, 0.0124497569783187, 0.0127807924101497, 0.013200751100432, 0.0138880379098281, 0.0148310066192633, 0.0157471951868021, 0.016330090391676, 0.0166485545237432, 0.0171167303590511, 0.0179301434699987, 0.0186566616445759, 0.0186353854264262, 0.0178838647875909, 0.0172039001809698, 0.0170140163305159, 0.0165503615915246, 0.0149174473663454, 0.0126935418905078, 0.0112282426008673, 0.0101506756187961, 0.00797157482222572, 0.0056365708012556, 0.00491578201398183, 0.00370217484550286, 0.00266314670198227, 0.00338591202261032, 0.00461616445948788, 0.0040384116605809, 0.00358793731751883, 0.00528648198126805, 0.00683672266184189, 0.00679306424769109, 0.00760065210638856, 0.0083548764223056, 0.00795921305861041, 0.00854703865805354, 0.00916923612896063, 0.0090004831313007, 0.0088484371410212, 0.00916733282071412, 0.00948185117247058, 0.00942319421615869, 0.00924251863225629, 0.00928327845041478, 0.00948989699508679, 0.00958148736682579, 0.00946624972022918, 0.00933009442975572, 0.00935430971543426, 0.00948699033925352, 0.00954427896159808, 0.00945100485202664, 0.0093209779638288, 0.00930360809197526, 0.0093986511129904, 0.0094713878661318, 0.00942375709167868, 0.00930531591111927
flux1:, 0.676330824972132, 0.0111237683492538, 0.0113887301315903, 0.0117347828770695, 0.01204886434198, 0.0123237252633761, 0.0127118075873646, 0.0133793649120449, 0.0142982581121915, 0.015189579970328, 0.0157680032305645, 0.0161136082031077, 0.0166282502347016, 0.0174883334740186, 0.0182606891904764, 0.0183003667843318, 0.0176292822823178, 0.0170327379920249, 0.016914976881298, 0.0165158404565431, 0.0149483887271423, 0.0127821119442811, 0.0113540326333672, 0.0102990612665398, 0.00812975267729047, 0.00579076231272189, 0.00505894400962086, 0.00379932645899419, 0.00272293874253491, 0.00336376493060891, 0.00453725442743437, 0.00393410348631039, 0.00347162281145264, 0.00510518615911372, 0.00660253978966281, 0.00655553011689858, 0.00733176819062369, 0.00805180064631039, 0.00767137266035093, 0.00823374077280175, 0.00883208283588892, 0.00867386107550997, 0.00852678984776722, 0.00882909638533207, 0.00913157087172601, 0.00908029267894818, 0.00891034889355065, 0.00894808321703044, 0.00914408234666214, 0.00923322618669181, 0.0091265473432066, 0.00899841210365434, 0.00902070174953503, 0.00914600608953087, 0.0092012161596994, 0.0091140482515994, 0.0089909472044971, 0.00897343790318891, 0.00906241127585685, 0.00913117812285906, 0.00908633805993741, 0.00897371576228356
flux1:, 0.676593273875885, 0.0109030885636988, 0.011121685588114, 0.0114036918609775, 0.0116462789197411, 0.0118631720225548, 0.012215546592201, 0.0128581269827049, 0.0137477473591291, 0.0146098750991102, 0.0151800406208491, 0.0155486690539499, 0.0161048496731302, 0.0170065171101381, 0.0178208923207131, 0.0179199475639073, 0.0173293179799278, 0.0168157864939408, 0.0167686851041911, 0.0164338837453548, 0.0149352946388247, 0.0128320452794182, 0.0114445307675475, 0.0104142029040973, 0.00826046644512171, 0.00592477087069401, 0.00518517364026957, 0.00388597911353353, 0.00277641870048432, 0.00333930200421515, 0.00445639928695816, 0.00383028774942209, 0.00335731165482212, 0.00492680093154029, 0.00637107625637129, 0.00631972659170607, 0.0070653958806046, 0.00775145144493618, 0.00738608899795377, 0.00792356454288476, 0.00849734026563761, 0.00834837956100512, 0.00820647151904877, 0.00849325780312634, 0.00878372428984648, 0.00873865998247548, 0.0085784932301729, 0.00861339594208213, 0.00879949273929692, 0.00888633810360055, 0.00878767310962284, 0.00866704234544966, 0.00868747540517061, 0.00880586577800917, 0.00885932511551641, 0.00877828698019902, 0.00866205563154353, 0.00864449512699247, 0.00872764232345591, 0.00879273736345627, 0.00875099475056774, 0.0086444820827188
flux1:, 0.676855722779638, 0.0106841233928749, 0.0108559247040582, 0.0110740967451859, 0.011245703080207, 0.0114039259016232, 0.0117177070572303, 0.0123308622911994, 0.0131866935941604, 0.014015836510054, 0.0145742408467206, 0.014961730484504, 0.0155542255951762, 0.0164919935272755, 0.0173441027490472, 0.017500269775113, 0.0169891266710692, 0.0165571451347922, 0.0165783855401176, 0.0163070082774541, 0.0148797907933255, 0.0128439860512858, 0.0114997610087452, 0.0104958350104649, 0.0083630535767341, 0.00603753858743909, 0.00529329692828225, 0.0039608389721679, 0.002822428217622, 0.00331128646387681, 0.00437236612532129, 0.00372608116581641, 0.00324435521295737, 0.00475054497081153, 0.00614183125803185, 0.00608535246041304, 0.00680137012310567, 0.00745377751890202, 0.00710347777206767, 0.00761679507648277, 0.00816549252259333, 0.00802468150561948, 0.0078881852221894, 0.00816056021572868, 0.00843918804432564, 0.00839933686749361, 0.00824805648900182, 0.00828029671371675, 0.00845721290874187, 0.00854198439331954, 0.00845084899087553, 0.00833718663029823, 0.00835578355108902, 0.00846771676210704, 0.00851977322163885, 0.00844486781148804, 0.00833538419779142, 0.00831781165559396, 0.00839536838825272, 0.00845707277659757, 0.00841866355665788, 0.00831845835263579
flux1:, 0.677118171683392, 0.0104668192570766, 0.0105924018045482, 0.0107480011767376, 0.0108501854902392, 0.0109500271143969, 0.0112232233408421, 0.0118032838088741, 0.0126214749904582, 0.0134143609185532, 0.0139577794622175, 0.0143599587351054, 0.0149833335523632, 0.0159514368332503, 0.0168366353961177, 0.0170470461370468, 0.0166135369624259, 0.0162607481285266, 0.0163473496004028, 0.0161379012635014, 0.0147837537239182, 0.0128189162521147, 0.0115202036185656, 0.0105442224699415, 0.00843736921414112, 0.00612850904403482, 0.00538264269730423, 0.004023008556826, 0.00286013078596216, 0.00327873404180933, 0.0042841756013589, 0.00362071493689971, 0.00313212817206205, 0.0045757005339728, 0.0059143624887343, 0.0058521114825479, 0.00653952293352297, 0.00715870636693925, 0.00682356614976447, 0.00731363536852808, 0.00783694758503544, 0.00770331821711111, 0.0075725489542756, 0.0078316719060895, 0.00809875457634094, 0.00806328579281774, 0.00792010919694255, 0.00794987200304136, 0.0081183353610029, 0.00820132292172176, 0.00811731313774263, 0.00801010565964366, 0.00802686217313214, 0.00813278229810438, 0.00818379490262918, 0.00811501539763478, 0.00801210805256097, 0.00799451395805014, 0.0080666966567392, 0.00812526810082908, 0.00809035629903233, 0.00799655407431597
flux1:, 0.677380620587145, 0.0102509104130841, 0.0103317416012622, 0.0104269445487585, 0.0104621745606196, 0.0105048064526197, 0.0107362530973468, 0.011280293980059, 0.0120576370075101, 0.0128114904904148, 0.0133369695280213, 0.0137496912610869, 0.014398388974242, 0.0153908993577, 0.0163042886726857, 0.0165655610455814, 0.0162070649631257, 0.0159303897755971, 0.0160788939311882, 0.0159294257741556, 0.0146493245922016, 0.0127581882665892, 0.0115068213579867, 0.0105601724712923, 0.00848381464367302, 0.0061976683453142, 0.00545308214325334, 0.00407206093500566, 0.00288908319632407, 0.00324103378471755, 0.00419125815089363, 0.00351367822993842, 0.0030201612725492, 0.00440178641474863, 0.00568843224543019, 0.00561986020531533, 0.00627979720040153, 0.00686626898464656, 0.00654638816666504, 0.00701426666489022, 0.00751208731507949, 0.00738477515663787, 0.00726008373028626, 0.00750715249995831, 0.00776308497210571, 0.00773131693818275, 0.00759558050549761, 0.00762308880430134, 0.00778382784089121, 0.0078653637646999, 0.00778815627038473, 0.00768694249285029, 0.00770185152741483, 0.00780218279604093, 0.00785250838798499, 0.00778984581509929, 0.0076933148237024, 0.00767565041971781, 0.00774265132975883, 0.00779832345270517, 0.00776701215450367, 0.00767961533882246
flux1:, 0.677643069490898, 0.0100359893012242, 0.0100743041094754, 0.0101120690778471, 0.0100835891419799, 0.0100709529289961, 0.010260235803374, 0.0107660349498159, 0.0114999383369265, 0.0122124557858959, 0.0127173015665141, 0.0131364755069079, 0.0138049043610678, 0.0148158411714207, 0.0157523620803632, 0.0160606838454858, 0.0157739334349735, 0.0155697409128239, 0.0157763738372874, 0.015684592721285, 0.0144788844570701, 0.0126635078254714, 0.0114610245506984, 0.0105449828619578, 0.00850330191323419, 0.00624551832002057, 0.00550499853705658, 0.00410804531168166, 0.00290924633352702, 0.00319800074858719, 0.00409353209195497, 0.0034048066606756, 0.00290823436720235, 0.00422866824264213, 0.00546409805209598, 0.00538871341778663, 0.00602232791541485, 0.00657669071941131, 0.00627206959549589, 0.00671890382597332, 0.00719131461700935, 0.00706950945762986, 0.00695122301393817, 0.00718744061268414, 0.00743268728009946, 0.00740404861888637, 0.00727518857162344, 0.00730070280148635, 0.00745443422339735, 0.0075348625571206, 0.00746419759995154, 0.00736858125973729, 0.0073816490699451, 0.00747678967747069, 0.00752676678487694, 0.00747021197168988, 0.00737985003592815, 0.00736204387459032, 0.00742403343111813, 0.00747701958944154, 0.00744936920103739, 0.0073683108098064
flux1:, 0.677905518394651, 0.0098215663458281, 0.00982024549077862, 0.00980418795659234, 0.00971589442840561, 0.00965059159689131, 0.00979796709390238, 0.0102639582000576, 0.0109524167447796, 0.011621738581263, 0.0121035050671849, 0.0125251300998568, 0.0132077448105335, 0.0142311702187559, 0.0151856790326632, 0.0155368850598143, 0.0153180881346226, 0.0151823507807708, 0.0154431520864715, 0.0154065050649613, 0.0142749975076191, 0.0125368741264241, 0.01138458641457, 0.0105003416213206, 0.00849716597175156, 0.00627299231707999, 0.00553919896263328, 0.00413142936559874, 0.00292093948387526, 0.00314985687425971, 0.00399139430366479, 0.00329430193848372, 0.00279641344699478, 0.00405658757156101, 0.00524173267121046, 0.00515908659788434, 0.0057674753993176, 0.00629043015648168, 0.00600088454077802, 0.00642783432802679, 0.00687508693681244, 0.00675798929199516, 0.00664634017035481, 0.0068728651362865, 0.00710792408873117, 0.00708190891127724, 0.00695942175573228, 0.00698321948470051, 0.00713062973154669, 0.00721027407897995, 0.00714592666895915, 0.00705557191054478, 0.0070668260895349, 0.00715714364194897, 0.00720707616921566, 0.00715661537943599, 0.00707222447768131, 0.00705420240904245, 0.00711133774844028, 0.00716183723371694, 0.00713788526247433, 0.0070630599147006
flux1:, 0.678167967298405, 0.00960711732290414, 0.00956957051876392, 0.00950384697553824, 0.00936017269121189, 0.0092453595433971, 0.00935167570492493, 0.00977689909559945, 0.0104184594531475, 0.0110431392543574, 0.0114996165054789, 0.01191981339865, 0.0126111876789011, 0.0136412819626495, 0.0146086078843877, 0.0149982510127297, 0.0148432080410915, 0.0147716347840302, 0.0150825503673571, 0.0150982863685966, 0.0140403351166034, 0.0123804917257595, 0.0112795284850568, 0.0104281995850459, 0.00846704396398334, 0.0062813336047211, 0.00555678936995743, 0.0041429950690979, 0.00292475271228941, 0.00309715106005767, 0.00388563264484193, 0.00318268414152425, 0.00268502843217642, 0.0038861103373563, 0.00502197495850549, 0.00493167002285011, 0.00551580672801873, 0.00600816072135596, 0.00573327327781685, 0.00614143389221942, 0.00656392911153685, 0.00645072519482484, 0.00634578643935648, 0.00656367667672509, 0.00678904612065044, 0.00676517524324543, 0.00664857126030981, 0.00667091357086689, 0.00681263741624304, 0.00689177311490232, 0.00683352039215158, 0.00674813403933827, 0.00675762300915432, 0.00684345201487147, 0.00689359555521794, 0.00684920091753802, 0.00677060143732923, 0.00675230560109241, 0.0068047426512363, 0.00685294703580554, 0.00683272404436935, 0.00676401817529305
flux1:, 0.678430416202158, 0.00939211797750847, 0.0093221740915948, 0.00921137453962681, 0.00901718191129717, 0.00885647178487244, 0.0089230933799851, 0.0093071456011638, 0.00990086722542752, 0.0104798384940289, 0.010909043745962, 0.0113240889635234, 0.0120189771481543, 0.0130500929106477, 0.0140250793139297, 0.014448496655081, 0.0143527105234679, 0.0143408535053945, 0.0146977950317973, 0.0147630087890219, 0.0137775964745733, 0.0121966728391541, 0.0111479994928469, 0.0103306408403814, 0.00841474495213799, 0.00627196109194074, 0.0055590384827225, 0.00414371176639052, 0.00292143831092762, 0.00304064065373887, 0.00377728455910253, 0.003070692130285, 0.00257460158327395, 0.0037180130284807, 0.00480562819047899, 0.00470734485577672, 0.00526803333135446, 0.00573070295882389, 0.00546982008755507, 0.00586015736921128, 0.00625842376761215, 0.00614828579730785, 0.0060499297039639, 0.00626009102801645, 0.00647624270044036, 0.00645403998935433, 0.00634280366238331, 0.00636389802231009, 0.00650049802492943, 0.00657933339040819, 0.00652692629205644, 0.00644623335485982, 0.00645401884634573, 0.00653566029359893, 0.00658621332111117, 0.0065478304786645, 0.00647486161665582, 0.00645626435283176, 0.00650417022408665, 0.00655026793380091, 0.00653380589839077, 0.00647111990986405
flux1:, 0.678692865105911, 0.00917606731302587, 0.00907787141753527, 0.0089269182852203, 0.00868739963033789, 0.00848477331112835, 0.00851351255109555, 0.00885649520671897, 0.00940190673534681, 0.00993444874575587, 0.0103346220278216, 0.0107409826087993, 0.0114343697073229, 0.0124610674345287, 0.013438602218397, 0.0138909793973039, 0.0138497553674683, 0.0138930909902829, 0.0142919697949334, 0.0144036347702146, 0.013489440714922, 0.0119877484272802, 0.0109921694267107, 0.0102097722983534, 0.00834213198034424, 0.00624634633935884, 0.00554725475722839, 0.00413461177047248, 0.00291180372518081, 0.00298116201884437, 0.00366747514112133, 0.0029591572576078, 0.00246574633533606, 0.0035531372506676, 0.00459353281718421, 0.00448706380923878, 0.00502492189562817, 0.00545892605018001, 0.00521119879163454, 0.00558450905683145, 0.00595918273483708, 0.00585129440205867, 0.0057591845030395, 0.00596233406752842, 0.0061696965101509, 0.00614868473009192, 0.00604225308298463, 0.00606222278572143, 0.00619417331051522, 0.00627284230462315, 0.00622598788665018, 0.00614970763729431, 0.00615585313037687, 0.00623357583542955, 0.00628467694677305, 0.00625221294130946, 0.00618472521098964, 0.00616583511888184, 0.00620939763202398, 0.0062535755369819, 0.00624090712382645, 0.00618416472369907
flux1:, 0.678955314009665, 0.00895850241515987, 0.00883641860167398, 0.0086504697085813, 0.00837105335951143, 0.00813077774757829, 0.00812383090110979, 0.00842629876832475, 0.00892335084112863, 0.00940905573435508, 0.00977866127694983, 0.0101730301349616, 0.0108601709302183, 0.0118772408689545, 0.0128522823836611, 0.0133287178690535, 0.0133372525140595, 0.0134312404090111, 0.0138679858702296, 0.0140229826323994, 0.0131784413858255, 0.0117560023355363, 0.0108141545088521, 0.0100676469254214, 0.00825103277507506, 0.00620592021210326, 0.00552269440999097, 0.00411668978776833, 0.00289662483707714, 0.00291951669992998, 0.00355726874028545, 0.00284887885874448, 0.00235906108896022, 0.00339224774134021, 0.0043864439752887, 0.00427172524538524, 0.00478720028177762, 0.00519364273384221, 0.00495810030217645, 0.00531500082129786, 0.00566680705030529, 0.00556040743739572, 0.00547402615537417, 0.00567067757296458, 0.00586962975081903, 0.00584934488078147, 0.00574710936457152, 0.00576597758774051, 0.00589365620294783, 0.0059722221713384, 0.00593057979175266, 0.00585840884001367, 0.00586296762251483, 0.00593701078433415, 0.0059887418271243, 0.00596205601253586, 0.00589989839857537, 0.0058807576857683, 0.00592018974494278, 0.00596263146293311, 0.00595378114421362, 0.00590292455346722
flux1:, 0.679217762913418, 0.00873900843855252, 0.00859752685828824, 0.00838188061848849, 0.00806814180931522, 0.00779469618128299, 0.00775458521527066, 0.00801749362061919, 0.00846651007152495, 0.00890525368516137, 0.00924298744758614, 0.00962231784760291, 0.0102987666965625, 0.0113012434220078, 0.0122688481714932, 0.0127644187794997, 0.0128178774400697, 0.012958003009943, 0.0134285753799751, 0.0136237201174526, 0.012847068063467, 0.0115036360435482, 0.0106159801177709, 0.00990622588151277, 0.00814318707171532, 0.00615201868107649, 0.00548650929400586, 0.00409083941426969, 0.00287659125292995, 0.00285639279602167, 0.00344756133702852, 0.00274052666498123, 0.00225504125089142, 0.00323592481434351, 0.00418494021825422, 0.00406206871353079, 0.00455547940860406, 0.004935521402989, 0.00471115938022998, 0.00505210835683056, 0.00538184518870999, 0.0052762799300147, 0.00519498584101737, 0.00538545803996979, 0.00557633157601686, 0.0055563498357568, 0.00545768107956375, 0.00547537377884321, 0.00559906133190283, 0.00567752904581342, 0.00564071994182777, 0.00557232639573711, 0.00557533269741999, 0.00564590899956613, 0.00569830269148627, 0.00567720257291915, 0.00562020785831557, 0.00560088214475149, 0.00563642003714498, 0.00567730152272537, 0.00567227141791509, 0.00562724460896119
flux1:, 0.679480211817171, 0.00851722728764603, 0.00836087414641775, 0.00812087635825742, 0.00777845253156338, 0.00747646116169943, 0.00740597875637638, 0.00763063040434342, 0.00803226043590031, 0.00842417910375987, 0.0087289816733777, 0.00909051925115213, 0.00975215289920095, 0.0107353289548521, 0.0116906856602602, 0.0122005129222347, 0.012294095830123, 0.012475902568529, 0.0129763080871909, 0.0132083833335031, 0.0124976933639052, 0.0112327639597269, 0.0103995794549703, 0.00972737559366848, 0.00802022962141013, 0.00608586743434564, 0.00543973343615654, 0.00405782992867464, 0.00285228628720226, 0.00279233052703334, 0.0033390285905555, 0.00263458652648147, 0.00215402631473596, 0.00308451124696707, 0.00398938020487621, 0.00385861262485077, 0.00433020649327732, 0.00468503325590268, 0.00447089652266092, 0.00479623536217327, 0.00510475882778471, 0.00499952580483214, 0.00492262800314608, 0.00510707488152534, 0.00529016163106816, 0.00527013052346192, 0.00517441952893484, 0.00519078676347735, 0.00531067572113269, 0.00538900740584291, 0.00535663392994852, 0.00529166360546032, 0.00529312927128963, 0.00536042793736464, 0.00541347774772162, 0.00539772035003144, 0.00534569224955143, 0.00532625563989105, 0.0053581518563078, 0.00539763550166024, 0.00539638993287235, 0.00535711478848171
flux1:, 0.679742660720924, 0.00829286760939804, 0.00812611761003021, 0.00786707048420998, 0.00750158122344054, 0.00717575071567611, 0.00707790668348765, 0.00726589847118249, 0.00762107258255999, 0.00796654732150203, 0.00823762040782622, 0.00857893100756009, 0.00922196692107689, 0.0101814106775206, 0.0111198828255011, 0.0116391986215526, 0.0117681963186414, 0.011987313363764, 0.0125136259864771, 0.0127794129858392, 0.012132618100581, 0.0109454324250999, 0.0101668180617552, 0.00953288863905122, 0.00788370038612905, 0.00600859641359105, 0.0053832986665578, 0.00401831709024036, 0.00282419589569024, 0.00272772944632481, 0.00323212992574561, 0.00253135410336589, 0.00205618892415961, 0.00293811886248274, 0.00379991125420709, 0.00366164318686165, 0.00411165634021919, 0.00444244273927615, 0.00423768605407276, 0.0045476926539806, 0.00483590298442681, 0.00473068151800305, 0.00465751539558607, 0.0048359693048297, 0.00501153041047753, 0.00499119451510819, 0.00489790005306496, 0.0049127510618919, 0.00502896017034903, 0.00510709082382039, 0.00507875950947105, 0.00501685205294617, 0.00501676971233425, 0.00508095911228922, 0.00513462892970656, 0.00512392697164667, 0.00507663198171361, 0.00505715112309857, 0.00508566357054742, 0.00512389234063516, 0.0051263451480331, 0.00509269681718828
flux1:, 0.680005109624678, 0.00806571723481656, 0.00789290897922651, 0.00761998415742671, 0.00723695626271365, 0.00689201577037114, 0.00676998307199929, 0.00692315376285983, 0.00723304577424236, 0.00753269405085021, 0.00776951803623473, 0.00808850987273356, 0.00870952232385943, 0.00964110306578627, 0.0105582793784345, 0.011082488397078, 0.0112423274490148, 0.0114944961376199, 0.0120428863355276, 0.0123391964728584, 0.0117541039921477, 0.0106436510899379, 0.00991952973326738, 0.00932451363003769, 0.007735068821933, 0.00592126997215921, 0.00531806474630277, 0.00397287478907269, 0.00279273483406215, 0.00266288513075084, 0.00312715590201826, 0.00243096948239916, 0.00196156225458456, 0.002796685318416, 0.00361652100671871, 0.00347125091725307, 0.00389995781338337, 0.00420783869675776, 0.00401175447814464, 0.00430669508992663, 0.00457552347513525, 0.00447018021646675, 0.0044001696060963, 0.00457258949195677, 0.00474086248680038, 0.00472007651187434, 0.00462876736025142, 0.00464191175932816, 0.0047545040717697, 0.00483235217875142, 0.00480769431477156, 0.00474850476284572, 0.00474685681069562, 0.00480808646853721, 0.00486231794410636, 0.004856349070785, 0.00481351463083141, 0.0047940354628355, 0.00481941568719643, 0.00485650871338108, 0.00486251646612926, 0.00483430401589279
flux1:, 0.680267558528431, 0.00783565754379197, 0.0076609134193633, 0.00737907137900456, 0.00698386963003267, 0.0066245122664138, 0.00648157141207828, 0.00660195126119029, 0.00686794783119042, 0.00712262173355287, 0.00732497140124269, 0.00761991053924309, 0.00821584601187356, 0.00911576672069683, 0.0100075166636365, 0.0105322530424337, 0.0107185332961439, 0.0109996343497508, 0.0115664021215647, 0.0118901039458459, 0.0113644027062691, 0.0103294238916725, 0.00965954869743701, 0.0091039795924643, 0.00757575823739053, 0.00582491703342043, 0.00524484858516329, 0.00392203156788761, 0.00275827601206851, 0.00259803762114683, 0.00302429740513022, 0.00233347678532001, 0.00187009327842099, 0.00266006042646681, 0.00343911394739297, 0.0032874001684737, 0.00369514455266895, 0.00398119427498119, 0.00379320575349616, 0.00407337472101458, 0.00432377038462317, 0.00421834073618823, 0.00415103543150036, 0.00431735046921044, 0.00447855223312846, 0.00445727735549014, 0.00436765968570846, 0.00437894614035811, 0.00448794716237647, 0.004565418612427, 0.00454410312476938, 0.00448732334984184, 0.00448409466964693, 0.00454249676641869, 0.0045972130772248, 0.00459562991773214, 0.00455694892817186, 0.00453748896456952, 0.00455997207099513, 0.00459602269238789, 0.00460538535145271, 0.00458234223158103
flux1:, 0.680530007432184, 0.0076026777995411, 0.00742983064639821, 0.00714374897208131, 0.00674151293885628, 0.00637233714359653, 0.00621181866422847, 0.00630158211610581, 0.0065252598861191, 0.00673604831930588, 0.006904004021268, 0.00717352277968606, 0.00774171534000033, 0.00860655122208856, 0.00946908115905388, 0.00999025708979364, 0.0101987818356098, 0.0105048627660635, 0.0110864699520002, 0.0114345086720098, 0.0109657720221097, 0.0100047685326289, 0.00938872593007058, 0.0088730041526779, 0.00740715884302513, 0.00572054835214348, 0.00516444032810517, 0.00386629755038841, 0.00272117060956171, 0.00253341340344072, 0.00292371266624506, 0.00223888867094417, 0.00178170451442787, 0.0025280961416025, 0.00326759028952588, 0.00311001059018775, 0.00349721422256972, 0.00376243787592677, 0.00358206417623253, 0.00384780490816606, 0.00408072261071658, 0.00397537208669061, 0.00391045606186966, 0.00407059768290322, 0.00422492272523534, 0.00420320654764159, 0.00411513063727748, 0.00412447539653838, 0.00422988852800398, 0.00430687366960511, 0.00428860945375126, 0.0042339842934049, 0.00422917582839697, 0.00428486646575197, 0.00433997235195466, 0.00434241130159994, 0.00430755164023769, 0.00428809915548888, 0.00430789753274699, 0.00434297413653337, 0.00435544291075198, 0.00433722923742105
flux1:, 0.680792456335937, 0.00736688664853291, 0.00719941587296463, 0.00691342845051386, 0.00650901546724077, 0.00613446586264309, 0.00595969155142426, 0.00602111395242022, 0.00620422315076092, 0.00637245489408945, 0.00650640700077735, 0.00674950548099591, 0.0072876917438701, 0.00811443071825986, 0.00894433584177266, 0.00945818081729499, 0.0096849811716906, 0.0100122819870585, 0.0106053785455918, 0.0109747862831192, 0.0105604738171503, 0.00967171746383243, 0.00910892313348624, 0.00863328096113556, 0.00723062331395465, 0.0056091537359605, 0.00507760013011247, 0.00380617241705749, 0.0026817512753705, 0.00246924701053973, 0.00282557186431709, 0.00214723683503324, 0.00169634661411737, 0.00240071597563675, 0.00310190632497666, 0.00293902857936885, 0.00330618000900668, 0.0035515163965553, 0.00337832228770982, 0.00363002803549492, 0.00384641640402682, 0.00374139054081324, 0.00367866310953698, 0.00383258179421062, 0.00398019698108788, 0.0039581414160148, 0.00387158686912362, 0.00387898725055453, 0.00398080469897417, 0.00405717045396382, 0.00404169821115458, 0.00398903266594429, 0.00398267283746838, 0.0040357533898128, 0.00409113239299619, 0.00409721968681757, 0.00406583642189123, 0.0040463562321024, 0.00406365813734593, 0.00409780747909587, 0.00411309801768149, 0.00409931390330592
flux1:, 0.681054905239691, 0.00712851789948028, 0.00696949759570415, 0.00668754601467132, 0.00628548027640504, 0.00590978852458191, 0.00572401308324023, 0.00575943200508672, 0.00590388428915122, 0.0060311285640533, 0.00613177392059058, 0.00634781529087476, 0.00685414770246098, 0.00764022810579931, 0.00843453579100985, 0.00893762625257843, 0.00917898087696322, 0.00952395548037059, 0.0101253955186358, 0.0105132926205288, 0.0101507533647691, 0.00933229875867217, 0.00882198464720139, 0.00838644849879958, 0.00704744497463867, 0.00549167920211189, 0.00498503657585985, 0.00374213218785478, 0.00264031717095202, 0.00240577592686349, 0.00273006768266728, 0.00205859546464872, 0.0016140283040181, 0.00227794710703854, 0.00294210198572861, 0.00277447131380539, 0.00312210153145247, 0.00334843557059448, 0.00318198125124572, 0.00342007930695793, 0.00362087054109252, 0.0035164438807398, 0.00345578188561398, 0.00360344906256188, 0.00374448711477457, 0.00372221122039699, 0.00363725474784674, 0.00364278628924067, 0.00374099491795471, 0.00381657525582959, 0.00380365160689731, 0.00375280784045451, 0.00374495940291309, 0.00379551823522652, 0.00385102884377978, 0.00386038347574702, 0.00383213116634008, 0.00381257520449115, 0.00382754803169723, 0.00386080017886629, 0.00387860822394809, 0.0038688150025246
flux1:, 0.681317354143444, 0.00688792837980937, 0.00673998947767821, 0.00646558703468313, 0.00607001481641075, 0.00569714200948096, 0.0055034974047252, 0.00551527874454639, 0.0056231364752721, 0.00571119810415974, 0.00577952821263571, 0.00596822857452505, 0.00644128508884599, 0.00718462587550595, 0.00794082737133582, 0.00843010748454483, 0.00868255842697472, 0.00904188929623917, 0.00964873491136895, 0.0100523246731615, 0.00973880389753146, 0.00898850054442392, 0.00852969368140476, 0.00813404803818869, 0.00685882443883219, 0.00536899064097272, 0.00488737402885986, 0.00367459973668232, 0.00259710595005526, 0.00234321120344683, 0.00263739113996675, 0.00197307329993317, 0.00153481741940574, 0.00215990958388203, 0.00278829103308299, 0.00261643442931836, 0.00294508867461508, 0.00315326922119805, 0.00299307419618881, 0.00321800080403252, 0.00340410228673255, 0.00330053628336761, 0.00324184889077495, 0.00338324776506288, 0.00351780234589652, 0.00349540801759002, 0.00341218142528854, 0.00341598106483283, 0.00351056389555356, 0.00358515242134406, 0.00357453094453184, 0.00352541631220158, 0.00351617734028181, 0.00356429202982622, 0.00361976474218284, 0.00363199881127706, 0.00360654162383271, 0.00358686154879733, 0.00359965849815205, 0.00363203225367127, 0.00365204862771062, 0.00364579337191608
flux1:, 0.681579803047197, 0.00664558693701338, 0.00651089452007495, 0.00624710241468161, 0.00586175367051429, 0.00549533665733313, 0.00529678177603971, 0.00528729038187683, 0.00536075452464328, 0.00541166170706462, 0.00544894326640238, 0.00561035687646495, 0.0060491448488887, 0.00674816445528724, 0.00746423346531262, 0.00793702836555485, 0.0081973934117837, 0.00856799808271764, 0.0091775118137273, 0.00959407249894391, 0.00932672355147559, 0.00864222662051, 0.00823372333473282, 0.00787748174771394, 0.00666583430708408, 0.00524183499210181, 0.00478512012936026, 0.00360390932032277, 0.00255226232438683, 0.00228169371298516, 0.00254768235720081, 0.00189077910901749, 0.00145881501449913, 0.00204676873161026, 0.00264061939226776, 0.00246506443090998, 0.00277527931073061, 0.00296613770277805, 0.00281166814432711, 0.00302384295880333, 0.00319613111665076, 0.00309364790330165, 0.00303683604904759, 0.00317194738745521, 0.00330007229799196, 0.00327761966585593, 0.00319626726310084, 0.00319850772497536, 0.00328944274708743, 0.00336279062795302, 0.00335420508330206, 0.0033067544421433, 0.00329625348051377, 0.00334199350004055, 0.00339723059639669, 0.00341194845345536, 0.00338896666082793, 0.00336912549717159, 0.00337989364344034, 0.00341140131974188, 0.0034333236346547, 0.00343016209353069
flux1:, 0.68184225195095, 0.0064020551930257, 0.00628230109465724, 0.00603171585805742, 0.00565987286652573, 0.00530317745501445, 0.00510245549684277, 0.00507402975943582, 0.00511542416982329, 0.00513140815085191, 0.00513915725709982, 0.00527365764417777, 0.00567760994561531, 0.00633123148506606, 0.00700562979322705, 0.00745965277372397, 0.00772503429807703, 0.00810406354620211, 0.00871369272864401, 0.00914057137841877, 0.00891647305194922, 0.00829525270689055, 0.00793559403368659, 0.00761798208972486, 0.00646939251101577, 0.00511081119642143, 0.00467864530434498, 0.00353027766057011, 0.0025058145366958, 0.00222125040692921, 0.00246097305057197, 0.00181177264876083, 0.00138611168149256, 0.00193866622361025, 0.00249920515330799, 0.00232050595227848, 0.00261279857316501, 0.00278716359105381, 0.00263784591932633, 0.00283765404162037, 0.00299697051079062, 0.00289574516996139, 0.00284067527996138, 0.0029694646911304, 0.00309117871317501, 0.00306867549230181, 0.00298931945012922, 0.00299018141013573, 0.00307743976714624, 0.00314926089246311, 0.00314241517977476, 0.0030965718428749, 0.00308495849023984, 0.00312838814116456, 0.00318316728628527, 0.003199965218146, 0.00317915773264884, 0.00315913801801069, 0.00316802559166374, 0.0031986762899432, 0.00322221584438617, 0.00322172980764128
flux1:, 0.682104700854704, 0.0061579621100869, 0.00605437187456058, 0.00581912283377159, 0.00546359697708932, 0.00511948101863771, 0.00491908652186525, 0.00487401623634364, 0.00488576707572466, 0.00486923427031435, 0.00484918592646316, 0.00495744314671368, 0.00532640508868916, 0.00593404729405539, 0.0065657188204092, 0.00699907360507135, 0.00726686360072883, 0.00765169264464624, 0.00825905058735643, 0.00869366264807194, 0.00850984172089402, 0.00794919217817718, 0.00763664721688267, 0.00735660090405582, 0.00627025299824881, 0.00497636109195508, 0.0045681834777699, 0.0034537928256897, 0.00245766852088061, 0.00216176528455039, 0.00237713981290884, 0.0017360168431208, 0.00131673953868721, 0.0018356500777898, 0.00236407782318298, 0.00218283984942224, 0.00245771167087342, 0.00261641792723966, 0.00247167444297256, 0.0026594613066993, 0.00280661114769104, 0.00270678058274147, 0.00265327768547561, 0.00277568976106628, 0.00289098731392401, 0.00286839292571461, 0.00279111252218108, 0.00279076089840461, 0.00287430637091123, 0.00294428987266611, 0.00293885747648426, 0.00289455717133465, 0.00288199024310578, 0.00292317151505191, 0.00297725338005716, 0.00299572142593616, 0.00297680506120034, 0.0029566120129978, 0.00296377306683754, 0.00299357407908936, 0.00301845774354039, 0.00302026455064283
flux1:, 0.682367149758457, 0.0059139754615764, 0.00582732790860686, 0.00560908353348147, 0.00527220157025337, 0.00494309048574508, 0.00474524705996699, 0.00468575391398348, 0.00467036412198894, 0.00462386233645816, 0.00457793694178782, 0.00466089098313421, 0.00499509753150504, 0.00555665250935569, 0.0061450078427642, 0.00655618644028328, 0.00682406724882419, 0.00721228241934685, 0.00781513171605589, 0.00825496908190541, 0.00810842694787003, 0.00760547747699897, 0.00733804091038808, 0.00709422172471896, 0.00606901828287571, 0.00483878562837652, 0.00445385797608357, 0.00337442778298794, 0.00240762527936982, 0.00210297613714585, 0.00229588433373051, 0.00166334624780622, 0.00125063395265, 0.00173762320292762, 0.00223513379226334, 0.00205202960463734, 0.00230998330339824, 0.00245387193533558, 0.0023131688863229, 0.00248924937562687, 0.00262500082448038, 0.00252668363700915, 0.00247454363646803, 0.00259050588895649, 0.00269937225507948, 0.00267661415771228, 0.00260144110879124, 0.00260001015603311, 0.00267980122699508, 0.00274762972994311, 0.00274326303246365, 0.00270042419162096, 0.0026870599374453, 0.00272605494248592, 0.00277919406734313, 0.00279892097542626, 0.00278162788103458, 0.00276128739709023, 0.00276688280901224, 0.00279583927240223, 0.00282180739979953, 0.0028255613770403
flux1:, 0.68262959866221, 0.00567077370602609, 0.00560143076767384, 0.00540141296803092, 0.00508501413940582, 0.00477289053996618, 0.00457953943787428, 0.00450775969702865, 0.00446777956943271, 0.00439396064216892, 0.00432422890134617, 0.00438305919360945, 0.00468310297998752, 0.00519890309284012, 0.0057437966147801, 0.00613167251884687, 0.00639761280558257, 0.00678699667277869, 0.00738323907171833, 0.00782588708872881, 0.00771362889460181, 0.0072653594554823, 0.00704076745487792, 0.00683159324155873, 0.00586617307514223, 0.00469828557965507, 0.0043357303076069, 0.00329207925797995, 0.00235542122194752, 0.00204450158467227, 0.00221674960167003, 0.00159346229343909, 0.00118761602113261, 0.00164432453969653, 0.00211212012601457, 0.00192789055611025, 0.0021694545060318, 0.0022993669706628, 0.0021622626667029, 0.002326941880033, 0.00245202698825287, 0.00235534674758516, 0.00230436279111254, 0.00241379932990146, 0.00251622810340281, 0.00249322523593101, 0.00242015340478173, 0.00241774270272327, 0.00249373757059362, 0.00255910821396779, 0.00255545571167037, 0.00251397768859996, 0.0024999602989935, 0.00253683298779644, 0.00258879033864424, 0.00260937180773093, 0.00259344681756278, 0.00257299936605901, 0.00257719410769679, 0.00260530747140245, 0.00263210971908158, 0.0026374972210693
flux1:, 0.682892047565963, 0.00542902147524953, 0.00537696572408436, 0.00519597141698924, 0.00490141634160293, 0.00460782417854009, 0.00442062294887675, 0.00433859221891789, 0.0042765879740355, 0.00417816935882481, 0.00408681669249989, 0.00412290785241006, 0.00438969948588494, 0.00486047636998502, 0.00536217768507873, 0.00572599361376293, 0.00598823934360065, 0.00637675715793031, 0.00696443250121359, 0.00740759429218623, 0.0073266587718622, 0.00692992270165577, 0.00674568842534762, 0.00656937680793664, 0.00566213310503942, 0.00455501991696268, 0.00421386367324053, 0.00320662607373689, 0.0023007854010398, 0.00198589525162432, 0.0021391718236394, 0.00152595867289684, 0.00112740114342364, 0.00155534801952924, 0.00199465117859934, 0.00181009007966292, 0.00203584298983335, 0.00215261030949164, 0.00201879131882943, 0.00217239133158594, 0.00228750685853295, 0.0021926111557461, 0.00214260583808323, 0.00224545794918605, 0.00234146782287891, 0.00231815491713536, 0.00224715955939423, 0.00224384016307307, 0.00231600411192664, 0.00237864877805416, 0.0023753764796226, 0.00233514531066889, 0.00232060123232016, 0.00235541822563008, 0.00240597350243757, 0.00242702294471687, 0.00241222239163317, 0.00239171473379047, 0.00239467226354784, 0.00242193837713635, 0.00244932960975563, 0.00245606062596689
flux1:, 0.683154496469717, 0.0051893510046149, 0.00515422833886251, 0.00499265775782521, 0.00472084933907183, 0.00444691169678319, 0.00426724146713252, 0.00417688172751868, 0.00409540434365143, 0.00397513190884573, 0.00386442309263254, 0.00387932741571837, 0.00411405038265934, 0.00454088920931715, 0.0050000499644276, 0.00533939911381734, 0.00559645962747403, 0.00598224916989, 0.0065595434734903, 0.00700106812087385, 0.00694855635017869, 0.00660011148538793, 0.00645357798303409, 0.00630819770388891, 0.00545729960925447, 0.00440917064237021, 0.00408838917838272, 0.00311799608741046, 0.00224350321174932, 0.00192671711088628, 0.00206255872482234, 0.00146037248429416, 0.00106963222386797, 0.00147019489076313, 0.0018822541995587, 0.00169817882658683, 0.00190876707059006, 0.00201319770994008, 0.00188249447296451, 0.00202537999976033, 0.00213118806798252, 0.00203825761454216, 0.00198911185263611, 0.00208536075921654, 0.00217500889311077, 0.00215135580600381, 0.00208241582124871, 0.00207824347564397, 0.00214655725970172, 0.00220625866258134, 0.00220307115481538, 0.00216397076590895, 0.00214900735989119, 0.00218183788730274, 0.00223079968195826, 0.00225196001942663, 0.0022380529845592, 0.00221753002382009, 0.00221940531932729, 0.00224581297185141, 0.0022735511149414, 0.00228135082494147
flux1:, 0.68341694537347, 0.00495235057816108, 0.004933515800673, 0.00479140698313671, 0.00454282258389894, 0.00428927103541095, 0.0041182505688006, 0.00402135990713198, 0.00392291643547486, 0.00378353017235973, 0.00365577468623601, 0.0036511724043625, 0.00385523529295984, 0.00423952699041949, 0.00465714355586487, 0.00497194357199009, 0.00522257327001358, 0.0056039390234797, 0.00616919939176162, 0.00660710945936042, 0.00658021100420854, 0.00627675906669157, 0.00616516435890568, 0.00604868919019187, 0.00525210859675857, 0.00426100119690075, 0.00395956167779088, 0.00302622841508049, 0.00218347425768454, 0.00186660773675256, 0.001986378324949, 0.00139625033152665, 0.00101392994391164, 0.00138834688490654, 0.00177443316061428, 0.00159164553619806, 0.0017877876345594, 0.00188065718765834, 0.00175303559259713, 0.00188563186048237, 0.0019827601212227, 0.00189200527859553, 0.00184367611404647, 0.00193336260147487, 0.00201675254717738, 0.00199277449534849, 0.00192589118836219, 0.0019209221173811, 0.00198538964438718, 0.00204199087565696, 0.00203864784298578, 0.00200057351395235, 0.00198528158291684, 0.00201619667162342, 0.00206340903111297, 0.00208436367349053, 0.00207113583740753, 0.00205063465937235, 0.00205156764859071, 0.00207709819225607, 0.00210494514809804, 0.0021135483494054
flux1:, 0.683679394277223, 0.00471855972509105, 0.00471512314938772, 0.0045921918001568, 0.00436692491368983, 0.00413413748999555, 0.00397264206755737, 0.00387088763462599, 0.00375791670088823, 0.00360212030286185, 0.00345963879262939, 0.00343729761576674, 0.0036122864524997, 0.00395567990877092, 0.00433305203032577, 0.00462351154901552, 0.00486668807458133, 0.00524209931928236, 0.00579385162537959, 0.00622636542331169, 0.00622238074489576, 0.00596061309024307, 0.00588116014292163, 0.005791520295563, 0.00504706519883458, 0.00411089688136669, 0.00382779419078945, 0.00293151837861567, 0.00212075312175492, 0.00180535042987162, 0.00191023975220819, 0.00133321505034012, 9.59948576114154e-4, 0.00130934311528475, 0.00167073608411429, 0.00148998261695096, 0.00167245861138539, 0.00175450371075105, 0.00163003491860588, 0.00175283311780825, 0.00184187443644444, 0.00175352008610516, 0.00170604289879108, 0.00178927925024372, 0.00186656254146422, 0.00184231966186781, 0.00177752710895094, 0.00177183171635764, 0.0018324853903352, 0.00188589193033412, 0.00188221715581012, 0.00184508780897785, 0.00182954672052055, 0.00185861788528122, 0.00190396257345218, 0.00192444379677729, 0.00191170326045069, 0.00189125071808776, 0.00189136167013782, 0.00191599001770045, 0.00194371576861165, 0.00195286595365369
flux1:, 0.683941843180977, 0.00448846977712014, 0.00449934341553152, 0.00439502695693866, 0.00419283572219799, 0.00398088013204112, 0.00382956349299863, 0.00372447811577282, 0.0035993305676472, 0.00342976514428761, 0.00327485747336124, 0.00323659328594484, 0.00338422643683586, 0.00368858192143273, 0.00402726745095194, 0.00429384597518279, 0.00452874606703759, 0.00489683737242962, 0.00543380186772827, 0.00585934675278463, 0.00587570518496834, 0.00565235151645042, 0.00560227518417777, 0.00553740221365426, 0.0048427567829584, 0.003959379669855, 0.00369366433048752, 0.00283423626765662, 0.00205556540766233, 0.00174290897951565, 0.00183394962009087, 0.00127101880625108, 9.07424856774373e-4, 0.00123284343192759, 0.00157081098521832, 0.00139274777238342, 0.00156237496148853, 0.00163429254677035, 0.00151310821968785, 0.00162665699260243, 0.0017081688862786, 0.00162243157731791, 0.00157590630290419, 0.00165287783728109, 0.00172424961511206, 0.00169983695766617, 0.00163720169958713, 0.00163087249653836, 0.00168777506238028, 0.00173794978938819, 0.00173383149064971, 0.00169759794953413, 0.00168188165702649, 0.00170917938850444, 0.00175257398063405, 0.00177236740021021, 0.00175995124657618, 0.0017395654625752, 0.0017389533384823, 0.00176265022784412, 0.00179003930390832, 0.00179949267236387
flux1:, 0.68420429208473, 0.00426252770136313, 0.00428646995854941, 0.00419997415131753, 0.00402033350679701, 0.00382901231646852, 0.00368833024379948, 0.00358131289231254, 0.00344623771946901, 0.00326545939572745, 0.00310037493761471, 0.00304801561024045, 0.0031701030640828, 0.00343744743656661, 0.00373921361129315, 0.00398257647423377, 0.00420855078495201, 0.00456812267528134, 0.00508922304952376, 0.00550643767566585, 0.00554071072814037, 0.00535258647721429, 0.00532921034241878, 0.00528707314279348, 0.00463984320558062, 0.00380709535322081, 0.00355789207848502, 0.0027349166402858, 0.00198829670143996, 0.00167943440505219, 0.00175753329150971, 0.0012095718083861, 8.56209545837278e-4, 0.00115866497267887, 0.00147443895031811, 0.00129960867538637, 0.00145720841391173, 0.00151966006734042, 0.00140190304306205, 0.0015067877876459, 0.00158129197933771, 0.00149835512061106, 0.00145291999129584, 0.00152387590805873, 0.0015895660402418, 0.00156509727263479, 0.00150470798966494, 0.00149785985219456, 0.00155110233418147, 0.00159805535393627, 0.00159343864571375, 0.00155808620421914, 0.00154226847636974, 0.00156786080547416, 0.00160925349998097, 0.00162819808101764, 0.00161597818834879, 0.0015956733478427, 0.00159441734971718, 0.00161715242631636, 0.00164401124142461, 0.00165354450040985
flux1:, 0.684466740988483, 0.00404114097163676, 0.00407679903750185, 0.00400714521819308, 0.00384929937314806, 0.00367819435217428, 0.00354842891020899, 0.00344074886442441, 0.00329788379844534, 0.00310834470001924, 0.0029352556957555, 0.00287060974722096, 0.00296901779515019, 0.00320150164527213, 0.00346827399804584, 0.00368924496486153, 0.00390579308995943, 0.00425581053516153, 0.00476017329994132, 0.0051678987108832, 0.00521780882208607, 0.00506185680748386, 0.00506263495743193, 0.00504126618298571, 0.00443902746387374, 0.00365477678292244, 0.00342129410304692, 0.00263422110577649, 0.00191945775013844, 0.00161524092419023, 0.00168121842271206, 0.00114894177975333, 8.06275789535137e-4, 0.00108678561150389, 0.00138153880865934, 0.00121036240111265, 0.00135672462629839, 0.00141034445503325, 0.00129612526768195, 0.00139293975245631, 0.00146092222343452, 0.00138091536195419, 0.0013367144951851, 0.00140195009364094, 0.00146221193913432, 0.00143780123598588, 0.0013797515642465, 0.00137251452072861, 0.00142221067109094, 0.0014659865718726, 0.00146086043713614, 0.00142640555219138, 0.00141056312458197, 0.00143451446918321, 0.00147387700317271, 0.00149186089113014, 0.00147974762990615, 0.00145954066333248, 0.00145770445684379, 0.00147944951742674, 0.00150561282858025, 0.00151503260643204
flux1:, 0.684729189892236, 0.00382468161315803, 0.00387063091667375, 0.00381670176107342, 0.00367971400583279, 0.00352822762186456, 0.00340951141834188, 0.00330231559621712, 0.00315368132778548, 0.00295771346956672, 0.00277869235391071, 0.00270352367648856, 0.00278014518839159, 0.0029800019247782, 0.00321381258243551, 0.00341332708370148, 0.00362007384602848, 0.00395966067814924, 0.00444660373893912, 0.00484386508954824, 0.00490729022488194, 0.00478061295714699, 0.00480315462216041, 0.00480066841594564, 0.00424101395642865, 0.00350319174629219, 0.00328472432282107, 0.00253288287573157, 0.00184963384045218, 0.00155075793364338, 0.00160538648019871, 0.00108932607075154, 7.57704030733437e-4, 0.00101731603175938, 0.00129214471444434, 0.00112492767420508, 0.00126078010105289, 0.00130618390209608, 0.00119555146871482, 0.0012848677680164, 0.00134677960095169, 0.00126976659735863, 0.00122691884703145, 0.00128675293978467, 0.00134185208283725, 0.00131759868462851, 0.00126196783828925, 0.00125447445816484, 0.00130075283186932, 0.00134141811714481, 0.00133580017221561, 0.00130228246961244, 0.0012864954943873, 0.0013088658965456, 0.00134618611824983, 0.00136313930293216, 0.00135108219524878, 0.0013309995715666, 0.00132863707547558, 0.00134936878883192, 0.001374703741569, 0.00138385504263109
flux1:, 0.68499163879599, 0.00361348831577916, 0.0036682684917867, 0.00362885034410802, 0.0035116479438031, 0.00337904086380757, 0.00327138094154872, 0.00316570350853429, 0.00301320030099227, 0.00281300210515172, 0.00263000362054906, 0.00254601275385836, 0.00260274257308432, 0.00277224960774962, 0.00297518726703637, 0.00315424922691406, 0.00335092296148852, 0.00367935120882446, 0.00414836264797087, 0.00453434476115043, 0.0046093194167353, 0.00450919984971325, 0.00455127783509103, 0.00456588079206798, 0.00404646372431613, 0.00335308665608128, 0.00314901259455697, 0.00243164463953416, 0.0017794290444431, 0.00148646943502758, 0.00153050447290562, 0.00103100423293371, 7.10648551987825e-4, 9.50449231041576e-4, 0.00120636403012492, 0.00104331432879535, 0.00116930187960534, 0.001207095199826, 0.00110002614136821, 0.00118236892144204, 0.0012386280623027, 0.00116460664991551, 0.00112318237615938, 0.00117793448465461, 0.0012281394248771, 0.00120411828981669, 0.00115095438457166, 0.00114332505314791, 0.0011863202454854, 0.00122395323370971, 0.00121787564071847, 0.0011853473888788, 0.00116969730283287, 0.00119054206758566, 0.00122581754460042, 0.00124170283996256, 0.00122968790667049, 0.00120977083279187, 0.00120693219711706, 0.00122663376380086, 0.0012510405684048, 0.0012598119748667
flux1:, 0.685254087699743, 0.00340786644477527, 0.00347001332426225, 0.00344383353049051, 0.00334524639364122, 0.00323067063487668, 0.0031339716623892, 0.00303074481155826, 0.00287615042405356, 0.00267377588118372, 0.00248862452583733, 0.0023974361727494, 0.002436150713599, 0.00257759317674686, 0.00275175726746266, 0.00291140199542364, 0.0030978152528675, 0.0034144894979176, 0.00386519942986781, 0.00423922007781438, 0.00432393331771377, 0.00424784364650316, 0.00430738999693771, 0.00433738769743945, 0.00385595601957802, 0.00320513728212182, 0.00301491287158444, 0.00233120186196191, 0.00170941616488654, 0.00142285410526513, 0.00145705248733529, 9.74282615517079e-4, 6.65294518983878e-4, 8.86400750075789e-4, 0.00112432678669498, 9.65579200319835e-4, 0.00108225663550445, 0.00111303981411721, 0.00100944630099993, 0.0010852761188284, 0.00113626999596891, 0.00106518243837253, 0.00102519257043743, 0.00107516416489275, 0.0011207402267573, 0.00109700041426585, 0.00104631040179348, 0.00103864008593017, 0.00107848473107018, 0.00111316930631312, 0.00110666848252722, 0.00107518405363141, 0.00105974962799311, 0.00107911930241691, 0.00111235290297193, 0.00112715684402553, 0.00111520104381799, 0.00109550784442153, 0.0010922443172468, 0.00111090580354967, 0.00113431487364997, 0.00114263903502458
flux1:, 0.685516536603496, 0.00320808664623252, 0.00327615985411532, 0.00326191814019921, 0.00318071093086336, 0.00308323886206766, 0.00299732520462635, 0.00289738991527984, 0.00274235808656954, 0.00253970881076623, 0.00235409173631254, 0.00225724751523519, 0.00227978750199312, 0.00239542523383632, 0.00254288659957089, 0.00268415136403756, 0.00286018416556962, 0.00316462211020037, 0.00359677161119874, 0.00395825627138007, 0.00405104741738812, 0.00399664729236353, 0.00407174114783133, 0.00411554237183035, 0.00366996346482463, 0.00305991532168639, 0.00288306920469467, 0.00223216143136758, 0.00164010096013553, 0.00136033784982364, 0.0013854621567895, 9.19443351882702e-4, 6.21815813191313e-4, 8.25353912146879e-4, 0.00104613892260826, 8.91779929182113e-4, 9.99617531448752e-4, 0.00102398671881579, 9.23738561965943e-4, 9.93446504884543e-4, 0.00103953527889096, 9.71287326780523e-4, 9.32685956026081e-4, 9.78148742408919e-4, 0.0010193555617021, 9.95925975235104e-4, 9.47674243925535e-4, 9.40023780203887e-4, 9.76842622197566e-4, 0.00100866612253965, 0.00100177766112855, 9.71385236323811e-4, 9.56237971932129e-4, 9.74178569025035e-4, 0.00100537637112023, 0.00101910140357055, 0.00100724511943914, 9.87850307397718e-4, 9.84217072689405e-4, 0.00100183447840459, 0.00102420064967578, 0.00103204974416342
flux1:, 0.685778985507249, 0.00301438333703128, 0.00308698920505543, 0.00308338283514273, 0.00301828101750381, 0.00293693066681208, 0.0028615667397926, 0.00276568239787311, 0.0026117415552923, 0.00241056207075382, 0.00222602703117232, 0.00212498198873003, 0.00213313740559261, 0.00222517618421121, 0.00234794604405094, 0.00247184892197962, 0.00263743450767819, 0.0029292457358582, 0.00334265709770997, 0.00369111807730819, 0.00379047060918319, 0.00375559750518915, 0.0038444504049291, 0.0039005704260974, 0.00348884451773737, 0.00291787539278709, 0.00275400335311714, 0.00213502135500208, 0.0015719052209135, 0.00129926670240588, 0.00131607728662493, 8.66707969292568e-4, 5.8034282683139e-4, 7.67421876782307e-4, 9.71849470916586e-4, 8.21937518044799e-4, 9.21336836325195e-4, 9.39881064322928e-4, 8.42834964961097e-4, 9.06748284712555e-4, 9.48268402011292e-4, 8.82752079371372e-4, 8.45450645911915e-4, 8.86643078680944e-4, 9.23735159938935e-4, 9.0063554479977e-4, 8.54751046152553e-4, 8.47144732002721e-4, 8.8105153568741e-4, 9.1010605130019e-4, 9.02864846737039e-4, 8.73601857182171e-4, 8.58801974810012e-4, 8.75355351517583e-4, 9.04526657829653e-4, 9.17185508474208e-4, 9.05484342875465e-4, 8.86474689039047e-4, 8.82531327180533e-4, 8.9910473893624e-4, 9.20399781206626e-4, 9.27776784552302e-4
flux1:, 0.686041434411003, 0.0028269545535572, 0.00290276424271788, 0.00290850734807078, 0.00285821817790764, 0.00279197526912465, 0.00272688338909655, 0.00263573536156391, 0.00248428757767615, 0.00228616406041403, 0.00210412151781271, 0.00200024276705764, 0.00199573942345688, 0.00206630741270707, 0.00216631551799297, 0.00227384212522502, 0.00242895506313687, 0.00270782037030903, 0.00310237230111742, 0.00343739380112086, 0.00354192793462165, 0.00352458311528273, 0.00362552613074832, 0.00369258953371092, 0.00331285283260602, 0.00277936210846559, 0.0026281226856076, 0.00204017199900494, 0.00150516854639849, 0.00123990245194512, 0.0012491416499263, 8.16221492624197e-4, 5.40946193124013e-4, 7.12633211460161e-4, 9.01437590715543e-4, 7.56015333935503e-4, 8.47330084624008e-4, 8.60625442120369e-4, 7.66653419599498e-4, 8.25049456970257e-4, 8.6231716288674e-4, 7.99432420170029e-4, 7.63321108614297e-4, 8.00452393618735e-4, 8.33681604335585e-4, 8.109356341268e-4, 7.67325418640154e-4, 7.59755116938073e-4, 7.90852528435597e-4, 8.17238174029759e-4, 8.09682493492316e-4, 7.81575254290989e-4, 7.67169310021447e-4, 7.82373641981365e-4, 8.09532436814986e-4, 8.21144940145019e-4, 8.09662090895826e-4, 7.91130667970195e-4, 7.86939493775207e-4, 8.02470866641358e-4, 8.22675779852706e-4, 8.29603258489674e-4
flux1:, 0.686303883314756, 0.00264596437626176, 0.00272372734191342, 0.00273756530958962, 0.00270079495920371, 0.00264863185449713, 0.00259350669921438, 0.00250771125147603, 0.00236003167426259, 0.00216639407062591, 0.00198812218631073, 0.00188268819911558, 0.00186717574514075, 0.00191830595279285, 0.00199738788953617, 0.00208948482825054, 0.00223413138529347, 0.00249978494202313, 0.00287539505040391, 0.00319662428570379, 0.00330508859549857, 0.00330342204018699, 0.00341489737576285, 0.00349163991453066, 0.00314215939009053, 0.00264463242027835, 0.00250574267114271, 0.00194791446341716, 0.00144016436906931, 0.00118243778341218, 0.00118481209246045, 7.68057521512052e-4, 5.03638065769534e-4, 6.60941400693392e-4, 8.34820027336955e-4, 6.93917545791794e-4, 7.77474190254373e-4, 7.86076802328237e-4, 6.95086889932164e-4, 7.48211074475051e-4, 7.81525602787474e-4, 7.21196582097639e-4, 6.86167341568967e-4, 7.19426644234326e-4, 7.49045236546886e-4, 7.26692321844475e-4, 6.85258068894573e-4, 6.77692550716674e-4, 7.06074403956242e-4, 7.29902861365063e-4, 7.2208030132406e-4, 6.95147264058746e-4, 6.81167972908724e-4, 6.95058312816542e-4, 7.20225275826676e-4, 7.30817347823809e-4, 7.19617575488221e-4, 7.01657136276871e-4, 6.97280156661153e-4, 7.11771316930366e-4, 7.30869819902844e-4, 7.37378387487407e-4
flux1:, 0.686566332218509, 0.00247154852008791, 0.00255010171229936, 0.00257082178735497, 0.00254628963779742, 0.00250718104184806, 0.00246169987694488, 0.00238180615361097, 0.00223904314120596, 0.00205117016507174, 0.0018778212216138, 0.00177202072832974, 0.00174706235885608, 0.00178068150912399, 0.00184057420561775, 0.00191814763768724, 0.0020523584161801, 0.0023045745096617, 0.00266118980763657, 0.00296833304630521, 0.00307959540662735, 0.00309189229890379, 0.00321244987095144, 0.00329771823300222, 0.00297688076737356, 0.00251388540103541, 0.00238711554269252, 0.00185848818510973, 0.00137712288220937, 0.00112702334705418, 0.00112318922457019, 7.22239704355561e-4, 4.68388182420681e-4, 6.1225285590775e-4, 7.71874596346619e-4, 6.35504995695987e-4, 7.11618305502121e-4, 7.16057995930574e-4, 6.28002906198765e-4, 6.76086232839237e-4, 7.05732504043423e-4, 6.47915797099441e-4, 6.13881625177632e-4, 6.43449343901028e-4, 6.69712194704121e-4, 6.47815273261899e-4, 6.08469024920495e-4, 6.00866218943245e-4, 6.26621350240761e-4, 6.48018159416936e-4, 6.39991217600811e-4, 6.14248482820745e-4, 6.00716784563329e-4, 6.13325727984088e-4, 6.36529942315217e-4, 6.46133967449545e-4, 6.35279716077869e-4, 6.17976802025821e-4, 6.13472298031989e-4, 6.26923667448879e-4, 6.44897898357817e-4, 6.51016376713202e-4
flux1:, 0.686828781122262, 0.00230382283753976, 0.00238209626708526, 0.00240853553367248, 0.00239498629367394, 0.00236792131259946, 0.00233174937374511, 0.00225823847923608, 0.00212141449729769, 0.00194044057721591, 0.00177304742199302, 0.00166797743970214, 0.00163504179734765, 0.00165296551639832, 0.00169530935572424, 0.00175922705569918, 0.00188305201654483, 0.00212163731166862, 0.00245923194048086, 0.00275205353250737, 0.00286509157332183, 0.00288976171782998, 0.00301805924279839, 0.00311080735867882, 0.00281710613353661, 0.0023872906702907, 0.00227245618138725, 0.00177209849609295, 0.00131625261612267, 0.00107379697697512, 0.00106435445626593, 6.78771499506104e-4, 4.3514860607828e-4, 5.66463947450826e-4, 7.12471793703793e-4, 5.8062244208051e-4, 6.49603229525052e-4, 6.50379454077494e-4, 5.65252310063847e-4, 6.08524429422275e-4, 6.34775222008619e-4, 5.79459591989698e-4, 5.4636618879643e-4, 5.72424126353869e-4, 5.95589293003259e-4, 5.7423707799373e-4, 5.3691293667552e-4, 5.29232336878468e-4, 5.52448794895643e-4, 5.71553409566699e-4, 5.63402771770185e-4, 5.388701236492e-4, 5.25799009194222e-4, 5.37157507196283e-4, 5.58437231440516e-4, 5.67092943351374e-4, 5.56642659386893e-4, 5.40073540582159e-4, 5.3549327041656e-4, 5.47903609548048e-4, 5.6473247852527e-4, 5.70481254675611e-4
flux1:, 0.687091230026016, 0.00214289362142074, 0.00221991309649869, 0.00225096480124697, 0.00224717866358597, 0.00223116872757626, 0.00220395955163794, 0.00213724103432871, 0.0020072540977474, 0.00183417702009361, 0.00167365837666843, 0.00157032145647351, 0.00153077731410713, 0.00153471099867569, 0.00156105660205214, 0.00161215210317854, 0.00172565817065655, 0.0019504495441037, 0.00226902779946134, 0.00254735006315761, 0.00266124129430853, 0.0026968114625581, 0.00283161521789921, 0.00293089600404339, 0.00266291654545256, 0.00226500784022932, 0.00216195789257954, 0.00168893581215471, 0.00125775357035966, 0.001022905637222, 0.00100840162337585, 6.3766483834779e-4, 4.03879462153147e-4, 5.23496188124168e-4, 6.56505355761577e-4, 5.29128881142426e-4, 5.91283472956581e-4, 5.8886445145597e-4, 5.06683975520061e-4, 5.45379609131308e-4, 5.68497279059927e-4, 5.15696318473887e-4, 4.83524458994704e-4, 5.06262449363572e-4, 5.26589715133588e-4, 5.05893330176477e-4, 4.70553129137134e-4, 4.62765871067648e-4, 4.83534507280715e-4, 5.00497853664928e-4, 4.92322288202088e-4, 4.69028083208512e-4, 4.56427333057405e-4, 4.66565679563104e-4, 4.85967912436909e-4, 4.93722916953375e-4, 4.83731148995893e-4, 4.67960167841316e-4, 4.63347933092073e-4, 4.74715145995771e-4, 4.90375167801727e-4, 4.95763409218976e-4
flux1:, 0.687353678929769, 0.00198886791838931, 0.00206375583817209, 0.00209837468823092, 0.00210317536353351, 0.00209725767762327, 0.00207864870320547, 0.00201905495033847, 0.00189668011713873, 0.00173236798664513, 0.00157953188782889, 0.00147883310790275, 0.00143394726334343, 0.00142549154678496, 0.00143730929926128, 0.00147638719483132, 0.00157965862352848, 0.00179052583980487, 0.0020901280554611, 0.00235383026130972, 0.00246774200963754, 0.00251285005632285, 0.00265303301685454, 0.00275798508845775, 0.00251439254172087, 0.00214719226352998, 0.00205579401269225, 0.0016091810170079, 0.00120181762919343, 9.7451332071301e-4, 9.5545386058371e-4, 5.98959423421483e-4, 3.74568419314283e-4, 4.83320080842927e-4, 6.03913650438341e-4, 4.80922625241635e-4, 5.36545959797826e-4, 5.31371092068701e-4, 4.52161054538841e-4, 4.86519403857743e-4, 5.06757288134737e-4, 4.56497921756527e-4, 4.25257298835434e-4, 4.44875073342191e-4, 4.62622742970114e-4, 4.42707980815913e-4, 4.09340511605319e-4, 4.01435431725611e-4, 4.1985217461637e-4, 4.34832160117088e-4, 4.26744888172842e-4, 4.04728578687558e-4, 3.92609416260043e-4, 4.01558403196663e-4, 4.19137354413171e-4, 4.2604671683349e-4, 4.16565269048538e-4, 4.01645540631456e-4, 3.97037439310932e-4, 4.07360238341201e-4, 4.21828174388842e-4, 4.2685467661042e-4
flux1:, 0.687616127833522, 0.00184186173098396, 0.00191383679673909, 0.00195104351028693, 0.00196330380337957, 0.00196654038041083, 0.00195614470490339, 0.00190392389906069, 0.00178981416008928, 0.00163501042591936, 0.00149055549502368, 0.00139329993680889, 0.00134423842011442, 0.00132489783979824, 0.00132358851037866, 0.00135143045391701, 0.00144457201414234, 0.0016414239764931, 0.00192213296022409, 0.00217114844758201, 0.00228432778576749, 0.00233771670155523, 0.00248225126385058, 0.00259208104400546, 0.00237160923389481, 0.00203398621369683, 0.00195410533209346, 0.00153299563938664, 0.00114861569199183, 9.28792273357668e-4, 9.05660911711701e-4, 5.62727455682325e-4, 3.47238834875519e-4, 4.45961740144527e-4, 5.54686720666153e-4, 4.35954804493722e-4, 4.85320673912283e-4, 4.77805511265258e-4, 4.01574262076639e-4, 4.31832913115583e-4, 4.49436551335918e-4, 4.01746870670656e-4, 3.71464131267155e-4, 3.88168589019114e-4, 4.03589243784337e-4, 3.84586543627055e-4, 3.53201410938246e-4, 3.45186505489337e-4, 3.61353060917787e-4, 3.74509000709121e-4, 3.66631307206768e-4, 3.45943056903367e-4, 3.34321801246582e-4, 3.42113987749868e-4, 3.57928880632705e-4, 3.64053584092928e-4, 3.55132889812021e-4, 3.41108755954684e-4, 3.36534979398556e-4, 3.4581503452528e-4, 3.59071394003143e-4, 3.63728102231749e-4
flux1:, 0.687878576737275, 0.00170200407959597, 0.00177038065950554, 0.00180926576655822, 0.00182791043658708, 0.00183938331834939, 0.00183677901007243, 0.00179208739657503, 0.00168677332815685, 0.00154209899653971, 0.00140661374956621, 0.00131350514836039, 0.00126133740280503, 0.00123253074417056, 0.00121943598959029, 0.00123680730451172, 0.00131995011609518, 0.00150274320852629, 0.00176468959414799, 0.00199900103856323, 0.00211076495584994, 0.00217127497585842, 0.00231921879969455, 0.0024331793720275, 0.00223462128649, 0.00192549846847929, 0.00185697715457655, 0.00146049957744084, 0.00109827460644535, 8.85899468209783e-4, 8.59177484624774e-4, 5.29062701529789e-4, 3.21944733544653e-4, 4.11491152443513e-4, 5.08857750596967e-4, 3.94228299323892e-4, 4.37580876254074e-4, 4.28123324107827e-4, 3.54848733933516e-4, 3.81234834808096e-4, 3.96443083966641e-4, 3.51342659030066e-4, 3.22047455987814e-4, 3.36046687242025e-4, 3.49382824486507e-4, 3.31417307516656e-4, 3.02035529926631e-4, 2.93935334969346e-4, 3.07958497400125e-4, 3.19445650219505e-4, 3.11899103340148e-4, 2.92596664654627e-4, 2.81496737691026e-4, 2.88167735803315e-4, 3.02280536980225e-4, 3.07685004434256e-4, 2.99374982467707e-4, 2.86285249248024e-4, 2.81772883688803e-4, 2.90017009945866e-4, 3.0204944029718e-4, 3.06326264048309e-4
flux1:, 0.688141025641029, 0.00156943541338317, 0.00163362309731994, 0.00167334984941561, 0.00169735580245462, 0.00171615966914774, 0.001720878399937, 0.00168377268509198, 0.00158766047112677, 0.00145361318434613, 0.00132757387040658, 0.00123921486385199, 0.00118492011659663, 0.00114799095991681, 0.00112440295770152, 0.00113205992078012, 0.00120536947101672, 0.00137411659780255, 0.00161748244306964, 0.001837116197013, 0.00194684235817046, 0.00201339981479984, 0.00216387508969099, 0.002281243887849, 0.00210344262399393, 0.00182177820619403, 0.00176441255850825, 0.00139174242302958, 0.00105084973910627, 8.45944095933235e-4, 8.16128190904286e-4, 4.98056907374618e-4, 2.98754236827835e-4, 3.79995600821933e-4, 4.6648164085679e-4, 3.55782877996173e-4, 3.93333177087008e-4, 3.82319347064917e-4, 3.11942720507817e-4, 3.34664667913336e-4, 3.47710693024675e-4, 3.05205420989895e-4, 2.76918348138346e-4, 2.88414475106865e-4, 2.99894910612995e-4, 2.83078450899425e-4, 2.55722331639572e-4, 2.4757259010695e-4, 2.59562687176927e-4, 2.69527991688323e-4, 2.624268321163e-4, 2.44570432557835e-4, 2.34022455853747e-4, 2.39612108403009e-4, 2.52085779276399e-4, 2.56834938941002e-4, 2.49184845454171e-4, 2.3706572636188e-4, 2.32641786068856e-4, 2.39863762025748e-4, 2.50669572155852e-4, 2.54559063037253e-4
flux1:, 0.688403474544782, 0.00144429971175292, 0.00150380335148984, 0.00154360961922756, 0.00157200393415567, 0.00159723779921086, 0.00160875471827041, 0.00157918547074708, 0.00149255332474414, 0.00136950363029554, 0.00125327132703877, 0.0011701653260004, 0.00111464001626125, 0.00107086620779151, 0.00103803602120133, 0.00103673379467806, 0.00110041936803007, 0.00125519861077531, 0.00148021954347315, 0.00168524057321399, 0.00179235911075107, 0.00186396174241413, 0.00201612999287272, 0.00213618783158704, 0.00197802688595752, 0.00172279053363227, 0.00167630950331048, 0.00132667615505136, 0.00100630026029322, 8.08954097093473e-4, 7.76567906783533e-4, 4.69769658521568e-4, 2.77725856009681e-4, 3.51545220545129e-4, 4.27606316634246e-4, 3.20670556791104e-4, 3.52600074807087e-4, 3.40408318604304e-4, 2.72838345930788e-4, 2.92080820685127e-4, 3.03192848385599e-4, 2.63274908225122e-4, 2.36000269505291e-4, 2.45183286467189e-4, 2.55020929817728e-4, 2.39447426424079e-4, 2.14131959014358e-4, 2.05973350866982e-4, 2.16042505352893e-4, 2.24622241654588e-4, 2.18067283177507e-4, 2.0171358794722e-4, 1.91753697795701e-4, 1.96307023278092e-4, 2.07204732788153e-4, 2.11361231999171e-4, 2.04418348037584e-4, 1.93305190758177e-4, 1.8899908304497e-4, 1.95220821226308e-4, 2.04808244270514e-4, 2.08308997843657e-4
flux1:, 0.688665923448535, 0.00132673065245303, 0.00138115093775359, 0.00142035012494996, 0.00145220687973756, 0.00148296684056504, 0.00150069352255056, 0.00147850048123307, 0.00140149402429791, 0.00128967976869466, 0.00118349749886822, 0.00110605179547757, 0.00105011675876295, 0.00100071781594806, 9.59862280512361e-4, 9.50363178448983e-4, 0.00100468766422601, 0.00114564988788268, 0.0013526168130862, 0.00154312590762395, 0.00164711276364629, 0.00172281239833937, 0.00187584834879008, 0.0019978622955166, 0.00185825437296622, 0.0016284006029359, 0.00159244867849827, 0.0012651367930938, 9.64473752843292e-4, 7.74850002569952e-4, 7.40447374741025e-4, 4.44199190269542e-4, 2.58883579339857e-4, 3.26159136831118e-4, 3.92243727596174e-4, 2.88927189506486e-4, 3.15399047970831e-4, 3.02401135007171e-4, 2.37526387634414e-4, 2.53450501751849e-4, 2.62852157977564e-4, 2.2550415737498e-4, 1.99228959971389e-4, 2.06273301781647e-4, 2.14664516538222e-4, 2.00408529429096e-4, 1.77135825035051e-4, 1.69008464554548e-4, 1.77269320795865e-4, 1.84588904866102e-4, 1.786637591376e-4, 1.63860002947851e-4, 1.54526833556524e-4, 1.58094639049116e-4, 1.67480119117838e-4, 1.71102238351493e-4, 1.64909552202762e-4, 1.54836788409562e-4, 1.50681582600484e-4, 1.55933548418184e-4, 1.64321753658734e-4, 1.67439914423805e-4
flux1:, 0.688928372352288, 0.00121683325207438, 0.00126586765548337, 0.0013038488694522, 0.00133828607618037, 0.00137366105803964, 0.00139694303409792, 0.00138185321876022, 0.00131448088054106, 0.00121400112854057, 0.00111799169233106, 0.00104652111938178, 9.90927280731772e-4, 9.37069066659078e-4, 8.89375997838891e-4, 8.72457385290544e-4, 9.17746269627726e-4, 0.00104512138586675, 0.00123438303476196, 0.0014105176406146, 0.00151088998692097, 0.001589774602858, 0.00174284331220828, 0.00186605548182035, 0.00174392963352151, 0.00153837132155242, 0.00151249668549014, 0.00120684067241039, 9.25104778607293e-4, 7.43432641083488e-4, 7.07592459282099e-4, 4.21261178566881e-4, 2.42196660735343e-4, 3.0377997114431e-4, 3.60347053092e-4, 2.6054666979916e-4, 2.81722649561002e-4, 2.68281674272947e-4, 2.05988148963158e-4, 2.187370301207e-4, 2.26647069715547e-4, 1.91848369593996e-4, 1.66547174581593e-4, 1.71611885520481e-4, 1.78737233248668e-4, 1.65855230496097e-4, 1.4461241826125e-4, 1.36552343257846e-4, 1.43117697575971e-4, 1.49293292256978e-4, 1.44063063623038e-4, 1.30842214535184e-4, 1.22173187931372e-4, 1.24812297722708e-4, 1.32751232974904e-4, 1.35891851538519e-4, 1.30485134630391e-4, 1.21484358649333e-4, 1.1751654492398e-4, 1.21837494997436e-4, 1.29055691644389e-4, 1.31804530072099e-4
flux1:, 0.689190821256042, 0.00111466322655886, 0.00115810698124409, 0.00119433488454515, 0.00123051294452524, 0.00126958501254139, 0.00129770487567305, 0.00128933432595953, 0.00123146421062766, 0.0011422743314832, 0.001056439408241, 9.91169761459752e-4, 9.3660136746491e-4, 8.79397688983008e-4, 8.26029095481179e-4, 8.0248986551822e-4, 8.39138193018768e-4, 9.53240028899231e-4, 0.00112520739824121, 0.0012871467204661, 0.00138346091155514, 0.00146463876120757, 0.00161688005820678, 0.00174050367213655, 0.00163479136801776, 0.00145237664090996, 0.00143602587320307, 0.00115139785080113, 8.87829087132523e-4, 7.14388139839285e-4, 6.77702174053425e-4, 4.00780422976452e-4, 2.27568585905485e-4, 2.84262032332447e-4, 3.31798671413176e-4, 2.35462964284971e-4, 2.51523341036004e-4, 2.37988610861281e-4, 1.78177825784744e-4, 1.87886550457201e-4, 1.94517835259217e-4, 1.62250565737474e-4, 1.37894332117678e-4, 1.41126695566342e-4, 1.47152543330103e-4, 1.35685411326962e-4, 1.16445467679872e-4, 1.0848362616198e-4, 1.1346708997351e-4, 1.18608315225834e-4, 1.14120295658979e-4, 1.02497727365362e-4, 9.45253236041114e-5, 9.6298426092919e-5, 1.02860519924148e-4, 1.05567203645299e-4, 1.00971995955503e-4, 9.3068534143593e-5, 8.9326327923851e-5, 9.27625679453637e-5, 9.8848727732197e-5, 1.01246764791661e-4
flux1:, 0.689453270159795, 0.00102020682637001, 0.00105795349232884, 0.00109196834376788, 0.00112909124123343, 0.00117094140951613, 0.00120312784582497, 0.00120098765324887, 0.00115234745347756, 0.00107425699462598, 9.98477913307626e-4, 9.39548479391649e-4, 8.86623352584214e-4, 8.27134424202819e-4, 7.69227264540399e-4, 7.39891643690968e-4, 7.68367865169003e-4, 8.69597637681853e-4, 0.00102475071584927, 0.00117272479167835, 0.00126457713105883, 0.00134716572104313, 0.00149768896853357, 0.00162091209559074, 0.0015305335730683, 0.00137002905704354, 0.00136254869000996, 0.00109834156003714, 8.52211945686583e-4, 6.87309901913024e-4, 6.50366318316129e-4, 3.82497214889162e-4, 2.14837315451857e-4, 2.6737499030089e-4, 3.06410602865097e-4, 2.13542925529881e-4, 2.24705315500279e-4, 2.11405031893641e-4, 1.5400833355705e-4, 1.60816068815118e-4, 1.66373753879565e-4, 1.36626263128665e-4, 1.13192431063923e-4, 1.14734020037877e-4, 1.19814338927509e-4, 1.09789657592291e-4, 9.25139208238613e-5, 8.4677409784034e-5, 8.81949065740428e-5, 9.24077420422158e-5, 8.86932281003698e-5, 7.8664959903085e-5, 7.14135383308004e-5, 7.23887026055233e-5, 7.76499078245486e-5, 7.9965907965263e-5, 7.61949163772612e-5, 6.9403592128454e-5, 6.59241728018621e-5, 6.85285915258696e-5, 7.35283203375537e-5, 7.55967819447362e-5
flux1:, 0.689715719063548, 9.33363987928116e-4, 9.65405112610844e-4, 9.96823435392066e-4, 0.00103414341165874, 0.00107786305090653, 0.00111330547146514, 0.00111681250254583, 0.00107699389903936, 0.00100966859656905, 9.43709051425882e-4, 8.91173925203712e-4, 8.40440775592484e-4, 7.79668741137397e-4, 7.18332686312337e-4, 6.84050171039093e-4, 7.04896063876265e-4, 7.93744340033442e-4, 9.32640624462677e-4, 0.00106694213563441, 0.00115397246592488, 0.00123709466881477, 0.00138498527468329, 0.00150698172665309, 0.00143083444058219, 0.00129091702587528, 0.0012915615278613, 0.00104716938808583, 8.1778633124843e-4, 6.61733786905704e-4, 6.2509936672117e-4, 3.66086876379807e-4, 2.0378623507629e-4, 2.52821207321426e-4, 2.83936169109197e-4, 1.94590127086015e-4, 2.011237494693e-4, 1.88356646319532e-4, 1.33342566282038e-4, 1.37404314728489e-4, 1.42083337905667e-4, 1.14849631688548e-4, 9.2330574686325e-5, 9.23241079236409e-5, 9.66018299360255e-5, 8.80347105467635e-5, 7.26755839567959e-5, 6.49903056203104e-5, 6.71619422544358e-5, 7.05509641403117e-5, 6.76272042554696e-5, 5.91694357269373e-5, 5.26529822018144e-5, 5.29029265652319e-5, 5.69472982223086e-5, 5.89130436909589e-5, 5.59643386405786e-5, 5.0285301343823e-5, 4.71015946111813e-5, 4.8932707878591e-5, 5.28986379392188e-5, 5.46590768963014e-5
flux1:, 0.689978167967302, 8.53937297831132e-4, 8.80360681797096e-4, 9.0887676927238e-4, 9.45702539319264e-4, 9.90409613858701e-4, 0.00102827743436419, 0.0010367697738158, 0.00100523833244043, 9.48207141519395e-4, 8.91718059443471e-4, 8.45546403775104e-4, 7.97479783663572e-4, 7.36361706471265e-4, 6.72673452293149e-4, 6.34314004933517e-4, 6.48140226074803e-4, 7.25187022164835e-4, 8.4847044442048e-4, 9.69467295682163e-4, 0.0010513650839552, 0.0011341536154737, 0.00127849082395133, 0.00139843686559273, 0.00133538796469321, 0.00121464609598478, 0.00122259129898022, 9.97389699571514e-4, 7.84095014665863e-4, 6.37180305803075e-4, 6.01384107214902e-4, 3.51188252798477e-4, 1.94162945404482e-4, 2.40262059716575e-4, 2.64089256907195e-4, 1.78357521795928e-4, 1.80590273950676e-4, 1.68617474351897e-4, 1.15990810228781e-4, 1.17486333547141e-4, 1.21468440960427e-4, 9.67433266990103e-5, 7.5150920064601e-5, 7.37461732435654e-5, 7.73536786889036e-5, 7.02455857009083e-5, 5.67481445539866e-5, 4.92417492104113e-5, 5.01934688417569e-5, 5.28628168105876e-5, 5.07342788571985e-5, 4.38037750146517e-5, 3.80247199663018e-5, 3.76259210781338e-5, 4.05466378990079e-5, 4.22012181405502e-5, 4.00574356944257e-5, 3.54728863719773e-5, 3.26105647638847e-5, 3.37317168704789e-5, 3.67235309471529e-5, 3.81962752236021e-5
flux1:, 0.690240616871055, 7.81628549269946e-4, 8.02614677863834e-4, 8.28002803135257e-4, 8.63710623655109e-4, 9.08569222453598e-4, 9.48034334256711e-4, 9.60791032466699e-4, 9.36901969038427e-4, 8.8956941949879e-4, 8.4209616162625e-4, 8.0217204969945e-4, 7.5716599391151e-4, 6.9656492452807e-4, 6.31558871414331e-4, 5.90003064049139e-4, 5.97480322062606e-4, 6.63392766120324e-4, 7.7180099202965e-4, 8.79947303312468e-4, 9.56459531394937e-4, 0.00103806966880966, 0.00117795338001894, 0.00129504834097835, 0.00124393277700511, 0.00114087702969825, 0.00115523768600471, 9.48566062403752e-4, 7.5073017047252e-4, 6.13196718938745e-4, 5.7871705018443e-4, 3.37435424186043e-4, 1.85701612064587e-4, 2.29347131586862e-4, 2.46566342976062e-4, 1.64565114462671e-4, 1.62882354210536e-4, 1.51920563477593e-4, 1.01713856249333e-4, 1.00852079988912e-4, 1.04302727350698e-4, 8.20735577839167e-5, 6.14387434608148e-5, 5.87960671549426e-5, 6.18546781035944e-5, 5.61904138628976e-5, 4.44922014789474e-5, 3.719622606516e-5, 3.70606692887253e-5, 3.91135166592689e-5, 3.77720647421475e-5, 3.23069583043207e-5, 2.72560031521949e-5, 2.62877172744222e-5, 2.81869955959015e-5, 2.95691822439951e-5, 2.8197752492973e-5, 2.46701917281168e-5, 2.21454759650897e-5, 2.26242260165288e-5, 2.47091463973891e-5, 2.59128961366825e-5
flux1:, 0.690503065774808, 7.16043698817483e-4, 7.31859990240104e-4, 7.53976802322034e-4, 7.8802302562947e-4, 8.3226411592061e-4, 8.72524766136258e-4, 8.88789005096799e-4, 8.71808436854979e-4, 8.33472022879683e-4, 7.94464095948072e-4, 7.60586956307263e-4, 7.1894863436351e-4, 6.59643546719574e-4, 5.94299112135773e-4, 5.50423604252957e-4, 5.52269860301317e-4, 6.07796714059749e-4, 7.02164553958425e-4, 7.98007767893666e-4, 8.6894761239759e-4, 9.48576633524389e-4, 0.00108315964292962, 0.00119664824365555, 0.00115627344098066, 0.00106935503192823, 0.00108920509430798, 9.00353191630068e-4, 7.17365032202555e-4, 5.89392566019825e-4, 5.56648020325349e-4, 3.24486810856809e-4, 1.78144321186732e-4, 2.19740313892357e-4, 2.31066510833052e-4, 1.52918358876315e-4, 1.47753915980529e-4, 1.37970751650911e-4, 9.02305020425423e-5, 8.72487559088137e-5, 9.03142780077217e-5, 7.0551098405439e-5, 5.09186481464542e-5, 4.72092737296569e-5, 4.98279445926482e-5, 4.55716521581251e-5, 3.56006862514047e-5, 2.85511273325865e-5, 2.74672869889604e-5, 2.90039851627427e-5, 2.84280413829466e-5, 2.43487772133555e-5, 2.00055233850801e-5, 1.85487581382287e-5, 1.95366009600519e-5, 2.06851194711412e-5, 2.00393923171242e-5, 1.75117002638898e-5, 1.53303307095206e-5, 1.52379362074511e-5, 1.64912953127508e-5, 1.74438053577862e-5
flux1:, 0.690765514678561, 6.56705959502995e-4, 6.67698603826031e-4, 6.86484865055039e-4, 7.18418155311497e-4, 7.61359264910416e-4, 8.01663442839243e-4, 8.20667805059276e-4, 8.09798376614216e-4, 7.79670160745902e-4, 7.48493581752106e-4, 7.20380442242516e-4, 6.82325218158761e-4, 6.25000763097985e-4, 5.60227137413519e-4, 5.14886576600163e-4, 5.11851053012153e-4, 5.57813443194141e-4, 6.39070368238213e-4, 7.23252646440184e-4, 7.88507707111734e-4, 8.65418373273496e-4, 9.93939720902474e-4, 0.00110313394374447, 0.001072291056344, 9.9992614862554e-4, 0.00102432046974688, 8.52519863364792e-4, 6.83773971911007e-4, 5.65464063274715e-4, 5.3480832084463e-4, 3.12047066895507e-4, 1.71257696154403e-4, 2.11138392352902e-4, 2.17305910761963e-4, 1.43123620574828e-4, 1.34944940309304e-4, 1.26456801477776e-4, 8.12277458419604e-5, 7.63862925772285e-5, 7.9191718007698e-5, 6.18380489048462e-5, 4.32578950455236e-5, 3.8660987503671e-5, 4.09346292119253e-5, 3.80260844555917e-5, 2.96977762215395e-5, 2.29338391277183e-5, 2.104534702459e-5, 2.21607343878936e-5, 2.2313933001171e-5, 1.9524312583805e-5, 1.58584265340043e-5, 1.39948648180698e-5, 1.41867974846476e-5, 1.51397855081747e-5, 1.51608383079761e-5, 1.35581517376449e-5, 1.17156251997542e-5, 1.11264575372517e-5, 1.16318727628217e-5, 1.23513325251497e-5
flux1:, 0.691027963582315, 6.03075754068941e-4, 6.0965907413635e-4, 6.25139709894281e-4, 6.54610952627542e-4, 6.95672603481348e-4, 7.35339116258522e-4, 7.5633132171581e-4, 7.50740505700247e-4, 7.27971720187556e-4, 7.03924082361926e-4, 6.81214725606809e-4, 6.46863869719279e-4, 5.92101007135473e-4, 5.28720695307205e-4, 4.8272770361678e-4, 4.75572753271616e-4, 5.12850728917636e-4, 5.82011206077111e-4, 6.55264078113502e-4, 7.14802837511332e-4, 7.88347550579181e-4, 9.10162704277375e-4, 0.00101446130495036, 9.91942145760411e-4, 9.32539436772089e-4, 9.60535795853677e-4, 8.04956874956587e-4, 6.49839721519562e-4, 5.41205418255701e-4, 5.12924810408538e-4, 2.99879260125314e-4, 1.64842617255873e-4, 2.03280125348226e-4, 2.05025050406657e-4, 1.3489849490552e-4, 1.2418866633019e-4, 1.17061159206561e-4, 7.43720431648212e-5, 6.79452348992337e-5, 7.05930424832701e-5, 5.55594013212161e-5, 3.80766429495006e-5, 3.27737865184268e-5, 3.47817777146446e-5, 3.31342976897048e-5, 2.63484254553025e-5, 1.99097196831661e-5, 1.73618867328261e-5, 1.81424232582748e-5, 1.89725232066567e-5, 1.73610255267309e-5, 1.43336892194962e-5, 1.21445396318935e-5, 1.16586403310041e-5, 1.24524553371966e-5, 1.30713483194071e-5, 1.23044020271892e-5, 1.07873039049064e-5, 9.77801196956808e-6, 9.62673720604447e-6, 1.01332776640644e-5
flux1:, 0.691290412486068, 5.545754439082e-4, 5.57218894128937e-4, 5.69500347300685e-4, 5.96268483203395e-4, 6.34985621148233e-4, 6.73421310066001e-4, 6.95688636509294e-4, 6.94537660142084e-4, 6.78244857477611e-4, 6.60572964593474e-4, 6.42838767412286e-4, 6.12220725101727e-4, 5.60489332488504e-4, 4.99222219755533e-4, 4.53327461440291e-4, 4.42809508013056e-4, 4.72324495530795e-4, 5.30470886865623e-4, 5.93603070072458e-4, 6.47478372779724e-4, 7.17120527690108e-4, 8.31724829952264e-4, 9.30629014282842e-4, 9.15246940582059e-4, 8.67236068927057e-4, 8.9791666668073e-4, 7.57670820561504e-4, 6.15548728781967e-4, 5.16507776906876e-4, 4.90820373387253e-4, 2.87807235600056e-4, 1.58736776326267e-4, 1.95946403246479e-4, 1.93989388615172e-4, 1.27976562854312e-4, 1.15216170155546e-4, 1.09466807273227e-4, 6.93204078559128e-5, 6.15862999021917e-5, 6.41562834623572e-5, 5.13179284327486e-5, 3.49637868390841e-5, 2.91320975402486e-5, 3.09375033662864e-5, 3.04384929827667e-5, 2.50774608737601e-5, 1.90003254483934e-5, 1.59363046100117e-5, 1.64576892936398e-5, 1.78965327494459e-5, 1.73382155773068e-5, 1.49036807946574e-5, 1.24684211871304e-5, 1.14220338307125e-5, 1.20897410045717e-5, 1.32300212580618e-5, 1.31994264449291e-5, 1.19874918374199e-5, 1.06357746696993e-5, 9.92497759517723e-6, 1.02417322361263e-5
flux1:, 0.691552861389821, 5.10616248679412e-4, 5.09829373671604e-4, 5.19093499354055e-4, 5.43026023410975e-4, 5.79053335350912e-4, 6.15765293703357e-4, 6.38655951946345e-4, 6.4112723906045e-4, 6.30418482838482e-4, 6.18338156756398e-4, 6.05094848341328e-4, 5.78150504060027e-4, 5.29804989852562e-4, 4.7125482780785e-4, 4.26129184991123e-4, 4.12979977231044e-4, 4.35673771131156e-4, 4.83932685830265e-4, 5.37811936406399e-4, 5.8616056235834e-4, 6.51490093043107e-4, 7.58533092017282e-4, 8.51657390349052e-4, 8.42269912707209e-4, 8.04128595081249e-4, 8.36620339733494e-4, 7.1076665411115e-4, 5.80977386470524e-4, 4.91348631840235e-4, 4.68403848111978e-4, 2.75710148945399e-4, 1.52811495193261e-4, 1.88954173589257e-4, 1.83985389839071e-4, 1.22107794133801e-4, 1.07759086709751e-4, 1.03361801770784e-4, 6.57306978487429e-5, 5.69609790687607e-5, 5.95112341023663e-5, 4.87106805003461e-5, 3.34962819734652e-5, 2.73015312806998e-5, 2.89513855706964e-5, 2.94659707151575e-5, 2.53953135105458e-5, 1.97091580006293e-5, 1.6265759778415e-5, 1.65915274275056e-5, 1.85566199116111e-5, 1.89158983979303e-5, 1.70230517247113e-5, 1.44180487933901e-5, 1.29245635964639e-5, 1.34945075727455e-5, 1.50748239121029e-5, 1.56756894578648e-5, 1.47441367439265e-5, 1.31270810946366e-5, 1.19570488265454e-5, 1.21103564148708e-5
flux1:, 0.691815310293574, 4.70624631083982e-4, 4.66940518487901e-4, 4.73434687036734e-4, 4.94502279264021e-4, 5.2761304602332e-4, 5.62215195827666e-4, 5.85155198342724e-4, 5.90476438248054e-4, 5.84476114742728e-4, 5.77193470517786e-4, 5.67917411483399e-4, 5.44509270998406e-4, 4.99788026452169e-4, 4.44433100127144e-4, 4.00653709956002e-4, 3.85563051891224e-4, 4.02374546072305e-4, 4.4188856103197e-4, 4.87419187100604e-4, 5.30457029399136e-4, 5.91198094680303e-4, 6.90487801026432e-4, 7.77565679347527e-4, 7.73096409960246e-4, 7.43374784064688e-4, 7.76867783639063e-4, 6.64423336225811e-4, 5.46272800102807e-4, 4.65775684778604e-4, 4.45653974709296e-4, 2.63512471448582e-4, 1.46965340349483e-4, 1.82147934084004e-4, 1.74815086911375e-4, 1.17056853992373e-4, 1.01551838412715e-4, 9.84428074091102e-5, 6.32709369564504e-5, 5.37226543748564e-5, 5.6291553075544e-5, 4.73454062434812e-5, 3.32594603444759e-5, 2.68504534736163e-5, 2.83772128520912e-5, 2.97547200013646e-5, 2.68262765651036e-5, 2.15507806640074e-5, 1.78545158566752e-5, 1.80358473884711e-5, 2.04337540505407e-5, 2.15682112569652e-5, 2.01621326498856e-5, 1.74591577482213e-5, 1.56251753253221e-5, 1.61200045041325e-5, 1.80567544146507e-5, 1.91831111455451e-5, 1.85048156847679e-5, 1.66968733366831e-5, 1.51674116208325e-5, 1.51860162838001e-5
flux1:, 0.692077759197328, 4.34065636808745e-4, 4.2802359557366e-4, 4.32047219056148e-4, 4.50312780330592e-4, 4.80391659740197e-4, 5.12605569921187e-4, 5.35110077520978e-4, 5.42573485029724e-4, 5.40444518944383e-4, 5.37177698008557e-4, 5.31324677241728e-4, 5.11249406553867e-4, 4.70278610962538e-4, 4.18467921372866e-4, 3.76509307307392e-4, 3.60110251170051e-4, 3.71951564579379e-4, 4.03848945852025e-4, 4.41947096467779e-4, 4.7995997931161e-4, 5.35969959159628e-4, 6.27467453690147e-4, 7.08351649803078e-4, 7.07809421484753e-4, 6.85150671682056e-4, 7.18914354585184e-4, 6.18867159391963e-4, 5.11631799349543e-4, 4.39889241311818e-4, 4.22602123440144e-4, 2.51173085469305e-4, 1.41117366927057e-4, 1.75392554169676e-4, 1.66292144061466e-4, 1.12601817274998e-4, 9.63347957062487e-5, 9.44190971250278e-5, 6.16278366848642e-5, 5.15377443236637e-5, 5.41466505280912e-5, 4.68554579030384e-5, 3.38659110610505e-5, 2.73709596084462e-5, 2.87949742766441e-5, 3.08773890173265e-5, 2.89349125577763e-5, 2.40786722974545e-5, 2.02425266574006e-5, 2.03192168784155e-5, 2.30505254038273e-5, 2.48156725537695e-5, 2.38392118513439e-5, 2.11039221057795e-5, 1.90270070003647e-5, 1.94633933863152e-5, 2.1673357050498e-5, 2.32219871365806e-5, 2.27691808391405e-5, 2.08399720478192e-5, 1.90464677775466e-5, 1.89598650062725e-5
flux1:, 0.692340208101081, 4.00461196390726e-4, 3.92589546392709e-4, 3.94477803041065e-4, 4.10080915229723e-4, 4.37111677427429e-4, 4.66762003700813e-4, 4.8844070042992e-4, 4.97416628199183e-4, 4.98379160914299e-4, 4.98379281251497e-4, 4.95404366416519e-4, 4.78407741148986e-4, 4.41209617835164e-4, 3.93165261390035e-4, 3.53396122024307e-4, 3.36253368772992e-4, 3.43987251309264e-4, 3.69352589421087e-4, 4.00921577297688e-4, 4.34252286166686e-4, 4.85512522912718e-4, 5.69318459507155e-4, 6.43976394198131e-4, 6.46469896507333e-4, 6.29626747488776e-4, 6.63022994521539e-4, 5.74346712901843e-4, 4.77281193903354e-4, 4.13826366952103e-4, 3.99317595678531e-4, 2.38676452891066e-4, 1.35202337379722e-4, 1.68570117768424e-4, 1.58241516111185e-4, 1.08535254153335e-4, 9.18593457101403e-5, 9.10180812869791e-5, 6.05147310590243e-5, 5.00963705238103e-5, 5.27527812747118e-5, 4.69121084032106e-5, 3.49709432489073e-5, 2.84967290290665e-5, 2.98293600410456e-5, 3.24604793668528e-5, 3.13468585678393e-5, 2.69076842541731e-5, 2.30289704658462e-5, 2.30312521621836e-5, 2.59964624116264e-5, 2.82511036173185e-5, 2.76464986260621e-5, 2.49369993730355e-5, 2.27041095579933e-5, 2.30932283330394e-5, 2.54961438034151e-5, 2.7369599986816e-5, 2.71149539589004e-5, 2.51271583359213e-5, 2.31568723592214e-5, 2.29931868807297e-5
flux1:, 0.692602657004834, 3.69402120528683e-4, 3.60202063515317e-4, 3.60308060068539e-4, 3.73446448977947e-4, 3.97496116782079e-4, 4.24501464919269e-4, 4.45058114582661e-4, 4.55002816616126e-4, 4.58348712871123e-4, 4.60918695812327e-4, 4.6029544283683e-4, 4.46088524300421e-4, 4.12593678596455e-4, 3.68419335243795e-4, 3.31104856651736e-4, 3.13706829133523e-4, 3.18127191817753e-4, 3.37975675518204e-4, 3.63883408282481e-4, 3.92915969702688e-4, 4.39515770227486e-4, 5.15851029441339e-4, 5.84355910284878e-4, 5.89102887181776e-4, 5.7694989166204e-4, 6.09442538411271e-4, 5.31112174430877e-4, 4.43461119143039e-4, 3.87748601792094e-4, 3.75897554627236e-4, 2.26027530771583e-4, 1.29169198776238e-4, 1.61581769975428e-4, 1.50503379691782e-4, 1.04668549616105e-4, 8.78950536652949e-5, 8.79926392652885e-5, 5.96789508269293e-5, 4.91219599019513e-5, 5.18227516194925e-5, 4.72336162798259e-5, 3.62833496739601e-5, 2.99159385298931e-5, 3.11628332918207e-5, 3.41967085082774e-5, 3.37615891380758e-5, 2.97282578230827e-5, 2.58876842793567e-5, 2.58384614172031e-5, 2.89439228867093e-5, 3.15555657806674e-5, 3.12660898649367e-5, 2.863172534548e-5, 2.63183022962393e-5, 2.6666952031676e-5, 2.91879547881272e-5, 3.12967291351456e-5, 3.12138526790548e-5, 2.922146811116e-5, 2.71505944858251e-5, 2.69344974523479e-5
flux1:, 0.692865105908588, 3.40553338608622e-4, 3.30484871187642e-4, 3.2916176505746e-4, 3.4007163426694e-4, 3.6127267838721e-4, 3.85633001115427e-4, 4.04859893840757e-4, 4.15317819191788e-4, 4.20420677692208e-4, 4.24930683569302e-4, 4.26168049972016e-4, 4.14443334026803e-4, 3.8450635516476e-4, 3.44201044645604e-4, 3.09509992404714e-4, 2.92264755795906e-4, 2.94081851041834e-4, 3.09339305928919e-4, 3.30399458574677e-4, 3.55542028820986e-4, 3.97658174199169e-4, 4.66841178257015e-4, 5.29359597261769e-4, 5.35690393649708e-4, 5.27232099884831e-4, 5.58392220040166e-4, 4.89400089074927e-4, 4.10412064660253e-4, 3.61833466337966e-4, 3.52461688233844e-4, 2.13250547528806e-4, 1.22982808813936e-4, 1.54353717169503e-4, 1.42940494489749e-4, 1.00839009269175e-4, 8.4238219284286e-5, 8.51296099186094e-5, 5.89083446616171e-5, 4.83791246538159e-5, 5.11136238401591e-5, 4.75907543990299e-5, 3.75709821744525e-5, 3.13783398722785e-5, 3.25423772594212e-5, 3.58498372392834e-5, 3.59563469554689e-5, 3.23112943049482e-5, 2.85731853117894e-5, 2.84902051237252e-5, 3.16531903862197e-5, 3.45028426900113e-5, 3.4474417034705e-5, 3.19549403308669e-5, 2.96245768146128e-5, 2.99366791287858e-5, 3.25084850055902e-5, 3.47724171331926e-5, 3.48359430508012e-5, 3.28831517666284e-5, 3.07750326246705e-5, 3.05261862214624e-5
flux1:, 0.693127554812341, 3.13652724690442e-4, 3.03123439309461e-4, 3.00708088415982e-4, 3.09645183292068e-4, 3.28177389096176e-4, 3.49959200627142e-4, 3.67727628218959e-4, 3.78329070299175e-4, 3.84649704542262e-4, 3.90548162275501e-4, 3.93203765328901e-4, 3.83650140849541e-4, 3.57067287054845e-4, 3.20542945680805e-4, 2.88558359358372e-4, 2.71793286284899e-4, 2.71624521530553e-4, 2.83114465278251e-4, 3.00072427857346e-4, 3.21740280931666e-4, 3.59614583978558e-4, 4.22037628725859e-4, 4.78814570903802e-4, 4.86170475061444e-4, 4.80545580978495e-4, 5.10052130258541e-4, 4.49423406984842e-4, 3.78365151432202e-4, 3.36268717935992e-4, 3.29150072419874e-4, 2.00390381483877e-4, 1.16627744647518e-4, 1.46845080526036e-4, 1.3544695566727e-4, 9.69181720418698e-5, 8.07204202374018e-5, 8.22580425990916e-5, 5.80363453156054e-5, 4.76791534205907e-5, 5.04318294916874e-5, 4.7808832756631e-5, 3.86613838923172e-5, 3.26965511099192e-5, 3.37800756757687e-5, 3.72525604749109e-5, 3.77820578599706e-5, 3.45043330888357e-5, 3.09177729253509e-5, 3.08153576989984e-5, 3.3967534002151e-5, 3.69532687094823e-5, 3.71359267413024e-5, 3.47611724290471e-5, 3.24657469062764e-5, 3.27438954498618e-5, 3.5308570159632e-5, 3.76576515228738e-5, 3.7843146046325e-5, 3.59639343601755e-5, 3.38685954337379e-5, 3.3600966719805e-5
flux1:, 0.693390003716094, 2.88504523204907e-4, 2.77861926118093e-4, 2.74661437364102e-4, 2.81884418887481e-4, 2.97957817574604e-4, 3.17278542614644e-4, 3.33526694177561e-4, 3.43981890279762e-4, 3.51069505919968e-4, 3.57889127908622e-4, 3.61577980174038e-4, 3.5389355578381e-4, 3.30421125570273e-4, 2.97522191874415e-4, 2.68254295297328e-4, 2.52219128241799e-4, 2.50585823732841e-4, 2.59023812225214e-4, 2.72547805472093e-4, 2.91147835257981e-4, 3.25065149178257e-4, 3.81171656526605e-4, 4.32513899119434e-4, 4.40441209858583e-4, 4.36922769380925e-4, 4.64558465234891e-4, 4.11365591633665e-4, 3.47534635766974e-4, 3.11247631647396e-4, 3.06121786399968e-4, 1.87514450099291e-4, 1.10112311803155e-4, 1.39054603794734e-4, 1.27955726768437e-4, 9.28191064040272e-5, 7.72153015656848e-5, 7.92554425425101e-5, 5.6944811545138e-5, 4.68825521122913e-5, 4.96352233668626e-5, 4.77664829096575e-5, 3.943828315784e-5, 3.37424020656564e-5, 3.47485487664464e-5, 3.82990536258978e-5, 3.91532771342692e-5, 3.62211060298733e-5, 3.28216864455818e-5, 3.27118148943097e-5, 3.58007071796391e-5, 3.88395600047597e-5, 3.91886281018112e-5, 3.69787548859946e-5, 3.47589259470333e-5, 3.50056701562666e-5, 3.75158213384713e-5, 3.9890556223714e-5, 4.01744837540147e-5, 3.83930396583906e-5, 3.63479653724231e-5, 3.60701240339126e-5
flux1:, 0.693652452619847, 2.64968853328533e-4, 2.54496529738793e-4, 2.50778677012518e-4, 2.56535907767191e-4, 2.70375812567603e-4, 2.87388488144006e-4, 3.02108211090917e-4, 3.12199071719346e-4, 3.19688589435539e-4, 3.27047265116846e-4, 3.3144571275104e-4, 3.25347878510173e-4, 3.04719838082832e-4, 2.75242962315063e-4, 2.48642918675229e-4, 2.33515684711304e-4, 2.30845400164487e-4, 2.36840035008701e-4, 2.4751720495112e-4, 2.63435094005257e-4, 2.93703691535428e-4, 3.43967683831184e-4, 3.90226582731255e-4, 3.98367587522846e-4, 3.96359314569855e-4, 4.22002019937295e-4, 3.75377225326734e-4, 3.18111538113506e-4, 2.86963587807685e-4, 2.83551802161917e-4, 1.74712898306584e-4, 1.03470754055348e-4, 1.31023410295597e-4, 1.20442515779879e-4, 8.85004707043306e-5, 7.36420062128289e-5, 7.60503730831286e-5, 5.55639377772107e-5, 4.58983097105667e-5, 4.8631842444641e-5, 4.73916411189967e-5, 3.98350790822309e-5, 3.44396900575835e-5, 3.53728075853188e-5, 3.89342980808449e-5, 4.00348587786587e-5, 3.74273406218598e-5, 3.42391755884336e-5, 3.41318995094467e-5, 3.7120341294517e-5, 4.01483824039535e-5, 4.06252528086895e-5, 3.85915483951101e-5, 3.64775262475861e-5, 3.66961648669233e-5, 3.91154252985072e-5, 4.14668679497205e-5, 4.18267683751445e-5, 4.01585563526899e-5, 3.81904118182414e-5, 3.79066823825117e-5
flux1:, 0.693914901523601, 2.42948997473619e-4, 2.32866608845743e-4, 2.28854564291664e-4, 2.3337483490703e-4, 2.45209613939033e-4, 2.60088955627828e-4, 2.73312693894242e-4, 2.82883267152017e-4, 2.90489420436394e-4, 2.98086401889037e-4, 3.02931578859071e-4, 2.98164012324855e-4, 2.80107604978053e-4, 2.53819805927773e-4, 2.29793148193228e-4, 2.15688241267538e-4, 2.12321710296652e-4, 2.16380991448507e-4, 2.24717846362309e-4, 2.38308654116337e-4, 2.65244203818596e-4, 3.10152693316633e-4, 3.51707323620006e-4, 3.59789410273357e-4, 3.58818190357495e-4, 3.82428499999622e-4, 3.41573704831083e-4, 2.90257645470748e-4, 2.63602860321297e-4, 2.61624445383612e-4, 1.62095440643955e-4, 9.676214032992e-5, 1.22831990703776e-4, 1.12924394604285e-4, 8.39657485884705e-5, 6.9964212504756e-5, 7.26203714822152e-5, 5.38688270816055e-5, 4.46799124187329e-5, 4.73754618169846e-5, 4.66552870504454e-5, 3.98265358716464e-5, 3.47548969183361e-5, 3.56202586367387e-5, 3.91423438501822e-5, 4.04280453751105e-5, 3.81257883405996e-5, 3.51635107425252e-5, 3.5066863202365e-5, 3.79308100780708e-5, 4.09015433224065e-5, 4.14739617877162e-5, 3.96201231238575e-5, 3.76326620706401e-5, 3.78274571306043e-5, 4.01301998921988e-5, 4.24197269091737e-5, 4.28346540238646e-5, 4.12879657988562e-5, 3.94148404752928e-5, 3.91269821518991e-5
flux1:, 0.694177350427354, 2.22378164309356e-4, 2.12844916647803e-4, 2.08716180609768e-4, 2.12203340514561e-4, 2.22255159392163e-4, 2.35185722040672e-4, 2.46974664356179e-4, 2.55921253870824e-4, 2.63430223958552e-4, 2.71038472791065e-4, 2.76124069542564e-4, 2.72460723881757e-4, 2.5670910535649e-4, 2.33363128277706e-4, 2.11782015321885e-4, 1.98759685570856e-4, 1.94960999950245e-4, 1.97502323511388e-4, 2.0392860048686e-4, 2.15511056722316e-4, 2.39424677870308e-4, 2.79463161475722e-4, 3.16704697640906e-4, 3.24528681765992e-4, 3.24233575286868e-4, 3.45839692340373e-4, 3.10033179009722e-4, 2.64099733680254e-4, 2.41335470991658e-4, 2.405230171226e-4, 1.49784258784038e-4, 9.0065308229732e-5, 1.14591081795695e-4, 1.05452816910981e-4, 7.92571414899364e-5, 6.61846007250764e-5, 6.89850403803421e-5, 5.18728091163655e-5, 4.32185317629989e-5, 4.58584125833886e-5, 4.55635805023257e-5, 3.94197946742251e-5, 3.46873184365448e-5, 3.54904255838754e-5, 3.8935284833196e-5, 4.03581399264564e-5, 3.83429357600002e-5, 3.56134845671833e-5, 3.55331413543604e-5, 3.82584907819056e-5, 4.11400065940449e-5, 4.17818679731413e-5, 4.01056028222676e-5, 3.82571761381627e-5, 3.84330429539176e-5, 4.06033682296826e-5, 4.28021924836585e-5, 4.32533499416052e-5, 4.18310731241653e-5, 4.00647899211331e-5, 3.97737738401489e-5
flux1:, 0.694439799331107, 2.03207192831913e-4, 1.94328115143658e-4, 1.90217036386404e-4, 1.92848029110855e-4, 2.01326460655642e-4, 2.12493306868441e-4, 2.22927413988541e-4, 2.31189025815027e-4, 2.38448454341855e-4, 2.45904340499512e-4, 2.51073798724126e-4, 2.48320184485633e-4, 2.34621553636379e-4, 2.13967739317246e-4, 1.94681549051723e-4, 1.82758028932165e-4, 1.78726554969657e-4, 1.80088593934555e-4, 1.84963539124365e-4, 1.94817871205736e-4, 2.16008092504014e-4, 2.51649005681031e-4, 2.84967088420862e-4, 2.9239559081635e-4, 2.92513876937953e-4, 3.12195138246495e-4, 2.80794594721051e-4, 2.39724470869184e-4, 2.20304986718945e-4, 2.20416572523784e-4, 1.37903566686669e-4, 8.34703116856674e-5, 1.06427657491411e-4, 9.81020221030044e-5, 7.4444820679354e-5, 6.23354954756206e-5, 6.51951603705958e-5, 4.96181377153175e-5, 4.15341894353868e-5, 4.41024737797406e-5, 4.41490961122988e-5, 3.86455793045521e-5, 3.4259743337495e-5, 3.50055556812505e-5, 3.8344081273827e-5, 3.98650483283591e-5, 3.81189234884439e-5, 3.56230374069646e-5, 3.55620151592341e-5, 3.81411832547161e-5, 4.09126663938337e-5, 4.16033884764567e-5, 4.00981428102764e-5, 3.83942630026783e-5, 3.85561097512809e-5, 4.05862471433229e-5, 4.26746531879756e-5, 4.31460807228832e-5, 4.18474232073454e-5, 4.01955244650733e-5, 3.99029885287661e-5
flux1:, 0.69470224823486, 1.85394289257188e-4, 1.77228449870674e-4, 1.73231375358565e-4, 1.75156876333592e-4, 1.82255033393125e-4, 1.91837011137839e-4, 2.01007209539553e-4, 2.08556757080036e-4, 2.15464994271521e-4, 2.22656679391651e-4, 2.2779503352907e-4, 2.25787299191357e-4, 2.1391045417724e-4, 1.95705001808872e-4, 1.78549103484509e-4, 1.67706653891933e-4, 1.63589241194978e-4, 1.64044161804274e-4, 1.67664250384368e-4, 1.76032994238422e-4, 1.94780974796936e-4, 2.26474797726496e-4, 2.56246440551382e-4, 2.63192867276123e-4, 2.63543976248464e-4, 2.81414480210224e-4, 2.53856342321547e-4, 2.1717488692233e-4, 2.00618884287977e-4, 2.01445971986726e-4, 1.26567492358404e-4, 7.70677627391516e-5, 9.84684906151066e-5, 9.09548847825141e-5, 6.96132957148895e-5, 5.84671957901398e-5, 6.13194845182251e-5, 4.71651842970728e-5, 3.96659724760474e-5, 4.21488971523554e-5, 4.24618801006826e-5, 3.75501926815389e-5, 3.35103995601429e-5, 3.42027766265493e-5, 3.74116549808365e-5, 3.899702439673e-5, 3.75011268348453e-5, 3.52345541202943e-5, 3.51931709880426e-5, 3.76221116646598e-5, 4.02703478893861e-5, 4.09939579827211e-5, 3.96505661573329e-5, 3.80912002616843e-5, 3.82431554049862e-5, 4.01315109145762e-5, 4.2097799717614e-5, 4.25769277145427e-5, 4.13988809077925e-5, 3.98660435251987e-5, 3.95751188450523e-5
flux1:, 0.694964697138614, 1.68897435035598e-4, 1.61467127518192e-4, 1.57649054828797e-4, 1.58995791052113e-4, 1.64888501281786e-4, 1.73053960927936e-4, 1.81056453161294e-4, 1.87892939427823e-4, 1.9438833770289e-4, 2.01244126652698e-4, 2.06269626259953e-4, 2.04872045033977e-4, 1.94608716790647e-4, 1.78618711741351e-4, 1.63421509493249e-4, 1.53617777393178e-4, 1.49520093698232e-4, 1.49284962717207e-4, 1.51892226588789e-4, 1.58983221818586e-4, 1.75550360606868e-4, 2.03719049875709e-4, 2.30300399048131e-4, 2.3671882503649e-4, 2.37187263536032e-4, 2.53380949670886e-4, 2.29176340601923e-4, 1.96449392199527e-4, 1.82341381523514e-4, 1.83711852644346e-4, 1.15868517467021e-4, 7.0938034648065e-5, 9.08243556279041e-5, 8.40888252328651e-5, 6.48472860770537e-5, 5.46359312476638e-5, 5.74313261608594e-5, 4.45815300348555e-5, 3.76624745114548e-5, 4.00487120608212e-5, 4.05610310565496e-5, 3.61886392237533e-5, 3.24864687733307e-5, 3.31279923326148e-5, 3.61880784307814e-5, 3.78071423953752e-5, 3.65409106787683e-5, 3.4495405618536e-5, 3.44716179121756e-5, 3.67477630051626e-5, 3.92641979069551e-5, 4.00083023651294e-5, 3.88163845011935e-5, 3.73973929405847e-5, 3.75421591615221e-5, 3.92912817835773e-5, 4.11304496398126e-5, 4.16083603954818e-5, 4.05467650473823e-5, 3.9135570998357e-5, 3.88509550208379e-5
flux1:, 0.695227146042367, 1.53669646070861e-4, 1.46969604978892e-4, 1.43371236831338e-4, 1.44245118190647e-4, 1.49088617910918e-4, 1.55993196050431e-4, 1.62925589828206e-4, 1.6906733536364e-4, 1.75118286887982e-4, 1.8159601367319e-4, 1.86452421744676e-4, 1.85553906926905e-4, 1.76718540398431e-4, 1.62724449890857e-4, 1.493129345673e-4, 1.40489163692402e-4, 1.36485384937318e-4, 1.35732103642155e-4, 1.37522427070378e-4, 1.43513099117418e-4, 1.58140151352411e-4, 1.83172632217882e-4, 2.06893631378399e-4, 2.12769705708562e-4, 2.13288220007443e-4, 2.279464605556e-4, 2.06674385725968e-4, 1.77504072263233e-4, 1.65490365192616e-4, 1.67266987406527e-4, 1.05868724600577e-4, 6.51423726355926e-5, 8.35778020885251e-5, 7.75643250584455e-5, 6.02195488550132e-5, 5.08933797956931e-5, 5.35970372490846e-5, 4.19323760808345e-5, 3.55735451871415e-5, 3.78543621302379e-5, 3.85074254744378e-5, 3.4619005693561e-5, 3.12391389940975e-5, 3.18313491265699e-5, 3.47272959985423e-5, 3.63515267818346e-5, 3.52924577247749e-5, 3.34566547465286e-5, 3.3446751527312e-5, 3.55680637093145e-5, 3.79467717809516e-5, 3.87015780504824e-5, 3.76505651550565e-5, 3.63650740617824e-5, 3.65035892095444e-5, 3.81183270009357e-5, 3.98305552608373e-5, 4.0301855286302e-5, 3.93520295833302e-5, 3.80631814951864e-5, 3.77905311384877e-5
flux1:, 0.69548959494612, 1.39656864931109e-4, 1.33662713163327e-4, 1.30307003171453e-4, 1.30796371212665e-4, 1.34729027579515e-4, 1.40515005435827e-4, 1.46473827130765e-4, 1.51952723259153e-4, 1.57548974709818e-4, 1.63627153560787e-4, 1.68277289218573e-4, 1.67787502486186e-4, 1.60215331236914e-4, 1.48011813275593e-4, 1.36215902746384e-4, 1.28303713073074e-4, 1.24444229053157e-4, 1.23307782862352e-4, 1.24438724741233e-4, 1.29480806298457e-4, 1.42387787780669e-4, 1.64637321658115e-4, 1.85799076233312e-4, 1.91141966030348e-4, 1.91676160629813e-4, 2.04938502687929e-4, 1.8623723507373e-4, 1.60258448515597e-4, 1.50039315828492e-4, 1.52114671927074e-4, 9.65955449933477e-5, 5.97175401684988e-5, 7.67766028845745e-5, 7.14179415242085e-5, 5.57826243894485e-5, 4.72792688687843e-5, 4.98680128647643e-5, 3.92734278619258e-5, 3.34441562287202e-5, 3.5613459145754e-5, 3.63580626859585e-5, 3.28981026209188e-5, 2.98199642885134e-5, 3.03639141564751e-5, 3.30846964418648e-5, 3.46882465960546e-5, 3.38123742343192e-5, 3.21726147833046e-5, 3.21721387126187e-5, 3.41371766344319e-5, 3.63738507945292e-5, 3.71313761684873e-5, 3.62111162552313e-5, 3.50507267715108e-5, 3.51822151849033e-5, 3.66682753608591e-5, 3.82573554158732e-5, 3.87196545181603e-5, 3.78766335714034e-5, 3.6708821362746e-5, 3.64537039689141e-5
flux1:, 0.695752043849873, 1.26797976278647e-4, 1.21473331346637e-4, 1.18370907095324e-4, 1.18549449472162e-4, 1.21693098876402e-4, 1.2648980919365e-4, 1.31568941468725e-4, 1.36425671353641e-4, 1.41571247584711e-4, 1.47242333730843e-4, 1.51663084989044e-4, 1.51508593294047e-4, 1.45052872919038e-4, 1.34448704972516e-4, 1.24104618832271e-4, 1.17031248788675e-4, 1.13348430371347e-4, 1.11933589448168e-4, 1.12531464812617e-4, 1.16755474608129e-4, 1.28141889173786e-4, 1.47925178427557e-4, 1.66799597549783e-4, 1.71634956446341e-4, 1.7217037791342e-4, 1.84168596061246e-4, 1.67726324765369e-4, 1.44604228028819e-4, 1.35924136509989e-4, 1.38213536123851e-4, 8.80427373457641e-5, 5.46748371650652e-5, 7.04337019679701e-5, 6.56606699218738e-5, 5.15655558573079e-5, 4.38178695109876e-5, 4.62770717599458e-5, 3.66469247291558e-5, 3.13107934771459e-5, 3.33650537996535e-5, 3.4162300785107e-5, 3.10783009798083e-5, 2.82782331820976e-5, 2.87751819176763e-5, 3.13149693545478e-5, 3.28759921152633e-5, 3.21589746495369e-5, 3.07001227367035e-5, 3.07048181974102e-5, 3.2513484047077e-5, 3.4605315284423e-5, 3.53588566084266e-5, 3.45598294290493e-5, 3.35155793918885e-5, 3.36379683391478e-5, 3.50010028768407e-5, 3.64728476873608e-5, 3.69259318655714e-5, 3.61844328273191e-5, 3.5134105184731e-5, 3.49008373319676e-5
flux1:, 0.696014492753627, 1.15026275011957e-4, 1.10328210212214e-4, 1.07481395537355e-4, 1.07410522759942e-4, 1.0987211186986e-4, 1.13796909722594e-4, 1.18086556275696e-4, 1.22366721311383e-4, 1.27074575739015e-4, 1.32340312676418e-4, 1.36519049565965e-4, 1.36639851183996e-4, 1.31168998693653e-4, 1.21986755316413e-4, 1.12939594122622e-4, 1.06631661702976e-4, 1.0314401521618e-4, 1.01530819392969e-4, 1.0169690664144e-4, 1.05215939572251e-4, 1.15261128792391e-4, 1.3285901103842e-4, 1.49690154575225e-4, 1.54054113505332e-4, 1.54586449137402e-4, 1.65441617580217e-4, 1.50987402947721e-4, 1.30415951137681e-4, 1.23053794873668e-4, 1.25487839669373e-4, 8.01762135094852e-5, 5.00033710854925e-5, 6.45330813031138e-5, 6.02813333907718e-5, 4.75755515512192e-5, 4.05183606099198e-5, 4.28391464163418e-5, 3.40808894146698e-5, 2.92003407501122e-5, 3.11383933866317e-5, 3.19600177653193e-5, 2.92054710996459e-5, 2.66590837091925e-5, 2.71111194252965e-5, 2.94699397846e-5, 3.09720762690924e-5, 3.03906163909935e-5, 2.90968529508764e-5, 2.91034351333778e-5, 3.07579556418845e-5, 3.27040927164268e-5, 3.34479624044252e-5, 3.27611918875932e-5, 3.18242158426919e-5, 3.19347995062061e-5, 3.31800278661272e-5, 3.45414168542278e-5, 3.49862696975861e-5, 3.434052686797e-5, 3.34017979034309e-5, 3.31925046567037e-5
flux1:, 0.69627694165738, 1.04271687342173e-4, 1.0015451077089e-4, 9.75599773618551e-5, 9.72906632997368e-5, 9.9163976009515e-5, 1.02323386140228e-4, 1.05909284875265e-4, 1.09660380613586e-4, 1.13948690722783e-4, 1.18817230183069e-4, 1.22749344254939e-4, 1.23095946147604e-4, 1.18491116771705e-4, 1.10566973234712e-4, 1.02672591955363e-4, 9.70585597944015e-5, 9.37737374450397e-5, 9.2022146890916e-5, 9.18379791362223e-5, 9.47506149165222e-5, 1.03614236916056e-4, 1.19273756203495e-4, 1.3428024994033e-4, 1.38214450838185e-4, 1.38743043182078e-4, 1.48564988012232e-4, 1.35860876654626e-4, 1.17562045282662e-4, 1.11322933534631e-4, 1.13841210162544e-4, 7.2943335124834e-5, 4.56765786947218e-5, 5.90397732706471e-5, 5.52536634024246e-5, 4.38035521581816e-5, 3.73782807663565e-5, 3.95553821523353e-5, 3.15910950492238e-5, 2.71310217301665e-5, 2.89537473282929e-5, 2.97814946541117e-5, 2.73179170836705e-5, 2.50021945502526e-5, 2.54126109498028e-5, 2.75963761056221e-5, 2.90297879707467e-5, 2.85630269508101e-5, 2.74185767763962e-5, 2.74251648392154e-5, 2.89308636596657e-5, 3.07330587525397e-5, 3.14625314607087e-5, 3.08793226107844e-5, 3.00411999309152e-5, 3.01373786962387e-5, 3.12696568079627e-5, 3.2527324140026e-5, 3.29651795841321e-5, 3.24087873771264e-5, 3.15736289410205e-5, 3.13877752455963e-5
flux1:, 0.696539390561133, 9.44631274198571e-5, 9.08806664580308e-5, 8.8530974291808e-5, 8.81051929302703e-5, 8.94725278716287e-5, 9.19633085018067e-5, 9.4926049675432e-5, 9.81952375724039e-5, 1.02085103847459e-4, 1.06569408587164e-4, 1.10256610246748e-4, 1.10787715888615e-4, 1.06941089275577e-4, 1.00124869758664e-4, 9.32510785376922e-5, 8.82626915392558e-5, 8.51798351742263e-5, 8.33338578187468e-5, 8.28656144255658e-5, 8.52579745386374e-5, 9.30807322027687e-5, 1.07018279136607e-4, 1.20396186226138e-4, 1.23943886236183e-4, 1.24468311137496e-4, 1.33356607961669e-4, 1.22191451136786e-4, 1.05914710531548e-4, 1.00624269930905e-4, 1.03171172651235e-4, 6.6283666261801e-5, 4.16603890232929e-5, 5.39115269173072e-5, 5.05450942431699e-5, 4.02319648292559e-5, 3.43887620273703e-5, 3.64191732425935e-5, 2.91848133324363e-5, 2.51146856898889e-5, 2.6824605180089e-5, 2.76486187063676e-5, 2.54461811107723e-5, 2.33409780495945e-5, 2.371430425733e-5, 2.57340061894234e-5, 2.70955214814818e-5, 2.67260639502858e-5, 2.57157928085641e-5, 2.57219387258502e-5, 2.70874752151797e-5, 2.87505424370921e-5, 2.94619172742795e-5, 2.89735528531014e-5, 2.82263813307373e-5, 2.83062972582893e-5, 2.9330468376133e-5, 3.04905836915296e-5, 3.0922176938069e-5, 3.04480421813182e-5, 2.97068028689096e-5, 2.95413111152085e-5
flux1:, 0.696801839464887, 8.55305319197782e-5, 8.24372639252582e-5, 8.03216725357928e-5, 7.97736125114251e-5, 8.07073357978324e-5, 8.26173300533822e-5, 8.50317542877982e-5, 8.7864364634141e-5, 9.13785687959288e-5, 9.54955580801302e-5, 9.89445718214245e-5, 9.96253435789196e-5, 9.64391432173881e-5, 9.05945251062349e-5, 8.46216325857078e-5, 8.01946300309369e-5, 7.73064278409533e-5, 7.53978970662898e-5, 7.46999463552881e-5, 7.66470865489042e-5, 8.3551837943846e-5, 9.5956961006471e-5, 1.07882601250412e-4, 1.11085851779488e-4, 1.11604933557616e-4, 1.19650590879304e-4, 1.09835744030257e-4, 9.53573151022985e-5, 9.0858757169122e-5, 9.33818205236291e-5, 6.01390108955033e-5, 3.79212104750514e-5, 4.91095266508973e-5, 4.61251483259898e-5, 3.68425680452625e-5, 3.15400491959305e-5, 3.3422461545132e-5, 2.68651998610523e-5, 2.31596080107977e-5, 2.47604341783529e-5, 2.55768788588667e-5, 2.36135606199455e-5, 2.17022637833099e-5, 2.20439439239356e-5, 2.39140890447802e-5, 2.52063120761087e-5, 2.49206445058635e-5, 2.40304715701267e-5, 2.40368176934492e-5, 2.52737536305509e-5, 2.68055771577754e-5, 2.74962496868227e-5, 2.70937626761833e-5, 2.64300353478463e-5, 2.64929630930498e-5, 2.74142953573609e-5, 2.84823155372361e-5, 2.8907445319159e-5, 2.85078966678452e-5, 2.78500806796126e-5, 2.76999926311826e-5
flux1:, 0.69706428836864, 7.74063110528556e-5, 7.47577488020293e-5, 7.28626946134618e-5, 7.22199114966775e-5, 7.27838484532744e-5, 7.41926069153145e-5, 7.6127336267035e-5, 7.85660138507775e-5, 8.1728455995833e-5, 8.54984153303073e-5, 8.87197985489283e-5, 8.95205974966556e-5, 8.69066756729934e-5, 8.19113424483878e-5, 7.6732077473438e-5, 7.28064674829444e-5, 7.01011449086744e-5, 6.81531722694231e-5, 6.72708394086741e-5, 6.88377408170541e-5, 7.49310572479974e-5, 8.59704981929438e-5, 9.66028643832621e-5, 9.95007157609033e-5, 1.0001312349247e-4, 1.07300221006449e-4, 9.86669539129481e-5, 8.57885031811695e-5, 8.19420570183895e-5, 8.43925573254927e-5, 5.44608969215265e-5, 3.44321370865715e-5, 4.46060392635961e-5, 4.19716279917812e-5, 3.36227986952163e-5, 2.88259629205181e-5, 3.05608032623132e-5, 2.46352195860646e-5, 2.12730354783153e-5, 2.27692341475777e-5, 2.35775937656847e-5, 2.183714247028e-5, 2.01064728593715e-5, 2.0422282798515e-5, 2.21588530573378e-5, 2.33883860011282e-5, 2.31766134102642e-5, 2.23937115144496e-5, 2.24013969911144e-5, 2.35231552267282e-5, 2.49341467739207e-5, 2.56026028679567e-5, 2.52767004012443e-5, 2.4689087167066e-5, 2.47355098405855e-5, 2.55600406761683e-5, 2.65408482095107e-5, 2.69582878265841e-5, 2.66253339966207e-5, 2.60404940339618e-5, 2.59000013963847e-5
flux1:, 0.697326737272393, 7.00261466122863e-5, 6.77788724006714e-5, 6.60884313839214e-5, 6.53730303664589e-5, 6.56236825887324e-5, 6.66029184428214e-5, 6.81201025947627e-5, 7.02044767525595e-5, 7.3039937941299e-5, 7.64858549189981e-5, 7.94927914796056e-5, 8.03882700288576e-5, 7.82679833650319e-5, 7.40134976741254e-5, 6.95323917087297e-5, 6.60525242278638e-5, 6.3515821491764e-5, 6.15458355958538e-5, 6.05174878603562e-5, 6.17599064702988e-5, 6.71340343748158e-5, 7.69555547064977e-5, 8.64381551244554e-5, 8.90657663171275e-5, 8.95712825098072e-5, 9.61780708704094e-5, 8.85762520399728e-5, 7.71228843885434e-5, 7.3806729895868e-5, 7.61418283951102e-5, 4.92143803165532e-5, 3.11763198840541e-5, 4.03877721841064e-5, 3.80735328252017e-5, 3.05692173164095e-5, 2.62463962733517e-5, 2.78361966188773e-5, 2.25002857057375e-5, 1.94629100929798e-5, 2.08593203577136e-5, 2.16598774188149e-5, 2.01291251236987e-5, 1.85682470512365e-5, 1.88635979451829e-5, 2.04819533262286e-5, 2.16571116759736e-5, 2.15121084930221e-5, 2.08249026444035e-5, 2.08348904242651e-5, 2.18553359756213e-5, 2.31574122861796e-5, 2.38030947194132e-5, 2.3544258577906e-5, 2.30253961272173e-5, 2.30567775913996e-5, 2.37914389963846e-5, 2.46896414321518e-5, 2.50973577596764e-5, 2.48230413483311e-5, 2.4301606873178e-5, 2.41651942323783e-5
flux1:, 0.697589186176146, 6.33292232929672e-5, 6.14408856972446e-5, 5.99374104597473e-5, 5.916726913698e-5, 5.91548552019634e-5, 5.97688303786792e-5, 6.09241735436339e-5, 6.26909084538263e-5, 6.52248621791959e-5, 6.8371525755901e-5, 7.11785725826011e-5, 7.21469965165129e-5, 7.04510805551825e-5, 6.6842311953105e-5, 6.29746775790981e-5, 5.98892772857739e-5, 5.75063297633013e-5, 5.55285614998473e-5, 5.43871185530162e-5, 5.53524881320754e-5, 6.00875627441183e-5, 6.88232109191055e-5, 7.72853359677048e-5, 7.96737994081685e-5, 8.01744705890171e-5, 8.61737238560541e-5, 7.94712029637434e-5, 6.92888283144053e-5, 6.64004645372796e-5, 6.85859069534691e-5, 4.43779427511942e-5, 2.81471849616274e-5, 3.64548174780218e-5, 3.44304941738651e-5, 2.76877405562151e-5, 2.38075176416143e-5, 2.52573178040505e-5, 2.04691998978974e-5, 1.77384960094803e-5, 1.90400453859205e-5, 1.98319916779331e-5, 1.84981882883205e-5, 1.70974336370116e-5, 1.7376732174185e-5, 1.88898779350456e-5, 2.00184004456393e-5, 1.99346083366459e-5, 1.93326198701745e-5, 1.93451217019538e-5, 2.02770884746545e-5, 2.14823758061874e-5, 2.21054222602631e-5, 2.19041620116434e-5, 2.14465357885928e-5, 2.14648734975355e-5, 2.21173490632937e-5, 2.29376034102083e-5, 2.33331810859442e-5, 2.31099500955012e-5, 2.26438294665441e-5, 2.25072618492337e-5
flux1:, 0.6978516350799, 5.72580781744238e-5, 5.56875469076859e-5, 5.4352523298958e-5, 5.354249303622e-5, 5.33118178703249e-5, 5.3617756762877e-5, 5.44608433399687e-5, 5.5943912372028e-5, 5.82022144589409e-5, 6.1075082078931e-5, 6.36969447364255e-5, 6.47196431579148e-5, 6.33878552133724e-5, 6.03419118192373e-5, 5.70125925239209e-5, 5.42748318104176e-5, 5.2031793570173e-5, 5.00590849682983e-5, 4.88330729077187e-5, 4.95615581901868e-5, 5.3727845257246e-5, 6.14964514393308e-5, 6.90539924225335e-5, 7.1230636634852e-5, 7.17312636556307e-5, 7.71899438995801e-5, 7.12720558227097e-5, 6.22243839903283e-5, 5.96814411474598e-5, 6.16938299476006e-5, 3.9940123069311e-5, 2.53459155312259e-5, 3.28160650222372e-5, 3.10493436316256e-5, 2.49910294681434e-5, 2.1519939141176e-5, 2.28374690746552e-5, 1.85534354659941e-5, 1.61099410468224e-5, 1.73214709213614e-5, 1.8101926260832e-5, 1.69506906135499e-5, 1.57002645840813e-5, 1.59664764473194e-5, 1.73840179418282e-5, 1.84712543186192e-5, 1.84434299364856e-5, 1.79170392395903e-5, 1.79311778886255e-5, 1.87852669668169e-5, 1.99048108652537e-5, 2.05057056048901e-5, 2.03529033600443e-5, 1.99488691821496e-5, 1.99561578943505e-5, 2.05345022254738e-5, 2.12817485108993e-5, 2.16628839375019e-5, 2.14839019184506e-5, 2.10667551239669e-5, 2.09276974174406e-5
flux1:, 0.698114083983653, 5.17582883535411e-5, 5.04660352379474e-5, 4.92810818007842e-5, 4.84440655453047e-5, 4.8035228389792e-5, 4.80838247632016e-5, 4.86587026723442e-5, 4.98897383461664e-5, 5.1898136528368e-5, 5.45220977696075e-5, 5.69725611683617e-5, 5.80334361578522e-5, 5.70138459525139e-5, 5.44585863890368e-5, 5.16006650030954e-5, 4.91682849370859e-5, 4.70535287262797e-5, 4.50984135984382e-5, 4.38126847126949e-5, 4.43383794283291e-5, 4.79983065431075e-5, 5.49071552729275e-5, 6.1663177104549e-5, 6.36520986836742e-5, 6.41598382560299e-5, 6.91383313340227e-5, 6.39070674221466e-5, 5.5872583753705e-5, 5.36123846144758e-5, 5.54402708311416e-5, 3.5894162734841e-5, 2.27771818548959e-5, 2.94826702652124e-5, 2.79390244093709e-5, 2.24940433487041e-5, 1.93955649732477e-5, 2.05910513105516e-5, 1.6765192871375e-5, 1.45870592572246e-5, 1.5713253725913e-5, 1.6477243839999e-5, 1.54915324226237e-5, 1.43805334073578e-5, 1.46350389405285e-5, 1.59629718938446e-5, 1.70108940365728e-5, 1.70331003055112e-5, 1.65733086338095e-5, 1.65870874563043e-5, 1.73709832994273e-5, 1.84137365663626e-5, 1.89929463978458e-5, 1.88802136828213e-5, 1.85221632605984e-5, 1.85199107412937e-5, 1.9032025874047e-5, 1.97115583171899e-5, 2.00764899554661e-5, 1.99358251166973e-5, 1.95629846484544e-5, 1.94211427977447e-5
flux1:, 0.698376532887406, 4.67781946449947e-5, 4.57268593291573e-5, 4.46747182437661e-5, 4.38225198374879e-5, 4.32714754727366e-5, 4.31075119321433e-5, 4.34534411190156e-5, 4.44620403319775e-5, 4.6245540205145e-5, 4.86437673867338e-5, 5.09349069111612e-5, 5.20199704046802e-5, 5.1267903506002e-5, 4.91402083563213e-5, 4.66938403540972e-5, 4.45292759516859e-5, 4.25340550885621e-5, 4.06091572656211e-5, 3.92853898244677e-5, 3.96375734898393e-5, 4.28473566704783e-5, 4.89931431463362e-5, 5.50384257740023e-5, 5.68610318773795e-5, 5.73841875594914e-5, 6.19354684444905e-5, 5.73080634198287e-5, 5.01773403514269e-5, 4.81549410614584e-5, 4.97983627634187e-5, 3.22322323579688e-5, 2.044438630786e-5, 2.6461425172439e-5, 2.51053008344888e-5, 2.02090859570919e-5, 1.7444067790435e-5, 1.8529632495612e-5, 1.51148990050736e-5, 1.3177774791562e-5, 1.42231673267965e-5, 1.49643907978381e-5, 1.41246042503895e-5, 1.31405803464769e-5, 1.33833366904271e-5, 1.46246214108933e-5, 1.56317905710755e-5, 1.5696844473998e-5, 1.52951037597001e-5, 1.53056732662606e-5, 1.60240892012766e-5, 1.69963768671681e-5, 1.7554048972856e-5, 1.74740182984174e-5, 1.7154652705999e-5, 1.71435642847985e-5, 1.75966620703231e-5, 1.82140220209706e-5, 1.85617959669257e-5, 1.84544622507674e-5, 1.81225608013863e-5, 1.79793561471292e-5
flux1:, 0.698638981791159, 4.22687962172576e-5, 4.14238228466613e-5, 4.04891731563863e-5, 3.96330441901001e-5, 3.89720365032372e-5, 3.86350891322697e-5, 3.87873334051691e-5, 3.96012411854184e-5, 4.11834285677138e-5, 4.33765013225907e-5, 4.55182572986681e-5, 4.66151935056421e-5, 4.60919406671393e-5, 4.43359758512003e-5, 4.22474632613552e-5, 4.03179045954236e-5, 3.84364510228647e-5, 3.65543397120014e-5, 3.52114130682516e-5, 3.5415737528782e-5, 3.82264969381721e-5, 4.36957880909999e-5, 4.91095116813884e-5, 5.07849182579086e-5, 5.13312350461487e-5, 5.55003141517011e-5, 5.1407225626936e-5, 4.50808409667708e-5, 4.32657192172977e-5, 4.47342382783121e-5, 2.89407086397846e-5, 1.83456532287894e-5, 2.3749688531853e-5, 2.254660087287e-5, 1.81416421396845e-5, 1.56699237526015e-5, 1.66586606542974e-5, 1.36088782465873e-5, 1.18866979198927e-5, 1.28557194022953e-5, 1.35677726491917e-5, 1.28528368023157e-5, 1.19819478740596e-5, 1.2211899654695e-5, 1.33675953660425e-5, 1.43299871708988e-5, 1.44294504320917e-5, 1.40776030869941e-5, 1.40817428798287e-5, 1.47369549823906e-5, 1.56424963030898e-5, 1.61782809514363e-5, 1.61247745252164e-5, 1.58374217358079e-5, 1.58173201668532e-5, 1.62174988238477e-5, 1.67782264382278e-5, 1.71087487514391e-5, 1.70306080707648e-5, 1.67370328948346e-5, 1.6594930104744e-5
flux1:, 0.698901430694913, 3.81838684069034e-5, 3.7514072376277e-5, 3.66840301316078e-5, 3.58348927710782e-5, 3.5092782984553e-5, 3.46179489238293e-5, 3.46084888269293e-5, 3.52536341458477e-5, 3.66560777261797e-5, 3.8661512120748e-5, 4.06616445704758e-5, 4.17594172640814e-5, 4.14308895501962e-5, 3.9996587861177e-5, 3.82177415229055e-5, 3.64950641143907e-5, 3.47241939312402e-5, 3.28968996308471e-5, 3.15512119413341e-5, 3.16306882282366e-5, 3.40890541840592e-5, 3.89585303469733e-5, 4.38092043345855e-5, 4.53544189902326e-5, 4.59293189551054e-5, 4.97532251503537e-5, 4.61356826604884e-5, 4.05228731021182e-5, 3.88947787296766e-5, 4.0204432498391e-5, 2.59975488287844e-5, 1.64714756798869e-5, 2.13329751913806e-5, 2.02519067543182e-5, 1.6287971513416e-5, 1.40707007908082e-5, 1.49756010307887e-5, 1.22478021416738e-5, 1.07142196557547e-5, 1.16112501037011e-5, 1.22889128553967e-5, 1.16779535332201e-5, 1.09056516241781e-5, 1.11212799205344e-5, 1.21919102167259e-5, 1.31043101718785e-5, 1.3228971474023e-5, 1.29193076585629e-5, 1.29139966863591e-5, 1.35067941674419e-5, 1.43472309007318e-5, 1.48602612010986e-5, 1.48283104344656e-5, 1.45672129891174e-5, 1.45371978923245e-5, 1.48892282459113e-5, 1.539854730583e-5, 1.57124325246655e-5, 1.5659997768963e-5, 1.54023192692958e-5, 1.52639995678748e-5
flux1:, 0.699163879598666, 3.44802754477408e-5, 3.39582151645845e-5, 3.32224541593864e-5, 3.2390835887485e-5, 3.1593348915187e-5, 3.10119194636718e-5, 3.08699908229528e-5, 3.13703946516729e-5, 3.26122388915443e-5, 3.44444645615079e-5, 3.63088364504339e-5, 3.73973695432674e-5, 3.72328935466765e-5, 3.60748215298756e-5, 3.45625897027785e-5, 3.3023110882794e-5, 3.13614875688064e-5, 2.95999010702812e-5, 2.82656651595448e-5, 2.82413573163837e-5, 3.03896660851971e-5, 3.47264069427668e-5, 3.90730552061436e-5, 4.05029576909126e-5, 4.11081519805009e-5, 4.46165580252691e-5, 4.1423987690741e-5, 3.64420054768327e-5, 3.49866739982988e-5, 3.61564851092361e-5, 2.33721931248232e-5, 1.48044362616223e-5, 1.91855507201537e-5, 1.82010200679919e-5, 1.46349020901567e-5, 1.26369197235665e-5, 1.34698528641345e-5, 1.102627307034e-5, 9.65634520554335e-6, 1.04857393935377e-5, 1.11259586135476e-5, 1.06000846204414e-5, 9.91210499678636e-6, 1.01119826472159e-5, 1.10987848237408e-5, 1.19563614468604e-5, 1.20970445700309e-5, 1.18224513103634e-5, 1.18053884800482e-5, 1.23361888948195e-5, 1.31119591480329e-5, 1.36009820164153e-5, 1.35867057512924e-5, 1.33472134733321e-5, 1.33060066690468e-5, 1.36133694862631e-5, 1.40758940943019e-5, 1.43741684885298e-5, 1.43443647229445e-5, 1.41198771517491e-5, 1.39874678785394e-5
flux1:, 0.699426328502419, 3.11183891210662e-5, 3.07204651664561e-5, 3.00709737888397e-5, 2.92667371682745e-5, 2.84366483035195e-5, 2.77766565710975e-5, 2.75290653548515e-5, 2.79066751058498e-5, 2.90044910889417e-5, 3.06752279573103e-5, 3.24083118683649e-5, 3.34782693006497e-5, 3.34496814851782e-5, 3.25263658093127e-5, 3.12426511986778e-5, 2.98667046280806e-5, 2.83139524774829e-5, 2.66273021520028e-5, 2.53168257987928e-5, 2.52082171240476e-5, 2.70844622853846e-5, 3.09464716295717e-5, 3.48400071441346e-5, 3.61672065539501e-5, 3.68000079351919e-5, 4.00164419807625e-5, 3.72041101938493e-5, 3.27781118655414e-5, 3.14835396423897e-5, 3.25322777729141e-5, 2.10277770460372e-5, 1.3320880577279e-5, 1.72736252951619e-5, 1.63669267077638e-5, 1.31616946468803e-5, 1.1353398293228e-5, 1.21243381632451e-5, 9.93358858299591e-6, 8.70528659443752e-6, 9.47135784932713e-6, 1.00736871561843e-5, 9.6174186021981e-6, 9.00081482299721e-6, 9.18404752735431e-6, 1.00898238876394e-5, 1.08894835246868e-5, 1.10379510458277e-5, 1.07921039654653e-5, 1.07620642597926e-5, 1.12319278892541e-5, 1.19432605193732e-5, 1.24068780434486e-5, 1.24072566775067e-5, 1.21858835031489e-5, 1.2132266277186e-5, 1.23974213092475e-5, 1.28169630178925e-5, 1.31007106166869e-5, 1.30906541903557e-5, 1.28961248977075e-5, 1.27706635796162e-5
[truncated: 34,030 more chars]
