# Supplementary material for: Spatial Resolution and Refractive Index Contrast of Resonant Photonic Crystal Surfaces for Biosensing
Source: IEEE Photonics J. Author manuscript; Available in PMC 2015 Sep 7. (PMC4561521; doi:10.1109/JPHOT.2015.2435699)
Supplement: fig6_data [file NIHMS64775-supplement-fig6_data.gz › Volumes/graham/MacBook_backup/PhD_folder_2015_06_02/paper_improvements/IEEE_J_Photonics/final_files/data_files/fig6/average_dn/Across grating-Table 1.csv]

pixels	microns	0% GV	0% wavelength	10% GV	10% wavelength	20% GV	20% wavelength	30% GV	30% wavelength	40% GV	40% wavelength	50% GV	50% wavelength
0	0.00	94.6667	831.44	115.4445	833.89	115.8889	833.94	116.9216	834.06	134.3333	836.11		820.29				0	115.8889
1	0.93	95.6458	831.56	113.2407	833.63	111.8889	833.47	116.3333	833.99	134.7778	836.17		820.29				1	111.8889
2	1.86	95.1667	831.50	111.4445	833.42	111.0185	833.37	116.9216	834.06	134.7778	836.17		820.29				2	111.0185
3	2.79	95.6667	831.56	109.1481	833.15	111.4445	833.42	116.4510	834.01	134.3333	836.11		820.29				3	111.4445
4	3.72	96.4167	831.65	103.6852	832.50	109.5741	833.20	117.6275	834.15	134.3333	836.11		820.29				4	109.5741
5	4.66	97.5208	831.78	100.7407	832.16	110.9074	833.35	118.2157	834.22	134.3333	836.11		820.29				5	110.9074
6	5.59	96.7708	831.69	99.8704	832.05	111.9259	833.47	119.3922	834.35	134.3333	836.11		820.29				6	111.9259
7	6.52	96.7708	831.69	99.9815	832.07	111.9074	833.47	119.5098	834.37	134.3333	836.11		820.29				7	111.9074
8	7.45	98.3542	831.88	102.4074	832.35	112.7778	833.58	120.0980	834.44	134.3333	836.11		820.29				8	112.7778
9	8.38	98.8333	831.93	101.1667	832.21	110.9074	833.35	117.8627	834.17	134.3333	836.11		820.29				9	110.9074
10	9.31	100.0625	832.08	101.2593	832.22	113.2222	833.63	116.6863	834.04	134.3333	836.11		820.29				10	113.2222
11	10.24	101.3750	832.23	102.5741	832.37	113.2222	833.63	116.0980	833.97	134.3333	836.11		820.29				11	113.2222
12	11.17	102.6042	832.38	103.5556	832.49	112.7963	833.58	115.1569	833.86	134.3333	836.11		820.29				12	112.7963
13	12.10	103.0833	832.43	104.2407	832.57	113.2222	833.63	115.1569	833.86	134.3333	836.11		820.29				13	113.2222
14	13.04	102.7708	832.40	105.2407	832.69	114.1111	833.73	114.6863	833.80	134.3333	836.11		820.29				14	114.1111
15	13.97	102.3125	832.34	103.3519	832.46	114.1111	833.73	114.0980	833.73	133.8889	836.06		820.29				15	114.1111
16	14.90	101.2083	832.21	104.0000	832.54	113.6667	833.68	114.0980	833.73	133.8889	836.06		820.29				16	113.6667
17	15.83	101.3333	832.23	103.8889	832.53	113.2407	833.63	112.0980	833.50	133.8889	836.06		820.29				17	113.2407
18	16.76	100.0833	832.08	103.3519	832.46	113.2407	833.63	113.9804	833.72	134.3333	836.11		820.29				18	113.2407
19	17.69	96.4792	831.66	104.0185	832.54	113.7963	833.70	114.4510	833.77	133.4444	836.01		820.29				19	113.7963
20	18.62	94.2708	831.40	104.0000	832.54	111.1481	833.38	115.3922	833.88	133.0000	835.96		820.29				20	111.1481
21	19.55	92.5417	831.19	106.0000	832.78	111.1296	833.38	117.0392	834.08	133.0000	835.96		820.29				21	111.1296
22	20.48	91.5417	831.07	104.5741	832.61	109.1481	833.15	118.6863	834.27	133.0000	835.96		820.29				22	109.1481
23	21.42	92.0417	831.13	104.1296	832.56	108.2778	833.05	118.0980	834.20	133.4444	836.01		820.29				23	108.2778
24	22.35	92.0417	831.13	101.0000	832.19	106.9815	832.89	117.5098	834.13	133.8889	836.06		820.29				24	106.9815
25	23.28	94.8750	831.47	97.0185	831.72	105.5556	832.72	118.0980	834.20	134.3333	836.11		820.29				25	105.5556
26	24.21	98.2292	831.86	96.0370	831.60	106.1111	832.79	117.5098	834.13	134.7778	836.17		820.29				26	106.1111
27	25.14	102.9375	832.42	96.1481	831.62	107.4074	832.94	117.5098	834.13	134.3333	836.11		820.29				27	107.4074
28	26.07	103.0625	832.43	95.0556	831.49	109.2593	833.16	117.5098	834.13	134.3333	836.11		820.29				28	109.2593
29	27.00	105.0000	832.66	94.4815	831.42	112.7778	833.58	116.0980	833.97	134.3333	836.11		820.29				29	112.7778
30	27.93	105.5000	832.72	97.4630	831.77	114.5556	833.78	116.6863	834.04	134.3333	836.11		820.29				30	114.5556
31	28.86	104.5208	832.60	101.1852	832.21	115.0000	833.84	116.2157	833.98	134.7778	836.17		820.29				31	115.0000
32	29.80	102.4375	832.36	105.6852	832.74	115.5556	833.90	115.7451	833.92	135.6667	836.27		820.29				32	115.5556
33	30.73	102.3125	832.34	107.9444	833.01	115.1111	833.85	116.8039	834.05	135.2222	836.22		820.29				33	115.1111
34	31.66	100.5625	832.14	109.2407	833.16	114.7778	833.81	117.7451	834.16	135.6667	836.27		820.29				34	114.7778
35	32.59	99.8125	832.05	109.6852	833.21	111.8889	833.47	119.2745	834.34	135.1111	836.21		820.29				35	111.8889
36	33.52	102.4167	832.35	108.1667	833.03	111.0000	833.37	119.2745	834.34	135.6667	836.27		820.29				36	111.0000
37	34.45	105.2708	832.69	106.8519	832.88	112.1296	833.50	118.0980	834.20	135.6667	836.27		820.29				37	112.1296
38	35.38	105.7500	832.75	105.8704	832.76	111.7037	833.45	117.5098	834.13	135.5556	836.26		820.29				38	111.7037
39	36.31	106.7083	832.86	105.5741	832.73	112.2593	833.51	117.5098	834.13	135.2222	836.22		820.29				39	112.2593
40	37.24	108.8958	833.12	103.5000	832.48	114.2407	833.75	116.4510	834.01	135.2222	836.22		820.29				40	114.2407
41	38.18	107.9375	833.01	103.9074	832.53	114.1667	833.74	116.4510	834.01	134.3333	836.11		820.29				41	114.1667
42	39.11	107.4583	832.95	102.0370	832.31	116.4445	834.01	115.9804	833.95	134.7778	836.17		820.29				42	116.4445
43	40.04	105.0208	832.66	104.6667	832.62	116.4630	834.01	115.5098	833.90	134.3333	836.11		820.29				43	116.4630
44	40.97	103.0625	832.43	104.0000	832.54	116.3333	833.99	115.5098	833.90	134.7778	836.17		820.29				44	116.3333
45	41.90	101.1875	832.21	106.0185	832.78	115.8889	833.94	116.0980	833.97	134.7778	836.17		820.29				45	115.8889
46	42.83	97.5833	831.79	108.4259	833.06	115.3333	833.88	116.0980	833.97	134.7778	836.17		820.29				46	115.3333
47	43.76	96.9583	831.71	109.2778	833.16	113.4445	833.65	117.1569	834.09	135.6667	836.27		820.29				47	113.4445
48	44.69	94.4167	831.41	108.8333	833.11	110.5556	833.31	117.7451	834.16	135.6667	836.27		820.29				48	110.5556
49	45.62	94.8958	831.47	108.3889	833.06	110.5556	833.31	118.2157	834.22	136.1111	836.32		820.29				49	110.5556
50	46.56	95.3750	831.53	106.4259	832.83	110.1296	833.26	119.8627	834.41	136.1111	836.32		820.29				50	110.1296
51	47.49	96.3333	831.64	102.8704	832.41	110.1296	833.26	120.4510	834.48	137.0000	836.43		820.29				51	110.1296
52	48.42	98.5417	831.90	101.5556	832.25	109.5741	833.20	121.6275	834.62	136.5556	836.38		820.29				52	109.5741
53	49.35	97.9167	831.82	97.5926	831.79	109.5741	833.20	122.2157	834.69	137.0000	836.43		820.29				53	109.5741
54	50.28	99.6458	832.03	98.5741	831.90	111.0000	833.37	121.6275	834.62	138.3333	836.59		820.29				54	111.0000
55	51.21	100.6458	832.15	99.2593	831.98	110.5741	833.32	121.6275	834.62	138.7778	836.64		820.29				55	110.5741
56	52.14	107.3750	832.94	99.6852	832.03	110.4630	833.30	121.6275	834.62	139.2222	836.69		820.29				56	110.4630
57	53.07	109.7500	833.22	99.1296	831.97	111.8889	833.47	121.0392	834.55	139.6667	836.74		820.29				57	111.8889
58	54.00	109.8750	833.23	99.9074	832.06	114.0000	833.72	120.4510	834.48	138.7778	836.64		820.29				58	114.0000
59	54.93	108.9167	833.12	100.2222	832.10	118.8889	834.30	122.2157	834.69	138.3333	836.59		820.29				59	118.8889
60	55.87	106.4375	832.83	102.5000	832.36	119.3333	834.35	121.6275	834.62	138.3333	836.59		820.29				60	119.3333
61	56.80	104.9792	832.66	106.2037	832.80	119.3333	834.35	123.3922	834.83	137.8889	836.53		820.29				61	119.3333
62	57.73	105.4583	832.71	108.6111	833.08	118.2222	834.22	123.3922	834.83	137.8889	836.53		820.29				62	118.2222
63	58.66	105.3125	832.70	110.1667	833.27	116.6667	834.03	123.3922	834.83	138.3333	836.59		820.29				63	116.6667
64	59.59	105.7917	832.75	110.0370	833.25	115.5556	833.90	123.3922	834.83	139.6667	836.74		820.29				64	115.5556
65	60.52	108.2500	833.04	108.5000	833.07	115.6667	833.92	123.3922	834.83	139.2222	836.69		820.29				65	115.6667
66	61.45	108.7500	833.10	107.5185	832.96	115.5556	833.90	123.3922	834.83	141.0000	836.90		820.29				66	115.5556
67	62.38	112.7292	833.57	108.1852	833.03	116.1111	833.97	122.8039	834.76	141.0000	836.90		820.29				67	116.1111
68	63.31	114.3542	833.76	107.0741	832.90	117.7778	834.16	122.2157	834.69	141.0000	836.90		820.29				68	117.7778
69	64.25	113.3542	833.64	108.0741	833.02	118.2222	834.22	120.4510	834.48	141.0000	836.90		820.29				69	118.2222
70	65.18	111.8542	833.47	108.0741	833.02	121.0000	834.54	119.8627	834.41	139.2222	836.69		820.29				70	121.0000
71	66.11	111.3542	833.41	108.9630	833.13	121.5556	834.61	118.0980	834.20	138.3333	836.59		820.29				71	121.5556
72	67.04	110.3750	833.29	111.2963	833.40	122.6667	834.74	118.0980	834.20	138.3333	836.59		820.29				72	122.6667
73	67.97	106.4167	832.83	110.7407	833.34	121.5556	834.61	118.0980	834.20	137.4444	836.48		820.29				73	121.5556
74	68.90	103.8750	832.53	112.2778	833.52	119.3333	834.35	118.6863	834.27	137.4444	836.48		820.29				74	119.3333
75	69.83	103.8750	832.53	112.2778	833.52	118.8889	834.30	119.8627	834.41	136.1111	836.32		820.29				75	118.8889
76	70.76	102.7708	832.40	112.7037	833.57	117.7778	834.16	122.2157	834.69	136.5556	836.38		820.29				76	117.7778
77	71.69	99.9375	832.06	111.8333	833.46	115.5556	833.90	122.2157	834.69	137.4444	836.48		820.29				77	115.5556
78	72.63	100.5417	832.13	110.9630	833.36	114.1111	833.73	122.8039	834.76	137.8889	836.53		820.29				78	114.1111
79	73.56	101.0417	832.19	109.1852	833.15	112.3333	833.52	122.2157	834.69	138.7778	836.64		820.29				79	112.3333
80	74.49	102.7708	832.40	109.2963	833.17	112.3333	833.52	122.2157	834.69	138.7778	836.64		820.29				80	112.3333
81	75.42	103.3958	832.47	107.0185	832.90	111.8889	833.47	122.8039	834.76	140.5556	836.85		820.29				81	111.8889
82	76.35	105.4583	832.71	103.9444	832.53	111.4445	833.42	122.8039	834.76	140.5556	836.85		820.29				82	111.4445
83	77.28	106.7500	832.87	104.3704	832.58	113.2222	833.63	122.8039	834.76	140.1111	836.80		820.29				83	113.2222
84	78.21	106.7500	832.87	102.9630	832.42	114.5556	833.78	123.3922	834.83	140.5556	836.85		820.29				84	114.5556
85	79.14	106.8958	832.88	104.9444	832.65	115.1111	833.85	123.3922	834.83	138.7778	836.64		820.29				85	115.1111
86	80.07	106.8958	832.88	107.0000	832.89	117.2222	834.10	124.5686	834.96	140.5556	836.85		820.29				86	117.2222
87	81.01	107.3750	832.94	109.2778	833.16	116.6667	834.03	123.9804	834.89	141.4444	836.95		820.29				87	116.6667
88	81.94	108.3542	833.05	108.1852	833.03	116.1111	833.97	123.9804	834.89	141.8889	837.00		820.29				88	116.1111
89	82.87	108.8542	833.11	111.4630	833.42	115.4445	833.89	123.3922	834.83	142.3333	837.06		820.29				89	115.4445
90	83.80	111.3333	833.41	108.1852	833.03	115.0000	833.84	123.3922	834.83	142.3333	837.06		820.29				90	115.0000
91	84.73	111.8333	833.46	108.6111	833.08	115.0000	833.84	123.3922	834.83	142.3333	837.06		820.29				91	115.0000
92	85.66	112.3333	833.52	107.0741	832.90	117.1111	834.09	123.3922	834.83	142.3333	837.06		820.29				92	117.1111
93	86.59	112.3542	833.53	107.6111	832.97	119.8889	834.41	123.3922	834.83	141.8889	837.00		820.29				93	119.8889
94	87.52	112.3750	833.53	109.5185	833.19	120.3333	834.47	123.3922	834.83	141.8889	837.00		820.29				94	120.3333
95	88.45	111.3750	833.41	111.1667	833.39	122.0000	834.66	123.9804	834.89	141.4444	836.95		820.29				95	122.0000
96	89.39	112.3542	833.53	111.6111	833.44	122.5556	834.73	123.9804	834.89	141.4444	836.95		820.29				96	122.5556
97	90.32	112.8542	833.58	113.7037	833.68	122.5556	834.73	123.9804	834.89	141.4444	836.95		820.29				97	122.5556
98	91.25	112.8542	833.58	113.2593	833.63	122.5556	834.73	123.3922	834.83	142.3333	837.06		820.29				98	122.5556
99	92.18	111.8542	833.47	113.3704	833.65	122.1111	834.67	123.8627	834.88	141.4444	836.95		820.29				99	122.1111
100	93.11	111.3542	833.41	112.9444	833.59	122.0000	834.66	123.3922	834.83	141.4444	836.95		820.29				100	122.0000
101	94.04	111.8542	833.47	112.8148	833.58	121.5556	834.61	122.8039	834.76	141.8889	837.00		820.29				101	121.5556
102	94.97	112.3542	833.53	112.8148	833.58	121.0000	834.54	122.8039	834.76	142.3333	837.06		820.29				102	121.0000
103	95.90	112.3750	833.53	112.8148	833.58	121.4445	834.60	121.1569	834.56	141.8889	837.00		820.29				103	121.4445
104	96.83	111.8750	833.47	112.7037	833.57	119.8889	834.41	117.6275	834.15	141.0000	836.90		820.29				104	119.8889
105	97.77	110.8750	833.35	112.1481	833.50	119.3333	834.35	116.5686	834.02	141.4444	836.95		820.29				105	119.3333
106	98.70	110.8750	833.35	112.7037	833.57	121.5556	834.61	114.9216	833.83	140.1111	836.80		820.29				106	121.5556
107	99.63	108.3958	833.06	111.1667	833.39	122.6667	834.74	114.4510	833.77	137.8889	836.53		820.29				107	122.6667
108	100.56	105.9375	832.77	111.2963	833.40	122.2222	834.69	115.3922	833.88	135.6667	836.27		820.29				108	122.2222
109	101.49	103.3958	832.47	112.9630	833.60	120.0000	834.43	115.3922	833.88	134.3333	836.11		820.29				109	120.0000
110	102.42	100.2292	832.10	113.0741	833.61	118.8889	834.30	115.3922	833.88	134.3333	836.11		820.29				110	118.8889
111	103.35	98.1667	831.85	114.1852	833.74	116.2222	833.98	115.8627	833.94	133.8889	836.06		820.29				111	116.2222
112	104.28	95.6667	831.56	111.4074	833.41	114.1111	833.73	114.9216	833.83	133.8889	836.06		820.29				112	114.1111
113	105.21	93.7917	831.34	110.6481	833.32	111.4630	833.42	97.5882	831.79	134.3333	836.11		820.29				113	111.4630
114	106.15	94.4167	831.41	107.3148	832.93	109.7037	833.21	98.1765	831.86	135.2222	836.22		820.29				114	109.7037
115	107.08	93.1667	831.27	103.9074	832.53	108.8148	833.11	98.1765	831.86	135.2222	836.22		820.29				115	108.8148
116	108.01	94.4167	831.41	102.5741	832.37	109.2407	833.16	99.8039	832.05	135.6667	836.27		820.29				116	109.2407
117	108.94	92.6667	831.21	99.4630	832.01	108.3704	833.06	99.8039	832.05	135.6667	836.27		820.29				117	108.3704
118	109.87	89.7917	830.87	100.2593	832.10	107.4815	832.95	101.7451	832.28	135.2222	836.22		820.29				118	107.4815
119	110.80	88.6667	830.73	98.7222	831.92	107.4815	832.95	105.6274	832.73	133.4444	836.01		820.29				119	107.4815
120	111.73	53.1250	826.55	99.2963	831.99	107.0556	832.90	109.2745	833.16	133.0000	835.96		820.29				120	107.0556
121	112.66	50.8854	826.28	96.5185	831.66	80.6667	829.79	113.2745	833.63	129.8889	835.59		820.29				0	80.6667
122	113.59	50.8750	826.28	96.5185	831.66	82.8889	830.05	115.7451	833.92	129.8889	835.59		820.29				1	82.8889
123	114.53	52.9583	826.53	96.2222	831.62	85.6667	830.38	115.0392	833.84	129.8889	835.59		820.29				2	85.6667
124	115.46	69.6458	828.49	64.3854	827.87	91.6667	831.09	115.3922	833.88	129.8889	835.59		820.29				3	91.6667
125	116.39	106.6875	832.86	64.6354	827.90	97.6481	831.79	115.3922	833.88	129.8889	835.59		820.29				4	97.6481
126	117.32	110.7083	833.33	68.5000	828.36	109.6111	833.20	114.4510	833.77	128.8889	835.47		820.29				5	109.6111
127	118.25	111.1875	833.39	74.6667	829.09	112.5370	833.55	113.9804	833.72	129.8889	835.59		820.29				6	112.5370
128	119.18	110.7188	833.33	99.0312	831.96	111.8519	833.47	113.0392	833.61	128.8889	835.47		820.29				7	111.8519
129	120.11	107.7708	832.99	113.0729	833.61	109.4074	833.18	110.6863	833.33	129.3333	835.53		820.29				8	109.4074
130	121.04	105.5417	832.72	114.6562	833.80	111.0185	833.37	109.7451	833.22	129.8889	835.59		820.29				9	111.0185
131	121.97	102.7500	832.39	113.5729	833.67	109.1481	833.15	108.8039	833.11	130.3333	835.64		820.29				10	109.1481
132	122.91	102.9167	832.41	112.6250	833.56	106.0741	832.79	108.3333	833.05	130.3333	835.64		820.29				11	106.0741
133	123.84	102.3750	832.35	110.0729	833.26	105.2222	832.69	108.8039	833.11	130.3333	835.64		820.29				12	105.2222
134	124.77	98.9375	831.94	107.2292	832.92	105.2222	832.69	111.6275	833.44	130.3333	835.64		820.29				13	105.2222
135	125.70	96.4167	831.65	106.6458	832.85	104.2407	832.57	114.0980	833.73	129.8889	835.59		820.29				14	104.2407
136	126.63	92.4167	831.18	104.6771	832.62	101.5556	832.25	117.8627	834.17	129.8889	835.59		820.29				15	101.5556
137	127.56	89.2292	830.80	103.1667	832.44	98.7407	831.92	119.0392	834.31	130.3333	835.64		820.29				16	98.7407
138	128.49	88.9167	830.76	100.2083	832.09	101.0000	832.19	122.8039	834.76	130.3333	835.64		820.29				17	101.0000
139	129.42	88.8333	830.75	95.5833	831.55	105.3704	832.70	122.8039	834.76	130.7778	835.70		820.29				18	105.3704
140	130.35	101.1562	832.21	93.4583	831.30	111.9815	833.48	122.8039	834.76	131.2222	835.75		820.29				19	111.9815
141	131.29	109.3750	833.17	93.9792	831.36	111.4259	833.42	122.8039	834.76	131.2222	835.75		820.29				20	111.4259
142	132.22	112.5312	833.55	97.7917	831.81	114.8148	833.82	122.2157	834.69	131.6667	835.80		820.29				21	114.8148
143	133.15	112.5833	833.55	107.9167	833.00	115.6852	833.92	122.2157	834.69	133.4444	836.01		820.29				22	115.6852
144	134.08	111.8438	833.47	113.9792	833.72	115.5556	833.90	122.8039	834.76	133.8889	836.06		820.29				23	115.5556
145	135.01	109.3438	833.17	115.8333	833.94	114.5556	833.78	123.3922	834.83	134.3333	836.11		820.29				24	114.5556
146	135.94	107.7917	832.99	116.3333	833.99	114.5556	833.78	122.8039	834.76	134.0833	836.09		820.29				25	114.5556
147	136.87	107.3021	832.93	115.8333	833.94	114.1111	833.73	124.5686	834.96	134.3333	836.11		820.29				26	114.1111
148	137.80	106.3438	832.82	115.3333	833.88	114.5556	833.78	127.1569	835.27	134.0833	836.09		820.29				27	114.5556
149	138.73	107.5938	832.96	114.5833	833.79	114.1111	833.73	126.2157	835.16	134.3333	836.11		820.29				28	114.1111
150	139.67	113.0208	833.60	113.2812	833.63	118.8889	834.30	125.7451	835.10	134.8333	836.17		820.29				29	118.8889
151	140.60	119.4792	834.36	112.3438	833.52	121.0000	834.54	125.1569	835.03	135.8333	836.29		820.29				30	121.0000
152	141.53	119.0312	834.31	113.0938	833.61	123.1111	834.79	125.1569	835.03	138.5833	836.62		820.29				31	123.1111
153	142.46	117.9583	834.19	116.2917	833.99	123.5556	834.84	124.5686	834.96	140.3333	836.82		820.29				32	123.5556
154	143.39	115.6562	833.91	120.5417	834.49	123.5556	834.84	123.3922	834.83	140.5833	836.85		820.29				33	123.5556
155	144.32	114.5938	833.79	122.7188	834.75	123.0000	834.78	123.3922	834.83	140.8333	836.88		820.29				34	123.0000
156	145.25	112.3438	833.52	122.9583	834.77	118.2222	834.22	121.6275	834.62	141.3333	836.94		820.29				35	118.2222
157	146.18	107.6250	832.97	120.7708	834.52	115.0000	833.84	120.4510	834.48	141.8333	837.00		820.29				36	115.0000
158	147.11	107.1354	832.91	117.3958	834.12	114.5556	833.78	120.4510	834.48	141.5833	836.97		820.29				37	114.5556
159	148.04	104.4271	832.59	115.3333	833.88	114.1111	833.73	120.4510	834.48	140.8333	836.88		820.29				38	114.1111
160	148.98	101.0000	832.19	115.0833	833.85	113.6667	833.68	119.8627	834.41	140.0833	836.79		820.29				39	113.6667
161	149.91	99.4167	832.00	111.5938	833.44	111.4445	833.42	119.2745	834.34	138.3333	836.59		820.29				40	111.4445
162	150.84	95.0417	831.49	108.5938	833.08	111.0000	833.37	118.0980	834.20	138.3333	836.59		820.29				41	111.0000
163	151.77	93.9792	831.36	106.8229	832.87	111.0000	833.37	117.5098	834.13	138.0833	836.56		820.29				42	111.0000
164	152.70	91.1667	831.03	106.2708	832.81	111.0000	833.37	117.5098	834.13	138.3333	836.59		820.29				43	111.0000
165	153.63	92.0417	831.13	102.2188	832.33	111.8889	833.47	116.3333	833.99	139.3333	836.70		820.29				44	111.8889
166	154.56	94.2292	831.39	101.8854	832.29	111.4445	833.42	114.4510	833.77	139.5833	836.73		820.29				45	111.4445
167	155.49	97.9167	831.82	100.2812	832.10	111.4445	833.42	113.5098	833.66	138.5833	836.62		820.29				46	111.4445
168	156.42	98.9167	831.94	103.0729	832.43	111.0000	833.37	113.5098	833.66	137.8333	836.53		820.29				47	111.0000
169	157.36	99.7292	832.04	104.6042	832.61	109.6852	833.21	113.5098	833.66	136.3333	836.35		820.29				48	109.6852
170	158.29	100.0417	832.07	107.0625	832.90	109.2593	833.16	113.5098	833.66	135.0833	836.20		820.29				49	109.2593
171	159.22	99.4167	832.00	107.0625	832.90	105.6481	832.74	113.5098	833.66	134.3333	836.11		820.29				50	105.6481
172	160.15	99.1042	831.96	107.3021	832.93	105.2222	832.69	113.9804	833.72	134.3333	836.11		820.29				51	105.2222
173	161.08	94.7917	831.46	106.7500	832.87	105.7778	832.75	113.9804	833.72	133.5833	836.03		820.29				52	105.7778
174	162.01	94.1667	831.38	106.0312	832.78	103.0000	832.42	114.4510	833.77	132.8333	835.94		820.29				53	103.0000
175	162.94	93.6042	831.32	103.9688	832.54	103.2222	832.45	114.4510	833.77	132.0833	835.85		820.29				54	103.2222
176	163.87	95.9167	831.59	99.9062	832.06	105.2222	832.69	114.9216	833.83	131.7708	835.81		820.29				55	105.2222
177	164.80	99.7188	832.04	99.5833	832.02	106.7593	832.87	119.9804	834.42	131.9583	835.83		820.29				56	106.7593
178	165.74	104.8333	832.64	100.3854	832.12	109.4259	833.18	122.2157	834.69	132.0208	835.84		820.29				57	109.4259
179	166.67	106.1042	832.79	103.1354	832.44	112.4074	833.53	122.2157	834.69	132.5833	835.91		820.29				58	112.4074
180	167.60	106.6562	832.85	105.9896	832.78	110.8519	833.35	122.8039	834.76	133.0833	835.97		820.29				59	110.8519
181	168.53	106.6562	832.85	107.5417	832.96	112.8333	833.58	128.2157	835.39	132.7708	835.93		820.29				60	112.8333
182	169.46	106.1771	832.80	108.5312	833.07	111.8333	833.46	125.3922	835.06	133.3333	836.00		820.29				61	111.8333
183	170.39	106.1771	832.80	108.2812	833.05	113.2593	833.63	123.9804	834.89	133.3333	836.00		820.29				62	113.2593
184	171.32	108.0833	833.02	108.5938	833.08	117.0185	834.07	123.9804	834.89	133.8333	836.06		820.29				63	117.0185
185	172.25	118.9792	834.31	108.0312	833.02	120.1111	834.44	122.9216	834.77	134.0833	836.09		820.29				64	120.1111
186	173.18	120.5938	834.50	111.0312	833.37	121.6667	834.62	120.6863	834.51	136.0833	836.32		820.29				65	121.6667
187	174.12	118.7708	834.28	114.3333	833.76	121.2222	834.57	115.6275	833.91	140.5833	836.85		820.29				66	121.2222
188	175.05	117.0208	834.08	120.9583	834.54	121.2222	834.57	113.9804	833.72	140.5833	836.85		820.29				67	121.2222
189	175.98	115.8333	833.94	123.8958	834.88	119.2407	834.34	112.5686	833.55	140.5833	836.85		820.29				68	119.2407
190	176.91	115.3333	833.88	124.5208	834.96	113.2593	833.63	111.6275	833.44	140.5833	836.85		820.29				69	113.2593
191	177.84	109.0938	833.14	123.2708	834.81	112.3889	833.53	110.6863	833.33	139.8333	836.76		820.29				70	112.3889
192	178.77	107.8542	833.00	118.8958	834.30	109.6296	833.20	110.2157	833.27	136.3333	836.35		820.29				71	109.6296
193	179.70	106.3438	832.82	115.8333	833.94	105.0926	832.67	112.5686	833.55	134.3333	836.11		820.29				72	105.0926
194	180.63	100.7604	832.16	115.3438	833.88	104.1111	832.55	113.5098	833.66	133.3333	836.00		820.29				73	104.1111
195	181.56	98.4792	831.89	112.8438	833.58	102.0185	832.31	113.9804	833.72	132.0833	835.85		820.29				74	102.0185
196	182.50	97.6042	831.79	107.2292	832.92	104.1111	832.55	114.5686	833.79	129.3333	835.53		820.29				75	104.1111
197	183.43	96.3542	831.64	106.3438	832.82	104.7963	832.64	119.1569	834.33	127.0833	835.26		820.29				76	104.7963
198	184.36	95.7292	831.57	103.7083	832.51	104.6667	832.62	123.5098	834.84	126.0208	835.14		820.29				77	104.6667
199	185.29	101.6979	832.27	101.9583	832.30	106.2222	832.80	123.9804	834.89	126.8333	835.23		820.29				78	106.2222
200	186.22	110.9792	833.36	101.5521	832.25	111.4259	833.42	121.6275	834.62	127.3333	835.29		820.29				79	111.4259
201	187.15	114.0833	833.73	101.6354	832.26	112.2963	833.52	118.6863	834.27	127.7708	835.34		820.29				80	112.2963
202	188.08	113.5833	833.67	108.0521	833.02	112.1667	833.50	116.3333	833.99	129.0833	835.50		820.29				81	112.1667
203	189.01	109.8333	833.23	115.6562	833.91	114.1296	833.73	115.8627	833.94	131.3333	835.76		820.29				82	114.1296
204	189.94	108.3333	833.05	115.2812	833.87	114.5556	833.78	113.5098	833.66	132.3333	835.88		820.29				83	114.5556
205	190.88	106.4167	832.83	116.0833	833.96	113.2222	833.63	108.3333	833.05	133.3333	836.00		820.29				84	113.2222
206	191.81	105.4583	832.71	115.8333	833.94	111.0000	833.37	108.3333	833.05	134.5833	836.14		820.29				85	111.0000
207	192.74	100.5938	832.14	114.0833	833.73	108.3333	833.05	106.9804	832.89	137.5833	836.50		820.29				86	108.3333
208	193.67	97.8542	831.82	112.0833	833.49	106.5000	832.84	102.9216	832.41	137.5833	836.50		820.29				87	106.5000
209	194.60	95.0417	831.49	108.0938	833.02	102.6667	832.38	101.1176	832.20	136.5833	836.38		820.29				88	102.6667
210	195.53	90.1667	830.91	106.4167	832.83	97.3333	831.76	99.4902	832.01	134.5833	836.14		820.29				89	97.3333
211	196.46	88.1667	830.68	104.1146	832.55	94.0000	831.36	98.3137	831.87	134.3333	836.11		820.29				90	94.0000
212	197.39	82.9167	830.06	97.5417	831.78	90.3333	830.93	98.9020	831.94	132.8333	835.94		820.29				91	90.3333
213	198.32	80.1667	829.73	92.8542	831.23	83.5555	830.13	100.2941	832.10	127.5833	835.32		820.29				92	83.5555
214	199.26	75.9167	829.23	88.2917	830.69	82.6667	830.03	108.3137	833.05	125.7083	835.10		820.29				93	82.6667
215	200.19	71.2917	828.69	83.1667	830.09	80.8889	829.82	114.7059	833.80	124.8333	835.00		820.29				94	80.8889
216	201.12	64.2917	827.86	79.6667	829.67	80.4444	829.77	116.0980	833.97	121.8958	834.65		820.29				95	80.4444
217	202.05	65.6667	828.03	77.9167	829.47	79.5555	829.66	116.6863	834.04	119.0833	834.32		820.29				96	79.5555
218	202.98	65.4792	828.00	75.4167	829.17	82.7778	830.04	116.6863	834.04	118.7083	834.27		820.29				97	82.7778
219	203.91	66.3125	828.10	73.1667	828.91	104.4630	832.60	118.8039	834.29	121.0208	834.55		820.29				98	104.4630
220	204.84	82.7708	830.04	72.1667	828.79	109.5370	833.19	118.3333	834.23	124.4583	834.95		820.29				99	109.5370
221	205.77	99.7396	832.04	72.3542	828.81	112.7778	833.58	120.4510	834.48	126.0208	835.14		820.29				100	112.7778
222	206.70	108.5729	833.08	74.7292	829.09	111.0370	833.37	121.6275	834.62	130.0833	835.61		820.29				101	111.0370
223	207.64	110.4583	833.30	97.8125	831.81	109.6852	833.21	122.8039	834.76	132.3333	835.88		820.29				102	109.6852
224	208.57	107.6458	832.97	110.2812	833.28	111.8333	833.46	122.8039	834.76	133.3333	836.00		820.29				103	111.8333
225	209.50	112.3854	833.53	111.0833	833.38	112.7407	833.57	122.2157	834.69	133.3333	836.00		820.29				104	112.7407
226	210.43	115.5208	833.90	108.8021	833.11	114.2778	833.75	120.4510	834.48	134.0833	836.09		820.29				105	114.2778
227	211.36	118.0521	834.20	108.9375	833.12	116.5741	834.02	117.5098	834.13	134.5833	836.14		820.29				106	116.5741
228	212.29	115.7396	833.92	110.7083	833.33	118.0000	834.19	113.9804	833.72	135.0833	836.20		820.29				107	118.0000
229	213.22	115.0312	833.84	117.4896	834.13	116.8889	834.06	113.9804	833.72	135.0833	836.20		820.29				108	116.8889
230	214.15	115.5833	833.91	118.4271	834.24	115.7778	833.93	113.5098	833.66	134.8333	836.17		820.29				109	115.7778
231	215.08	113.8333	833.70	117.9792	834.19	114.1111	833.73	111.6275	833.44	134.3333	836.11		820.29				110	114.1111
232	216.02	110.8438	833.35	119.5208	834.37	112.6852	833.56	111.1569	833.38	134.3333	836.11		820.29				111	112.6852
233	216.95	107.8542	833.00	116.4583	834.01	109.1481	833.15	111.6275	833.44	134.3333	836.11		820.29				112	109.1481
234	217.88	106.6562	832.85	115.8333	833.94	107.4074	832.94	112.5882	833.55	133.5833	836.03		820.29				113	107.4074
235	218.81	104.9062	832.65	115.5833	833.91	105.1111	832.67	115.9804	833.95	131.8333	835.82		820.29				114	105.1111
236	219.74	100.1354	832.09	112.5938	833.55	104.6667	832.62	119.2745	834.34	128.5833	835.44		820.29				115	104.6667
237	220.67	97.9792	831.83	107.8542	833.00	101.2963	832.22	122.8039	834.76	128.0208	835.37		820.29				116	101.2963
238	221.60	97.1042	831.73	107.1354	832.91	103.7222	832.51	123.9804	834.89	127.0833	835.26		820.29				117	103.7222
239	222.53	97.4062	831.76	104.6771	832.62	102.4815	832.36	124.5686	834.96	126.1458	835.15		820.29				118	102.4815
240	223.46	99.2604	831.98	104.4271	832.59	109.1296	833.15	124.5686	834.96	130.2708	835.64		820.29				119	109.1296
241	224.40	115.7708	833.93	101.9479	832.30	116.7778	834.05	124.5686	834.96	130.9583	835.72		820.29				120	116.7778
242	225.33	127.0938	835.26	102.8750	832.41	120.3704	834.47	124.5686	834.96	132.7708	835.93		820.29				121	120.3704
243	226.26	126.7708	835.22	105.8646	832.76	122.7778	834.75	123.3922	834.83	133.5833	836.03		820.29				122	122.7778
244	227.19	121.0833	834.55	119.3646	834.35	122.6667	834.74	122.8039	834.76	134.8333	836.17		820.29				123	122.6667
245	228.12	116.0833	833.96	124.9688	835.01	122.6667	834.74	122.8039	834.76	137.3333	836.47		820.29				124	122.6667
246	229.05	115.8333	833.94	126.0208	835.14	119.8889	834.41	122.8039	834.76	138.8333	836.64		820.29				125	119.8889
247	229.98	115.0833	833.85	125.7083	835.10	116.6667	834.03	122.8039	834.76	140.0833	836.79		820.29				126	116.6667
248	230.91	113.5833	833.67	122.8958	834.77	115.1111	833.85	122.8039	834.76	139.8333	836.76		820.29				127	115.1111
249	231.84	110.8438	833.35	120.1458	834.44	115.7778	833.93	124.9216	835.01	139.3333	836.70		820.29				128	115.7778
250	232.78	109.1146	833.14	117.7083	834.16	117.5556	834.14	124.9216	835.01	139.8333	836.76		820.29				129	117.5556
251	233.71	110.8750	833.35	115.8333	833.94	118.5556	834.26	126.3333	835.17	140.0833	836.79		820.29				130	118.5556
252	234.64	119.4375	834.36	115.0833	833.85	120.1111	834.44	125.0392	835.02	140.3333	836.82		820.29				131	120.1111
253	235.57	127.8542	835.35	115.0833	833.85	120.6667	834.50	124.5686	834.96	140.3333	836.82		820.29				132	120.6667
254	236.50	128.2292	835.40	116.7083	834.04	121.6667	834.62	124.5686	834.96	140.8333	836.88		820.29				133	121.6667
255	237.43	128.8438	835.47	121.9583	834.66	122.2222	834.69	124.5686	834.96	141.0833	836.91		820.29				134	122.2222
256	238.36	121.5312	834.61	124.0938	834.91	121.7778	834.64	125.1569	835.03	141.0833	836.91		820.29				135	121.7778
257	239.29	116.3958	834.00	124.3438	834.94	121.7778	834.64	125.1569	835.03	141.3333	836.94		820.29				136	121.7778
258	240.22	116.3333	833.99	125.4583	835.07	122.2222	834.69	125.1569	835.03	141.0833	836.91		820.29				137	122.2222
259	241.15	114.5833	833.79	125.2188	835.04	118.2222	834.22	121.6275	834.62	141.3333	836.94		820.29				138	118.2222
260	242.09	108.5833	833.08	124.8333	835.00	116.4445	834.01	118.0980	834.20	141.3333	836.94		820.29				139	116.4445
261	243.02	108.3333	833.05	121.0208	834.55	115.8889	833.94	116.3333	833.99	141.5833	836.97		820.29				140	115.8889
262	243.95	107.3750	832.94	116.3333	833.99	115.4445	833.89	116.3333	833.99	141.5833	836.97		820.29				141	115.4445
263	244.88	102.3438	832.35	116.3333	833.99	115.0000	833.84	113.9804	833.72	141.5833	836.97		820.29				142	115.0000
264	245.81	101.1458	832.20	115.5833	833.91	111.0000	833.37	110.6863	833.33	141.8333	837.00		820.29				143	111.0000
265	246.74	100.0417	832.07	109.5833	833.20	109.6667	833.21	110.2157	833.27	141.8333	837.00		820.29				144	109.6667
266	247.67	96.6042	831.67	108.8333	833.11	109.2222	833.16	109.7647	833.22	141.8333	837.00		820.29				145	109.2222
267	248.60	91.2917	831.04	108.0938	833.02	106.0741	832.79	109.2941	833.16	140.8333	836.88		820.29				146	106.0741
268	249.53	90.1667	830.91	105.8646	832.76	103.3889	832.47	109.7451	833.22	135.5833	836.26		820.29				147	103.3889
269	250.47	89.1667	830.79	99.1979	831.98	100.0185	832.07	110.6863	833.33	134.3333	836.11		820.29				148	100.0185
270	251.40	87.9167	830.65	99.2708	831.98	100.0185	832.07	112.0980	833.50	134.3333	836.11		820.29				149	100.0185
271	252.33	84.1667	830.20	95.6667	831.56	97.0370	831.72	113.9804	833.72	134.0833	836.09		820.29				150	97.0370
272	253.26	84.4167	830.23	94.0417	831.37	96.4815	831.66	116.3333	833.99	132.3333	835.88		820.29				151	96.4815
273	254.19	83.6667	830.15	91.0417	831.01	96.0370	831.60	116.3333	833.99	130.7708	835.69		820.29				152	96.0370
274	255.12	81.5000	829.89	90.2292	830.92	100.9444	832.18	116.3333	833.99	129.2083	835.51		820.29				153	100.9444
275	256.05	85.3542	830.34	89.8542	830.87	106.1111	832.79	115.3922	833.88	129.2083	835.51		820.29				154	106.1111
276	256.98	94.4896	831.42	88.3542	830.70	108.7778	833.10	114.9216	833.83	129.2083	835.51		820.29				155	108.7778
277	257.91	103.1875	832.45	90.2292	830.92	109.2222	833.16	114.9216	833.83	129.7083	835.57		820.29				156	109.2222
278	258.85	104.7604	832.63	97.0312	831.72	108.3333	833.05	116.3333	833.99	129.4583	835.54		820.29				157	108.3333
279	259.78	104.0417	832.55	105.0625	832.67	107.9074	833.00	121.0392	834.55	130.5833	835.67		820.29				158	107.9074
280	260.71	103.5625	832.49	107.7708	832.99	108.3333	833.05	123.3922	834.83	131.0833	835.73		820.29				159	108.3333
281	261.64	99.7500	832.04	107.5208	832.96	106.0926	832.79	123.9804	834.89	131.8333	835.82		820.29				160	106.0926
282	262.57	98.7188	831.92	106.8229	832.87	104.4444	832.59	124.5686	834.96	132.5833	835.91		820.29				161	104.4444
283	263.50	99.2917	831.99	106.3438	832.82	109.1852	833.15	125.1569	835.03	133.0833	835.97		820.29				162	109.1852
284	264.43	102.4167	832.35	105.8646	832.76	117.2593	834.10	125.1569	835.03	134.3333	836.11		820.29				163	117.2593
285	265.36	122.8542	834.76	105.1667	832.68	121.7778	834.64	125.1569	835.03	134.3333	836.11		820.29				164	121.7778
286	266.29	128.9688	835.48	104.3646	832.58	123.2222	834.81	122.8039	834.76	135.3333	836.23		820.29				165	123.2222
287	267.23	127.9583	835.36	111.7708	833.46	123.1111	834.79	118.6863	834.27	135.8333	836.29		820.29				166	123.1111
288	268.16	122.5833	834.73	121.6042	834.61	122.6667	834.74	116.3333	833.99	138.3333	836.59		820.29				167	122.6667
289	269.09	116.6458	834.03	125.7083	835.10	121.0000	834.54	115.8627	833.94	139.0833	836.67		820.29				168	121.0000
290	270.02	115.5833	833.91	125.3958	835.06	115.4445	833.89	114.9216	833.83	138.8333	836.64		820.29				169	115.4445
291	270.95	112.0833	833.49	124.1458	834.91	114.5556	833.78	115.7451	833.92	137.5833	836.50		820.29				170	114.5556
292	271.88	108.5938	833.08	121.0208	834.55	112.7778	833.58	118.9216	834.30	135.8333	836.29		820.29				171	112.7778
293	272.81	107.3750	832.94	116.0833	833.96	112.7778	833.58	122.2157	834.69	134.3333	836.11		820.29				172	112.7778
294	273.74	105.9583	832.77	115.5833	833.91	112.3333	833.52	122.8039	834.76	134.3333	836.11		820.29				173	112.3333
295	274.67	105.2396	832.69	114.5833	833.79	111.3889	833.41	122.8039	834.76	134.3333	836.11		820.29				174	111.3889
296	275.61	106.4375	832.83	109.2292	833.16	109.5556	833.20	122.8039	834.76	133.0833	835.97		820.29				175	109.5556
297	276.54	108.2292	833.04	107.5625	832.96	112.8148	833.58	122.8039	834.76	132.5833	835.91		820.29				176	112.8148
298	277.47	109.9792	833.25	107.7500	832.98	115.2222	833.86	122.8039	834.76	132.5833	835.91		820.29				177	115.2222
299	278.40	113.7812	833.69	111.9271	833.48	115.6667	833.92	123.3922	834.83	133.3333	836.00		820.29				178	115.6667
300	279.33	113.5833	833.67	114.5521	833.78	114.5556	833.78	124.5686	834.96	133.3333	836.00		820.29				179	114.5556
301	280.26	112.3333	833.52	115.2812	833.87	115.1111	833.85	124.5686	834.96	133.5833	836.03		820.29				180	115.1111
302	281.19	109.0833	833.14	115.5938	833.91	114.5556	833.78	125.7451	835.10	133.8333	836.06		820.29				181	114.5556
303	282.12	108.3333	833.05	115.8333	833.94	115.0000	833.84	131.5098	835.78	134.3333	836.11		820.29				182	115.0000
304	283.05	108.3333	833.05	116.0833	833.96	115.5556	833.90	130.0980	835.62	134.3333	836.11		820.29				183	115.5556
305	283.99	108.5833	833.08	115.8333	833.94	121.4445	834.60	127.2745	835.28	134.3333	836.11		820.29				184	121.4445
306	284.92	113.0938	833.61	115.5833	833.91	122.4445	834.71	125.7451	835.10	134.3333	836.11		820.29				185	122.4445
307	285.85	115.5833	833.91	115.8333	833.94	123.0000	834.78	125.7451	835.10	136.5833	836.38		820.29				186	123.0000
308	286.78	117.0208	834.08	115.5833	833.91	123.0000	834.78	123.3922	834.83	138.5833	836.62		820.29				187	123.0000
309	287.71	117.0208	834.08	116.1458	833.97	123.5556	834.84	116.3333	833.99	140.8333	836.88		820.29				188	123.5556
310	288.64	116.3333	833.99	124.5208	834.96	123.5556	834.84	116.3333	833.99	142.0833	837.03		820.29				189	123.5556
311	289.57	116.3333	833.99	125.0833	835.02	122.5556	834.73	116.3333	833.99	142.0833	837.03		820.29				190	122.5556
312	290.50	116.0833	833.96	125.3958	835.06	117.5556	834.14	111.6275	833.44	141.8333	837.00		820.29				191	117.5556
313	291.43	113.3333	833.64	125.0833	835.02	115.4445	833.89	109.2745	833.16	141.0833	836.91		820.29				192	115.4445
314	292.37	108.3333	833.05	122.2708	834.69	112.7778	833.58	109.7451	833.22	136.8333	836.41		820.29				193	112.7778
315	293.30	107.3750	832.94	116.3333	833.99	108.3333	833.05	110.6863	833.33	134.5833	836.14		820.29				194	108.3333
316	294.23	102.3438	832.35	116.0833	833.96	108.3333	833.05	113.9804	833.72	134.3333	836.11		820.29				195	108.3333
317	295.16	100.3542	832.11	111.5833	833.43	106.9259	832.89	115.8627	833.94	134.3333	836.11		820.29				196	106.9259
318	296.09	97.2292	831.74	108.3333	833.05	104.3704	832.58	116.3333	833.99	132.3333	835.88		820.29				197	104.3704
319	297.02	94.7292	831.45	107.0625	832.90	104.2407	832.57	116.3333	833.99	129.5833	835.55		820.29				198	104.2407
320	297.95	94.4167	831.41	102.9167	832.41	101.8519	832.29	116.3333	833.99	128.8333	835.47		820.29				199	101.8519
321	298.88	92.8542	831.23	101.0208	832.19	105.6481	832.74	116.3333	833.99	130.0833	835.61		820.29				200	105.6481
322	299.81	91.9167	831.12	100.2292	832.10	106.9259	832.89	116.3333	833.99	131.0833	835.73		820.29				201	106.9259
323	300.75	92.2292	831.15	98.0208	831.84	108.3333	833.05	116.3333	833.99	132.5833	835.91		820.29				202	108.3333
324	301.68	91.9167	831.12	97.7812	831.81	108.3333	833.05	116.3333	833.99	134.0833	836.09		820.29				203	108.3333
325	302.61	90.6667	830.97	97.3229	831.75	108.3333	833.05	116.3333	833.99	134.3333	836.11		820.29				204	108.3333
326	303.54	90.6667	830.97	97.8750	831.82	108.3333	833.05	116.3333	833.99	134.3333	836.11		820.29				205	108.3333
327	304.47	90.6667	830.97	98.7396	831.92	107.9074	833.00	116.3333	833.99	134.3333	836.11		820.29				206	107.9074
328	305.40	90.6667	830.97	97.7812	831.81	107.0556	832.90	116.3333	833.99	134.5833	836.14		820.29				207	107.0556
329	306.33	89.1667	830.79	95.6667	831.56	105.6481	832.74	116.3333	833.99	134.5833	836.14		820.29				208	105.6481
330	307.26	88.6667	830.73	96.2917	831.63	103.0926	832.43	116.3333	833.99	134.3333	836.11		820.29				209	103.0926
331	308.19	83.9167	830.18	95.9792	831.60	102.8333	832.40	116.9216	834.06	134.5833	836.14		820.29				210	102.8333
332	309.13	84.6667	830.26	95.3542	831.52	103.6852	832.50	119.2745	834.34	134.3333	836.11		820.29				211	103.6852
333	310.06	83.9167	830.18	93.0417	831.25	108.3333	833.05	124.5686	834.96	134.3333	836.11		820.29				0	108.3333
334	310.99	87.1667	830.56	91.2917	831.04	108.3333	833.05	126.3333	835.17	134.3333	836.11		820.29				1	108.3333
335	311.92	89.4167	830.82	89.2292	830.80	110.5152	833.31	126.3333	835.17	134.3333	836.11		820.29				2	110.5152
336	312.85	92.3958	831.17	90.4792	830.95	111.9697	833.48	127.7451	835.34	134.3333	836.11		820.29				3	111.9697
337	313.78	93.8854	831.35	94.7292	831.45	114.1515	833.74	133.3922	836.00	134.3333	836.11		820.29				4	114.1515
338	314.71	94.8646	831.47	94.3542	831.40	113.4242	833.65	137.1569	836.45	134.3333	836.11		820.29				5	113.4242
339	315.64	96.8542	831.70	97.8125	831.81	114.1515	833.74	137.1569	836.45	134.3333	836.11		820.29				6	114.1515
340	316.57	97.0312	831.72	101.3021	832.22	116.3333	833.99	136.2157	836.34	134.0833	836.09		820.29				7	116.3333
341	317.51	97.1042	831.73	103.1458	832.44	116.3333	833.99	136.2157	836.34	133.8333	836.06		820.29				8	116.3333
342	318.44	98.0417	831.84	102.7396	832.39	116.3333	833.99	135.7451	836.28	133.3333	836.00		820.29				9	116.3333
343	319.37	99.9375	832.06	103.8229	832.52	116.3333	833.99	135.2745	836.23	133.3333	836.00		820.29				10	116.3333
344	320.30	101.8333	832.29	105.8646	832.76	116.3333	833.99	135.2745	836.23	134.0833	836.09		820.29				11	116.3333
345	321.23	103.4167	832.47	105.4792	832.72	118.1515	834.21	133.8627	836.06	134.3333	836.11		820.29				12	118.1515
346	322.16	104.6146	832.61	104.9271	832.65	126.3333	835.17	132.4510	835.89	134.5833	836.14		820.29				13	126.3333
347	323.09	110.1979	833.27	106.8333	832.87	128.5152	835.43	132.9216	835.95	136.0833	836.32		820.29				14	128.5152
348	324.02	128.9896	835.48	108.5729	833.08	132.1515	835.86	137.1569	836.45	137.5833	836.50		820.29				15	132.1515
349	324.95	133.9688	836.07	110.3229	833.29	134.3333	836.11	138.5686	836.61	140.3333	836.82		820.29				16	134.3333
350	325.89	134.8333	836.17	115.7500	833.93	132.1515	835.86	140.9216	836.89	140.8333	836.88		820.29				17	132.1515
351	326.82	134.3333	836.11	130.4792	835.66	127.0606	835.26	140.9216	836.89	141.5833	836.97		820.29				18	127.0606
352	327.75	132.2083	835.86	133.7188	836.04	126.3333	835.17	140.4510	836.84	141.8333	837.00		820.29				19	126.3333
353	328.68	127.5833	835.32	131.8333	835.82	126.3333	835.17	141.3922	836.95	142.3333	837.06		820.29				20	126.3333
354	329.61	120.8333	834.52	128.5833	835.44	126.3333	835.17	138.5686	836.61	142.3333	837.06		820.29				21	126.3333
355	330.54	116.8333	834.05	126.7083	835.22	126.3333	835.17	138.5686	836.61	142.3333	837.06		820.29				22	126.3333
356	331.47	114.3438	833.76	125.5833	835.08	126.3333	835.17	137.6274	836.50	142.3333	837.06		820.29				23	126.3333
357	332.40	113.6146	833.67	123.5833	834.85	126.3333	835.17	135.2745	836.23	142.3333	837.06		820.29				24	126.3333
358	333.33	113.0625	833.61	122.3958	834.71	129.2424	835.51	135.2745	836.23	142.0833	837.03		820.29				25	129.2424
359	334.26	113.0000	833.60	120.6458	834.50	132.1515	835.86	136.6863	836.39	142.3229	837.06		820.29				26	132.1515
360	335.20	121.9479	834.66	120.0938	834.44	134.3333	836.11	136.2157	836.34	141.5833	836.97		820.29				27	134.3333
361	336.13	131.2396	835.75	119.9167	834.42	134.3333	836.11	137.6274	836.50	141.5833	836.97		820.29				28	134.3333
362	337.06	136.2188	836.34	120.0521	834.43	134.3333	836.11	136.6863	836.39	142.5521	837.08		820.29				29	134.3333
363	337.99	136.0833	836.32	126.2396	835.16	134.3333	836.11	139.5098	836.72	144.4896	837.31		820.29				30	134.3333
364	338.92	135.0833	836.20	135.6562	836.27	134.3333	836.11	141.3922	836.95	145.2083	837.40		820.29				31	134.3333
365	339.85	133.2708	835.99	137.0833	836.44	130.6970	835.69	142.3137	837.05	145.9271	837.48		820.29				32	130.6970
366	340.78	131.9583	835.83	136.5833	836.38	127.0606	835.26	143.2353	837.16	145.6875	837.45		820.29				33	127.0606
367	341.71	125.6458	835.09	133.3333	836.00	126.3333	835.17	142.3137	837.05	145.6875	837.45		820.29				34	126.3333
368	342.64	119.8333	834.41	128.2708	835.40	126.3333	835.17	141.3922	836.95	145.2083	837.40		820.29				35	126.3333
369	343.58	115.6562	833.91	126.7083	835.22	126.3333	835.17	141.3922	836.95	144.2500	837.28		820.29				36	126.3333
370	344.51	114.8438	833.82	125.3958	835.06	126.3333	835.17	138.0980	836.56	142.5729	837.09		820.29				37	126.3333
371	345.44	114.3542	833.76	123.8958	834.88	126.3333	835.17	136.6863	836.39	142.3333	837.06		820.29				38	126.3333
372	346.37	114.3542	833.76	122.3958	834.71	129.2424	835.51	131.9804	835.84	142.3333	837.06		820.29				39	129.2424
373	347.30	117.9271	834.18	119.9583	834.42	134.3333	836.11	127.2745	835.28	142.3333	837.06		820.29				40	134.3333
374	348.23	129.6667	835.56	120.5833	834.49	134.3333	836.11	126.3333	835.17	143.2917	837.17		820.29				41	134.3333
375	349.16	137.8333	836.53	120.4062	834.47	134.3333	836.11	126.3333	835.17	144.9688	837.37		820.29				42	134.3333
376	350.09	139.5833	836.73	125.2812	835.05	134.3333	836.11	126.3333	835.17	146.1667	837.51		820.29				43	134.3333
377	351.02	137.0833	836.44	132.7812	835.93	134.3333	836.11	126.3333	835.17	148.3229	837.76		820.29				44	134.3333
378	351.96	135.0208	836.20	138.0833	836.56	134.3333	836.11	125.1569	835.03	149.2812	837.88		820.29				45	134.3333
379	352.89	131.9583	835.83	140.8333	836.88	133.6060	836.03	118.6863	834.27	149.5208	837.90		820.29				46	133.6060
380	353.82	130.0208	835.61	137.3333	836.47	126.3333	835.17	116.9216	834.06	149.0417	837.85		820.29				47	126.3333
381	354.75	122.8333	834.76	134.0208	836.08	126.3333	835.17	117.5098	834.13	149.0417	837.85		820.29				48	126.3333
382	355.68	115.3958	833.88	130.5208	835.67	126.3333	835.17	118.6863	834.27	148.5625	837.79		820.29				49	126.3333
383	356.61	112.3438	833.52	126.9583	835.25	118.1515	834.21	122.2157	834.69	147.1250	837.62		820.29				50	118.1515
384	357.54	108.3542	833.05	123.8333	834.88	116.3333	833.99	125.1569	835.03	146.1667	837.51		820.29				51	116.3333
385	358.47	107.3750	832.94	119.8958	834.41	116.3333	833.99	126.3333	835.17	144.2500	837.28		820.29				52	116.3333
386	359.40	106.1771	832.80	115.5833	833.91	116.3333	833.99	126.3333	835.17	142.3333	837.06		820.29				53	116.3333
387	360.34	102.7500	832.39	114.3333	833.76	115.6061	833.91	127.7451	835.34	142.3333	837.06		820.29				54	115.6061
388	361.27	100.3542	832.11	113.3438	833.64	111.2424	833.39	133.8627	836.06	142.3333	837.06		820.29				55	111.2424
389	362.20	98.7917	831.93	108.5312	833.07	108.3333	833.05	137.6274	836.50	142.3333	837.06		820.29				56	108.3333
390	363.13	94.7292	831.45	107.7812	832.99	109.0606	833.14	139.5098	836.72	142.3333	837.06		820.29				57	109.0606
391	364.06	90.6667	830.97	107.8542	833.00	108.3333	833.05	137.6274	836.50	142.3333	837.06		820.29				58	108.3333
392	364.99	90.6667	830.97	106.5833	832.85	110.5152	833.31	139.0392	836.67	142.3333	837.06		820.29				59	110.5152
393	365.92	89.6667	830.85	100.3229	832.11	114.1515	833.74	137.1569	836.45	142.0833	837.03		820.29				60	114.1515
394	366.85	88.9167	830.76	97.4688	831.77	116.3333	833.99	136.6863	836.39	141.0833	836.91		820.29				61	116.3333
395	367.78	89.6667	830.85	96.9167	831.71	116.3333	833.99	137.1569	836.45	140.3333	836.82		820.29				62	116.3333
396	368.72	90.5417	830.96	94.9688	831.48	116.3333	833.99	137.1569	836.45	140.3333	836.82		820.29				63	116.3333
397	369.65	91.4792	831.07	97.0729	831.73	119.0606	834.32	136.6863	836.39	140.0833	836.79		820.29				64	119.0606
398	370.58	105.4896	832.72	100.8021	832.16	124.5152	834.96	138.0980	836.56	140.8333	836.88		820.29				65	124.5152
399	371.51	135.2188	836.22	114.3854	833.76	129.2424	835.51	138.5686	836.61	142.0833	837.03		820.29				66	129.2424
400	372.44	149.2812	837.88	146.6354	837.56	130.6970	835.69	140.4510	836.84	143.0521	837.14		820.29				67	130.6970
401	373.37	140.3333	836.82	161.8333	839.35	128.5152	835.43	142.3137	837.05	144.9688	837.37		820.29				68	128.5152
402	374.30	135.7708	836.28	162.6354	839.45	127.0606	835.26	142.7647	837.11	146.8854	837.59		820.29				69	127.0606
403	375.23	131.0833	835.73	160.3958	839.18	127.0606	835.26	143.6667	837.21	147.6042	837.68		820.29				70	127.0606
404	376.16	127.0208	835.25	134.5729	836.14	126.3333	835.17	143.2157	837.16	147.8438	837.71		820.29				71	126.3333
405	377.10	122.0938	834.67	128.2083	835.39	126.3333	835.17	143.2353	837.16	146.8854	837.59		820.29				72	126.3333
406	378.03	114.9792	833.83	126.1458	835.15	126.3333	835.17	141.8627	837.00	144.9688	837.37		820.29				73	126.3333
407	378.96	113.3021	833.64	123.5833	834.85	126.3333	835.17	141.8627	837.00	145.6875	837.45		820.29				74	126.3333
408	379.89	113.0625	833.61	122.7083	834.75	127.7879	835.34	140.9216	836.89	145.9271	837.48		820.29				75	127.7879
409	380.82	113.0000	833.60	122.1458	834.68	132.1515	835.86	140.9216	836.89	144.9688	837.37		820.29				76	132.1515
410	381.75	113.8125	833.70	121.3438	834.58	135.7576	836.28	139.5098	836.72	145.6875	837.45		820.29				77	135.7576
411	382.68	127.2083	835.28	120.3021	834.46	139.3333	836.70	139.0392	836.67	147.3646	837.65		820.29				78	139.3333
412	383.61	137.3021	836.46	123.9062	834.89	137.1818	836.45	141.3922	836.95	148.3229	837.76		820.29				79	137.1818
413	384.54	140.5833	836.85	128.9896	835.48	135.7576	836.28	141.8627	837.00	148.5625	837.79		820.29				80	135.7576
414	385.48	140.5833	836.85	135.3125	836.23	134.3333	836.11	142.3333	837.06	149.0417	837.85		820.29				81	134.3333
415	386.41	137.0833	836.44	141.0104	836.90	134.3333	836.11	142.2745	837.05	149.0417	837.85		820.29				82	134.3333
416	387.34	134.5208	836.14	140.3542	836.82	134.3333	836.11	145.0392	837.38	149.2812	837.88		820.29				83	134.3333
417	388.27	131.8958	835.83	137.8333	836.53	134.3333	836.11	145.0196	837.37	149.0417	837.85		820.29				84	134.3333
418	389.20	129.9583	835.60	136.5833	836.38	133.6060	836.03	143.6863	837.22	149.2812	837.88		820.29				85	133.6060
419	390.13	127.8333	835.35	132.0208	835.84	132.1515	835.86	144.1373	837.27	149.0417	837.85		820.29				86	132.1515
420	391.06	124.9688	835.01	128.9583	835.48	130.6970	835.69	142.7843	837.11	148.8021	837.82		820.29				87	130.6970
421	391.99	121.9167	834.65	126.3958	835.18	134.3333	836.11	142.3333	837.06	148.8021	837.82		820.29				88	134.3333
422	392.92	119.2396	834.34	124.2708	834.93	134.3333	836.11	142.3333	837.06	148.8021	837.82		820.29				89	134.3333
423	393.86	118.3021	834.23	123.3958	834.83	134.3333	836.11	141.3922	836.95	148.5625	837.79		820.29				90	134.3333
424	394.79	121.6771	834.62	123.0833	834.79	134.3333	836.11	140.9216	836.89	148.5625	837.79		820.29				91	134.3333
425	395.72	126.6146	835.21	122.5938	834.73	134.3333	836.11	140.9216	836.89	148.3229	837.76		820.29				92	134.3333
426	396.65	130.0521	835.61	122.5938	834.73	137.2121	836.45	141.3922	836.95	148.5625	837.79		820.29				93	137.2121
427	397.58	137.4688	836.48	123.1667	834.80	135.7879	836.29	141.3922	836.95	148.3229	837.76		820.29				94	135.7879
428	398.51	139.3333	836.70	127.8021	835.35	134.3333	836.11	141.8627	837.00	148.3229	837.76		820.29				95	134.3333
429	399.44	137.0833	836.44	133.5521	836.02	134.3333	836.11	144.5882	837.32	148.5625	837.79		820.29				96	134.3333
430	400.37	135.2708	836.22	137.7708	836.52	134.3333	836.11	147.7451	837.69	148.8021	837.82		820.29				97	134.3333
431	401.30	133.4583	836.01	137.8333	836.53	134.3333	836.11	146.8431	837.59	149.2812	837.88		820.29				98	134.3333
432	402.24	131.6458	835.80	136.5208	836.37	134.3333	836.11	145.4902	837.43	149.2812	837.88		820.29				99	134.3333
433	403.17	128.3958	835.42	135.0208	836.20	134.3333	836.11	142.7843	837.11	149.2812	837.88		820.29				100	134.3333
434	404.10	125.6458	835.09	131.2708	835.75	130.6970	835.69	141.8627	837.00	149.2812	837.88		820.29				101	130.6970
435	405.03	121.5312	834.61	128.7083	835.45	131.4242	835.77	140.4510	836.84	149.2812	837.88		820.29				102	131.4242
436	405.96	116.2292	833.98	126.1458	835.15	132.8788	835.94	139.0392	836.67	149.0417	837.85		820.29				103	132.8788
437	406.89	113.8646	833.70	124.2083	834.92	134.3333	836.11	135.2745	836.23	149.2812	837.88		820.29				104	134.3333
438	407.82	116.2396	833.98	123.6458	834.86	134.3333	836.11	128.6863	835.45	149.0417	837.85		820.29				105	134.3333
439	408.75	125.2292	835.04	122.7708	834.75	137.2121	836.45	126.3333	835.17	148.8021	837.82		820.29				106	137.2121
440	409.68	133.3438	836.00	122.7708	834.75	139.3636	836.71	126.3333	835.17	148.3229	837.76		820.29				107	139.3636
441	410.62	137.4688	836.48	122.8333	834.76	136.4848	836.37	126.3333	835.17	149.2812	837.88		820.29				108	136.4848
442	411.55	137.7083	836.51	131.4479	835.77	134.3333	836.11	126.3333	835.17	149.5208	837.90		820.29				109	134.3333
443	412.48	135.4583	836.25	135.6458	836.27	134.3333	836.11	126.3333	835.17	149.5208	837.90		820.29				110	134.3333
444	413.41	132.3958	835.89	137.4583	836.48	134.3333	836.11	126.3333	835.17	149.5208	837.90		820.29				111	134.3333
445	414.34	131.3958	835.77	136.2083	836.34	126.3333	835.17	126.3333	835.17	149.2812	837.88		820.29				112	126.3333
446	415.27	126.4583	835.19	135.5208	836.25	126.3333	835.17	179.2941	841.41	149.2812	837.88		820.29				113	126.3333
447	416.20	115.5833	833.91	132.9583	835.95	126.3333	835.17	169.8824	840.30	149.2812	837.88		820.29				114	126.3333
448	417.13	115.3438	833.88	127.6458	835.33	121.7879	834.64	159.8824	839.12	148.8021	837.82		820.29				115	121.7879
449	418.06	111.0938	833.38	125.1458	835.03	116.3333	833.99	134.0000	836.08	148.5625	837.79		820.29				116	116.3333
450	419.00	108.0938	833.02	124.2083	834.92	116.3333	833.99	129.0392	835.49	148.5625	837.79		820.29				117	116.3333
451	419.93	107.8542	833.00	115.8333	833.94	116.3333	833.99	146.4314	837.54	147.6042	837.68		820.29				118	116.3333
452	420.86	107.6146	832.97	115.5833	833.91	116.3333	833.99	147.7059	837.69	145.4479	837.42		820.29				119	116.3333
453	421.79	104.7396	832.63	115.5833	833.91	116.3333	833.99	139.3137	836.70	143.7708	837.23		820.29				120	116.3333
454	422.72	101.6250	832.26	114.8333	833.82	116.3333	833.99	137.7647	836.52	143.2917	837.17		820.29				121	116.3333
455	423.65	100.0417	832.07	109.0938	833.14	116.3333	833.99	144.0392	837.26	141.4444	836.95		820.29				122	116.3333
456	424.58	94.9153	831.47	108.3438	833.05	112.4011	833.53	146.4706	837.54	141.5714	836.97		820.29				0	112.4011
457	425.51	95.6328	831.56	108.0938	833.02	112.4011	833.53	143.2353	837.16	141.3175	836.94		820.29				1	112.4011
458	426.44	95.8927	831.59	107.6146	832.97	113.8249	833.70	143.1765	837.16	141.1905	836.92		820.29				2	113.8249
459	427.37	94.3729	831.41	107.6146	832.97	114.3390	833.76	141.8039	836.99	140.8095	836.88		820.29				3	114.3390
460	428.31	95.4802	831.54	107.6146	832.97	116.8870	834.06	142.2549	837.05	140.5556	836.85		820.29				4	116.8870
461	429.24	103.5593	832.49	103.5439	832.49	119.7910	834.40	140.8824	836.89	140.8095	836.88		820.29				5	119.7910
462	430.17	110.2825	833.28	104.0292	832.54	121.4859	834.60	139.0392	836.67	140.9365	836.89		820.29				6	121.4859
463	431.10	117.9040	834.18	104.0000	832.54	123.2542	834.81	135.7451	836.28	141.0635	836.91		820.29				7	123.2542
464	432.03	122.1243	834.68	109.0175	833.13	123.9322	834.89	133.8627	836.06	141.0635	836.91		820.29				8	123.9322
465	432.96	119.3729	834.35	114.5205	833.78	123.4576	834.83	128.5686	835.44	141.0635	836.91		820.29				9	123.4576
466	433.89	115.9604	833.95	116.2690	833.99	121.9661	834.66	125.7451	835.10	141.0635	836.91		820.29				10	121.9661
467	434.82	112.0960	833.49	119.9532	834.42	120.1751	834.45	127.1569	835.27	140.8095	836.88		820.29				11	120.1751
468	435.75	110.5819	833.32	120.3743	834.47	118.2429	834.22	126.6863	835.21	140.0476	836.79		820.29				12	118.2429
469	436.69	108.5198	833.07	120.8655	834.53	114.7571	833.81	128.9216	835.48	139.4127	836.71		820.29				13	114.7571
470	437.62	106.5706	832.84	118.6959	834.27	114.9266	833.83	132.8039	835.93	138.5238	836.61		820.29				14	114.9266
471	438.55	103.5650	832.49	116.4854	834.01	114.2316	833.75	134.8039	836.17	139.1587	836.68		820.29				15	114.2316
472	439.48	102.5198	832.37	113.3333	833.64	115.0396	833.84	134.8039	836.17	139.2857	836.70		820.29				16	115.0396
473	440.41	102.6215	832.38	112.5088	833.54	117.5876	834.14	134.3333	836.11	139.4127	836.71		820.29				17	117.5876
474	441.34	102.6836	832.39	111.7310	833.45	121.2712	834.58	138.0980	836.56	140.1746	836.80		820.29				18	121.2712
475	442.27	110.6949	833.33	110.2632	833.28	125.7345	835.10	135.2745	836.23	140.6772	836.86		820.29				19	125.7345
476	443.20	125.2655	835.05	109.9942	833.25	128.1356	835.38	134.3333	836.11	141.3069	836.94		820.29				20	128.1356
477	444.13	130.0847	835.61	110.3099	833.28	129.1186	835.50	134.8039	836.17	141.6825	836.98		820.29				21	129.1186
478	445.07	129.8136	835.58	110.7661	833.34	127.5932	835.32	131.5098	835.78	141.5661	836.97		820.29				22	127.5932
479	446.00	128.6610	835.45	121.4035	834.59	124.9831	835.01	127.7451	835.34	141.4444	836.95		820.29				23	124.9831
480	446.93	122.6949	834.74	128.0117	835.37	124.1017	834.91	127.2745	835.28	141.0635	836.91		820.29				24	124.1017
481	447.86	116.6328	834.03	128.4503	835.42	122.9492	834.77	126.8039	835.23	140.8095	836.88		820.29				25	122.9492
482	448.79	112.2938	833.52	125.6023	835.09	121.5311	834.61	126.3333	835.17	140.8095	836.88		820.29				26	121.5311
483	449.72	111.5311	833.43	124.5146	834.96	120.3446	834.47	128.5686	835.44	140.1746	836.80		820.29				27	120.3446
484	450.65	110.0170	833.25	123.0468	834.78	118.9209	834.30	129.6275	835.56	139.4127	836.71		820.29				28	118.9209
485	451.58	108.7740	833.10	121.6784	834.62	117.1638	834.09	131.0392	835.73	139.0317	836.67		820.29				29	117.1638
486	452.51	104.6441	832.62	118.8713	834.29	115.2994	833.87	135.2745	836.23	138.9048	836.65		820.29				30	115.2994
487	453.45	103.4972	832.48	114.7018	833.80	115.8475	833.94	135.2745	836.23	138.9048	836.65		820.29				31	115.8475
488	454.38	102.8927	832.41	112.8246	833.58	117.9887	834.19	137.6274	836.50	140.1746	836.80		820.29				32	117.9887
489	455.31	103.3333	832.46	111.6959	833.45	120.7232	834.51	137.1569	836.45	141.1905	836.92		820.29				33	120.7232
490	456.24	106.2147	832.80	111.0760	833.37	124.9096	835.00	135.7451	836.28	141.3175	836.94		820.29				34	124.9096
491	457.17	120.8192	834.52	110.5497	833.31	126.9096	835.24	134.3333	836.11	141.5714	836.97		820.29				35	126.9096
492	458.10	129.5424	835.55	110.0936	833.26	127.9266	835.36	133.7451	836.05	141.8254	837.00		820.29				36	127.9266
493	459.03	130.3842	835.65	110.8596	833.35	126.0283	835.14	130.4510	835.66	141.5714	836.97		820.29				37	126.0283
494	459.96	128.3220	835.41	118.2398	834.22	125.0113	835.02	127.9804	835.37	141.0635	836.91		820.29				38	125.0113
495	460.89	122.4237	834.71	125.5088	835.07	124.5706	834.96	125.9804	835.13	141.1905	836.92		820.29				39	124.5706
496	461.83	116.0170	833.96	126.8947	835.24	123.5876	834.85	127.9804	835.37	140.6825	836.86		820.29				40	123.5876
497	462.76	112.7345	833.57	125.4912	835.07	121.6271	834.62	128.4510	835.42	140.3016	836.82		820.29				41	121.6271
498	463.69	111.8983	833.47	125.0409	835.02	120.3051	834.46	129.9804	835.60	140.0476	836.79		820.29				42	120.3051
499	464.62	109.8079	833.23	123.8480	834.88	116.1017	833.97	134.8039	836.17	139.2857	836.70		820.29				43	116.1017
500	465.55	105.9944	832.78	122.3041	834.70	113.9040	833.71	136.6863	836.39	138.9048	836.65		820.29				44	113.9040
501	466.48	104.1130	832.55	119.2164	834.33	114.5028	833.78	137.1569	836.45	139.1587	836.68		820.29				45	114.5028
502	467.41	102.9322	832.42	114.0994	833.73	116.5028	834.01	138.0980	836.56	140.5556	836.85		820.29				46	116.5028
503	468.34	102.7627	832.40	112.9123	833.59	117.9944	834.19	138.5686	836.61	141.0635	836.91		820.29				47	117.9944
504	469.27	103.6102	832.50	112.3626	833.53	121.5876	834.61	139.0392	836.67	141.0635	836.91		820.29				48	121.5876
505	470.21	110.0678	833.26	110.7193	833.33	123.1130	834.79	140.8824	836.89	141.1905	836.92		820.29				49	123.1130
506	471.14	125.1582	835.03	109.6374	833.21	126.1638	835.15	140.4118	836.83	141.3175	836.94		820.29				50	126.1638
507	472.07	127.1356	835.27	110.4795	833.30	126.6384	835.21	142.2353	837.05	140.6825	836.86		820.29				51	126.6384
508	473.00	125.5763	835.08	113.6901	833.68	124.9774	835.01	144.0784	837.26	140.8095	836.88		820.29				52	124.9774
509	473.93	121.9830	834.66	119.3450	834.35	124.2316	834.92	145.4706	837.43	140.4286	836.83		820.29				53	124.2316
510	474.86	116.6271	834.03	123.9883	834.90	123.4237	834.83	146.8039	837.58	140.4286	836.83		820.29				54	123.4237
511	475.79	113.5819	833.67	124.9649	835.01	120.9153	834.53	148.1961	837.75	140.0476	836.79		820.29				55	120.9153
512	476.72	110.8362	833.35	124.2982	834.93	116.5763	834.02	147.2745	837.64	139.0317	836.67		820.29				56	116.5763
513	477.65	107.1864	832.92	123.8129	834.88	114.9831	833.84	147.7451	837.69	137.3810	836.47		820.29				57	114.9831
514	478.59	105.5311	832.72	121.0409	834.55	114.0057	833.72	147.7451	837.69	136.8730	836.41		820.29				58	114.0057
515	479.52	103.9717	832.54	117.7427	834.16	112.5141	833.54	146.3725	837.53	135.4762	836.25		820.29				59	112.5141
516	480.45	99.6384	832.03	114.6257	833.79	110.2486	833.28	145.9412	837.48	134.9682	836.19		820.29				60	110.2486
517	481.38	85.1667	830.32	112.9064	833.59	107.6102	832.97	143.1961	837.16	133.3175	835.99		820.29				61	107.6102
518	482.31	84.0417	830.19	108.7368	833.10	107.6554	832.97	144.5686	837.32	134.0794	836.08		820.29				62	107.6554
519	483.24	84.0417	830.19	107.1754	832.92	106.8249	832.87	144.1176	837.27	134.7143	836.16		820.29				63	106.8249
520	484.17	85.2917	830.34	105.4737	832.71	106.0057	832.78	143.6667	837.21	135.0952	836.20		820.29				64	106.0057
521	485.10	86.0417	830.43	104.1345	832.56	105.3277	832.70	143.6667	837.21	136.3651	836.35		820.29				65	105.3277
522	486.03	87.4792	830.60	102.7076	832.39	101.4497	832.24	142.2745	837.05	137.2540	836.46		820.29				0	101.4497
523	486.97	94.1094	831.38	90.2732	830.92	101.5608	832.25	142.2941	837.05	137.5079	836.49		820.29				1	101.5608
524	487.90	105.0625	832.67	91.1202	831.02	103.0582	832.43	144.4706	837.31	137.7619	836.52		820.29				2	103.0582
525	488.83	125.8854	835.12	93.6776	831.33	104.7037	832.62	151.5882	838.15	138.0159	836.55		820.29				3	104.7037
526	489.76	131.2656	835.75	94.7486	831.45	107.6402	832.97	152.6667	838.27	137.8889	836.53		820.29				4	107.6402
527	490.69	127.9531	835.36	101.6120	832.26	112.1111	833.50	149.4510	837.90	136.6190	836.38		820.29				5	112.1111
528	491.62	126.7396	835.22	105.4044	832.71	115.5450	833.90	147.5490	837.67	136.3651	836.35		820.29				6	115.5450
529	492.55	119.7760	834.40	115.9836	833.95	119.9365	834.42	146.6275	837.56	136.2381	836.34		820.29				7	119.9365
530	493.48	111.4375	833.42	129.3333	835.53	122.4921	834.72	146.1569	837.51	136.2381	836.34		820.29				8	122.4921
531	494.41	110.0417	833.25	128.8689	835.47	123.3228	834.82	143.7059	837.22	136.3651	836.35		820.29				9	123.3228
532	495.35	106.4323	832.83	124.0219	834.90	123.8042	834.87	143.2353	837.16	137.8889	836.53		820.29				10	123.8042
533	496.28	104.8854	832.65	121.7268	834.63	121.6773	834.62	142.1765	837.04	138.3968	836.59		820.29				11	121.6773
534	497.21	104.1979	832.56	116.0601	833.96	118.8889	834.30	141.1373	836.92	139.6667	836.74		820.29				12	118.8889
535	498.14	104.3281	832.58	113.7650	833.69	117.4603	834.13	139.9804	836.78	140.3016	836.82		820.29				13	117.4603
536	499.07	105.1927	832.68	112.8142	833.58	115.4074	833.88	139.3922	836.71	140.5556	836.85		820.29				14	115.4074
537	500.00	105.8125	832.75	112.5683	833.55	114.2011	833.74	139.8627	836.77	140.6825	836.86		820.29				15	114.2011
538	500.93	107.5625	832.96	111.7486	833.45	114.8360	833.82	140.8039	836.88	140.9365	836.89		820.29				16	114.8360
539	501.86	113.1042	833.61	112.7377	833.57	116.1058	833.97	139.4314	836.72	140.9365	836.89		820.29				17	116.1058
540	502.79	122.7083	834.75	111.6557	833.44	116.6190	834.03	138.0196	836.55	141.1905	836.92		820.29				18	116.6190
541	503.73	126.7083	835.22	111.8197	833.46	118.2169	834.22	136.6863	836.39	141.0635	836.91		820.29				19	118.2169
542	504.66	127.4844	835.31	113.1913	833.62	121.2804	834.58	134.3333	836.11	140.9365	836.89		820.29				20	121.2804
543	505.59	125.6406	835.09	114.6995	833.80	123.3122	834.82	134.3333	836.11	140.9365	836.89		820.29				21	123.3122
544	506.52	120.2396	834.45	123.1803	834.80	125.0317	835.02	133.3922	836.00	140.8095	836.88		820.29				22	125.0317
545	507.45	116.3385	833.99	124.9454	835.01	125.3545	835.06	131.0392	835.73	140.8095	836.88		820.29				23	125.3545
546	508.38	112.3385	833.52	125.0984	835.03	125.6402	835.09	130.0980	835.62	140.4286	836.83		820.29				24	125.6402
547	509.31	111.4427	833.42	124.6066	834.97	125.6085	835.09	131.5098	835.78	140.1746	836.80		820.29				25	125.6085
548	510.24	110.8333	833.35	124.1148	834.91	124.3069	834.93	130.5686	835.67	139.6667	836.74		820.29				26	124.3069
549	511.17	109.5573	833.20	123.3333	834.82	124.1481	834.91	130.5686	835.67	140.3016	836.82		820.29				27	124.1481
550	512.11	107.4062	832.94	121.5628	834.61	123.5820	834.85	131.0392	835.73	140.5556	836.85		820.29				28	123.5820
551	513.04	106.0990	832.79	119.3333	834.35	122.4656	834.72	132.4510	835.89	140.5556	836.85		820.29				29	122.4656
552	513.97	105.9740	832.77	115.4973	833.90	121.3016	834.58	134.3333	836.11	140.8095	836.88		820.29				30	121.3016
553	514.90	105.6927	832.74	113.5792	833.67	121.1746	834.56	136.6863	836.39	141.0635	836.91		820.29				31	121.1746
554	515.83	106.9375	832.89	112.9891	833.60	118.9894	834.31	134.8039	836.17	141.1905	836.92		820.29				32	118.9894
555	516.76	109.6875	833.21	112.3771	833.53	117.7831	834.16	135.7451	836.28	141.1905	836.92		820.29				33	117.7831
556	517.69	115.7292	833.92	112.2787	833.52	118.8942	834.30	135.2745	836.23	141.1905	836.92		820.29				34	118.8942
557	518.62	122.7135	834.75	112.2459	833.51	119.6878	834.39	132.9216	835.95	141.5714	836.97		820.29				35	119.6878
558	519.55	126.9531	835.25	112.5464	833.55	121.3122	834.58	128.2157	835.39	141.4444	836.95		820.29				36	121.3122
559	520.48	124.3594	834.94	113.7814	833.69	122.1587	834.68	126.3333	835.17	140.9365	836.89		820.29				37	122.1587
560	521.42	119.7031	834.39	117.8197	834.17	123.4180	834.83	126.3333	835.17	140.0476	836.79		820.29				38	123.4180
561	522.35	115.1146	833.85	123.5738	834.85	124.9101	835.00	126.3333	835.17	138.7778	836.64		820.29				39	124.9101
562	523.28	113.1458	833.62	125.0328	835.02	124.9418	835.01	126.3333	835.17	138.3968	836.59		820.29				40	124.9418
563	524.21	112.0885	833.49	124.7049	834.98	124.5609	834.96	126.3333	835.17	138.1429	836.56		820.29				41	124.5609
564	525.14	110.5781	833.32	124.5410	834.96	124.5609	834.96	126.3333	835.17	137.7619	836.52		820.29				42	124.5609
565	526.07	107.9323	833.00	123.9180	834.89	124.3122	834.93	126.3333	835.17	137.7619	836.52		820.29				43	124.3122
566	527.00	105.5417	832.72	121.3607	834.59	123.9947	834.90	126.3333	835.17	138.5238	836.61		820.29				44	123.9947
567	527.93	104.0000	832.54	118.7377	834.28	121.9630	834.66	126.3333	835.17	139.6667	836.74		820.29				45	121.9630
568	528.86	103.3229	832.46	115.7924	833.93	119.6455	834.38	129.1569	835.50	140.8095	836.88		820.29				46	119.6455
569	529.80	103.7604	832.51	113.7924	833.69	117.9312	834.18	131.5098	835.78	140.6825	836.86		820.29				47	117.9312
570	530.73	104.3073	832.58	112.6230	833.56	116.7566	834.04	132.9216	835.95	141.0635	836.91		820.29				48	116.7566
571	531.66	110.8854	833.35	112.2404	833.51	114.8307	833.82	134.3333	836.11	140.5556	836.85		820.29				49	114.8307
572	532.59	120.1458	834.44	110.6066	833.32	114.8307	833.82	131.5098	835.78	139.9206	836.77		820.29				50	114.8307
573	533.52	122.4427	834.71	111.4590	833.42	115.6243	833.91	130.0980	835.62	138.9048	836.65		820.29				51	115.6243
574	534.45	122.9219	834.77	111.6557	833.44	118.8571	834.29	126.8039	835.23	137.8889	836.53		820.29				52	118.8571
575	535.38	120.3906	834.47	114.8306	833.82	122.1852	834.68	126.3333	835.17	137.6349	836.50		820.29				53	122.1852
576	536.31	117.2396	834.10	119.2240	834.33	124.3386	834.94	126.3333	835.17	137.3810	836.47		820.29				54	124.3386
577	537.24	112.3958	833.53	122.6557	834.74	126.0212	835.14	126.3333	835.17	136.6190	836.38		820.29				55	126.0212
578	538.18	108.7448	833.10	123.6503	834.86	126.3069	835.17	125.1569	835.03	136.2381	836.34		820.29				56	126.3069
579	539.11	107.5938	832.96	122.8962	834.77	125.5132	835.08	119.8627	834.41	134.9682	836.19		820.29				57	125.5132
580	540.04	104.1719	832.56	121.6230	834.62	123.2275	834.81	118.0980	834.20	134.4603	836.13		820.29				58	123.2275
581	540.97	102.0990	832.32	119.1967	834.33	121.7355	834.63	116.3333	833.99	134.3333	836.11		820.29				59	121.7355
582	541.90	99.7865	832.04	116.9672	834.07	119.1958	834.33	116.3333	833.99	134.3333	836.11		820.29				60	119.1958
583	542.83	99.1979	831.98	113.9508	833.71	116.5609	834.02	116.3333	833.99	134.3333	836.11		820.29				61	116.5609
584	543.76	98.2917	831.87	110.9071	833.35	114.2804	833.75	116.3333	833.99	134.3333	836.11		820.29				62	114.2804
585	544.69	96.1042	831.61	108.9399	833.12	112.1217	833.50	116.3333	833.99	134.3333	836.11		820.29				63	112.1217
586	545.62	94.2604	831.39	107.3716	832.94	111.7460	833.45	116.3333	833.99	134.3333	836.11		820.29				64	111.7460
587	546.56	91.6042	831.08	106.6175	832.85	110.5979	833.32	115.3922	833.88	134.4713	836.13		820.29				65	110.5979
588	547.49	86.0417	830.43	104.4536	832.59	109.2328	833.16	115.3922	833.88	134.6092	836.15		820.29				66	109.2328
589	548.42	87.1667	830.56	102.4153	832.35	107.9312	833.00	115.8627	833.94	134.8851	836.18		820.29				67	107.9312
590	549.35	88.8542	830.76	100.8525	832.17	107.6878	832.98	115.8627	833.94	137.0919	836.44		820.29				68	107.6878
591	550.28	90.7604	830.98	97.5519	831.78	107.5291	832.96	116.3333	833.99	138.1954	836.57		820.29				69	107.5291
592	551.21	92.3177	831.17	91.6517	831.09	107.8095	832.99	116.3333	833.99	139.1609	836.68		820.29				70	107.8095
593	552.14	96.2083	831.62	92.9652	831.24	107.2857	832.93	118.0980	834.20	140.2644	836.81		820.29				71	107.2857
594	553.07	98.9635	831.95	93.5274	831.31	103.6562	832.50	120.4510	834.48	140.5402	836.85		820.29				0	103.6562
595	554.00	102.2604	832.34	95.6866	831.56	103.8229	832.52	125.1569	835.03	141.0919	836.91		820.29				1	103.8229
596	554.94	114.1302	833.73	97.3035	831.75	107.7604	832.98	125.1569	835.03	141.6437	836.98		820.29				2	107.7604
597	555.87	124.9062	835.00	100.5025	832.13	109.7500	833.22	126.3333	835.17	141.7816	836.99		820.29				3	109.7500
598	556.80	130.9167	835.71	104.7363	832.63	112.0938	833.49	126.3333	835.17	141.9195	837.01		820.29				4	112.0938
599	557.73	131.3490	835.76	107.2338	832.92	120.4792	834.48	126.3333	835.17	142.0575	837.02		820.29				5	120.4792
600	558.66	132.2865	835.87	109.2040	833.15	122.9062	834.77	126.3333	835.17	142.1954	837.04		820.29				6	122.9062
601	559.59	129.9688	835.60	113.1493	833.62	122.5417	834.73	126.3333	835.17	142.0575	837.02		820.29				7	122.5417
602	560.52	119.3958	834.35	117.4428	834.12	122.2917	834.70	127.2745	835.28	141.6437	836.98		820.29				8	122.2917
603	561.45	115.5573	833.90	122.1642	834.68	121.5521	834.61	126.3333	835.17	141.0919	836.91		820.29				9	121.5521
604	562.38	114.9740	833.83	124.2985	834.93	120.8646	834.53	126.8039	835.23	140.9540	836.89		820.29				10	120.8646
605	563.32	114.3177	833.76	123.5522	834.84	119.3646	834.35	126.3333	835.17	140.6782	836.86		820.29				11	119.3646
606	564.25	112.6927	833.57	123.0299	834.78	116.9375	834.07	126.3333	835.17	141.5057	836.96		820.29				12	116.9375
607	565.18	110.6615	833.33	122.1393	834.68	117.1771	834.09	126.3333	835.17	141.9195	837.01		820.29				13	117.1771
608	566.11	110.3854	833.29	120.0149	834.43	115.7500	833.93	126.3333	835.17	141.9195	837.01		820.29				14	115.7500
609	567.04	111.2969	833.40	116.3483	834.00	115.4375	833.89	126.3333	835.17	142.0575	837.02		820.29				15	115.4375
610	567.97	112.8906	833.59	115.4478	833.89	116.7500	834.04	126.3333	835.17	142.0575	837.02		820.29				16	116.7500
611	568.90	114.5365	833.78	114.6169	833.79	118.0000	834.19	126.3333	835.17	142.3333	837.06		820.29				17	118.0000
612	569.83	114.1406	833.74	114.5373	833.78	118.5521	834.26	126.3333	835.17	142.1954	837.04		820.29				18	118.5521
613	570.76	118.6302	834.26	114.5373	833.78	118.9375	834.30	126.3333	835.17	142.3333	837.06		820.29				19	118.9375
614	571.70	125.1250	835.03	114.3881	833.76	121.7812	834.64	129.6275	835.56	142.1954	837.04		820.29				20	121.7812
615	572.63	128.1875	835.39	114.6866	833.80	122.4062	834.71	133.3922	836.00	142.3333	837.06		820.29				21	122.4062
616	573.56	129.7708	835.58	118.4726	834.25	122.9062	834.77	136.6863	836.39	142.1954	837.04		820.29				22	122.9062
617	574.49	128.5208	835.43	121.6318	834.62	123.4167	834.83	136.6863	836.39	141.9195	837.01		820.29				23	123.4167
618	575.42	124.4271	834.95	123.3682	834.82	124.1562	834.92	137.1569	836.45	141.7816	836.99		820.29				24	124.1562
619	576.35	118.1771	834.21	124.3134	834.93	123.7292	834.87	134.8039	836.17	141.5057	836.96		820.29				25	123.7292
620	577.28	115.9948	833.95	124.4279	834.95	124.0417	834.90	135.7451	836.28	141.3678	836.94		820.29				26	124.0417
621	578.21	115.5885	833.91	124.3980	834.94	122.6667	834.74	134.8039	836.17	141.7816	836.99		820.29				27	122.6667
622	579.14	114.9688	833.83	124.6965	834.98	122.4167	834.71	129.1569	835.50	141.7816	836.99		820.29				28	122.4167
623	580.08	114.1875	833.74	124.5174	834.96	121.4792	834.60	126.3333	835.17	142.0575	837.02		820.29				29	121.4792
624	581.01	113.6927	833.68	124.2488	834.93	121.2396	834.57	126.3333	835.17	142.0575	837.02		820.29				30	121.2396
625	581.94	113.5990	833.67	122.3383	834.70	120.0521	834.43	126.3333	835.17	142.0575	837.02		820.29				31	120.0521
626	582.87	113.6875	833.68	119.8010	834.40	120.0521	834.43	126.3333	835.17	142.0575	837.02		820.29				32	120.0521
627	583.80	114.7240	833.80	117.1791	834.09	118.0000	834.19	126.3333	835.17	142.1954	837.04		820.29				33	118.0000
628	584.73	114.8490	833.82	115.7164	833.92	116.7500	834.04	126.3333	835.17	142.1954	837.04		820.29				34	116.7500
629	585.66	114.9375	833.83	115.1542	833.86	116.1250	833.97	126.3333	835.17	142.0575	837.02		820.29				35	116.1250
630	586.59	115.0625	833.84	115.1194	833.85	116.1250	833.97	126.8039	835.23	142.1954	837.04		820.29				36	116.1250
631	587.52	116.0677	833.96	115.1493	833.85	117.9375	834.18	127.2745	835.28	142.1954	837.04		820.29				37	117.9375
632	588.46	119.0052	834.31	116.3483	834.00	119.1875	834.33	130.0980	835.62	142.1954	837.04		820.29				38	119.1875
633	589.39	123.2500	834.81	118.1343	834.21	121.1042	834.56	131.0392	835.73	142.1954	837.04		820.29				39	121.1042
634	590.32	128.7083	835.45	121.0896	834.55	122.6042	834.73	132.4510	835.89	142.0575	837.02		820.29				40	122.6042
635	591.25	127.9896	835.37	122.3184	834.70	123.4167	834.83	135.2745	836.23	141.5057	836.96		820.29				41	123.4167
636	592.18	124.2396	834.93	123.4478	834.83	125.2917	835.05	135.2745	836.23	139.7126	836.75		820.29				42	125.2917
637	593.11	116.2708	833.99	123.5970	834.85	124.9792	835.01	135.2745	836.23	138.1954	836.57		820.29				43	124.9792
638	594.04	115.7135	833.92	124.0149	834.90	123.9792	834.89	131.9804	835.84	137.6437	836.50		820.29				44	123.9792
639	594.97	115.3385	833.88	124.6667	834.98	122.6667	834.74	128.6863	835.45	136.5402	836.37		820.29				45	122.6667
640	595.90	114.0938	833.73	124.7861	834.99	122.1042	834.67	126.3333	835.17	136.9540	836.42		820.29				46	122.1042
641	596.84	109.5729	833.20	124.5174	834.96	120.6146	834.50	126.3333	835.17	139.0230	836.67		820.29				47	120.6146
642	597.77	107.5781	832.96	124.2488	834.93	116.7917	834.05	126.3333	835.17	140.4023	836.83		820.29				48	116.7917
643	598.70	107.4219	832.94	122.0100	834.66	115.1250	833.85	126.3333	835.17	141.5057	836.96		820.29				49	115.1250
644	599.63	107.3021	832.93	118.9702	834.30	113.5625	833.67	126.3333	835.17	141.7816	836.99		820.29				50	113.5625
645	600.56	107.4271	832.94	115.4179	833.89	113.5625	833.67	126.3333	835.17	141.9195	837.01		820.29				51	113.5625
646	601.49	110.1406	833.26	114.2637	833.75	113.3125	833.64	126.3333	835.17	141.9195	837.01		820.29				52	113.3125
647	602.42	118.2865	834.22	114.1741	833.74	113.3125	833.64	126.3333	835.17	141.9195	837.01		820.29				53	113.3125
648	603.35	127.9635	835.36	113.8756	833.70	113.5521	833.67	126.3333	835.17	141.9195	837.01		820.29				54	113.5521
649	604.28	130.3958	835.65	113.5224	833.66	114.9688	833.83	128.6863	835.45	141.7816	836.99		820.29				55	114.9688
650	605.22	128.9010	835.47	114.1542	833.74	119.9062	834.41	132.4510	835.89	141.3678	836.94		820.29				56	119.9062
651	606.15	126.7448	835.22	114.9901	833.84	122.6562	834.74	134.3333	836.11	138.6092	836.62		820.29				57	122.6562
652	607.08	117.9010	834.18	121.5423	834.61	123.6562	834.86	136.6863	836.39	135.2988	836.23		820.29				58	123.6562
653	608.01	115.0938	833.85	124.2786	834.93	123.9688	834.89	135.2745	836.23	134.3333	836.11		820.29				59	123.9688
654	608.94	113.1927	833.62	124.3980	834.94	123.1562	834.80	130.0980	835.62	134.3333	836.11		820.29				60	123.1562
655	609.87	107.5833	832.96	124.2488	834.93	122.5938	834.73	126.3333	835.17	134.3333	836.11		820.29				61	122.5938
656	610.80	106.4635	832.83	123.7164	834.86	121.2812	834.58	126.3333	835.17	134.3333	836.11		820.29				62	121.2812
657	611.73	102.7969	832.40	122.3731	834.71	117.3542	834.11	126.3333	835.17	134.3333	836.11		820.29				63	117.3542
658	612.66	99.8854	832.06	119.7463	834.40	114.2917	833.75	125.7451	835.10	134.3333	836.11		820.29				64	114.2917
659	613.59	99.5729	832.02	114.4975	833.78	113.1146	833.61	116.3333	833.99	134.3333	836.11		820.29				65	113.1146
660	614.53	97.6979	831.80	112.8060	833.58	110.5521	833.31	116.3333	833.99	134.3333	836.11		820.29				66	110.5521
661	615.46	96.6042	831.67	108.0398	833.02	107.5521	832.96	116.3333	833.99	134.3333	836.11		820.29				67	107.5521
662	616.39	92.2604	831.16	106.7015	832.86	97.9722	831.83	116.3333	833.99	134.3333	836.11		820.29				0	97.9722
663	617.32	90.5417	830.96	105.7960	832.75	94.0000	831.36	116.3333	833.99	134.3333	836.11		820.29				1	94.0000
664	618.25	90.4167	830.94	103.8159	832.52	96.5000	831.66	116.3333	833.99	134.3333	836.11		820.29				2	96.5000
665	619.18	90.5417	830.96	100.0298	832.07	98.8056	831.93	116.3333	833.99	134.3333	836.11		820.29				3	98.8056
666	620.11	90.2917	830.93	98.1493	831.85	100.0833	832.08	116.3333	833.99	134.1954	836.10		820.29				4	100.0833
667	621.04	89.2917	830.81	97.5920	831.79	103.6944	832.51	116.3333	833.99	134.3333	836.11		820.29				5	103.6944
668	621.97	87.0417	830.54	95.8308	831.58	104.6667	832.62	115.8627	833.94	134.3333	836.11		820.29				6	104.6667
669	622.91	84.2917	830.22	95.8607	831.58	109.5833	833.20	115.3922	833.88	134.3333	836.11		820.29				7	109.5833
670	623.84	83.2917	830.10	96.1592	831.62	114.6667	833.80	113.0392	833.61	134.3333	836.11		820.29				8	114.6667
671	624.77	82.2917	829.98	94.2488	831.39	116.8333	834.05	110.6863	833.33	134.3333	836.11		820.29				9	116.8333
672	625.70	81.9167	829.94	93.3831	831.29	116.8611	834.06	109.2745	833.16	134.3333	836.11		820.29				10	116.8611
673	626.63	82.2917	829.98	90.6667	830.97	118.3333	834.23	109.7451	833.22	134.3333	836.11		820.29				11	118.3333
674	627.56	82.4167	830.00	86.3085	830.46	113.6944	833.68	108.8039	833.11	134.3333	836.11		820.29				12	113.6944
675	628.49	82.5417	830.01	83.6517	830.14	114.5278	833.78	110.6863	833.33	134.3333	836.11		820.29				13	114.5278
676	629.42	83.4167	830.12	83.0249	830.07	113.8611	833.70	113.0392	833.61	134.8851	836.18		820.29				14	113.8611
677	630.35	86.7917	830.51	82.6667	830.03	113.8611	833.70	116.3333	833.99	136.6782	836.39		820.29				15	113.8611
678	631.29	88.7917	830.75	82.7861	830.04	113.8611	833.70	116.3333	833.99	138.6092	836.62		820.29				16	113.8611
679	632.22	91.0417	831.01	83.0547	830.07	112.3611	833.53	116.3333	833.99	139.9885	836.78		820.29				17	112.3611
680	633.15	95.8750	831.58	84.0398	830.19	112.5278	833.55	116.9216	834.06	141.3678	836.94		820.29				18	112.5278
681	634.08	104.4948	832.60	89.2040	830.80	113.1944	833.62	119.8627	834.41	141.5057	836.96		820.29				19	113.1944
682	635.01	115.6771	833.92	93.2040	831.27	111.6944	833.45	126.3333	835.17	141.5057	836.96		820.29				20	111.6944
683	635.94	126.3281	835.17	95.0597	831.49	115.5000	833.90	126.3333	835.17	141.9195	837.01		820.29				21	115.5000
684	636.87	132.0365	835.84	101.3632	832.23	115.6944	833.92	126.3333	835.17	141.7816	836.99		820.29				22	115.6944
685	637.80	132.5938	835.91	107.0498	832.90	118.0000	834.19	126.3333	835.17	141.9195	837.01		820.29				23	118.0000
686	638.73	132.3438	835.88	110.2537	833.28	117.3611	834.12	126.3333	835.17	141.9195	837.01		820.29				24	117.3611
687	639.67	130.8438	835.70	113.6567	833.68	119.5000	834.37	126.8039	835.23	141.9195	837.01		820.29				25	119.5000
688	640.60	127.8750	835.35	121.2040	834.57	120.8333	834.52	127.7451	835.34	141.5057	836.96		820.29				26	120.8333
689	641.53	119.4323	834.36	124.7164	834.98	121.6667	834.62	126.3333	835.17	140.8161	836.88		820.29				27	121.6667
690	642.46	115.4688	833.89	126.4279	835.18	121.0278	834.55	126.8039	835.23	141.2299	836.93		820.29				28	121.0278
691	643.39	114.9115	833.83	125.2040	835.04	121.0278	834.55	126.3333	835.17	140.9540	836.89		820.29				29	121.0278
692	644.32	114.0729	833.73	125.5025	835.07	119.5278	834.37	126.3333	835.17	141.5057	836.96		820.29				30	119.5278
693	645.25	112.1667	833.50	124.6020	834.97	119.5278	834.37	126.3333	835.17	141.3678	836.94		820.29				31	119.5278
694	646.18	111.6354	833.44	122.5124	834.72	117.2222	834.10	126.3333	835.17	141.6437	836.98		820.29				32	117.2222
695	647.11	110.7604	833.34	118.9950	834.31	116.5556	834.02	126.3333	835.17	142.0575	837.02		820.29				33	116.5556
696	648.05	111.8854	833.47	116.0398	833.96	115.7222	833.92	126.3333	835.17	142.0575	837.02		820.29				34	115.7222
697	648.98	114.1615	833.74	115.8557	833.94	113.3889	833.65	126.3333	835.17	142.1954	837.04		820.29				35	113.3889
698	649.91	114.9115	833.83	115.3881	833.88	111.9167	833.47	126.3333	835.17	142.1954	837.04		820.29				36	111.9167
699	650.84	115.0729	833.85	115.5075	833.90	112.0833	833.49	126.3333	835.17	142.1954	837.04		820.29				37	112.0833
700	651.77	116.2865	833.99	115.3831	833.88	113.7500	833.69	126.3333	835.17	142.1954	837.04		820.29				38	113.7500
701	652.70	126.2135	835.16	115.2388	833.87	113.7500	833.69	126.3333	835.17	142.3333	837.06		820.29				39	113.7500
702	653.63	128.7500	835.46	115.3881	833.88	115.2500	833.87	131.0392	835.73	142.3333	837.06		820.29				40	115.2500
703	654.56	129.7760	835.58	116.2488	833.98	114.4167	833.77	133.8627	836.06	142.3333	837.06		820.29				41	114.4167
704	655.49	128.9010	835.47	120.4328	834.48	112.9444	833.59	134.8039	836.17	141.7816	836.99		820.29				42	112.9444
705	656.43	121.4271	834.59	123.8905	834.88	115.2500	833.87	134.3333	836.11	142.0575	837.02		820.29				43	115.2500
706	657.36	115.9583	833.95	125.6169	835.09	118.5556	834.26	131.5098	835.78	141.5057	836.96		820.29				44	118.5556
707	658.29	115.7135	833.92	125.7662	835.11	122.9167	834.77	128.2157	835.39	141.0919	836.91		820.29				45	122.9167
708	659.22	115.5885	833.91	125.4677	835.07	128.0833	835.38	126.3333	835.17	141.5057	836.96		820.29				46	128.0833
709	660.15	115.2188	833.86	125.4677	835.07	123.5278	834.84	126.8039	835.23	141.6437	836.98		820.29				47	123.5278
710	661.08	115.0938	833.85	125.4677	835.07	123.5000	834.84	126.3333	835.17	141.9195	837.01		820.29				48	123.5000
711	662.01	114.7240	833.80	124.8707	835.00	123.5555	834.84	126.3333	835.17	141.7816	836.99		820.29				49	123.5555
712	662.94	114.0677	833.73	121.9154	834.65	123.0278	834.78	126.3333	835.17	141.9195	837.01		820.29				50	123.0278
713	663.87	114.7240	833.80	118.1841	834.21	120.3611	834.47	126.3333	835.17	141.9195	837.01		820.29				51	120.3611
714	664.81	114.5729	833.79	116.2438	833.98	117.8611	834.17	126.3333	835.17	142.0575	837.02		820.29				52	117.8611
715	665.74	115.0990	833.85	115.8557	833.94	118.6944	834.27	126.3333	835.17	142.0575	837.02		820.29				53	118.6944
716	666.67	115.1927	833.86	115.8557	833.94	117.0278	834.08	126.3333	835.17	142.1954	837.04		820.29				54	117.0278
717	667.60	115.4375	833.89	115.8557	833.94	116.3611	834.00	127.2745	835.28	142.0575	837.02		820.29				55	116.3611
718	668.53	115.8750	833.94	115.7413	833.92	111.0556	833.37	128.6863	835.45	142.1954	837.04		820.29				56	111.0556
719	669.46	116.8438	834.05	116.4876	834.01	111.0556	833.37	130.5686	835.67	142.1954	837.04		820.29				57	111.0556
720	670.39	121.8698	834.65	118.6617	834.27	109.7500	833.22	133.8627	836.06	142.0575	837.02		820.29				58	109.7500
721	671.32	127.9062	835.36	123.3582	834.82	108.9167	833.12	135.7451	836.28	142.1954	837.04		820.29				59	108.9167
722	672.25	128.7448	835.46	124.4527	834.95	108.8889	833.12	135.7451	836.28	142.3333	837.06		820.29				60	108.8889
723	673.19	128.8958	835.47	124.9005	835.00	122.6667	834.74	136.2157	836.34	142.1954	837.04		820.29				61	122.6667
724	674.12	125.0208	835.02	125.1990	835.04	134.6944	836.16	135.7451	836.28	142.1954	837.04		820.29				62	134.6944
725	675.05	121.6146	834.62	125.3184	835.05	131.7222	835.81	136.6863	836.39	142.0575	837.02		820.29				63	131.7222
726	675.98	117.0260	834.08	125.3184	835.05	129.6111	835.56	136.2157	836.34	141.9195	837.01		820.29				64	129.6111
727	676.91	115.8333	833.94	125.6169	835.09	125.0278	835.02	135.2745	836.23	142.0575	837.02		820.29				65	125.0278
728	677.84	115.7135	833.92	125.7363	835.10	121.3611	834.59	134.3333	836.11	141.9195	837.01		820.29				66	121.3611
729	678.77	115.3438	833.88	125.8856	835.12	118.6944	834.27	131.0392	835.73	141.9195	837.01		820.29				67	118.6944
730	679.70	115.3438	833.88	125.4677	835.07	114.8889	833.82	126.8039	835.23	141.9195	837.01		820.29				68	114.8889
731	680.63	115.0938	833.85	125.0199	835.02	110.7222	833.33	126.3333	835.17	141.9195	837.01		820.29				69	110.7222
732	681.57	114.7240	833.80	124.1244	834.91	110.8889	833.35	126.3333	835.17	141.9195	837.01		820.29				70	110.8889
733	682.50	114.5677	833.79	123.4080	834.83	106.1111	832.79	126.3333	835.17	142.1954	837.04		820.29				71	106.1111
734	683.43	114.2240	833.75	120.8707	834.53	104.9444	832.65	126.3333	835.17	142.1954	837.04		820.29				72	104.9444
735	684.36	114.4427	833.77	116.6020	834.03	105.7778	832.75	126.3333	835.17	142.3333	837.06		820.29				73	105.7778
736	685.29	115.0677	833.84	115.7413	833.92	102.8333	832.40	126.8039	835.23	142.1954	837.04		820.29				74	102.8333
737	686.22	118.8750	834.29	115.7363	833.92	102.0000	832.31	127.2745	835.28	142.3333	837.06		820.29				75	102.0000
738	687.15	129.4688	835.54	115.6219	833.91	103.6667	832.50	128.6863	835.45	142.3333	837.06		820.29				76	103.6667
739	688.08	131.3385	835.76	115.8010	833.93	99.8889	832.06	131.0392	835.73	142.3333	837.06		820.29				77	99.8889
740	689.01	131.0573	835.73	116.9353	834.06	100.0833	832.08	134.8039	836.17	142.1954	837.04		820.29				78	100.0833
741	689.95	129.2708	835.52	121.3483	834.58	105.1255	832.67	135.7451	836.28	142.1954	837.04		820.29				0	105.1255
742	690.88	124.3698	834.94	125.3184	835.05	102.5844	832.37	135.7451	836.28	141.5057	836.96		820.29				1	102.5844
743	691.81	115.8698	833.94	125.4677	835.07	101.6364	832.26	135.2745	836.23	138.4713	836.60		820.29				2	101.6364
744	692.74	115.3438	833.88	125.6169	835.09	101.6580	832.27	133.3922	836.00	136.5402	836.37		820.29				3	101.6580
745	693.67	112.5677	833.55	125.4677	835.07	102.2944	832.34	128.2157	835.39	134.6092	836.15		820.29				4	102.2944
746	694.60	107.6979	832.98	125.4677	835.07	104.9567	832.65	126.3333	835.17	134.3333	836.11		820.29				5	104.9567
747	695.53	107.3021	832.93	125.1692	835.03	104.8052	832.64	126.3333	835.17	134.3333	836.11		820.29				6	104.8052
748	696.46	104.0677	832.55	124.1841	834.92	106.8875	832.88	126.3333	835.17	134.3333	836.11		820.29				7	106.8875
749	697.39	100.3177	832.11	117.0796	834.08	108.9827	833.13	126.3333	835.17	134.3333	836.11		820.29				8	108.9827
750	698.33	100.1979	832.09	115.5025	833.90	112.9870	833.60	119.2745	834.34	134.3333	836.11		820.29				9	112.9870
751	699.26	99.8854	832.06	114.6667	833.80	114.6190	833.79	116.3333	833.99	134.3333	836.11		820.29				10	114.6190
752	700.19	98.4792	831.89	108.6667	833.09	117.9437	834.18	116.3333	833.99	134.3333	836.11		820.29				11	117.9437
753	701.12	95.0417	831.49	107.8408	832.99	121.0087	834.54	116.3333	833.99	134.3333	836.11		820.29				12	121.0087
754	702.05	92.1042	831.14	107.7264	832.98	122.4892	834.72	116.3333	833.99	134.3333	836.11		820.29				13	122.4892
755	702.98	91.1979	831.03	107.6119	832.97	124.0736	834.91	116.3333	833.99	134.3333	836.11		820.29				14	124.0736
756	703.91	90.5417	830.96	105.8259	832.76	125.2424	835.04	116.3333	833.99	134.3333	836.11		820.29				15	125.2424
757	704.84	90.5417	830.96	100.4527	832.12	126.5152	835.19	116.3333	833.99	134.3333	836.11		820.29				16	126.5152
758	705.77	90.4167	830.94	99.3085	831.99	127.4502	835.30	116.3333	833.99	134.3333	836.11		820.29				17	127.4502
759	706.70	90.5417	830.96	96.7512	831.69	128.5411	835.43	116.3333	833.99	134.3333	836.11		820.29				18	128.5411
760	707.64	90.4167	830.94	97.0846	831.73	127.5281	835.31	116.3333	833.99	134.3333	836.11		820.29				19	127.5281
761	708.57	89.4167	830.82	96.9353	831.71	126.3333	835.17	116.3333	833.99	134.3333	836.11		820.29				20	126.3333
762	709.50	86.7917	830.51	96.3682	831.64	125.3463	835.06	116.3333	833.99	134.3333	836.11		820.29				21	125.3463
763	710.43	84.1667	830.20	95.5920	831.55	125.2165	835.04	116.3333	833.99	134.3333	836.11		820.29				22	125.2165
764	711.36	82.4167	830.00	95.9204	831.59	125.3463	835.06	116.3333	833.99	134.3333	836.11		820.29				23	125.3463
765	712.29	82.6667	830.03	95.0249	831.48	125.2165	835.04	116.3333	833.99	134.3333	836.11		820.29				24	125.2165
766	713.22	83.0417	830.07	93.6219	831.32	125.1126	835.03	116.3333	833.99	136.1264	836.33		820.29				25	125.1126
767	714.15	84.4167	830.23	93.2935	831.28	125.0087	835.02	116.3333	833.99	139.5747	836.73		820.29				26	125.0087
768	715.08	85.7917	830.40	88.5771	830.72	124.8528	835.00	116.3333	833.99	141.3678	836.94		820.29				27	124.8528
769	716.02	88.2917	830.69	87.8308	830.64	124.9827	835.01	116.3333	833.99	141.9195	837.01		820.29				28	124.9827
770	716.95	89.4167	830.82	86.1592	830.44	124.8268	834.99	116.3333	833.99	142.3333	837.06		820.29				29	124.8268
771	717.88	92.0990	831.14	88.7861	830.75	125.1126	835.03	119.2745	834.34	142.3333	837.06		820.29				30	125.1126
772	718.81	99.7396	832.04	90.2488	830.92	125.6580	835.09	125.1569	835.03	142.3333	837.06		820.29				31	125.6580
773	719.74	105.6979	832.74	92.9353	831.24	126.3593	835.18	126.3333	835.17	142.3333	837.06		820.29				32	126.3593
774	720.67	114.0156	833.72	95.7811	831.57	127.6320	835.33	126.3333	835.17	142.3333	837.06		820.29				33	127.6320
775	721.60	122.5990	834.73	101.6567	832.27	130.8009	835.70	126.3333	835.17	142.3333	837.06		820.29				34	130.8009
776	722.53	130.8229	835.70	107.3134	832.93	132.0216	835.84	126.3333	835.17	142.3333	837.06		820.29				35	132.0216
777	723.46	130.8854	835.71	109.3632	833.17	132.3593	835.88	126.8039	835.23	142.3333	837.06		820.29				36	132.3593
778	724.40	131.4427	835.77	113.8507	833.70	132.2294	835.87	131.0392	835.73	142.3333	837.06		820.29				37	132.2294
779	725.33	132.3750	835.88	116.4179	834.00	132.5671	835.91	133.3922	836.00	142.3333	837.06		820.29				38	132.5671
780	726.26	132.6198	835.91	121.1741	834.56	132.5411	835.90	133.3922	836.00	142.3333	837.06		820.29				39	132.5411
781	727.19	133.2396	835.99	126.3085	835.17	132.6710	835.92	136.6863	836.39	142.3333	837.06		820.29				40	132.6710
782	728.12	131.6146	835.79	127.6468	835.33	131.7359	835.81	136.6863	836.39	142.3333	837.06		820.29				41	131.7359
783	729.05	131.1146	835.74	131.6169	835.79	129.6320	835.56	138.0980	836.56	142.3333	837.06		820.29				42	129.6320
784	729.98	124.9271	835.01	129.7662	835.58	127.2424	835.28	137.6274	836.50	142.3333	837.06		820.29				43	127.2424
785	730.91	118.0833	834.20	127.8259	835.35	126.2035	835.16	136.2157	836.34	142.3333	837.06		820.29				44	126.2035
786	731.84	116.4896	834.01	126.7811	835.22	125.8658	835.12	135.2745	836.23	142.3333	837.06		820.29				45	125.8658
787	732.78	116.2396	833.98	126.3333	835.17	125.3463	835.06	134.3333	836.11	142.3333	837.06		820.29				46	125.3463
788	733.71	116.3646	834.00	126.1841	835.15	125.3463	835.06	132.9216	835.95	142.3333	837.06		820.29				47	125.3463
789	734.64	116.0833	833.96	125.7363	835.10	125.2165	835.04	134.3333	836.11	142.3333	837.06		820.29				48	125.2165
790	735.57	116.2396	833.98	125.5871	835.08	125.2165	835.04	134.8039	836.17	142.3333	837.06		820.29				49	125.2165
791	736.50	117.1146	834.09	125.2886	835.05	125.4242	835.06	135.2745	836.23	142.3333	837.06		820.29				50	125.4242
792	737.43	118.2083	834.21	124.9901	835.01	126.8788	835.24	134.8039	836.17	142.3333	837.06		820.29				51	126.8788
793	738.36	120.6146	834.50	124.6915	834.98	128.5411	835.43	134.3333	836.11	142.3333	837.06		820.29				52	128.5411
794	739.29	124.6458	834.97	124.6915	834.98	130.5411	835.67	136.6863	836.39	142.3333	837.06		820.29				53	130.5411
795	740.22	129.5521	835.55	125.1393	835.03	131.8138	835.82	137.1569	836.45	142.5977	837.09		820.29				54	131.8138
796	741.16	131.5521	835.79	125.2886	835.05	132.0216	835.84	136.2157	836.34	142.9942	837.13		820.29				55	132.0216
797	742.09	133.1146	835.97	125.4378	835.07	132.4632	835.89	135.7451	836.28	143.1264	837.15		820.29				56	132.4632
798	743.02	133.5208	836.02	125.8856	835.12	132.5671	835.91	138.0980	836.56	143.5230	837.20		820.29				57	132.5671
799	743.95	133.5208	836.02	125.7363	835.10	131.3723	835.77	137.6274	836.50	143.5230	837.20		820.29				58	131.3723
800	744.88	134.0521	836.08	125.7363	835.10	128.5152	835.43	137.6274	836.50	142.9942	837.13		820.29				59	128.5152
801	745.81	133.8021	836.05	126.0050	835.13	125.1385	835.03	138.5686	836.61	142.4655	837.07		820.29				60	125.1385
802	746.74	133.0521	835.96	127.4677	835.31	124.5931	834.97	139.5098	836.72	142.7299	837.10		820.29				61	124.5931
803	747.67	132.4271	835.89	129.2886	835.52	124.4632	834.95	137.6274	836.50	142.3333	837.06		820.29				62	124.4632
804	748.60	131.0208	835.72	130.9901	835.72	124.3593	834.94	139.5098	836.72	142.3333	837.06		820.29				63	124.3593
805	749.54	126.2396	835.16	130.0348	835.61	124.1255	834.91	140.4510	836.84	142.3333	837.06		820.29				64	124.1255
806	750.47	121.3958	834.59	128.2438	835.40	124.0216	834.90	137.1569	836.45	142.3333	837.06		820.29				65	124.0216
807	751.40	118.8021	834.28	126.9304	835.24	124.0216	834.90	137.6274	836.50	142.3333	837.06		820.29				66	124.0216
808	752.33	117.5521	834.14	126.6915	835.21	123.8918	834.88	137.6274	836.50	142.3333	837.06		820.29				67	123.8918
809	753.26	116.4896	834.01	126.3333	835.17	123.9957	834.90	136.6863	836.39	142.3333	837.06		820.29				68	123.9957
810	754.19	116.0833	833.96	126.3333	835.17	124.1255	834.91	136.2157	836.34	142.3333	837.06		820.29				69	124.1255
811	755.12	116.3958	834.00	126.3333	835.17	124.3333	834.94	136.6863	836.39	142.4655	837.07		820.29				70	124.3333
812	756.05	117.3958	834.12	126.1841	835.15	124.8009	834.99	134.8039	836.17	142.9942	837.13		820.29				71	124.8009
813	756.98	122.0208	834.66	125.8856	835.12	126.6970	835.21	135.7451	836.28	145.6379	837.45		820.29				72	126.6970
814	757.92	126.3021	835.17	125.7363	835.10	130.3853	835.65	137.1569	836.45	145.3736	837.42		820.29				73	130.3853
815	758.85	130.0833	835.61	125.7363	835.10	131.6320	835.80	137.1569	836.45	144.7126	837.34		820.29				74	131.6320
816	759.78	131.8333	835.82	125.4378	835.07	131.7359	835.81	138.5686	836.61	142.9942	837.13		820.29				75	131.7359
817	760.71	132.8333	835.94	125.7363	835.10	131.6320	835.80	139.9804	836.78	142.3333	837.06		820.29				76	131.6320
818	761.64	133.4896	836.02	125.8856	835.12	130.6970	835.69	141.3922	836.95	142.3333	837.06		820.29				77	130.6970
819	762.57	133.3646	836.00	125.8856	835.12	126.6970	835.21	140.4510	836.84	142.3333	837.06		820.29				78	126.6970
820	763.50	132.7396	835.93	126.1244	835.15	124.4892	834.95	141.8627	837.00	142.3333	837.06		820.29				79	124.4892
821	764.43	130.3958	835.65	127.8259	835.35	123.8918	834.88	139.9804	836.78	142.3333	837.06		820.29				80	123.8918
822	765.36	122.7708	834.75	131.3184	835.76	121.2165	834.57	140.4510	836.84	142.3333	837.06		820.29				81	121.2165
823	766.30	116.6771	834.03	133.1393	835.97	116.1515	833.97	137.6274	836.50	142.3333	837.06		820.29				82	116.1515
824	767.23	115.8385	833.94	131.1990	835.75	115.2944	833.87	136.2157	836.34	142.1954	837.04		820.29				83	115.2944
825	768.16	115.5938	833.91	126.3930	835.18	115.1905	833.86	134.8039	836.17	142.3333	837.06		820.29				84	115.1905
826	769.09	115.5938	833.91	126.0348	835.14	114.8788	833.82	134.8039	836.17	142.3333	837.06		820.29				85	114.8788
827	770.02	115.4688	833.89	125.8856	835.12	113.9437	833.71	132.4510	835.89	142.3333	837.06		820.29				86	113.9437
828	770.95	115.3438	833.88	125.4677	835.07	112.2857	833.52	132.9216	835.95	142.4655	837.07		820.29				87	112.2857
829	771.88	115.3438	833.88	124.7512	834.99	109.3550	833.17	133.3922	836.00	142.7299	837.10		820.29				88	109.3550
830	772.81	115.1875	833.86	121.3184	834.58	108.1126	833.03	134.8039	836.17	142.8621	837.12		820.29				89	108.1126
831	773.74	115.0312	833.84	118.9304	834.30	107.9351	833.00	136.2157	836.34	142.5977	837.09		820.29				90	107.9351
832	774.68	115.4375	833.89	118.3333	834.23	107.9394	833.01	135.7451	836.28	142.7299	837.10		820.29				91	107.9394
833	775.61	116.1250	833.97	118.9304	834.30	107.7359	832.98	134.8039	836.17	142.5977	837.09		820.29				92	107.7359
834	776.54	127.3438	835.29	120.6020	834.50	107.6061	832.97	137.1569	836.45	142.5977	837.09		820.29				93	107.6061
835	777.47	132.9948	835.96	122.6915	834.74	107.5498	832.96	138.0980	836.56	142.3333	837.06		820.29				94	107.5498
836	778.40	133.5208	836.02	123.5871	834.85	108.0346	833.02	139.9804	836.78	142.3333	837.06		820.29				95	108.0346
837	779.33	133.5208	836.02	124.4527	834.95	107.4459	832.95	139.5098	836.72	142.3333	837.06		820.29				96	107.4459
838	780.26	133.1146	835.97	125.6468	835.09	107.4459	832.95	139.0392	836.67	142.3333	837.06		820.29				97	107.4459
839	781.19	131.9583	835.83	127.2587	835.28	107.4762	832.95	140.4510	836.84	142.3333	837.06		820.29				98	107.4762
840	782.12	126.3021	835.17	130.2438	835.63	105.4026	832.71	138.5686	836.61	142.3333	837.06		820.29				99	105.4026
841	783.06	115.9948	833.95	132.2736	835.87	103.9307	832.53	138.0980	836.56	142.3333	837.06		820.29				100	103.9307
842	783.99	115.0885	833.85	132.6318	835.91	102.1169	832.32	135.2745	836.23	142.3333	837.06		820.29				101	102.1169
843	784.92	109.7188	833.21	127.7363	835.34	103.4113	832.47	135.2745	836.23	142.3333	837.06		820.29				102	103.4113
844	785.85	107.9740	833.01	126.0348	835.14	105.4545	832.71	127.7451	835.34	141.5057	836.96		820.29				103	105.4545
845	786.78	107.0990	832.91	125.8856	835.12	106.2900	832.81	126.3333	835.17	140.4023	836.83		820.29				104	106.2900
846	787.71	104.6667	832.62	122.9304	834.77	109.1515	833.15	126.3333	835.17	140.4023	836.83		820.29				105	109.1515
847	788.64	100.3542	832.11	116.0945	833.97	113.4242	833.65	126.3333	835.17	138.7471	836.63		820.29				106	113.4242
848	789.57	100.0417	832.07	115.8557	833.94	114.4675	833.77	126.3333	835.17	137.7816	836.52		820.29				107	114.4675
849	790.50	99.1042	831.96	113.7065	833.68	115.5022	833.90	123.9804	834.89	136.2644	836.34		820.29				108	115.5022
850	791.44	98.6354	831.91	109.0547	833.14	118.6970	834.27	119.8627	834.41	135.4368	836.24		820.29				109	118.6970
851	792.37	96.7604	831.69	107.9552	833.01	121.1905	834.57	117.5098	834.13	134.8851	836.18		820.29				110	121.1905
852	793.30	93.6354	831.32	108.1045	833.02	122.7489	834.75	116.3333	833.99	135.2988	836.23		820.29				111	122.7489
853	794.23	91.4792	831.07	107.1990	832.92	124.9827	835.01	116.3333	833.99	134.6092	836.15		820.29				112	124.9827
854	795.16	90.9167	831.00	105.9851	832.78	126.9264	835.24	116.3333	833.99	135.2988	836.23		820.29				113	126.9264
855	796.09	90.4167	830.94	105.4925	832.72	130.0952	835.62	116.3333	833.99	134.6092	836.15		820.29				114	130.0952
856	797.02	90.4167	830.94	103.0547	832.43	130.9827	835.72	116.3333	833.99	134.4713	836.13		820.29				115	130.9827
857	797.95	90.2917	830.93	100.5920	832.14	130.3593	835.65	116.3333	833.99	134.4713	836.13		820.29				116	130.3593
858	798.88	90.5417	830.96	98.2537	831.86	130.2554	835.63	116.3333	833.99	134.4713	836.13		820.29				117	130.2554
859	799.81	90.1667	830.91	97.6468	831.79	126.6970	835.21	116.3333	833.99	134.3333	836.11		820.29				118	126.6970
860	800.75	88.0417	830.66	96.6368	831.67	125.4242	835.06	116.3333	833.99	134.4713	836.13		820.29				119	125.4242
861	801.68	85.4167	830.35	97.1990	831.74	125.2944	835.05	116.3333	833.99	135.0230	836.20		820.29				120	125.2944
862	802.61	82.7917	830.04	97.3831	831.76	124.9827	835.01	116.3333	833.99	137.5057	836.49		820.29				121	124.9827
863	803.54	82.7917	830.04	97.2338	831.74	124.7229	834.98	116.3333	833.99	140.8161	836.88		820.29				122	124.7229
864	804.47	82.9167	830.06	94.7264	831.45	124.5931	834.97	116.3333	833.99	142.0575	837.02		820.29				123	124.5931
865	805.40	84.4167	830.23	94.4279	831.41	124.7229	834.98	116.3333	833.99	142.3333	837.06		820.29				124	124.7229
866	806.33	86.2917	830.46	90.4279	830.94	124.8009	834.99	116.3333	833.99	142.3333	837.06		820.29				125	124.8009
867	807.26	89.0417	830.78	87.9801	830.65	125.8658	835.12	116.3333	833.99	142.0575	837.02		820.29				126	125.8658
868	808.19	90.1667	830.91	87.6816	830.62	126.7749	835.22	119.2745	834.34	142.3333	837.06		820.29				127	126.7749
869	809.13	96.5208	831.66	89.1741	830.79	127.6061	835.32	124.5686	834.96	142.3333	837.06		820.29				128	127.6061
870	810.06	103.9792	832.54	90.9652	831.01	128.2294	835.40	126.3333	835.17	142.5977	837.09		820.29				129	128.2294
871	810.99	106.9323	832.89	94.6368	831.44	129.1905	835.51	126.3333	835.17	142.9942	837.13		820.29				130	129.1905
872	811.92	115.2917	833.87	97.1194	831.73	130.4113	835.65	126.3333	835.17	143.1264	837.15		820.29				131	130.4113
873	812.85	122.5000	834.72	105.3085	832.70	131.2684	835.75	126.3333	835.17	143.5230	837.20		820.29				132	131.2684
874	813.78	128.2969	835.40	108.3682	833.06	132.0996	835.85	128.6863	835.45	143.6552	837.21		820.29				133	132.0996
875	814.71	132.2240	835.87	111.8607	833.47	132.5152	835.90	131.0392	835.73	142.8621	837.12		820.29				134	132.5152
876	815.64	133.0365	835.96	113.4129	833.65	132.7749	835.93	133.3922	836.00	142.3333	837.06		820.29				135	132.7749
877	816.57	133.0938	835.97	116.9005	834.06	133.1125	835.97	136.6863	836.39	142.3333	837.06		820.29				136	133.1125
878	817.51	132.7188	835.92	122.4229	834.71	133.0087	835.96	137.1569	836.45	142.3333	837.06		820.29				137	133.0087
879	818.44	132.2135	835.86	126.2139	835.16	132.5671	835.91	136.6863	836.39	142.4655	837.07		820.29				138	132.5671
880	819.37	128.6562	835.45	131.1642	835.74	131.7359	835.81	136.6863	836.39	142.4655	837.07		820.29				139	131.7359
881	820.30	125.7552	835.10	134.1592	836.09	130.3593	835.65	139.0392	836.67	142.5977	837.09		820.29				140	130.3593
882	821.23	120.5417	834.49	133.2935	835.99	128.4632	835.42	136.6863	836.39	142.7299	837.10		820.29				141	128.4632
883	822.16	116.4792	834.01	129.9751	835.60	126.5671	835.20	136.2157	836.34	143.6552	837.21		820.29				142	126.5671
884	823.09	115.9792	833.95	127.1692	835.27	125.4242	835.06	136.2157	836.34	144.0517	837.26		820.29				143	125.4242
885	824.02	115.9844	833.95	124.9304	835.01	124.8528	835.00	135.2745	836.23	145.1092	837.38		820.29				144	124.8528
886	824.95	116.2344	833.98	124.7811	834.99	124.7489	834.99	137.6274	836.50	145.7701	837.46		820.29				145	124.7489
887	825.89	116.7292	834.04	124.4826	834.95	124.8528	835.00	137.1569	836.45	145.5057	837.43		820.29				146	124.8528
888	826.82	118.4167	834.24	124.3930	834.94	124.8788	835.00	137.1569	836.45	145.3736	837.42		820.29				147	124.8788
889	827.75	119.9792	834.42	123.8308	834.88	125.2684	835.05	139.0392	836.67	145.5057	837.43		820.29				148	125.2684
890	828.68	121.1302	834.56	123.5672	834.85	126.3593	835.18	138.0980	836.56	146.5632	837.56		820.29				149	126.3593
891	829.61	123.5365	834.84	124.2438	834.93	129.1645	835.51	140.9216	836.89	147.6207	837.68		820.29				150	129.1645
892	830.54	126.8542	835.23	124.6617	834.98	131.5801	835.79	139.5098	836.72	147.4885	837.66		820.29				151	131.5801
893	831.47	128.6354	835.44	124.5473	834.96	132.3074	835.88	139.9804	836.78	148.2816	837.76		820.29				152	132.3074
894	832.40	129.3542	835.53	124.5522	834.96	132.5411	835.90	141.3922	836.95	148.2816	837.76		820.29				153	132.5411
895	833.33	131.2292	835.75	125.0796	835.02	132.7749	835.93	142.3333	837.06	147.8851	837.71		820.29				154	132.7749
896	834.27	131.5000	835.78	124.8458	835.00	132.8788	835.94	140.4510	836.84	148.0172	837.73		820.29				155	132.8788
897	835.20	132.9948	835.96	125.0000	835.02	133.3203	836.00	141.3922	836.95	147.4885	837.66		820.29				156	133.3203
898	836.13	132.8646	835.94	125.3532	835.06	133.1125	835.97	142.3333	837.06	146.4310	837.54		820.29				157	133.1125
899	837.06	132.8333	835.94	126.0398	835.14	133.0087	835.96	142.3333	837.06	145.9023	837.48		820.29				158	133.0087
900	837.99	131.7760	835.81	128.0099	835.37	132.5671	835.91	142.3333	837.06	145.1092	837.38		820.29				159	132.5671
901	838.92	131.2760	835.75	130.6915	835.69	131.7100	835.81	142.3333	837.06	143.6552	837.21		820.29				160	131.7100
902	839.85	128.6562	835.45	132.4826	835.90	129.6320	835.56	141.8627	837.00	142.4655	837.07		820.29				161	129.6320
903	840.78	124.2188	834.92	132.6318	835.91	127.7359	835.34	141.8627	837.00	142.3333	837.06		820.29				162	127.7359
904	841.71	119.0365	834.31	130.3333	835.64	126.2554	835.16	141.8627	837.00	142.4655	837.07		820.29				163	126.2554
905	842.65	116.0052	833.96	127.7960	835.34	125.3983	835.06	140.4510	836.84	142.7299	837.10		820.29				164	125.3983
906	843.58	114.9115	833.83	126.2139	835.16	124.8268	834.99	138.0980	836.56	142.4655	837.07		820.29				165	124.8268
907	844.51	114.9479	833.83	125.3483	835.06	125.1645	835.03	137.6274	836.50	144.0517	837.26		820.29				166	125.1645
908	845.44	115.0677	833.84	125.1990	835.04	125.3723	835.06	137.1569	836.45	146.4310	837.54		820.29				167	125.3723
909	846.37	114.9427	833.83	125.0796	835.02	125.8139	835.11	136.2157	836.34	148.8103	837.82		820.29				168	125.8139
910	847.30	115.2240	833.86	124.9304	835.01	126.8788	835.24	137.1569	836.45	149.2069	837.87		820.29				169	126.8788
911	848.23	116.1302	833.97	124.9304	835.01	127.5022	835.31	136.2157	836.34	149.3391	837.88		820.29				170	127.5022
912	849.16	124.8490	835.00	124.3980	834.94	128.8788	835.47	137.1569	836.45	149.3391	837.88		820.29				171	128.8788
913	850.09	128.3750	835.41	124.6318	834.97	129.1905	835.51	137.6274	836.50	149.3391	837.88		820.29				172	129.1905
914	851.03	131.5000	835.78	124.5174	834.96	131.2944	835.76	139.0392	836.67	149.6035	837.91		820.29				173	131.2944
915	851.96	132.0312	835.84	124.7811	834.99	132.3333	835.88	141.8627	837.00	149.4713	837.90		820.29				174	132.3333
916	852.89	132.4323	835.89	125.2289	835.04	132.9827	835.96	142.3333	837.06	149.4713	837.90		820.29				175	132.9827
917	853.82	132.9948	835.96	125.2289	835.04	132.8788	835.94	141.8627	837.00	148.6782	837.80		820.29				176	132.8788
918	854.75	133.1146	835.97	125.8259	835.11	132.8788	835.94	141.8627	837.00	147.4885	837.66		820.29				177	132.8788
919	855.68	132.9583	835.95	128.3632	835.41	132.9048	835.95	142.3333	837.06	146.0345	837.49		820.29				178	132.9048
920	856.61	132.5833	835.91	132.0647	835.85	132.2814	835.87	142.3333	837.06	145.3736	837.42		820.29				179	132.2814
921	857.54	131.1458	835.74	133.7662	836.05	128.3074	835.40	141.8627	837.00	144.7126	837.34		820.29				180	128.3074
922	858.47	129.5885	835.56	134.9901	836.19	126.4372	835.18	142.3333	837.06	144.3161	837.29		820.29				181	126.4372
923	859.41	126.3438	835.17	133.9154	836.07	125.6061	835.09	141.8627	837.00	144.0517	837.26		820.29				182	125.6061
924	860.34	123.2500	834.81	132.7214	835.92	122.6450	834.74	139.9804	836.78	144.5805	837.32		820.29				183	122.6450
925	861.27	120.6302	834.50	128.7811	835.46	118.2035	834.21	139.9804	836.78	145.5057	837.43		820.29				184	118.2035
926	862.20	117.4427	834.12	126.0050	835.13	117.6061	834.14	139.5098	836.72	146.2988	837.52		820.29				185	117.6061
927	863.13	115.9792	833.95	125.6169	835.09	117.1645	834.09	139.5098	836.72	147.8851	837.71		820.29				186	117.1645
928	864.06	114.7917	833.81	125.3483	835.06	116.9048	834.06	137.1569	836.45	148.8103	837.82		820.29				187	116.9048
929	864.99	115.5104	833.90	124.7811	834.99	116.4632	834.01	138.5686	836.61	149.4713	837.90		820.29				188	116.4632
930	865.92	115.6979	833.92	124.3682	834.94	116.2554	833.98	138.5686	836.61	149.6035	837.91		820.29				189	116.2554
931	866.85	115.4167	833.89	124.0995	834.91			138.0980	836.56	149.3391	837.88		820.29
932	867.79	115.0729	833.85	124.4328	834.95			139.5098	836.72	148.9425	837.84		820.29
933	868.72	115.4688	833.89	124.4328	834.95			139.5098	836.72	149.3391	837.88		820.29
934	869.65	119.1875	834.33	124.4328	834.95			140.4510	836.84	149.4713	837.90		820.29
935	870.58	124.9062	835.00	124.5522	834.96			139.0392	836.67	149.7356	837.93		820.29
936	871.51	130.7135	835.69	125.2289	835.04			140.9216	836.89	149.8678	837.94		820.29
937	872.44	132.2760	835.87	125.2289	835.04			140.9216	836.89	149.8678	837.94		820.29
938	873.37	132.9010	835.95	125.4975	835.07			140.9216	836.89	149.0747	837.85		820.29
939	874.30	132.5260	835.90	125.7662	835.11			141.8627	837.00	147.3563	837.65
940	875.23	132.5573	835.91	126.0945	835.14			142.3333	837.06	145.5057	837.43
941	876.17	130.9948	835.72	130.4229	835.65			141.8627	837.00	144.0517	837.26
942	877.10	124.0833	834.91	135.5871	836.26			142.3333	837.06	142.7299	837.10
943	878.03	117.7708	834.16	135.2040	836.22			140.9216	836.89	142.5977	837.09
944	878.96	116.3333	833.99	132.9652	835.95			138.0980	836.56	142.4655	837.07
945	879.89	110.1458	833.27	129.0497	835.49			135.7451	836.28	142.3333	837.06
946	880.82	109.2500	833.16	126.8109	835.23			131.0392	835.73	142.1954	837.04
947	881.75	108.6094	833.08	126.1244	835.15			126.3333	835.17	142.3333	837.06
948	882.68	106.4375	832.83	121.5274	834.61			126.3333	835.17	142.3333	837.06
949	883.61	103.3177	832.46	117.5274	834.13			126.3333	835.17	142.0517	837.02
950	884.55	102.9531	832.42	116.4826	834.01			126.3333	835.17	142.1954	837.04
951	885.48	102.2188	832.33	114.3930	833.77			126.3333	835.17	142.7184	837.10
952	886.41	102.7083	832.39	110.4229	833.30			126.3333	835.17
953	887.34	102.1510	832.32	110.1841	833.27			123.3922	834.83
954	888.27			109.7761	833.22			122.8039	834.76
955	889.20			109.7811	833.22			121.0392	834.55
956	890.13			109.6617	833.21			119.2745	834.34
957	891.06			109.6517	833.21			118.6863	834.27
958	891.99			108.6269	833.09			117.5098	834.13
959	892.92			107.9751	833.01			116.9216	834.06
960	893.86			105.5274	832.72
961	894.79			105.6119	832.73
962	895.72			104.5224	832.60
963	896.65			104.1194	832.56
964	897.58			104.7015	832.62
965	898.51			104.8010	832.64
