# Supplementary material for: Spatial Resolution and Refractive Index Contrast of Resonant Photonic Crystal Surfaces for Biosensing
Source: IEEE Photonics J. Author manuscript; Available in PMC 2015 Sep 7. (PMC4561521; doi:10.1109/JPHOT.2015.2435699)
Supplement: fig6_data [file NIHMS64775-supplement-fig6_data.gz › Volumes/graham/MacBook_backup/PhD_folder_2015_06_02/paper_improvements/IEEE_J_Photonics/final_files/data_files/fig6/average_dn/GV - wavelength-Table 1.csv]

Index	Gray value	Resonance wavelength
0.0	255.0	850.0
1.0	255.0	850.0
2.0	255.0	849.9
3.0	252.7	849.9
4.0	252.7	849.8
5.0	252.7	849.8
6.0	252.7	849.7
7.0	252.7	849.7
8.0	250.3	849.7
9.0	250.3	849.6
10.0	250.3	849.6
11.0	250.3	849.5
12.0	250.3	849.5
13.0	250.3	849.5
14.0	248.0	849.4
15.0	248.0	849.4
16.0	248.0	849.3
17.0	248.0	849.3
18.0	248.0	849.2
19.0	245.7	849.2
20.0	245.7	849.2
21.0	245.7	849.1
22.0	245.7	849.1
23.0	245.7	849.0
24.0	245.7	849.0
25.0	244.3	849.0
26.0	244.3	848.9
27.0	244.3	848.9
28.0	244.3	848.8
29.0	244.3	848.8
30.0	244.3	848.7
31.0	242.0	848.7
32.0	242.0	848.7
33.0	242.0	848.6
34.0	242.0	848.6
35.0	242.0	848.5
36.0	239.7	848.5
37.0	239.7	848.4
38.0	239.7	848.4
39.0	239.7	848.4
40.0	239.7	848.3
41.0	239.7	848.3
42.0	237.3	848.2
43.0	237.3	848.2
44.0	237.3	848.2
45.0	237.3	848.1
46.0	237.3	848.1
47.0	236.0	848.0
48.0	236.0	848.0
49.0	236.0	847.9
50.0	236.0	847.9
51.0	236.0	847.9
52.0	236.0	847.8
53.0	233.7	847.8
54.0	233.7	847.7
55.0	233.7	847.7
56.0	233.7	847.7
57.0	233.7	847.6
58.0	233.7	847.6
59.0	231.3	847.5
60.0	231.3	847.5
61.0	231.3	847.4
62.0	231.3	847.4
63.0	231.3	847.4
64.0	229.0	847.3
65.0	229.0	847.3
66.0	229.0	847.2
67.0	229.0	847.2
68.0	229.0	847.2
69.0	229.0	847.1
70.0	227.7	847.1
71.0	227.7	847.0
72.0	227.7	847.0
73.0	227.7	846.9
74.0	227.7	846.9
75.0	227.7	846.9
76.0	225.3	846.8
77.0	225.3	846.8
78.0	225.3	846.7
79.0	225.3	846.7
80.0	225.3	846.6
81.0	223.0	846.6
82.0	223.0	846.6
83.0	223.0	846.5
84.0	223.0	846.5
85.0	223.0	846.4
86.0	223.0	846.4
87.0	220.7	846.4
88.0	220.7	846.3
89.0	220.7	846.3
90.0	220.7	846.2
91.0	220.7	846.2
92.0	219.3	846.1
93.0	219.3	846.1
94.0	219.3	846.1
95.0	219.3	846.0
96.0	219.3	846.0
97.0	219.3	845.9
98.0	217.0	845.9
99.0	217.0	845.9
100.0	217.0	845.8
101.0	217.0	845.8
102.0	217.0	845.7
103.0	217.0	845.7
104.0	214.7	845.6
105.0	214.7	845.6
106.0	214.7	845.6
107.0	214.7	845.5
108.0	214.7	845.5
109.0	212.3	845.4
110.0	212.3	845.4
111.0	212.3	845.3
112.0	212.3	845.3
113.0	212.3	845.3
114.0	212.3	845.2
115.0	211.0	845.2
116.0	211.0	845.1
117.0	211.0	845.1
118.0	211.0	845.1
119.0	211.0	845.0
120.0	208.7	845.0
121.0	208.7	844.9
122.0	208.7	844.9
123.0	208.7	844.8
124.0	208.7	844.8
125.0	208.7	844.8
126.0	206.3	844.7
127.0	206.3	844.7
128.0	206.3	844.6
129.0	206.3	844.6
130.0	206.3	844.6
131.0	206.3	844.5
132.0	204.0	844.5
133.0	204.0	844.4
134.0	204.0	844.4
135.0	204.0	844.3
136.0	204.0	844.3
137.0	202.7	844.3
138.0	202.7	844.2
139.0	202.7	844.2
140.0	202.7	844.1
141.0	202.7	844.1
142.0	202.7	844.1
143.0	200.3	844.0
144.0	200.3	844.0
145.0	200.3	843.9
146.0	200.3	843.9
147.0	200.3	843.8
148.0	198.0	843.8
149.0	198.0	843.8
150.0	198.0	843.7
151.0	198.0	843.7
152.0	198.0	843.6
153.0	198.0	843.6
154.0	195.7	843.5
155.0	195.7	843.5
156.0	195.7	843.5
157.0	195.7	843.4
158.0	195.7	843.4
159.0	195.7	843.3
160.0	194.3	843.3
161.0	194.3	843.3
162.0	194.3	843.2
163.0	194.3	843.2
164.0	194.3	843.1
165.0	192.0	843.1
166.0	192.0	843.0
167.0	192.0	843.0
168.0	192.0	843.0
169.0	192.0	842.9
170.0	192.0	842.9
171.0	189.7	842.8
172.0	189.7	842.8
173.0	189.7	842.8
174.0	189.7	842.7
175.0	189.7	842.7
176.0	189.7	842.6
177.0	187.3	842.6
178.0	187.3	842.5
179.0	187.3	842.5
180.0	187.3	842.5
181.0	187.3	842.4
182.0	186.0	842.4
183.0	186.0	842.3
184.0	186.0	842.3
185.0	186.0	842.2
186.0	186.0	842.2
187.0	186.0	842.2
188.0	183.7	842.1
189.0	183.7	842.1
190.0	183.7	842.0
191.0	183.7	842.0
192.0	183.7	842.0
193.0	181.7	841.9
194.0	181.7	841.9
195.0	181.7	841.8
196.0	181.7	841.8
197.0	181.7	841.7
198.0	181.7	841.7
199.0	179.7	841.7
200.0	179.7	841.6
201.0	179.7	841.6
202.0	179.7	841.5
203.0	179.7	841.5
204.0	179.7	841.5
205.0	177.7	841.4
206.0	177.7	841.4
207.0	177.7	841.3
208.0	177.7	841.3
209.0	177.7	841.2
210.0	176.0	841.2
211.0	176.0	841.2
212.0	176.0	841.1
213.0	176.0	841.1
214.0	176.0	841.0
215.0	176.0	841.0
216.0	173.7	840.9
217.0	173.7	840.9
218.0	173.7	840.9
219.0	173.7	840.8
220.0	173.7	840.8
221.0	171.7	840.7
222.0	171.7	840.7
223.0	171.7	840.7
224.0	171.7	840.6
225.0	171.7	840.6
226.0	171.7	840.5
227.0	169.7	840.5
228.0	169.7	840.4
229.0	169.7	840.4
230.0	169.7	840.4
231.0	169.7	840.3
232.0	169.7	840.3
233.0	168.0	840.2
234.0	168.0	840.2
235.0	168.0	840.2
236.0	168.0	840.1
237.0	168.0	840.1
238.0	166.0	840.0
239.0	166.0	840.0
240.0	166.0	839.9
241.0	166.0	839.9
242.0	166.0	839.9
243.0	166.0	839.8
244.0	163.7	839.8
245.0	163.7	839.7
246.0	163.7	839.7
247.0	163.7	839.7
248.0	163.7	839.6
249.0	162.0	839.6
250.0	162.0	839.5
251.0	162.0	839.5
252.0	162.0	839.4
253.0	162.0	839.4
254.0	162.0	839.4
255.0	160.0	839.3
256.0	160.0	839.3
257.0	160.0	839.2
258.0	160.0	839.2
259.0	160.0	839.1
260.0	160.0	839.1
261.0	158.0	839.1
262.0	158.0	839.0
263.0	158.0	839.0
264.0	158.0	838.9
265.0	158.0	838.9
266.0	156.0	838.9
267.0	156.0	838.8
268.0	156.0	838.8
269.0	156.0	838.7
270.0	156.0	838.7
271.0	156.0	838.6
272.0	154.0	838.6
273.0	154.0	838.6
274.0	154.0	838.5
275.0	154.0	838.5
276.0	154.0	838.4
277.0	152.3	838.4
278.0	152.3	838.4
279.0	152.3	838.3
280.0	152.3	838.3
281.0	152.3	838.2
282.0	152.3	838.2
283.0	150.0	838.1
284.0	150.0	838.1
285.0	150.0	838.1
286.0	150.0	838.0
287.0	150.0	838.0
288.0	150.0	837.9
289.0	148.0	837.9
290.0	148.0	837.8
291.0	148.0	837.8
292.0	148.0	837.8
293.0	148.0	837.7
294.0	146.0	837.7
295.0	146.0	837.6
296.0	146.0	837.6
297.0	146.0	837.6
298.0	146.0	837.5
299.0	146.0	837.5
300.0	144.3	837.4
301.0	144.3	837.4
302.0	144.3	837.3
303.0	144.3	837.3
304.0	144.3	837.3
305.0	144.3	837.2
306.0	142.3	837.2
307.0	142.3	837.1
308.0	142.3	837.1
309.0	142.3	837.1
310.0	142.3	837.0
311.0	140.0	837.0
312.0	140.0	836.9
313.0	140.0	836.9
314.0	140.0	836.8
315.0	140.0	836.8
316.0	140.0	836.8
317.0	138.0	836.7
318.0	138.0	836.7
319.0	138.0	836.6
320.0	138.0	836.6
321.0	138.0	836.6
322.0	136.3	836.5
323.0	136.3	836.5
324.0	136.3	836.4
325.0	136.3	836.4
326.0	136.3	836.3
327.0	136.3	836.3
328.0	134.3	836.3
329.0	134.3	836.2
330.0	134.3	836.2
331.0	134.3	836.1
332.0	134.3	836.1
333.0	134.3	836.0
334.0	132.0	836.0
335.0	132.0	836.0
336.0	132.0	835.9
337.0	132.0	835.9
338.0	132.0	835.8
339.0	130.0	835.8
340.0	130.0	835.8
341.0	130.0	835.7
342.0	130.0	835.7
343.0	130.0	835.6
344.0	130.0	835.6
345.0	128.7	835.5
346.0	128.7	835.5
347.0	128.7	835.5
348.0	128.7	835.4
349.0	128.7	835.4
350.0	126.3	835.3
351.0	126.3	835.3
352.0	126.3	835.3
353.0	126.3	835.2
354.0	126.3	835.2
355.0	126.3	835.1
356.0	124.3	835.1
357.0	124.3	835.0
358.0	124.3	835.0
359.0	124.3	835.0
360.0	124.3	834.9
361.0	124.3	834.9
362.0	122.0	834.8
363.0	122.0	834.8
364.0	122.0	834.7
365.0	122.0	834.7
366.0	122.0	834.7
367.0	120.7	834.6
368.0	120.7	834.6
369.0	120.7	834.5
370.0	120.7	834.5
371.0	120.7	834.5
372.0	120.7	834.4
373.0	118.7	834.4
374.0	118.7	834.3
375.0	118.7	834.3
376.0	118.7	834.2
377.0	118.7	834.2
378.0	116.3	834.2
379.0	116.3	834.1
380.0	116.3	834.1
381.0	116.3	834.0
382.0	116.3	834.0
383.0	116.3	834.0
384.0	114.3	833.9
385.0	114.3	833.9
386.0	114.3	833.8
387.0	114.3	833.8
388.0	114.3	833.7
389.0	114.3	833.7
390.0	112.7	833.7
391.0	112.7	833.6
392.0	112.7	833.6
393.0	112.7	833.5
394.0	112.7	833.5
395.0	110.7	833.4
396.0	110.7	833.4
397.0	110.7	833.4
398.0	110.7	833.3
399.0	110.7	833.3
400.0	110.7	833.2
401.0	108.3	833.2
402.0	108.3	833.2
403.0	108.3	833.1
404.0	108.3	833.1
405.0	108.3	833.0
406.0	106.3	833.0
407.0	106.3	832.9
408.0	106.3	832.9
409.0	106.3	832.9
410.0	106.3	832.8
411.0	106.3	832.8
412.0	104.7	832.7
413.0	104.7	832.7
414.0	104.7	832.7
415.0	104.7	832.6
416.0	104.7	832.6
417.0	104.7	832.5
418.0	102.7	832.5
419.0	102.7	832.4
420.0	102.7	832.4
421.0	102.7	832.4
422.0	102.7	832.3
423.0	100.7	832.3
424.0	100.7	832.2
425.0	100.7	832.2
426.0	100.7	832.2
427.0	100.7	832.1
428.0	100.7	832.1
429.0	98.3	832.0
430.0	98.3	832.0
431.0	98.3	831.9
432.0	98.3	831.9
433.0	98.3	831.9
434.0	98.3	831.8
435.0	96.7	831.8
436.0	96.7	831.7
437.0	96.7	831.7
438.0	96.7	831.6
439.0	96.7	831.6
440.0	94.7	831.6
441.0	94.7	831.5
442.0	94.7	831.5
443.0	94.7	831.4
444.0	94.7	831.4
445.0	94.7	831.4
446.0	92.7	831.3
447.0	92.7	831.3
448.0	92.7	831.2
449.0	92.7	831.2
450.0	92.7	831.1
451.0	90.7	831.1
452.0	90.7	831.1
453.0	90.7	831.0
454.0	90.7	831.0
455.0	90.7	830.9
456.0	90.7	830.9
457.0	89.0	830.9
458.0	89.0	830.8
459.0	89.0	830.8
460.0	89.0	830.7
461.0	89.0	830.7
462.0	89.0	830.6
463.0	87.0	830.6
464.0	87.0	830.6
465.0	87.0	830.5
466.0	87.0	830.5
467.0	87.0	830.4
468.0	84.7	830.4
469.0	84.7	830.3
470.0	84.7	830.3
471.0	84.7	830.3
472.0	84.7	830.2
473.0	84.7	830.2
474.0	82.7	830.1
475.0	82.7	830.1
476.0	82.7	830.1
477.0	82.7	830.0
478.0	82.7	830.0
479.0	81.0	829.9
480.0	81.0	829.9
481.0	81.0	829.8
482.0	81.0	829.8
483.0	81.0	829.8
484.0	81.0	829.7
485.0	79.0	829.7
486.0	79.0	829.6
487.0	79.0	829.6
488.0	79.0	829.6
489.0	79.0	829.5
490.0	79.0	829.5
491.0	77.0	829.4
492.0	77.0	829.4
493.0	77.0	829.3
494.0	77.0	829.3
495.0	77.0	829.3
496.0	74.7	829.2
497.0	74.7	829.2
498.0	74.7	829.1
499.0	74.7	829.1
500.0	74.7	829.1
501.0	74.7	829.0
502.0	73.3	829.0
503.0	73.3	828.9
504.0	73.3	828.9
505.0	73.3	828.8
506.0	73.3	828.8
507.0	71.0	828.8
508.0	71.0	828.7
509.0	71.0	828.7
510.0	71.0	828.6
511.0	71.0	828.6
512.0	71.0	828.5
513.0	69.0	828.5
514.0	69.0	828.5
515.0	69.0	828.4
516.0	69.0	828.4
517.0	69.0	828.3
518.0	69.0	828.3
519.0	66.7	828.3
520.0	66.7	828.2
521.0	66.7	828.2
522.0	66.7	828.1
523.0	66.7	828.1
524.0	64.7	828.0
525.0	64.7	828.0
526.0	64.7	828.0
527.0	64.7	827.9
528.0	64.7	827.9
529.0	64.7	827.8
530.0	63.3	827.8
531.0	63.3	827.8
532.0	63.3	827.7
533.0	63.3	827.7
534.0	63.3	827.6
535.0	63.3	827.6
536.0	61.0	827.5
537.0	61.0	827.5
538.0	61.0	827.5
539.0	61.0	827.4
540.0	61.0	827.4
541.0	59.0	827.3
542.0	59.0	827.3
543.0	59.0	827.2
544.0	59.0	827.2
545.0	59.0	827.2
546.0	59.0	827.1
547.0	56.7	827.1
548.0	56.7	827.0
549.0	56.7	827.0
550.0	56.7	827.0
551.0	56.7	826.9
552.0	55.3	826.9
553.0	55.3	826.8
554.0	55.3	826.8
555.0	55.3	826.7
556.0	55.3	826.7
557.0	55.3	826.7
558.0	53.3	826.6
559.0	53.3	826.6
560.0	53.3	826.5
561.0	53.3	826.5
562.0	53.3	826.5
563.0	53.3	826.4
564.0	51.0	826.4
565.0	51.0	826.3
566.0	51.0	826.3
567.0	51.0	826.2
568.0	51.0	826.2
569.0	49.0	826.2
570.0	49.0	826.1
571.0	49.0	826.1
572.0	49.0	826.0
573.0	49.0	826.0
574.0	49.0	825.9
575.0	47.3	825.9
576.0	47.3	825.9
577.0	47.3	825.8
578.0	47.3	825.8
579.0	47.3	825.7
580.0	45.3	825.7
581.0	45.3	825.7
582.0	45.3	825.6
583.0	45.3	825.6
584.0	45.3	825.5
585.0	45.3	825.5
586.0	43.0	825.4
587.0	43.0	825.4
588.0	43.0	825.4
589.0	43.0	825.3
590.0	43.0	825.3
591.0	43.0	825.2
592.0	41.0	825.2
593.0	41.0	825.2
594.0	41.0	825.1
595.0	41.0	825.1
596.0	41.0	825.0
597.0	39.7	825.0
598.0	39.7	824.9
599.0	39.7	824.9
600.0	39.7	824.9
601.0	39.7	824.8
602.0	39.7	824.8
603.0	37.3	824.7
604.0	37.3	824.7
605.0	37.3	824.7
606.0	37.3	824.6
607.0	37.3	824.6
608.0	35.3	824.5
609.0	35.3	824.5
610.0	35.3	824.4
611.0	35.3	824.4
612.0	35.3	824.4
613.0	35.3	824.3
614.0	33.0	824.3
615.0	33.0	824.2
616.0	33.0	824.2
617.0	33.0	824.1
618.0	33.0	824.1
619.0	33.0	824.1
620.0	31.7	824.0
621.0	31.7	824.0
622.0	31.7	823.9
623.0	31.7	823.9
624.0	31.7	823.9
625.0	29.3	823.8
626.0	29.3	823.8
627.0	29.3	823.7
628.0	29.3	823.7
629.0	29.3	823.6
630.0	29.3	823.6
631.0	27.3	823.6
632.0	27.3	823.5
633.0	27.3	823.5
634.0	27.3	823.4
635.0	27.3	823.4
636.0	25.3	823.4
637.0	25.3	823.3
638.0	25.3	823.3
639.0	25.3	823.2
640.0	25.3	823.2
641.0	25.3	823.1
642.0	23.7	823.1
643.0	23.7	823.1
644.0	23.7	823.0
645.0	23.7	823.0
646.0	23.7	822.9
647.0	23.7	822.9
648.0	21.7	822.8
649.0	21.7	822.8
650.0	21.7	822.8
651.0	21.7	822.7
652.0	21.7	822.7
653.0	19.3	822.6
654.0	19.3	822.6
655.0	19.3	822.6
656.0	19.3	822.5
657.0	19.3	822.5
658.0	19.3	822.4
659.0	17.3	822.4
660.0	17.3	822.3
661.0	17.3	822.3
662.0	17.3	822.3
663.0	17.3	822.2
664.0	17.3	822.2
665.0	16.0	822.1
666.0	16.0	822.1
667.0	16.0	822.1
668.0	16.0	822.0
669.0	16.0	822.0
670.0	13.7	821.9
671.0	13.7	821.9
672.0	13.7	821.8
673.0	13.7	821.8
674.0	13.7	821.8
675.0	13.7	821.7
676.0	11.7	821.7
677.0	11.7	821.6
678.0	11.7	821.6
679.0	11.7	821.6
680.0	11.7	821.5
681.0	9.3	821.5
682.0	9.3	821.4
683.0	9.3	821.4
684.0	9.3	821.3
685.0	9.3	821.3
686.0	9.3	821.3
687.0	8.0	821.2
688.0	8.0	821.2
689.0	8.0	821.1
690.0	8.0	821.1
691.0	8.0	821.0
692.0	8.0	821.0
693.0	5.7	821.0
694.0	5.7	820.9
695.0	5.7	820.9
696.0	5.7	820.8
697.0	5.7	820.8
698.0	3.7	820.8
699.0	3.7	820.7
700.0	3.7	820.7
701.0	3.7	820.6
702.0	3.7	820.6
703.0	3.7	820.5
704.0	1.7	820.5
705.0	1.7	820.5
706.0	1.7	820.4
707.0	1.7	820.4
708.0	1.7	820.3
709.0	0.0	820.3
710.0	0.0	820.3
711.0	0.0	820.2
712.0	0.0	820.2
713.0	0.0	820.1
714.0	0.0	820.1
715.0	0.0	820.0
