# Supplementary material for: Spatial Resolution and Refractive Index Contrast of Resonant Photonic Crystal Surfaces for Biosensing
Source: IEEE Photonics J. Author manuscript; Available in PMC 2015 Sep 7. (PMC4561521; doi:10.1109/JPHOT.2015.2435699)
Supplement: fig6_data [file NIHMS64775-supplement-fig6_data.gz › Volumes/graham/MacBook_backup/PhD_folder_2015_06_02/paper_improvements/IEEE_J_Photonics/final_files/data_files/fig6/average_dn/Sheet 1-dn errors.csv]

n	n error		dn	dn error
1.4418	0.0001054	60	-0.0318	0.0050
1.4200	0.0022373	50	-0.0100	0.0055
1.3997	0.0016024	40	0.0103	0.0053
1.3811	0.0026936	30	0.0289	0.0057
1.3638	0.0050995	20	0.0462	0.0071
1.3478	0.0125401	10	0.0622	0.0135
1.3333	0.0014161	0	0.0767	0.0052
