# Supplementary material for: Spatial Resolution and Refractive Index Contrast of Resonant Photonic Crystal Surfaces for Biosensing
Source: IEEE Photonics J. Author manuscript; Available in PMC 2015 Sep 7. (PMC4561521; doi:10.1109/JPHOT.2015.2435699)
Supplement: fig6_data [file NIHMS64775-supplement-fig6_data.gz › Volumes/graham/MacBook_backup/PhD_folder_2015_06_02/paper_improvements/IEEE_J_Photonics/final_files/data_files/fig6/average_dn/Sheet 1-Table 1.csv]

Simulated transition length		Measured spatial resolution		ex_error y	ex_error x	dn_ex	length_ex	ex_error
0.095	5.424	0.077	6.0000	1.0000	0.0050	0.0767	6	1
0.087	5.424	0.062	6.00	1.00	0.0050	0.0622	6	1
0.079	6.0455	0.046	7.000	1.000	0.0050	0.0462	7	1
0.072	6.328	0.029	8.500	1.500	0.0050	0.0289	8.5	1.5
0.064	6.78	0.010	10.5000	2.0000	0.0050	0.0103	10.5
0.056	7.458							2
0.048	7.684
0.039	8.0795
0.031	8.701
0.02	9.4355
0.012	9.6615
0.01	9.718
0.008	9.831
0.006	10.001
0.004	10.396
0.002	11.074
0.001	11.809
0.0002	13.221
