# Supplementary material for: Spatial Resolution and Refractive Index Contrast of Resonant Photonic Crystal Surfaces for Biosensing
Source: IEEE Photonics J. Author manuscript; Available in PMC 2015 Sep 7. (PMC4561521; doi:10.1109/JPHOT.2015.2435699)
Supplement: fig6_data [file NIHMS64775-supplement-fig6_data.gz › Volumes/graham/MacBook_backup/PhD_folder_2015_06_02/paper_improvements/IEEE_J_Photonics/final_files/data_files/fig6/average_dn/Sheet 1-Table 4.csv]

dn	sr
0.300	2.769
0.200	3.221
0.150	4.520
0.095	5.424
0.087	5.424
0.079	6.046
0.072	6.328
0.064	6.780
0.056	7.458
0.048	7.684
0.039	8.080
0.031	8.701
0.020	9.436
0.012	9.662
0.010	9.718
0.008	9.831
0.006	10.001
0.004	10.396
0.002	11.074
0.001	11.809
0.00020	13.221
