# Supplementary material for: Spatial Resolution and Refractive Index Contrast of Resonant Photonic Crystal Surfaces for Biosensing
Source: IEEE Photonics J. Author manuscript; Available in PMC 2015 Sep 7. (PMC4561521; doi:10.1109/JPHOT.2015.2435699)
Supplement: fig7_data [file NIHMS64775-supplement-fig7_data.gz › Volumes/graham/MacBook_backup/PhD_folder_2015_06_02/paper_improvements/IEEE_J_Photonics/final_files/data_files/fig7/meep_ctl_file.ctl]

(reset-meep)
(set! eps-averaging? true)
(define-param nper 100)			; Number of periods included in simulation
(define-param hei 10)			; Height of the simulation
(define-param per 565)			; Period of grating
(define-param FF 0.65)			; FF of grating
(define-param thi (/ 150 per))		; Thickness of grating
(define-param rthi (/ 500 per))		; Thickness of resist layer
(define-param wav 854)			; Continuous source wavelength
(define freqcont (/ per wav))		; Continuous source frequency
(define-param stwav 800)		; Start wavelength
(define-param enwav 900)		; End wavelength
(define stfreq (/ per enwav))		; Start frequency
(define enfreq (/ per stwav))		; End frequency 
(define-param nglass 1.44)		; Refractive index of glass
(define-param nwater 1.33)		; Refractive index of water
(define-param df (- enfreq stfreq))	; Pulse width (in frequency)
(define-param fcen (+ stfreq (/ df 2)))	; Pulse center frequency

(define-param nograting? false)		; Turn off the grating to calculate the reference
(if nograting? (define-param nsin 1.33) (define-param nsin 2.00))

(define-param noresist? false)		; Turn off the resist block to calculate the reference
(if noresist? (define-param nresist 1.33) (define-param nresist 1.45))

(define v1 (vector3 1 0 0))

(set! geometry-lattice (make lattice (size nper hei no-size)))

(set! geometry 	
	(append
		(list
			(make block (center 0 (* -1 (/ (+ hei thi) 4))) 
			(size nper (/ (- hei thi) 2) infinity)
			(material (make dielectric (epsilon (* nglass nglass))))
			)
			(make block (center 0 (- (/ hei 4) (/ thi 4))) 
			(size nper (/ (+ hei thi) 2) infinity)
			(material (make dielectric (epsilon (* nwater nwater))))
			)
			(make block (center (- 0 (/ nper 4)) (- (/ rthi 2) (/ thi 2)))
			(size (/ nper 2) rthi infinity)
			(material (make dielectric (epsilon (* nresist nresist))))
			)
		)
			(geometric-object-duplicates v1 0 (- nper 1)
				(make block (center (+ 0.5 (* -1 (/ nper 2))) 0) 
				(size FF thi infinity) 
				(material (make dielectric (epsilon (* nsin nsin))))
				)
			)
		;)
	)	
)

; Continuous source...
(set! sources 
	(list 
		(make source 
			(src (make continuous-src (frequency freqcont) (width 0))) 
			(component Ez) 
			(center 0 (* -1 (- (/ hei 2) 0.5))) 
			(size nper 0)
		)
	)
)

; Gaussian (pulse) source...
;(set! sources
;	(list
;		(make source
;			(src (make gaussian-src (frequency fcen) (fwidth df)))
;			(component Ez)
;			(center 0 (* -1 (- (/ hei 2) 0.5)))
;			(size nper 0)
;		)
;	)
;)

(set! pml-layers (list (make pml (thickness 1.0))))

(set! resolution 20)

; Flux parameters...
;(define-param nfreq 100)		; Number of frequencies at which to compute the flux
;(define trans
;	(add-flux fcen df nfreq
;		(make flux-region
;			(center 0 (* 1 (- (/ hei 2) 0.5))) (size nper 0)
;		)
;	)
;)

(use-output-directory)
;(run-sources+ 200 (at-beginning output-epsilon)) ;(at-every 0.5 (output-png Ez "-Zc bluered")))
;(display-fluxes trans)
(run-until 100 (at-beginning output-epsilon) 
(to-appended "tot" (at-every 0.8 (synchronized-magnetic output-tot-pwr)))
(to-appended "ez" (at-every 0.8 (synchronized-magnetic output-efield-z)))
;(at-every 0.6 (output-png Ex "-Zc bluered"))
)

;
;
