# Supplementary material for: Spatial Resolution and Refractive Index Contrast of Resonant Photonic Crystal Surfaces for Biosensing
Source: IEEE Photonics J. Author manuscript; Available in PMC 2015 Sep 7. (PMC4561521; doi:10.1109/JPHOT.2015.2435699)
Supplement: fig8_data [file NIHMS64775-supplement-fig8_data.gz › Volumes/graham/MacBook_backup/PhD_folder_2015_06_02/paper_improvements/IEEE_J_Photonics/final_files/data_files/fig8/fig8c.csv]

900	0.80454
898.87	0.81982
897.73	0.81379
896.6	0.78159
895.48	0.7509
894.35	0.74494
893.23	0.75463
892.12	0.75292
891	0.73011
889.89	0.7067
888.78	0.71033
887.67	0.74443
886.57	0.78291
885.47	0.79467
884.37	0.77121
883.27	0.73138
882.18	0.7022
881.09	0.69682
880	0.70865
878.91	0.72233
877.83	0.72782
876.75	0.7253
875.68	0.7203
874.6	0.71669
873.53	0.71436
872.46	0.71151
871.39	0.70741
870.33	0.70274
869.27	0.69819
868.21	0.69347
867.15	0.68772
866.1	0.68049
865.05	0.67205
864	0.66284
862.95	0.65287
861.91	0.64167
860.87	0.62871
859.83	0.61367
858.8	0.59629
857.76	0.57617
856.73	0.55263
855.7	0.52494
854.68	0.49257
853.65	0.45523
852.63	0.4129
851.61	0.36587
850.6	0.3151
849.58	0.26274
848.57	0.21247
847.56	0.16907
846.56	0.13713
845.55	0.11926
844.55	0.11478
843.55	0.11982
842.55	0.12888
841.56	0.13701
840.57	0.14142
839.58	0.14177
838.59	0.13941
837.6	0.13647
836.62	0.13552
835.64	0.13965
834.66	0.15244
833.68	0.17731
832.71	0.21649
831.74	0.27012
830.77	0.33592
829.8	0.40951
828.84	0.4852
827.87	0.55709
826.91	0.62024
825.96	0.67144
825	0.70933
824.05	0.73398
823.09	0.74625
822.15	0.74767
821.2	0.74057
820.25	0.7279
819.31	0.71244
818.37	0.69603
817.43	0.67962
816.49	0.66412
815.56	0.65121
814.63	0.64289
813.7	0.64028
812.77	0.64306
811.85	0.65033
810.92	0.66181
810	0.67761
809.08	0.69675
808.16	0.71645
807.25	0.73398
806.33	0.74902
805.42	0.76334
804.51	0.77733
803.61	0.78781
802.7	0.79104
801.8	0.78807
800.9	0.78483
800	0.78458
