# Supplementary material for: Spatial Resolution and Refractive Index Contrast of Resonant Photonic Crystal Surfaces for Biosensing
Source: IEEE Photonics J. Author manuscript; Available in PMC 2015 Sep 7. (PMC4561521; doi:10.1109/JPHOT.2015.2435699)
Supplement: fig8_data [file NIHMS64775-supplement-fig8_data.gz › Volumes/graham/MacBook_backup/PhD_folder_2015_06_02/paper_improvements/IEEE_J_Photonics/final_files/data_files/fig8/dn_0p077/ref.dat]

flux1:	0.6277777777777778	9.00657666917922e-7	9.006612945146184e-7	9.006649148085003e-7	9.006652271489714e-7	9.006635274063603e-7	9.006620548180493e-7	9.006609156585988e-7	9.006599559045969e-7	9.006609196005979e-7	9.006647740294716e-7	9.006678809460482e-7	9.0066482574189e-7	9.006568420583942e-7	9.006538333717954e-7	9.006627696628836e-7	9.006746913520863e-7	9.006715683323488e-7	9.006523732475283e-7	9.006437488730139e-7	9.006658961773919e-7	9.006890313809175e-7	9.006651436551538e-7	9.006283503780011e-7	9.006669061678845e-7	9.006987125053154e-7	9.006188291645848e-7	9.007017064303287e-7	9.00614829611984e-7	9.00739954440303e-7	9.006443961577298e-7	9.005991320689449e-7	9.006443961577333e-7	9.007399544403012e-7	9.006148296119938e-7	9.00701706430334e-7	9.006188291645816e-7	9.006987125053061e-7	9.006669061678888e-7	9.006283503780037e-7	9.0066514365516e-7	9.006890313809152e-7	9.006658961773911e-7	9.006437488730061e-7	9.00652373247525e-7	9.006715683323471e-7	9.006746913520846e-7	9.006627696628744e-7	9.006538333718019e-7
flux1:	0.628040226681531	1.0281551817940236e-6	1.0281597260926059e-6	1.0281652550466362e-6	1.028166538320221e-6	1.0281640157108673e-6	1.0281608049678172e-6	1.0281586508037278e-6	1.0281583249578704e-6	1.028161030936437e-6	1.0281661585612879e-6	1.0281687574427482e-6	1.0281636533327795e-6	1.028153994622436e-6	1.0281516628841977e-6	1.0281633907163382e-6	1.0281772934457056e-6	1.0281725533032478e-6	1.0281493838829777e-6	1.0281395150613017e-6	1.0281657687358237e-6	1.0281929572013979e-6	1.0281657997801608e-6	1.028123529051389e-6	1.028166707151599e-6	1.0282019793607823e-6	1.028111518308132e-6	1.0282075276172535e-6	1.0281086192501646e-6	1.0282510380313273e-6	1.0281407410620405e-6	1.028088431984597e-6	1.0281407410620378e-6	1.0282510380313267e-6	1.0281086192501665e-6	1.028207527617259e-6	1.0281115183081324e-6	1.0282019793607738e-6	1.028166707151595e-6	1.0281235290513874e-6	1.02816579978017e-6	1.0281929572014036e-6	1.0281657687358271e-6	1.0281395150612958e-6	1.0281493838829806e-6	1.0281725533032452e-6	1.0281772934457052e-6	1.0281633907163338e-6	1.0281516628842007e-6
flux1:	0.6283026755852843	1.172662791313829e-6	1.1726684937757746e-6	1.1726763589572762e-6	1.1726787926854868e-6	1.1726751998654387e-6	1.1726698241171493e-6	1.172666469758482e-6	1.1726670197813728e-6	1.172671909689263e-6	1.1726785225553582e-6	1.1726803701506126e-6	1.172672730003119e-6	1.1726611456604157e-6	1.172659770263844e-6	1.172674866069246e-6	1.1726910181869415e-6	1.172684255599078e-6	1.1726564112392612e-6	1.1726451505400977e-6	1.1726762100384747e-6	1.172708104738657e-6	1.1726772524766969e-6	1.172628722912058e-6	1.1726770047103862e-6	1.172716056735204e-6	1.172613730251361e-6	1.1727248378540868e-6	1.1726123327773525e-6	1.1727742817575712e-6	1.1726470901943957e-6	1.1725866973186304e-6	1.172647090194391e-6	1.1727742817575698e-6	1.1726123327773573e-6	1.1727248378541023e-6	1.1726137302513518e-6	1.172716056735204e-6	1.1726770047103826e-6	1.1726287229120584e-6	1.1726772524766962e-6	1.1727081047386688e-6	1.1726762100384785e-6	1.1726451505400901e-6	1.1726564112392612e-6	1.172684255599087e-6	1.1726910181869447e-6	1.172674866069243e-6	1.172659770263847e-6
flux1:	0.6285651244890376	1.3362979030338334e-6	1.3363050482420864e-6	1.3363157336460852e-6	1.3363195097512544e-6	1.3363145533525721e-6	1.3363065257154304e-6	1.3363017717719147e-6	1.3363034872621796e-6	1.3363110673282448e-6	1.3363193952430427e-6	1.3363201985718737e-6	1.3363094636331217e-6	1.3362956811366033e-6	1.3362955968353102e-6	1.3363147192302248e-6	1.3363334117365565e-6	1.3363241511660761e-6	1.3362908371727036e-6	1.3362780305908834e-6	1.3363146963028386e-6	1.3363520321777377e-6	1.3363170013779772e-6	1.3362613337775214e-6	1.3363152545560774e-6	1.3363584260241777e-6	1.3362427978773327e-6	1.3363712312196358e-6	1.3362433680886024e-6	1.3364273581595304e-6	1.3362808342900139e-6	1.3362111822273616e-6	1.3362808342900132e-6	1.336427358159535e-6	1.3362433680885965e-6	1.3363712312196473e-6	1.3362427978773293e-6	1.3363584260241805e-6	1.336315254556075e-6	1.3362613337775164e-6	1.336317001377977e-6	1.3363520321777444e-6	1.336314696302832e-6	1.33627803059088e-6	1.3362908371727006e-6	1.336324151166079e-6	1.3363334117365572e-6	1.3363147192302237e-6	1.3362955968353199e-6
flux1:	0.6288275733927908	1.5214202636630352e-6	1.521429181971569e-6	1.5214432305745434e-6	1.5214485530432226e-6	1.5214418902700088e-6	1.521430660462614e-6	1.52142429353766e-6	1.5214275157504552e-6	1.521438360968848e-6	1.5214486515677214e-6	1.5214480632851512e-6	1.521433598044756e-6	1.5214173226467972e-6	1.52141892509908e-6	1.5214428211483622e-6	1.5214643677935275e-6	1.5214520562362427e-6	1.5214123766098158e-6	1.5213978654962856e-6	1.5214410489116209e-6	1.5214846480515625e-6	1.5214448878169928e-6	1.5213810967515099e-6	1.5214412551442088e-6	1.5214889140979488e-6	1.5213583816511456e-6	1.5215066572037574e-6	1.5213614540371251e-6	1.5215703039715145e-6	1.5214016984506965e-6	1.5213214606993831e-6	1.5214016984507045e-6	1.5215703039715181e-6	1.5213614540371262e-6	1.521506657203764e-6	1.5213583816511325e-6	1.5214889140979566e-6	1.5214412551442074e-6	1.5213810967514986e-6	1.5214448878170052e-6	1.5214846480515688e-6	1.5214410489116203e-6	1.5213978654962804e-6	1.5214123766098116e-6	1.521452056236252e-6	1.5214643677935248e-6	1.521442821148351e-6	1.5214189250990826e-6
flux1:	0.6290900222965441	1.7306568686918794e-6	1.7306679379853243e-6	1.7306859538962377e-6	1.7306930388558694e-6	1.7306842748500242e-6	1.730669226213723e-6	1.7306610187868782e-6	1.7306661439995267e-6	1.7306809019445026e-6	1.7306934209673354e-6	1.7306910352577146e-6	1.7306721226601039e-6	1.7306530369787242e-6	1.7306567879131183e-6	1.7306862990758143e-6	1.730711036388815e-6	1.7306950362853355e-6	1.7306479868388462e-6	1.7306316102356343e-6	1.7306823442269463e-6	1.730733120397078e-6	1.7306880028721967e-6	1.7306149884098235e-6	1.7306820579290849e-6	1.7307346039323856e-6	1.7305873777506595e-6	1.7307583307014496e-6	1.7305935574211495e-6	1.73083043121367e-6	1.7306366512239668e-6	1.7305443346349061e-6	1.7306366512239693e-6	1.7308304312136668e-6	1.7305935574211518e-6	1.7307583307014513e-6	1.7305873777506495e-6	1.7307346039323936e-6	1.7306820579290882e-6	1.7306149884098165e-6	1.730688002872199e-6	1.7307331203970912e-6	1.7306823442269497e-6	1.7306316102356235e-6	1.730647986838852e-6	1.7306950362853324e-6	1.730711036388816e-6	1.7306862990758062e-6	1.7306567879131333e-6
flux1:	0.6293524712002974	1.9669290746404653e-6	1.9669427209690304e-6	1.96696537121613e-6	1.9669744476931433e-6	1.966963133916807e-6	1.966943580825409e-6	1.966933290589805e-6	1.9669407725622662e-6	1.966960166788099e-6	1.9669751987593845e-6	1.966970548012231e-6	1.966946385100417e-6	1.966924148467111e-6	1.966930580226653e-6	1.9669666478569765e-6	1.966994935198267e-6	1.966974517732779e-6	1.966918979709119e-6	1.966900577065758e-6	1.966960026092449e-6	1.967018988370698e-6	1.966967797804091e-6	1.966884337595152e-6	1.9669590805864053e-6	1.967016948226999e-6	1.966851028814916e-6	1.9670478446100394e-6	1.966860992246146e-6	1.9671294410566285e-6	1.9669070164680007e-6	1.9668009447108707e-6	1.9669070164680092e-6	1.967129441056623e-6	1.966860992246153e-6	1.9670478446100415e-6	1.9668510288149062e-6	1.967016948226999e-6	1.9669590805864104e-6	1.9668843375951533e-6	1.9669677978040947e-6	1.967018988370703e-6	1.966960026092452e-6	1.9669005770657535e-6	1.966918979709115e-6	1.966974517732782e-6	1.9669949351982624e-6	1.9669666478569663e-6	1.966930580226649e-6
flux1:	0.6296149201040506	2.2334820655165215e-6	2.2334987623788573e-6	2.2335267784253637e-6	2.2335380901044436e-6	2.2335237239914034e-6	2.23349890961164e-6	2.2334862779817213e-6	2.2334966292423296e-6	2.2335214622529723e-6	2.233539311807326e-6	2.233531864351252e-6	2.233501558412505e-6	2.233475805785945e-6	2.2334855249772146e-6	2.233529195260606e-6	2.2335614150252822e-6	2.233535754069392e-6	2.2334704884320914e-6	2.2334499026560813e-6	2.2335193726565143e-6	2.2335876279354117e-6	2.233529548507694e-6	2.2334342904841058e-6	2.233517574899219e-6	2.233581237695904e-6	2.2333943889549577e-6	2.2336206366614743e-6	2.233408882870919e-6	2.2337128921151216e-6	2.2334579396746925e-6	2.233336235709644e-6	2.233457939674695e-6	2.233712892115128e-6	2.2334088828709255e-6	2.2336206366614806e-6	2.233394388954954e-6	2.2335812376959173e-6	2.2335175748992194e-6	2.233434290484103e-6	2.2335295485076975e-6	2.233587627935417e-6	2.2335193726565033e-6	2.2334499026560724e-6	2.233470488432089e-6	2.2335357540694056e-6	2.2335614150252835e-6	2.2335291952606007e-6	2.233485524977216e-6
flux1:	0.6298773690078039	2.5339168304512787e-6	2.533937096519173e-6	2.5339712756659516e-6	2.5339850840207962e-6	2.5339671101436264e-6	2.5339362044542553e-6	2.533920953906122e-6	2.5339347455860584e-6	2.5339659013981793e-6	2.533986895543636e-6	2.533976054735084e-6	2.5339386199914152e-6	2.5339089602013176e-6	2.533922650147716e-6	2.5339750783625524e-6	2.5340116364989093e-6	2.53397980349104e-6	2.5339034460644452e-6	2.5338805268317396e-6	2.533961474535207e-6	2.5340402286218404e-6	2.5339743309981297e-6	2.5338657869821866e-6	2.533958606393822e-6	2.5340285811056627e-6	2.5338183000574785e-6	2.5340779675096972e-6	2.533838138035675e-6	2.534182180217932e-6	2.533890365811999e-6	2.533750933378345e-6	2.5338903658119955e-6	2.5341821802179263e-6	2.533838138035677e-6	2.5340779675097066e-6	2.5338183000574624e-6	2.534028581105678e-6	2.5339586063938324e-6	2.5338657869821726e-6	2.5339743309981293e-6	2.5340402286218467e-6	2.5339614745352113e-6	2.533880526831721e-6	2.5339034460644452e-6	2.5339798034910304e-6	2.5340116364989054e-6	2.5339750783625502e-6	2.533922650147721e-6
flux1:	0.6301398179115572	2.8722248144062436e-6	2.872249209523486e-6	2.8722904164307023e-6	2.8723070056417366e-6	2.8722848186210367e-6	2.8722469165359226e-6	2.87222874639308e-6	2.872246606335129e-6	2.8722850527087578e-6	2.872309544372117e-6	2.8722946493449986e-6	2.87224900419711e-6	2.872215017234645e-6	2.872233438910216e-6	2.8722958929255854e-6	2.8723372199755215e-6	2.8722981800555744e-6	2.872209237687467e-6	2.8721838449075044e-6	2.872277886263542e-6	2.8723684432995746e-6	2.872293669883708e-6	2.8721702104396477e-6	2.8722737077469162e-6	2.872350559064238e-6	2.872114041345452e-6	2.8724115720286834e-6	2.872140097706137e-6	2.8725291916371006e-6	2.8721956906801417e-6	2.8720361948167604e-6	2.87219569068014e-6	2.8725291916371015e-6	2.872140097706149e-6	2.8724115720287007e-6	2.8721140413454438e-6	2.872350559064242e-6	2.8722737077469166e-6	2.872170210439632e-6	2.8722936698837186e-6	2.8723684432995725e-6	2.8722778862635328e-6	2.8721838449074968e-6	2.872209237687467e-6	2.8722981800555846e-6	2.8723372199755164e-6	2.8722958929255808e-6	2.8722334389102307e-6
flux1:	0.6304022668153104	3.252825408234237e-6	3.252854527579303e-6	3.2529036962204773e-6	3.252923380329596e-6	3.252896329676191e-6	3.2528504490447263e-6	3.25282902927633e-6	3.252851638161628e-6	3.2528984286308977e-6	3.252926801877844e-6	3.2529071302618933e-6	3.252852095050985e-6	3.2528133280726467e-6	3.2528373191799225e-6	3.2529111821275834e-6	3.252957735038234e-6	3.252910344781555e-6	3.2528071926889942e-6	3.2527791999857503e-6	3.2528881173787103e-6	3.2529918772959958e-6	3.2529070261862453e-6	3.252766877084128e-6	3.252882372381052e-6	3.252966717959404e-6	3.252700818552156e-6	3.2530411501760325e-6	3.2527340190697316e-6	3.2531737961610843e-6	3.252793252172981e-6	3.2526110987868667e-6	3.252793252172975e-6	3.253173796161087e-6	3.2527340190697367e-6	3.253041150176047e-6	3.2527008185521435e-6	3.252966717959411e-6	3.2528823723810524e-6	3.2527668770841235e-6	3.252907026186265e-6	3.2529918772959996e-6	3.2528881173787074e-6	3.252779199985738e-6	3.2528071926889963e-6	3.2529103447815713e-6	3.2529577350382454e-6	3.252911182127588e-6	3.25283731917993e-6
flux1:	0.6306647157190637	3.6806064481056746e-6	3.6806409144841055e-6	3.6806990509317434e-6	3.6807221837080068e-6	3.6806895807336174e-6	3.6806346599127936e-6	3.6806096224756585e-6	3.680637707743506e-6	3.6806939836490276e-6	3.6807266610170764e-6	3.680701433918458e-6	3.6806357291162886e-6	3.680591690782575e-6	3.6806221626338027e-6	3.6807089347289483e-6	3.6807611997280637e-6	3.680704206837685e-6	3.6805850872799564e-6	3.6805543853147244e-6	3.6806801332069704e-6	3.6807985869352715e-6	3.6807022946043964e-6	3.680543535298155e-6	3.680672558393846e-6	3.680765074168421e-6	3.6804662627950725e-6	3.680854867511582e-6	3.6805075717547316e-6	3.681004350129382e-6	3.6805708315635155e-6	3.6803631460608003e-6	3.6805708315635273e-6	3.6810043501293694e-6	3.680507571754758e-6	3.6808548675115745e-6	3.6804662627950636e-6	3.6807650741684292e-6	3.6806725583938538e-6	3.6805435352981368e-6	3.6807022946043943e-6	3.6807985869352914e-6	3.6806801332069717e-6	3.680554385314714e-6	3.680585087279953e-6	3.6807042068376906e-6	3.680761199728052e-6	3.680708934728953e-6	3.6806221626338035e-6
flux1:	0.630927164622817	4.160967897276991e-6	4.1610083516070964e-6	4.161076538135599e-6	4.161103526128147e-6	4.161064652987903e-6	4.1609995475957765e-6	4.16097047482847e-6	4.161004802215632e-6	4.1610717950141625e-6	4.161109247431565e-6	4.161077636941981e-6	4.160999881617913e-6	4.1609500343453e-6	4.160987966216097e-6	4.161089265748223e-6	4.161147762617734e-6	4.161079807940926e-6	4.1609428303326984e-6	4.160909329759596e-6	4.16105403838925e-6	4.161188760541697e-6	4.161079483291417e-6	4.160900047840415e-6	4.161044375927031e-6	4.161145801618576e-6	4.160810112196385e-6	4.1612530384294165e-6	4.160860515317999e-6	4.161421382516424e-6	4.1609283378945956e-6	4.160691942884576e-6	4.160928337894597e-6	4.161421382516418e-6	4.160860515318004e-6	4.16125303842943e-6	4.160810112196361e-6	4.161145801618581e-6	4.161044375927041e-6	4.160900047840418e-6	4.16107948329143e-6	4.161188760541702e-6	4.161054038389233e-6	4.160909329759575e-6	4.160942830332703e-6	4.1610798079409325e-6	4.161147762617728e-6	4.161089265748218e-6	4.160987966216093e-6
flux1:	0.6311896135265702	4.699868885229297e-6	4.699915975401971e-6	4.6999953764756175e-6	4.7000266957137284e-6	4.699980816546735e-6	4.6999042949236956e-6	4.699870704494336e-6	4.699912067090008e-6	4.699991101299118e-6	4.700033861086858e-6	4.69999500054003e-6	4.699903710883463e-6	4.699847460554478e-6	4.699893891203148e-6	4.700011454773236e-6	4.7000767428929004e-6	4.69999636512025e-6	4.699839507662267e-6	4.699803141472185e-6	4.6999691182249905e-6	4.700121757005943e-6	4.69999775127241e-6	4.699795432154887e-6	4.699957133118262e-6	4.700068277812377e-6	4.6996912513392035e-6	4.700195167214156e-6	4.699751734097915e-6	4.700384639200688e-6	4.699824850595798e-6	4.699556242667085e-6	4.69982485059581e-6	4.700384639200686e-6	4.6997517340979195e-6	4.700195167214146e-6	4.699691251339197e-6	4.700068277812387e-6	4.69995713311826e-6	4.699795432154902e-6	4.699997751272411e-6	4.700121757005958e-6	4.699969118224978e-6	4.699803141472179e-6	4.699839507662273e-6	4.699996365120262e-6	4.70007674289291e-6	4.7000114547732455e-6	4.699893891203164e-6
flux1:	0.6314520624303235	5.3038782802407455e-6	5.30393264867054e-6	5.304024519456534e-6	5.304060736209518e-6	5.304007110231605e-6	5.303917847052549e-6	5.303879172978497e-6	5.3039283777815235e-6	5.304020874998079e-6	5.304069552459385e-6	5.304022549589601e-6	5.303916137189398e-6	5.30385281984298e-6	5.303908835931427e-6	5.304044518075935e-6	5.304117204638902e-6	5.30402284802229e-6	5.303843960877962e-6	5.303804685856466e-6	5.303994413937153e-6	5.304166678046547e-6	5.304025979660637e-6	5.303798434937038e-6	5.303979916791067e-6	5.304101664440772e-6	5.30367828466683e-6	5.30425052306086e-6	5.303749805565128e-6	5.304463661582554e-6	5.303829196462045e-6	5.3035245220159496e-6	5.303829196462049e-6	5.304463661582578e-6	5.303749805565156e-6	5.304250523060862e-6	5.303678284666817e-6	5.304101664440772e-6	5.303979916791076e-6	5.303798434937034e-6	5.3040259796606525e-6	5.304166678046549e-6	5.303994413937155e-6	5.303804685856451e-6	5.303843960877971e-6	5.3040228480223035e-6	5.30411720463891e-6	5.30404451807594e-6	5.303908835931433e-6
flux1:	0.6317145113340767	5.980228971257581e-6	5.980291241591196e-6	5.980396939694183e-6	5.980438735627456e-6	5.980376631894373e-6	5.980273199302316e-6	5.980228768602211e-6	5.980286620679573e-6	5.980394105192709e-6	5.980449409280322e-6	5.980393362348886e-6	5.980270131853262e-6	5.980198996870013e-6	5.980265718084626e-6	5.980421490497464e-6	5.9805022413199656e-6	5.980392266705914e-6	5.980189076694646e-6	5.980146873694326e-6	5.9803630077438725e-6	5.980556650092508e-6	5.980397052624997e-6	5.98014181690437e-6	5.980345883805458e-6	5.980479198472429e-6	5.980003819708407e-6	5.980652424989346e-6	5.980087278096401e-6	5.980892075499616e-6	5.980174236902293e-6	5.979829267006731e-6	5.980174236902303e-6	5.980892075499629e-6	5.98008727809639e-6	5.980652424989341e-6	5.980003819708403e-6	5.9804791984724274e-6	5.980345883805459e-6	5.980141816904377e-6	5.980397052625007e-6	5.980556650092521e-6	5.9803630077438784e-6	5.9801468736942975e-6	5.9801890766946235e-6	5.980392266705907e-6	5.9805022413199656e-6	5.980421490497459e-6	5.980265718084628e-6
flux1:	0.63197696023783	6.7368760335539575e-6	6.736946797164235e-6	6.7370677983091295e-6	6.737116000258771e-6	6.7370447136701665e-6	6.736925569243798e-6	6.73687457385594e-6	6.736941858332013e-6	6.73706596492493e-6	6.737128728437276e-6	6.73706274528573e-6	6.736920890984495e-6	6.736841080294956e-6	6.736919641049415e-6	6.73709759169031e-6	6.737187145043415e-6	6.737059844456907e-6	6.736829961168972e-6	6.7367848338792346e-6	6.737030192223928e-6	6.73724699032841e-6	6.737066022671201e-6	6.736780522317085e-6	6.737010437572737e-6	6.737156368187481e-6	6.736622634608957e-6	6.737356411190974e-6	6.7367188327083795e-6	6.737625764989204e-6	6.736815039952648e-6	6.7364251441499995e-6	6.736815039952645e-6	6.737625764989204e-6	6.736718832708398e-6	6.7373564111909835e-6	6.73662263460896e-6	6.737156368187488e-6	6.737010437572756e-6	6.736780522317096e-6	6.737066022671217e-6	6.7372469903284015e-6	6.7370301922239135e-6	6.736784833879215e-6	6.736829961168974e-6	6.737059844456911e-6	6.7371871450434315e-6	6.737097591690297e-6	6.7369196410494195e-6
flux1:	0.6322394091415833	7.582558949453072e-6	7.582638752510177e-6	7.582776670898799e-6	7.582832285337331e-6	7.5827511532878555e-6	7.58261462411812e-6	7.582556087828169e-6	7.582633550085228e-6	7.5827760346826625e-6	7.582847244369829e-6	7.582770464227523e-6	7.582608065024296e-6	7.582518587904081e-6	7.582610115613672e-6	7.582812448070673e-6	7.5829116319499096e-6	7.582765246881572e-6	7.582506170042348e-6	7.582458141936781e-6	7.582735695214934e-6	7.58297742820495e-6	7.582772331556646e-6	7.582453904529577e-6	7.582713460959815e-6	7.58287314534652e-6	7.582273901179935e-6	7.583102464104004e-6	7.582383500051325e-6	7.583405102197789e-6	7.58249110827853e-6	7.582051227245048e-6	7.582491108278517e-6	7.583405102197795e-6	7.582383500051321e-6	7.583102464104012e-6	7.582273901179911e-6	7.582873145346506e-6	7.582713460959819e-6	7.582453904529569e-6	7.5827723315566685e-6	7.582977428204971e-6	7.582735695214933e-6	7.582458141936777e-6	7.5825061700423355e-6	7.5827652468815555e-6	7.582911631949907e-6	7.582812448070661e-6	7.582610115613666e-6
flux1:	0.6325018580453365	8.526868051011421e-6	8.526957383081867e-6	8.527113997108931e-6	8.527178249181116e-6	8.527086668097546e-6	8.526930930243086e-6	8.526863670510482e-6	8.526951995145183e-6	8.527114749006016e-6	8.527195580862798e-6	8.527107198585239e-6	8.52692221075945e-6	8.526821913842226e-6	8.526927503890624e-6	8.527156537443294e-6	8.527266290656697e-6	8.527099034097913e-6	8.526808161929607e-6	8.52675727107972e-6	8.527070127076123e-6	8.527338549324676e-6	8.527106253757098e-6	8.526752174434143e-6	8.527045772371055e-6	8.527220440247682e-6	8.52654763026908e-6	8.527481458112207e-6	8.526671099563744e-6	8.52782140032509e-6	8.526792829960735e-6	8.526297446867646e-6	8.526792829960745e-6	8.527821400325092e-6	8.526671099563739e-6	8.527481458112209e-6	8.526547630269072e-6	8.527220440247688e-6	8.527045772371077e-6	8.526752174434124e-6	8.527106253757095e-6	8.527338549324696e-6	8.527070127076116e-6	8.526757271079712e-6	8.526808161929621e-6	8.527099034097913e-6	8.527266290656709e-6	8.527156537443301e-6	8.526927503890605e-6
flux1:	0.6327643069490898	9.580315344860325e-6	9.580414630127371e-6	9.58059191404948e-6	9.580666290829086e-6	9.580563731663826e-6	9.58038678428375e-6	9.580309369045265e-6	9.58040915830149e-6	9.58059422647366e-6	9.580686086354314e-6	9.58058537859936e-6	9.58037562570509e-6	9.580263157942948e-6	9.580383845615506e-6	9.580642016521275e-6	9.580763413916479e-6	9.580573496053464e-6	9.580248134295063e-6	9.580194425770395e-6	9.580545810396201e-6	9.580842621871776e-6	9.580579722652468e-6	9.580187231882479e-6	9.58051996500162e-6	9.580710939635778e-6	9.57995549947955e-6	9.581005990014435e-6	9.580093060947094e-6	9.581387749730421e-6	9.580232312078237e-6	9.579675422448064e-6	9.580232312078252e-6	9.581387749730431e-6	9.580093060947084e-6	9.581005990014429e-6	9.579955499479535e-6	9.580710939635804e-6	9.580519965001634e-6	9.580187231882462e-6	9.58057972265249e-6	9.580842621871784e-6	9.580545810396191e-6	9.580194425770373e-6	9.58024813429506e-6	9.58057349605349e-6	9.580763413916482e-6	9.580642016521272e-6	9.580383845615506e-6
flux1:	0.6330267558528431	1.0754409870990242e-5	1.0754519463309213e-5	1.0754719625313436e-5	1.0754805922660019e-5	1.0754691944254397e-5	1.0754491577795092e-5	1.075440227755122e-5	1.075451403012867e-5	1.0754723634867113e-5	1.0754828204374226e-5	1.075471455703862e-5	1.0754477716257071e-5	1.0754351488693771e-5	1.0754488218529373e-5	1.0754778083119452e-5	1.0754912365177646e-5	1.0754698022496672e-5	1.075433539365537e-5	1.0754278909282394e-5	1.075467214377543e-5	1.0754998957314681e-5	1.0754701691142586e-5	1.0754268031688841e-5	1.0754645780757483e-5	1.0754854478932361e-5	1.075400621479876e-5	1.0755185743963133e-5	1.0754157779673718e-5	1.075561438886433e-5	1.0754318748611612e-5	1.075369382839834e-5	1.0754318748611604e-5	1.0755614388864343e-5	1.0754157779673733e-5	1.0755185743963158e-5	1.0754006214798742e-5	1.0754854478932368e-5	1.0754645780757495e-5	1.0754268031688833e-5	1.075470169114259e-5	1.0754998957314678e-5	1.0754672143775397e-5	1.075427890928236e-5	1.075433539365538e-5	1.0754698022496673e-5	1.0754912365177668e-5	1.0754778083119454e-5	1.0754488218529351e-5
flux1:	0.6332892047565963	1.2061737736542835e-5	1.2061857919618573e-5	1.2062083446528835e-5	1.2062183818623914e-5	1.2062058077716932e-5	1.2061831835658303e-5	1.2061728571418746e-5	1.2061852662732187e-5	1.2062089232524162e-5	1.2062208519896454e-5	1.2062081455941216e-5	1.2061815040198396e-5	1.2061673180598097e-5	1.206182677380771e-5	1.2062151014031757e-5	1.2062299620928942e-5	1.2062059148298241e-5	1.2061656400622752e-5	1.2061597165953771e-5	1.2062035640537463e-5	1.2062393946342987e-5	1.2062058167624611e-5	1.2061580625010536e-5	1.2062010159511759e-5	1.2062238089436374e-5	1.2061285546904283e-5	1.2062607531798588e-5	1.2061450647471744e-5	1.20630887508997e-5	1.2061638463380606e-5	1.2060938434921697e-5	1.2061638463380638e-5	1.2063088750899699e-5	1.2061450647471747e-5	1.2062607531798605e-5	1.2061285546904252e-5	1.2062238089436401e-5	1.2062010159511776e-5	1.2061580625010536e-5	1.2062058167624594e-5	1.2062393946343002e-5	1.206203564053746e-5	1.2061597165953763e-5	1.2061656400622755e-5	1.2062059148298248e-5	1.2062299620928954e-5	1.2062151014031777e-5	1.2061826773807723e-5
flux1:	0.6335516536603496	1.3516046952562715e-5	1.3516177946561694e-5	1.3516431655142398e-5	1.3516548665455224e-5	1.3516410922009817e-5	1.351615605586506e-5	1.3516036343836227e-5	1.3516173008963442e-5	1.3516439213698281e-5	1.3516575609155952e-5	1.3516434815750712e-5	1.3516136150945831e-5	1.3515976453538454e-5	1.3516147574350891e-5	1.3516509006438016e-5	1.3516673616509419e-5	1.3516405401593999e-5	1.3515959617180555e-5	1.3515897625633599e-5	1.351638477006782e-5	1.3516775897848142e-5	1.351639705508661e-5	1.3515873003698391e-5	1.3516362091144409e-5	1.3516610847932365e-5	1.3515541169730307e-5	1.3517020136543606e-5	1.3515718885572383e-5	1.3517560313755127e-5	1.3515939755520187e-5	1.3515156950923051e-5	1.3515939755520198e-5	1.3517560313755118e-5	1.351571888557237e-5	1.3517020136543608e-5	1.3515541169730263e-5	1.351661084793239e-5	1.351636209114443e-5	1.3515873003698395e-5	1.351639705508662e-5	1.351677589784821e-5	1.3516384770067818e-5	1.351589762563357e-5	1.351595961718055e-5	1.3516405401593992e-5	1.351667361650941e-5	1.3516509006438018e-5	1.351614757435092e-5
flux1:	0.6338141025641029	1.5132337186003182e-5	1.5132479161867736e-5	1.5132764256338955e-5	1.5132900928427959e-5	1.51327510448873e-5	1.5132464462408773e-5	1.5132325356644187e-5	1.5132474677337176e-5	1.5132773469995756e-5	1.513292980469167e-5	1.5132775158415653e-5	1.513244135517804e-5	1.5132261226046892e-5	1.5132450348066205e-5	1.5132851934972605e-5	1.5133034507310353e-5	1.513273706644348e-5	1.5132245267819997e-5	1.5132180462095493e-5	1.5132719713771346e-5	1.5133144793055801e-5	1.5132717905352189e-5	1.5132144859453953e-5	1.5132702382046956e-5	1.5132973640388535e-5	1.5131772413151934e-5	1.5133424071116014e-5	1.513196129279982e-5	1.5134030365475082e-5	1.5132222659248254e-5	1.5131348780669613e-5	1.5132222659248242e-5	1.5134030365475064e-5	1.513196129279981e-5	1.513342407111605e-5	1.5131772413151928e-5	1.5132973640388558e-5	1.513270238204697e-5	1.513214485945393e-5	1.5132717905352226e-5	1.5133144793055806e-5	1.5132719713771363e-5	1.5132180462095478e-5	1.513224526782002e-5	1.5132737066443502e-5	1.5133034507310357e-5	1.5132851934972624e-5	1.5132450348066229e-5
flux1:	0.6340765514678561	1.6926954520829602e-5	1.692710762343697e-5	1.6927427758395978e-5	1.6927587624605932e-5	1.6927425557693443e-5	1.6927103764558722e-5	1.6926941799156457e-5	1.692710369639439e-5	1.6927438361410294e-5	1.6927617968788347e-5	1.6927449557447433e-5	1.6927077476964252e-5	1.6926873875906533e-5	1.6927081249791955e-5	1.692752611807636e-5	1.692772893873973e-5	1.6927400953124464e-5	1.6926860107612418e-5	1.692679235866931e-5	1.6927387129149825e-5	1.692784704842333e-5	1.692736668198639e-5	1.692674235108447e-5	1.6927378429206393e-5	1.6927673932873597e-5	1.692632502312499e-5	1.6928166345819953e-5	1.692652300208477e-5	1.6928846778406913e-5	1.69268337111288e-5	1.6925859787300317e-5	1.6926833711128763e-5	1.692884677840694e-5	1.6926523002084766e-5	1.6928166345819956e-5	1.692632502312496e-5	1.6927673932873638e-5	1.6927378429206434e-5	1.6926742351084453e-5	1.69273666819864e-5	1.6927847048423345e-5	1.6927387129149805e-5	1.692679235866927e-5	1.6926860107612398e-5	1.692740095312446e-5	1.6927728938739728e-5	1.6927526118076347e-5	1.6927081249791948e-5
flux1:	0.6343390003716094	1.8917691300687398e-5	1.8917855681771335e-5	1.8918215029238062e-5	1.891840217501865e-5	1.8918227958769846e-5	1.8917866994418826e-5	1.8917678127222824e-5	1.8917852360836933e-5	1.8918226568989726e-5	1.8918433346976058e-5	1.891825148644072e-5	1.8917837700079387e-5	1.891760708011731e-5	1.891783270412302e-5	1.891832416581417e-5	1.8918549896841997e-5	1.8918190247693265e-5	1.891759726881907e-5	1.8917526352916316e-5	1.8918179994094266e-5	1.8918675359504924e-5	1.8918135603937517e-5	1.8917457951673577e-5	1.8918184073507865e-5	1.8918505621363633e-5	1.891699100118624e-5	1.8919040316755213e-5	1.8917195317567884e-5	1.8919803864176206e-5	1.8917565796574037e-5	1.8916482134802547e-5	1.891756579657407e-5	1.8919803864176233e-5	1.8917195317567897e-5	1.891904031675523e-5	1.8916991001186226e-5	1.891850562136364e-5	1.8918184073507888e-5	1.8917457951673614e-5	1.891813560393755e-5	1.891867535950495e-5	1.8918179994094263e-5	1.8917526352916275e-5	1.8917597268819064e-5	1.8918190247693278e-5	1.891854989684201e-5	1.8918324165814188e-5	1.891783270412301e-5
flux1:	0.6346014492753627	2.1123891101059926e-5	2.1124066962492835e-5	2.112447028125753e-5	2.1124689382524498e-5	2.1124503101398283e-5	2.11240984701535e-5	2.112387803029438e-5	2.1124064207186253e-5	2.112448207652711e-5	2.112472054857749e-5	2.1124525792932014e-5	2.1124066535619695e-5	2.11238047817264e-5	2.1124048376845667e-5	2.112458995675037e-5	2.1124841686827796e-5	2.112444948779814e-5	2.112380123303456e-5	2.1123726807597407e-5	2.1124442578933313e-5	2.1124973673418506e-5	2.112436811738997e-5	2.1123635422866157e-5	2.1124464579264432e-5	2.1124814007493548e-5	2.112311357064054e-5	2.1125390662726752e-5	2.112332067988803e-5	2.1126247356867655e-5	2.1123763122714103e-5	2.1122559255459538e-5	2.1123763122714103e-5	2.1126247356867723e-5	2.1123320679888064e-5	2.112539066272674e-5	2.1123113570640506e-5	2.112481400749357e-5	2.112446457926445e-5	2.1123635422866126e-5	2.1124368117389984e-5	2.112497367341849e-5	2.1124442578933303e-5	2.1123726807597384e-5	2.1123801233034548e-5	2.112444948779814e-5	2.1124841686827792e-5	2.1124589956750305e-5	2.1124048376845684e-5
flux1:	0.6348638981791159	2.3566558851048223e-5	2.3566746498640295e-5	2.356719920350844e-5	2.356745555422246e-5	2.3567257305396482e-5	2.3566803904527742e-5	2.3566546546487915e-5	2.356674413887852e-5	2.3567210300760255e-5	2.3567485673380632e-5	2.3567278816603838e-5	2.3566769934237125e-5	2.3566472303250987e-5	2.3566733294898562e-5	2.356732876362104e-5	2.3567610058883933e-5	2.3567184683846436e-5	2.3566477948007422e-5	2.356639952737659e-5	2.3567180565983877e-5	2.356774730974016e-5	2.3567069015461745e-5	2.3566279935597358e-5	2.356722675911471e-5	2.3567605919466612e-5	2.3565697288937388e-5	2.3568223510414372e-5	2.3565902779439047e-5	2.3569184543980365e-5	2.3566431336908354e-5	2.356509596190606e-5	2.3566431336908385e-5	2.3569184543980365e-5	2.3565902779439064e-5	2.3568223510414382e-5	2.3565697288937327e-5	2.356760591946664e-5	2.3567226759114737e-5	2.356627993559737e-5	2.356706901546174e-5	2.3567747309740172e-5	2.3567180565983874e-5	2.3566399527376553e-5	2.356647794800744e-5	2.3567184683846476e-5	2.3567610058883933e-5	2.356732876362101e-5	2.3566733294898542e-5
flux1:	0.6351263470828692	2.626847609357063e-5	2.6268676000989666e-5	2.626918422891895e-5	2.626948375587806e-5	2.6269273600198512e-5	2.6268765647165656e-5	2.6268465314382643e-5	2.6268673689355024e-5	2.626919335814177e-5	2.626951157209111e-5	2.6269293639488872e-5	2.626873053101759e-5	2.626839159515487e-5	2.6268669103466748e-5	2.6269322516183318e-5	2.6269637469231195e-5	2.6269178573244437e-5	2.62684100769384e-5	2.62683270093967e-5	2.6269176305047396e-5	2.6269778218323708e-5	2.6269019694022656e-5	2.626817332522318e-5	2.626925423205965e-5	2.6269664965983727e-5	2.626752329442139e-5	2.6270321696253797e-5	2.6267721806053063e-5	2.6271399533386613e-5	2.6268352778819554e-5	2.6266873691577116e-5	2.626835277881957e-5	2.6271399533386623e-5	2.6267721806053104e-5	2.627032169625377e-5	2.6267523294421343e-5	2.6269664965983693e-5	2.626925423205971e-5	2.6268173325223155e-5	2.6269019694022687e-5	2.6269778218323732e-5	2.626917630504739e-5	2.626832700939668e-5	2.6268410076938383e-5	2.626917857324446e-5	2.6269637469231243e-5	2.6269322516183267e-5	2.6268669103466708e-5
flux1:	0.6353887959866225	2.9254321337914514e-5	2.9254534219666877e-5	2.92551048891788e-5	2.9255454150946054e-5	2.925523205247792e-5	2.9254663014207448e-5	2.92543129154833e-5	2.9254531376811955e-5	2.9255110421290293e-5	2.9255478193288424e-5	2.9255250420968745e-5	2.925462797623987e-5	2.9254241573056804e-5	2.9254534413991933e-5	2.925525015472422e-5	2.9255603429485206e-5	2.9255110960529922e-5	2.9254277333215466e-5	2.925418878104912e-5	2.9255109158485745e-5	2.9255745327698628e-5	2.9254898497035387e-5	2.9253994434125092e-5	2.9255227767534502e-5	2.9255671876200377e-5	2.9253269640802422e-5	2.9256365118635873e-5	2.9253454788725996e-5	2.9257573609652715e-5	2.9254206819103423e-5	2.925257083645739e-5	2.925420681910336e-5	2.92575736096527e-5	2.9253454788725975e-5	2.9256365118635876e-5	2.9253269640802368e-5	2.9255671876200414e-5	2.9255227767534505e-5	2.9253994434125072e-5	2.925489849703537e-5	2.925574532769855e-5	2.9255109158485734e-5	2.925418878104908e-5	2.92542773332155e-5	2.9255110960529895e-5	2.925560342948519e-5	2.9255250154724243e-5	2.9254534413991916e-5
flux1:	0.6356512448903757	3.2550795419873954e-5	3.2551022311515544e-5	3.2551663171180155e-5	3.2552069338114666e-5	3.255183509283171e-5	3.25511976205138e-5	3.2550790222684826e-5	3.255101806556623e-5	3.255166307947621e-5	3.255208793089728e-5	3.2551851731737704e-5	3.2551164266690325e-5	3.25507234587763e-5	3.2551030158238815e-5	3.2551812989019984e-5	3.2552209858657e-5	3.255168405754403e-5	3.255078181491373e-5	3.255068673966766e-5	3.255168085089299e-5	3.2552349899056034e-5	3.255140606614391e-5	3.255044445617611e-5	3.2551850629748904e-5	3.255232984008587e-5	3.2549636634069514e-5	3.255305609540345e-5	3.254980094035488e-5	3.255441059443323e-5	3.255069519911116e-5	3.254888807239726e-5	3.255069519911116e-5	3.255441059443325e-5	3.254980094035497e-5	3.2553056095403426e-5	3.2549636634069467e-5	3.255232984008586e-5	3.2551850629748924e-5	3.2550444456176126e-5	3.255140606614392e-5	3.255234989905604e-5	3.255168085089297e-5	3.255068673966761e-5	3.25507818149137e-5	3.255168405754401e-5	3.255220985865702e-5	3.255181298902e-5	3.2551030158238815e-5
flux1:	0.635913693794129	3.618675174220618e-5	3.618699408509296e-5	3.618771374636671e-5	3.618818455891495e-5	3.618793771376869e-5	3.6187223587292375e-5	3.61867506276907e-5	3.6186987206498205e-5	3.6187705574965185e-5	3.6188195843712625e-5	3.6187952758528814e-5	3.618719394988687e-5	3.6186690997987e-5	3.618700982115205e-5	3.6187864935054356e-5	3.6188311309652115e-5	3.618775269535292e-5	3.618677821101861e-5	3.618667536651457e-5	3.618774569600568e-5	3.618844575840186e-5	3.618739556678781e-5	3.618637715502605e-5	3.6187978794114794e-5	3.618849472116075e-5	3.618547704418639e-5	3.618924959921161e-5	3.618561188005104e-5	3.619076708322314e-5	3.61866722435944e-5	3.6184678559849516e-5	3.6186672243594404e-5	3.6190767083223144e-5	3.6185611880051015e-5	3.6189249599211595e-5	3.618547704418634e-5	3.618849472116081e-5	3.618797879411485e-5	3.6186377155026064e-5	3.618739556678777e-5	3.6188445758401904e-5	3.6187745696005627e-5	3.6186675366514506e-5	3.618677821101864e-5	3.618775269535292e-5	3.618831130965214e-5	3.6187864935054356e-5	3.618700982115203e-5
flux1:	0.6361761426978823	4.0193331221679424e-5	4.019359094864273e-5	4.019439889790206e-5	4.0194942600661934e-5	4.019468236507078e-5	4.0193882451814624e-5	4.019333497400295e-5	4.019357978258703e-5	4.019437974058562e-5	4.019494457214539e-5	4.0194696205136254e-5	4.019385902735067e-5	4.019328538097543e-5	4.0193614378875987e-5	4.019454745539521e-5	4.019504989572386e-5	4.019445923329872e-5	4.019340870505016e-5	4.019329664116531e-5	4.019444552717806e-5	4.0195174233106476e-5	4.019400761674408e-5	4.0192933781793666e-5	4.019475586125226e-5	4.019530996729066e-5	4.019193101759827e-5	4.019608819699116e-5	4.019202655923364e-5	4.01977873844016e-5	4.019327977207108e-5	4.019108284156647e-5	4.0193279772071056e-5	4.019778738440158e-5	4.019202655923365e-5	4.019608819699117e-5	4.019193101759824e-5	4.019530996729071e-5	4.019475586125228e-5	4.0192933781793626e-5	4.019400761674411e-5	4.019517423310649e-5	4.019444552717808e-5	4.019329664116526e-5	4.019340870505016e-5	4.0194459233298736e-5	4.019504989572394e-5	4.019454745539519e-5	4.019361437887599e-5
flux1:	0.6364385916016355	4.460410171845444e-5	4.460438133582888e-5	4.460528792014684e-5	4.460591316975081e-5	4.460563832244029e-5	4.460474255565962e-5	4.460411097172256e-5	4.460436373506437e-5	4.460525441340789e-5	4.4605903726990334e-5	4.4605651665008086e-5	4.460472833283158e-5	4.4604074642713575e-5	4.460441171792172e-5	4.4605428978681994e-5	4.460599469192525e-5	4.4605372940214223e-5	4.460424235148803e-5	4.460411943210893e-5	4.4605349107422316e-5	4.460610356868516e-5	4.460480969259729e-5	4.4603682467396574e-5	4.460575244374562e-5	4.460634599490287e-5	4.460256546626011e-5	4.4607141469386114e-5	4.460261066734819e-5	4.460904293613492e-5	4.460408648417713e-5	4.4601668212479776e-5	4.4604086484177094e-5	4.460904293613503e-5	4.46026106673482e-5	4.460714146938614e-5	4.4602565466260056e-5	4.460634599490293e-5	4.460575244374567e-5	4.460368246739654e-5	4.4604809692597247e-5	4.4606103568685217e-5	4.460534910742233e-5	4.4604119432108926e-5	4.460424235148809e-5	4.460537294021426e-5	4.460599469192528e-5	4.4605428978682055e-5	4.4604411717921666e-5
flux1:	0.6367010405053888	4.945520166914082e-5	4.94555043296175e-5	4.945652071070343e-5	4.9457236456289896e-5	4.945694525135386e-5	4.945594263384223e-5	4.945521681615182e-5	4.9455477591369684e-5	4.945646904511515e-5	4.945721347083111e-5	4.945695918661842e-5	4.945594110733871e-5	4.9455197264307496e-5	4.945554025721058e-5	4.945664851938513e-5	4.94572853323536e-5	4.94566335686869e-5	4.945541864629513e-5	4.945528308526906e-5	4.945659574081868e-5	4.9457372547405046e-5	4.945593973539799e-5	4.945476181054518e-5	4.945710974666221e-5	4.945774376785965e-5	4.945351765473256e-5	4.9458549631827695e-5	4.945350023882175e-5	4.9460675922502855e-5	4.94552315401689e-5	4.945257228284839e-5	4.9455231540168935e-5	4.94606759225029e-5	4.9453500238821756e-5	4.945854963182766e-5	4.94535176547325e-5	4.9457743767859724e-5	4.945710974666222e-5	4.945476181054513e-5	4.945593973539808e-5	4.9457372547405066e-5	4.9456595740818725e-5	4.9455283085269e-5	4.945541864629511e-5	4.945663356868689e-5	4.9457285332353635e-5	4.945664851938509e-5	4.945554025721058e-5
flux1:	0.636963489409142	5.478548758606371e-5	5.478581714593922e-5	5.478695521674319e-5	5.478777055269913e-5	5.478746062973257e-5	5.478633926871783e-5	5.478550867353923e-5	5.478577795735425e-5	5.4786881170988275e-5	5.4787731954208096e-5	5.478747669443781e-5	5.478635443442132e-5	5.4785509639359344e-5	5.4785856436087133e-5	5.4787063160331e-5	5.478777946539837e-5	5.478709878477074e-5	5.478579495440614e-5	5.478564487367569e-5	5.4787042748548126e-5	5.478783797169608e-5	5.478625361816014e-5	5.4785028323885485e-5	5.4787687004366206e-5	5.4788362233744964e-5	5.478364264837863e-5	5.478917102032879e-5	5.4783549124278574e-5	5.479154675162981e-5	5.478557199922622e-5	5.478265039726562e-5	5.478557199922621e-5	5.4791546751629856e-5	5.4783549124278486e-5	5.478917102032878e-5	5.4783642648378544e-5	5.478836223374504e-5	5.478768700436625e-5	5.478502832388545e-5	5.478625361816015e-5	5.478783797169608e-5	5.478704274854803e-5	5.478564487367566e-5	5.4785794954406174e-5	5.478709878477077e-5	5.478777946539839e-5	5.478706316033105e-5	5.478585643608717e-5
flux1:	0.6372259383128953	6.063668502319194e-5	6.063704607679213e-5	6.063831833560825e-5	6.0639242327369156e-5	6.0638910631476175e-5	6.063765781081883e-5	6.063671163538071e-5	6.06369904742011e-5	6.063821733755163e-5	6.0639186206959025e-5	6.063893086671584e-5	6.063769413749458e-5	6.063673700700348e-5	6.063708566949495e-5	6.063839899858729e-5	6.06392036673865e-5	6.0638495053846506e-5	6.063709739539226e-5	6.063693090980592e-5	6.063841641099183e-5	6.0639225613473026e-5	6.063747607600387e-5	6.063620733900954e-5	6.0639212374455587e-5	6.063992921862096e-5	6.0634664223935005e-5	6.064073304325068e-5	6.063447992720074e-5	6.0643384996813105e-5	6.06368337164771e-5	6.06336265104401e-5	6.0636833716477115e-5	6.0643384996813105e-5	6.063447992720074e-5	6.064073304325063e-5	6.063466422393487e-5	6.063992921862097e-5	6.063921237445559e-5	6.063620733900952e-5	6.063747607600384e-5	6.063922561347302e-5	6.063841641099182e-5	6.0636930909805865e-5	6.063709739539226e-5	6.063849505384652e-5	6.063920366738657e-5	6.063839899858734e-5	6.063708566949501e-5
flux1:	0.6374883872166486	6.705354254226907e-5	6.705394042568871e-5	6.705535980319748e-5	6.705640128814849e-5	6.70560440065439e-5	6.705464630220111e-5	6.705357367591874e-5	6.705386377372316e-5	6.70552270222615e-5	6.705632601867774e-5	6.70560710048993e-5	6.705470867455167e-5	6.705362738674668e-5	6.705397630477335e-5	6.70554050885655e-5	6.705630734841404e-5	6.705557151684343e-5	6.705407472204988e-5	6.705389005558121e-5	6.705546591068869e-5	6.705628416377772e-5	6.705435463309226e-5	6.70530469044816e-5	6.705643682314641e-5	6.705719531480265e-5	6.705132877716133e-5	6.705798613363076e-5	6.705103794053718e-5	6.706094333499924e-5	6.705376523313015e-5	6.705024705414409e-5	6.705376523313014e-5	6.706094333499918e-5	6.705103794053734e-5	6.705798613363072e-5	6.705132877716136e-5	6.705719531480263e-5	6.705643682314642e-5	6.705304690448156e-5	6.705435463309229e-5	6.705628416377772e-5	6.705546591068869e-5	6.705389005558111e-5	6.705407472204986e-5	6.705557151684343e-5	6.705630734841393e-5	6.705540508856552e-5	6.705397630477338e-5
flux1:	0.6377508361204018	7.408398814286372e-5	7.4084428898765e-5	7.408600853436342e-5	7.408717590130592e-5	7.408678842400026e-5	7.408523186835585e-5	7.408402207776154e-5	7.408432589600231e-5	7.408583900912111e-5	7.408708027292655e-5	7.40868253602697e-5	7.408532549623639e-5	7.408410798071462e-5	7.408445604488102e-5	7.408600984660963e-5	7.408701911470028e-5	7.408625632171815e-5	7.408465465736782e-5	7.408445029559416e-5	7.408611974140712e-5	7.408694164754884e-5	7.408481599096587e-5	7.408347414160921e-5	7.408729046708808e-5	7.408809022684432e-5	7.408156169281488e-5	7.408886016711334e-5	7.408114754822133e-5	7.409215394746978e-5	7.408429412469665e-5	7.408043726040228e-5	7.408429412469668e-5	7.409215394746976e-5	7.40811475482213e-5	7.40888601671134e-5	7.408156169281486e-5	7.40880902268443e-5	7.4087290467088e-5	7.40834741416091e-5	7.40848159909658e-5	7.408694164754886e-5	7.40861197414071e-5	7.408445029559411e-5	7.408465465736776e-5	7.408625632171819e-5	7.408701911470023e-5	7.408600984660969e-5	7.408445604488098e-5
flux1:	0.6380132850241551	8.177928754627033e-5	8.177977784136393e-5	8.178153080635384e-5	8.178283175849704e-5	8.178240867120374e-5	8.178067897120811e-5	8.17793217168509e-5	8.17796425596868e-5	8.178131961065887e-5	8.178271512661383e-5	8.178245931018916e-5	8.178080925992661e-5	8.177944343535978e-5	8.17797902292302e-5	8.178147930776563e-5	8.178260497839726e-5	8.178181480180949e-5	8.17801020820252e-5	8.177987696574192e-5	8.178164397504477e-5	8.178246369475163e-5	8.178012426938107e-5	8.177875344930845e-5	8.178304076328295e-5	8.178388096759252e-5	8.177662556877243e-5	8.178462273698409e-5	8.177607048299266e-5	8.178828677411847e-5	8.177968519893759e-5	8.177545933266728e-5	8.177968519893759e-5	8.178828677411858e-5	8.177607048299269e-5	8.178462273698412e-5	8.177662556877235e-5	8.178388096759259e-5	8.178304076328301e-5	8.177875344930843e-5	8.178012426938118e-5	8.178246369475162e-5	8.178164397504482e-5	8.177987696574182e-5	8.178010208202524e-5	8.178181480180957e-5	8.178260497839735e-5	8.178147930776562e-5	8.177979022923016e-5
flux1:	0.6382757339279084	9.019420364612245e-5	9.01947506331854e-5	9.019668959993284e-5	9.019813090793132e-5	9.019766602570033e-5	9.019574883882611e-5	9.019423452094413e-5	9.01945765983184e-5	9.019643205003952e-5	9.019799334945552e-5	9.01977346998511e-5	9.019592121579237e-5	9.01943952778134e-5	9.019474128634383e-5	9.019657654857269e-5	9.019782772913281e-5	9.01970088161506e-5	9.019517838804153e-5	9.01949321527198e-5	9.019680170121406e-5	9.019761298220695e-5	9.019504041396653e-5	9.019364587275999e-5	9.019845186221344e-5	9.019933121955613e-5	9.019127960938095e-5	9.020003860095446e-5	9.019056525508597e-5	9.020410893592932e-5	9.019469985852775e-5	9.019007178016433e-5	9.019469985852782e-5	9.020410893592927e-5	9.0190565255086e-5	9.020003860095446e-5	9.019127960938095e-5	9.019933121955621e-5	9.019845186221356e-5	9.019364587275997e-5	9.019504041396658e-5	9.0197612982207e-5	9.019680170121404e-5	9.019493215271984e-5	9.019517838804156e-5	9.019700881615056e-5	9.019782772913289e-5	9.019657654857276e-5	9.019474128634376e-5
flux1:	0.6385381828316616	9.938715635866145e-5	9.938776747558829e-5	9.938990433359886e-5	9.93914915866928e-5	9.93909780368988e-5	9.938885930762292e-5	9.938717933584288e-5	9.938754779628158e-5	9.938959623757954e-5	9.939133405915653e-5	9.939106958610322e-5	9.938907900124517e-5	9.938738176227587e-5	9.938772859272077e-5	9.938972151002003e-5	9.939110670205855e-5	9.939025648745716e-5	9.938830123474291e-5	9.938803450024959e-5	9.939001287461563e-5	9.939080908068153e-5	9.938798200534701e-5	9.93865688710604e-5	9.939194435985988e-5	9.939286109736007e-5	9.938393942351781e-5	9.939352953460517e-5	9.93830469865993e-5	9.939804456063232e-5	9.938775586393414e-5	9.938268915116363e-5	9.938775586393419e-5	9.939804456063231e-5	9.938304698659922e-5	9.939352953460525e-5	9.938393942351782e-5	9.939286109736008e-5	9.939194435985991e-5	9.938656887106023e-5	9.938798200534709e-5	9.939080908068158e-5	9.939001287461577e-5	9.938803450024954e-5	9.938830123474294e-5	9.93902564874574e-5	9.939110670205847e-5	9.93897215100201e-5	9.938772859272077e-5
flux1:	0.6388006317354149	1.0942038202286861e-4	1.0942106472232957e-4	1.0942341014429389e-4	1.0942514750905523e-4	1.094245778721083e-4	1.094222442300514e-4	1.0942039135073965e-4	1.0942079227533481e-4	1.0942304809361257e-4	1.0942497200576673e-4	1.0942469753764338e-4	1.0942251599766634e-4	1.0942063727911234e-4	1.0942098788954349e-4	1.0942315037223922e-4	1.0942467709485143e-4	1.0942379149125807e-4	1.0942170386090945e-4	1.094214185753741e-4	1.0942351372263863e-4	1.0942428785913657e-4	1.0942118262185977e-4	1.0941975563669913e-4	1.0942575460198365e-4	1.0942670646469785e-4	1.094168363803138e-4	1.094273337437555e-4	1.094157468037206e-4	1.0943233416397656e-4	1.0942108664964314e-4	1.0941554131861941e-4	1.0942108664964314e-4	1.0943233416397658e-4	1.0941574680372065e-4	1.0942733374375554e-4	1.0941683638031372e-4	1.0942670646469796e-4	1.0942575460198371e-4	1.0941975563669921e-4	1.0942118262185971e-4	1.0942428785913655e-4	1.0942351372263867e-4	1.0942141857537413e-4	1.0942170386090944e-4	1.0942379149125821e-4	1.0942467709485153e-4	1.094231503722392e-4	1.0942098788954354e-4
flux1:	0.6390630806391682	1.2036009141598658e-4	1.2036085282083043e-4	1.2036341578402474e-4	1.203653057814866e-4	1.2036467229699032e-4	1.2036211151591312e-4	1.2036008014919434e-4	1.203605204981072e-4	1.2036299748542181e-4	1.203651154745748e-4	1.2036482556163948e-4	1.2036243931877562e-4	1.2036037039456892e-4	1.2036072932412303e-4	1.2036307354797394e-4	1.2036474790178682e-4	1.2036382096542036e-4	1.2036159302261746e-4	1.2036129286363378e-4	1.2036351478091425e-4	1.2036425951334841e-4	1.2036084982347673e-4	1.203594130353568e-4	1.2036609260979023e-4	1.2036707687482494e-4	1.2035617559098655e-4	1.2036766390335869e-4	1.2035486985436742e-4	1.2037319265453857e-4	1.2036089926249294e-4	1.2035483138735076e-4	1.20360899262493e-4	1.2037319265453862e-4	1.2035486985436743e-4	1.203676639033587e-4	1.2035617559098649e-4	1.2036707687482495e-4	1.2036609260979011e-4	1.203594130353569e-4	1.2036084982347657e-4	1.2036425951334853e-4	1.2036351478091425e-4	1.203612928636338e-4	1.2036159302261751e-4	1.2036382096542037e-4	1.2036474790178696e-4	1.2036307354797388e-4	1.2036072932412284e-4
flux1:	0.6393255295429214	1.322766253632685e-4	1.3227747184485635e-4	1.322802591157644e-4	1.3228230242871703e-4	1.322815972736977e-4	1.3227879878837545e-4	1.322765853652808e-4	1.3227707286829696e-4	1.3227978375962416e-4	1.3228210179066154e-4	1.3228178964040608e-4	1.3227918541325353e-4	1.3227691950209991e-4	1.32277293096108e-4	1.3227983127524155e-4	1.3228165744665098e-4	1.3228068102300513e-4	1.322783045398412e-4	1.322779953752179e-4	1.322803565377487e-4	1.3228106419933784e-4	1.322773207379204e-4	1.3227587714808052e-4	1.3228329760967862e-4	1.3228431111716047e-4	1.322722914985658e-4	1.3228486280375198e-4	1.3227075093199793e-4	1.3229096494333923e-4	1.3227752990441314e-4	1.3227089120552136e-4	1.3227752990441316e-4	1.322909649433393e-4	1.3227075093199807e-4	1.3228486280375204e-4	1.3227229149856588e-4	1.3228431111716047e-4	1.3228329760967868e-4	1.322758771480806e-4	1.322773207379204e-4	1.3228106419933792e-4	1.3228035653774876e-4	1.3227799537521786e-4	1.322783045398412e-4	1.322806810230052e-4	1.3228165744665093e-4	1.3227983127524147e-4	1.322772930961081e-4
flux1:	0.6395879784466747	1.4524460683325966e-4	1.4524554351245478e-4	1.4524855910500847e-4	1.452507544278888e-4	1.452499700721476e-4	1.4524692554770404e-4	1.452445288365116e-4	1.452450718197988e-4	1.4524802776420974e-4	1.4525054932108702e-4	1.452502067743295e-4	1.4524737217647368e-4	1.452449049783675e-4	1.4524530160068793e-4	1.4524804570206993e-4	1.4525002540892256e-4	1.4524898876409662e-4	1.4524645534740404e-4	1.452461457565049e-4	1.452486615805011e-4	1.4524932416426273e-4	1.452452141424111e-4	1.452437653105018e-4	1.4525199006244405e-4	1.452530292650885e-4	1.4523979996965313e-4	1.4525355549729345e-4	1.452380065986385e-4	1.452602780519314e-4	1.452455959744284e-4	1.452383333758265e-4	1.4524559597442845e-4	1.4526027805193142e-4	1.4523800659863858e-4	1.4525355549729364e-4	1.4523979996965302e-4	1.452530292650885e-4	1.4525199006244416e-4	1.4524376531050183e-4	1.4524521414241103e-4	1.4524932416426275e-4	1.4524866158050108e-4	1.452461457565048e-4	1.4524645534740396e-4	1.452489887640965e-4	1.4525002540892259e-4	1.4524804570206982e-4	1.4524530160068774e-4
flux1:	0.639850427350428	1.5934308832151692e-4	1.5934411849503408e-4	1.5934736311539366e-4	1.5934970705940133e-4	1.5934883670097385e-4	1.5934554064665087e-4	1.5934296205632556e-4	1.5934356919855322e-4	1.5934677916633127e-4	1.593495047825129e-4	1.5934912233880243e-4	1.5934604637741253e-4	1.5934337664807685e-4	1.5934380687223496e-4	1.5934676826773804e-4	1.5934890014943654e-4	1.5934778959400493e-4	1.59345090857413e-4	1.5934479271269546e-4	1.5934748204818387e-4	1.5934809117874166e-4	1.5934357784596422e-4	1.5934212345542414e-4	1.5935121899897814e-4	1.593522800316321e-4	1.5933774569374106e-4	1.5935279674969628e-4	1.5933568261146072e-4	1.5936018852405956e-4	1.5934414341638232e-4	1.5933619857347471e-4	1.5934414341638205e-4	1.5936018852405956e-4	1.5933568261146085e-4	1.5935279674969636e-4	1.59337745693741e-4	1.593522800316323e-4	1.5935121899897823e-4	1.5934212345542417e-4	1.593435778459643e-4	1.5934809117874163e-4	1.5934748204818384e-4	1.5934479271269544e-4	1.5934509085741277e-4	1.5934778959400493e-4	1.5934890014943667e-4	1.593467682677381e-4	1.5934380687223512e-4
flux1:	0.6401128762541812	1.7465569323787665e-4	1.746568177360737e-4	1.7466028822918958e-4	1.7466277529491102e-4	1.7466181337606182e-4	1.746582637926925e-4	1.746555076405073e-4	1.7465618765302566e-4	1.7465965778426686e-4	1.7466258457433232e-4	1.7466215147476114e-4	1.7465882511833047e-4	1.7465595527324764e-4	1.7465643204353496e-4	1.7465962109693218e-4	1.746619000539043e-4	1.746606985673547e-4	1.746578263521901e-4	1.7465755545888404e-4	1.7466044110614384e-4	1.7466098798626364e-4	1.7465603008909054e-4	1.7465456747718102e-4	1.7466460338157294e-4	1.7466568215157143e-4	1.7464974360737509e-4	1.746662125120079e-4	1.746473953689339e-4	1.746743238577882e-4	1.746567880908306e-4	1.7464809689008828e-4	1.746567880908304e-4	1.7467432385778829e-4	1.7464739536893388e-4	1.7466621251200777e-4	1.7464974360737506e-4	1.746656821515714e-4	1.7466460338157321e-4	1.7465456747718108e-4	1.7465603008909065e-4	1.7466098798626367e-4	1.7466044110614378e-4	1.7465755545888388e-4	1.7465782635219025e-4	1.7466069856735455e-4	1.7466190005390445e-4	1.746596210969322e-4	1.746564320435347e-4
flux1:	0.6403753251579345	1.9127074992506752e-4	1.9127196641092093e-4	1.9127565522619123e-4	1.9127827785505848e-4	1.9127722065621135e-4	1.9127341970399513e-4	1.9127049343398646e-4	1.9127125466172093e-4	1.9127498756475302e-4	1.9127810876989803e-4	1.912776131446051e-4	1.912740299566429e-4	1.9127096669435556e-4	1.912715054478192e-4	1.9127493103565676e-4	1.9127734752526785e-4	1.912760343900687e-4	1.9127298103894212e-4	1.9127275782890353e-4	1.9127586707061108e-4	1.9127634239742822e-4	1.9127089359004574e-4	1.9126941724860293e-4	1.912804661223652e-4	1.9128155842087255e-4	1.9126411297254496e-4	1.9128213404119156e-4	1.912614660046505e-4	1.912910165872384e-4	1.912718498019033e-4	1.912623418351023e-4	1.912718498019033e-4	1.9129101658723845e-4	1.9126146600465045e-4	1.9128213404119161e-4	1.9126411297254507e-4	1.9128155842087244e-4	1.912804661223652e-4	1.9126941724860295e-4	1.912708935900458e-4	1.912763423974282e-4	1.9127586707061098e-4	1.9127275782890332e-4	1.9127298103894217e-4	1.9127603439006872e-4	1.9127734752526814e-4	1.9127493103565684e-4	1.9127150544781914e-4
flux1:	0.6406377740616878	2.0928141685098718e-4	2.0928271907386792e-4	2.092866137687854e-4	2.0928936248307246e-4	2.0928820878866793e-4	2.0928416345924233e-4	2.0928107779827e-4	2.0928192774051098e-4	2.092859217512955e-4	2.092892263126205e-4	2.0928865539893523e-4	2.092848122318306e-4	2.0928156716426105e-4	2.092821859046321e-4	2.0928585487187232e-4	2.092883941700815e-4	2.0928694462530903e-4	2.092837033111762e-4	2.0928355358488276e-4	2.092869187245076e-4	2.0928731257055692e-4	2.0928132078078718e-4	2.0927982183553364e-4	2.092919593044776e-4	2.0929306093819347e-4	2.092740026524385e-4	2.0929372321095845e-4	2.092710456706865e-4	2.093034295568913e-4	2.092824775239214e-4	2.0927207554024042e-4	2.0928247752392132e-4	2.093034295568913e-4	2.0927104567068655e-4	2.092937232109585e-4	2.092740026524384e-4	2.0929306093819355e-4	2.0929195930447772e-4	2.0927982183553367e-4	2.0928132078078715e-4	2.0928731257055698e-4	2.092869187245076e-4	2.0928355358488263e-4	2.092837033111763e-4	2.0928694462530898e-4	2.0928839417008147e-4	2.0928585487187218e-4	2.0928218590463208e-4
flux1:	0.640900222965441	2.2878579743437066e-4	2.2878717445611578e-4	2.2879125725786825e-4	2.2879412089656207e-4	2.287928727230639e-4	2.2878859549756972e-4	2.2878536453641086e-4	2.2878630928960809e-4	2.287905577062533e-4	2.2879402988049374e-4	2.2879337031592848e-4	2.2878926805633187e-4	2.2878585833205548e-4	2.287865776471516e-4	2.287904942007446e-4	2.2879313564110333e-4	2.287915205662283e-4	2.2878808567837122e-4	2.2878804138671427e-4	2.2879170028224408e-4	2.2879200193673974e-4	2.2878540869252317e-4	2.287838743706587e-4	2.2879717906818163e-4	2.2879828600978506e-4	2.2877750604414677e-4	2.2879908747089074e-4	2.2877423046880415e-4	2.288096708480172e-4	2.2878676428926076e-4	2.2877538362942528e-4	2.2878676428926062e-4	2.288096708480172e-4	2.2877423046880436e-4	2.2879908747089074e-4	2.2877750604414674e-4	2.2879828600978535e-4	2.287971790681813e-4	2.287838743706586e-4	2.2878540869252314e-4	2.2879200193673982e-4	2.2879170028224403e-4	2.2878804138671424e-4	2.287880856783713e-4	2.2879152056622836e-4	2.2879313564110333e-4	2.2879049420074457e-4	2.2878657764715147e-4
flux1:	0.6411626718691943	2.4988704288393936e-4	2.498884782984666e-4	2.498927257437411e-4	2.4989569179857077e-4	2.498943551708869e-4	2.4988986464377335e-4	2.4988650583202356e-4	2.4988754946008964e-4	2.498920397694199e-4	2.4989565880208226e-4	2.498948969941011e-4	2.498905413481628e-4	2.498869902530259e-4	2.4988783326805836e-4	2.498919983141414e-4	2.498947145180142e-4	2.498929001578408e-4	2.4988926774455037e-4	2.4988936779971526e-4	2.498933643803911e-4	2.4989356214677433e-4	2.4988630187032024e-4	2.4988471496798176e-4	2.498992685438557e-4	2.499003770984781e-4	2.4987776404716545e-4	2.499013828311314e-4	2.4987416440715046e-4	2.49912896736182e-4	2.4988785011840434e-4	2.4987539813595806e-4	2.4988785011840434e-4	2.499128967361821e-4	2.4987416440715057e-4	2.499013828311312e-4	2.4987776404716524e-4	2.499003770984782e-4	2.498992685438559e-4	2.498847149679816e-4	2.498863018703202e-4	2.4989356214677417e-4	2.498933643803912e-4	2.498893677997153e-4	2.498892677445505e-4	2.498929001578407e-4	2.498947145180143e-4	2.4989199831414156e-4	2.498878332680582e-4
flux1:	0.6414251207729476	2.726934413564473e-4	2.726949125276012e-4	2.7269929520033726e-4	2.727023502524517e-4	2.727009360109584e-4	2.7269625745786547e-4	2.726927915034493e-4	2.7269393534481436e-4	2.72698648460613e-4	2.7270238833125885e-4	2.7270151090304337e-4	2.726969132067463e-4	2.726932507249483e-4	2.726942429854904e-4	2.726986534187266e-4	2.7270140953279773e-4	2.7269935727463316e-4	2.726955255404351e-4	2.726958166426522e-4	2.7270020139516396e-4	2.7270028234177205e-4	2.726922816207074e-4	2.726906199837554e-4	2.7270650713784507e-4	2.7270761412159555e-4	2.726830543705987e-4	2.7270890317404427e-4	2.7267912868430633e-4	2.7272140098304415e-4	2.7269401129746614e-4	2.7268038677314387e-4	2.726940112974661e-4	2.7272140098304404e-4	2.726791286843063e-4	2.7270890317404427e-4	2.726830543705986e-4	2.727076141215956e-4	2.727065071378453e-4	2.726906199837553e-4	2.7269228162070744e-4	2.7270028234177216e-4	2.727002013951641e-4	2.7269581664265215e-4	2.726955255404351e-4	2.7269935727463327e-4	2.7270140953279784e-4	2.7269865341872655e-4	2.7269424298549026e-4
flux1:	0.6416875696767008	2.9731849166934903e-4	2.9731996901455554e-4	2.9732445139989204e-4	2.9732758165326083e-4	2.973261062696571e-4	2.9732127213698197e-4	2.973177228038005e-4	2.973189647284713e-4	2.9732387426333393e-4	2.973277035169104e-4	2.9732669782516223e-4	2.973218758619078e-4	2.97318139179816e-4	2.973193084600042e-4	2.9732395641655495e-4	2.9732670937570953e-4	2.9732437558955025e-4	2.973203454425824e-4	2.9732088290704685e-4	2.973257133166378e-4	2.9732566297841845e-4	2.9731683982552433e-4	2.9731507585892833e-4	2.9733238440639265e-4	2.973334873315715e-4	2.973068654109693e-4	2.9733515412325867e-4	2.9730261553162935e-4	2.97348688694778e-4	2.973187342375513e-4	2.973038267936211e-4	2.9731873423755116e-4	2.9734868869477814e-4	2.973026155316294e-4	2.973351541232586e-4	2.9730686541096923e-4	2.973334873315716e-4	2.9733238440639265e-4	2.9731507585892833e-4	2.9731683982552444e-4	2.973256629784186e-4	2.973257133166376e-4	2.9732088290704696e-4	2.9732034544258237e-4	2.9732437558955025e-4	2.973267093757095e-4	2.9732395641655457e-4	2.9731930846000406e-4
flux1:	0.6419500185804541	3.238809597412765e-4	3.238824060907128e-4	3.238869465608926e-4	3.2389013846350777e-4	3.2388862484000356e-4	3.2388367513378846e-4	3.2388006893452223e-4	3.2388140256852695e-4	3.238864741631534e-4	3.2389035583973855e-4	3.238892105570188e-4	3.2388418936166375e-4	3.2388042329627647e-4	3.238817993300613e-4	3.23886671418804e-4	3.2388936925422713e-4	3.23886705206061e-4	3.238824808487343e-4	3.238833294145626e-4	3.238886703457458e-4	3.2388847237628196e-4	3.2387873549178216e-4	3.2387683571448667e-4	3.238956566889771e-4	3.238967539491418e-4	3.2386795286858003e-4	3.2389890963667906e-4	3.2386338478114144e-4	3.2391353291572224e-4	3.2388077208657026e-4	3.238644616088939e-4	3.2388077208657043e-4	3.239135329157222e-4	3.238633847811413e-4	3.2389890963667917e-4	3.2386795286858014e-4	3.238967539491415e-4	3.238956566889772e-4	3.2387683571448645e-4	3.2387873549178205e-4	3.23888472376282e-4	3.2388867034574564e-4	3.2388332941456265e-4	3.238824808487346e-4	3.2388670520606093e-4	3.238893692542271e-4	3.2388667141880376e-4	3.238817993300613e-4
flux1:	0.6422124674842073	3.5250491587780736e-4	3.525062859399974e-4	3.5251083688438064e-4	3.525140778229662e-4	3.525125560460408e-4	3.5250753859880494e-4	3.525039043840104e-4	3.525053183227681e-4	3.525105090577427e-4	3.525144007308799e-4	3.5251310648112447e-4	3.525079191069889e-4	3.525041764411717e-4	3.5250579057716306e-4	3.52510867106891e-4	3.525134483206125e-4	3.5251040016781273e-4	3.52505989721211e-4	3.525072243219894e-4	3.5251314832318516e-4	3.525127840979109e-4	3.5250203215060215e-4	3.524999568142468e-4	3.5252038461528053e-4	3.5252147566177484e-4	3.52490377213309e-4	3.525242494331435e-4	3.524855012693287e-4	3.525400120689639e-4	3.525041822070979e-4	3.524863382834549e-4	3.52504182207098e-4	3.5254001206896403e-4	3.524855012693287e-4	3.525242494331435e-4	3.5249037721330905e-4	3.525214756617747e-4	3.5252038461528037e-4	3.5249995681424707e-4	3.525020321506023e-4	3.5251278409791103e-4	3.525131483231849e-4	3.5250722432198905e-4	3.525059897212111e-4	3.525104001678124e-4	3.525134483206127e-4	3.5251086710689117e-4	3.5250579057716284e-4
flux1:	0.6424749163879606	3.8331975097371027e-4	3.8332099093845833e-4	3.833254990451919e-4	3.833287780934596e-4	3.8332728611084133e-4	3.833222567069397e-4	3.83318625156318e-4	3.8332010219242345e-4	3.833253601081152e-4	3.833292140389237e-4	3.833277640707051e-4	3.833224522937538e-4	3.833187940012389e-4	3.833206787847911e-4	3.8332593300821805e-4	3.8332832603631687e-4	3.8332483491249433e-4	3.8332025106213244e-4	3.8332195753556836e-4	3.8332854505195675e-4	3.8332799322529296e-4	3.8331611417111345e-4	3.833138169621261e-4	3.8333594955229996e-4	3.8333703505223524e-4	3.8330352006311615e-4	3.833405753149886e-4	3.8329835113997757e-4	3.833575263081362e-4	3.833183425862967e-4	3.8329882397027945e-4	3.833183425862967e-4	3.8335752630813647e-4	3.832983511399774e-4	3.8334057531498844e-4	3.833035200631162e-4	3.833370350522351e-4	3.833359495523001e-4	3.8331381696212624e-4	3.8331611417111335e-4	3.833279932252931e-4	3.8332854505195707e-4	3.833219575355681e-4	3.8332025106213233e-4	3.8332483491249433e-4	3.833283260363166e-4	3.833259330082183e-4	3.8332067878479094e-4
flux1:	0.6427373652917139	4.164601696656745e-4	4.164612169739389e-4	4.1646562366510413e-4	4.164689323599916e-4	4.1646751654778963e-4	4.164625388909394e-4	4.164589419178768e-4	4.164604583123942e-4	4.1646572206220775e-4	4.1646948547285423e-4	4.164678763508124e-4	4.1646249128349754e-4	4.1645898662817665e-4	4.1646117531787135e-4	4.1646657271609747e-4	4.164686955031436e-4	4.164646976977841e-4	4.1645995834547415e-4	4.164622340578986e-4	4.1646957353721575e-4	4.164688095584009e-4	4.1645568001721624e-4	4.16453107862644e-4	4.1647704701951274e-4	4.164781289836423e-4	4.16442077500194e-4	4.164826044106736e-4	4.164366350710637e-4	4.165007908065343e-4	4.164579452055073e-4	4.164365993158984e-4	4.1645794520550736e-4	4.165007908065344e-4	4.164366350710639e-4	4.1648260441067334e-4	4.164420775001939e-4	4.164781289836423e-4	4.1647704701951253e-4	4.1645310786264417e-4	4.164556800172162e-4	4.164688095584011e-4	4.164695735372157e-4	4.1646223405789886e-4	4.164599583454741e-4	4.164646976977837e-4	4.164686955031438e-4	4.1646657271609763e-4	4.1646117531787146e-4
flux1:	0.6429998141954671	4.52066158444209e-4	4.520669417517314e-4	4.5207118376729735e-4	4.5207451688214376e-4	4.520732324684406e-4	4.5206837797914584e-4	4.520648480652202e-4	4.5206637289460554e-4	4.5207157155554477e-4	4.52075187021287e-4	4.520734193121304e-4	4.520680218982149e-4	4.5206474839459577e-4	4.5206727442401065e-4	4.520727720576741e-4	4.520745317647938e-4	4.5206995900049933e-4	4.5206508790417274e-4	4.520680422643626e-4	4.520762301412499e-4	4.520752257359321e-4	4.5206071044923406e-4	4.520578034471167e-4	4.520836550734951e-4	4.5208473694084646e-4	4.520460283234648e-4	4.520903373357445e-4	4.5204033642492857e-4	4.5210980398359673e-4	4.5206296437079354e-4	4.5203962683686876e-4	4.5206296437079365e-4	4.5210980398359684e-4	4.520403364249284e-4	4.520903373357443e-4	4.520460283234649e-4	4.520847369408467e-4	4.52083655073495e-4	4.5205780344711674e-4	4.520607104492345e-4	4.5207522573593187e-4	4.5207623014125006e-4	4.5206804226436244e-4	4.5206508790417274e-4	4.5206995900049895e-4	4.52074531764794e-4	4.520727720576743e-4	4.520672744240106e-4
flux1:	0.6432622630992204	4.902829267192797e-4	4.902833660764392e-4	4.902873761949706e-4	4.902907324737079e-4	4.90289643785581e-4	4.902849912214231e-4	4.902815607032425e-4	4.902830553162782e-4	4.902881083783781e-4	4.90291514332561e-4	4.902895932581667e-4	4.902842546196644e-4	4.902812978443535e-4	4.902841942439426e-4	4.902897401993718e-4	4.902910330673967e-4	4.902858128745949e-4	4.902808402551888e-4	4.902845950911448e-4	4.902937356371263e-4	4.902924582641392e-4	4.902764096580079e-4	4.902731011530014e-4	4.903009756481131e-4	4.903020623128398e-4	4.902605752214464e-4	4.903089992559438e-4	4.90254662306625e-4	4.903297886541751e-4	4.902785979906655e-4	4.902530922541739e-4	4.902785979906654e-4	4.90329788654175e-4	4.902546623066244e-4	4.903089992559436e-4	4.902605752214463e-4	4.9030206231284e-4	4.90300975648113e-4	4.902731011530017e-4	4.902764096580079e-4	4.902924582641394e-4	4.902937356371259e-4	4.902845950911444e-4	4.902808402551886e-4	4.902858128745948e-4	4.902910330673966e-4	4.902897401993719e-4	4.902841942439427e-4
flux1:	0.6435247120029737	5.312608188336785e-4	5.312608260980919e-4	5.312645339744107e-4	5.312679167867535e-4	5.312670972896842e-4	5.31262732187602e-4	5.312594325240148e-4	5.312608501444436e-4	5.312656676971652e-4	5.312687990381269e-4	5.312667350649398e-4	5.312615366729176e-4	5.312589899207944e-4	5.312622887187137e-4	5.312678216788466e-4	5.312685330663253e-4	5.312625892520142e-4	5.312575523440034e-4	5.312622421161887e-4	5.31272447144259e-4	5.312708594394439e-4	5.312531173183686e-4	5.312493341428033e-4	5.312793468350367e-4	5.312804445997084e-4	5.312360568486309e-4	5.312889518359422e-4	5.312299555148752e-4	5.313111040852776e-4	5.31255179786181e-4	5.312273167709322e-4	5.312551797861809e-4	5.313111040852786e-4	5.312299555148753e-4	5.312889518359419e-4	5.312360568486309e-4	5.312804445997084e-4	5.312793468350368e-4	5.312493341428034e-4	5.312531173183686e-4	5.312708594394438e-4	5.31272447144259e-4	5.312622421161884e-4	5.312575523440035e-4	5.312625892520143e-4	5.312685330663256e-4	5.312678216788469e-4	5.312622887187134e-4
flux1:	0.6437871609067269	5.751551950324991e-4	5.751546745234525e-4	5.751580076153636e-4	5.751614254899347e-4	5.751609575922796e-4	5.751569715390374e-4	5.751538325920253e-4	5.751551181026388e-4	5.751596012317063e-4	5.75162390014954e-4	5.751601993461094e-4	5.751552329887787e-4	5.751531967720117e-4	5.751569283965742e-4	5.751623773672065e-4	5.751623819805617e-4	5.751556351840294e-4	5.751505787040298e-4	5.751563505290751e-4	5.751677389443643e-4	5.751657981657815e-4	5.751461895636983e-4	5.751418524630115e-4	5.751741241031812e-4	5.751752405417152e-4	5.751278288032391e-4	5.751855740721654e-4	5.751215753852296e-4	5.752091269597199e-4	5.75148060432728e-4	5.75117638292637e-4	5.751480604327282e-4	5.752091269597198e-4	5.751215753852301e-4	5.751855740721653e-4	5.751278288032386e-4	5.751752405417154e-4	5.751741241031814e-4	5.751418524630115e-4	5.751461895636982e-4	5.751657981657814e-4	5.751677389443645e-4	5.751563505290746e-4	5.751505787040293e-4	5.751556351840299e-4	5.751623819805616e-4	5.751623773672068e-4	5.751569283965742e-4
flux1:	0.6440496098104802	6.221262794258399e-4	6.221251288206939e-4	6.22128013368997e-4	6.221314803598166e-4	6.221314549601146e-4	6.221279447048785e-4	6.221249940721821e-4	6.221260840149192e-4	6.221301254173821e-4	6.221325016105903e-4	6.221302065452667e-4	6.221255740696608e-4	6.221241554627612e-4	6.221283481728203e-4	6.221336323946179e-4	6.22132794724454e-4	6.221251630490902e-4	6.221201395552242e-4	6.221271530154339e-4	6.221398502064471e-4	6.221375076976779e-4	6.221158469126866e-4	6.221108711724012e-4	6.221455284843748e-4	6.221466721970958e-4	6.220961115337077e-4	6.221591100381696e-4	6.220897455548923e-4	6.221840992755162e-4	6.221174556617848e-4	6.22084259617904e-4	6.221174556617848e-4	6.221840992755163e-4	6.220897455548922e-4	6.221591100381695e-4	6.220961115337073e-4	6.221466721970957e-4	6.221455284843744e-4	6.221108711724013e-4	6.221158469126867e-4	6.221375076976778e-4	6.221398502064472e-4	6.221271530154334e-4	6.221201395552241e-4	6.221251630490897e-4	6.221327947244543e-4	6.221336323946178e-4	6.221283481728202e-4
flux1:	0.6443120587142335	6.723389730281693e-4	6.723370844908196e-4	6.723394465094223e-4	6.723429823512092e-4	6.723434981129999e-4	6.723405645441124e-4	6.72337826985396e-4	6.723386498092749e-4	6.723421346278977e-4	6.723440269005837e-4	6.723416560242533e-4	6.723374688316837e-4	6.723367806713716e-4	6.723414600441732e-4	6.723464891197625e-4	6.723446640932002e-4	6.723360637995561e-4	6.723311339132599e-4	6.723395606294232e-4	6.723536976977865e-4	6.723508983881666e-4	6.723269872269295e-4	6.723212835158805e-4	6.72358459799055e-4	6.723596400421046e-4	6.723058032488942e-4	6.723744816191538e-4	6.722993667267856e-4	6.724009412574714e-4	6.723282593978977e-4	6.722920616744477e-4	6.723282593978977e-4	6.724009412574715e-4	6.722993667267852e-4	6.72374481619154e-4	6.723058032488942e-4	6.723596400421044e-4	6.723584597990547e-4	6.723212835158808e-4	6.7232698722693e-4	6.723508983881669e-4	6.723536976977865e-4	6.723395606294233e-4	6.7233113391326e-4	6.723360637995559e-4	6.723446640932003e-4	6.723464891197624e-4	6.723414600441738e-4
flux1:	0.6445745076179867	7.259626300206046e-4	7.25959891541067e-4	7.25961657767493e-4	7.259652877773509e-4	7.259664501244433e-4	7.259641971408225e-4	7.259616941418284e-4	7.259621707261768e-4	7.259649775966622e-4	7.259663141111504e-4	7.259639022806334e-4	7.259602805613619e-4	7.259604405159848e-4	7.259656290245048e-4	7.259703032877887e-4	7.259673371418304e-4	7.259576833831917e-4	7.259529158447513e-4	7.259629387927974e-4	7.259786516233591e-4	7.259753335859138e-4	7.259489618424896e-4	7.259424372838138e-4	7.259822730596096e-4	7.259834992310196e-4	7.259262559718117e-4	7.260010643773993e-4	7.259197925755595e-4	7.260290274220706e-4	7.259498200701517e-4	7.25910379938682e-4	7.25949820070152e-4	7.260290274220701e-4	7.259197925755592e-4	7.260010643773996e-4	7.259262559718118e-4	7.259834992310195e-4	7.259822730596093e-4	7.259424372838135e-4	7.259489618424894e-4	7.259753335859137e-4	7.259786516233593e-4	7.259629387927971e-4	7.259529158447518e-4	7.259576833831916e-4	7.259673371418308e-4	7.259703032877887e-4	7.259656290245048e-4
flux1:	0.64483695652174	7.831707954651652e-4	7.83167092377799e-4	7.83168191129236e-4	7.831719458163571e-4	7.831738656513171e-4	7.831723989670367e-4	7.831701484872414e-4	7.831701929618223e-4	7.831721952581262e-4	7.831729044236304e-4	7.831704925126848e-4	7.831675642114436e-4	7.831686937406802e-4	7.831744104542732e-4	7.83178621605822e-4	7.83174352981136e-4	7.831635605591369e-4	7.831590320887664e-4	7.831708446447527e-4	7.831882728221969e-4	7.831843669115463e-4	7.831553131032324e-4	7.831478725808837e-4	7.831905162728617e-4	7.831917972382936e-4	7.831310129619727e-4	7.832124247762566e-4	7.831245670239311e-4	7.832419240217661e-4	7.831556783217414e-4	7.831127422614585e-4	7.831556783217416e-4	7.83241924021766e-4	7.831245670239309e-4	7.832124247762567e-4	7.831310129619731e-4	7.831917972382937e-4	7.831905162728613e-4	7.831478725808836e-4	7.831553131032329e-4	7.831843669115465e-4	7.83188272822197e-4	7.831708446447522e-4	7.831590320887663e-4	7.83163560559137e-4	7.831743529811363e-4	7.83178621605822e-4	7.831744104542736e-4
flux1:	0.6450994054254933	8.441409028004502e-4	8.441361194367478e-4	8.441364813133763e-4	8.44140395664901e-4	8.441431878243196e-4	8.441426137524231e-4	8.441406302011856e-4	8.441401510771434e-4	8.44141218331441e-4	8.441412294793429e-4	8.441388638536579e-4	8.441367633650449e-4	8.441389865967979e-4	8.441452470396851e-4	8.441488790674053e-4	8.441431403157879e-4	8.44131124430205e-4	8.441269193679629e-4	8.441407240707987e-4	8.441600096533802e-4	8.441554392468535e-4	8.44123471626735e-4	8.441150193307915e-4	8.441606279655725e-4	8.441619712079295e-4	8.440975058349742e-4	8.441860170942215e-4	8.440911212215283e-4	8.442170861980362e-4	8.441232644438428e-4	8.440765664246932e-4	8.441232644438428e-4	8.442170861980363e-4	8.440911212215282e-4	8.441860170942216e-4	8.440975058349742e-4	8.441619712079292e-4	8.441606279655722e-4	8.441150193307918e-4	8.441234716267353e-4	8.441554392468533e-4	8.441600096533802e-4	8.441407240707989e-4	8.44126919367963e-4	8.441311244302054e-4	8.441431403157887e-4	8.441488790674053e-4	8.441452470396852e-4
flux1:	0.6453618543292465	9.090539295705765e-4	9.090479509912238e-4	9.090475093674343e-4	9.090516217871447e-4	9.090554032590885e-4	9.090558275273439e-4	9.090541220108467e-4	9.090530236273588e-4	9.090530230923381e-4	9.090522670281575e-4	9.090499987234413e-4	9.090488653245029e-4	9.090523078815265e-4	9.090591240832509e-4	9.09062054481897e-4	9.090546731739768e-4	9.090413501379149e-4	9.090375598382848e-4	9.090535668652476e-4	9.090748530309867e-4	9.090695338965885e-4	9.090344117585978e-4	9.090248529675648e-4	9.090735928812582e-4	9.090750034603035e-4	9.090067098339004e-4	9.091028384870844e-4	9.090004286846312e-4	9.09135513298137e-4	9.090335539848341e-4	9.089828158782662e-4	9.090335539848346e-4	9.091355132981372e-4	9.090004286846315e-4	9.091028384870845e-4	9.090067098338995e-4	9.090750034603036e-4	9.090735928812589e-4	9.090248529675649e-4	9.090344117585976e-4	9.090695338965884e-4	9.090748530309868e-4	9.090535668652476e-4	9.090375598382854e-4	9.09041350137915e-4	9.090546731739763e-4	9.090620544818973e-4	9.090591240832513e-4
flux1:	0.6456243032329998	9.78094009980795e-4	9.78086723721663e-4	9.780854149669962e-4	9.780897658545047e-4	9.780946537956612e-4	9.780961804520675e-4	9.780947613287282e-4	9.78092945609679e-4	9.780917439222105e-4	9.780901533085285e-4	9.780880368919123e-4	9.780880129281625e-4	9.780928007423095e-4	9.781001815124864e-4	9.781022828085789e-4	9.780930834214043e-4	9.780783713109298e-4	9.780750932715412e-4	9.780935186282519e-4	9.781169482135613e-4	9.78110788528133e-4	9.780722638155872e-4	9.780615069083683e-4	9.781135544409967e-4	9.781150337516134e-4	9.78042755852784e-4	9.78147040802084e-4	9.780366172009551e-4	9.781813609556194e-4	9.780706801303975e-4	9.78015612250719e-4	9.780706801303975e-4	9.781813609556198e-4	9.780366172009542e-4	9.781470408020835e-4	9.780427558527837e-4	9.781150337516132e-4	9.781135544409977e-4	9.78061506908369e-4	9.780722638155876e-4	9.781107885281331e-4	9.781169482135608e-4	9.780935186282519e-4	9.78075093271541e-4	9.780783713109302e-4	9.780930834214045e-4	9.781022828085795e-4	9.781001815124862e-4
flux1:	0.6458867521367531	0.0010514480030385	0.0010514393007965965	0.0010514370641724815	0.0010514416941434122	0.0010514478037457519	0.0010514505342150036	0.0010514494079900284	0.0010514467764934049	0.0010514442413904334	0.0010514417509156998	0.0010514398430186312	0.0010514410718693596	0.0010514473300256958	0.0010514552814822658	0.0010514564230629472	0.001051445228820083	0.0010514290480259862	0.0010514263847347118	0.0010514474481684276	0.001051473162123746	0.0010514660626635248	0.0010514238818864607	0.0010514118405705927	0.0010514673827289637	0.0010514689270499224	0.0010513924979818805	0.001051505497917951	0.00105138653627327	0.0010515415087037287	0.0010514215016184409	0.0010513618033954242	0.0010514215016184409	0.001051541508703729	0.0010513865362732704	0.0010515054979179518	0.0010513924979818805	0.0010514689270499228	0.0010514673827289637	0.001051411840570593	0.001051423881886461	0.0010514660626635241	0.001051473162123746	0.0010514474481684265	0.0010514263847347116	0.0010514290480259868	0.0010514452288200825	0.0010514564230629474	0.001051455281482266
flux1:	0.6461492010405063	0.001129305015223175	0.0011292947944023801	0.0011292915715879308	0.0011292965193503265	0.0011293039616186978	0.001129307993971922	0.0011293071665525436	0.00112930362278272	0.0011292996248131496	0.0011292961711035889	0.001129294528624197	0.0011292971524825785	0.0011293050041389625	0.001129313530514343	0.001129313580749819	0.0011293002155796654	0.0011292824892286284	0.0011292805467193556	0.0011293044693722622	0.001129332605163476	0.001129324459687219	0.0011292783661472827	0.0011292649618837032	0.0011293241969515344	0.0011293257957807072	0.0011292450355339532	0.0011293673275742547	0.0011292392790648962	0.0011294050820794825	0.0011292751251409051	0.0011292104859218543	0.0011292751251409056	0.0011294050820794823	0.0011292392790648973	0.0011293673275742549	0.0011292450355339532	0.0011293257957807076	0.001129324196951535	0.001129264961883703	0.0011292783661472827	0.0011293244596872185	0.0011293326051634758	0.0011293044693722622	0.0011292805467193552	0.0011292824892286282	0.0011293002155796652	0.0011293135807498194	0.0011293135305143432
flux1:	0.6464116499442596	0.0012118558768382914	0.0012118440418712052	0.0012118397760815486	0.0012118450759997174	0.001211853955512459	0.001211859384011275	0.0012118588623327752	0.0012118543142729012	0.0012118487284433006	0.0012118442496798626	0.0012118429276635075	0.0012118470851767832	0.00121185665060661	0.001211865755349847	0.0012118645839891099	0.001211848874560647	0.0012118295287740575	0.001211828414888383	0.0012118554167157827	0.0012118861067039895	0.001211876802546034	0.0012118265388603151	0.001211811703458406	0.0012118748415312999	0.0012118764757077375	0.0012117911887244556	0.0012119233668674797	0.0012117856580237912	0.0012119629283893743	0.001211822381397137	0.0012117524813738492	0.0012118223813971363	0.0012119629283893747	0.0012117856580237912	0.00121192336686748	0.0012117911887244554	0.0012118764757077377	0.0012118748415313	0.0012118117034584056	0.0012118265388603156	0.001211876802546034	0.0012118861067039893	0.0012118554167157827	0.0012118284148883826	0.0012118295287740573	0.0012118488745606472	0.0012118645839891097	0.0012118657553498468
flux1:	0.6466740988480129	0.0012992925714277667	0.0012992790347897969	0.001299273669463986	0.00129927934885788	0.001299289761591448	0.0012992966765631654	0.001299296470582398	0.001299290833391121	0.0012992835406790638	0.0012992779758879667	0.0012992770251071596	0.001299282848931115	0.0012992942447372761	0.0012993039319225774	0.0012993014127318954	0.0012992831905211692	0.0012992621544817443	0.0012992619768420646	0.001299292273828797	0.0012993256436642864	0.0012993150625507906	0.0012992603734579692	0.0012992440518079962	0.0012993113152300834	0.0012993129548489232	0.0012992229274124262	0.001299365600825176	0.0012992176335954728	0.00129940704554088	0.0012992552541962416	0.0012991797654496292	0.0012992552541962418	0.0012994070455408803	0.0012992176335954735	0.0012993656008251767	0.0012992229274124258	0.0012993129548489234	0.0012993113152300836	0.0012992440518079964	0.0012992603734579703	0.0012993150625507913	0.001299325643664287	0.0012992922738287967	0.001299261976842065	0.0012992621544817445	0.0012992831905211692	0.001299301412731896	0.0012993039319225772
flux1:	0.6469365477517661	0.0013918076178945306	0.0013917923007300348	0.0013917857777816028	0.0013917918540270204	0.0013918038853323478	0.0013918123734258687	0.0013918124984639397	0.0013918056972682408	0.00139179658593515	0.001391789873929433	0.0013917893381970544	0.0013917969525276976	0.0013918102910744818	0.0013918205671169404	0.0013918165807199395	0.0013917956840556727	0.0013917728898556513	0.0013917737535641761	0.0013918075547810016	0.0013918437218493579	0.001391831740946368	0.0013917723763699915	0.0013917545292737696	0.0013918261529528235	0.0013918277550847304	0.0013917327525674787	0.0013918865437279448	0.0013917276956933015	0.0013919299636014602	0.0013917662622633083	0.0013916848499152417	0.0013917662622633083	0.0013919299636014598	0.0013917276956933022	0.0013918865437279441	0.001391732752567479	0.0013918277550847293	0.0013918261529528245	0.0013917545292737707	0.0013917723763699926	0.0013918317409463675	0.0013918437218493574	0.001391807554781001	0.0013917737535641757	0.0013917728898556517	0.0013917956840556725	0.0013918165807199402	0.0013918205671169396
flux1:	0.6471989966555194	0.0014895934052328226	0.001489576237520809	0.001489568495163032	0.0014895749726744928	0.0014895886954965907	0.0014895988403584894	0.001489599319757814	0.0014895912924622794	0.001489580259098062	0.001489572337058661	0.0014895722503221456	0.0014895817684742495	0.0014895971575806736	0.0014896080332494964	0.0014896024701169938	0.0014895787461498369	0.001489554128399388	0.001489556133487314	0.0014895936380370995	0.0014896327099971957	0.001489619203193089	0.0014895549215278546	0.0014895355285820763	0.001489611760160478	0.001489613266394047	0.001489513030405387	0.0014896785731261888	0.0014895081978709768	0.0014897240790236244	0.0014895477936807493	0.0014894601171399212	0.0014895477936807495	0.0014897240790236236	0.0014895081978709768	0.0014896785731261886	0.0014895130304053868	0.0014896132663940473	0.0014896117601604774	0.001489535528582076	0.0014895549215278546	0.0014896192031930895	0.0014896327099971952	0.0014895936380370993	0.0014895561334873143	0.0014895541283993872	0.0014895787461498369	0.001489602470116994	0.0014896080332494955
flux1:	0.6474614455592727	0.0015928414800828166	0.0015928224002816078	0.0015928133704603664	0.0015928202376539321	0.0015928357110869757	0.001592847594483796	0.0015928484625273845	0.0015928391625503666	0.001592826112785496	0.001592816914483389	0.0015928172977609204	0.0015928288198687188	0.0015928463628013733	0.0015928578555090458	0.00159285061903654	0.0015928239255742734	0.0015927974207549998	0.0015928006594165905	0.0015928420533278117	0.0015928841267813351	0.0015928689661996703	0.0015927995377774341	0.0015927786002588415	0.0015928597001190468	0.001592861033951278	0.0015927552794338777	0.0015929332167971808	0.0015927506444409008	0.0015929809417724538	0.0015927913931942288	0.0015926971074796815	0.0015927913931942283	0.0015929809417724542	0.0015927506444409008	0.0015929332167971813	0.0015927552794338775	0.0015928610339512777	0.0015928597001190461	0.0015927786002588422	0.001592799537777435	0.00159286896619967	0.0015928841267813351	0.0015928420533278115	0.0015928006594165898	0.0015927974207549998	0.0015928239255742738	0.0015928506190365404	0.001592857855509046
flux1:	0.6477238944630259	0.0017017417876354982	0.0017017207417621152	0.0017017103472512624	0.0017017175735980945	0.001701734841864811	0.001701748545261619	0.0017017498502849707	0.0017017392491246145	0.001701724097951305	0.0017017135516268758	0.0017017144098599739	0.0017017280207787693	0.0017017478165746846	0.001701759952907835	0.001701750962509202	0.0017017211696592322	0.0017016927152155232	0.0017016972688723383	0.0017017427220041628	0.001701787881335694	0.0017017709390669265	0.0017016961497501322	0.0017016736934465082	0.0017017599345318067	0.0017017609986391953	0.0017016494109705577	0.0017018403932079435	0.0017016449311014227	0.0017018904959120703	0.0017016870029324402	0.0017015857600556693	0.0017016870029324398	0.0017018904959120705	0.0017016449311014232	0.0017018403932079435	0.0017016494109705575	0.0017017609986391955	0.0017017599345318063	0.001701673693446508	0.0017016961497501322	0.0017017709390669262	0.0017017878813356932	0.001701742722004162	0.001701697268872339	0.001701692715215524	0.0017017211696592318	0.0017017509625092018	0.001701759952907835
flux1:	0.6479863433667792	0.0018164818667516667	0.001816458806871692	0.0018164469581089476	0.00181645449140077	0.0018164735833379208	0.0018164891899242908	0.0018164909975332082	0.001816479087061186	0.0018164617587147333	0.0018164497846467206	0.001816451103555602	0.0018164668710440885	0.0018164890151847095	0.0018165018336291257	0.0018164910277665386	0.0018164580193284648	0.001816427552498288	0.0018164334887495687	0.0018164831517785036	0.0018165314682027723	0.0018165126182350837	0.0018164322730765978	0.0018164083510038027	0.0018165000184380841	0.0018165006918681623	0.001816382924030475	0.0018165876063845755	0.0018163785399706142	0.001816640274542172	0.0018164221574255312	0.0018163136078091528	0.001816422157425531	0.0018166402745421724	0.0018163785399706134	0.001816587606384575	0.0018163829240304742	0.001816500691868163	0.001816500018438085	0.0018164083510038018	0.0018164322730765993	0.0018165126182350826	0.001816531468202773	0.0018164831517785028	0.001816433488749568	0.001816427552498288	0.0018164580193284637	0.0018164910277665388	0.001816501833629125
flux1:	0.6482487922705324	0.001937246000516459	0.0019372208826442723	0.001937207474407878	0.0019372152383625317	0.0019372361674826581	0.0019372537646168385	0.0019372561609082488	0.001937242955287703	0.001937223382651016	0.0019372098904643215	0.0019372116335033376	0.001937229606764795	0.0019372541922105257	0.0019372677460095405	0.0019372550850728953	0.0019372187596269133	0.0019371862160238783	0.0019371935855493144	0.0019372475871117243	0.0019372991179612234	0.0019372782382820722	0.001937192165182139	0.0019371668601244505	0.00193726425061838	0.0019372643859488304	0.0019371400558369461	0.0019373590964439833	0.0019371356902796422	0.0019374145503314542	0.0019371811341626587	0.0019370649280714622	0.001937181134162659	0.0019374145503314557	0.001937135690279642	0.001937359096443984	0.0019371400558369442	0.00193726438594883	0.0019372642506183802	0.0019371668601244503	0.001937192165182138	0.0019372782382820718	0.001937299117961224	0.001937247587111724	0.0019371935855493124	0.0019371862160238783	0.0019372187596269133	0.0019372550850728955	0.0019372677460095398
flux1:	0.6485112411742857	0.0020642143238224337	0.002064187105258384	0.002064172013305875	0.00206417990564366	0.002064202670827727	0.0020642223528471652	0.002064225447516398	0.002064210984642207	0.002064189108151897	0.00206417399393102	0.002064176099449864	0.0020641963081060714	0.0020642234266874996	0.0020642377867598257	0.002064223255704116	0.00206418352734621	0.002064148839315878	0.002064157672806614	0.002064216116874117	0.0020642709051550776	0.002064247879986282	0.0020641559332701042	0.0020641293600794377	0.00206423278111485	0.002064232201634592	0.0020641008895770953	0.0020643349474109	0.002064096446345476	0.0020643934432623685	0.0020641440612979988	0.002064019850255717	0.0020641440612979983	0.0020643934432623672	0.0020640964463454767	0.0020643349474109007	0.002064100889577094	0.002064232201634592	0.002064232781114851	0.002064129360079438	0.0020641559332701042	0.002064247879986282	0.0020642709051550776	0.0020642161168741156	0.002064157672806613	0.002064148839315878	0.00206418352734621	0.0020642232557041163	0.002064237786759825
flux1:	0.648773690078039	0.002197561889964051	0.0021975325261241567	0.0021975156039334286	0.002197523495052513	0.0021975480819081115	0.002197569953232012	0.002197573882438182	0.002197558224804125	0.002197533990854083	0.0021975171341458663	0.0021975195128685373	0.0021975419664326487	0.0021975717105797497	0.002197586968410701	0.002197570579057044	0.002197527377739599	0.0021974904725243355	0.0021975007777267417	0.002197563741292301	0.0021976218155308988	0.0021975965376508193	0.002197498601484065	0.0021974709090737212	0.0021975806778633763	0.002197579174836449	0.002197440421409091	0.0021976901543280967	0.0021974357848270464	0.0021977519875866014	0.0021974859845000612	0.002197353422663857	0.0021974859845000604	0.002197751987586601	0.002197435784827047	0.0021976901543280954	0.0021974404214090896	0.00219757917483645	0.002197580677863376	0.002197470909073722	0.002197498601484066	0.0021975965376508197	0.0021976218155308988	0.0021975637412923	0.002197500777726741	0.002197490472524337	0.0021975273777396004	0.0021975705790570426	0.0021975869684107007
flux1:	0.6490361389817922	0.002337457698624826	0.002337426139448891	0.0023374072152164945	0.0023374149475878913	0.0023374413304844055	0.002337465508911055	0.002337470437764702	0.0023374536726718815	0.0023374270315302615	0.0023374082923360885	0.002337410825272235	0.00233743551317642	0.0023374679779512597	0.0023374842483601683	0.002337466041266378	0.002337419312711901	0.00233738011047115	0.002337391869434691	0.002337459400586056	0.0023375207749788377	0.002337493148076853	0.0023373891396316834	0.002337360512601429	0.0023374769548268376	0.00233747428490621	0.002337327589119749	0.002337593652057986	0.0023373226236600535	0.0023376591603827446	0.0023373758953326444	0.0023372346407958527	0.0023373758953326444	0.0023376591603827437	0.002337322623660052	0.0023375936520579842	0.0023373275891197475	0.0023374742849062097	0.0023374769548268385	0.0023373605126014293	0.0023373891396316843	0.002337493148076853	0.0023375207749788385	0.002337459400586056	0.0023373918694346908	0.00233738011047115	0.002337419312711901	0.0023374660412663786	0.0023374842483601687
flux1:	0.6492985878855455	0.002484063688050751	0.002484029874104499	0.0024840087481670238	0.0024840161365559184	0.0024840442813214235	0.002484070901401448	0.002484077025934613	0.0024840592649703155	0.0024840301682474415	0.0024840093841193185	0.0024840119210222385	0.002484038813242246	0.002484074098623915	0.0024840915223016888	0.0024840715681110057	0.0024840212732784653	0.0024839796850226925	0.002483992851648855	0.00248406496810243	0.0024841296429764436	0.0024840995839763885	0.002483989456257604	0.002483960116090071	0.0024840835644267143	0.0024840794472898815	0.0024839242652357645	0.0024842073085774674	0.0024839188154685173	0.002484276874512088	0.0024839757239613325	0.0024838254399544716	0.0024839757239613325	0.0024842768745120865	0.0024839188154685173	0.0024842073085774665	0.0024839242652357645	0.0024840794472898806	0.0024840835644267143	0.002483960116090072	0.002483989456257603	0.0024840995839763894	0.002484129642976443	0.002484064968102429	0.0024839928516488556	0.002483979685022691	0.002484021273278465	0.002484071568111007	0.002484091522301689
flux1:	0.6495610367892988	0.0026375336946189436	0.002637497553034692	0.0026374739958836433	0.002637480828484643	0.0026375106957202254	0.0026375399120676505	0.0026375474605478478	0.002637528838282485	0.0026374972360096935	0.0026374742193770264	0.0026374765778578195	0.0026375056261603138	0.0026375438395143925	0.0026375625852182965	0.0026375409854009196	0.0026374870994972845	0.0026374430250056895	0.0026374575229977056	0.002637534211160185	0.0026376021737382995	0.002637569615020409	0.0026374533592603256	0.0026374235650335337	0.002637554357479154	0.0026375484737615473	0.0026373842177981575	0.0026376848859732504	0.0026373781086572066	0.002637758939175321	0.0026374392993880973	0.002637279655348123	0.0026374392993880986	0.002637758939175322	0.0026373781086572075	0.0026376848859732513	0.002637384217798156	0.002637548473761546	0.0026375543574791546	0.002637423565033536	0.0026374533592603265	0.002637569615020408	0.0026376021737383004	0.0026375342111601844	0.002637457522997707	0.0026374430250056882	0.0026374870994972854	0.0026375409854009204	0.0026375625852182952
flux1:	0.649823485693052	0.0027980123834348237	0.002797973823860778	0.0027979475749199015	0.0027979536154687777	0.002797985164405805	0.002798017154792303	0.0027980263882481033	0.002798007060120307	0.002797972897522926	0.0027979474333855985	0.0027979493987843854	0.0027979805386039638	0.0027980217972525144	0.002798042063541482	0.0027980189504526773	0.0027979614614968926	0.0027979147872993076	0.0027979305086132025	0.002798011723230159	0.002798082948686565	0.002798047840131322	0.0027979254876630854	0.0027978955362302667	0.002798034014259071	0.0027980260038637616	0.002797852042423593	0.00279817097275759	0.002797845079801669	0.0027982499916879232	0.0027979112808326476	0.0027977419533112367	0.0027979112808326476	0.002798249991687924	0.0027978450798016694	0.002798170972757589	0.002797852042423592	0.0027980260038637608	0.0027980340142590714	0.0027978955362302667	0.0027979254876630845	0.0027980478401313214	0.0027980829486865632	0.0027980117232301585	0.002797930508613201	0.002797914787299307	0.0027979614614968926	0.0027980189504526777	0.0027980420635414817
flux1:	0.6500859345968053	0.002965634154009831	0.00296559306475955	0.0029655638320852146	0.0029655688229793357	0.0029656020157744355	0.002965636983840241	0.0029656481956781408	0.002965628335064324	0.0029655915491336323	0.0029655633932623836	0.0029655647193645466	0.002965597872296436	0.0029656423060896117	0.0029656643224827577	0.002965639858673606	0.0029655787656362982	0.002965529363148843	0.0029655461670438973	0.0029656318314839826	0.002965706284264027	0.0029656685950365377	0.0029655402185591578	0.002965510444155533	0.0029656569507276963	0.0029656464115907044	0.002965462069684339	0.002965799891531385	0.002965454041360407	0.002965884404500566	0.0029655260642903023	0.0029653467376733267	0.0029655260642903027	0.0029658844045005665	0.002965454041360408	0.002965799891531385	0.0029654620696843393	0.002965646411590705	0.002965656950727696	0.0029655104441555324	0.0029655402185591573	0.0029656685950365377	0.0029657062842640266	0.0029656318314839826	0.002965546167043896	0.002965529363148843	0.0029655787656363	0.0029656398586736053	0.0029656643224827577
flux1:	0.6503483835005586	0.0031405220254925887	0.0031404782701018826	0.003140445731150573	0.0031404493975758715	0.0031404842039086263	0.0031405223813165736	0.003140535895926779	0.003140515690419651	0.0031404762064099084	0.003140445084195685	0.0031404454948636114	0.0031404805717355285	0.0031405283255127236	0.003140552352956877	0.0031405267296892715	0.0031404620402477462	0.00314040976415919	0.0031404274769407745	0.0031405174841516053	0.003140595119518733	0.0031405548395094704	0.0031404205536638445	0.0031403913269095335	0.0031405462043725004	0.0031405326917622644	0.0031403372522481143	0.003140694586430344	0.003140327929142211	0.0031407851719022777	0.0031404066687085643	0.0031402170357211576	0.0031404066687085656	0.003140785171902278	0.0031403279291422094	0.0031406945864303447	0.0031403372522481134	0.0031405326917622644	0.0031405462043725013	0.003140391326909533	0.003140420553663845	0.00314055483950947	0.003140595119518734	0.003140517484151605	0.0031404274769407754	0.0031404097641591897	0.0031404620402477454	0.0031405267296892732	0.0031405523529568777
flux1:	0.6506108324043118	0.0033227865063344955	0.003322739920741722	0.003322703724325128	0.0033227057793491182	0.003322742181160002	0.003322783829018426	0.003322799999290093	0.0033227796462416523	0.003322737374236055	0.003322702980325788	0.003322702172095485	0.0033227390765588963	0.003322790312376547	0.0033228166429160083	0.0033227900778515134	0.0033227218058166056	0.0033226664928270194	0.0033226849083663784	0.0033227791225231215	0.003322859888285041	0.003322817029122096	0.00332267699030615	0.0033226487165858537	0.0033228123045095943	0.0033227953309361673	0.003322588036616272	0.0033229654951854606	0.0033225771743587936	0.003323062781242241	0.003322663606625251	0.0033224633685999564	0.0033226636066252513	0.00332306278124224	0.0033225771743587915	0.0033229654951854606	0.0033225880366162712	0.0033227953309361664	0.003322812304509594	0.0033226487165858537	0.00332267699030615	0.0033228170291220967	0.0033228598882850406	0.003322779122523121	0.0033226849083663784	0.00332266649282702	0.003322721805816605	0.003322790077851516	0.0033228166429160088
flux1:	0.6508732813080651	0.003512524453673307	0.0035124748442395487	0.0035124346137566246	0.003512434764306357	0.003512472760488701	0.003512518169874433	0.003512537373570223	0.003512517074986035	0.0035124719066899645	0.003512433905536906	0.0035124315512037045	0.003512470183761006	0.0035125250827570268	0.003512554038309441	0.0035125267723629915	0.003512454934850461	0.0035123964028662704	0.003512415283969905	0.0035125135428214823	0.0035125973811769777	0.0035125519767266276	0.003512406382088465	0.0035123794993013107	0.003512552132295576	0.00351253116810025	0.003512311224691321	0.0035127094110212007	0.0035122985654847524	0.0035128140739006473	0.003512393744507188	0.0035121826113964083	0.0035123937445071885	0.0035128140739006464	0.003512298565484751	0.0035127094110212003	0.003512311224691322	0.003512531168100251	0.003512552132295577	0.0035123794993013116	0.0035124063820884664	0.003512551976726627	0.0035125973811769786	0.003512513542821481	0.0035124152839699036	0.00351239640286627	0.0035124549348504617	0.00351252677236299	0.00351255403830944
flux1:	0.6511357302118184	0.0037098179280993042	0.0037097650706762295	0.0037097204086731523	0.003709718362275877	0.003709757973116708	0.0037098074645426377	0.0037098300995154036	0.0037098100564183145	0.003709761862348751	0.003709719889790228	0.003709715642979454	0.0037097559053414124	0.0037098146691020607	0.0037098465992604565	0.003709818892632307	0.003709743507066985	0.00370968155495527	0.0037097006356420696	0.0037098027535416786	0.0037098896029804118	0.0037098417092568284	0.0037096907948189696	0.0037096657705050903	0.003709847776071462	0.0037098222507601117	0.00370958883077557	0.00371000833998469	0.0037095741055182788	0.003710121101612046	0.0037096791584034484	0.0037094568485220797	0.003709679158403447	0.003710121101612046	0.0037095741055182783	0.003710008339984689	0.0037095888307755705	0.0037098222507601112	0.003709847776071461	0.0037096657705050894	0.003709690794818969	0.0037098417092568284	0.003709889602980413	0.0037098027535416777	0.003709700635642069	0.0037096815549552695	0.0037097435070669866	0.00370981889263231	0.0037098465992604556
flux1:	0.6513981791155716	0.003914733049831008	0.0039146766900662825	0.003914627184131176	0.003914622656254571	0.003914663927406681	0.003914717849098502	0.003914744327370828	0.003914724733782361	0.003914673361026745	0.0039146270269818624	0.003914620527669611	0.003914662327315816	0.0039147251786118865	0.003914760457412079	0.003914732584836303	0.003914653665890955	0.003914588073891684	0.003914607062617602	0.003914712834205422	0.003914802631384948	0.0039147523257970305	0.0039145963636806344	0.00391457369154595	0.00391476538802033	0.00391473469239457	0.003914486939958623	0.003914928359654444	0.00391446987059154	0.003915049984102472	0.0039145859908864865	0.003914352230375808	0.0039145859908864865	0.003915049984102472	0.003914469870591537	0.003914928359654442	0.003914486939958622	0.00391473469239457	0.003914765388020331	0.003914573691545951	0.003914596363680633	0.0039147523257970305	0.0039148026313849515	0.003914712834205421	0.003914607062617602	0.003914588073891684	0.003914653665890955	0.003914732584836303	0.0039147604574120785
flux1:	0.6516606280193249	0.004127318862668979	0.004127258717710814	0.004127203947661043	0.004127196669451952	0.004127239675214132	0.004127298400088752	0.0041273291408562155	0.004127310177570912	0.004127255448288155	0.004127204340641767	0.004127195221558439	0.004127238476355399	0.004127305659119576	0.00412734468073582	0.004127316926009052	0.004127234482591383	0.00412716501347806	0.0041271835973277675	0.004127292801814269	0.004127385483332402	0.004127332863205168	0.004127172157941489	0.004127152353816508	0.00412735404846055	0.004127317537588868	0.0041270545741862895	0.004127518485511512	0.004127034876215681	0.004127649774338999	0.004127163315594213	0.00412691783760409	0.004127163315594214	0.004127649774338997	0.004127034876215682	0.004127518485511511	0.004127054574186288	0.004127317537588868	0.00412735404846055	0.0041271523538165085	0.00412717215794149	0.004127332863205166	0.004127385483332402	0.004127292801814266	0.004127183597327769	0.00412716501347806	0.004127234482591385	0.004127316926009052	0.00412734468073582
flux1:	0.6519230769230782	0.004347606212401462	0.004347541974126438	0.004347481520393811	0.004347471246580223	0.004347516092266339	0.00434758001353893	0.004347615435200093	0.004347597263551707	0.00434753897437967	0.004347482664088057	0.004347470557904355	0.004347515200620673	0.004347586979048498	0.004347630152407232	0.004347602802286803	0.004347516834696958	0.004347443235764429	0.004347461085605834	0.004347573491584724	0.004347668995561173	0.0043476141758819085	0.004347449059818362	0.004347432657101899	0.0043476446444017484	0.004347601641459234	0.004347322572606396	0.004347809551558961	0.004347299957748695	0.004347951337995898	0.004347442015992017	0.004347184559584858	0.004347442015992017	0.004347951337995897	0.004347299957748697	0.004347809551558959	0.004347322572606396	0.004347601641459232	0.004347644644401748	0.004347432657101899	0.004347449059818363	0.0043476141758819085	0.004347668995561176	0.004347573491584724	0.004347461085605836	0.004347443235764428	0.004347516834696959	0.004347602802286804	0.004347630152407231
flux1:	0.6521855258268314	0.0045756066466141445	0.004575537986455704	0.004575471439521252	0.004575457956214595	0.004575504779403693	0.004575574304791609	0.0045756148161502025	0.0045755975719863045	0.004575535494506108	0.004575473541924751	0.004575458089086601	0.004575504071634037	0.004575580728306444	0.004575628470637881	0.004575601808223392	0.0045755123056095805	0.00457543431155223	0.0045754510881245904	0.004575566458825747	0.004575664726205599	0.004575607836560061	0.004575438664389752	0.004575426209042712	0.004575648769272688	0.0045755985702617815	0.004575302493064686	0.004575813112053111	0.004575276671953177	0.004575966254021738	0.00457543368525589	0.004575163994042996	0.004575433685255891	0.0045759662540217376	0.004575276671953174	0.0045758131120531105	0.004575302493064687	0.0045755985702617815	0.004575648769272689	0.00457542620904271	0.004575438664389751	0.00457560783656006	0.0045756647262055975	0.00457556645882575	0.00457545108812459	0.004575434311552229	0.004575512305609581	0.004575601808223392	0.0045756284706378785
flux1:	0.6524479747305847	0.004811311343091171	0.004811237918491669	0.004811164889168547	0.004811148021283048	0.004811196991764895	0.004811272536302778	0.0048113185271283785	0.004811302315221987	0.004811236197607309	0.004811168160001938	0.0048111490170504876	0.004811196314273716	0.004811278147219537	0.004811330876599091	0.004811305174335369	0.004811212112576665	0.004811129449300726	0.004811144810180623	0.004811262909055301	0.004811363884548197	0.004811305065229929	0.0048111322076961945	0.00481112425286454	0.00481135765097001	0.004811299530317333	0.004810985541861808	0.004811520371448202	0.004810956226750525	0.004811685743432451	0.0048111295544189725	0.004810847374946673	0.0048111295544189725	0.004811685743432448	0.004810956226750526	0.004811520371448203	0.00481098554186181	0.004811299530317335	0.00481135765097001	0.004811124252864538	0.004811132207696194	0.0048113050652299275	0.004811363884548199	0.004811262909055298	0.004811144810180625	0.004811129449300722	0.004811212112576663	0.004811305174335373	0.004811330876599093
flux1:	0.652710423634338	0.005054690074194925	0.005054611536643232	0.005054531666955765	0.0050545112849507716	0.005054562603211857	0.005054644580742932	0.005054696411914348	0.005054681301045356	0.005054610870996837	0.005054536311157956	0.005054513159341537	0.005054561772180016	0.005054649090822949	0.005054707217788031	0.005054682730247459	0.005054586070390419	0.005054498459781857	0.005054512067143329	0.00505463266365918	0.005054736296231787	0.005054675693527855	0.005054499530378346	0.00505449663073637	0.005054741115585366	0.005054674332590588	0.0050543415390892	0.005054901149863257	0.00505430844648591	0.005055079633663933	0.005054499456133082	0.005054204536044011	0.0050544994561330815	0.005055079633663932	0.00505430844648591	0.005054901149863255	0.005054341539089199	0.005054674332590589	0.005054741115585364	0.005054496630736373	0.005054499530378345	0.005054675693527855	0.005054736296231786	0.005054632663659182	0.005054512067143329	0.005054498459781858	0.005054586070390419	0.005054682730247459	0.00505470721778803
flux1:	0.6529728725380912	0.005305690214758733	0.005305606219310509	0.005305519193672521	0.005305495219323274	0.005305549113458539	0.005305637926919638	0.005305695920408658	0.005305681939343798	0.005305606908373233	0.0053055254042119315	0.005305497958173541	0.005305547916024469	0.005305641035988586	0.00530570495435015	0.005305681910971353	0.005305581598339469	0.005305488763982832	0.005305500293041002	0.005305623168549891	0.0053057294113973905	0.005305667172075616	0.005305488084363626	0.005305490790279985	0.0053057465943258525	0.005305670400417834	0.005305317927016984	0.005305902891536648	0.005305280780175863	0.00530609536597662	0.005305490831555733	0.005305182917557433	0.005305490831555733	0.005306095365976619	0.005305280780175864	0.00530590289153665	0.005305317927016983	0.005305670400417836	0.005305746594325852	0.005305490790279984	0.005305488084363627	0.005305667172075617	0.005305729411397388	0.005305623168549892	0.005305500293041004	0.0053054887639828316	0.005305581598339469	0.005305681910971354	0.005305704954350151
flux1:	0.6532353214418445	0.005564235801132902	0.005564146017242816	0.005564051573600512	0.0055640239845135405	0.0055640807054974425	0.0055641767361689675	0.0055642411651489745	0.00556422829973686	0.00556414836882529	0.005564059523785737	0.005564027540089597	0.005564078902214366	0.005564178138996332	0.005564248215998651	0.005564226813971058	0.005564122778054453	0.005564024451870084	0.005564033599870505	0.005564158553402782	0.005564267363334631	0.005564203628381307	0.005564021990233978	0.0055640308418715735	0.005564298181260253	0.0055642118279952335	0.005563838829125546	0.0055644497238533114	0.005563797360330592	0.005564657053524066	0.005564027787992611	0.005563706623673458	0.00556402778799261	0.0055646570535240625	0.005563797360330592	0.005564449723853311	0.005563838829125544	0.0055642118279952335	0.005564298181260252	0.0055640308418715735	0.005564021990233977	0.005564203628381307	0.005564267363334633	0.0055641585534027815	0.005564033599870504	0.005564024451870083	0.005564122778054455	0.005564226813971058	0.0055642482159986495
flux1:	0.6534977703455978	0.005830226649070928	0.0058301307725000875	0.005830028713076752	0.005829997545689876	0.00583005736099498	0.005830160956939105	0.005830232036321904	0.005830220227897549	0.005830135094506265	0.005830038548589619	0.0058300018338382185	0.00583005468967367	0.00583016035122734	0.005830236917239897	0.005830217314733538	0.005830109469949366	0.005830005399686509	0.005830011895277416	0.005830138749109294	0.005830250085298781	0.005830184982979626	0.005830001152974425	0.005830016674441456	0.005830295749586402	0.005830198497301018	0.0058298041674353426	0.00583044157459276	0.005829758120007966	0.005830664597762535	0.005830010214989261	0.005829675538528008	0.00583001021498926	0.005830664597762534	0.005829758120007966	0.005830441574592758	0.0058298041674353426	0.00583019849730102	0.005830295749586402	0.005830016674441456	0.005830001152974424	0.005830184982979628	0.005830250085298782	0.005830138749109292	0.005830011895277417	0.005830005399686506	0.005830109469949364	0.005830217314733538	0.005830236917239892
flux1:	0.653760219249351	0.006103537538144955	0.0061034353036430134	0.006103325504906367	0.006103290855746592	0.006103354041359938	0.00610346550531898	0.006103543383033484	0.0061035325282965585	0.006103441894660267	0.006103337335817903	0.00610329575410502	0.006103350222366628	0.006103462600683977	0.006103545938639797	0.0061035282485822386	0.006103416495976012	0.006103306453467838	0.006103310066269565	0.006103438671106815	0.006103552493170247	0.006103486131512794	0.006103300443821772	0.006103323137495697	0.00610361413413082	0.006103505261142023	0.006103088845807131	0.006103753355067586	0.00610303797577618	0.006103992870898073	0.006103312966585158	0.006102964508407278	0.006103312966585155	0.006103992870898073	0.006103037975776179	0.006103753355067583	0.0061030888458071305	0.006103505261142025	0.006103614134130817	0.0061033231374957	0.006103300443821772	0.006103486131512789	0.006103552493170244	0.0061034386711068134	0.006103310066269565	0.00610330645346784	0.006103416495976012	0.0061035282485822386	0.006103545938639797
flux1:	0.6540226681531043	0.006384017470314249	0.006383908664719308	0.006383791086188926	0.006383753111209696	0.006383819942159869	0.00638393951922984	0.0063840242685550665	0.006384014221047231	0.006383917803628307	0.006383804979248961	0.006383758458696441	0.006383814685192755	0.006383934047005846	0.006384024381824141	0.006384008666424851	0.00638389289635626	0.0063837766864123366	0.006383777236578854	0.00638390747620264	0.006384023741592505	0.006383956200412382	0.006383768955891001	0.006383799297037095	0.0063841023877445275	0.006383981199967706	0.006383542006840765	0.006384234216777466	0.006383486084219603	0.006384490972023867	0.006383785117396522	0.0063834225978354805	0.006383785117396524	0.0063844909720238655	0.0063834860842196025	0.0063842342167774666	0.006383542006840764	0.006383981199967706	0.006384102387744527	0.006383799297037093	0.006383768955891002	0.006383956200412382	0.006384023741592506	0.006383907476202641	0.0063837772365788565	0.006383776686412332	0.006383892896356257	0.006384008666424855	0.006384024381824141
flux1:	0.6542851170568575	0.0066714890101576	0.006671373485508714	0.006671248177031533	0.006671207088907053	0.006671277828481386	0.0066714056939111204	0.006671497307165054	0.006671487880424523	0.006671385420356257	0.006671264148546142	0.006671212686682933	0.006671270840797476	0.006671397417565768	0.006671494905816859	0.006671481172029737	0.006671361267859315	0.00667123873763931	0.006671236105191454	0.0066713679004170275	0.006671486561135814	0.006671417883752438	0.00667122934116224	0.006671267772967289	0.006671583119161816	0.006671448959999534	0.006670986369907173	0.006671706889113624	0.006670925179531595	0.006671981564507703	0.006671249300100744	0.006670872427127678	0.006671249300100745	0.006671981564507702	0.006670925179531594	0.0066717068891136225	0.0066709863699071755	0.0066714489599995356	0.006671583119161815	0.006671267772967287	0.00667122934116224	0.006671417883752439	0.0066714865611358165	0.006671367900417027	0.006671236105191453	0.0066712387376393085	0.006671361267859314	0.006671481172029737	0.006671494905816859
flux1:	0.6545475659606108	0.006965747714099327	0.006965625400320809	0.006965492507469742	0.006965448570790105	0.006965523458685325	0.006965659706177293	0.0069657580900396926	0.006965749062458416	0.006965640336754468	0.006965510517090597	0.006965454184852147	0.006965514454691053	0.006965648432075991	0.006965753152160344	0.0069657413482603	0.006965617191020236	0.006965488239705141	0.006965482373404465	0.006965615685214644	0.006965736683878185	0.006965666868687813	0.00696547723625246	0.006965524165387107	0.006965851919723315	0.0069657041800597706	0.006965217657688034	0.006965967105490092	0.006965150999578969	0.0069662603020289905	0.006965501131731076	0.0069651095988197635	0.006965501131731077	0.006966260302028989	0.00696515099957897	0.006965967105490094	0.006965217657688037	0.006965704180059771	0.006965851919723316	0.006965524165387107	0.006965477236252464	0.006965666868687812	0.006965736683878186	0.006965615685214645	0.006965482373404466	0.006965488239705139	0.006965617191020238	0.006965741348260301	0.006965753152160347
flux1:	0.6548100148643641	0.007266561655727425	0.007266432572422904	0.00726629233971344	0.007266245864098508	0.007266325103808209	0.00726646973471142	0.007266574707424203	0.007266565828775026	0.007266450662037109	0.007266312285464832	0.007266251229618602	0.007266313815867301	0.007266455322931495	0.007266567266050865	0.007266557279478778	0.007266428753477708	0.007266293342027985	0.0072662842675547	0.007266419099285536	0.007266542364589377	0.0072664713566817155	0.007266280784180242	0.007266336576996663	0.007266676886148702	0.0072665150142701045	0.007266004118386927	0.007266783125069527	0.007265931807614612	0.007267095350453683	0.0072663087359772826	0.007265902220172952	0.007266308735977282	0.007267095350453682	0.007265931807614609	0.007266783125069527	0.007266004118386922	0.0072665150142701045	0.007266676886148704	0.007266336576996663	0.007266280784180242	0.007266471356681716	0.007266542364589375	0.007266419099285534	0.007266284267554699	0.007266293342027985	0.007266428753477707	0.007266557279478777	0.007266567266050869
flux1:	0.6550724637681173	0.007573671054003374	0.007573535320891168	0.007573388092567483	0.007573339423795221	0.007573423169591905	0.00757357608337901	0.007573687374022171	0.007573678373561202	0.00757355664987623	0.007573409807421726	0.007573344251261317	0.007573409359840551	0.007573558458239199	0.007573677520437112	0.0075736691770394065	0.007573536176315824	0.0075733943370840055	0.007573382164284002	0.0075735185627587515	0.007573644004426229	0.007573571687447137	0.007573380259049559	0.007573445238507212	0.007573798246255481	0.007573621757504851	0.00757308615049469	0.00757389535697293	0.0075730080165346035	0.007574227012451354	0.007573412368400208	0.00757299052866292	0.00757341236840021	0.007574227012451358	0.0075730080165346035	0.007573895356972931	0.007573086150494693	0.007573621757504854	0.007573798246255482	0.00757344523850721	0.0075733802590495555	0.007573571687447138	0.007573644004426229	0.007573518562758751	0.007573382164284003	0.007573394337084007	0.007573536176315827	0.0075736691770394065	0.007573677520437112
flux1:	0.6553349126718706	0.007886788010805126	0.007886645856340527	0.00788649207455119	0.007886441583876367	0.00788652992778996	0.007886690914198602	0.0078868081641844	0.007886798760171936	0.007886670434855527	0.00788651532483597	0.007886445567029403	0.007886513400689374	0.00788667007414563	0.007886796049684822	0.007886789114441533	0.007886651549945181	0.007886503395892665	0.007886488324865033	0.007886626380397575	0.007886753883711501	0.007886680072186392	0.007886487800232045	0.007886562243630903	0.00788692809417368	0.007886736580140491	0.007886176036652086	0.0078870160935241	0.007886091922237897	0.007887367461418996	0.007886524151124452	0.007886086627016228	0.00788652415112445	0.007887367461418996	0.007886091922237897	0.007887016093524098	0.00788617603665209	0.007886736580140495	0.00788692809417368	0.007886562243630905	0.007886487800232043	0.00788668007218639	0.007886753883711501	0.007886626380397572	0.007886488324865033	0.007886503395892665	0.007886651549945185	0.007886789114441533	0.00788679604968482
flux1:	0.6555973615756239	0.008205596363837803	0.00820544813159673	0.0082052883318607	0.00820523640377985	0.00820532936300839	0.00820549809620006	0.008205620863063354	0.008205610773484969	0.008205475884304914	0.00820531281774025	0.00820523922926858	0.008205309978306022	0.008205474122680242	0.008205606699007204	0.008205600878303193	0.008205458685649375	0.008205304418906012	0.008205286744716492	0.00820542658993161	0.008205556009976507	0.008205480442315893	0.008205287262225042	0.008205371399807126	0.008205750241201607	0.008205543378241873	0.00820495779275609	0.008205829358686606	0.00820486755225113	0.008206200590874247	0.008205327923168965	0.008204874333952457	0.008205327923168963	0.008206200590874246	0.008204867552251128	0.008205829358686606	0.008204957792756089	0.008205543378241873	0.008205750241201603	0.008205371399807124	0.008205287262225042	0.008205480442315895	0.008205556009976505	0.008205426589931612	0.008205286744716492	0.008205304418906012	0.008205458685649376	0.008205600878303198	0.008205606699007205
flux1:	0.6558598104793771	0.008529751660466824	0.008529597812916356	0.008529432616870064	0.008529379635662424	0.008529477140869903	0.008529653175919218	0.008529780939411202	0.008529769893622247	0.008529628571121425	0.008529457975084646	0.008529380994263239	0.00852945482659003	0.008529626240861317	0.008529764995381831	0.008529759940834778	0.008529613088444932	0.008529453007943683	0.00852943312376975	0.008529574931218456	0.008529706086980723	0.008529628419391961	0.008529434185887136	0.008529528200347528	0.008529920187970923	0.008529697744853924	0.008529087137990105	0.00852999087738401	0.008528990635314072	0.008530381985011885	0.008529479212101343	0.008529009156313662	0.008529479212101343	0.008530381985011881	0.00852899063531407	0.00852999087738401	0.008529087137990107	0.008529697744853924	0.008529920187970925	0.008529528200347527	0.008529434185887134	0.008529628419391958	0.00852970608698072	0.008529574931218455	0.008529433123769747	0.00852945300794368	0.008529613088444934	0.008529759940834781	0.008529764995381831
flux1:	0.6561222593831304	0.008858881257507277	0.008858722376854837	0.008858552482366461	0.008858498817809419	0.008858600702769713	0.008858783474742648	0.008858915645158972	0.008858903396124248	0.008858755872660034	0.008858578291347338	0.008858498416979213	0.008858575467811514	0.008858753846290136	0.008858898245145387	0.008858893558958759	0.008858742056371783	0.00885857656429329	0.008858554962833054	0.008858698941413829	0.00885883160990655	0.00885875141143209	0.008858555896224956	0.008858659923151702	0.008859065223063387	0.008858827067545304	0.008858191590937916	0.008859128170879482	0.008858088697102386	0.008859539015593314	0.00885860533217413	0.00885811838773408	0.008858605332174129	0.008859539015593316	0.008858088697102388	0.008859128170879478	0.00885819159093792	0.008858827067545304	0.00885906522306339	0.008858659923151697	0.008858555896224952	0.008858751411432091	0.008858831609906548	0.00885869894141383	0.008858554962833052	0.008858576564293293	0.008858742056371783	0.008858893558958757	0.008858898245145385
flux1:	0.6563847082868837	0.009192584551417096	0.009192421337313022	0.00919224750614949	0.009192193498862779	0.009192299491896937	0.009192488317709212	0.009192624246305743	0.009192610583061415	0.009192457200190273	0.009192273293544294	0.009192191076318204	0.009192271437787048	0.009192456363867037	0.009192605762857752	0.009192601004621168	0.009192444910736283	0.00919227451750666	0.009192251790516253	0.009192398180746847	0.009192532091341557	0.009192448840235306	0.009192251731310302	0.009192365860548894	0.009192784652625116	0.009192530756760098	0.009191870696358125	0.009192840782804529	0.009191761286679815	0.009193271069749848	0.009192305613508084	0.009191801338408807	0.009192305613508082	0.009193271069749851	0.009191761286679815	0.009192840782804534	0.009191870696358123	0.009192530756760098	0.009192784652625111	0.009192365860548894	0.009192251731310306	0.009192448840235304	0.009192532091341556	0.009192398180746846	0.009192251790516252	0.009192274517506654	0.009192444910736286	0.009192601004621166	0.00919260576285775
flux1:	0.6566471571906369	0.009530433342715094	0.009530266606682335	0.009530089650010558	0.00953003559692773	0.009530145314551774	0.009530339397721079	0.009530478388992914	0.009530463148924527	0.009530304362784124	0.009530114902566422	0.009530030934870393	0.00953011464588136	0.009530305587621983	0.00953045923538007	0.009530453930192332	0.009530293361186137	0.009530118688789013	0.009530095524651066	0.009530244592869818	0.00953037942202856	0.009530292503665912	0.009530093406263342	0.009530217684177729	0.009530650164886032	0.00953038060889861	0.009529696386563459	0.009530700639799003	0.00952958033763768	0.009531149912642261	0.009530151766246352	0.009529629699875558	0.009530151766246348	0.00953114991264226	0.009529580337637674	0.009530700639799005	0.009529696386563459	0.00953038060889861	0.009530650164886034	0.00953021768417773	0.009530093406263337	0.009530292503665912	0.009530379422028558	0.009530244592869818	0.00953009552465107	0.009530118688789018	0.009530293361186139	0.00953045393019233	0.009530459235380073
flux1:	0.6569096060943902	0.009871972337760333	0.009871802994330967	0.00987162375642955	0.009871569896920897	0.009871682840074922	0.009871881278393883	0.00987202260391975	0.009872005684428573	0.009871842068806768	0.009871647932083694	0.009871562836465283	0.009871649873149984	0.00987184618094547	0.00987200322439766	0.009871996872143426	0.0098718320087923	0.009871653792180298	0.009871630971449259	0.009871783003058607	0.009871918369666386	0.009871827076162937	0.00987162551552951	0.009871759948107557	0.009872206332785485	0.00987192130734857	0.009871213480652416	0.009872252550026387	0.009871090667183379	0.009872720188219162	0.009871688382897472	0.009871148048018903	0.009871688382897469	0.009872720188219159	0.009871090667183382	0.009872252550026387	0.009871213480652412	0.009871921307348567	0.009872206332785483	0.009871759948107557	0.009871625515529512	0.009871827076162937	0.009871918369666393	0.00987178300305861	0.00987163097144926	0.0098716537921803	0.009871832008792299	0.009871996872143424	0.00987200322439766
flux1:	0.6571720549981435	0.010216719790307622	0.010216548844963029	0.010216368185602514	0.010216314688783566	0.010216430241949483	0.010216632038014008	0.010216774951499953	0.010216756320622333	0.01021658856745311	0.010216390727533125	0.010216305144089742	0.010216395411198913	0.010216596317755707	0.010216755809865596	0.010216747895434385	0.010216578989569413	0.010216398075993123	0.010216376464908116	0.010216531756805574	0.010216667218303884	0.010216570749990012	0.01021636617592986	0.010216510732656794	0.010216971257162007	0.010216671063947972	0.010215940324106268	0.01021701484209466	0.010215810615700696	0.010217500060572383	0.010216433581340669	0.01021587448675787	0.01021643358134067	0.010217500060572383	0.01021581061570069	0.01021701484209466	0.010215940324106266	0.01021667106394797	0.010216971257162009	0.010216510732656796	0.010216366175929857	0.010216570749990009	0.010216667218303879	0.01021653175680557	0.010216376464908115	0.01021639807599312	0.010216578989569415	0.010216747895434385	0.010216755809865597
flux1:	0.6574345039018967	0.010564168284482919	0.010563996818612358	0.010563815594633395	0.010563762548381383	0.010563879981818746	0.010564084056250618	0.010564227809350221	0.010564207514901745	0.010564036431989048	0.010563835946925872	0.010563750519956231	0.010563843843538673	0.01056404846633025	0.010564209376044489	0.01056419938024248	0.010564026760069047	0.010563844106180493	0.010563824648186919	0.010563983500556984	0.010564118550074804	0.01056401601894108	0.010563807812160002	0.01056396243056199	0.010564437352165619	0.010564122402566774	0.01056336957047109	0.010564480146120037	0.01056323282851018	0.010564981997591337	0.010563879790164493	0.01056330143407651	0.010563879790164491	0.010564981997591334	0.010563232828510178	0.010564480146120043	0.01056336957047109	0.01056412240256677	0.010564437352165619	0.010563962430561988	0.010563807812160004	0.010564016018941077	0.010564118550074802	0.010563983500556985	0.01056382464818692	0.010563844106180493	0.010564026760069048	0.010564199380242483	0.010564209376044485
flux1:	0.65769695280565	0.010913785660026194	0.010913614813234775	0.010913433859908388	0.010913381262077785	0.010913499737315578	0.010913704944423678	0.010913848802863918	0.010913826979703682	0.010913653485547086	0.010913451484400113	0.010913366848686684	0.010913462970381446	0.010913670316693724	0.010913831540955703	0.01091381895182965	0.010913643025855452	0.010913459692489831	0.01091344339785903	0.01091360610552678	0.01091374017019451	0.01091363060538484	0.010913418085580195	0.010913582676318955	0.010914072273724224	0.010913743085671022	0.01091296910602474	0.010914116317849552	0.010912825180735034	0.010914633697790457	0.010913494677182115	0.010912896551226785	0.010913494677182113	0.010914633697790457	0.010912825180735036	0.010914116317849549	0.01091296910602474	0.010913743085671024	0.010914072273724228	0.010913582676318955	0.010913418085580197	0.01091363060538484	0.010913740170194511	0.010913606105526781	0.01091344339785903	0.010913459692489833	0.010913643025855456	0.010913818951829654	0.010913831540955703
flux1:	0.6579594017094033	0.011265016079803965	0.011264847030012176	0.011264667142800512	0.011264614895077376	0.01126473347369821	0.011264938619231873	0.011265081878743834	0.011265058753791406	0.011264883869467644	0.01126468153658445	0.011264598303704897	0.011264696876945727	0.0112649058515623	0.011265066229196076	0.011265050553463616	0.011264871812802111	0.011264688957391699	0.011264676891079671	0.011264843734646104	0.011264976175260705	0.011264858530648207	0.011264640966255794	0.011264815418637705	0.011265319991019842	0.01126497718386146	0.011264183117456186	0.011265367505886224	0.011264031845302145	0.011265899160306207	0.011264722221085674	0.011264103815052244	0.011264722221085679	0.011265899160306209	0.011264031845302143	0.011265367505886227	0.011264183117456184	0.01126497718386146	0.011265319991019849	0.011264815418637705	0.011264640966255795	0.011264858530648209	0.0112649761752607	0.011264843734646104	0.011264676891079668	0.011264688957391697	0.011264871812802108	0.011265050553463617	0.011265066229196078
flux1:	0.6582218506131565	0.011617281238734392	0.01161711518061023	0.01161693709796035	0.011616885002723263	0.011617002658367896	0.01161720651893236	0.011617348520469375	0.011617324415162028	0.011617149253302959	0.011616947810959566	0.01161686655604142	0.011616967144432177	0.011617176559939012	0.011617334887148315	0.011617315661413104	0.011617134680257504	0.011616953546888792	0.01161694681482173	0.01161711805181771	0.011617248164004342	0.011617121327839897	0.011616897947307688	0.011617082135055844	0.011617602000036227	0.01161724628748629	0.01161643330169599	0.011617655361169415	0.0116162745032157	0.011618199897165721	0.011616983925306577	0.011616344732485826	0.011616983925306575	0.01161819989716572	0.011616274503215703	0.011617655361169417	0.011616433301695992	0.011617246287486293	0.011617602000036227	0.011617082135055848	0.011616897947307688	0.011617121327839899	0.011617248164004338	0.011617118051817713	0.01161694681482173	0.011616953546888794	0.011617134680257506	0.0116173156614131	0.01161733488714832
flux1:	0.6584842995169098	0.011969981712372832	0.011969819834721007	0.011969644222513145	0.011969591982979907	0.011969707616388789	0.011969908960020826	0.011970049103748926	0.011970024433693018	0.011969850184691178	0.011969650874486135	0.01196957212382271	0.011969674201892008	0.011969882791509153	0.011970037838683199	0.011970014640105716	0.011969832074208984	0.011969653981391179	0.011969653715412826	0.011969829571716379	0.011969956588703335	0.011969819395278228	0.011969589399697389	0.01196978318682461	0.011970318677314074	0.011969950858505064	0.011969120216110863	0.01197038038693598	0.011968953694311755	0.01197093628599773	0.01196968017221786	0.011969019695341691	0.011969680172217858	0.011970936285997725	0.011968953694311755	0.011970380386935977	0.01196912021611086	0.011969950858505064	0.01197031867731407	0.011969783186824609	0.011969589399697387	0.011969819395278228	0.01196995658870333	0.01196982957171638	0.011969653715412825	0.011969653981391177	0.011969832074208986	0.011970014640105718	0.011970037838683195
flux1:	0.658746748420663	0.012322498442503778	0.012322341905300465	0.012322169343538312	0.012322116567374034	0.012322229024170451	0.01232242663151435	0.012322564389080448	0.012322539660731718	0.012322367576394122	0.012322171639845643	0.012322095859780443	0.0123221988162627	0.012322405249036699	0.012322555778509109	0.012322528234607343	0.012322344817647468	0.012322171143921576	0.012322178485676441	0.012322359147441663	0.012322482244530924	0.012322333487746553	0.01232209606463343	0.012322299311247098	0.012322850771117451	0.012322471719848876	0.01232162476634448	0.012322923426454349	0.012321450305766955	0.012323489060422242	0.012322191714878994	0.01232150947258955	0.012322191714878993	0.012323489060422238	0.012321450305766951	0.012322923426454349	0.012321624766344484	0.01232247171984888	0.012322850771117453	0.0123222993112471	0.012322096064633428	0.012322333487746551	0.012322482244530922	0.012322359147441665	0.01232217848567644	0.01232217114392157	0.012322344817647468	0.012322528234607343	0.012322555778509112
flux1:	0.6590091973244163	0.012674194356159118	0.01267404426796103	0.012673875240232613	0.012673821446677669	0.012673929537492676	0.012674122222975898	0.012674257147598499	0.01267423295189474	0.012674064326854367	0.012673872985688424	0.01267380057315152	0.012673903716873113	0.01267410661499193	0.012674251399360107	0.012674219196627687	0.012674035734390502	0.012673867901967065	0.012673883986031335	0.012674069592371044	0.012674187893148219	0.012674026341836071	0.012673780679824921	0.01267399324769268	0.012674561026264042	0.012674171678571121	0.012673309828131687	0.012674647284867132	0.012673127194676937	0.0126752209343963	0.01267388130256716	0.012673176836339634	0.012673881302567164	0.012675220934396297	0.012673127194676934	0.012674647284867132	0.012673309828131689	0.01267417167857112	0.01267456102626404	0.012673993247692682	0.012673780679824923	0.012674026341836073	0.01267418789314822	0.012674069592371048	0.012673883986031337	0.012673867901967065	0.0126740357343905	0.012674219196627683	0.012674251399360108
flux1:	0.6592716462281696	0.013024416113554553	0.013024273510025086	0.013024108396182227	0.013024053026635783	0.01302415554907712	0.013024342181463505	0.013024473915447227	0.013024450918415243	0.013024287069690724	0.013024101506334044	0.013024032781375367	0.013024135349749517	0.013024333307672387	0.013024471148258054	0.013024434039310317	0.01302425140167921	0.013024090858350774	0.013024116794948956	0.013024307431602515	0.013024420015887458	0.013024244430674837	0.01302398973485259	0.01302421149256074	0.013024795937920188	0.013024397278131542	0.01302352199846165	0.013024898480521694	0.013023330940063773	0.013025478355838135	0.013024095435384912	0.013023368316816655	0.013024095435384908	0.013025478355838132	0.013023330940063768	0.0130248984805217	0.013023521998461646	0.013024397278131544	0.013024795937920192	0.013024211492560743	0.01302398973485259	0.013024244430674832	0.013024420015887465	0.013024307431602518	0.013024116794948956	0.013024090858350771	0.013024251401679206	0.013024434039310306	0.013024471148258056
flux1:	0.6595340951319228	0.01337249597951128	0.013372361803793965	0.013372200876196269	0.013372143308063248	0.013372239069947387	0.013372418591645547	0.013372546870994923	0.013372525801453313	0.013372368046621407	0.013372189385422898	0.01337212458603625	0.01337222575609145	0.013372417361122803	0.01337254710613816	0.013372504915130652	0.013372324025932716	0.013372172225561443	0.013372209083228923	0.01337240477742506	0.013372510690919517	0.013372319842390673	0.01337205534998164	0.013372286177524577	0.013372887628726805	0.013372480674216827	0.013371593470519324	0.013373009120220524	0.013371393718722724	0.013373593383906854	0.01337216624229162	0.013371416080659216	0.013372166242291617	0.01337359338390685	0.013371393718722728	0.01337300912022053	0.013371593470519324	0.01337248067421682	0.013372887628726817	0.013372286177524572	0.013372055349981638	0.013372319842390672	0.013372510690919511	0.01337240477742506	0.013372209083228934	0.013372172225561434	0.013372324025932717	0.013372504915130652	0.01337254710613816
flux1:	0.6597965440356761	0.0137177538120023	0.013717628897629033	0.013717472321178172	0.01371741188466166	0.013717499727863484	0.013717671172388599	0.013717795828284241	0.013717777462867224	0.013717627097372474	0.013717456387070729	0.013717395666539562	0.013717494568324178	0.013717678422206659	0.013717798984185391	0.013717751610292423	0.013717573435112953	0.013717431817041392	0.01371748060560442	0.013717681322304614	0.013717779587845558	0.013717572275707175	0.013717297271798146	0.01371753706445098	0.013718155842679219	0.013717741627559494	0.013716844025891196	0.0137182988918771	0.01371663529837368	0.013718885683367496	0.013717413475963539	0.013716639925936294	0.013717413475963539	0.013718885683367491	0.013716635298373676	0.013718298891877102	0.013716844025891196	0.013717741627559494	0.013718155842679212	0.013717537064450976	0.013717297271798145	0.01371757227570717	0.013717779587845562	0.013717681322304618	0.013717480605604421	0.013717431817041398	0.013717573435112956	0.01371775161029242	0.013717798984185393
flux1:	0.6600589929394294	0.014059499160555084	0.014059384217507439	0.014059232053567025	0.014059168050968289	0.014059246875193686	0.014059409382226157	0.014059530339227199	0.014059515485051551	0.014059373759225379	0.014059211957156115	0.014059155384077577	0.014059251116205656	0.014059425857261547	0.014059536229323613	0.014059483648115045	0.014059309180257122	0.014059179148031677	0.014059240802277054	0.01405944644195158	0.01405953607223261	0.014059311145154142	0.014059024978140246	0.014059273649483091	0.01405991004828567	0.01405948960630968	0.014058583136607754	0.014060077167142413	0.014058365140663135	0.014060664628562581	0.014059146616979932	0.014058349386375263	0.014059146616979932	0.014060664628562574	0.01405836514066313	0.014060077167142415	0.014058583136607749	0.01405948960630968	0.014059910048285672	0.014059273649483093	0.014059024978140247	0.014059311145154138	0.014059536072232608	0.01405944644195158	0.014059240802277054	0.014059179148031673	0.014059309180257119	0.014059483648115047	0.01405953622932361
flux1:	0.6603214418431826	0.014397033466349029	0.014396929070794769	0.014396781284947615	0.014396713011927464	0.014396781797694205	0.014396934625240521	0.014397051896186279	0.014397041371578087	0.01439690946796918	0.01439675742646592	0.014396704987530198	0.014396796634555455	0.01439696095987311	0.01439706023041272	0.014397002493025267	0.014396832737848862	0.014396715637679488	0.014396791002081718	0.014397001400129852	0.014397081411707154	0.014396837787477988	0.014396539883907598	0.014396797367889852	0.014397451642635896	0.014397025989621505	0.014396112168695694	0.014397645205671935	0.014395884605666579	0.014398231508612603	0.014396667078941997	0.014395845936395939	0.014396667078941995	0.014398231508612603	0.014395884605666575	0.01439764520567193	0.014396112168695694	0.014397025989621505	0.014397451642635898	0.014396797367889853	0.014396539883907603	0.014396837787477992	0.014397081411707152	0.014397001400129849	0.014396791002081718	0.014396715637679488	0.014396832737848864	0.014397002493025267	0.01439706023041272
flux1:	0.6605838907469359	0.014729652354988944	0.014729558943097678	0.014729415416548788	0.014729342184711997	0.014729400014823105	0.014729542548070544	0.014729656225767636	0.014729650839544781	0.014729529851175044	0.014729388306561115	0.014729339912074074	0.014729426563309798	0.014729579250451354	0.01472966661587405	0.014729603845938083	0.014729439803872259	0.014729336903273266	0.014729426718126106	0.014729641646011912	0.014729711074365964	0.014729447759987493	0.014729137638487743	0.014729403890448209	0.014730076247178736	0.014729646363270664	0.014728726678065452	0.014730298451843584	0.01472848924868693	0.014730881824621988	0.014729270505289254	0.014728425287715837	0.014729270505289258	0.01473088182462199	0.01472848924868693	0.014730298451843586	0.014728726678065455	0.014729646363270673	0.014730076247178736	0.014729403890448209	0.014729137638487747	0.014729447759987498	0.014729711074365964	0.014729641646011909	0.014729426718126102	0.014729336903273266	0.014729439803872259	0.014729603845938079	0.01472966661587405
flux1:	0.6608463396506892	0.015056648012103541	0.015056565878204949	0.015056426422495694	0.015056347582586005	0.015056393661408972	0.015056525417965906	0.015056635663862774	0.015056636193740319	0.015056527103891203	0.015056396668390452	0.015056352160439457	0.015056432929780802	0.01505657285748502	0.01505664763266161	0.015056580021010063	0.015056422669583363	0.015056335136653809	0.015056440025928191	0.015056659194053957	0.01505671710943963	0.015056433220754905	0.015056110504733856	0.01505638550131862	0.015057076085193681	0.015056642897309194	0.015055718788736764	0.015057328913919808	0.015055471199325411	0.015057907668854493	0.015056249147769974	0.015055379767478859	0.015056249147769974	0.01505790766885449	0.015055471199325416	0.015057328913919811	0.015055718788736764	0.01505664289730919	0.015057076085193681	0.015056385501318619	0.015056110504733858	0.015056433220754901	0.015056717109439637	0.015056659194053964	0.015056440025928191	0.015056335136653805	0.015056422669583363	0.015056580021010065	0.01505664763266161
flux1:	0.6611087885544424	0.015377311631138195	0.015377240930335483	0.015377105304900027	0.015377020269846409	0.015377053939761031	0.015377174571089565	0.01537728160125226	0.015377288771987518	0.01537719243609717	0.015377073592906689	0.01537703275597864	0.015377106802234732	0.015377232969595525	0.015377294595762293	0.015377222393018192	0.01537707266829472	0.01537700155209639	0.01537712201330941	0.015377345075601694	0.015377390599383218	0.015377085379842122	0.015376749808682104	0.015377033546633447	0.015377742430202629	0.015377306795006061	0.015376379642647485	0.015378027614879827	0.01537612161204247	0.015378600175085159	0.015376894315774487	0.015376000767119057	0.015376894315774478	0.01537860017508516	0.015376121612042475	0.015378027614879825	0.015376379642647488	0.015377306795006061	0.01537774243020263	0.01537703354663345	0.015376749808682108	0.015377085379842118	0.015377390599383218	0.015377345075601694	0.015377122013309406	0.015377001552096387	0.015377072668294722	0.015377222393018194	0.015377294595762295
flux1:	0.6613712374581957	0.01569093592197648	0.015690876677163717	0.01569074460913795	0.015690652876168252	0.015690673630625193	0.015690782919598273	0.015690886988405074	0.015690901450333496	0.015690818580535257	0.01569071168221185	0.01569067425598692	0.01569074080319305	0.01569085234682218	0.01569090039672075	0.015690823903926208	0.015690682681771144	0.015690628894251962	0.015690765290587366	0.015690991850718365	0.015691024171858116	0.015690697010017914	0.015690348448502655	0.015690640942324696	0.015691368113865466	0.015690930801623877	0.01569000190958038	0.015691687103440953	0.015689733176716212	0.01569225202863653	0.015690498885044236	0.015689581250473823	0.015690498885044233	0.015692252028636534	0.015689733176716212	0.015691687103440953	0.015690001909580382	0.015690930801623874	0.015691368113865463	0.0156906409423247	0.015690348448502655	0.015690697010017917	0.015691024171858116	0.015690991850718358	0.01569076529058737	0.015690628894251966	0.015690682681771137	0.01569082390392621	0.01569090039672075
flux1:	0.661633686361949	0.015996817668358785	0.0159967697814277	0.01599664098701823	0.015996542158063252	0.01599654965079106	0.01599664750543742	0.015996748887503524	0.015996771196127964	0.015996702348897184	0.01599660761910759	0.015996573313071617	0.015996631670230705	0.015996727878953683	0.015996762059077307	0.015996681616594212	0.015996549694215552	0.015996513994101763	0.015996666548970244	0.015996896168090302	0.01599691455943696	0.015996565004812027	0.01599620345056499	0.015996504729104195	0.015997250081288467	0.01599681176094927	0.01599588234510754	0.015997604013148002	0.015995602677074765	0.015998160023979392	0.01599635985365	0.01599541830904752	0.01599635985365	0.015998160023979392	0.01599560267707477	0.015997604013148006	0.01599588234510755	0.015996811760949272	0.01599725008128847	0.015996504729104202	0.01599620345056499	0.015996565004812027	0.01599691455943696	0.015996896168090302	0.01599666654897025	0.01599651399410177	0.015996549694215552	0.015996681616594212	0.01599676205907731
flux1:	0.6618961352657022	0.01629426032145556	0.016294223588316066	0.01629409779495887	0.016293991594603454	0.016293985644621898	0.016294072088253113	0.01629417105917396	0.016294201656459853	0.016294147223753032	0.01629406476233427	0.016294033271782932	0.016294082851480304	0.016294163178167873	0.016294183328062692	0.01629409930303246	0.016293977381258772	0.016293960360305157	0.0162941291544751	0.016294361360283185	0.016294365194293704	0.01629399297118967	0.016293618559940253	0.016293928661951618	0.016294691981109326	0.01629425320692934	0.016293324383879655	0.016295081656835145	0.016293033584305953	0.016295627657213655	0.0162937809325738	0.01629281575176751	0.0162937809325738	0.01629562765721366	0.016293033584305953	0.016295081656835148	0.016293324383879655	0.016294253206929343	0.016294691981109326	0.016293928661951625	0.016293618559940246	0.016293992971189674	0.016294365194293708	0.01629436136028319	0.016294129154475097	0.016293960360305157	0.01629397738125877	0.016294099303032463	0.01629418332806269
flux1:	0.6621585841694555	0.016582576616430873	0.016582550745320012	0.01658242771380595	0.016582314004107413	0.016582294596335753	0.016582369754378417	0.016582466570939352	0.016582505768936308	0.01658246597310997	0.016582395764281353	0.016582366787229703	0.016582407122576845	0.016582471192784356	0.016582477281433257	0.01658239005413857	0.01658227872089268	0.0165822807928327	0.016582465764200062	0.016582700061137098	0.016582688824660734	0.016582293843660785	0.016581906852200193	0.016582225821002536	0.016583006777252853	0.016582567977284725	0.016581640755098343	0.016583432643279283	0.016581338672665452	0.01658396774026836	0.016582075157758582	0.016581086716108286	0.016582075157758575	0.016583967740268355	0.01658133867266546	0.016583432643279286	0.016581640755098343	0.016582567977284725	0.016583006777252853	0.016582225821002536	0.016581906852200193	0.01658229384366078	0.016582688824660737	0.016582700061137094	0.01658246576420007	0.016582280792832707	0.01658227872089267	0.01658239005413857	0.016582477281433257
flux1:	0.6624210330732088	0.016861091198381112	0.016861075830800282	0.016860955376525013	0.01686083416810727	0.016860801449501833	0.01686086553347783	0.016860960414013665	0.016861008381370564	0.01686098327405863	0.016860925197525696	0.016860898451992786	0.016860929211385704	0.01686097682854927	0.01686096894795213	0.016860878897465178	0.01686077861287956	0.016860800005363406	0.01686100095136345	0.016861236831673183	0.016861210139432495	0.01686079250624378	0.016860393352981826	0.016860721230333386	0.01686151936885213	0.016861080835564254	0.01686015610660207	0.016861981502450878	0.016859842643498622	0.01686250502326087	0.016860567510095396	0.01685955628706646	0.01686056751009539	0.016862505023260865	0.01685984264349863	0.016861981502450878	0.01686015610660207	0.01686108083556425	0.016861519368852135	0.016860721230333386	0.016860393352981833	0.01686079250624378	0.016861210139432488	0.016861236831673173	0.01686100095136345	0.01686080000536341	0.016860778612879553	0.016860878897465188	0.01686096894795213
flux1:	0.662683481976962	0.01712914324368256	0.017129137977194682	0.017129019989698863	0.0171288914486465	0.01712884571994869	0.017128899009150517	0.01712899211475703	0.017129048866620745	0.017129038331634316	0.017128992176228777	0.017128967417340053	0.017128988416561203	0.01712901956358999	0.017128997919731406	0.017128905409268046	0.017128816492863522	0.017128857242603355	0.017129073825203203	0.017129310780575044	0.01712926838699241	0.017128828408408354	0.01712841765149498	0.017128754470848075	0.017129569204527545	0.017129131087797535	0.01712820962368175	0.01713006730545602	0.0171278847437819	0.017130578811151643	0.017128597529521946	0.017127564110175013	0.01712859752952195	0.01713057881115164	0.0171278847437819	0.01713006730545602	0.017128209623681744	0.01712913108779754	0.017129569204527545	0.01712875447084808	0.01712841765149498	0.017128828408408358	0.017129268386992406	0.017129310780575047	0.017129073825203203	0.01712885724260336	0.017128816492863522	0.01712890540926805	0.017128997919731402
flux1:	0.6629459308807153	0.01738608906252099	0.017386093474552753	0.0173859779345629	0.017385842384772112	0.017385784088100327	0.017385826909599174	0.017385918326882282	0.017385983718579887	0.017385987478769994	0.017385952958188036	0.017385929994525793	0.017385941205783385	0.017385956042978934	0.01738592094445257	0.01738582630687157	0.017385748927180693	0.017385808878454836	0.017386040631598647	0.01738627816508128	0.017386219974124335	0.017385758160914876	0.01738533649394142	0.017385682273258023	0.017386512876998137	0.01738607517967712	0.017385157628514173	0.017387046265038984	0.01738482136506712	0.01738754556061264	0.017385521909190054	0.01738446698453234	0.017385521909190054	0.017387545560612637	0.01738482136506712	0.017387046265038987	0.01738515762851417	0.017386075179677118	0.017386512876998144	0.01738568227325802	0.017385336493941424	0.017385758160914873	0.01738621997412434	0.017386278165081273	0.017386040631598643	0.01738580887845485	0.017385748927180693	0.017385826306871566	0.01738592094445257
flux1:	0.6632083797844686	0.017631304668212732	0.01763131833995829	0.017631205333211504	0.017631063254006357	0.017630992956665804	0.017631025664355485	0.017631115390374683	0.01763118911516783	0.017631206743073828	0.01763118351319932	0.01763116222184318	0.017631163779413407	0.0176311626387463	0.017631114483373858	0.017631018007268268	0.017630952174234982	0.01763103098082159	0.017631277320140765	0.01763151495799964	0.01763144103075286	0.01763095809735467	0.017630526342706336	0.017630881077031306	0.01763172668388067	0.01763128926007621	0.01763037614597446	0.017632294302384006	0.017630028608589487	0.017632781442914375	0.017630717055549455	0.017629641421710245	0.01763071705554945	0.017632781442914375	0.017630028608589483	0.017632294302384	0.017630376145974465	0.0176312892600762	0.017631726683880668	0.017630881077031313	0.017630526342706336	0.017630958097354675	0.01763144103075286	0.01763151495799964	0.01763127732014077	0.017631030980821586	0.01763095217423499	0.017631018007268257	0.01763111448337385
flux1:	0.6634708286882218	0.017864188298883487	0.01786421083838641	0.017864100565626935	0.017863952584607788	0.01786387095962879	0.017863893913052074	0.01786398184305161	0.017864063434131463	0.01786409436611777	0.017864082043366238	0.01786406238308892	0.01786405458531754	0.01786403796119044	0.017863977221030215	0.017863879137853828	0.017863824698280024	0.017863921828812687	0.01786418206335487	0.017864419366539413	0.017864329926250564	0.01786382678719476	0.017863385887174937	0.017863749541181476	0.017864609140510787	0.0178641716966853	0.017863263421563382	0.017865209565935444	0.017862904802283208	0.01786568485861547	0.017863581600181925	0.01786248615639592	0.017863581600181925	0.017865684858615474	0.017862904802283204	0.017865209565935444	0.01786326342156338	0.0178641716966853	0.017864609140510784	0.01786374954118148	0.017863385887174937	0.017863826787194767	0.017864329926250554	0.01786441936653941	0.017864182063354873	0.017863921828812687	0.017863824698280018	0.017863879137853835	0.017863977221030215
flux1:	0.6637332775919751	0.0180841628771173	0.018084193940627054	0.018084086723288626	0.018083933604548907	0.018083841408578175	0.01808385495229862	0.018083940870739754	0.018084029707501552	0.018084073260979522	0.018084071441056976	0.0180840534631894	0.01808403677070406	0.018084005307424544	0.01808393251261412	0.018083832985264836	0.018083789621503484	0.018083904368159796	0.01808417771383892	0.018084414288728673	0.018084309723129556	0.01808378748621297	0.018083338492111738	0.018083710992835424	0.018084583430696015	0.018084145529621294	0.01808324237725668	0.01808521488802778	0.018082872955520454	0.01808567888992099	0.01808353884929846	0.018082424594699716	0.018083538849298458	0.01808567888992098	0.018082872955520458	0.01808521488802777	0.018083242377256673	0.018084145529621294	0.018084583430696004	0.018083710992835424	0.018083338492111734	0.018083787486212973	0.018084309723129556	0.018084414288728666	0.018084177713838925	0.0180839043681598	0.01808378962150349	0.01808383298526483	0.018083932512614122
flux1:	0.6639957264957284	0.01829067839336359	0.018290717704116107	0.018290613985357793	0.018290456613362732	0.018290354662630817	0.018290359106902476	0.01829044268220992	0.01829053800071129	0.018290593393942768	0.018290601670399	0.018290585526938335	0.0182905605570282	0.018290515033307052	0.018290430755218787	0.018290329868467698	0.018290297100485135	0.01829042859083753	0.01829071418526765	0.01829094969337749	0.018290830554134708	0.01829029051040913	0.018289834569732627	0.0182902157997144	0.018291099781491044	0.018290660849039665	0.01828976299126139	0.018291760165297054	0.018289383137577952	0.018292213676764108	0.018290039157003602	0.01828890718625301	0.018290039157003606	0.018292213676764098	0.018289383137577952	0.018291760165297054	0.01828976299126139	0.018290660849039665	0.018291099781491047	0.018290215799714404	0.018289834569732634	0.01829029051040913	0.01829083055413471	0.01829094969337749	0.018290714185267655	0.01829042859083753	0.018290297100485138	0.018290329868467695	0.018290430755218787
flux1:	0.6642581753994816	0.018483214199160887	0.01848326156282058	0.018483161903746888	0.01848300126333038	0.018482890408487666	0.01848288601193651	0.018482966795250667	0.018483067702628527	0.01848313407652706	0.018483152058485452	0.018483138007099057	0.018483105524324566	0.0184830468351961	0.01848295166940297	0.018482849422514047	0.01848282661336096	0.018482973825144588	0.01848327074348243	0.0184835049098309	0.018483371909044054	0.01848281551976589	0.018482353861884546	0.018482743652937162	0.018483637748359955	0.018483197083058102	0.018482304587943064	0.018484324649127755	0.018481914766116454	0.018484768702944146	0.018482562208712326	0.01848141370650084	0.01848256220871233	0.01848476870294414	0.018481914766116447	0.01848432464912776	0.018482304587943067	0.018483197083058105	0.01848363774835995	0.01848274365293717	0.018482353861884543	0.018482815519765893	0.01848337190904405	0.018483504909830896	0.018483270743482428	0.018482973825144595	0.018482826613360957	0.01848284942251405	0.01848295166940297
flux1:	0.6645206243032349	0.01866128119663499	0.01866133651275546	0.01866124158382779	0.018661078736899327	0.018660959837559686	0.018660946792525567	0.01866102422062565	0.018661129713114087	0.018661206154397196	0.018661233482864605	0.01866122188853391	0.01866118279173765	0.018661111928370083	0.01866100647792524	0.0186609027797516	0.018660889144395832	0.018661050922876198	0.018661358194277892	0.01866159081415116	0.018661444817881984	0.01866087369863124	0.018660407619138612	0.01866080574693931	0.01866170839747234	0.018661265182679597	0.018660378024570975	0.01866241913277584	0.018659978792348146	0.018662854979048408	0.018660619201492486	0.01865945543598501	0.018660619201492486	0.018662854979048415	0.018659978792348143	0.01866241913277584	0.018660378024570975	0.018661265182679593	0.018661708397472346	0.018660805746939315	0.018660407619138612	0.01866087369863123	0.01866144481788198	0.01866159081415116	0.01866135819427789	0.018661050922876198	0.018660889144395825	0.0186609027797516	0.018661006477925235
flux1:	0.6647830732069882	0.018824423911223014	0.018824487180228573	0.018824397748053653	0.018824233807733678	0.018824107707575182	0.01882408612867501	0.01882415953109544	0.01882426851517437	0.018824354080175125	0.01882439044238374	0.018824381775530735	0.018824337081524062	0.01882425510944653	0.018824139968968787	0.01882403463574405	0.018824029253133083	0.01882420433069422	0.018824520954976387	0.018824751898861927	0.018824593917745075	0.01882400981998459	0.018823540664085713	0.01882394684378054	0.018824856372354683	0.018824409690880464	0.018823527762009528	0.01882558802229295	0.018823119770051522	0.01882601710936631	0.018823754908588862	0.018822577223887686	0.018823754908588855	0.01882601710936631	0.01882311977005152	0.018825588022292956	0.018823527762009528	0.018824409690880468	0.018824856372354686	0.018823946843780536	0.018823540664085717	0.018824009819984586	0.018824593917745075	0.018824751898861933	0.01882452095497638	0.01882420433069422	0.018824029253133086	0.01882403463574405	0.018824139968968787
flux1:	0.6650455221107414	0.01897222243518446	0.018972293760542568	0.018972210670396516	0.018972046773393262	0.018971914276653047	0.018971884193014276	0.018971952803236807	0.01897206411933417	0.018972157857762167	0.018972202999054298	0.018972197830104103	0.018972148654401586	0.018972056690714955	0.018971932431745744	0.018971825187715705	0.018971827015852216	0.01897201403337176	0.01897233899746831	0.018972568213977838	0.018972399391032766	0.018971804181432843	0.018971333326700878	0.018971747209683566	0.01897266183269095	0.01897221068360384	0.018971333807065567	0.01897341127896112	0.01897091779617795	0.018973835230585462	0.018971549615962743	0.018970359423690207	0.018971549615962747	0.01897383523058547	0.01897091779617795	0.01897341127896112	0.018971333807065574	0.018972210683603837	0.018972661832690946	0.01897174720968356	0.018971333326700875	0.018971804181432843	0.018972399391032777	0.01897256821397783	0.018972338997468308	0.018972014033371756	0.01897182701585222	0.018971825187715702	0.01897193243174574
flux1:	0.6653079710144947	0.01910429423016801	0.0191043738156041	0.019104297970214793	0.019104135248327294	0.019103997098477012	0.019103958449963394	0.01910402142042605	0.01910413386851239	0.019104234846455515	0.01910428857930486	0.019104287569746983	0.019104235104807805	0.019104134294974578	0.019104001453032177	0.019103891933989158	0.01910389982772158	0.019104097357258765	0.019104429651073784	0.019104657167727253	0.01910447876355605	0.019103874401461968	0.019103403240311966	0.019103824412312682	0.01910474225372925	0.019104285571068975	0.01910341351487315	0.019105506221623766	0.019102990311470745	0.01910592681073457	0.019103620919349106	0.019102419689462136	0.01910362091934911	0.01910592681073457	0.019102990311470742	0.019105506221623766	0.019103413514873158	0.019104285571068972	0.01910474225372925	0.019103824412312686	0.019103403240311977	0.01910387440146196	0.019104478763556056	0.019104657167727256	0.019104429651073784	0.01910409735725876	0.01910389982772158	0.019103891933989155	0.01910400145303219
flux1:	0.665570419918248	0.019220295777908368	0.019220383919706013	0.019220316254960387	0.01922015580662858	0.01922001266794422	0.019219965305553643	0.019220021726084835	0.019220134092434043	0.019220241413919564	0.019220303623776507	0.01922030751389981	0.01922025300541021	0.019220144500225418	0.01922000356392705	0.019219891323624692	0.019219904054785977	0.019220110623075996	0.01922044925435626	0.019220675176157827	0.019220488551778724	0.01921987706523462	0.01921940698746777	0.019219834968053164	0.01922075407550759	0.019220290748565592	0.019219423240467427	0.019221529178072117	0.019218993750287502	0.019221948297602095	0.0192196253710959	0.019218414622060025	0.019219625371095894	0.019221948297602095	0.01921899375028751	0.019221529178072117	0.019219423240467427	0.019220290748565603	0.019220754075507593	0.01921983496805316	0.019219406987467776	0.019219877065234613	0.019220488551778717	0.019220675176157827	0.019220449254356255	0.019220110623076	0.01921990405478598	0.019219891323624682	0.019220003563927043
flux1:	0.6658328688220012	0.019319924069021867	0.019320021143638916	0.01931996260200641	0.01931980546483378	0.01931965790747047	0.01931960159793735	0.01931965051710082	0.01931976160145004	0.019319874427932315	0.019319945075684828	0.01931995466926744	0.019319899391057997	0.019319784324393127	0.019319635726950276	0.01931952024629409	0.019319536525752953	0.019319750637989082	0.019320094645869847	0.019320319151664437	0.019320125749286984	0.019319509210065408	0.019319041585828048	0.019319475829381684	0.01932039419194356	0.019319923086744312	0.019319059829541914	0.01932117697548996	0.019318625029660953	0.019321596606698528	0.01931925996688068	0.019318041255341034	0.019319259966880685	0.019321596606698535	0.019318625029660953	0.01932117697548996	0.019319059829541917	0.019319923086744312	0.019320394191943563	0.019319475829381677	0.019319041585828044	0.019319509210065405	0.019320125749286984	0.019320319151664437	0.019320094645869843	0.019319750637989085	0.019319536525752953	0.019319520246294086	0.019319635726950283
flux1:	0.6660953177257545	0.01940291792084367	0.019403024368260555	0.019402975870814836	0.019402822995962424	0.019402671485020492	0.019402605919502436	0.019402646368235223	0.01940275501055967	0.019402872577770694	0.01940295169872915	0.019402967845064276	0.01940291307329658	0.019402792541183548	0.019402636654500344	0.019402517353322032	0.019402535854463117	0.01940275601784007	0.019403104484762637	0.019403327821425637	0.019403129143527036	0.019402509641629782	0.019402045805119273	0.019402485703329607	0.019403401270748747	0.01940292125233438	0.01940206193931658	0.01940418826089823	0.01940162286856605	0.01940461043975777	0.019402263463323768	0.019401038373418132	0.019402263463323768	0.019404610439757768	0.01940162286856604	0.01940418826089824	0.01940206193931658	0.019402921252334383	0.01940340127074875	0.019402485703329603	0.01940204580511928	0.019402509641629786	0.019403129143527036	0.01940332782142563	0.019403104484762634	0.019402756017840073	0.019402535854463113	0.01940251735332203	0.01940263665450035
flux1:	0.6663577666295077	0.019469059116298308	0.019469175419680306	0.019469137837665455	0.019468990066951023	0.019468834955877975	0.01946875976245954	0.019468790779299156	0.019468895885428973	0.01946901751711889	0.019469105216545296	0.019469128790273623	0.019469075777555998	0.01946895081912961	0.01946878795065188	0.01946866420180074	0.019468683584906766	0.019468908331414563	0.019469260393160288	0.01946948286773198	0.019469280454835914	0.019468660072945145	0.01946820130717197	0.01946864619301959	0.01946955689610943	0.019469066851212115	0.019468211181438842	0.019470344643536815	0.019467768929356245	0.019470771425759214	0.019468417518491803	0.01946718765095922	0.019468417518491803	0.01947077142575922	0.019467768929356248	0.01947034464353681	0.019468211181438835	0.019469066851212115	0.01946955689610943	0.019468646193019593	0.019468201307171973	0.01946866007294514	0.01946928045483591	0.01946948286773198	0.01946926039316029	0.019468908331414556	0.019468683584906776	0.01946866420180074	0.019468787950651878
flux1:	0.666620215533261	0.0195181733569052	0.01951830001931027	0.019518274146222335	0.019518132192670092	0.019517973721188075	0.019517888480794304	0.019517909137929456	0.019518009703271205	0.01951813482146524	0.019518231266789605	0.019518263146080937	0.019518213096174623	0.019518084676937997	0.019517915069312324	0.019517786214721965	0.019517805151707042	0.019518033059687318	0.01951838791333212	0.01951860988326847	0.019518405290863593	0.019517786079217996	0.019517333602102796	0.0195177827552951	0.019518686527126534	0.019518185386803232	0.019517333079907558	0.019519471652189816	0.019516888774394354	0.01951990507750965	0.019517547648343063	0.019516314609579626	0.01951754764834307	0.01951990507750964	0.019516888774394354	0.019519471652189816	0.019517333079907564	0.019518185386803236	0.019518686527126537	0.0195177827552951	0.019517333602102803	0.019517786079217996	0.019518405290863593	0.01951860988326848	0.019518387913332116	0.019518033059687318	0.01951780515170704	0.019517786214721965	0.019517915069312317
flux1:	0.6668826644370143	0.01955013102418355	0.019550268543162757	0.019550255068310547	0.01955011950077454	0.019549957797360663	0.01954986206254904	0.01954987149189435	0.019549966622575604	0.019550094754097025	0.019550200164071215	0.019550241207758595	0.019550195251520897	0.01955006424932098	0.019549888082834817	0.0195497534511639	0.019549770650094857	0.019550000364107957	0.019550357273762763	0.019550579135527865	0.019550373910584423	0.01954975786274528	0.01954931281479309	0.01954976546856006	0.019550660266105933	0.0195501470279069	0.01954929783812432	0.01955143950157853	0.019548852632018554	0.01955188155792886	0.019549523993254787	0.01954828938447255	0.01954952399325479	0.01955188155792887	0.019548852632018547	0.019551439501578532	0.01954929783812432	0.0195501470279069	0.019550660266105923	0.01954976546856006	0.01954931281479309	0.019549757862745275	0.01955037391058443	0.019550579135527876	0.019550357273762763	0.01955000036410796	0.019549770650094864	0.0195497534511639	0.019549888082834813
flux1:	0.6671451133407675	0.01956484774492439	0.019564996585952312	0.019564996070413003	0.019564867302757933	0.019564702391543124	0.019564595707534882	0.019564593126019585	0.019564682056863285	0.019564812835988477	0.019564927467134535	0.019564978491441332	0.019564937664617622	0.019564804858635664	0.019564622256322637	0.019564481181714884	0.01956449541056092	0.019564725659163486	0.019565083959430338	0.01956530613570393	0.019565101793263033	0.019564490823211145	0.019564054256965717	0.01956450960608811	0.0195653934319446	0.01956486718119684	0.01956402091034424	0.019566163663113596	0.01956357596714334	0.019566616251337966	0.019564261889929067	0.019563027296567184	0.019564261889929064	0.019566616251337966	0.01956357596714334	0.0195661636631136	0.01956402091034424	0.019564867181196842	0.0195653934319446	0.019564509606088108	0.01956405425696572	0.019564490823211152	0.01956510179326303	0.019565306135703932	0.019565083959430345	0.019564725659163482	0.01956449541056092	0.019564481181714884	0.019564622256322634
flux1:	0.6674075622445208	0.01956228475703128	0.019562445326752814	0.01956245818256334	0.019562336467725764	0.019562168279518545	0.019562050206746666	0.01956203494002832	0.019562117048859833	0.019562250216104214	0.01956237434690659	0.019562436102427385	0.01956240132584844	0.019562267388818194	0.01956207842402624	0.019561930265498732	0.01956194037457018	0.019562169985659825	0.019562529082799804	0.019562752008617068	0.01956255000892543	0.01956194592989565	0.019561518801328066	0.01956197601124078	0.019562846935043506	0.01956230686484663	0.01956146337400462	0.019563605236503075	0.01956101985300079	0.01956407013624146	0.0195617222451512	0.019560489226684193	0.019561722245151205	0.019564070136241455	0.019561019853000794	0.01956360523650308	0.019561463374004613	0.019562306864846626	0.019562846935043517	0.019561976011240774	0.019561518801328077	0.019561945929895647	0.019562550008925435	0.019562752008617065	0.019562529082799807	0.019562169985659825	0.01956194037457018	0.019561930265498732	0.019562078424026238
flux1:	0.6676700111482741	0.019542449073885776	0.019542621694180466	0.01954264816748981	0.019542533596573364	0.019542361983572613	0.019542232120965373	0.01954220362482458	0.01954227844273393	0.01954241383989301	0.019542547753260222	0.019542620902854756	0.019542592965526698	0.01954245845929566	0.019542263165441384	0.01954210732638496	0.019542112268953266	0.019542340182405818	0.019542699553280172	0.019542923661450586	0.019542725388105545	0.019542129893526102	0.019541713055464885	0.019542171272244096	0.019543027451398496	0.019542472880955834	0.019541632100634206	0.019543771119942484	0.019541191141742804	0.019544249957309114	0.01954191170908845	0.019540681789367964	0.01954191170908845	0.01954424995730912	0.0195411911417428	0.01954377111994249	0.0195416321006342	0.019542472880955838	0.01954302745139849	0.0195421712722441	0.01954171305546488	0.019542129893526106	0.01954272538810555	0.019542923661450586	0.01954269955328018	0.01954234018240582	0.019542112268953263	0.019542107326384964	0.019542263165441387
flux1:	0.6679324600520273	0.01950539344645501	0.01950557833029394	0.019505618489069117	0.019505510995452044	0.019505335749077937	0.019505193757267534	0.019505151636010805	0.019505218853322154	0.019505356415012484	0.019505500379594466	0.01950558547783047	0.019505565023323117	0.01950543039776932	0.019505228779932406	0.019505064727200032	0.01950506357783922	0.019505288855236433	0.019505648044145747	0.019505873750325236	0.019505680489871433	0.01950509513672268	0.019504689334381972	0.01950514769540192	0.019505987394756025	0.019505417785698462	0.019504579724304333	0.019506713977862824	0.01950414243287878	0.019507208195502647	0.019504882647046792	0.019503657305299717	0.019504882647046796	0.019507208195502643	0.019504142432878784	0.019506713977862824	0.019504579724304333	0.019505417785698462	0.01950598739475603	0.019505147695401917	0.019504689334381972	0.019505095136722685	0.01950568048987143	0.019505873750325232	0.01950564804414575	0.019505288855236426	0.01950506357783922	0.01950506472720003	0.01950522877993241
flux1:	0.6681949089557806	0.019451216123616628	0.01945141335362457	0.01945146708034136	0.019451366448601445	0.01945118731977058	0.019451032943413066	0.01945097696470704	0.01945103643254277	0.0194511761746017	0.019451330425587835	0.019451427900328572	0.019451415416767818	0.01945128101199075	0.019451073059944674	0.019450900342009116	0.01945089231225775	0.019451114143582887	0.019451472757185763	0.01945170044498628	0.01945151336837523	0.01945093956322676	0.0194505454318378	0.01945100307686171	0.019451824686968166	0.01945123965736749	0.019450404407833643	0.019452532006470017	0.019449971839766943	0.019453042836535588	0.019450732909840063	0.0194495135724365	0.019450732909840066	0.019453042836535588	0.019449971839766943	0.01945253200647002	0.019450404407833643	0.019451239657367496	0.019451824686968162	0.019451003076861706	0.0194505454318378	0.01945093956322675	0.019451513368375244	0.019451700444986276	0.01945147275718576	0.019451114143582887	0.019450892312257745	0.019450900342009105	0.019451073059944684
flux1:	0.6684573578595339	0.019380060412424068	0.0193802699229637	0.019380336912539573	0.01938024279183608	0.019380059512921082	0.01937989260134361	0.01937982270701512	0.019379874434481283	0.019380016439681097	0.01938018115972463	0.019380291296394916	0.01938028711026518	0.019380153161869605	0.019379938864103233	0.019379757127787667	0.019379741578799813	0.019379959286055785	0.01938031698660191	0.019380546993127683	0.01938036713940771	0.01937980612733052	0.0193794241918333	0.019379880274290093	0.01938068232792847	0.019380081663746603	0.01937924940821812	0.019381368498561154	0.019378822555629917	0.019381896939097424	0.01937960540416765	0.01937839343725207	0.01937960540416764	0.01938189693909742	0.01937882255562992	0.019381368498561147	0.01937924940821812	0.019380081663746607	0.019380682327928462	0.019379880274290096	0.019379424191833302	0.019379806127330524	0.019380367139407717	0.01938054699312768	0.019380316986601906	0.019379959286055782	0.019379741578799816	0.019379757127787656	0.01937993886410323
flux1:	0.6687198067632871	0.01929211404125634	0.019292335604721968	0.019292415367767508	0.01929232728917	0.019292139596830203	0.019291960122274965	0.019291876434740833	0.019291920581897833	0.019292064983515166	0.019292240284425128	0.019292363213412017	0.019292367487263692	0.019292234134470822	0.019292013492724358	0.019291822498045442	0.019291798949975604	0.019292011987762796	0.019292368484917204	0.019292601087108396	0.019292429349662295	0.019291882206147273	0.01929151288285036	0.019291966581042555	0.019292747767707612	0.019292131431477438	0.019291302443999406	0.019293411210344887	0.019290882221799664	0.019293958005504316	0.01929168746561816	0.019290484168684542	0.019291687465618167	0.01929395800550432	0.01929088222179967	0.019293411210344884	0.0192913024439994	0.019292131431477434	0.01929274776770762	0.019291966581042548	0.01929151288285036	0.01929188220614728	0.019292429349662302	0.01929260108710839	0.0192923684849172	0.019292011987762793	0.019291798949975597	0.01929182249804544	0.019292013492724355
flux1:	0.6689822556670404	0.019187608329989784	0.019187841547845193	0.019187933419123303	0.019187850816247135	0.019187658474292695	0.019187466547109577	0.019187369371239986	0.019187406238151048	0.01918755320199257	0.019187739107811533	0.019187874795366426	0.019187887529414263	0.019187754825654567	0.019187527869480296	0.019187327502191622	0.01918729564014525	0.01918750359330909	0.01918785863488258	0.019188094037026752	0.019187931152615665	0.019187398778562813	0.019187042378638552	0.019187492906623315	0.01918825208472271	0.019187620221315597	0.019186794868506954	0.01918889153421417	0.019186382102113073	0.019189457158648962	0.019187210038130308	0.019186016638600683	0.019187210038130304	0.019189457158648955	0.019186382102113073	0.01918889153421417	0.019186794868506957	0.0191876202213156	0.019188252084722707	0.019187492906623325	0.019187042378638556	0.019187398778562806	0.01918793115261567	0.019188094037026752	0.019187858634882583	0.019187503593309084	0.019187295640145246	0.019187327502191615	0.019187527869480293
flux1:	0.6692447045707937	0.019066817172477733	0.019067061471400037	0.019067164623206945	0.019067086855407398	0.019066889676864807	0.01906668555710669	0.019066575377470384	0.019066605389737982	0.019066755095268242	0.019066951527309733	0.019067099770215028	0.01906712080770408	0.019066988733281786	0.01906675553414108	0.019066545815627566	0.01906650549209262	0.019066708070625913	0.01906706143254773	0.01906729975529472	0.019067146296102924	0.019066629415876973	0.019066286150517586	0.019066732768414172	0.01906746897496584	0.019066821914356078	0.019066000654097814	0.019068083482603037	0.01906559606856101	0.01906866813030321	0.01906644666491369	0.019065264313762927	0.01906644666491369	0.01906866813030321	0.019065596068561008	0.019068083482603044	0.019066000654097814	0.01906682191435608	0.019067468974965834	0.01906673276841417	0.019066286150517586	0.01906662941587697	0.019067146296102927	0.019067299755294715	0.01906706143254773	0.019066708070625913	0.019066505492092625	0.01906654581562757	0.019066755534141073
flux1:	0.6695071534745469	0.01893005583772489	0.018930310471031747	0.018930423931042748	0.01893035030834648	0.01893014817593058	0.018929932280928482	0.01892980975451252	0.018929833445817404	0.01892998606705224	0.01893019283140796	0.018930353255562842	0.018930382291676356	0.01893025076804321	0.01893001145246753	0.018929792546711906	0.018929743780477067	0.01892994081192463	0.018930292287812154	0.018930533558986842	0.01893038992779379	0.018929889090278335	0.018929559077308172	0.018930001100791422	0.018930713558459218	0.018930051815460033	0.01892923519366684	0.018931302489205035	0.018928839404434065	0.018931906066963922	0.01892971229697422	0.018928542065423992	0.018929712296974217	0.018931906066963926	0.01892883940443407	0.01893130248920503	0.01892923519366683	0.018930051815460033	0.01893071355845921	0.018930001100791422	0.018929559077308176	0.018929889090278335	0.018930389927793785	0.018930533558986846	0.01893029228781215	0.018929940811924627	0.018929743780477067	0.018929792546711902	0.01893001145246752
flux1:	0.6697696023783002	0.018777679597191996	0.01877794365153725	0.018778066324517024	0.018777996133418805	0.018777789017679618	0.018777561925310417	0.018777427869949164	0.01877744586218886	0.01877760154901561	0.01877781832696325	0.018777990389929434	0.018778026983919265	0.01877789588905882	0.018777650650435653	0.018777422867855036	0.01877736583950887	0.01877755725917895	0.018777906649859677	0.018778150797323513	0.018778017225858156	0.018777532808375966	0.01877721608008523	0.018777652888851117	0.01877834101021185	0.018777665281212302	0.01877685392679544	0.018778904034926908	0.018776467432303816	0.018779526160526642	0.018777361926479445	0.018776204803764157	0.01877736192647944	0.018779526160526642	0.018776467432303812	0.018778904034926908	0.01877685392679543	0.018777665281212295	0.018778341010211842	0.018777652888851113	0.01877721608008523	0.01877753280837597	0.018778017225858167	0.018778150797323506	0.018777906649859684	0.018777557259178953	0.018777365839508873	0.018777422867855047	0.018777650650435646
flux1:	0.6700320512820535	0.01861008218664594	0.018610354593783907	0.01861048528643279	0.01861041781567424	0.018610205790179708	0.018609968237683367	0.018609823616561754	0.018609836598247713	0.01860999545880808	0.018610221800458567	0.018610404797893255	0.018610448388028937	0.018610317572432027	0.01861006668102042	0.018609830479058693	0.01860976552324258	0.01860995136257714	0.01861029846591357	0.018610545312672384	0.018610421863134444	0.018609954078044624	0.018609650589994697	0.01861008163500143	0.018610745023989645	0.018610056180784908	0.018609250798949192	0.01861128210698484	0.018608873975208388	0.01861192211210473	0.018609789053233596	0.018608645945423455	0.01860978905323359	0.01861192211210474	0.018608873975208384	0.01861128210698483	0.018609250798949192	0.018610056180784908	0.01861074502398965	0.018610081635001427	0.018609650589994697	0.01860995407804462	0.018610421863134448	0.018610545312672384	0.018610298465913572	0.018609951362577135	0.01860976552324258	0.018609830479058696	0.018610066681020422
flux1:	0.6702945001858067	0.01842769411188879	0.018427973665126326	0.018428111113240112	0.018428045678704836	0.01842782893173007	0.01842758181008218	0.018427427712795496	0.018427436416409673	0.0184275985011343	0.018427833822551407	0.018428026898346068	0.01842807681921035	0.018427946121920995	0.01842768993275775	0.01842744591320292	0.018427373507872016	0.018427553881360886	0.018427898482710384	0.0184281477444101	0.01842803431407121	0.018427583217803304	0.01842729285833584	0.018427717667659656	0.01842835611819518	0.018427655199054295	0.018426856563102362	0.01842886750051951	0.018426489660383093	0.01842952443828073	0.018427423993502567	0.018426295723350652	0.018427423993502567	0.018429524438280723	0.01842648966038309	0.018428867500519506	0.01842685656310236	0.018427655199054295	0.018428356118195183	0.018427717667659663	0.01842729285833584	0.018427583217803304	0.01842803431407121	0.018428147744410105	0.018427898482710387	0.018427553881360876	0.018427373507872026	0.01842744591320292	0.01842768993275775
flux1:	0.67055694908956	0.018230980808540038	0.018231266183336474	0.018231409080391812	0.018231345048298903	0.018231123890624343	0.018230868234615637	0.018230705855367235	0.01823071103439234	0.01823087632221023	0.018231119906128624	0.018231322065966688	0.018231377567572364	0.018231246831794362	0.01823098579022128	0.018230734693305533	0.01823065544631742	0.01823083053736614	0.01823117240098198	0.018231423685869663	0.01823132001460393	0.01823088551884241	0.018230608119024345	0.018231026302198836	0.01823163979405498	0.01823092799222389	0.01823013693406857	0.01823212597300311	0.018229780075766398	0.018232798629974793	0.01823073204133245	0.018229619349096816	0.01823073204133245	0.018232798629974793	0.01822978007576639	0.018232125973003117	0.018230136934068567	0.018230927992223898	0.01823163979405498	0.018231026302198833	0.018230608119024345	0.018230885518842412	0.018231320014603924	0.018231423685869656	0.01823117240098198	0.018230830537366148	0.018230655446317422	0.018230734693305526	0.01823098579022128
flux1:	0.6708193979933132	0.018020440666812805	0.018020730444846977	0.01802087747109315	0.01802081427875034	0.01802058914731103	0.018020326121625675	0.01802015673522293	0.018020159141551858	0.018020327528717163	0.01802057852886976	0.018020788656825527	0.018020848924991225	0.018020718012775244	0.018020452657388542	0.018020195352812768	0.018020109986223283	0.018020280032396804	0.01802061889404024	0.018020871705408843	0.018020777385935344	0.018020359270633935	0.018020094614369958	0.018020505865116197	0.018021094557142823	0.018020373207025313	0.018019590606629547	0.01802155626252138	0.0180192437903323	0.018022243174934064	0.018020211493323682	0.018019115038497256	0.018020211493323682	0.01802224317493406	0.0180192437903323	0.01802155626252138	0.01801959060662954	0.018020373207025313	0.01802109455714282	0.018020505865116204	0.018020094614369958	0.01802035927063394	0.018020777385935348	0.01802087170540885	0.018020618894040236	0.018020280032396804	0.018020109986223276	0.018020195352812768	0.018020452657388546
flux1:	0.6710818468970665	0.017796602932910417	0.01779689562882306	0.01779704547996268	0.017796982653442327	0.017796754110721107	0.017796484992430656	0.017796309928792935	0.017796310291193385	0.017796481583074574	0.017796739032030235	0.01779695590975107	0.017797020087154815	0.017796888892728065	0.01779661985563535	0.017796357330739383	0.017796266663231638	0.017796431941291505	0.017796767502283043	0.01779702124335237	0.017796935733921087	0.017796533661798435	0.017796281495851704	0.017796685593146757	0.017797249814010214	0.017796520375310525	0.017795747149292513	0.017797687981750174	0.017795410250028464	0.01779838745558238	0.017796391548566683	0.0177953119124382	0.017796391548566683	0.017798387455582373	0.01779541025002847	0.017797687981750177	0.01779574714929251	0.017796520375310525	0.01779724981401021	0.017796685593146757	0.0177962814958517	0.017796533661798446	0.017796935733921083	0.017797021243352366	0.017796767502283047	0.017796431941291505	0.017796266663231634	0.017796357330739386	0.017796619855635354
flux1:	0.6713442958008198	0.017560025499267655	0.01756031958920727	0.017560471003784668	0.017560408172007956	0.017560176901213195	0.017559903059215995	0.017559723677140527	0.017559722681394305	0.017559896587467982	0.01756015940777228	0.01756038173572102	0.017560448943050085	0.017560317404407923	0.017560045408755727	0.017559778754127304	0.017559683682033974	0.017559844493179093	0.01756017641606701	0.017560430397193898	0.01756035303639549	0.017559966568544437	0.017559726612224463	0.01756012341969323	0.01756066365634401	0.01755992769648762	0.017559164786135513	0.017561079400073995	0.017558837561737192	0.01756178953461274	0.017559830096090384	0.017558767785045525	0.017559830096090388	0.017561789534612737	0.01755883756173719	0.017561079400073995	0.017559164786135513	0.017559927696487607	0.01756066365634401	0.017560123419693225	0.017559726612224463	0.01755996656854444	0.01756035303639549	0.017560430397193894	0.01756017641606701	0.017559844493179093	0.017559683682033974	0.017559778754127307	0.017560045408755727
flux1:	0.671606744704573	0.017311292596380104	0.017311586547432783	0.01731173833211387	0.017311675236969342	0.017311442033183588	0.01731116490520841	0.017310982566143183	0.017310980837409416	0.01731115696958902	0.017311423987902745	0.017311650408090462	0.017311719764722698	0.01731158787316516	0.0173113137279854	0.017311044120864816	0.01731094559826501	0.01731110225395788	0.017311430159930488	0.017311683607982877	0.017311613631324708	0.01731124224356068	0.01731101419785578	0.017311403661514277	0.01731192054563329	0.017311179720807597	0.017310428079754518	0.017312315126845525	0.017310110178226323	0.017313033841260015	0.017311111402736813	0.017310066852199404	0.017311111402736813	0.01731303384126002	0.01731011017822632	0.017312315126845522	0.017310428079754515	0.01731117972080759	0.017311920545633297	0.017311403661514273	0.017311014197855787	0.017311242243560683	0.017311613631324708	0.017311683607982877	0.017311430159930488	0.017311102253957884	0.01731094559826502	0.017311044120864816	0.017311313727985393
flux1:	0.6718691936083263	0.017051012399387378	0.017051304698960254	0.017051455750982384	0.017051392253251023	0.01705115801087311	0.01705087907873411	0.017050695121287537	0.017050693209149093	0.017050871083466146	0.017051141047309728	0.01705137016691908	0.017051440810603946	0.017051308617976164	0.017051033210477642	0.017050761896365507	0.017050660914745275	0.01705081372347495	0.017051137191587115	0.017051389261264444	0.017051325819123782	0.017050968918697316	0.017050752474658485	0.01705113461907354	0.017051628911782406	0.017050884946959183	0.01705014552876534	0.017052003709224207	0.01704983649750241	0.017052728771645292	0.01705084371483374	0.01704981729374131	0.01705084371483373	0.017052728771645285	0.017049836497502403	0.017052003709224203	0.01705014552876534	0.017050884946959187	0.017051628911782416	0.01705113461907354	0.01705075247465848	0.017050968918697312	0.017051325819123782	0.017051389261264444	0.01705113719158711	0.01705081372347495	0.017050660914745275	0.017050761896365507	0.017051033210477646
flux1:	0.6721316425120796	0.01677981456291744	0.016780103747166177	0.01678025307335317	0.016780189154366902	0.01677995485128985	0.016779675615122946	0.01677949133099782	0.0167794896975492	0.016779668739094655	0.016779940335731623	0.016780170751021495	0.016780241856077627	0.0167801094795506	0.01677983376505666	0.016779562037973254	0.016779459605932776	0.016779608861221613	0.01677992742944888	0.016780177216284543	0.01678011939283234	0.01677977633514068	0.016779571181352995	0.016779946104321083	0.01678041867947237	0.016779673347780272	0.01677894709366373	0.016780775158381174	0.01677864639033114	0.016781504216939178	0.016779656787400357	0.01677864880310314	0.016779656787400357	0.01678150421693918	0.01677864639033114	0.01678077515838117	0.016778947093663732	0.016779673347780272	0.016780418679472373	0.016779946104321083	0.016779571181352995	0.016779776335140675	0.016780119392832336	0.016780177216284543	0.016779927429448876	0.016779608861221616	0.01677945960593278	0.016779562037973258	0.01677983376505666
flux1:	0.6723940914158328	0.01649834769794056	0.016498632378388504	0.016498779110261017	0.016498714869371225	0.016498481548441045	0.016498203500669426	0.01649802011264117	0.016498019123865844	0.016498198674794295	0.016498470551731842	0.01649870087162079	0.016498771665227105	0.016498639289540085	0.01649836427933928	0.01649809346120999	0.016497990584682015	0.016498136554595817	0.016498449722675092	0.016498696277418408	0.016498643110094656	0.016498313215046308	0.01649811904405779	0.016498486909941053	0.01649893873632098	0.016498193838141953	0.016497481665085592	0.016499278418098073	0.016497188669934364	0.016500009033347817	0.01649819935488275	0.016497210058351516	0.016498199354882753	0.016500009033347814	0.016497188669934364	0.016499278418098076	0.01649748166508559	0.016498193838141946	0.016498938736320985	0.016498486909941046	0.016498119044057794	0.016498313215046308	0.01649864311009465	0.016498696277418415	0.01649844972267509	0.016498136554595817	0.016497990584682015	0.016498093461209985	0.016498364279339275
flux1:	0.6726565403195861	0.016207276804541173	0.01620755569211935	0.01620769909677977	0.016207634744856307	0.016207403493237387	0.01620712809300459	0.016206946735484246	0.016206946656054946	0.01620712598635866	0.016207396772903386	0.01620762564165557	0.016207695417885623	0.016207563295050444	0.016207290042485913	0.016207021462139808	0.016206919125553457	0.016207062043918936	0.0162073692778809	0.016207611621925588	0.01620756212105024	0.016207244688760614	0.01620706120237589	0.01620742223426029	0.016207854357054744	0.016207111699209752	0.016206414488655372	0.01620817878993069	0.016206128518022393	0.016208908468077	0.016207136557574837	0.016206166148805375	0.01620713655757484	0.016208908468077	0.016206128518022393	0.016208178789930697	0.01620641448865537	0.016207111699209756	0.016207854357054744	0.0162074222342603	0.01620706120237589	0.016207244688760614	0.016207562121050234	0.016207611621925588	0.016207369277880905	0.01620706204391894	0.016206919125553457	0.016207021462139808	0.01620729004248591
flux1:	0.6729189892233394	0.015907280674575024	0.0159075526004252	0.0159076920870502	0.01590762793636226	0.01590739986349139	0.015907128512268037	0.01590695021488952	0.01590695120640913	0.015907129527086717	0.015907397856372765	0.01590762397485217	0.015907692106180916	0.01590756055272998	0.01590729013789871	0.01590702511016758	0.01590692425895071	0.015907064318425135	0.015907365056675487	0.015907602198180756	0.01590755536629398	0.01590724969182369	0.015907076605204722	0.01590743107607368	0.015907844597949472	0.01590710597332522	0.015906424560646587	0.015908155329148747	0.015906144881365367	0.015908881555485355	0.015907147337938816	0.015906195971442924	0.015907147337938823	0.01590888155548536	0.01590614488136537	0.015908155329148747	0.01590642456064659	0.01590710597332521	0.015907844597949472	0.01590743107607368	0.01590707660520472	0.015907249691823697	0.015907555366293985	0.015907602198180746	0.015907365056675483	0.015907064318425135	0.015906924258950707	0.01590702511016758	0.01590729013789871
flux1:	0.6731814381270926	0.01559904927815874	0.015599313210668845	0.015599448332597994	0.01559938478354233	0.015599160998383139	0.01559889501739872	0.015598720691961655	0.015598722814551616	0.015598899292726499	0.01559916382363118	0.015599385968647718	0.015599451914743734	0.015599321306676921	0.015599054820145416	0.015598794625534486	0.015598696150298342	0.015598833497379054	0.015599127158141492	0.015599358108479512	0.015599312959024572	0.01559901834590986	0.015598855390464387	0.015599203613599594	0.015599599675751624	0.015598866843702434	0.015598202008623021	0.015599898225604739	0.015597927853053568	0.015600618497589798	0.015598921821002148	0.01559798961127691	0.01559892182100215	0.015600618497589787	0.015597927853053575	0.01559989822560473	0.015598202008623026	0.01559886684370243	0.015599599675751622	0.015599203613599599	0.015598855390464383	0.015599018345909864	0.015599312959024574	0.015599358108479512	0.015599127158141494	0.015598833497379052	0.015598696150298349	0.015598794625534484	0.015599054820145411
flux1:	0.6734438870308459	0.015283281147811975	0.015283536205501175	0.015283666658061012	0.015283604183295794	0.015283385771611764	0.015283126381684924	0.01528295681266825	0.01528296002970609	0.015283133805200489	0.015283393243579455	0.015283610284918262	0.015283673598621693	0.01528354436427466	0.015283282890237155	0.01528302875561513	0.015282933478307472	0.015283068210305893	0.01528335420020284	0.01528357799036728	0.015283533565359143	0.01528324933772563	0.01528309626279705	0.015283438581633139	0.015283818345140072	0.015283093012968482	0.015282445471062802	0.015284106183526505	0.015282176052444	0.015284818042937312	0.015283158692859868	0.015282245719737662	0.015283158692859867	0.015284818042937319	0.015282176052444007	0.015284106183526503	0.015282445471062804	0.015283093012968485	0.015283818345140069	0.015283438581633144	0.015283096262797047	0.015283249337725627	0.015283533565359143	0.015283577990367286	0.015283354200202836	0.015283068210305898	0.015282933478307476	0.01528302875561513	0.01528328289023716
flux1:	0.6737063359345992	0.014960680773873351	0.014960926233897113	0.014961051848237409	0.01496099097485103	0.014960778977193084	0.01496052728144356	0.014960363120187257	0.014960367305900633	0.014960537508735465	0.014960790627442417	0.014961001542246407	0.014961061872721396	0.014960934483833696	0.014960679083150968	0.01496043216386612	0.01496034082611577	0.014960472990065742	0.014960750713584985	0.014960966410198652	0.014960921796556236	0.014960647309652084	0.01496050388306146	0.014960840660729807	0.014961205288539801	0.014960489094330573	0.014959859489721597	0.014961483813975149	0.014959594017543123	0.014962184877621252	0.014960562591079215	0.014959668904865699	0.014960562591079212	0.014962184877621253	0.014959594017543116	0.014961483813975149	0.014959859489721599	0.014960489094330573	0.014961205288539801	0.014960840660729804	0.014960503883061466	0.014960647309652087	0.014960921796556234	0.014960966410198652	0.014960750713584981	0.014960472990065742	0.014960340826115776	0.01496043216386612	0.014960679083150966
flux1:	0.6739687848383524	0.014631956024519303	0.014632191326719734	0.014632312060064847	0.014632253350450996	0.014632048741513571	0.014631805711332702	0.014631647473865365	0.014631652423411655	0.014631818191689233	0.014632063848893994	0.014632267733157131	0.014632324826286576	0.014632199787596932	0.014631951481145163	0.014631712844928067	0.014631626098739886	0.01463175569215422	0.014632024561726558	0.014632231282306405	0.014632185626570534	0.014631920275602483	0.014631786283120432	0.014632117891919287	0.014632468531767558	0.014631763028811227	0.014631151928144352	0.014632739053374786	0.014630889623242474	0.014633427041885838	0.01463184152047857	0.014630967146797551	0.01463184152047857	0.014633427041885838	0.014630889623242466	0.014632739053374783	0.014631151928144352	0.014631763028811225	0.014632468531767556	0.014632117891919282	0.01463178628312043	0.01463192027560248	0.014632185626570536	0.014632231282306405	0.014632024561726558	0.01463175569215422	0.014631626098739888	0.014631712844928065	0.014631951481145159
flux1:	0.6742312337421057	0.014297815603329432	0.014298040349911329	0.014298156272731507	0.014298100304864274	0.014297903974796208	0.014297670439339348	0.014297518507720524	0.01429752394931427	0.014297684446942563	0.014297921602324855	0.014298117679340921	0.014298171375511873	0.014298049213240573	0.014297808965985379	0.01429757957894243	0.014297497979832477	0.014297624953173648	0.014297884399575377	0.014298081326737159	0.014298033847941762	0.014297777075144614	0.01429765231899826	0.014297979130023722	0.014298316898552092	0.014297623541555523	0.01429703142930116	0.014298580621081507	0.014296771538392586	0.014299253385339723	0.014297704307326272	0.014296849251600723	0.01429770430732627	0.014299253385339722	0.014296771538392582	0.014298580621081507	0.014297031429301159	0.014297623541555523	0.014298316898552092	0.014297979130023725	0.014297652318998258	0.014297777075144616	0.014298033847941765	0.014298081326737157	0.014297884399575371	0.014297624953173643	0.014297497979832475	0.014297579578942432	0.01429780896598538
flux1:	0.674493682645859	0.013958966556893092	0.013959180507948525	0.013959291788638292	0.013959239136430289	0.013959051874606209	0.013958828513951749	0.013958683140894351	0.013958688749498913	0.013958843183238463	0.013959070911706364	0.013959258537410379	0.01395930876690604	0.013959190016507281	0.013958958722687688	0.013958739437627734	0.013958663440223213	0.013958787700910576	0.013959037183700666	0.013959223578016633	0.013959173578533686	0.013958924878449777	0.013958809174993035	0.013959131548155658	0.01395945751647084	0.013958777649708902	0.013958204924815311	0.013959715528458917	0.01395794673420071	0.013960371073302358	0.013958858104514787	0.013958022356024316	0.013958858104514783	0.01396037107330236	0.013957946734200706	0.013959715528458917	0.013958204924815308	0.013958777649708896	0.01395945751647084	0.013959131548155663	0.013958809174993043	0.013958924878449772	0.013959173578533685	0.013959223578016629	0.013959037183700666	0.013958787700910578	0.013958663440223219	0.013958739437627736	0.013958958722687686
flux1:	0.6747561315496122	0.013616111844408422	0.013616314909642407	0.013616421797349659	0.013616373011747465	0.013616195493405705	0.013615982835408094	0.013615844151855776	0.013615849563926894	0.013615997199278298	0.013616214701943331	0.013616393367168985	0.013616440143442212	0.013616325337018625	0.01361610380678753	0.01361589535405638	0.013615825310120813	0.013615946727861853	0.013616185745567833	0.013616360956831337	0.01361630783106231	0.0136160667540517	0.013615959930744076	0.013616278205381242	0.01361659338625058	0.013615928233769848	0.013615375207659637	0.013616846651335298	0.013615118055851442	0.013617483156220852	0.013616005959680096	0.013615189495149678	0.013616005959680095	0.013617483156220854	0.013615118055851444	0.013616846651335298	0.01361537520765963	0.013615928233769852	0.01361659338625058	0.013616278205381239	0.01361595993074408	0.013616066754051694	0.013616307831062307	0.01361636095683134	0.01361618574556783	0.013615946727861851	0.013615825310120818	0.013615895354056383	0.013616103806787528
flux1:	0.6750185804533655	0.01326994798062225	0.013270140207742635	0.013270243014022525	0.013270198605439152	0.013270031381485865	0.013269829802234769	0.01326969782749591	0.01326970265625366	0.013269842831754988	0.013270049443981054	0.013270218773743483	0.013270262184894945	0.013270151838662462	0.013269940786481263	0.013269743767411126	0.013269679926195906	0.013269798339401503	0.01327002643918127	0.013270189915874942	0.013270133156715571	0.013269899310759056	0.013269801202609531	0.01327011568888545	0.0132704210257273	0.013269771683668725	0.013269238579545727	0.013270670377069659	0.013268981868601986	0.01327128621345243	0.013269844457593894	0.013269047244278706	0.013269844457593896	0.013271286213452426	0.013268981868601983	0.013270670377069659	0.013269238579545732	0.013269771683668729	0.013270421025727301	0.013270115688885444	0.013269801202609528	0.013269899310759056	0.013270133156715573	0.01327018991587494	0.01327002643918127	0.013269798339401504	0.013269679926195906	0.013269743767411128	0.013269940786481265
flux1:	0.6752810293571188	0.012921162762774843	0.012921344323098811	0.012921443403070705	0.01292140382568283	0.012921247315847864	0.012921057043540487	0.012920931697520895	0.0129209355482355	0.012921067687802136	0.012921262884235818	0.012921422634223294	0.012921462833042336	0.012921357435218392	0.012921157470249446	0.012920972353261775	0.012920914864030216	0.012921030087055316	0.012921246873582053	0.012921398170393644	0.012921337373452427	0.012921110424345992	0.012921020869987691	0.012921331841247944	0.01292162819903237	0.012920995630095302	0.012920482583504547	0.012921874336729354	0.012920225788882148	0.012922468081984407	0.012921061447434622	0.012920283445681201	0.01292106144743462	0.012922468081984408	0.01292022578888215	0.012921874336729353	0.01292048258350455	0.012920995630095303	0.012921628199032373	0.012921331841247946	0.012921020869987695	0.012921110424345988	0.012921337373452423	0.012921398170393643	0.01292124687358205	0.012921030087055318	0.012920914864030218	0.01292097235326177	0.012921157470249441
flux1:	0.675543478260872	0.012570433091480376	0.012570604263373773	0.01257069999704041	0.012570665635389722	0.01257052012480522	0.012570341246743477	0.012570222363780902	0.012570224848581066	0.012570348471595081	0.012570531868170576	0.012570681918697165	0.012570719111646225	0.012570619111108074	0.012570430729787594	0.01257025784912022	0.012570206765645584	0.012570318596585818	0.012570523739930091	0.012570662523210315	0.012570597388811689	0.012570377058883803	0.01257029589644538	0.01257060358266759	0.012570891740797707	0.01257027677082807	0.012569783831388159	0.012571135232116818	0.012569526510165298	0.012571705679899493	0.012570333864777551	0.012569575030051842	0.012570333864777546	0.012571705679899492	0.012569526510165303	0.012571135232116816	0.01256978383138816	0.012570276770828065	0.012570891740797712	0.012570603582667584	0.012570295896445377	0.01257037705888381	0.01257059738881169	0.012570662523210313	0.012570523739930093	0.01257031859658581	0.012570206765645586	0.012570257849120225	0.012570430729787595
flux1:	0.6758059271646253	0.012218422894673498	0.012218584045478409	0.01221867681982282	0.012218647978061178	0.012218513617220733	0.012218346089565266	0.012218233433347265	0.012218234185101162	0.012218348914034205	0.012218520267032821	0.012218660614759838	0.012218695050292135	0.012218600846315169	0.012218424427227214	0.012218263984194386	0.012218219270992913	0.012218327499766408	0.01221852074208183	0.012218646793189127	0.012218577126240483	0.012218363191749907	0.012218290254687254	0.01221859483713872	0.012218875484342391	0.012218278800986223	0.012217805935196866	0.012219116766556971	0.012217547732549697	0.012219662933568265	0.012218325657317343	0.012217585941703975	0.012218325657317347	0.012219662933568264	0.012217547732549695	0.01221911676655697	0.012217805935196868	0.012218278800986224	0.012218875484342388	0.012218594837138722	0.012218290254687255	0.012218363191749905	0.012218577126240481	0.012218646793189125	0.012218520742081832	0.012218327499766405	0.012218219270992913	0.012218263984194386	0.012218424427227214
flux1:	0.6760683760683786	0.01186578116291213	0.011865932730031186	0.01186602292244391	0.01186599981645521	0.01186587662440681	0.011865720284254436	0.011865613563298448	0.01186561224816978	0.011865717813609091	0.011865877015928792	0.011866007763706754	0.011866039720304429	0.011865951653646995	0.011865787454754095	0.011865639521389677	0.01186560106142067	0.011865705477870981	0.011865886638726285	0.011865999855252933	0.011865925563098458	0.01186571785049154	0.011865652963536909	0.011865954570719792	0.011866228301936262	0.01186565045526578	0.011865197550276116	0.011866467687501481	0.01186493820413597	0.011866988816692514	0.011865685822477236	0.01186496517566362	0.011865685822477235	0.011866988816692514	0.011864938204135974	0.011866467687501483	0.011865197550276117	0.011865650455265785	0.01186622830193626	0.011865954570719796	0.011865652963536916	0.011865717850491538	0.011865925563098458	0.011865999855252933	0.011865886638726286	0.01186570547787098	0.01186560106142067	0.011865639521389684	0.011865787454754096
flux1:	0.6763308249721318	0.01151314010343314	0.011513282575226349	0.011513370538736632	0.011513353291258134	0.011513241161787698	0.011513095741093268	0.011512994624282536	0.011512990952627642	0.011513087195656226	0.011513234270518528	0.011513355615732513	0.011513385390036676	0.011513303735586958	0.011513151893809873	0.011513016418693883	0.011512984022238269	0.011513084424007437	0.011513253404248363	0.011513353799172166	0.011513274887593546	0.011513073268814763	0.011513016244186767	0.011513314949118544	0.011513582264328333	0.011513023669314448	0.01151259053752674	0.011513819948103994	0.011512329881381575	0.011514315508417992	0.011513046564149448	0.011512344933921212	0.01151304656414945	0.011514315508417992	0.011512329881381572	0.011513819948103996	0.011512590537526745	0.011513023669314445	0.011513582264328335	0.011513314949118543	0.011513016244186764	0.011513073268814763	0.011513274887593546	0.011513353799172166	0.011513253404248365	0.011513084424007435	0.011512984022238264	0.01151301641869388	0.011513151893809873
flux1:	0.6765932738758851	0.011161113419444386	0.011161247316560445	0.011161333367251669	0.011161322006008742	0.011161220716489346	0.011161085857324126	0.011160989989023493	0.011160983724368322	0.01116107059633271	0.011161205688712534	0.011161317910531307	0.011161345805909982	0.011161270767055304	0.011161131300134623	0.01116100811615985	0.01116098153057605	0.011161077730518556	0.01116123451458349	0.011161322213433458	0.011161238780991617	0.011161043168050383	0.011160993802054639	0.011161289620899606	0.011161550925806302	0.011161011866484957	0.01116059825085989	0.011161786994011111	0.01116033621470365	0.011162256676820382	0.011161021574897154	0.011160338907177544	0.011161021574897156	0.011162256676820382	0.01116033621470365	0.01116178699401111	0.011160598250859894	0.011161011866484957	0.011161550925806302	0.011161289620899607	0.011160993802054644	0.011161043168050383	0.011161238780991617	0.01116132221343346	0.011161234514583491	0.011161077730518562	0.011160981530576054	0.01116100811615985	0.011161131300134623
flux1:	0.6768557227796383	0.010810294720183562	0.010810420577890898	0.010810504984780017	0.010810499443545238	0.010810408666059342	0.010810283936689303	0.010810192951009925	0.010810183916921158	0.010810261476696148	0.01081038484280785	0.01081048828874223	0.010810514604606976	0.010810446309429454	0.010810319119944595	0.01081020795374606	0.010810186873800755	0.010810278706734334	0.010810423363391764	0.010810498599557865	0.010810410830493859	0.010810221169493598	0.010810179239624743	0.010810472131661017	0.010810727740102938	0.010810208375258668	0.010809813955182924	0.010810962180668453	0.010809550564654337	0.010811405893118518	0.01081020444899164	0.010809540687467218	0.010810204448991643	0.010811405893118516	0.010809550564654337	0.010810962180668456	0.010809813955182924	0.010810208375258666	0.010810727740102938	0.010810472131661015	0.010810179239624738	0.010810221169493598	0.010810410830493859	0.010810498599557867	0.010810423363391764	0.010810278706734336	0.010810186873800759	0.010810207953746057	0.010810319119944591
flux1:	0.6771181716833916	0.01046125606631713	0.010461374418326955	0.01046145739588347	0.010461457518275643	0.010461376832567863	0.010461261743841927	0.010461175277681542	0.010461163362425231	0.010461231771354482	0.010461343766562483	0.010461438838730547	0.010461463860870284	0.010461402360213184	0.010461287241585788	0.01046118772433044	0.010461171802807393	0.010461259131428724	0.010461391812944148	0.010461454921298147	0.010461363077231948	0.010461179342064714	0.010461144604699766	0.010461434473576085	0.010461684611516003	0.01046118498168917	0.010460809379265823	0.010461917325504876	0.010460544753052678	0.010462335181023909	0.010461167230712628	0.010460522316094093	0.010461167230712632	0.01046233518102391	0.010460544753052678	0.010461917325504876	0.010460809379265823	0.010461184981689168	0.010461684611516007	0.010461434473576088	0.010461144604699768	0.010461179342064707	0.010461363077231946	0.010461454921298149	0.010461391812944145	0.010461259131428726	0.010461171802807392	0.010461187724330438	0.01046128724158579
flux1:	0.6773806205871449	0.010114546654272551	0.010114658018460643	0.010114739721834033	0.010114745267590397	0.010114674175376417	0.01011456819694011	0.010114485901489481	0.01011447106044923	0.010114530575199702	0.010114631640745182	0.010114718782222329	0.01011474277437297	0.010114688041767827	0.010114584686032454	0.010114496365251897	0.010114485223554999	0.010114567943381924	0.010114688883163745	0.010114740292187886	0.010114644702864856	0.010114466888767335	0.010114439077518899	0.01011472577372786	0.0101149705846454	0.010114490620256548	0.010114133406879859	0.01011520139840003	0.010113867752498246	0.010115593704672578	0.010114459101371426	0.010113832970342213	0.010114459101371424	0.010115593704672578	0.010113867752498248	0.01011520139840003	0.01011413340687986	0.010114490620256544	0.010114970584645399	0.01011472577372786	0.010114439077518892	0.010114466888767333	0.010114644702864857	0.010114740292187889	0.010114688883163744	0.010114567943381917	0.010114485223555	0.010114496365251895	0.010114584686032458
flux1:	0.6776430694908981	0.009770691642130036	0.009770796508467943	0.009770877031392084	0.00977088768477866	0.009770825624920005	0.009770728200809549	0.009770649751288767	0.009770632007188482	0.009770682970807338	0.009770773619750076	0.009770853301352871	0.009770876498170572	0.00977082843155995	0.00977073643865098	0.009770658790792782	0.009770652029282345	0.009770730072520719	0.009770839581330168	0.009770879803975665	0.009770780857316821	0.009770608974471151	0.009770587799245159	0.009770871123714728	0.009771110675207376	0.009770650205585079	0.00977031090866613	0.009771339352906269	0.009770044516752657	0.009771706597641388	0.009770605207569165	0.009769997791479058	0.009770605207569163	0.009771706597641388	0.009770044516752657	0.009771339352906265	0.00977031090866613	0.009770650205585084	0.009771110675207376	0.009770871123714732	0.00977058779924516	0.00977060897447115	0.009770780857316821	0.009770879803975669	0.009770839581330164	0.00977073007252072	0.009770652029282347	0.009770658790792782	0.009770736438650977
flux1:	0.6779055183946514	0.00943019111873671	0.00943028993964167	0.009430369314891567	0.00943038469486254	0.009430331058922546	0.009430241622143695	0.009430166725607255	0.009430146166653795	0.009430188998152638	0.009430269800925012	0.009430342508739004	0.009430365110289305	0.009430323535432118	0.009430242423709219	0.009430174867086532	0.009430172074912575	0.009430245413184211	0.00943034387402815	0.009430373497542438	0.009430271629252855	0.009430105696599744	0.009430090843379415	0.009430370552063251	0.009430604843448605	0.009430163606544	0.009429841716260942	0.009430831099763733	0.009429574953541344	0.009431173934611752	0.009430105632260469	0.00942951685562318	0.009430105632260467	0.00943117393461175	0.00942957495354135	0.009430831099763736	0.009429841716260948	0.009430163606543997	0.009430604843448607	0.009430370552063251	0.009430090843379415	0.009430105696599743	0.009430271629252857	0.009430373497542438	0.009430343874028146	0.009430245413184211	0.009430172074912577	0.00943017486708653	0.009430242423709219
flux1:	0.6781679672984047	0.009093519216750407	0.009093612399962939	0.009093690602155298	0.009093710273838845	0.00909366442155181	0.009093582407311205	0.009093510808435982	0.009093487584555714	0.009093522767373291	0.00909359433732743	0.00909366056124535	0.009093682729066082	0.0090936474044695	0.00909357662218753	0.009093518530017289	0.009093519294246018	0.009093587940150243	0.009093675802003898	0.00909369547697779	0.009093591159960715	0.009093431199372339	0.009093422330727768	0.009093698140056882	0.00909392711076033	0.009093504763333982	0.0090931997392911	0.009094150623333429	0.009092933040408646	0.009094469846320473	0.009093434509263683	0.009092864288117865	0.009093434509263683	0.009094469846320473	0.009092933040408648	0.00909415062333343	0.009093199739291097	0.009093504763333976	0.009093927110760335	0.00909369814005688	0.00909342233072777	0.009093431199372337	0.009093591159960713	0.00909369547697779	0.009093675802003896	0.009093587940150246	0.00909351929424602	0.009093518530017285	0.00909357662218753
flux1:	0.6784304162021579	0.008761123369408281	0.008761211273406438	0.008761288223866933	0.008761311710934	0.008761272985155895	0.008761197842479546	0.00876112932732289	0.008761103644719557	0.008761131714426218	0.008761194693729765	0.0087612549172149	0.008761276771958716	0.008761247395144984	0.008761186332565176	0.008761137045804234	0.008761140959669293	0.008761204967187174	0.008761282737717703	0.008761293166606628	0.008761186900418156	0.008761032931356844	0.008761029687658033	0.008761301280702896	0.008761524819211787	0.008761120947285381	0.008760832224975442	0.008761745240693961	0.008760566083378706	0.008762041777551735	0.00876103928097187	0.008760487521164723	0.00876103928097187	0.008762041777551736	0.008760566083378711	0.008761745240693961	0.00876083222497544	0.00876112094728538	0.008761524819211788	0.008761301280702892	0.008761029687658031	0.008761032931356846	0.008761186900418156	0.008761293166606628	0.008761282737717702	0.00876120496718717	0.008761140959669293	0.008761137045804232	0.008761186332565177
flux1:	0.6786928651059112	0.008433423709914258	0.008433506641782834	0.00843358221514727	0.008433609012620849	0.008433576753374316	0.008433507954920219	0.008433442352705012	0.008433414467004702	0.008433435998612526	0.008433491044814133	0.008433545736052669	0.008433567356664515	0.008433543571552278	0.008433491573393709	0.008433450413107784	0.008433457083254138	0.00843351654703763	0.008433584784516418	0.008433586709889236	0.008433479010450575	0.008433331045215636	0.008433333046506428	0.008433600079688644	0.008433818032856819	0.008433432162232146	0.008433159159210874	0.008434035002289234	0.008432894117310586	0.008434309887055244	0.008433340098145177	0.00843280669359548	0.008433340098145177	0.008434309887055248	0.00843289411731058	0.008434035002289232	0.008433159159210871	0.008433432162232144	0.008433818032856822	0.008433600079688647	0.00843333304650643	0.008433331045215637	0.008433479010450573	0.008433586709889241	0.008433584784516416	0.008433516547037632	0.008433457083254138	0.008433450413107783	0.008433491573393705
flux1:	0.6789553140096645	0.008110812611495995	0.008110890827086182	0.00811096485926489	0.008110994446339045	0.008110968003623601	0.008110905053569185	0.008110842236613685	0.008110812444892684	0.00811082804012475	0.008110875813668041	0.008110925418218208	0.008110946842559587	0.008110928247720063	0.00811088462565802	0.008110850904688863	0.00811085995731612	0.008110915010934546	0.008110974315538557	0.00811096850829878	0.008110859898061757	0.008110717937702083	0.008110724786176016	0.008110986896364823	0.008111199078856499	0.008110830685518164	0.008110572807212384	0.008111412232202924	0.008110309446023511	0.008111666587460178	0.008110729359846204	0.008110214190840733	0.008110729359846205	0.008111666587460178	0.008110309446023513	0.008111412232202922	0.008110572807212384	0.008110830685518162	0.008111199078856499	0.008110986896364825	0.008110724786176015	0.00811071793770208	0.008110859898061755	0.00811096850829878	0.008110974315538557	0.008110915010934546	0.008110859957316122	0.008110850904688861	0.00811088462565802
flux1:	0.6792177629134177	0.007793654365366822	0.007793728071512259	0.007793800368623746	0.007793832221092342	0.007793810966193361	0.0077937534061502545	0.007793693288114192	0.007793661920122174	0.0077936721949728345	0.007793713347890476	0.0077937582828845695	0.007793779509676369	0.007793765667212579	0.007793729712147909	0.007793702745879757	0.007793713831728999	0.007793764644970953	0.007793815649679762	0.007793802897490319	0.007793693896227183	0.007793557927172804	0.007793569210176244	0.007793826022001792	0.007794032225676403	0.007793680745911509	0.007793437390998185	0.007794241205356278	0.007793176319483592	0.00779447622246442	0.007793571390789362	0.007793074322362764	0.007793571390789362	0.00779447622246442	0.007793176319483593	0.007794241205356277	0.007793437390998188	0.007793680745911506	0.007794032225676401	0.007793826022001795	0.007793569210176245	0.007793557927172804	0.007793693896227184	0.007793802897490318	0.007793815649679762	0.007793764644970954	0.007793713831728996	0.007793702745879754	0.007793729712147914
flux1:	0.679480211817171	0.007482284993078053	0.007482354351577286	0.00748242469945285	0.0074824583013873664	0.007482441636486047	0.007482389049462699	0.007482331582124327	0.007482298991021672	0.007482304563909211	0.007482339729876903	0.007482380379780423	0.007482401371705069	0.007482391816499075	0.007482362810344879	0.007482341926408314	0.007482354724573639	0.007482401499925371	0.007482444861219469	0.007482425957344637	0.00748231707370551	0.007482187065146966	0.007482202358623094	0.007482453491843871	0.0074826534948965046	0.007482318334983682	0.007482088900290833	0.007482857958202762	0.0074818307446194825	0.0074830748778532815	0.0074822022526447075	0.0074817231330873485	0.007482202252644706	0.007483074877853283	0.007481830744619482	0.00748285795820276	0.007482088900290831	0.007482318334983684	0.007482653494896505	0.0074824534918438695	0.007482202358623094	0.0074821870651469655	0.007482317073705512	0.007482425957344636	0.00748244486121947	0.00748240149992537	0.007482354724573639	0.007482341926408309	0.007482362810344882
flux1:	0.6797426607209243	0.007177012189042376	0.00717707732207777	0.007177145495945853	0.007177180350313208	0.00717716771626922	0.007177119728764807	0.00717706489757652	0.007177031450497817	0.0071770329312742225	0.007177062717152465	0.007177099431037941	0.007177120118816414	0.007177114367893502	0.007177091594654951	0.007177076141445638	0.007177090362025425	0.007177133330461278	0.007177169719024564	0.007177145451779554	0.00717703717573271	0.007176913077754364	0.0071769319500328095	0.007177177026799405	0.0071773706024900194	0.007177051147830402	0.007176835032726196	0.007177570228813397	0.007176580425650167	0.007177770322213393	0.00717692968514857	0.00717646834468226	0.007176929685148572	0.007177770322213391	0.007176580425650168	0.0071775702288133965	0.007176835032726199	0.007177051147830402	0.007177370602490017	0.007177177026799403	0.007176931950032809	0.007176913077754365	0.0071770371757327095	0.007177145451779554	0.007177169719024565	0.007177133330461277	0.007177090362025425	0.0071770761414456374	0.007177091594654948
flux1:	0.6800051096246775	0.006878115388371034	0.006878176385008642	0.006878242158992664	0.006878277796961647	0.006878268679209986	0.006878224961575945	0.006878172780267526	0.006878138849008911	0.006878136829047003	0.006878161807985457	0.006878194898236382	0.006878215185478874	0.0068782127472494965	0.00687819550320425	0.006878184857134507	0.006878200242768479	0.006878239659002929	0.006878269750619101	0.006878240893592946	0.006878133689833757	0.0068780154322859235	0.006878037448116647	0.006878276099985081	0.00687846302480945	0.006878158648394416	0.006877955258644524	0.006878657521625913	0.006877704829187388	0.006878842072585017	0.0068780331722486255	0.006877589421903121	0.006878033172248624	0.00687884207258502	0.006877704829187389	0.006878657521625911	0.006877955258644524	0.006878158648394414	0.006878463024809452	0.006878276099985079	0.006878037448116642	0.006878015432285919	0.006878133689833755	0.006878240893592948	0.0068782697506191	0.00687823965900293	0.006878200242768479	0.006878184857134506	0.006878195503204252
flux1:	0.6802675585284308	0.00658584595458305	0.006585902877989109	0.006585966034086562	0.006586002022834046	0.006585995955402539	0.006585956220654482	0.0065859067251637015	0.006585872677266923	0.006585867720798638	0.0065858884269271185	0.006585918169252022	0.006585937937871177	0.006585938321029145	0.006585925923852356	0.006585919495291301	0.006585935821656796	0.006585971959012154	0.006585996425833169	0.006585963729022525	0.006585858031407156	0.006585745523482849	0.006585770248210979	0.006586002122771333	0.006586182183948955	0.006585892254081532	0.006585701005167533	0.00658637129156007	0.006585455368800301	0.0065865415797196755	0.006585764127932969	0.006585337758650554	0.00658576412793297	0.006586541579719677	0.006585455368800301	0.0065863712915600675	0.0065857010051675316	0.0065858922540815296	0.006586182183948953	0.006586002122771332	0.006585770248210982	0.006585745523482849	0.006585858031407157	0.006585963729022525	0.006585996425833168	0.006585971959012151	0.0065859358216567975	0.006585919495291302	0.006585925923852358
flux1:	0.6805300074321841	0.0063004274812361715	0.0063004803762513	0.006300540712506264	0.006300576661399958	0.006300573229114347	0.006300537230411369	0.006300490472421515	0.006300456662895788	0.006300449299726094	0.0063004662244088416	0.006300492859015935	0.006300511974990447	0.006300514696869026	0.0063005064935844814	0.006300503731479781	0.0063005208068428785	0.006300553951889405	0.006300573454233881	0.006300537636195672	0.006300433843228796	0.0063003269736944	0.006300353977472234	0.006300578744473994	0.006300751746651516	0.006300475633860252	0.006300295953764904	0.006300935241698178	0.006300055703227378	0.006301092527105506	0.006300346195889357	0.006299936977877184	0.006300346195889359	0.0063010925271055045	0.006300055703227378	0.006300935241698176	0.006300295953764904	0.006300475633860252	0.006300751746651518	0.0063005787444739975	0.006300353977472233	0.006300326973694397	0.006300433843228796	0.006300537636195672	0.006300573454233882	0.006300553951889407	0.006300520806842878	0.00630050373147978	0.006300506493584483
flux1:	0.6807924563359373	0.006022056201076384	0.006022105101806611	0.006022162439440866	0.006022198004538067	0.006022196843534851	0.00602216437056822	0.006022120410922475	0.0060220871748077965	0.00602207789447939	0.006022091484066476	0.006022115217828354	0.006022133537108966	0.006022138131323891	0.006022133505000323	0.006022133900208893	0.0060221515641443206	0.006022182011265994	0.006022197190085008	0.006022158931186664	0.006022057402564312	0.006021956040580257	0.006021984902516499	0.006022202259389124	0.00602236803048177	0.006022105113587688	0.0060219364450628	0.006022545728279098	0.00602170214196709	0.006022691237469162	0.006021975656685079	0.006021583339029593	0.006021975656685079	0.006022691237469162	0.006021702141967091	0.006022545728279099	0.006021936445062799	0.0060221051135876886	0.0060223680304817735	0.006022202259389123	0.0060219849025164975	0.006021956040580257	0.006022057402564312	0.006022158931186665	0.006022197190085009	0.006022182011265994	0.00602215156414432	0.006022133900208893	0.006022133505000324
flux1:	0.6810549052396906	0.005750901495925673	0.005750946433040213	0.005751000622363467	0.005751035509228187	0.005751036305939214	0.005751007180485828	0.005750966082729906	0.005750933728664125	0.005750922976100013	0.0057509336310727155	0.005750954640495272	0.005750972014856949	0.005750978038096575	0.0057509764132463405	0.005750979500630837	0.005750997622037696	0.0057510256680688675	0.0057510371381931	0.005750997075009051	0.005750898129194509	0.005750802125650852	0.005750832437802887	0.005751042114488966	0.00575120051060597	0.005750950181924373	0.005750791984266635	0.005751372266370414	0.005750564151596191	0.005751507180080255	0.005750821935776899	0.005750446246327159	0.005750821935776902	0.005751507180080254	0.005750564151596192	0.005751372266370413	0.005750791984266635	0.005750950181924373	0.00575120051060597	0.005751042114488963	0.00575083243780289	0.005750802125650851	0.0057508981291945075	0.005750997075009052	0.005751037138193102	0.005751025668068867	0.005750997622037699	0.005750979500630837	0.0057509764132463405
flux1:	0.6813173541434439	0.005487106500207642	0.0054871475076721885	0.005487198432651709	0.005487232397547455	0.005487234886355919	0.005487208957256241	0.0054871707815344894	0.005487139586442827	0.005487127759048903	0.005487135834424894	0.0054871542692282605	0.00548717055188887	0.0054871775897436924	0.005487178436416383	0.00548718379579133	0.005487202270339561	0.005487228209407345	0.005487236553664174	0.005487195274538571	0.005487099187326866	0.005487008376611392	0.005487039747734408	0.005487241510772295	0.0054873924201965605	0.0054871540898731525	0.005487005840241227	0.005487558129255703	0.0054867849558356135	0.005487683571855118	0.005487028205331196	0.005486668850852196	0.005487028205331195	0.00548768357185512	0.005486784955835617	0.005487558129255704	0.005487005840241227	0.0054871540898731525	0.005487392420196559	0.005487241510772295	0.005487039747734407	0.005487008376611392	0.005487099187326868	0.005487195274538572	0.005487236553664172	0.005487228209407348	0.0054872022703395616	0.005487183795791329	0.005487178436416382
flux1:	0.6815798030471971	0.005230788790766272	0.0052308259117874924	0.005230873493215325	0.005230906342780918	0.005230910302572772	0.005230887440386724	0.005230852237886021	0.005230822442866836	0.005230809889036031	0.005230815695876546	0.005230831682995062	0.005230846733842331	0.005230854405599766	0.005230857242196603	0.00523086449822908	0.005230883245374787	0.00523090736406745	0.005230913128331346	0.005230871170100016	0.005230778174108093	0.005230692376220118	0.005230724435196427	0.0052309180910091475	0.005231061437222733	0.005230834536722607	0.005230695731034617	0.005231221034313989	0.0052304822221246	0.005231338064999422	0.005230712072577915	0.005230368739169089	0.005230712072577916	0.005231338064999423	0.005230482222124601	0.005231221034313989	0.005230695731034619	0.005230834536722606	0.005231061437222734	0.005230918091009145	0.005230724435196427	0.005230692376220117	0.0052307781741080936	0.005230871170100016	0.005230913128331344	0.005230907364067449	0.005230883245374785	0.0052308644982290795	0.0052308572421966015
flux1:	0.6818422519509504	0.004982041155447441	0.004982074447455428	0.004982118644707571	0.004982150234265568	0.004982155484115543	0.004982135575695719	0.00498210338379492	0.004982075191232806	0.0049820622101562385	0.004982066018000898	0.004982079665815424	0.004982093356107657	0.004982101318471678	0.004982105713336267	0.004982114534522688	0.004982133494230257	0.004982156067194332	0.004982159756408023	0.004982117602248428	0.004982027887252123	0.004981946910172681	0.004981979309057222	0.004982164706423546	0.0049823004501920376	0.004982084434974349	0.004981954588429668	0.004982453907967523	0.004981748827263511	0.00498256351372901	0.004981966347223516	0.004981638700992363	0.004981966347223516	0.004982563513729011	0.0049817488272635106	0.004982453907967525	0.004981954588429667	0.004982084434974349	0.004982300450192038	0.004982164706423548	0.004981979309057221	0.0049819469101726795	0.004982027887252125	0.004982117602248427	0.004982159756408023	0.004982156067194333	0.004982133494230256	0.004982114534522688	0.004982105713336268
flux1:	0.6821047008547036	0.0047409324327882104	0.004740961971336749	0.004741002782770078	0.0047410330134491675	0.004741039407685659	0.0047410223508858014	0.004740993189130796	0.004740966761026959	0.004740953603688411	0.004740955643733223	0.004740967046360245	0.004740979262794604	0.004740987212520584	0.004740992784387657	0.004741002881239899	0.004741022010542761	0.004741043296594069	0.0047410453717735045	0.004741003450128413	0.00474091716415565	0.004740840806386899	0.004740873223015905	0.004741050254719357	0.004741178395266658	0.004740972746691313	0.0047408513939635015	0.004741325722128021	0.004740653694541047	0.004741428812465384	0.004740859880306324	0.004740547568282098	0.004740859880306324	0.004741428812465384	0.004740653694541048	0.00474132572212802	0.004740851393963503	0.004740972746691314	0.004741178395266659	0.004741050254719359	0.004740873223015904	0.0047408408063869005	0.004740917164155651	0.004741003450128412	0.004741045371773506	0.004741043296594068	0.00474102201054276	0.0047410028812398955	0.004740992784387656
flux1:	0.6823671497584569	0.0045075084151002375	0.004507534296618303	0.004507571758696511	0.004507600573573804	0.004507607996462843	0.004507593695172167	0.00450756756215664	0.004507543019629269	0.0045075298908356515	0.004507530359667165	0.004507539601145967	0.004507550249214995	0.004507557924681003	0.004507564342085728	0.004507575464666682	0.004507594734190781	0.0045076149730040585	0.004507615849216543	0.004507574533718831	0.004507491784799601	0.0045074198379883535	0.004507451978112486	0.004507620581781064	0.004507741157102899	0.004507545383626815	0.004507432078775833	0.004507882394494273	0.004507242694684305	0.004507979797827615	0.004507438466804433	0.004507141118073368	0.004507438466804433	0.004507979797827615	0.004507242694684306	0.004507882394494269	0.004507432078775832	0.004507545383626816	0.0045077411571029	0.0045076205817810655	0.004507451978112487	0.004507419837988352	0.004507491784799603	0.0045075745337188325	0.004507615849216542	0.004507614973004061	0.004507594734190781	0.004507575464666682	0.00450756434208573
flux1:	0.6826295986622102	0.004281792807225256	0.004281815150604321	0.004281849335882264	0.0042818767153643775	0.004281885075641131	0.004281873435303704	0.004281850306497485	0.004281827730372139	0.004281814791656508	0.004281813855358067	0.004281821013596647	0.0042818300201828315	0.004281837201944759	0.00428184418171212	0.004281856116663295	0.004281875507225024	0.004281894916646951	0.004281894961930702	0.004281854572241035	0.0042817754307088954	0.0042817076822755035	0.004281739281191797	0.0042818994393577945	0.004282012525736485	0.0042818261634651215	0.004281720479617326	0.004282147745022294	0.0042815396029414554	0.004282240206714715	0.004281725804280917	0.004281443031320022	0.004281725804280916	0.0042822402067147144	0.004281539602941455	0.004282147745022294	0.004281720479617326	0.0042818261634651215	0.0042820125257364864	0.0042818994393577945	0.0042817392811917996	0.004281707682275504	0.0042817754307088954	0.004281854572241036	0.0042818949619307	0.004281894916646951	0.004281875507225026	0.004281856116663296	0.004281844181712119
flux1:	0.6828920475659634	0.004063788233292877	0.00406380718034109	0.0040638381944668595	0.004063864151134977	0.004063873376591848	0.00406386430033541	0.004063844126865156	0.004063823559248244	0.004063810932471702	0.0040638087309270545	0.00406381388129025	0.004063821196475733	0.004063827706876944	0.004063835011822831	0.004063847579023841	0.004063867078401385	0.004063885852411753	0.004063885387585615	0.004063846191042428	0.004063770692280454	0.00406370692798112	0.004063737751651044	0.004063889491074967	0.004063995201870034	0.00406381781453611	0.00406371934337937	0.004064124500921206	0.00406354710463949	0.004064212682807679	0.00406372449988762	0.004063455900072329	0.0040637244998876195	0.004064212682807679	0.00406354710463949	0.004064124500921206	0.004063719343379372	0.00406381781453611	0.004063995201870033	0.0040638894910749665	0.004063737751651045	0.004063706927981118	0.004063770692280455	0.00406384619104243	0.004063885387585616	0.004063885852411752	0.004063867078401386	0.004063847579023841	0.00406383501182283
flux1:	0.6831544964697167	0.0038534772839044244	0.003853492998740998	0.0038535209766566957	0.003853545549795858	0.0038535555821119015	0.0038535489675758094	0.0038535316759290895	0.0038535131226356194	0.003853500894111383	0.0038534975453436014	0.0038535007637914625	0.003853506361886702	0.0038535120638125554	0.0038535194997949035	0.003853532548789457	0.003853552148749841	0.003853570456076723	0.003853569755373148	0.0038535319693451986	0.003853460116869584	0.003853400123228822	0.003853429968883208	0.0038535733591984907	0.0038536718429958866	0.00385350302144174	0.0038534113725804766	0.003853795342601634	0.003853247841634774	0.0038538798238990095	0.0038534171181289737	0.003853162275387465	0.0038534171181289732	0.00385387982389901	0.003853247841634773	0.0038537953426016347	0.0038534113725804766	0.0038535030214417393	0.003853671842995887	0.003853573359198492	0.0038534299688832065	0.0038534001232288207	0.003853460116869583	0.0038535319693452003	0.003853569755373148	0.0038535704560767234	0.0038535521487498433	0.003853532548789457	0.0038535194997949026
flux1:	0.68341694537347	0.003650823596317065	0.003650836263814348	0.003650861365348908	0.003650884615371921	0.00365089540533955	0.003650891142255375	0.003650876634849263	0.003650860068541365	0.003650848293506421	0.003650843897908505	0.003650845263617771	0.0036508491434358485	0.0036508539383183205	0.0036508613507795127	0.003650874757093175	0.0036508944507416675	0.0036509124341183473	0.0036509117265586563	0.0036508755213859084	0.0036508072901641838	0.0036507508567235523	0.0036507795529664828	0.0036509147047116513	0.003651006142921834	0.003650845504162924	0.0036507603043753104	0.0036511239831353358	0.003650605492208308	0.003651205262591984	0.003650767261924794	0.003650525748510541	0.0036507672619247936	0.0036512052625919823	0.0036506054922083074	0.0036511239831353353	0.003650760304375312	0.0036508455041629234	0.0036510061429218346	0.003650914704711652	0.0036507795529664836	0.0036507508567235536	0.0036508072901641833	0.0036508755213859093	0.0036509117265586554	0.003650912434118349	0.003650894450741668	0.0036508747570931747	0.003650861350779513
flux1:	0.6836793942772232	0.00345577296038593	0.0034557827837948083	0.003455805188847061	0.003455827191805279	0.0034558386950781896	0.0034558366636234265	0.003455824820153909	0.0034558101840369898	0.0034557988913045414	0.0034557935356377277	0.003455793133064055	0.0034557953174891125	0.003455799142677516	0.0034558064128181734	0.0034558200742815385	0.003455839853782618	0.0034558576298177896	0.00345585710123876	0.0034558226036447933	0.003455757943550394	0.003455704864890454	0.003455732271325289	0.003455859333438941	0.0034559439374371305	0.0034557911233846815	0.0034557120158198507	0.0034560562739524695	0.0034555658771271668	0.0034561347730859074	0.003455720679685184	0.003455492058038717	0.0034557206796851834	0.0034561347730859065	0.003455565877127167	0.0034560562739524704	0.0034557120158198516	0.0034557911233846824	0.0034559439374371318	0.0034558593334389396	0.0034557322713252895	0.0034557048648904544	0.003455757943550392	0.003455822603644793	0.003455857101238761	0.0034558576298177883	0.0034558398537826167	0.0034558200742815398	0.003455806412818174
flux1:	0.6839418431809765	0.0032682544432527895	0.0032682616411658554	0.0032682815446723815	0.00326830238702287	0.003268314560477272	0.0032683146303907054	0.003268305309859224	0.0032682925217794494	0.003268281718418004	0.0032682754794760936	0.003268273399838805	0.0032682739347542986	0.0032682767603749415	0.003268283801093235	0.0032682976342700582	0.003268317488972298	0.003268335148591403	0.003268334944225276	0.0032683022410852597	0.0032682410803986425	0.003268191157900638	0.0032682171643110837	0.0032683363211704767	0.0032684143290743297	0.0032682690049928636	0.003268195648342132	0.0032685213297201894	0.0032680580848122305	0.0032685973969828995	0.0032682063913327614	0.00326799021600359	0.003268206391332762	0.0032685973969829	0.003268058084812231	0.0032685213297201894	0.0032681956483421324	0.0032682690049928628	0.003268414329074329	0.0032683363211704762	0.003268217164311083	0.0032681911579006376	0.0032682410803986433	0.0032683022410852592	0.0032683349442252764	0.0032683351485914033	0.003268317488972298	0.003268297634270058	0.003268283801093235
flux1:	0.6842042920847298	0.003088181526025729	0.003088186328844861	0.003088203935717243	0.003088223709489474	0.0030882365082570955	0.003088238538677083	0.0030882315819764057	0.0030882205387652408	0.0030882102146656933	0.0030882031625271756	0.003088199504720048	0.0030881984573764842	0.0030882002828062126	0.003088207034529037	0.003088220971333985	0.0030882408863153925	0.003088258495718837	0.003088258723224085	0.003088227865576438	0.0030881701144511	0.003088123157776178	0.003088147682903233	0.003088259150990998	0.0030883308241699743	0.003088192676942204	0.003088124744613177	0.0030884326655924135	0.003087995608800786	0.0030885065813029415	0.003088137826459986	0.0030879336460603096	0.0030881378264599867	0.003088506581302943	0.0030879956088007868	0.0030884326655924157	0.003088124744613178	0.0030881926769422037	0.0030883308241699747	0.0030882591509909974	0.0030881476829032325	0.0030881231577761774	0.0030881701144510995	0.003088227865576437	0.003088258723224084	0.0030882584957188366	0.003088240886315395	0.0030882209713339855	0.0030882070345290362
flux1:	0.684466740988483	0.0029154532459911868	0.0029154558920700853	0.0029154714122697854	0.002915490210745734	0.0029155035859461114	0.0029155074259096343	0.002915502658841848	0.002915493240760434	0.002915483372971842	0.002915475573784503	0.0029154704447361688	0.002915467901648465	0.0029154687517257806	0.0029154751782465814	0.0029154891628210026	0.002915509117855867	0.0029155267199308063	0.002915527452770304	0.002915498459965678	0.002915444013788181	0.0029153998420615914	0.0029154228320237285	0.0029155268563088054	0.0029155924757165	0.00291546121198339	0.0029153983913011603	0.002915689340309668	0.0029152774909828407	0.0029157613221862688	0.00291541396810275	0.0029152213272655558	0.0029154139681027503	0.002915761322186269	0.0029152774909828403	0.002915689340309668	0.002915398391301161	0.00291546121198339	0.0029155924757165016	0.0029155268563088054	0.002915422832023728	0.0029153998420615905	0.0029154440137881808	0.0029154984599656787	0.002915527452770304	0.0029155267199308045	0.002915509117855868	0.0029154891628210026	0.0029154751782465814
flux1:	0.6847291898922363	0.002749955338214752	0.002749956069844037	0.0027499697137424797	0.002749987627733847	0.002750001524904141	0.0027500070144252124	0.0027500042510217116	0.0027499963261687493	0.002749986882903784	0.002749978401169425	0.002749971915693585	0.0027499679801645674	0.002749967901257302	0.002749973985682386	0.0027499879715803107	0.0027500079405153068	0.0027500255566307325	0.002750026837695146	0.0027499997015848895	0.002749948444168308	0.002749906886865527	0.002749928313274516	0.0027500251633924585	0.002750085025809158	0.002749960370047022	0.002749902361501537	0.002750177098938981	0.002749789464403071	0.0027502473080765703	0.00274992049592726	0.0027497389372431445	0.0027499204959272614	0.00275024730807657	0.0027497894644030723	0.0027501770989389824	0.0027499023615015373	0.0027499603700470217	0.002750085025809159	0.002750025163392458	0.0027499283132745166	0.0027499068868655275	0.002749948444168307	0.0027499997015848904	0.0027500268376951464	0.0027500255566307308	0.0027500079405153076	0.0027499879715803094	0.002749973985682386
flux1:	0.6849916387959896	0.0025915613707313597	0.002591560430124741	0.002591572404271974	0.002591589519048061	0.002591603877242819	0.0025916108488753167	0.0025916098948892616	0.0025916033234509974	0.002591594267684014	0.002591585168031697	0.0025915774482215964	0.002591572237591132	0.0025915712936317257	0.0025915770345219793	0.0025915909822425694	0.002591610932757938	0.0025916285648688014	0.0025916304102468345	0.0025916050993222283	0.0025915569058841924	0.0025915178034247263	0.0025915376612524865	0.002591627627568234	0.002591682041834025	0.002591563734424217	0.002591510250978353	0.0025917695093868568	0.002591405089764562	0.0025918380565243745	0.0025915309229745053	0.0025913599888832397	0.002591530922974505	0.0025918380565243745	0.002591405089764562	0.0025917695093868563	0.002591510250978353	0.0025915637344242166	0.0025916820418340255	0.002591627627568233	0.002591537661252486	0.002591517803424726	0.002591556905884193	0.0025916050993222283	0.002591630410246835	0.002591628564868801	0.0025916109327579384	0.002591590982242569	0.0025915770345219806
flux1:	0.6852540876997428	0.002440133867883387	0.002440131493308696	0.0024401419967075796	0.002440158389598518	0.0024401731411095614	0.002440181421890339	0.0024401820783383895	0.0024401767165758703	0.0024401680091782297	0.0024401583576340725	0.0024401495318659844	0.0024401431745847187	0.002440141443174075	0.0024401468509536372	0.002440160725841123	0.002440180619562911	0.0024401982525470477	0.0024402006553502996	0.0024401771187547382	0.0024401318586419946	0.002440095062704015	0.0024401133679579066	0.002440196757589609	0.002440246040901796	0.0024401338362411993	0.0024400846027092396	0.002440329087177206	0.002439986880130334	0.002440396039111532	0.0024401077204683013	0.002439946955083875	0.002440107720468301	0.0024403960391115326	0.0024399868801303335	0.002440329087177207	0.00244008460270924	0.002440133836241198	0.002440246040901797	0.0024401967575896103	0.002440113367957908	0.002440095062704015	0.002440131858641996	0.0024401771187547387	0.0024402006553502988	0.0024401982525470473	0.0024401806195629107	0.0024401607258411236	0.0024401468509536372
flux1:	0.6855165366034961	0.002295525416743146	0.0022955218389237963	0.0022955310598792617	0.002295546798552437	0.002295561869181327	0.0022955712828454772	0.0022955733494844748	0.0022955690533725333	0.00229556065575125	0.0022955505205291527	0.0022955407221471108	0.002295533354770335	0.0022955309234390024	0.0022955360171264946	0.0022955497876444493	0.0022955695805659923	0.0022955871847180585	0.002295590118875759	0.0022955682902238536	0.0022955258293564985	0.0022954912029319744	0.0022955079901957726	0.0022955851230730857	0.0022956295974129004	0.0022955232621063074	0.002295478014608299	0.002295708403368125	0.0022953874087021185	0.0022957737893816578	0.0022955034255783342	0.002295352376428158	0.0022955034255783325	0.002295773789381659	0.002295387408702119	0.002295708403368124	0.0022954780146083003	0.0022955232621063065	0.0022956295974129004	0.0022955851230730857	0.0022955079901957743	0.002295491202931975	0.002295525829356498	0.002295568290223854	0.002295590118875759	0.0022955871847180585	0.0022955695805659915	0.00229554978764445	0.002295536017126495
flux1:	0.6857789855072494	0.0021575797519445537	0.002157575190835006	0.002157583304421028	0.0021575984458048277	0.002157613755607015	0.002157624124967207	0.00215762740360449	0.002157624032056195	0.0021576159082819435	0.002157605360133773	0.0021575947258918584	0.002157586490082853	0.002157583452784907	0.002157588257086984	0.002157601893461463	0.002157621536626616	0.0021576390702359592	0.002157642494184067	0.0021576222951330054	0.0021575824981517233	0.0021575499153671934	0.0021575652352637336	0.002157636440287066	0.002157676429032013	0.0021575757401997254	0.002157534225693586	0.002157751170875012	0.0021574503949502236	0.0021578149890569484	0.0021575617274250916	0.0021574199470871603	0.0021575617274250903	0.0021578149890569484	0.002157450394950223	0.002157751170875012	0.0021575342256935867	0.002157575740199725	0.002157676429032013	0.0021576364402870656	0.0021575652352637327	0.0021575499153671934	0.0021575824981517238	0.002157622295133005	0.0021576424941840665	0.002157639070235959	0.002157621536626617	0.0021576018934614635	0.0021575882570869834
flux1:	0.6860414344110026	0.002026132814642687	0.0020261274766583503	0.002026134642818983	0.0020261492326279582	0.002026164697038893	0.0020261758464251425	0.0020261801439756294	0.0020261775616061874	0.002026169680034788	0.0020261587922097107	0.002026147460549136	0.002026138500172835	0.0020261349540736003	0.0020261394968657817	0.002026152970080505	0.002026172410477683	0.0020261898224211198	0.002026193682620139	0.002026175026151225	0.002026137758260606	0.0020261071039923383	0.0020261210206215133	0.0020261866319812257	0.0020262224567499315	0.0020261272004767645	0.002026089176366371	0.0020262933048688352	0.002026011764769748	0.0020263555282240228	0.0020261185270162557	0.00202598557464057	0.0020261185270162552	0.002026355528224023	0.002026011764769748	0.0020262933048688352	0.002026089176366372	0.0020261272004767636	0.002026222456749932	0.002026186631981226	0.002026121020621513	0.0020261071039923387	0.002026137758260605	0.0020261750261512247	0.0020261936826201383	0.00202618982242112	0.0020261724104776837	0.0020261529700805053	0.002026139496865782
flux1:	0.6863038833147559	0.0019010137817246742	0.0019010078574820842	0.0019010142197595265	0.001901028292558542	0.0019010438238075214	0.0019010555814713685	0.001901060712691244	0.001901058792094186	0.0019010511265019458	0.0019010399743723233	0.0019010280836090358	0.0019010185419870136	0.0019010145845910714	0.0019010188947966005	0.0019010321759147708	0.0019010513575290534	0.0019010685898155281	0.0019010728240424592	0.0019010556174218901	0.0019010207459312057	0.0019009919152466826	0.0019010045036485272	0.0019010648573548662	0.00190109683512201	0.0019010068050666093	0.0019009720388815951	0.0019011639533309127	0.001900900680752273	0.0019012245355851652	0.001901002967218173	0.0019008784099216925	0.001901002967218173	0.0019012245355851654	0.0019009006807522726	0.0019011639533309133	0.001900972038881595	0.0019010068050666087	0.0019010968351220114	0.001901064857354865	0.0019010045036485276	0.001900991915246683	0.0019010207459312048	0.0019010556174218903	0.001901072824042459	0.0019010685898155283	0.001901051357529054	0.00190103217591477	0.0019010188947966007
flux1:	0.6865663322185092	0.0017820460617966397	0.001782039724396232	0.0017820454092576038	0.00178205898899064	0.0017820744977080202	0.0017820866981054571	0.0017820924879492239	0.0017820911114761657	0.0017820836417425814	0.0017820723021592416	0.0017820599886533724	0.0017820500060396532	0.0017820457326913784	0.0017820498385562604	0.0017820628983360926	0.0017820817633071998	0.0017820987535182627	0.0017821032938887466	0.001782087441288125	0.0017820548368588072	0.0017820277343176775	0.001782039078006011	0.001782094508671862	0.001782122949181356	0.0017820379453581104	0.0017820062144985101	0.0017821864942560476	0.001781940539072185	0.0017822453752820322	0.0017820384292765766	0.0017819218434034694	0.0017820384292765769	0.0017822453752820322	0.0017819405390721854	0.0017821864942560472	0.0017820062144985106	0.0017820379453581101	0.0017821229491813567	0.0017820945086718626	0.001782039078006012	0.0017820277343176775	0.0017820548368588061	0.0017820874412881253	0.0017821032938887462	0.001782098753518263	0.0017820817633071994	0.0017820628983360935	0.00178204983855626
flux1:	0.6868287811222624	0.0016690482548767781	0.0016690416587376968	0.001669046775454485	0.001669059876355729	0.001669075273282091	0.0016690877591623448	0.0016690940447273912	0.0016690931057789457	0.0016690858181611895	0.001669074368602901	0.0016690617649754538	0.0016690514763006959	0.0016690469780756662	0.0016690509058269341	0.0016690637145931203	0.0016690822044286972	0.0016690988880066402	0.0016691036636945708	0.0016690890684619155	0.0016690586060769843	0.0016690331449253166	0.001669043333531877	0.0016690941714417149	0.0016691193749374235	0.001669039202677135	0.0016690102942145356	0.0016691794964100329	0.0016689499299012104	0.001669236607213197	0.0016690434928144902	0.001668934465056503	0.0016690434928144896	0.0016692366072131972	0.0016689499299012097	0.0016691794964100325	0.0016690102942145371	0.0016690392026771346	0.0016691193749374241	0.0016690941714417149	0.0016690433335318769	0.0016690331449253169	0.001669058606076985	0.001669089068461916	0.0016691036636945706	0.0016690988880066402	0.0016690822044286978	0.00166906371459312	0.0016690509058269343
flux1:	0.6870912300260157	0.0015618350731214604	0.001561828353357086	0.0015618329943773287	0.0015618456221780977	0.001561860819890679	0.0015618734441317215	0.0015618800761712536	0.0015618794800209763	0.0015618723670724984	0.0015618608846542951	0.0015618481181085097	0.0015618376510277527	0.001561833013020834	0.0015618367858857272	0.001561849313615455	0.0015618673704126155	0.0015618836827565358	0.0015618886223890778	0.0015618751889703113	0.0015618467486462565	0.0015618228499371229	0.00156183197700068	0.001561878545490326	0.0015619008007749457	0.0015618252698648223	0.001561798980390398	0.0015619576409530349	0.001561743558670382	0.0015620129081722245	0.0015618328566410643	0.0015617309850149135	0.0015618328566410638	0.0015620129081722245	0.001561743558670382	0.0015619576409530342	0.0015617989803903983	0.0015618252698648227	0.0015619008007749454	0.0015618785454903255	0.0015618319770006799	0.0015618228499371233	0.001561846748646257	0.001561875188970312	0.0015618886223890778	0.0015618836827565358	0.0015618673704126155	0.0015618493136154545	0.0015618367858857272
flux1:	0.687353678929769	0.0014602182203067647	0.001460211492611762	0.0014602157343545103	0.001460227887699532	0.0014602428022798361	0.0014602554294262356	0.0014602622734272341	0.001460261937612568	0.0014602549978032717	0.0014602435582056136	0.0014602307490015746	0.0014602202222686001	0.0014602155222726695	0.0014602191598289483	0.001460231376409759	0.0014602489440422506	0.001460264822381214	0.0014602698560971022	0.0014602574916163338	0.0014602309588817857	0.001460208550553931	0.001460216711482447	0.0014602593246458532	0.0014602789074709042	0.0014602078314697462	0.0014601839669788185	0.0014603326016446707	0.001460133125902356	0.0014603859515363916	0.0014602182181073064	0.0014601231127888503	0.001460218218107307	0.0014603859515363918	0.0014601331259023573	0.0014603326016446709	0.0014601839669788187	0.0014602078314697453	0.0014602789074709042	0.0014602593246458525	0.001460216711482447	0.001460208550553931	0.0014602309588817855	0.0014602574916163335	0.0014602698560971018	0.0014602648223812137	0.0014602489440422512	0.0014602313764097593	0.0014602191598289485
flux1:	0.6876161278335222	0.001364007228171043	0.0013640005891754675	0.001364004493170601	0.0013640161651599112	0.0013640307177374181	0.0013640432252109375	0.0013640501620477438	0.0013640500163715345	0.0013640432534695606	0.0013640319298459352	0.0013640191899673205	0.0013640087121470892	0.001364004019706502	0.0013640075375284113	0.001364019413145151	0.0013640364383788377	0.0013640518233998724	0.001364056884568244	0.0013640455000822047	0.0013640207662504263	0.0013639997821943317	0.0013640070724222331	0.0013640460331534536	0.0013640632049361204	0.001363996400656364	0.001363974776458944	0.001364113881736813	0.001363928163727091	0.0013641652436260086	0.0013640091091344348	0.0013639203931510799	0.0013640091091344346	0.0013641652436260086	0.0013639281637270908	0.0013641138817368124	0.0013639747764589445	0.0013639964006563643	0.001364063204936121	0.0013640460331534531	0.0013640070724222331	0.0013639997821943313	0.001364020766250426	0.0013640455000822047	0.0013640568845682437	0.001364051823399872	0.0013640364383788377	0.0013640194131451509	0.0013640075375284113
flux1:	0.6878785767372755	0.0012730102480991384	0.0012730037761335012	0.0012730073904270312	0.001273018570205646	0.0012730326883245418	0.0012730449672922065	0.0012730518934788205	0.0012730518796718157	0.0012730453019472905	0.0012730341638616204	0.0012730215959033838	0.0012730112644230972	0.0012730066402376237	0.0012730100497981786	0.0012730215554077819	0.0012730379889131995	0.0012730528261304399	0.0012730578527359072	0.0012730473641834636	0.0012730243264472618	0.0012730047055851765	0.0012730112189414536	0.0012730468173126255	0.001273061824169093	0.0012729991113140978	0.0012729795519610763	0.0012731096060421402	0.0012729368275752467	0.0012731589152347744	0.0012730136874203738	0.0012729309972054888	0.0012730136874203734	0.0012731589152347744	0.0012729368275752463	0.0012731096060421406	0.001272979551961076	0.0012729991113140972	0.0012730618241690932	0.0012730468173126244	0.0012730112189414543	0.0012730047055851772	0.0012730243264472624	0.0012730473641834638	0.0012730578527359068	0.0012730528261304397	0.0012730379889131995	0.0012730215554077808	0.0012730100497981786
flux1:	0.6881410256410287	0.0011870347969881474	0.0011870285531948813	0.0011870319139401044	0.0011870425882657743	0.0011870562070342642	0.0011870681629319413	0.0011870749905061933	0.0011870750616055355	0.0011870686809144894	0.001187057793352734	0.0011870454896487134	0.0011870353901785554	0.001187030885826564	0.0011870341946147286	0.001187045302470257	0.0011870610997073469	0.00118707534056663	0.0011870802762733311	0.0011870706051456783	0.0011870491665239022	0.0011870308519270393	0.0011870366792239816	0.0011870691911933843	0.0011870822632728643	0.0011870234642152664	0.0011870058034303102	0.0011871272670309606	0.0011869666419075744	0.0011871744671950511	0.0011870394816927852	0.001186962467507392	0.001187039481692786	0.0011871744671950514	0.0011869666419075746	0.0011871272670309608	0.0011870058034303113	0.0011870234642152656	0.001187082263272864	0.0011870691911933843	0.0011870366792239818	0.0011870308519270395	0.0011870491665239024	0.0011870706051456778	0.0011870802762733311	0.0011870753405666297	0.001187061099707347	0.0011870453024702564	0.0011870341946147293
flux1:	0.688403474544782	0.0011058884564826147	0.0011058824862043893	0.0011058856193625836	0.001105895774091395	0.0011059088370861136	0.001105920389807675	0.001105927045888417	0.0011059271653891835	0.001105920996192375	0.0011059104186846313	0.001105898460684402	0.0011058886668304565	0.0011058843247753842	0.0011058875365860686	0.0011058982207750583	0.0011059133427316202	0.0011059269454521603	0.0011059317403657575	0.0011059228141260572	0.0011059028832904807	0.0011058858213528937	0.0011058910491995757	0.0011059207356380006	0.0011059320867373315	0.0011058770264223672	0.00110586110703061	0.0011059744241609343	0.0011058251991902261	0.0011060194691928512	0.0011058940902272578	0.0011058224164556371	0.001105894090227258	0.0011060194691928514	0.001105825199190226	0.001105974424160935	0.0011058611070306102	0.0011058770264223675	0.0011059320867373315	0.001105920735638001	0.001105891049199576	0.0011058858213528937	0.0011059028832904807	0.0011059228141260574	0.0011059317403657577	0.0011059269454521596	0.0011059133427316194	0.001105898220775058	0.0011058875365860686
flux1:	0.6886659234485353	0.0010293795250953621	0.0010293738594688595	0.0010293767825487537	0.0010293864039894178	0.0010293988638997115	0.0010294099476721578	0.0010294163737363392	0.0010294165145731337	0.0010294105729391591	0.00102940035882033	0.001029388816715848	0.001029379390000888	0.0010293752438415274	0.0010293783591971463	0.0010293885961636731	0.0010294030099355354	0.0010294159400968147	0.0010294205512483704	0.0010294123035316054	0.001029393794541886	0.001029377934226861	0.0010293826440661538	0.0010294097500847792	0.0010294195775200428	0.0010293680834765964	0.0010293537573220345	0.0010294593559758737	0.0010293208116563491	0.001029502211377136	0.0010293858321782595	0.0010293191775055553	0.0010293858321782595	0.001029502211377136	0.0010293208116563485	0.0010294593559758735	0.0010293537573220352	0.0010293680834765964	0.001029419577520043	0.001029409750084779	0.0010293826440661534	0.001029377934226861	0.0010293937945418854	0.0010294123035316054	0.0010294205512483695	0.0010294159400968143	0.0010294030099355356	0.0010293885961636731	0.001029378359197146
flux1:	0.6889283723522885	9.573176230436165e-4	9.57312280728336e-4	9.573150045013117e-4	9.573240806000907e-4	9.573358996084491e-4	9.573464625820008e-4	9.573526135118426e-4	9.57352756925573e-4	9.573470595614843e-4	9.573372553902222e-4	9.573261879848195e-4	9.573171780871577e-4	9.573132530105129e-4	9.573162696750249e-4	9.573260386996554e-4	9.573397179066091e-4	9.573519487942957e-4	9.573563403734506e-4	9.573487109983901e-4	9.573315429709818e-4	9.573168351417028e-4	9.573211025051104e-4	9.573458570638668e-4	9.573543417729823e-4	9.573062442144626e-4	9.572933720594183e-4	9.573916648246703e-4	9.572631157089384e-4	9.574323086215994e-4	9.573243515837811e-4	9.572624090642967e-4	9.573243515837811e-4	9.574323086215994e-4	9.57263115708938e-4	9.573916648246695e-4	9.572933720594184e-4	9.573062442144629e-4	9.573543417729828e-4	9.573458570638674e-4	9.573211025051103e-4	9.573168351417025e-4	9.573315429709817e-4	9.573487109983898e-4	9.5735634037345e-4	9.573519487942952e-4	9.573397179066096e-4	9.573260386996558e-4	9.573162696750253e-4
flux1:	0.6891908212560418	8.895142499212764e-4	8.89509238896451e-4	8.895117690333379e-4	8.895202903630961e-4	8.895314402684564e-4	8.895414438569453e-4	8.895472868090491e-4	8.895474211502882e-4	8.895419844959891e-4	8.895326296435375e-4	8.895220844489352e-4	8.895135296656116e-4	8.895098430610064e-4	8.895127566100482e-4	8.895220402270595e-4	8.895349652642019e-4	8.895464779934695e-4	8.895506213611775e-4	8.895435561862159e-4	8.895276529208393e-4	8.895140497635882e-4	8.895179437338975e-4	8.895405595061634e-4	8.895478663546826e-4	8.895029983519142e-4	8.894914497530294e-4	8.895828343435258e-4	8.894636291109468e-4	8.896212575877616e-4	8.895211741940803e-4	8.894636512198239e-4	8.8952117419408e-4	8.896212575877616e-4	8.894636291109468e-4	8.895828343435257e-4	8.894914497530295e-4	8.895029983519136e-4	8.895478663546832e-4	8.895405595061634e-4	8.89517943733897e-4	8.895140497635888e-4	8.895276529208391e-4	8.895435561862166e-4	8.89550621361177e-4	8.895464779934693e-4	8.895349652642016e-4	8.895220402270597e-4	8.895127566100477e-4
flux1:	0.6894532701597951	8.25783295602526e-4	8.257786149708558e-4	8.257809535560755e-4	8.257889140937548e-4	8.257993761932233e-4	8.258087942049452e-4	8.258143073522806e-4	8.258144268679361e-4	8.258092662832286e-4	8.258003926962629e-4	8.257904062377467e-4	8.257823341358512e-4	8.257788963296081e-4	8.257817007442913e-4	8.257904850806088e-4	8.258026432098616e-4	8.258134266481755e-4	8.258173001604295e-4	8.258107508143181e-4	8.257960403989694e-4	8.257834949433292e-4	8.25787077811771e-4	8.258077512788591e-4	8.258140295403445e-4	8.25772227249048e-4	8.257618804058918e-4	8.258467401183361e-4	8.257362613817122e-4	8.258829470103494e-4	8.257902175468177e-4	8.257368357262899e-4	8.257902175468178e-4	8.258829470103494e-4	8.257362613817118e-4	8.258467401183362e-4	8.257618804058923e-4	8.257722272490483e-4	8.258140295403451e-4	8.258077512788592e-4	8.257870778117708e-4	8.25783494943329e-4	8.257960403989694e-4	8.258107508143179e-4	8.258173001604292e-4	8.258134266481755e-4	8.258026432098609e-4	8.257904850806092e-4	8.257817007442915e-4
flux1:	0.6897157190635483	7.659415050235958e-4	7.659371467676426e-4	7.659392936567317e-4	7.659466913439323e-4	7.659564560956224e-4	7.659652736971585e-4	7.659704448931583e-4	7.659705485372509e-4	7.659656776030083e-4	7.659573097378023e-4	7.659479080431672e-4	7.659403362619535e-4	7.659371513343162e-4	7.659398395904453e-4	7.659481146157852e-4	7.659594999066681e-4	7.659695504206893e-4	7.659731390953326e-4	7.659670626122423e-4	7.659534770247004e-4	7.659419427619744e-4	7.659452698638007e-4	7.659641816111345e-4	7.659695655935831e-4	7.659306685199397e-4	7.659214100933863e-4	7.660001141947037e-4	7.658977780688219e-4	7.660341218752137e-4	7.659482549596118e-4	7.658987499168545e-4	7.659482549596115e-4	7.660341218752138e-4	7.658977780688219e-4	7.660001141947035e-4	7.659214100933863e-4	7.659306685199399e-4	7.659695655935832e-4	7.65964181611135e-4	7.659452698638003e-4	7.659419427619742e-4	7.659534770247004e-4	7.659670626122422e-4	7.659731390953322e-4	7.659695504206887e-4	7.65959499906668e-4	7.659481146157853e-4	7.659398395904457e-4
flux1:	0.6899781679673016	7.098088977193495e-4	7.098048483646576e-4	7.098068023614823e-4	7.098136394516282e-4	7.09822705947033e-4	7.098309185037054e-4	7.098357439137342e-4	7.098358342166696e-4	7.09831264164453e-4	7.09823419083742e-4	7.098146183285619e-4	7.098075554952772e-4	7.098046221440779e-4	7.098071867731008e-4	7.098149464555436e-4	7.098255595878384e-4	7.098348806408022e-4	7.098381756989732e-4	7.098325340851645e-4	7.098200088061227e-4	7.098094394043267e-4	7.098125591145459e-4	7.098298743007314e-4	7.098344840907552e-4	7.09798335379715e-4	7.097900602789198e-4	7.098629643308156e-4	7.097682197913643e-4	7.098948023865178e-4	7.098153343366482e-4	7.097694554408648e-4	7.098153343366485e-4	7.09894802386517e-4	7.097682197913641e-4	7.098629643308157e-4	7.097900602789196e-4	7.097983353797144e-4	7.098344840907552e-4	7.098298743007316e-4	7.098125591145456e-4	7.098094394043266e-4	7.098200088061228e-4	7.098325340851644e-4	7.098381756989727e-4	7.098348806408019e-4	7.098255595878385e-4	7.098149464555431e-4	7.098071867731011e-4
flux1:	0.6902406168710549	6.572091432009526e-4	6.572053853491024e-4	6.5720714518872e-4	6.572134283923339e-4	6.572218036702796e-4	6.572294155058781e-4	6.572338982470587e-4	6.572339802710626e-4	6.572297195486287e-4	6.57222407167737e-4	6.572142144476381e-4	6.572076611710841e-4	6.572049735902802e-4	6.572074071930312e-4	6.572146495586376e-4	6.57224497502493e-4	6.572330991291709e-4	6.572360974417229e-4	6.572308571985755e-4	6.572193308483225e-4	6.572096799593184e-4	6.572126338290347e-4	6.572285027990189e-4	6.57232445096881e-4	6.571988918293654e-4	6.571915029671158e-4	6.572589490957277e-4	6.571712771573865e-4	6.572886588260634e-4	6.572151528920121e-4	6.571726629276874e-4	6.572151528920117e-4	6.572886588260633e-4	6.571712771573861e-4	6.572589490957275e-4	6.571915029671156e-4	6.57198891829365e-4	6.572324450968813e-4	6.572285027990188e-4	6.572126338290345e-4	6.572096799593185e-4	6.572193308483223e-4	6.572308571985752e-4	6.572360974417229e-4	6.572330991291712e-4	6.572244975024926e-4	6.572146495586376e-4	6.572074071930312e-4
flux1:	0.6905030657748081	6.079698934469901e-4	6.079664071508094e-4	6.079679722830442e-4	6.079737127288105e-4	6.079814109653795e-4	6.079884340817858e-4	6.079925829065164e-4	6.07992663308067e-4	6.079887172822003e-4	6.079819407470745e-4	6.079743549468898e-4	6.07968304855061e-4	6.079658536004487e-4	6.079681492993659e-4	6.079748763982095e-4	6.079839719892177e-4	6.07991870175475e-4	6.079945736429281e-4	6.079897052681598e-4	6.079791192758986e-4	6.079703404283001e-4	6.079731634411353e-4	6.07987722455254e-4	6.0799109147526e-4	6.079599849619909e-4	6.079533929795118e-4	6.080157100987525e-4	6.079346228410068e-4	6.080433435897151e-4	6.079753890739256e-4	6.079360638611748e-4	6.079753890739257e-4	6.08043343589715e-4	6.079346228410068e-4	6.080157100987522e-4	6.079533929795118e-4	6.079599849619906e-4	6.079910914752599e-4	6.079877224552539e-4	6.079731634411351e-4	6.079703404282999e-4	6.079791192758989e-4	6.079897052681593e-4	6.07994573642928e-4	6.079918701754748e-4	6.079839719892177e-4	6.079748763982096e-4	6.079681492993659e-4
flux1:	0.6907655146785614	5.619230739457072e-4	5.619198379079808e-4	5.619212090847367e-4	5.619264221189154e-4	5.619334637282134e-4	5.619399165222581e-4	5.61943744574971e-4	5.619438307884584e-4	5.619402015811045e-4	5.619339577582014e-4	5.61926970488245e-4	5.619214112791816e-4	5.619191840979548e-4	5.619213359179773e-4	5.61927553702245e-4	5.61935915130346e-4	5.61943131123573e-4	5.619455460157048e-4	5.619410235016243e-4	5.619313218136824e-4	5.619233683832991e-4	5.619260893112654e-4	5.619394613631474e-4	5.61942339775875e-4	5.619135358373917e-4	5.619076588006196e-4	5.619651627981831e-4	5.618902022664977e-4	5.619907818474506e-4	5.619279931352974e-4	5.618916211096901e-4	5.619279931352977e-4	5.619907818474507e-4	5.618902022664977e-4	5.619651627981831e-4	5.619076588006194e-4	5.619135358373919e-4	5.619423397758749e-4	5.619394613631475e-4	5.619260893112652e-4	5.619233683832989e-4	5.619313218136819e-4	5.619410235016244e-4	5.619455460157049e-4	5.619431311235725e-4	5.61935915130346e-4	5.619275537022444e-4	5.619213359179774e-4
flux1:	0.6910279635823147	5.189051348681276e-4	5.189021274536539e-4	5.189033071297344e-4	5.18908011979805e-4	5.189144226598658e-4	5.189203286704517e-4	5.189238523410171e-4	5.189239518917422e-4	5.18920638340983e-4	5.189149183971633e-4	5.18908514968007e-4	5.189034294465931e-4	5.189014120519386e-4	5.189034152243486e-4	5.1890913334685e-4	5.189167835784817e-4	5.189233431537406e-4	5.189254794322625e-4	5.189212797767088e-4	5.189124086073751e-4	5.189052338557504e-4	5.189078756941592e-4	5.189201713920543e-4	5.189226312871601e-4	5.188959905112512e-4	5.188907535814226e-4	5.189437474765274e-4	5.188744844853963e-4	5.189674224119285e-4	5.189094379341203e-4	5.188758196946787e-4	5.1890943793412e-4	5.189674224119284e-4	5.188744844853964e-4	5.189437474765276e-4	5.188907535814225e-4	5.188959905112512e-4	5.189226312871602e-4	5.189201713920544e-4	5.189078756941589e-4	5.189052338557501e-4	5.189124086073753e-4	5.189212797767091e-4	5.189254794322626e-4	5.189233431537407e-4	5.18916783578482e-4	5.189091333468501e-4	5.189034152243487e-4
flux1:	0.6912904124860679	4.787572640744149e-4	4.787544641330741e-4	4.787554566957959e-4	4.7875967602610363e-4	4.7876548578219044e-4	4.7877087249606894e-4	4.787741103870806e-4	4.7877423033603687e-4	4.787712280698491e-4	4.7876601811971427e-4	4.7876017852888097e-4	4.7875554560606194e-4	4.787537223824572e-4	4.7875557356975206e-4	4.7876080511314185e-4	4.78767771265988e-4	4.7877370397083957e-4	4.7877557461556284e-4	4.78771677358142e-4	4.787635849845972e-4	4.7875714215532637e-4	4.7875972261705825e-4	4.787710411051585e-4	4.787731449558274e-4	4.787485329255032e-4	4.7874386800759105e-4	4.787926420893235e-4	4.7872867495208374e-4	4.788144505194883e-4	4.787609316660163e-4	4.787298794994738e-4	4.7876093166601604e-4	4.788144505194882e-4	4.787286749520835e-4	4.7879264208932384e-4	4.787438680075912e-4	4.7874853292550335e-4	4.787731449558277e-4	4.7877104110515835e-4	4.787597226170582e-4	4.787571421553261e-4	4.787635849845972e-4	4.787716773581419e-4	4.7877557461556224e-4	4.787737039708392e-4	4.787677712659879e-4	4.787608051131419e-4	4.787555735697517e-4
flux1:	0.6915528613898212	4.4132556375592476e-4	4.413229512612016e-4	4.413237631082169e-4	4.4132752249595805e-4	4.4133276467075717e-4	4.413376624100393e-4	4.413406344294356e-4	4.413407809474718e-4	4.4133808255556074e-4	4.413333643537311e-4	4.413280642602321e-4	4.4132385989529654e-4	4.4132221452440547e-4	4.413239119674769e-4	4.413286731159548e-4	4.413349858050084e-4	4.413403242036792e-4	4.4134194455951544e-4	4.4133833135277437e-4	4.4133096795357594e-4	4.4132521041566873e-4	4.413277424662278e-4	4.4133817236478124e-4	4.4133997397745425e-4	4.41317261464231e-4	4.413131068372219e-4	4.413579387919418e-4	4.4129889200042016e-4	4.4137796432456195e-4	4.4132859432817283e-4	4.4129993171687653e-4	4.4132859432817294e-4	4.41377964324562e-4	4.4129889200042e-4	4.4135793879194167e-4	4.4131310683722194e-4	4.413172614642312e-4	4.4133997397745447e-4	4.4133817236478086e-4	4.41327742466228e-4	4.4132521041566857e-4	4.413309679535757e-4	4.413383313527745e-4	4.4134194455951534e-4	4.413403242036788e-4	4.4133498580500836e-4	4.413286731159547e-4	4.4132391196747726e-4
flux1:	0.6918153102935745	4.0646119259690576e-4	4.064587491100204e-4	4.064593885975959e-4	4.0646271595687003e-4	4.064674262935242e-4	4.0647186720276407e-4	4.0647459378765705e-4	4.0647477185252583e-4	4.064723671397747e-4	4.064681187965038e-4	4.0646333046218656e-4	4.064595285328024e-4	4.064580445338802e-4	4.064595881255307e-4	4.0646389779158074e-4	4.0646959046414623e-4	4.0647436939912586e-4	4.0647575655806197e-4	4.0647241078045236e-4	4.064657283154775e-4	4.064606097428658e-4	4.064631021591165e-4	4.0647272250455207e-4	4.064742679400466e-4	4.064533310589639e-4	4.0644963099239123e-4	4.064907860279921e-4	4.064363089030178e-4	4.065091169872729e-4	4.064635997925736e-4	4.064371609126962e-4	4.064635997925734e-4	4.065091169872728e-4	4.064363089030177e-4	4.064907860279922e-4	4.064496309923913e-4	4.064533310589639e-4	4.0647426794004687e-4	4.064727225045523e-4	4.0646310215911686e-4	4.064606097428658e-4	4.064657283154775e-4	4.0647241078045203e-4	4.064757565580621e-4	4.064743693991252e-4	4.0646959046414623e-4	4.064638977915808e-4	4.064595881255307e-4
flux1:	0.6920777591973277	3.7402047540050745e-4	3.740181843749075e-4	3.740186616604297e-4	3.740215866405226e-4	3.740258024003294e-4	3.7402981954576427e-4	3.740323210185807e-4	3.7403253422500267e-4	3.7403041052915404e-4	3.740266072291784e-4	3.7402230040913697e-4	3.7401887349790345e-4	3.740175346801923e-4	3.7401892597115733e-4	3.740228053902304e-4	3.740279136659322e-4	3.740321695523905e-4	3.7403334178155034e-4	3.740302481965141e-4	3.7402420032488557e-4	3.7401967490152183e-4	3.740221328385723e-4	3.740310140074152e-4	3.7403234246209015e-4	3.740130627863705e-4	3.7400976714759796e-4	3.7404749812170796e-4	3.7399726345334474e-4	3.740642262925263e-4	3.740222854249294e-4	3.739979146408943e-4	3.740222854249294e-4	3.740642262925263e-4	3.739972634533447e-4	3.7404749812170823e-4	3.74009767147598e-4	3.740130627863705e-4	3.7403234246209026e-4	3.74031014007415e-4	3.7402213283857223e-4	3.740196749015219e-4	3.740242003248854e-4	3.7403024819651436e-4	3.740333417815504e-4	3.740321695523902e-4	3.740279136659322e-4	3.7402280539023004e-4	3.740189259711576e-4
flux1:	0.692340208101081	3.438649821679557e-4	3.438628291121987e-4	3.4386315591514584e-4	3.438657092968253e-4	3.438694684491459e-4	3.438730950377187e-4	3.438753910913619e-4	3.438756415618808e-4	3.4387378411790913e-4	3.43870398824432e-4	3.4386654159219884e-4	3.4386346168227354e-4	3.4386225250996634e-4	3.438634946553319e-4	3.4386696696112176e-4	3.438715279912485e-4	3.438752981568343e-4	3.4387627438075825e-4	3.4387341884402524e-4	3.4386796087562546e-4	3.438639835160598e-4	3.438664090686543e-4	3.438746136714932e-4	3.4387575830949473e-4	3.4385802294410685e-4	3.438550868009739e-4	3.438896343592416e-4	3.438433370533335e-4	3.4390485378140795e-4	3.438662312282159e-4	3.438437825885212e-4	3.4386623122821585e-4	3.4390485378140806e-4	3.4384333705333336e-4	3.438896343592415e-4	3.438550868009739e-4	3.4385802294410674e-4	3.438757583094947e-4	3.438746136714929e-4	3.4386640906865446e-4	3.4386398351606e-4	3.438679608756256e-4	3.4387341884402513e-4	3.4387627438075804e-4	3.438752981568342e-4	3.4387152799124853e-4	3.4386696696112176e-4	3.438634946553317e-4
flux1:	0.6926026570048343	3.158615786452938e-4	3.1585955116456314e-4	3.1585974046961134e-4	3.1586195358023324e-4	3.158652940777644e-4	3.158685627989217e-4	3.1587067210420416e-4	3.158709604868495e-4	3.158693528210226e-4	3.1586635694909646e-4	3.1586291644577607e-4	3.1586015552168613e-4	3.158590613947449e-4	3.158601590496814e-4	3.1586324884213293e-4	3.1586730070057176e-4	3.158706227804075e-4	3.15871422123002e-4	3.1586879133823167e-4	3.158638802137137e-4	3.1586040678978393e-4	3.158627995364563e-4	3.158703832708278e-4	3.1587137200071545e-4	3.158550736152821e-4	3.158524568385623e-4	3.1588404956822664e-4	3.1584140531361283e-4	3.1589785540017353e-4	3.158623105141903e-4	3.1584164725307386e-4	3.1586231051418997e-4	3.158978554001733e-4	3.1584140531361267e-4	3.1588404956822707e-4	3.1585245683856246e-4	3.1585507361528236e-4	3.1587137200071556e-4	3.1587038327082756e-4	3.1586279953645633e-4	3.158604067897837e-4	3.158638802137134e-4	3.1586879133823124e-4	3.1587142212300204e-4	3.158706227804073e-4	3.158673007005717e-4	3.1586324884213336e-4	3.1586015904968147e-4
flux1:	0.6928651059085875	2.898824503626727e-4	2.8988053810034977e-4	2.8988060382482603e-4	2.8988250798972964e-4	2.898854671379333e-4	2.898884096271762e-4	2.8989034955291564e-4	2.8989067509084033e-4	2.8988929942850585e-4	2.898866634746855e-4	2.8988360657452585e-4	2.8988113712744197e-4	2.898801445836558e-4	2.898811037580775e-4	2.898838366752785e-4	2.898874177912128e-4	2.8989032918521165e-4	2.89890970574298e-4	2.8988855189558547e-4	2.8988414618945027e-4	2.898811337547054e-4	2.8988349127487614e-4	2.898905037282907e-4	2.8989135991945743e-4	2.8987639674191666e-4	2.8987406361189805e-4	2.8990291821483005e-4	2.898636621832906e-4	2.899154056819672e-4	2.8988271411625586e-4	2.8986370816491594e-4	2.898827141162558e-4	2.899154056819671e-4	2.898636621832906e-4	2.8990291821483016e-4	2.898740636118981e-4	2.8987639674191656e-4	2.8989135991945716e-4	2.8989050372829037e-4	2.898834912748763e-4	2.8988113375470515e-4	2.898841461894501e-4	2.8988855189558514e-4	2.8989097057429797e-4	2.898903291852116e-4	2.8988741779121293e-4	2.898838366752786e-4	2.898811037580776e-4
flux1:	0.6931275548123408	2.658051021859716e-4	2.6580329668669464e-4	2.65803253332605e-4	2.658048793766639e-4	2.6580749330214963e-4	2.6581013972178905e-4	2.6581192615591874e-4	2.658122868138817e-4	2.6581112448648164e-4	2.6580881860439794e-4	2.6580611249251655e-4	2.6580390793195765e-4	2.6580300477728767e-4	2.658038326592326e-4	2.658062349631862e-4	2.658093836035481e-4	2.658119210006411e-4	2.6581242283589155e-4	2.658102041143763e-4	2.6580626405551904e-4	2.658036710599733e-4	2.6580598941617023e-4	2.6581247481280424e-4	2.6581321794898763e-4	2.6579949372229156e-4	2.6579741254340164e-4	2.65823734031809e-4	2.6578761962069207e-4	2.658349974710383e-4	2.6580495015172023e-4	2.6578748166217637e-4	2.6580495015172007e-4	2.6583499747103817e-4	2.6578761962069223e-4	2.6582373403180896e-4	2.6579741254340207e-4	2.657994937222913e-4	2.658132179489877e-4	2.6581247481280424e-4	2.6580598941617023e-4	2.6580367105997365e-4	2.6580626405551904e-4	2.658102041143763e-4	2.6581242283589155e-4	2.65811921000641e-4	2.658093836035481e-4	2.6580623496318633e-4	2.6580383265923253e-4
flux1:	0.693390003716094	2.435123353825908e-4	2.4351062989767097e-4	2.435104922059179e-4	2.4351187001553509e-4	2.4351417323446316e-4	2.4351655196420827e-4	2.4351819922285636e-4	2.4351859185578316e-4	2.435176236945048e-4	2.4351561820866045e-4	2.4351323086943785e-4	2.435112658457351e-4	2.4351044122114141e-4	2.4351114597849678e-4	2.4351324416336373e-4	2.4351599797086795e-4	2.435181969424869e-4	2.435185768256465e-4	2.435165462964255e-4	2.4351303380068791e-4	2.4351082028971867e-4	2.4351309446891666e-4	2.4351909235563495e-4	2.4351973862448244e-4	2.4350716252921826e-4	2.4350530525629957e-4	2.4352928717324716e-4	2.434960847986393e-4	2.4353941918152968e-4	2.4351182132388547e-4	2.4349577820792696e-4	2.435118213238855e-4	2.4353941918152974e-4	2.434960847986393e-4	2.4352928717324707e-4	2.4350530525629952e-4	2.4350716252921837e-4	2.4351973862448258e-4	2.435190923556347e-4	2.435130944689169e-4	2.435108202897188e-4	2.4351303380068786e-4	2.4351654629642557e-4	2.4351857682564643e-4	2.435181969424868e-4	2.4351599797086806e-4	2.435132441633638e-4	2.4351114597849675e-4
flux1:	0.6936524526198473	2.2289220417260567e-4	2.2289059342721083e-4	2.228903760488223e-4	2.228915342011455e-4	2.228935592854942e-4	2.2289569671327878e-4	2.2289721752405774e-4	2.2289763807372803e-4	2.2289684477914585e-4	2.2289511063194002e-4	2.228930112492268e-4	2.2289126189285516e-4	2.2289050628653047e-4	2.2289109685619805e-4	2.2289291728614055e-4	2.2289531287672168e-4	2.2289720753974904e-4	2.2289748206447008e-4	2.228956282693787e-4	2.2289250697893163e-4	2.228906347712468e-4	2.228928590811674e-4	2.2289840495038761e-4	2.2289896776953199e-4	2.2288745431584963e-4	2.228857961952078e-4	2.2290762086119408e-4	2.2287711680757318e-4	2.2291671155279824e-4	2.22891381724528e-4	2.2287665920959254e-4	2.2289138172452787e-4	2.2291671155279827e-4	2.2287711680757318e-4	2.2290762086119384e-4	2.2288579619520789e-4	2.2288745431584957e-4	2.2289896776953199e-4	2.2289840495038734e-4	2.2289285908116738e-4	2.2289063477124693e-4	2.2289250697893155e-4	2.2289562826937863e-4	2.2289748206446994e-4	2.2289720753974885e-4	2.2289531287672182e-4	2.228929172861408e-4	2.2289109685619813e-4
flux1:	0.6939149015236006	2.0383795369444425e-4	2.0383643363408623e-4	2.038361508302258e-4	2.0383711629308706e-4	2.0383889362989387e-4	2.038408140317862e-4	2.0384221957742078e-4	2.0384266328452434e-4	2.0384202576378152e-4	2.0384053489322623e-4	2.03838694165631e-4	2.0383713825091054e-4	2.038364434651402e-4	2.0383692933803068e-4	2.0383849792020392e-4	2.0384057054173097e-4	2.038421932894057e-4	2.0384237788681795e-4	2.0384068962816222e-4	2.0383792495295858e-4	2.0383635779379323e-4	2.0383852621156615e-4	2.0384365206024555e-4	2.0384414254151376e-4	2.0383361143406717e-4	2.0383213066196387e-4	2.0385196944787022e-4	2.0382396477843138e-4	2.038601058219767e-4	2.0383687505613431e-4	2.038233752594914e-4	2.0383687505613426e-4	2.0386010582197666e-4	2.0382396477843133e-4	2.038519694478703e-4	2.038321306619638e-4	2.0383361143406722e-4	2.038441425415139e-4	2.0384365206024542e-4	2.0383852621156623e-4	2.038363577937931e-4	2.0383792495295844e-4	2.0384068962816225e-4	2.0384237788681795e-4	2.038421932894056e-4	2.03840570541731e-4	2.0383849792020384e-4	2.0383692933803062e-4
flux1:	0.6941773504273538	1.8624794126324024e-4	1.8624650879481137e-4	1.8624617417435462e-4	1.86246972077489e-4	1.8624852971400977e-4	1.8625025521107005e-4	1.8625155521982098e-4	1.8625201684013568e-4	1.8625151650534453e-4	1.8625024215316528e-4	1.86248632529513e-4	1.8624724957113666e-4	1.8624660865296672e-4	1.8624699966222455e-4	1.8624834155894334e-4	1.8625012481137649e-4	1.8625150610912687e-4	1.8625161494431283e-4	1.8625008126445833e-4	1.8624764042157518e-4	1.8624634410839127e-4	1.8624845058053973e-4	1.8625318540594314e-4	1.862536127603654e-4	1.8624398874015583e-4	1.862426661408722e-4	1.8626067976682721e-4	1.8623498929707066e-4	1.8626794518461517e-4	1.8624665614355596e-4	1.8623428766567646e-4	1.8624665614355585e-4	1.862679451846153e-4	1.8623498929707063e-4	1.8626067976682716e-4	1.862426661408724e-4	1.862439887401558e-4	1.8625361276036547e-4	1.8625318540594303e-4	1.8624845058053984e-4	1.8624634410839124e-4	1.8624764042157502e-4	1.8625008126445816e-4	1.8625161494431266e-4	1.862515061091267e-4	1.8625012481137665e-4	1.8624834155894345e-4	1.8624699966222457e-4
flux1:	0.6944397993311071	1.700255427396493e-4	1.7002419547974126e-4	1.7002382178030133e-4	1.7002447525585354e-4	1.700258388219175e-4	1.7002738940146577e-4	1.7002859227161263e-4	1.7002906628670646e-4	1.700286853103364e-4	1.700276022621338e-4	1.700261981035642e-4	1.700249693949535e-4	1.7002437653948943e-4	1.7002468265830902e-4	1.7002582204091968e-4	1.7002734765655448e-4	1.700285158985177e-4	1.7002856181241212e-4	1.7002717199415005e-4	1.7002502404144546e-4	1.7002396652050618e-4	1.700260052144773e-4	1.7003037544866833e-4	1.7003074733571463e-4	1.700219600027645e-4	1.7002077872791508e-4	1.7003711758685182e-4	1.7001356892261597e-4	1.7004359135494183e-4	1.700240975456436e-4	1.7001277508325288e-4	1.7002409754564353e-4	1.7004359135494194e-4	1.7001356892261583e-4	1.7003711758685174e-4	1.70020778727915e-4	1.700219600027643e-4	1.7003074733571482e-4	1.7003037544866844e-4	1.700260052144775e-4	1.7002396652050615e-4	1.700250240414455e-4	1.7002717199415005e-4	1.700285618124121e-4	1.7002851589851758e-4	1.7002734765655456e-4	1.7002582204091963e-4	1.7002468265830904e-4
flux1:	0.6947022482348604	1.5507904575996228e-4	1.5507778180061054e-4	1.5507738071620272e-4	1.5507791080439799e-4	1.550791035021611e-4	1.5508049709096454e-4	1.55081610037681e-4	1.5508209085232064e-4	1.5508181237729358e-4	1.5508089713809614e-4	1.5507967481427542e-4	1.5507858341696164e-4	1.5507803385155763e-4	1.550782650057752e-4	1.5507922485137382e-4	1.550805225325182e-4	1.5508150395360324e-4	1.55081498444469e-4	1.5508024202726112e-4	1.5507835788844128e-4	1.550775093216373e-4	1.5507947483022462e-4	1.5508350471620067e-4	1.5508382754126198e-4	1.5507581116200615e-4	1.550747564122189e-4	1.5508956091633215e-4	1.5506799355623931e-4	1.5509531797164506e-4	1.550774830118989e-4	1.5506712699083562e-4	1.550774830118988e-4	1.5509531797164503e-4	1.550679935562393e-4	1.5508956091633193e-4	1.5507475641221886e-4	1.5507581116200602e-4	1.550838275412621e-4	1.5508350471620062e-4	1.550794748302246e-4	1.5507750932163727e-4	1.5507835788844122e-4	1.550802420272613e-4	1.5508149844446897e-4	1.550815039536031e-4	1.5508052253251827e-4	1.5507922485137382e-4	1.5507826500577523e-4
flux1:	0.6949646971386136	1.4132153150452995e-4	1.4132034920394314e-4	1.4131993126008607e-4	1.4132035687429223e-4	1.4132139952495384e-4	1.413226521023234e-4	1.4132368131664782e-4	1.413241634368647e-4	1.4132397174084055e-4	1.4132320265070828e-4	1.413221405782964e-4	1.413211712713837e-4	1.4132066112819224e-4	1.4132082702769883e-4	1.4132162895858595e-4	1.4132272626895783e-4	1.4132354490663612e-4	1.413234981450985e-4	1.4132236495261813e-4	1.4132071743150595e-4	1.4132005023368018e-4	1.413219377346472e-4	1.413256496478149e-4	1.4132592881233141e-4	1.413186221154704e-4	1.4131768088512401e-4	1.4133108183288345e-4	1.413113463341296e-4	1.4133619252246291e-4	1.4131988945670777e-4	1.4131042568446068e-4	1.4131988945670774e-4	1.4133619252246297e-4	1.4131134633412943e-4	1.4133108183288348e-4	1.41317680885124e-4	1.4131862211547025e-4	1.4132592881233152e-4	1.4132564964781504e-4	1.4132193773464725e-4	1.4132005023368034e-4	1.413207174315059e-4	1.4132236495261824e-4	1.4132349814509858e-4	1.413235449066361e-4	1.4132272626895796e-4	1.413216289585858e-4	1.4132082702769896e-4
flux1:	0.6952271460423669	1.286707466034143e-4	1.2866964440681015e-4	1.2866921888182267e-4	1.2866955682600692e-4	1.286704679629035e-4	1.2867159370249316e-4	1.2867254451352702e-4	1.286730227010399e-4	1.2867290331591383e-4	1.2867226061126906e-4	1.286713392430588e-4	1.2867047844148597e-4	1.2867000462495683e-4	1.2867011461680577e-4	1.286707787814582e-4	1.286717010867768e-4	1.286723787864071e-4	1.2867229965807917e-4	1.2867127983289052e-4	1.2866984361534854e-4	1.2866933246317527e-4	1.2867113783709882e-4	1.2867455255635588e-4	1.2867479266523373e-4	1.286681386295595e-4	1.2866729947478425e-4	1.2867941843579047e-4	1.2866137564135135e-4	1.286839483840289e-4	1.2866905904705618e-4	1.2866041838458143e-4	1.2866905904705605e-4	1.2868394838402882e-4	1.2866137564135138e-4	1.286794184357904e-4	1.2866729947478425e-4	1.2866813862955951e-4	1.286747926652339e-4	1.2867455255635585e-4	1.28671137837099e-4	1.2866933246317535e-4	1.2866984361534851e-4	1.286712798328907e-4	1.2867229965807914e-4	1.2867237878640703e-4	1.286717010867767e-4	1.2867077878145816e-4	1.2867011461680563e-4
flux1:	0.6954895949461202	1.1704896669556131e-4	1.1704794298899888e-4	1.1704751787854177e-4	1.1704778290936432e-4	1.1704857890707445e-4	1.170495903372337e-4	1.170504673702809e-4	1.1705093677055719e-4	1.170508765594862e-4	1.1705034238654773e-4	1.1704954415974397e-4	1.1704877980943592e-4	1.1704833986436679e-4	1.1704840280938164e-4	1.170489478027906e-4	1.1704971825543321e-4	1.1705027471273567e-4	1.1705017088269248e-4	1.170492549244094e-4	1.1704800656701234e-4	1.1704762838111025e-4	1.1704934829105265e-4	1.1705248522413584e-4	1.1705269025516922e-4	1.1704663589260628e-4	1.1704588872237891e-4	1.170568384370145e-4	1.1704035876167857e-4	1.170608484918844e-4	1.1704726291819113e-4	1.1703938097043561e-4	1.1704726291819094e-4	1.1706084849188439e-4	1.1704035876167857e-4	1.1705683843701457e-4	1.1704588872237892e-4	1.1704663589260623e-4	1.1705269025516924e-4	1.1705248522413583e-4	1.1704934829105263e-4	1.1704762838111015e-4	1.1704800656701226e-4	1.1704925492440945e-4	1.1705017088269229e-4	1.1705027471273552e-4	1.1704971825543309e-4	1.170489478027906e-4	1.1704840280938151e-4
flux1:	0.6957520438498734	1.0638285307264711e-4	1.063819060707586e-4	1.0638148809140395e-4	1.0638169301680522e-4	1.0638238824643072e-4	1.0638329642018862e-4	1.0638410374508754e-4	1.063845599878099e-4	1.0638454718309926e-4	1.0638410557020732e-4	1.0638341482205273e-4	1.0638273627933755e-4	1.0638232826407898e-4	1.0638235243777105e-4	1.0638279525824317e-4	1.063834348204661e-4	1.0638388765479407e-4	1.0638376564847997e-4	1.0638294445228355e-4	1.0638186235742753e-4	1.0638159625993205e-4	1.0638322819692605e-4	1.0638610556487992e-4	1.063862790048529e-4	1.0638077514164736e-4	1.0638011103143456e-4	1.0638999582209139e-4	1.0637495859419207e-4	1.0639354207148143e-4	1.0638115794773938e-4	1.0637397477215807e-4	1.0638115794773934e-4	1.0639354207148135e-4	1.0637495859419207e-4	1.0638999582209139e-4	1.063801110314345e-4	1.0638077514164746e-4	1.0638627900485297e-4	1.0638610556487976e-4	1.0638322819692619e-4	1.0638159625993204e-4	1.063818623574275e-4	1.0638294445228359e-4	1.0638376564847981e-4	1.0638388765479395e-4	1.0638343482046616e-4	1.0638279525824313e-4	1.0638235243777112e-4
flux1:	0.6960144927536267	9.66033037510684e-5	9.660243141793978e-5	9.660202604461255e-5	9.660218185073837e-5	9.660278885233367e-5	9.660360351942353e-5	9.660434478480467e-5	9.660478405676211e-5	9.660480826273727e-5	9.660444505848696e-5	9.660384791701115e-5	9.660324581881707e-5	9.660286818724443e-5	9.660286120495115e-5	9.660321724389292e-5	9.66037447439435e-5	9.660410959618163e-5	9.660397489181481e-5	9.660323978476206e-5	9.660230416241094e-5	9.660213141261615e-5	9.660367371120101e-5	9.660630869688731e-5	9.660645364889071e-5	9.660145470753027e-5	9.660086573462322e-5	9.660978192517231e-5	9.659607478054265e-5	9.661291577418899e-5	9.66016379320856e-5	9.65950977643185e-5	9.660163793208563e-5	9.6612915774189e-5	9.65960747805427e-5	9.660978192517245e-5	9.660086573462328e-5	9.660145470753029e-5	9.660645364889077e-5	9.660630869688723e-5	9.66036737112011e-5	9.660213141261618e-5	9.660230416241087e-5	9.660323978476208e-5	9.660397489181469e-5	9.660410959618151e-5	9.660374474394361e-5	9.660321724389292e-5	9.660286120495099e-5
flux1:	0.69627694165738	8.764530022757374e-5	8.764450022866667e-5	8.764411176024436e-5	8.764422775882617e-5	8.764475742292035e-5	8.76454871976233e-5	8.764616574822756e-5	8.76465848397326e-5	8.764663700521788e-5	8.764633978924101e-5	8.764582404629248e-5	8.76452901767282e-5	8.764494167162694e-5	8.764491043704931e-5	8.764519349785047e-5	8.764562571327205e-5	8.764591636254148e-5	8.764577349057594e-5	8.76451162636952e-5	8.764430908042326e-5	8.764421299139083e-5	8.764566481951334e-5	8.764807368501821e-5	8.764819295127933e-5	8.76436567353754e-5	8.764313583482356e-5	8.765117217497318e-5	8.763869049940523e-5	8.765394047505761e-5	8.764368042164046e-5	8.763773141747211e-5	8.76436804216404e-5	8.765394047505755e-5	8.763869049940513e-5	8.76511721749731e-5	8.764313583482355e-5	8.764365673537545e-5	8.764819295127938e-5	8.764807368501802e-5	8.764566481951329e-5	8.764421299139087e-5	8.764430908042323e-5	8.764511626369516e-5	8.764577349057588e-5	8.764591636254144e-5	8.764562571327195e-5	8.764519349785037e-5	8.764491043704924e-5
flux1:	0.6965393905611332	7.944775108444641e-5	7.94470207664423e-5	7.944665241355261e-5	7.94467364023937e-5	7.944719815364285e-5	7.944785067358814e-5	7.944846964901385e-5	7.944886597577917e-5	7.944893834111342e-5	7.944869631405508e-5	7.94482512870598e-5	7.944777844505595e-5	7.944745800469171e-5	7.94474086803661e-5	7.944763102226265e-5	7.944798278487487e-5	7.944821127863561e-5	7.944806392442397e-5	7.944747685910625e-5	7.944678177546692e-5	7.944674761465582e-5	7.944810894224314e-5	7.945030711985228e-5	7.945040326409012e-5	7.944629074810324e-5	7.944583158792967e-5	7.945306967918793e-5	7.944171609556666e-5	7.945551490009158e-5	7.944619038273034e-5	7.944078437539416e-5	7.944619038273033e-5	7.945551490009164e-5	7.944171609556667e-5	7.945306967918794e-5	7.944583158792964e-5	7.944629074810326e-5	7.945040326409011e-5	7.945030711985225e-5	7.944810894224314e-5	7.94467476146558e-5	7.944678177546694e-5	7.94474768591063e-5	7.944806392442397e-5	7.944821127863558e-5	7.944798278487488e-5	7.944763102226253e-5	7.944740868036617e-5
flux1:	0.6968018394648865	7.195333352229383e-5	7.195266991702836e-5	7.195232390612247e-5	7.195238233604915e-5	7.195278431322808e-5	7.195336638555477e-5	7.195392879989888e-5	7.19543004029677e-5	7.195438642654981e-5	7.195419028534299e-5	7.195380667342601e-5	7.19533885451849e-5	7.195309522403136e-5	7.195303322180189e-5	7.195320562451411e-5	7.19534899417914e-5	7.195366673447116e-5	7.19535178408459e-5	7.195299372855203e-5	7.195239602609177e-5	7.195241090312728e-5	7.195368245348896e-5	7.195568461464854e-5	7.195576000762237e-5	7.195203513297082e-5	7.19516320072087e-5	7.195814672729613e-5	7.194783062355875e-5	7.196030716333948e-5	7.195184176643977e-5	7.194693403833194e-5	7.195184176643964e-5	7.196030716333949e-5	7.194783062355877e-5	7.19581467272961e-5	7.195163200720866e-5	7.195203513297074e-5	7.19557600076224e-5	7.195568461464863e-5	7.195368245348907e-5	7.195241090312727e-5	7.195239602609175e-5	7.195299372855209e-5	7.195351784084576e-5	7.195366673447107e-5	7.195348994179142e-5	7.19532056245141e-5	7.195303322180184e-5
flux1:	0.6970642883686398	6.510833381049784e-5	6.510773365874363e-5	6.510741134679527e-5	6.510744948927047e-5	6.510779871696382e-5	6.510831644944584e-5	6.51088252522077e-5	6.510917077895344e-5	6.510926504821714e-5	6.51091068522046e-5	6.510877659147534e-5	6.510840763060372e-5	6.510814053451145e-5	6.51080705237096e-5	6.510820236867785e-5	6.510843055664966e-5	6.51085646524777e-5	6.510841651956615e-5	6.510794867430067e-5	6.510743517374662e-5	6.5107487918413e-5	6.510867110642109e-5	6.511049121277417e-5	6.511054806433246e-5	6.510717754309036e-5	6.510682528108118e-5	6.511268520381896e-5	6.51033222979787e-5	6.511459520635733e-5	6.510691797705166e-5	6.51024670449305e-5	6.510691797705152e-5	6.511459520635737e-5	6.510332229797874e-5	6.511268520381897e-5	6.510682528108117e-5	6.510717754309035e-5	6.511054806433257e-5	6.511049121277414e-5	6.510867110642114e-5	6.510748791841303e-5	6.510743517374662e-5	6.51079486743007e-5	6.510841651956621e-5	6.510856465247762e-5	6.51084305566497e-5	6.510820236867778e-5	6.510807052370957e-5
flux1:	0.697326737272393	5.886248755953435e-5	5.886194735022255e-5	5.886164934485294e-5	5.886167145537864e-5	5.8861974003873606e-5	5.886243291965313e-5	5.8862891038991736e-5	5.8863209708453994e-5	5.886330783993046e-5	5.886318087272751e-5	5.8862896994682626e-5	5.886257231206982e-5	5.886233054757058e-5	5.88622564783862e-5	5.886235584259474e-5	5.886253766582994e-5	5.886263676216343e-5	5.886249114229855e-5	5.8862073405691336e-5	5.8861632377981934e-5	5.886171341141745e-5	5.8862810272119474e-5	5.8864461612334306e-5	5.8864501992897565e-5	5.8861455119985465e-5	5.8861149010321475e-5	5.8866416818255775e-5	5.8857928756859454e-5	5.8868107046891126e-5	5.886115214707363e-5	5.885711955983952e-5	5.886115214707363e-5	5.886810704689109e-5	5.885792875685941e-5	5.886641681825576e-5	5.886114901032145e-5	5.886145511998545e-5	5.886450199289763e-5	5.8864461612334224e-5	5.886281027211944e-5	5.886171341141744e-5	5.886163237798187e-5	5.886207340569135e-5	5.886249114229843e-5	5.886263676216338e-5	5.886253766583001e-5	5.886235584259468e-5	5.886225647838614e-5
flux1:	0.6975891861761463	5.31688206354667e-5	5.316833665601317e-5	5.3168062936439334e-5	5.316807240980671e-5	5.316833354073766e-5	5.31687386762208e-5	5.3169149046212504e-5	5.3169440602127515e-5	5.3169539134869214e-5	5.316943776617882e-5	5.3169194262358714e-5	5.3168909527121495e-5	5.316869216410179e-5	5.3168617303522816e-5	5.316869106213788e-5	5.316883487687496e-5	5.316890550489172e-5	5.316876369102309e-5	5.316839043019421e-5	5.3168011502086904e-5	5.316811270397558e-5	5.316912581497011e-5	5.3170621030680875e-5	5.3170646884687256e-5	5.316789535919316e-5	5.3167631086667903e-5	5.317236397396536e-5	5.3164677960558076e-5	5.3173861659729916e-5	5.316756804195948e-5	5.316391819015822e-5	5.3167568041959486e-5	5.317386165972999e-5	5.3164677960558035e-5	5.317236397396538e-5	5.3167631086667964e-5	5.316789535919318e-5	5.3170646884687256e-5	5.317062103068074e-5	5.316912581497015e-5	5.316811270397559e-5	5.316801150208692e-5	5.316839043019418e-5	5.316876369102299e-5	5.316890550489165e-5	5.3168834876874966e-5	5.316869106213795e-5	5.31686173035228e-5
flux1:	0.6978516350798996	4.798349145532619e-5	4.798305984896427e-5	4.7982809883840813e-5	4.798280939823371e-5	4.7983033694484646e-5	4.7983389680704376e-5	4.798375525462254e-5	4.798401990943622e-5	4.7984116195638635e-5	4.798403574651187e-5	4.7983827441772283e-5	4.7983578793951546e-5	4.7983384840563745e-5	4.798331181825049e-5	4.798336575261749e-5	4.798347864963509e-5	4.798352630986369e-5	4.798338921634824e-5	4.79830553149881e-5	4.798272937098039e-5	4.798284394532462e-5	4.7983776345845274e-5	4.798512744960642e-5	4.798514060310359e-5	4.79826583591138e-5	4.7982431953075626e-5	4.7986682016503295e-5	4.7979730466915765e-5	4.798801123098731e-5	4.798232233597099e-5	4.7979022272217046e-5	4.798232233597093e-5	4.798801123098737e-5	4.797973046691566e-5	4.798668201650333e-5	4.798243195307559e-5	4.798265835911374e-5	4.798514060310366e-5	4.798512744960637e-5	4.798377634584534e-5	4.7982843945324624e-5	4.798272937098033e-5	4.7983055314988075e-5	4.798338921634821e-5	4.7983526309863616e-5	4.7983478649635055e-5	4.798336575261751e-5	4.798331181825049e-5
flux1:	0.6981140839836528	4.326563532360826e-5	4.326525215001372e-5	4.32650250089674e-5	4.32650166568053e-5	4.326520813601874e-5	4.3265519264361015e-5	4.326584301622325e-5	4.326608138920981e-5	4.326617348534652e-5	4.32661100996868e-5	4.326593253573245e-5	4.3265716510885576e-5	4.326554489931226e-5	4.32654757608511e-5	4.326551466876269e-5	4.3265602613125145e-5	4.3265631903830246e-5	4.326550013892367e-5	4.326520098222987e-5	4.326492006448031e-5	4.32650424062581e-5	4.326589751553576e-5	4.326711590328232e-5	4.326711806747665e-5	4.32648811145914e-5	4.3264688907136955e-5	4.326850352326625e-5	4.326222374480012e-5	4.3269685448409216e-5	4.3264548921990576e-5	4.326156819155219e-5	4.326454892199048e-5	4.326968544840923e-5	4.3262223744800174e-5	4.326850352326626e-5	4.3264688907136914e-5	4.3264881114591436e-5	4.326711806747669e-5	4.326711590328227e-5	4.3265897515535796e-5	4.326504240625811e-5	4.326492006448034e-5	4.326520098222992e-5	4.326550013892365e-5	4.3265631903830226e-5	4.326560261312514e-5	4.3265514668762686e-5	4.326547576085112e-5
flux1:	0.6983765328874061	3.897721139458629e-5	3.897687269055542e-5	3.8976667146945016e-5	3.897665255116804e-5	3.897681476290855e-5	3.8977085036542515e-5	3.897736995326331e-5	3.897758300559855e-5	3.897766956685264e-5	3.8977620091285126e-5	3.897746942148658e-5	3.8977282886866455e-5	3.897713246840061e-5	3.897706873353205e-5	3.8977096539075145e-5	3.89771645044133e-5	3.897717924138419e-5	3.897705317111296e-5	3.897678462537811e-5	3.897654183322147e-5	3.8976667397954705e-5	3.897744893502751e-5	3.897854539513053e-5	3.8978538167374697e-5	3.897652444090213e-5	3.897636303343547e-5	3.89797852205066e-5	3.897411911238139e-5	3.8980838414549656e-5	3.8976205842322375e-5	3.897351632318368e-5	3.8976205842322375e-5	3.8980838414549636e-5	3.897411911238138e-5	3.897978522050663e-5	3.897636303343548e-5	3.897652444090213e-5	3.897853816737475e-5	3.897854539513043e-5	3.897744893502755e-5	3.897666739795477e-5	3.897654183322141e-5	3.897678462537807e-5	3.89770531711129e-5	3.897717924138416e-5	3.8977164504413316e-5	3.8977096539075165e-5	3.8977068733532086e-5
flux1:	0.6986389817911594	3.508285277317856e-5	3.5082554610666766e-5	3.5082369233811956e-5	3.508234964902793e-5	3.5082485756224985e-5	3.508271892887953e-5	3.508296799533971e-5	3.50831569646524e-5	3.508323714487383e-5	3.5083199018485844e-5	3.508307191444769e-5	3.508291201612059e-5	3.508278156394248e-5	3.508272428756206e-5	3.508274414826903e-5	3.5082796243769284e-5	3.508279957051911e-5	3.508267937394708e-5	3.508243776167164e-5	3.508222715218597e-5	3.508235233014057e-5	3.5083064236897034e-5	3.508404895751884e-5	3.508403382092302e-5	3.5082223041592744e-5	3.50820892783688e-5	3.508515804157638e-5	3.508005181428685e-5	3.508609869741256e-5	3.508192535529483e-5	3.507950110706177e-5	3.5081925355294796e-5	3.508609869741252e-5	3.508005181428685e-5	3.508515804157638e-5	3.5082089278368756e-5	3.5082223041592744e-5	3.508403382092306e-5	3.508404895751882e-5	3.508306423689709e-5	3.5082352330140615e-5	3.508222715218597e-5	3.508243776167165e-5	3.5082679373947e-5	3.508279957051902e-5	3.508279624376932e-5	3.508274414826897e-5	3.508272428756203e-5
flux1:	0.6989014306949126	3.154972019860647e-5	3.154945873798393e-5	3.154929197376621e-5	3.154926837230245e-5	3.1549381218034197e-5	3.1549580821937433e-5	3.154979700116619e-5	3.1549963337714855e-5	3.155003669661053e-5	3.1550007851498004e-5	3.154990142138635e-5	3.154976554138112e-5	3.1549653759421726e-5	3.154960359339442e-5	3.154961800283659e-5	3.1549657591586936e-5	3.1549652079391845e-5	3.1549537795535195e-5	3.154931986700348e-5	3.154913635793493e-5	3.154925835436244e-5	3.154990472323131e-5	3.155078729933353e-5	3.155076562190361e-5	3.1549139164827434e-5	3.154903011221386e-5	3.155178077147354e-5	3.154718468299514e-5	3.155262296435033e-5	3.154886758365488e-5	3.154668470474002e-5	3.15488675836548e-5	3.155262296435035e-5	3.154718468299518e-5	3.1551780771473506e-5	3.154903011221385e-5	3.154913916482742e-5	3.155076562190364e-5	3.155078729933349e-5	3.1549904723231335e-5	3.154925835436243e-5	3.1549136357934905e-5	3.154931986700342e-5	3.154953779553516e-5	3.1549652079391804e-5	3.1549657591586977e-5	3.15496180028366e-5	3.154960359339441e-5
flux1:	0.6991638795986659	2.834735969051487e-5	2.8347131227468407e-5	2.8346981466803614e-5	2.8346954610204364e-5	2.8347046771200467e-5	2.834721613606233e-5	2.8347402346535037e-5	2.8347547652771322e-5	2.8347614071525733e-5	2.834759284459847e-5	2.834750456286394e-5	2.8347390285274644e-5	2.8347295821607578e-5	2.8347253075708933e-5	2.8347263960074313e-5	2.834729376784579e-5	2.834728150540939e-5	2.834717307226556e-5	2.8346975974511355e-5	2.8346815250683147e-5	2.834693197322303e-5	2.834751698057575e-5	2.834830642160512e-5	2.834827945558134e-5	2.8346820228094598e-5	2.8346733158411862e-5	2.8349197657955672e-5	2.8345065765007833e-5	2.8349953580161193e-5	2.834657812588457e-5	2.834461461845635e-5	2.8346578125884536e-5	2.8349953580161197e-5	2.8345065765007793e-5	2.834919765795563e-5	2.8346733158411815e-5	2.83468202280946e-5	2.8348279455581424e-5	2.834830642160505e-5	2.8347516980575833e-5	2.8346931973223095e-5	2.8346815250683116e-5	2.834697597451131e-5	2.8347173072265512e-5	2.8347281505409364e-5	2.8347293767845802e-5	2.8347263960074337e-5	2.8347253075708906e-5
flux1:	0.6994263285024191	2.5447564476377315e-5	2.5447365481408367e-5	2.544723111660088e-5	2.5447201613510025e-5	2.5447275441950537e-5	2.5447417706847232e-5	2.5447576798666337e-5	2.544770277354334e-5	2.5447762379618388e-5	2.5447747435690555e-5	2.5447675083534578e-5	2.544758016839953e-5	2.5447501631719618e-5	2.5447466332289785e-5	2.5447475139866527e-5	2.5447497353800714e-5	2.5447480026627614e-5	2.5447377312924823e-5	2.544719855699792e-5	2.544705698114373e-5	2.5447166935210805e-5	2.5447694781221876e-5	2.5448399520214303e-5	2.5448368402074408e-5	2.5447060730028644e-5	2.5446993108952452e-5	2.54492003083761e-5	2.5445490231216208e-5	2.544988048915404e-5	2.544684995039172e-5	2.5445085592633646e-5	2.5446849950391678e-5	2.5449880489154043e-5	2.5445490231216215e-5	2.544920030837608e-5	2.5446993108952492e-5	2.5447060730028633e-5	2.5448368402074476e-5	2.544839952021424e-5	2.5447694781221845e-5	2.5447166935210774e-5	2.5447056981143693e-5	2.544719855699791e-5	2.5447377312924776e-5	2.544748002662755e-5	2.5447497353800734e-5	2.544747513986651e-5	2.5447466332289785e-5
flux1:	0.6996887774061724	2.282424146223013e-5	2.282406861218899e-5	2.282394808160413e-5	2.2823916433255906e-5	2.282397408854563e-5	2.2824092208456498e-5	2.2824226939909976e-5	2.2824335328926217e-5	2.2824388430379163e-5	2.2824378696232505e-5	2.282432031195825e-5	2.282424267570371e-5	2.282417865358583e-5	2.2824150598769502e-5	2.2824158381608044e-5	2.2824174738611554e-5	2.282415369841993e-5	2.2824056528799044e-5	2.2823893956175295e-5	2.282376848495101e-5	2.2823870677668084e-5	2.2824345533093966e-5	2.2824973437684996e-5	2.2824939189102534e-5	2.2823768711134387e-5	2.2823718187784306e-5	2.2825694134412556e-5	2.28223668338749e-5	2.282630764391498e-5	2.282358983546322e-5	2.2822006060735985e-5	2.2823589835463198e-5	2.282630764391499e-5	2.282236683387488e-5	2.2825694134412532e-5	2.282371818778429e-5	2.2823768711134418e-5	2.2824939189102544e-5	2.2824973437684935e-5	2.2824345533094e-5	2.282387067766806e-5	2.282376848495099e-5	2.282389395617525e-5	2.282405652879901e-5	2.2824153698419874e-5	2.2824174738611578e-5	2.2824158381608057e-5	2.2824150598769502e-5
flux1:	0.6999512263099257	2.0453282455799698e-5	2.045313265731775e-5	2.0453024479144493e-5	2.045299111387605e-5	2.045303458608094e-5	2.0453131334682007e-5	2.0453244350389046e-5	2.0453336901996456e-5	2.04533839313097e-5	2.045337854014892e-5	2.0453332378394063e-5	2.0453270079654396e-5	2.0453219157456674e-5	2.045319796817402e-5	2.0453205455512065e-5	2.045321732044248e-5	2.0453193645135343e-5	2.04531018195277e-5	2.045295356843688e-5	2.045284167417757e-5	2.0452935527166565e-5	2.045336148725323e-5	2.0453919872866537e-5	2.0453883402777588e-5	2.0452836972060205e-5	2.0452801371013927e-5	2.0454569553676297e-5	2.045158911938615e-5	2.045512419026177e-5	2.0452689564618632e-5	2.0451269347163657e-5	2.0452689564618642e-5	2.0455124190261858e-5	2.045158911938615e-5	2.045456955367628e-5	2.0452801371013924e-5	2.0452836972060215e-5	2.045388340277759e-5	2.0453919872866516e-5	2.045336148725326e-5	2.0452935527166582e-5	2.0452841674177535e-5	2.0452953568436872e-5	2.0453101819527682e-5	2.0453193645135323e-5	2.0453217320442507e-5	2.0453205455512018e-5	2.045319796817407e-5
flux1:	0.7002136752136789	1.8312440302230314e-5	1.8312310707270317e-5	1.8312213503390725e-5	1.8312178801687676e-5	1.8312209928269392e-5	1.8312287898388086e-5	1.831238170995995e-5	1.8312460138651967e-5	1.8312501605783487e-5	1.8312499851299962e-5	1.8312464350081407e-5	1.8312415579761976e-5	1.831237635921438e-5	1.8312361525259887e-5	1.8312369188570374e-5	1.8312377622534374e-5	1.83123521673844e-5	1.831226547537669e-5	1.8312129947722613e-5	1.8312029546333425e-5	1.8312114817464188e-5	1.8312495862977486e-5	1.831299150828864e-5	1.8312953616104187e-5	1.8312019209072945e-5	1.8311996523684563e-5	1.8313578108188157e-5	1.8310911557076234e-5	1.8314080568802753e-5	1.8311902037900515e-5	1.8310629784759383e-5	1.8311902037900485e-5	1.831408056880273e-5	1.8310911557076223e-5	1.8313578108188164e-5	1.8311996523684553e-5	1.831201920907295e-5	1.8312953616104217e-5	1.831299150828861e-5	1.831249586297752e-5	1.831211481746418e-5	1.8312029546333435e-5	1.8312129947722572e-5	1.8312265475376705e-5	1.8312352167384325e-5	1.8312377622534374e-5	1.831236918857038e-5	1.8312361525259884e-5
flux1:	0.7004761241174322	1.638121004756939e-5	1.638109806159957e-5	1.638101057274808e-5	1.6380974884356302e-5	1.6380995361727037e-5	1.638105696465436e-5	1.638113393452038e-5	1.638119989063867e-5	1.638123634477463e-5	1.6381237643902493e-5	1.6381211398374054e-5	1.6381174472919444e-5	1.6381145589625006e-5	1.6381136510527394e-5	1.6381144620283086e-5	1.6381150439541126e-5	1.638112388034318e-5	1.6381042111310195e-5	1.638091794075945e-5	1.638082732596575e-5	1.6380904039968688e-5	1.638124400516467e-5	1.638168316979045e-5	1.638164454970792e-5	1.638081118126682e-5	1.6380799567770824e-5	1.6382213614524873e-5	1.6379830698938775e-5	1.6382669648273244e-5	1.6380722414389457e-5	1.6379583863254673e-5	1.638072241438949e-5	1.638266964827329e-5	1.637983069893875e-5	1.6382213614524873e-5	1.6380799567770794e-5	1.6380811181266803e-5	1.638164454970792e-5	1.638168316979042e-5	1.6381244005164657e-5	1.6380904039968698e-5	1.638082732596572e-5	1.6380917940759434e-5	1.6381042111310164e-5	1.6381123880343156e-5	1.638115043954113e-5	1.6381144620283103e-5	1.6381136510527418e-5
flux1:	0.7007385730211855	1.4640715203951198e-5	1.4640618487464157e-5	1.4640539580947625e-5	1.4640503235547748e-5	1.4640514626816468e-5	1.4640562091441983e-5	1.4640624420246444e-5	1.4640679466316304e-5	1.464071146563625e-5	1.4640715329004058e-5	1.4640697070855894e-5	1.464067042779744e-5	1.4640650567049112e-5	1.4640646587533307e-5	1.4640655261967601e-5	1.4640659088083866e-5	1.4640631957081819e-5	1.4640554906832585e-5	1.4640440928542573e-5	1.464035871257514e-5	1.4640427100267829e-5	1.4640729647475044e-5	1.4641118091729422e-5	1.4641079338034382e-5	1.4640336982756819e-5	1.4640334754754943e-5	1.4641598419146517e-5	1.463947144399604e-5	1.4642012964466484e-5	1.4640274359847662e-5	1.4639256482579912e-5	1.464027435984764e-5	1.4642012964466465e-5	1.4639471443996043e-5	1.4641598419146488e-5	1.4640334754754937e-5	1.4640336982756802e-5	1.464107933803441e-5	1.4641118091729372e-5	1.4640729647475066e-5	1.464042710026784e-5	1.4640358712575111e-5	1.4640440928542556e-5	1.4640554906832546e-5	1.4640631957081766e-5	1.4640659088083901e-5	1.4640655261967613e-5	1.4640646587533297e-5
flux1:	0.7010010219249387	1.3073599153068246e-5	1.3073515617310672e-5	1.307344428858485e-5	1.3073407601432885e-5	1.3073411341541088e-5	1.3073446714061965e-5	1.3073496431808115e-5	1.3073542025024792e-5	1.3073570113679e-5	1.3073576122730243e-5	1.3073564704209199e-5	1.3073546899194566e-5	1.3073534809684225e-5	1.3073535249752217e-5	1.3073544496053212e-5	1.307354679801687e-5	1.307351951343178e-5	1.3073446988068448e-5	1.3073342210419683e-5	1.3073267271077747e-5	1.3073327716821359e-5	1.3073596317200298e-5	1.3073939323675142e-5	1.30739009368799e-5	1.3073240455749003e-5	1.3073246078771894e-5	1.307437479500286e-5	1.3072478443498747e-5	1.3074752101100068e-5	1.3073201435909599e-5	1.3072292347488644e-5	1.307320143590958e-5	1.3074752101100068e-5	1.3072478443498737e-5	1.3074374795002836e-5	1.3073246078771909e-5	1.3073240455748972e-5	1.3073900936879904e-5	1.3073939323675096e-5	1.3073596317200312e-5	1.3073327716821374e-5	1.3073267271077755e-5	1.3073342210419681e-5	1.307344698806842e-5	1.307351951343178e-5	1.3073546798016904e-5	1.307354449605321e-5	1.307353524975222e-5
flux1:	0.701263470828692	1.166392169064605e-5	1.1663849488514032e-5	1.1663784857882234e-5	1.1663748131695254e-5	1.1663745530950277e-5	1.166377067569089e-5	1.1663809636622668e-5	1.166384711697313e-5	1.1663871808398747e-5	1.1663879598166644e-5	1.166387397978195e-5	1.1663863684420315e-5	1.1663858189570899e-5	1.1663862369367085e-5	1.1663872117848662e-5	1.1663873246951271e-5	1.1663846136933468e-5	1.1663777954555574e-5	1.1663681533151859e-5	1.166361296707533e-5	1.1663665963979013e-5	1.1663903883937971e-5	1.1664206280611052e-5	1.1664168674254127e-5	1.1663581746511469e-5	1.1663593832433368e-5	1.1664601481621192e-5	1.1662912649262104e-5	1.1664945215014107e-5	1.1663563633273903e-5	1.1662752505962393e-5	1.1663563633273875e-5	1.1664945215014108e-5	1.1662912649262126e-5	1.1664601481621188e-5	1.1663593832433368e-5	1.166358174651145e-5	1.1664168674254142e-5	1.1664206280611042e-5	1.1663903883938005e-5	1.166366596397902e-5	1.16636129670753e-5	1.1663681533151832e-5	1.1663777954555546e-5	1.1663846136933455e-5	1.1663873246951261e-5	1.1663872117848704e-5	1.166386236936711e-5
flux1:	0.7015259197324453	1.0397060684511658e-5	1.0396998197591962e-5	1.0396939503218407e-5	1.0396903027433773e-5	1.0396895274258846e-5	1.0396911875948496e-5	1.0396941757000801e-5	1.0396972340409522e-5	1.0396994106089565e-5	1.0397003352650708e-5	1.0397002593727015e-5	1.0396998593715108e-5	1.039699860050411e-5	1.039700586025101e-5	1.0397015992124673e-5	1.0397016210403836e-5	1.0396989532198257e-5	1.039692552301384e-5	1.0396836737120421e-5	1.0396773819008511e-5	1.0396819931319916e-5	1.0397030224019506e-5	1.0397296408557338e-5	1.0397259916476677e-5	1.0396738976183775e-5	1.0396756277343523e-5	1.0397655340752487e-5	1.0396152977292946e-5	1.0397968677915647e-5	1.0396739021159356e-5	1.039601600368023e-5	1.0396739021159345e-5	1.0397968677915655e-5	1.039615297729294e-5	1.0397655340752495e-5	1.0396756277343537e-5	1.0396738976183778e-5	1.0397259916476692e-5	1.039729640855733e-5	1.0397030224019531e-5	1.0396819931319933e-5	1.0396773819008515e-5	1.0396836737120395e-5	1.0396925523013816e-5	1.0396989532198213e-5	1.0397016210403824e-5	1.0397015992124666e-5	1.0397005860250985e-5
flux1:	0.7017883686361985	9.25961879179999e-6	9.25956461452604e-6	9.259511202851494e-6	9.259475251223504e-6	9.259463414755409e-6	9.259472982444117e-6	9.259495284972327e-6	9.259520060798192e-6	9.259539323575161e-6	9.25954973527937e-6	9.259552986625057e-6	9.259554179746593e-6	9.259558685008825e-6	9.25956840038617e-6	9.259578769803588e-6	9.25957827285813e-6	9.259552227928601e-6	9.259492233257972e-6	9.25941046476259e-6	9.259352612201335e-6	9.259392444272844e-6	9.259577945618066e-6	9.259811910528232e-6	9.25977679441974e-6	9.259314971370887e-6	9.259336374316244e-6	9.260138072630094e-6	9.258803031817204e-6	9.260423779818325e-6	9.259330458206388e-6	9.258686599739852e-6	9.259330458206381e-6	9.260423779818337e-6	9.258803031817195e-6	9.260138072630087e-6	9.259336374316234e-6	9.259314971370888e-6	9.259776794419743e-6	9.259811910528223e-6	9.259577945618093e-6	9.259392444272853e-6	9.259352612201343e-6	9.259410464762567e-6	9.259492233257976e-6	9.259552227928598e-6	9.259578272858145e-6	9.259578769803577e-6	9.259568400386161e-6
flux1:	0.7020508175399518	8.239335157311643e-6	8.239288079148368e-6	8.239239393667807e-6	8.239204220997247e-6	8.239189253995083e-6	8.239193126644861e-6	8.239209181054604e-6	8.239229113244914e-6	8.23924624433723e-6	8.239257555991454e-6	8.239264054065318e-6	8.239269447770172e-6	8.23927754206569e-6	8.239289135470812e-6	8.239299586524945e-6	8.239298521483595e-6	8.2392732672816e-6	8.2392171378611e-6	8.239141852766474e-6	8.239088596272619e-6	8.239122767461504e-6	8.239286095975124e-6	8.239491454263167e-6	8.239457911348007e-6	8.239048976004582e-6	8.239073494829536e-6	8.239787914401557e-6	8.238602811309487e-6	8.240048415792594e-6	8.239077286464153e-6	8.238504465283113e-6	8.239077286464126e-6	8.240048415792594e-6	8.238602811309485e-6	8.239787914401531e-6	8.239073494829516e-6	8.239048976004577e-6	8.23945791134801e-6	8.239491454263177e-6	8.239286095975112e-6	8.239122767461487e-6	8.239088596272617e-6	8.239141852766465e-6	8.239217137861104e-6	8.239273267281586e-6	8.239298521483607e-6	8.239299586524962e-6	8.239289135470806e-6
flux1:	0.7023132664437051	7.325001994341278e-6	7.32496098083187e-6	7.324916550054634e-6	7.324882388682646e-6	7.324865131053633e-6	7.324864484727057e-6	7.324875457569698e-6	7.324891388779283e-6	7.32490670770829e-6	7.324918676990583e-6	7.3249277390601324e-6	7.324936447434419e-6	7.32494731664392e-6	7.324960264808946e-6	7.3249706441794736e-6	7.324969123563403e-6	7.32494478255908e-6	7.324892376479097e-6	7.32482310887379e-6	7.324774066722174e-6	7.3248031915747915e-6	7.324946751552803e-6	7.325126762551561e-6	7.325094933189417e-6	7.324733245342321e-6	7.324760014628369e-6	7.32539622165117e-6	7.32434529746742e-6	7.325633656964044e-6	7.324771909415e-6	7.324262765981497e-6	7.324771909414991e-6	7.325633656964031e-6	7.324345297467428e-6	7.3253962216511565e-6	7.32476001462837e-6	7.324733245342325e-6	7.3250949331894335e-6	7.3251267625515225e-6	7.32494675155283e-6	7.324803191574789e-6	7.324774066722169e-6	7.324823108873792e-6	7.324892376479062e-6	7.324944782559059e-6	7.3249691235634184e-6	7.324970644179474e-6	7.324960264808945e-6
flux1:	0.7025757153474583	6.50638593159521e-6	6.50635010500409e-6	6.506309530272348e-6	6.506276586813635e-6	6.506257769929426e-6	6.506253626411541e-6	6.5062605294795385e-6	6.5062731874924295e-6	6.506286964201904e-6	6.506299369681405e-6	6.50631038956986e-6	6.506321629597998e-6	6.506334554466023e-6	6.506348392926749e-6	6.506358558831445e-6	6.506356670996181e-6	6.506333337519047e-6	6.506284518059492e-6	6.506220856458829e-6	6.506175713839278e-6	6.506200386912609e-6	6.506326374286381e-6	6.506483969350481e-6	6.506453944457759e-6	6.506134405352874e-6	6.5061626727591446e-6	6.506728816288995e-6	6.505797810421066e-6	6.506945089027252e-6	6.506181137312261e-6	6.505729011661432e-6	6.506181137312252e-6	6.5069450890272625e-6	6.505797810421063e-6	6.5067288162889986e-6	6.506162672759131e-6	6.506134405352878e-6	6.506453944457757e-6	6.50648396935044e-6	6.506326374286394e-6	6.506200386912602e-6	6.506175713839259e-6	6.506220856458815e-6	6.506284518059494e-6	6.506333337519025e-6	6.506356670996202e-6	6.506358558831469e-6	6.506348392926736e-6
flux1:	0.7028381642512116	5.774153994762222e-6	5.774122614936005e-6	5.774085558635033e-6	5.774054011286015e-6	5.774034263152049e-6	5.7740274997776635e-6	5.774031200728651e-6	5.77404120656595e-6	5.7740536650984755e-6	5.774066305339339e-6	5.7740787494582366e-6	5.774091836550568e-6	5.7741061904369954e-6	5.774120515345399e-6	5.774130343424755e-6	5.774128160204572e-6	5.774105905569073e-6	5.77406053912941e-6	5.774002115040319e-6	5.773960607078543e-6	5.773981391775051e-6	5.774091802138368e-6	5.77422960992602e-6	5.774201438077719e-6	5.773919445771197e-6	5.773948564340016e-6	5.774451969089873e-6	5.7736279984628605e-6	5.774648786526589e-6	5.773972168084097e-6	5.773571041325096e-6	5.773972168084096e-6	5.774648786526585e-6	5.773627998462871e-6	5.7744519690898805e-6	5.773948564340005e-6	5.773919445771208e-6	5.774201438077727e-6	5.774229609926009e-6	5.774091802138366e-6	5.773981391775071e-6	5.7739606070785115e-6	5.774002115040304e-6	5.774060539129412e-6	5.774105905569058e-6	5.774128160204576e-6	5.774130343424737e-6	5.774120515345377e-6
flux1:	0.7031006131549649	5.11980407881148e-6	5.119776524762914e-6	5.119742699323054e-6	5.119712695955712e-6	5.119692547206131e-6	5.119683907626145e-6	5.119685141679435e-6	5.119693018835699e-6	5.119704342021397e-6	5.119717035345997e-6	5.119730438794539e-6	5.11974478161656e-6	5.1197600267383605e-6	5.119774494496939e-6	5.119783881208292e-6	5.119781463320077e-6	5.1197603396391295e-6	5.119718293905567e-6	5.119664772436097e-6	5.119626670617825e-6	5.1196440914371216e-6	5.119740729738476e-6	5.119861100836655e-6	5.1198347949576295e-6	5.119586202690046e-6	5.119615622951851e-6	5.120062872737524e-6	5.119334318150165e-6	5.120241778707579e-6	5.119643059606132e-6	5.119287499369688e-6	5.11964305960611e-6	5.120241778707588e-6	5.1193343181501785e-6	5.120062872737521e-6	5.119615622951852e-6	5.119586202690019e-6	5.119834794957654e-6	5.119861100836624e-6	5.119740729738486e-6	5.119644091437127e-6	5.119626670617802e-6	5.119664772436093e-6	5.1197182939055575e-6	5.119760339639102e-6	5.119781463320087e-6	5.11978388120829e-6	5.119774494496939e-6
flux1:	0.7033630620587181	4.535599756898944e-6	4.53557550950398e-6	4.535544667470892e-6	4.5355163246192086e-6	4.535496215244355e-6	4.535486320846361e-6	4.5354857031246845e-6	4.535491887444216e-6	4.535502222144851e-6	4.53551480672242e-6	4.535528769312151e-6	4.5355438639931025e-6	4.535559546447737e-6	4.5355738716167925e-6	4.53558273566245e-6	4.53558013635474e-6	4.535560179377516e-6	4.5355213218175085e-6	4.535472394132852e-6	4.53543749568184e-6	4.535452033334364e-6	4.53553652478152e-6	4.535641555468813e-6	4.535617099040828e-6	4.535398176445257e-6	4.535427438414579e-6	4.5358244510979065e-6	4.535180850494125e-6	4.535986852599704e-6	4.535457538996811e-6	4.5351426486603805e-6	4.535457538996801e-6	4.53598685259972e-6	4.535180850494139e-6	4.535824451097907e-6	4.535427438414571e-6	4.53539817644524e-6	4.535617099040843e-6	4.535641555468802e-6	4.535536524781549e-6	4.535452033334377e-6	4.535437495681816e-6	4.5354723941328305e-6	4.535521321817505e-6	4.535560179377501e-6	4.535580136354737e-6	4.535582735662438e-6	4.535573871616815e-6
flux1:	0.7036255109624714	4.014509263762237e-6	4.0144878898512315e-6	4.014459815192856e-6	4.014433217952517e-6	4.01441350461878e-6	4.014402866316106e-6	4.014400904446566e-6	4.014405754222745e-6	4.014415216761834e-6	4.0144275507734294e-6	4.01444173289684e-6	4.0144571567304756e-6	4.014472900588201e-6	4.014486852479605e-6	4.014495134732262e-6	4.014492402098047e-6	4.014473633346415e-6	4.014437830080244e-6	4.014393207495255e-6	4.014361327278012e-6	4.014373416147895e-6	4.01444721792248e-6	4.0145387729012235e-6	4.014516125635714e-6	4.014323522612152e-6	4.014352247770761e-6	4.014704342500646e-6	4.014136290998807e-6	4.014851531032299e-6	4.014383986631744e-6	4.014105358152767e-6	4.014383986631739e-6	4.014851531032295e-6	4.0141362909988005e-6	4.01470434250065e-6	4.014352247770759e-6	4.01432352261216e-6	4.014516125635723e-6	4.014538772901215e-6	4.0144472179224855e-6	4.014373416147888e-6	4.0143613272780005e-6	4.014393207495258e-6	4.014437830080227e-6	4.014473633346393e-6	4.014492402098061e-6	4.014495134732264e-6	4.014486852479597e-6
flux1:	0.7038879598662247	3.550148485433116e-6	3.550129623455746e-6	3.5501041241828433e-6	3.5500793269802237e-6	3.5500602907731715e-6	3.550049320888983e-6	3.550046427527265e-6	3.550050233481453e-6	3.5500589149727563e-6	3.5500708766741157e-6	3.550084994989415e-6	3.5501003997564898e-6	3.5501159004958105e-6	3.5501292988259497e-6	3.5501369611553707e-6	3.550134139460495e-6	3.5501165678807696e-6	3.5500836829452964e-6	3.5500430924403978e-6	3.5500140569965843e-6	3.550024084491528e-6	3.5500884979228638e-6	3.5501682318896497e-6	3.5501473348362787e-6	3.5499780479421886e-6	3.550005931302843e-6	3.550317888803089e-6	3.549816945309661e-6	3.5504510572793095e-6	3.550038426564623e-6	3.5497920967523004e-6	3.550038426564611e-6	3.5504510572793218e-6	3.5498169453096556e-6	3.5503178888030798e-6	3.5500059313028405e-6	3.5499780479421945e-6	3.5501473348362914e-6	3.550168231889654e-6	3.5500884979228786e-6	3.550024084491525e-6	3.550014056996558e-6	3.5500430924403923e-6	3.550083682945284e-6	3.550116567880765e-6	3.550134139460501e-6	3.550136961155367e-6	3.5501292988259387e-6
flux1:	0.7041504087699779	3.1367277828663493e-6	3.1367111302233163e-6	3.1366880323242723e-6	3.1366650604606215e-6	3.1366469148704635e-6	3.1366359388676636e-6	3.13663244386162e-6	3.136635438730334e-6	3.1366434100908505e-6	3.1366548976589964e-6	3.1366687205999865e-6	3.136683825653249e-6	3.1366988431919124e-6	3.1367115531214292e-6	3.1367185764647263e-6	3.136715706782645e-6	3.1366993300805366e-6	3.1366692250730977e-6	3.136632406023072e-6	3.136606049353473e-6	3.136614356728206e-6	3.136670539626868e-6	3.136739917585589e-6	3.136720697665034e-6	3.1365720388859344e-6	3.1365988412256467e-6	3.1368749578286016e-6	3.136433558043334e-6	3.1369952138379084e-6	3.1366313508498012e-6	3.1364137609067438e-6	3.136631350849811e-6	3.1369952138379164e-6	3.136433558043345e-6	3.1368749578286173e-6	3.136598841225661e-6	3.1365720388859263e-6	3.1367206976650487e-6	3.136739917585582e-6	3.1366705396268623e-6	3.1366143567282126e-6	3.1366060493534533e-6	3.13663240602308e-6	3.1366692250730918e-6	3.136699330080518e-6	3.1367157067826555e-6	3.136718576464723e-6	3.136711553121419e-6
flux1:	0.7044128576737312	2.7690024744785473e-6	2.768987776536129e-6	2.768966919168975e-6	2.7689457710151784e-6	2.7689286699828953e-6	2.768917937821102e-6	2.7689140997861587e-6	2.768916467311002e-6	2.7689237838104537e-6	2.7689347149106568e-6	2.7689480580600728e-6	2.7689626433118735e-6	2.7689769948614125e-6	2.768988921700361e-6	2.7689953036619695e-6	2.768992424048447e-6	2.7689772298310617e-6	2.768949763903115e-6	2.768916465816771e-6	2.768892626594963e-6	2.768899510886527e-6	2.76894848978757e-6	2.769008806041997e-6	2.768991180007499e-6	2.7688607477811942e-6	2.7688862881246e-6	2.7691304241944548e-6	2.7687417997980892e-6	2.7692388002720312e-6	2.7689182026927027e-6	2.7687261608576068e-6	2.7689182026927057e-6	2.7692388002720333e-6	2.7687417997980905e-6	2.7691304241944607e-6	2.7688862881246e-6	2.768860747781181e-6	2.768991180007515e-6	2.7690088060419854e-6	2.768948489787579e-6	2.7688995108865407e-6	2.7688926265949432e-6	2.7689164658167572e-6	2.768949763903104e-6	2.7689772298310414e-6	2.76899242404846e-6	2.768995303661972e-6	2.7689889217003497e-6
flux1:	0.7046753065774845	2.44222680143837e-6	2.4422138421821753e-6	2.44219507402236e-6	2.442175723720626e-6	2.442159769573682e-6	2.442149466510825e-6	2.442145483642642e-6	2.442147366819387e-6	2.4421540720750746e-6	2.4421643831260145e-6	2.442177104509579e-6	2.4421910034566797e-6	2.4422045563960676e-6	2.442215640208993e-6	2.442221392421158e-6	2.4422185378125963e-6	2.442204504625885e-6	2.442179534780314e-6	2.4421495158619742e-6	2.4421280357723234e-6	2.4421337525348983e-6	2.4421764346469383e-6	2.4422288304402757e-6	2.4422127082848636e-6	2.4420983606628785e-6	2.4421225090864716e-6	2.4423381324228157e-6	2.4419962362195717e-6	2.4424355939303047e-6	2.442153342228555e-6	2.4419839893518506e-6	2.4421533422285494e-6	2.442435593930312e-6	2.4419962362195687e-6	2.4423381324228208e-6	2.442122509086458e-6	2.4420983606628747e-6	2.442212708284873e-6	2.442228830440275e-6	2.4421764346469586e-6	2.442133752534906e-6	2.442128035772305e-6	2.4421495158619687e-6	2.4421795347803035e-6	2.44220450462587e-6	2.4422185378126086e-6	2.442221392421149e-6	2.442215640208984e-6
flux1:	0.7049377554812377	2.152111199715547e-6	2.1520997939515925e-6	2.152082970564956e-6	2.1520653710886106e-6	2.1520506222131066e-6	2.1520408789068184e-6	2.1520368989077073e-6	2.152038407405086e-6	2.1520445367771253e-6	2.1520541819246756e-6	2.1520661772930286e-6	2.1520792702005517e-6	2.1520919351360477e-6	2.1521021454341634e-6	2.152107290860325e-6	2.152104492834545e-6	2.152091591154077e-6	2.152068972793178e-6	2.1520419991531074e-6	2.1520227220945534e-6	2.1520274886684556e-6	2.152064673368774e-6	2.1521101531627874e-6	2.1520954409999454e-6	2.151995270836053e-6	2.15201794165225e-6	2.1522081664116556e-6	2.151907603184579e-6	2.1522956175347707e-6	2.1520473189218452e-6	2.1518980968092214e-6	2.152047318921841e-6	2.152295617534782e-6	2.1519076031845857e-6	2.152208166411659e-6	2.1520179416522497e-6	2.15199527083605e-6	2.152095440999953e-6	2.1521101531627824e-6	2.1520646733687856e-6	2.1520274886684522e-6	2.1520227220945453e-6	2.1520419991530943e-6	2.1520689727931716e-6	2.1520915911540547e-6	2.15210449283454e-6	2.1521072908603395e-6	2.152102145434165e-6
flux1:	0.705200204384991	1.8947827042164707e-6	1.894772691193355e-6	1.8947576732877199e-6	1.8947417597125536e-6	1.8947282378309263e-6	1.8947191396336079e-6	1.8947152686759346e-6	1.8947164853804394e-6	1.8947220687613488e-6	1.8947310185926555e-6	1.8947422167629407e-6	1.8947544241147407e-6	1.8947661482589279e-6	1.8947754789271494e-6	1.8947800492453283e-6	1.8947773357463672e-6	1.8947655289560532e-6	1.8947451166227477e-6	1.8947209619803796e-6	1.8947037339116645e-6	1.8947077330066658e-6	1.8947401227603329e-6	1.8947795691702047e-6	1.894766171623862e-6	1.894678483684617e-6	1.894699629052935e-6	1.89486725067507e-6	1.8946032134980653e-6	1.8949455389737894e-6	1.8947272759156667e-6	1.894595898274843e-6	1.8947272759156638e-6	1.894945538973804e-6	1.8946032134980583e-6	1.8948672506750703e-6	1.8946996290529426e-6	1.8946784836846246e-6	1.8947661716238788e-6	1.894779569170202e-6	1.8947401227603414e-6	1.8947077330066584e-6	1.8947037339116494e-6	1.8947209619803637e-6	1.894745116622742e-6	1.8947655289560414e-6	1.8947773357463719e-6	1.8947800492453242e-6	1.8947754789271513e-6
flux1:	0.7054626532887442	1.6667483126434695e-6	1.6667395509468701e-6	1.6667262033483727e-6	1.6667118962007125e-6	1.6666995931505713e-6	1.666691188527883e-6	1.6666874992181647e-6	1.6666884858998492e-6	1.6666935499210141e-6	1.6667017899667542e-6	1.6667121482934667e-6	1.6667234245977653e-6	1.6667341855715049e-6	1.6667426501377856e-6	1.666746683303862e-6	1.6667440784002543e-6	1.6667333237752883e-6	1.6667149720297524e-6	1.6666934177736022e-6	1.6666780870098964e-6	1.6666814704235387e-6	1.6667096810408763e-6	1.6667438684593785e-6	1.6667316906042803e-6	1.66665498050051e-6	1.6666745845011354e-6	1.6668221110768552e-6	1.6665903228173822e-6	1.6668920309530725e-6	1.6667003139833532e-6	1.6665847398134988e-6	1.6667003139833481e-6	1.6668920309530721e-6	1.666590322817376e-6	1.6668221110768546e-6	1.666674584501125e-6	1.6666549805004995e-6	1.6667316906043009e-6	1.6667438684593696e-6	1.6667096810408858e-6	1.6666814704235455e-6	1.6666780870098858e-6	1.6666934177735895e-6	1.6667149720297448e-6	1.6667333237752746e-6	1.6667440784002577e-6	1.6667466833038516e-6	1.6667426501377879e-6
flux1:	0.7057251021924975	1.4648611399223068e-6	1.464853503480922e-6	1.4648416946835113e-6	1.464828903245173e-6	1.464817787181289e-6	1.4648100952175698e-6	1.4648066335606964e-6	1.4648074356859064e-6	1.4648120053844805e-6	1.4648195344651118e-6	1.4648290345042629e-6	1.4648393625246956e-6	1.464849162656526e-6	1.464856789979105e-6	1.4648603280355136e-6	1.464857851755733e-6	1.4648481014522896e-6	1.4648316658293002e-6	1.4648125013165011e-6	1.4647989191203493e-6	1.464801811449045e-6	1.4648263816245608e-6	1.4648559885856002e-6	1.4648449374826008e-6	1.4647778723236823e-6	1.464795945516832e-6	1.464925625990234e-6	1.4647222857275623e-6	1.4649879213729252e-6	1.4648196459502021e-6	1.4647180552170413e-6	1.4648196459501935e-6	1.4649879213729245e-6	1.4647222857275702e-6	1.464925625990234e-6	1.4647959455168254e-6	1.4647778723236847e-6	1.464844937482611e-6	1.464855988585588e-6	1.4648263816245716e-6	1.4648018114490433e-6	1.4647989191203347e-6	1.4648125013165005e-6	1.4648316658292932e-6	1.4648481014522788e-6	1.4648578517557332e-6	1.4648603280355087e-6	1.4648567899790939e-6
flux1:	0.7059875510962508	1.2862891979776081e-6	1.2862825730160615e-6	1.2862721751621188e-6	1.2862608006316276e-6	1.2862508215990552e-6	1.2862438385834819e-6	1.2862406299742132e-6	1.2862412807138289e-6	1.2862453807187044e-6	1.2862522091936087e-6	1.2862608526157097e-6	1.2862702380792316e-6	1.2862790992500716e-6	1.2862859296670088e-6	1.286289016836702e-6	1.2862866851050778e-6	1.2862778871506385e-6	1.2862632251472827e-6	1.2862462481444934e-6	1.2862342694829686e-6	1.2862367717169318e-6	1.2862581718200643e-6	1.2862837921624469e-6	1.2862737780352618e-6	1.2862151787100896e-6	1.2862317531934652e-6	1.2863456027465586e-6	1.2861673368266389e-6	1.286400969237415e-6	1.2862533763929692e-6	1.2861641478360649e-6	1.2862533763929728e-6	1.286400969237425e-6	1.2861673368266457e-6	1.286345602746552e-6	1.286231753193469e-6	1.286215178710082e-6	1.2862737780352692e-6	1.2862837921624426e-6	1.2862581718200607e-6	1.286236771716931e-6	1.2862342694829638e-6	1.2862462481444876e-6	1.2862632251472827e-6	1.286277887150635e-6	1.2862866851050776e-6	1.2862890168366954e-6	1.2862859296670007e-6
flux1:	0.706250000000004	1.1284866402084318e-6	1.1284809229870682e-6	1.128471812148858e-6	1.1284617505787749e-6	1.1284528454305289e-6	1.1284465505421807e-6	1.1284436048345871e-6	1.1284441283334416e-6	1.1284477836366938e-6	1.1284539316137437e-6	1.1284617364102873e-6	1.1284702032247188e-6	1.1284781622832847e-6	1.1284842442459903e-6	1.1284869253274807e-6	1.128484750008317e-6	1.1284768492800836e-6	1.1284638213297912e-6	1.1284488385155464e-6	1.1284383228838689e-6	1.1284405158055099e-6	1.1284591559140322e-6	1.128481308815306e-6	1.128472245914664e-6	1.1284210709054164e-6	1.1284361958722391e-6	1.1285360188016556e-6	1.1283798362456753e-6	1.1285851054734128e-6	1.1284557459985343e-6	1.1283774369223714e-6	1.1284557459985366e-6	1.128585105473429e-6	1.128379836245681e-6	1.1285360188016486e-6	1.128436195872237e-6	1.128421070905415e-6	1.1284722459146678e-6	1.1284813088153033e-6	1.1284591559140356e-6	1.1284405158055078e-6	1.1284383228838632e-6	1.1284488385155415e-6	1.1284638213297876e-6	1.1284768492800749e-6	1.1284847500083234e-6	1.1284869253274678e-6	1.1284842442459903e-6
[truncated: 13 more columns]
