# Supplementary material for: Spatial Resolution and Refractive Index Contrast of Resonant Photonic Crystal Surfaces for Biosensing
Source: IEEE Photonics J. Author manuscript; Available in PMC 2015 Sep 7. (PMC4561521; doi:10.1109/JPHOT.2015.2435699)
Supplement: fig8_data [file NIHMS64775-supplement-fig8_data.gz › Volumes/graham/MacBook_backup/PhD_folder_2015_06_02/paper_improvements/IEEE_J_Photonics/final_files/data_files/fig8/dn_0p077/t.dat]

flux1:	0.6277777777777778	8.10187720484418e-7	8.056528490893638e-7	7.983350576568742e-7	7.855905333763178e-7	7.691146366920067e-7	7.533631840201413e-7	7.41589889465921e-7	7.336329151861396e-7	7.272706010815219e-7	7.212721970501125e-7	7.168977468949219e-7	7.16638393101957e-7	7.217640703330671e-7	7.311262060847569e-7	7.422330730126894e-7	7.533011646328804e-7	7.641615843653138e-7	7.753931185247739e-7	7.869568477041741e-7	7.97761176687992e-7	8.06172635694575e-7	8.105911475185979e-7	8.101410362191494e-7	8.060607527754249e-7	8.008834940273437e-7	7.936849941986851e-7	7.839127685012375e-7	7.732232574681412e-7	7.609749939573593e-7	7.478725703710491e-7	7.343719309698058e-7	7.233551599346042e-7	7.197886161069755e-7	7.241018605529125e-7	7.274641382801126e-7	7.362054195728787e-7	7.485086395238816e-7	7.641642305362629e-7	7.827077258076249e-7	8.024791299596315e-7	8.202440250191172e-7	8.333208420358655e-7	8.416401453995881e-7	8.467264522007784e-7	8.489853667951345e-7	8.4665675105682e-7	8.376109124007848e-7	8.219920038282014e-7
flux1:	0.628040226681531	9.28220644071994e-7	9.250016010456556e-7	9.186992763894092e-7	9.05896401429896e-7	8.884346676804635e-7	8.716023385719796e-7	8.593017339185535e-7	8.512311386117065e-7	8.444731122542617e-7	8.373003862800053e-7	8.311771237917741e-7	8.292992305768324e-7	8.334703732669201e-7	8.424350783813482e-7	8.531370230980561e-7	8.633749836070942e-7	8.731234837803601e-7	8.835056869360635e-7	8.948602704611656e-7	9.059152858448738e-7	9.145107847326033e-7	9.187824850110718e-7	9.181394266867264e-7	9.140666881702747e-7	9.087312987323393e-7	9.016226098987082e-7	8.931442342048444e-7	8.818980031566453e-7	8.706199327051007e-7	8.565005051148053e-7	8.416026395879683e-7	8.30206246029836e-7	8.274891376760013e-7	8.30945024390968e-7	8.341875526944986e-7	8.41273221961059e-7	8.530863197835041e-7	8.688972715090651e-7	8.872833828233367e-7	9.070666185996202e-7	9.25135847362018e-7	9.384170815718023e-7	9.468498586067562e-7	9.524703617215247e-7	9.559739935396197e-7	9.551842496910723e-7	9.4723688770873e-7	9.320112411346622e-7
flux1:	0.6283026755852843	1.0629235319134362e-6	1.0617881507637418e-6	1.0573858800495549e-6	1.0453097595897728e-6	1.0273964699289206e-6	1.009783859377394e-6	9.971289016639572e-7	9.89043300520104e-7	9.818612084710333e-7	9.732680043218042e-7	9.64905985068817e-7	9.607422192204885e-7	9.632104993017468e-7	9.710099778289295e-7	9.805426369787835e-7	9.892109004086762e-7	9.97171695562777e-7	1.0061201641684813e-6	1.0167698782467008e-6	1.0277007715063648e-6	1.0363626315711084e-6	1.0407549703004398e-6	1.0404132440552746e-6	1.0366705294289617e-6	1.0315016271670453e-6	1.0255890127538677e-6	1.0193068171313875e-6	1.0082919856970854e-6	9.98983380055291e-7	9.852039325339537e-7	9.69392189731518e-7	9.578556745459914e-7	9.554241198177175e-7	9.572542754735494e-7	9.595451939847565e-7	9.637658925414852e-7	9.731915676471343e-7	9.877427177162845e-7	1.0043445651775149e-6	1.0220398167386832e-6	1.0383888811384745e-6	1.0502915120743388e-6	1.0576183592558845e-6	1.0627506894743674e-6	1.0666912269356716e-6	1.066998617879033e-6	1.06018364219558e-6	1.0458532990748596e-6
flux1:	0.6285651244890376	1.2143350924164819e-6	1.2160399101199968e-6	1.2144868362471361e-6	1.2040883221852438e-6	1.1864549567924835e-6	1.1684945961818175e-6	1.1556892992632865e-6	1.147667640031139e-6	1.140040583072789e-6	1.129842846769518e-6	1.1188220010639923e-6	1.1117089840336355e-6	1.1116390681715806e-6	1.1173823673375422e-6	1.1249089784287562e-6	1.131283344416352e-6	1.1368345846653441e-6	1.143774733379356e-6	1.1531766938334983e-6	1.1635999588549936e-6	1.1723379837746244e-6	1.1773269259779485e-6	1.1779001535288901e-6	1.1748716911878502e-6	1.1704935668464557e-6	1.167210960726268e-6	1.163982219504646e-6	1.1545553331665752e-6	1.1481004106478865e-6	1.136539701146868e-6	1.1208281836000354e-6	1.1095844648804553e-6	1.1068794012073205e-6	1.1068726770032594e-6	1.107248553043892e-6	1.1077693635115418e-6	1.1128110028808182e-6	1.124458426956997e-6	1.1376064549514088e-6	1.1509481658852542e-6	1.1631770312463984e-6	1.171727152708629e-6	1.1764326543967474e-6	1.1797775795369325e-6	1.1829939380900485e-6	1.1835553984435403e-6	1.1775734527253414e-6	1.1644483762329416e-6
flux1:	0.6288275733927908	1.382259620947946e-6	1.3875220629803755e-6	1.3897751496304428e-6	1.3821103828240123e-6	1.3656445047511969e-6	1.34788183364526e-6	1.3351522422189205e-6	1.3272439623044065e-6	1.3191475990109002e-6	1.3072186352209832e-6	1.2931958122918228e-6	1.2824935566170967e-6	1.278993594935319e-6	1.2817051125395266e-6	1.286354320576969e-6	1.2897493946022732e-6	1.2923248775510513e-6	1.2966849176965927e-6	1.3042601266437174e-6	1.3138154717024172e-6	1.3227712852554685e-6	1.3289657773780756e-6	1.331078335748789e-6	1.3291969477922964e-6	1.326562908492674e-6	1.3275127915325613e-6	1.328099652526763e-6	1.3221550655337008e-6	1.3192352420790906e-6	1.3120747379109427e-6	1.2980331696184861e-6	1.2877962427243526e-6	1.2845712132019786e-6	1.2833340044207504e-6	1.2809015605739938e-6	1.277492749115424e-6	1.2764389189861891e-6	1.2835130299473767e-6	1.2917339709134795e-6	1.2986373385081133e-6	1.3042757984641802e-6	1.3073018021980557e-6	1.3077139729154227e-6	1.3078469181754446e-6	1.3089835020270237e-6	1.308670099395824e-6	1.3029245794376568e-6	1.2910835413011335e-6
flux1:	0.6290900222965441	1.5668778248953356e-6	1.5763756433605903e-6	1.5833476161606712e-6	1.5794915219562986e-6	1.5651545768589946e-6	1.5481966070145278e-6	1.5357679550485467e-6	1.5279763249954216e-6	1.5193533321350398e-6	1.5055820857699366e-6	1.488255301763329e-6	1.473337848163081e-6	1.4654829364260395e-6	1.4641430831440924e-6	1.4650371040089143e-6	1.464800147168459e-6	1.463855615595786e-6	1.4650404090632332e-6	1.47018472066311e-6	1.4785603552858512e-6	1.4879746208945553e-6	1.4959918430674807e-6	1.50015397643958e-6	1.4998882425232268e-6	1.5002455646104426e-6	1.5069798422787997e-6	1.5120407180733797e-6	1.5118528325111658e-6	1.5129237154943946e-6	1.5123229786391713e-6	1.5019854729134204e-6	1.4938102162570796e-6	1.4904441225895022e-6	1.489503963892779e-6	1.4836725750253765e-6	1.4768199284994577e-6	1.4686233088429706e-6	1.469657219075369e-6	1.4718788558685636e-6	1.4707748665201206e-6	1.4676289775974963e-6	1.4630029746015395e-6	1.4574607852264398e-6	1.4530104186146634e-6	1.4507276410984567e-6	1.4483132188634421e-6	1.4420160597277144e-6	1.4313178308006726e-6
flux1:	0.6293524712002974	1.7694703530661455e-6	1.783864998922488e-6	1.7963812566762659e-6	1.797321778465551e-6	1.7860294341985568e-6	1.7704601358241624e-6	1.75851711670266e-6	1.7507738147001743e-6	1.741486188547686e-6	1.7257005542363416e-6	1.7047321581391545e-6	1.684949259992145e-6	1.6717949812688103e-6	1.6653781580467735e-6	1.6616477575965357e-6	1.6571248823185454e-6	1.6520773514706595e-6	1.6494327327780036e-6	1.6515303365513434e-6	1.6584774289067055e-6	1.6686233222484692e-6	1.6789389243629764e-6	1.6854354372256016e-6	1.6872791615036693e-6	1.6920628601715975e-6	1.7058458567444957e-6	1.715973797568079e-6	1.7239228319016783e-6	1.729270379892685e-6	1.7369967234822948e-6	1.7326513024432516e-6	1.7279410435672856e-6	1.725670499608496e-6	1.7273631429820634e-6	1.7180553580875673e-6	1.7089004695471508e-6	1.6934551634173764e-6	1.6873890218992883e-6	1.6830560332573313e-6	1.6731310881554911e-6	1.6595938371695905e-6	1.6454717937700938e-6	1.6324841560061907e-6	1.6222956338280353e-6	1.6154836445826803e-6	1.6098655159983403e-6	1.6021904510376933e-6	1.5923321643632325e-6
flux1:	0.6296149201040506	1.993083131358023e-6	2.013053841289958e-6	2.031818657368966e-6	2.0383426007838824e-6	2.0308197407768357e-6	2.017088347625484e-6	2.00571891851301e-6	1.997850499947007e-6	1.987620466674969e-6	1.9694890145662463e-6	1.944402683383998e-6	1.9190223730812003e-6	1.899610397639802e-6	1.8871183482996957e-6	1.8779070250013938e-6	1.868394165694517e-6	1.8585538032137387e-6	1.8513371929399018e-6	1.8497805491104085e-6	1.8551158509189794e-6	1.8662123827209166e-6	1.8790210951746935e-6	1.8878447725092563e-6	1.8923091175055563e-6	1.9029737598531977e-6	1.9245804080832827e-6	1.940380309177265e-6	1.9586030823774833e-6	1.9684724905283756e-6	1.9855658344780832e-6	1.9894504533161266e-6	1.989895226388143e-6	1.9908847703075868e-6	1.998010927926966e-6	1.985794079073997e-6	1.9758917454086888e-6	1.9541233539750196e-6	1.9404350263423105e-6	1.9294977067683807e-6	1.910766980900358e-6	1.8860150957861807e-6	1.8610207459757388e-6	1.8393789293580527e-6	1.822618315256422e-6	1.8105576653845592e-6	1.8009532867244732e-6	1.7911974046715915e-6	1.7818023055895161e-6
flux1:	0.6298773690078039	2.2429385345682862e-6	2.269206390248291e-6	2.294775070036575e-6	2.307359812085676e-6	2.303990561677747e-6	2.2922870812210782e-6	2.2814153501114855e-6	2.2731062837941475e-6	2.261459343936953e-6	2.2403958101733423e-6	2.210474740554209e-6	2.178626301179408e-6	2.1519894951980808e-6	2.132482153193045e-6	2.1169483597789317e-6	2.101648550172364e-6	2.0861704028068214e-6	2.0735464082128555e-6	2.06776673699335e-6	2.071366080325181e-6	2.083493058882661e-6	2.0986186289192475e-6	2.109472469787546e-6	2.1170788799287964e-6	2.1348939956639112e-6	2.164494920320702e-6	2.186677248198795e-6	2.2167098338058797e-6	2.231477558135952e-6	2.258034688767934e-6	2.271992808605181e-6	2.2794343468169997e-6	2.286628864915265e-6	2.3019249979160525e-6	2.288017049141014e-6	2.2789440023855623e-6	2.2526621804918937e-6	2.2313875762743076e-6	2.214155141596584e-6	2.1873334512900534e-6	2.1513519245074248e-6	2.114658260926525e-6	2.083472948763261e-6	2.0596405844612937e-6	2.0420604672008274e-6	2.0281223236438788e-6	2.015828247698651e-6	2.0065334951583086e-6
flux1:	0.6301398179115572	2.5264177454648584e-6	2.559736721276986e-6	2.5924885305602867e-6	2.6112160275866803e-6	2.6119155852359317e-6	2.6020553665733275e-6	2.5913751849374237e-6	2.5821369352180276e-6	2.5683662169522955e-6	2.543468748350512e-6	2.5076907508944425e-6	2.4683343730768613e-6	2.433513470812611e-6	2.406143536517209e-6	2.3834748325633763e-6	2.3614880745947407e-6	2.3393724789837376e-6	2.3204500857859883e-6	2.309961007150989e-6	2.311749419550314e-6	2.3247891752079275e-6	2.3416759637822943e-6	2.3540532035838795e-6	2.3653228294177386e-6	2.391169738319463e-6	2.428339236260594e-6	2.4577969846350817e-6	2.5002881748693426e-6	2.520627960188295e-6	2.5557717026910753e-6	2.5809385218798076e-6	2.597174475569598e-6	2.6139238891983783e-6	2.6394484099531482e-6	2.6255754998086e-6	2.618471199065359e-6	2.5899896650371617e-6	2.5616210965030034e-6	2.5385089096145414e-6	2.5046936033246962e-6	2.4581086205626985e-6	2.4093939751219253e-6	2.3680476068029137e-6	2.336891205655682e-6	2.3138984637468387e-6	2.2957041349605085e-6	2.2806992686289287e-6	2.2712102260410426e-6
flux1:	0.6304022668153104	2.8525117742450245e-6	2.893608823633233e-6	2.9337166133736525e-6	2.9582266844619605e-6	2.962364631195805e-6	2.9537091737197306e-6	2.9426358937363965e-6	2.931796084287242e-6	2.914969983700986e-6	2.8850287455595037e-6	2.8420751416313726e-6	2.794025947183205e-6	2.7501120151866075e-6	2.714172305842461e-6	2.683627052890242e-6	2.6539970762706663e-6	2.6241610898747356e-6	2.598081417117089e-6	2.582535018664221e-6	2.5824803768296364e-6	2.5961077992535043e-6	2.6139092965808574e-6	2.6272395087841088e-6	2.642672836958634e-6	2.6768848275109873e-6	2.720739248727538e-6	2.758570571828219e-6	2.8131381593631178e-6	2.8401219851953255e-6	2.8821811119118304e-6	2.9187738274204417e-6	2.945329632129312e-6	2.974832504952182e-6	3.0114089151587936e-6	2.9995266423343088e-6	2.9946801286604856e-6	2.966273060325398e-6	2.9315566042233424e-6	2.902793113937193e-6	2.8630295603044186e-6	2.8067821556167058e-6	2.74607200844247e-6	2.694103400505747e-6	2.6554523933555796e-6	2.6273396240076144e-6	2.605244466909821e-6	2.587572114158033e-6	2.5776556722975797e-6
flux1:	0.6306647157190637	3.2307536943889685e-6	3.2802125552243154e-6	3.32760946990642e-6	3.3571078889000536e-6	3.3635107819450407e-6	3.3549533694667573e-6	3.3426152581824107e-6	3.3293438688505934e-6	3.3083773876584175e-6	3.271977922461575e-6	3.220345321699528e-6	3.1623739128405436e-6	3.108589301537319e-6	3.063582092426351e-6	3.0245712395255757e-6	2.9864036739167078e-6	2.9478313118753215e-6	2.913902551739186e-6	2.8931523934739603e-6	2.8912679732948326e-6	2.9049994208624915e-6	2.922753912326467e-6	2.9365816809474136e-6	2.9566210715349005e-6	2.998902210546675e-6	3.048340217356135e-6	3.095784026208892e-6	3.1610582872926983e-6	3.1961373362843287e-6	3.2430091720512704e-6	3.2902775305307467e-6	3.328185327936782e-6	3.372852318547072e-6	3.4197201304912635e-6	3.4116481008223602e-6	3.408253457585943e-6	3.38157415670464e-6	3.341259532152047e-6	3.306643773745751e-6	3.261491136584173e-6	3.196436356929241e-6	3.1238798294711636e-6	3.060845418433662e-6	3.0144196747519695e-6	2.981401339282097e-6	2.9557822660737765e-6	2.935530015228727e-6	2.9249365808204826e-6
flux1:	0.630927164622817	3.6697822197733906e-6	3.7278840285216376e-6	3.7822348107821945e-6	3.815568072197118e-6	3.822621852807776e-6	3.8126627449078803e-6	3.797954098463576e-6	3.7813434438535774e-6	3.755146792173188e-6	3.710882129500766e-6	3.6491092877232144e-6	3.580128356121063e-6	3.5159529826330265e-6	3.4616872160668085e-6	3.4139004376635413e-6	3.3665501950070693e-6	3.31850882897539e-6	3.27637021129339e-6	3.2505304622080662e-6	3.2468872619958465e-6	3.260181986557325e-6	3.277037829743247e-6	3.291183220737975e-6	3.3161515514548307e-6	3.365591843683523e-6	3.419572834269766e-6	3.477839041897537e-6	3.551693125505781e-6	3.5965238286384247e-6	3.6461354104921702e-6	3.702493314169296e-6	3.752119439696276e-6	3.812994405172333e-6	3.867788891149383e-6	3.864838799627196e-6	3.861018534567378e-6	3.836639374376732e-6	3.791259358172504e-6	3.7500643898708958e-6	3.69930295965237e-6	3.6258584329769435e-6	3.5415202021401934e-6	3.4668971448497646e-6	3.412166958958867e-6	3.374128259975945e-6	3.345089518862461e-6	3.322157173316235e-6	3.310486614599624e-6
flux1:	0.6311896135265702	4.1758164695634415e-6	4.242370533560931e-6	4.303062907147754e-6	4.338865551135058e-6	4.344725834234585e-6	4.331652028910678e-6	4.313365673990327e-6	4.292576378601956e-6	4.260282360432281e-6	4.207065852286119e-6	4.1340639988479715e-6	4.05339231025225e-6	3.978732289522048e-6	3.915447547936194e-6	3.859015401838982e-6	3.8023203042391593e-6	3.744608471771208e-6	3.694391321198585e-6	3.663876707608556e-6	3.6586197550282903e-6	3.6710081854332633e-6	3.6864377059515147e-6	3.7010806403800147e-6	3.7310915511504683e-6	3.786270592580629e-6	3.844043062960872e-6	3.91404123042083e-6	3.9939554346255196e-6	4.050069108541623e-6	4.100809266298217e-6	4.164120508307865e-6	4.225074115788426e-6	4.301457052866557e-6	4.3605706484704985e-6	4.3632626327048155e-6	4.356403469021429e-6	4.333631834175801e-6	4.2833944177779285e-6	4.2344906880458244e-6	4.177100976217172e-6	4.095081113356278e-6	3.998845078517251e-6	3.9120484947708296e-6	3.848230208831965e-6	3.804593556957249e-6	3.7717376636176507e-6	3.7456211623018047e-6	3.732176688425913e-6
flux1:	0.6314520624303235	4.751409258843952e-6	4.8256240100275435e-6	4.891801751445006e-6	4.92871396293189e-6	4.9316158100998956e-6	4.913785197096214e-6	4.890832055879764e-6	4.865307817833614e-6	4.826563503852938e-6	4.764010060065219e-6	4.679458503030901e-6	4.58713288720721e-6	4.5025161314534835e-6	4.431022512655507e-6	4.366691707118126e-6	4.301209228462803e-6	4.234382847490987e-6	4.176827967050895e-6	4.142357037413975e-6	4.135712703686282e-6	4.146909315909495e-6	4.160838619192475e-6	4.1764763535822545e-6	4.211315690230626e-6	4.2704591178655515e-6	4.331645908494627e-6	4.413641633115717e-6	4.497100806645737e-6	4.565456168332549e-6	4.616434411739071e-6	4.684376483089844e-6	4.755512386201484e-6	4.844897016196417e-6	4.904179801270006e-6	4.912132981323846e-6	4.8995007863121515e-6	4.876577785950832e-6	4.82143789399828e-6	4.763663761830496e-6	4.698157831838981e-6	4.60690647647151e-6	4.49857893303623e-6	4.399153422853904e-6	4.32541026439753e-6	4.275219162440356e-6	4.237596780671619e-6	4.2072855307086525e-6	4.190983341777237e-6
flux1:	0.6317145113340767	5.394860989853118e-6	5.475312430388572e-6	5.545973062743525e-6	5.582916310458961e-6	5.5815567022293815e-6	5.55776728553239e-6	5.52947532433062e-6	5.499215386846115e-6	5.454506005219569e-6	5.3833265826224894e-6	5.288071610006565e-6	5.185158711392075e-6	5.091929490988228e-6	5.013741829695211e-6	4.943027556995034e-6	4.870217471221611e-6	4.795732732042751e-6	4.732222936005779e-6	4.694768694781148e-6	4.687024677333365e-6	4.696974798197005e-6	4.709762727107369e-6	4.727012212752072e-6	4.76599589350035e-6	4.827126453542717e-6	4.891594310890205e-6	4.984846134977715e-6	5.069641022409068e-6	5.150137730302201e-6	5.201146404293803e-6	5.271539100123998e-6	5.351041495382235e-6	5.449412811725418e-6	5.505067656960201e-6	5.517116638963913e-6	5.4966330167266335e-6	5.4713345183365724e-6	5.411272950371365e-6	5.344014790750259e-6	5.269117353375129e-6	5.167991214295782e-6	5.047655241502473e-6	4.935667942560716e-6	4.8515471312109875e-6	4.793832621955593e-6	4.750166065184539e-6	4.7142495313651516e-6	4.693662553450562e-6
flux1:	0.63197696023783	6.1005999163049655e-6	6.185348081319561e-6	6.259522207440787e-6	6.296009737715918e-6	6.2899584142953045e-6	6.259862820928172e-6	6.22632860982666e-6	6.192190167879171e-6	6.143147290730285e-6	6.065485437391585e-6	5.9618654181587435e-6	5.850712520437091e-6	5.751187026483782e-6	5.668622851794104e-6	5.593894348118713e-6	5.516187205177395e-6	5.4364036045461085e-6	5.368880291453255e-6	5.3295583541582775e-6	5.320996966678562e-6	5.329811342484783e-6	5.342036898905218e-6	5.361289342361479e-6	5.4031094361266745e-6	5.464125180583302e-6	5.531611961425249e-6	5.634056867827517e-6	5.718363209007745e-6	5.8094212007938194e-6	5.860537216466589e-6	5.931510401570251e-6	6.017017189862664e-6	6.119462509441875e-6	6.168908741227656e-6	6.183442836949285e-6	6.154436682474226e-6	6.124985368653119e-6	6.0604665576645265e-6	5.984341675847768e-6	5.899917618197917e-6	5.789083457871307e-6	5.65769592404034e-6	5.534308317239375e-6	5.440387636290854e-6	5.37482023175358e-6	5.324044190729295e-6	5.281093854800162e-6	5.254697871158455e-6
flux1:	0.6322394091415833	6.8606679908603055e-6	6.947549028773094e-6	7.024564117168967e-6	7.061012361674572e-6	7.051093050015384e-6	7.0156002112917785e-6	6.978046406468653e-6	6.942032452717199e-6	6.891668060324345e-6	6.8113027506172206e-6	6.7033207921050625e-6	6.587682964417966e-6	6.485223534184525e-6	6.401429559771509e-6	6.325886027676601e-6	6.246589044042245e-6	6.164596839450541e-6	6.095349856999369e-6	6.055244853542871e-6	6.046015579267018e-6	6.0537661383237285e-6	6.065827700973259e-6	6.086804911013035e-6	6.129382416501821e-6	6.18800429462388e-6	6.257541896391656e-6	6.365599755940118e-6	6.447749506199388e-6	6.5460643279284385e-6	6.596918177339456e-6	6.666814527854922e-6	6.755522449505563e-6	6.857014171159844e-6	6.899458330561433e-6	6.914915287183292e-6	6.878629973836048e-6	6.8447177725872754e-6	6.777236549765498e-6	6.6947159430225035e-6	6.6027452123737275e-6	6.484152924106189e-6	6.344301158489389e-6	6.212438293096256e-6	6.111088440932358e-6	6.0388384254774035e-6	5.980924198950276e-6	5.930159596977183e-6	5.89681622383766e-6
flux1:	0.6325018580453365	7.667217813484745e-6	7.754301907224498e-6	7.834111874624817e-6	7.87210987008538e-6	7.860687040237414e-6	7.82228052477425e-6	7.783355776650014e-6	7.748830760839184e-6	7.701636918734113e-6	7.6239858311346996e-6	7.517265986808916e-6	7.4022573710415934e-6	7.301226464293466e-6	7.22010069930391e-6	7.147606501447297e-6	7.070625008155469e-6	6.989895884814713e-6	6.921243774004639e-6	6.8811885897327024e-6	6.871118274904808e-6	6.877501939602411e-6	6.889086175974669e-6	6.910388055724127e-6	6.950756758257576e-6	7.004318659594093e-6	7.073560528395514e-6	7.182114879914523e-6	7.26004940771457e-6	7.360612944537079e-6	7.409458097755409e-6	7.476423763284914e-6	7.565110203533718e-6	7.661245355733941e-6	7.697727957295403e-6	7.713114933982796e-6	7.672771990142497e-6	7.636414103618064e-6	7.568990284561562e-6	7.48477260584729e-6	7.390108965817569e-6	7.268414267194028e-6	7.125077065520679e-6	6.990058637307879e-6	6.886166600657777e-6	6.810814192143548e-6	6.747753797998134e-6	6.6899240417474155e-6	6.649579403989024e-6
flux1:	0.6327643069490898	8.515669179661239e-6	8.601828548042432e-6	8.685365116864996e-6	8.727853753015053e-6	8.718962146944665e-6	8.681861637373559e-6	8.645810080187628e-6	8.617580087969888e-6	8.57944296721774e-6	8.511325093599273e-6	8.412818340620957e-6	8.304658422852997e-6	8.210225615364142e-6	8.136212702378808e-6	8.07098310094821e-6	8.000373832261934e-6	7.924276036456446e-6	7.85818380030711e-6	7.818521113153568e-6	7.806878674528397e-6	7.810798042425455e-6	7.820329842810071e-6	7.839089282111476e-6	7.873339146623456e-6	7.918441904088708e-6	7.983063657322455e-6	8.085649120358162e-6	8.156142137943376e-6	8.252572050994095e-6	8.295382426676102e-6	8.356684114886179e-6	8.441597444375088e-6	8.52905307433129e-6	8.56184168360088e-6	8.57712051540856e-6	8.537419147045691e-6	8.503341472626955e-6	8.440795636610466e-6	8.36176154122224e-6	8.272401957840396e-6	8.155562044578693e-6	8.016668222148051e-6	7.886630495440252e-6	7.788090466093562e-6	7.716364805178091e-6	7.653108768795407e-6	7.591438446109892e-6	7.545947483831641e-6
flux1:	0.6330267558528431	9.407950795312486e-6	9.493436854990144e-6	9.582914843249405e-6	9.634228082014e-6	9.63349439881516e-6	9.603595726902862e-6	9.576225263162657e-6	9.560424526836678e-6	9.538321778656322e-6	9.487475028209692e-6	9.404922916709626e-6	9.31048116823507e-6	9.22827659016794e-6	9.16603243313823e-6	9.112191270488177e-6	9.051606649052185e-6	8.982867381712187e-6	8.920574359107237e-6	8.880942716976213e-6	8.866196771632743e-6	8.865348146273856e-6	8.86957128346581e-6	8.88133749261021e-6	8.904647373002596e-6	8.936755339212795e-6	8.99012779487237e-6	9.079318068918076e-6	9.137155168926752e-6	9.222312444315613e-6	9.2521923833817e-6	9.30339703633185e-6	9.380004464172203e-6	9.4565061123362e-6	9.487865264203588e-6	9.504041512145727e-6	9.470101489344102e-6	9.445420114161348e-6	9.394276865989743e-6	9.328918637616744e-6	9.255568800203639e-6	9.15484303321531e-6	9.031407956654664e-6	8.917341880945792e-6	8.835118387199537e-6	8.77722055322735e-6	8.72231028362417e-6	8.66329032639972e-6	8.617208402729278e-6
flux1:	0.6332892047565963	1.035512330142406e-5	1.044201916229453e-5	1.0541112205572299e-5	1.060683996595802e-5	1.0621167880660103e-5	1.0605718706073887e-5	1.0594113355168871e-5	1.059785668348029e-5	1.0599337046297367e-5	1.0573729583888175e-5	1.0514939383183716e-5	1.0441118323605299e-5	1.0376751522453903e-5	1.0330697470988668e-5	1.0291760750340315e-5	1.0243881549829117e-5	1.0184109678449771e-5	1.012585386398367e-5	1.008504788425555e-5	1.0064675496340831e-5	1.0055265184245873e-5	1.0049113609291503e-5	1.004806198774352e-5	1.0054849163001238e-5	1.006796019736567e-5	1.0101281663339594e-5	1.016923416964109e-5	1.0206610018552812e-5	1.0273415651477026e-5	1.0280602812238286e-5	1.0314842746578241e-5	1.0377477891438857e-5	1.0441184086625665e-5	1.0471741248266489e-5	1.0490544850493701e-5	1.0466454817343438e-5	1.0459540800116316e-5	1.0427462187574224e-5	1.0384790187577986e-5	1.033963809187182e-5	1.0268804089229066e-5	1.0174462416059766e-5	1.008972952969795e-5	1.0037341038338776e-5	1.0006635707740135e-5	9.972268018274912e-6	9.9260383693426e-6	9.887171616432723e-6
flux1:	0.6335516536603496	1.1378691237410278e-5	1.1471096062330342e-5	1.1584898167594372e-5	1.167154621969408e-5	1.1708565397945006e-5	1.1715566762551332e-5	1.1727518770515696e-5	1.17583096514003e-5	1.17907892656764e-5	1.1797804869912534e-5	1.1769831121682837e-5	1.1722861678289086e-5	1.1681351687644295e-5	1.1655164527838505e-5	1.1633531862978564e-5	1.1599609120169228e-5	1.1549000693123235e-5	1.1493922346290928e-5	1.1449875575335042e-5	1.1420292601718461e-5	1.1397010892729115e-5	1.1373903709587164e-5	1.1353419632329081e-5	1.1337627187720516e-5	1.1324178684813938e-5	1.132719128111701e-5	1.136627403614922e-5	1.1372692066931175e-5	1.141499762303625e-5	1.1387662268451874e-5	1.1395259054827113e-5	1.1436770057270406e-5	1.1485134746286663e-5	1.1512234719027425e-5	1.1535371422549066e-5	1.1522650911664918e-5	1.154126730842324e-5	1.153601398893301e-5	1.1524070453352169e-5	1.1518856066978697e-5	1.1492594689274929e-5	1.1442437978979596e-5	1.1401702104471389e-5	1.1394061807273764e-5	1.1406009281480765e-5	1.1407328764313419e-5	1.1387416983632573e-5	1.1366907816458783e-5
flux1:	0.6338141025641029	1.2510085937415177e-5	1.2613909149122664e-5	1.2748615449897987e-5	1.2863061110629959e-5	1.2930374644260278e-5	1.2967739730987715e-5	1.3010919509752484e-5	1.3075843313165428e-5	1.3145788964346673e-5	1.3191398203018815e-5	1.3199752697641449e-5	1.318449951332518e-5	1.3169684921744651e-5	1.316579150907626e-5	1.3162343534649172e-5	1.3141970863010244e-5	1.3099302205011601e-5	1.3045586326761612e-5	1.2995514114127906e-5	1.2952196919058224e-5	1.2908557952549098e-5	1.2861185471960353e-5	1.281479741897321e-5	1.2770329438271472e-5	1.27215003670783e-5	1.2683807861351615e-5	1.2687219212020818e-5	1.2650133914180417e-5	1.2663472640451669e-5	1.2589370464413277e-5	1.2558083247894334e-5	1.256963129029155e-5	1.259798691055806e-5	1.2614535809584353e-5	1.2642608287752576e-5	1.2638990189242967e-5	1.2688003959280398e-5	1.27160395384924e-5	1.2740273890273505e-5	1.2783934903932295e-5	1.2815523982453003e-5	1.282428477469013e-5	1.2841905086254324e-5	1.2893577708327025e-5	1.2963914484322804e-5	1.3017448840590259e-5	1.3039705120615964e-5	1.3051462378854205e-5
flux1:	0.6340765514678561	1.3788125703084846e-5	1.3910423682548821e-5	1.4072701877877248e-5	1.4221473767279524e-5	1.4325771991698428e-5	1.4400316931697785e-5	1.4481247868190041e-5	1.4586023292749517e-5	1.4698122230773418e-5	1.478616531400153e-5	1.4834183469306114e-5	1.4853565673903701e-5	1.4867577709291905e-5	1.4886736815774964e-5	1.4900634875940358e-5	1.4891844861493794e-5	1.4854812265954801e-5	1.4800088178168835e-5	1.4740806637465008e-5	1.4678657423326963e-5	1.4607759900397814e-5	1.4529331037076875e-5	1.4451887884278369e-5	1.437318687744846e-5	1.4279710077565657e-5	1.4192578448607382e-5	1.415487578462288e-5	1.4061199564402241e-5	1.404325625763304e-5	1.391209752685313e-5	1.3828184050982053e-5	1.3799365331574792e-5	1.3799627864632813e-5	1.3793929715059598e-5	1.3825250215211117e-5	1.3824206077941138e-5	1.3903364865737472e-5	1.3968335130196845e-5	1.4030181817047818e-5	1.4126519373122485e-5	1.4225169490793454e-5	1.4304946737871832e-5	1.4392998667505204e-5	1.4516066839216758e-5	1.4658407138923587e-5	1.4779726496859774e-5	1.4860426734133713e-5	1.4919795395810592e-5
flux1:	0.6343390003716094	1.5254683628033497e-5	1.540255420007399e-5	1.559863301128447e-5	1.578707524532763e-5	1.5933212187474386e-5	1.6049592807249925e-5	1.617254577541655e-5	1.632054799373652e-5	1.6476980884010113e-5	1.6608680055725513e-5	1.669715313088306e-5	1.6751774918106835e-5	1.6794658065417502e-5	1.6835712342704734e-5	1.6864474060186153e-5	1.6864198362970367e-5	1.6830095157856566e-5	1.6772058195684262e-5	1.6700466112672974e-5	1.6614439004949052e-5	1.6510122297030802e-5	1.639593112731282e-5	1.628484584234188e-5	1.6167587425342286e-5	1.6021097748011526e-5	1.587948072252786e-5	1.5796960288300134e-5	1.5635377647513045e-5	1.558606961058865e-5	1.5392262081611307e-5	1.5242396131600474e-5	1.5161843926738016e-5	1.5121830117486308e-5	1.5078790305735878e-5	1.5108401555138279e-5	1.5099743744689658e-5	1.5202113489704457e-5	1.5303518192483026e-5	1.5399539965708068e-5	1.5545438895181267e-5	1.5713760567662585e-5	1.5871623927038162e-5	1.6037824470921272e-5	1.6239677777469462e-5	1.6462868563164394e-5	1.6663734016029042e-5	1.6816990980113988e-5	1.693868755471764e-5
flux1:	0.6346014492753627	1.6949235464509994e-5	1.712838338823188e-5	1.7362947903691907e-5	1.7594359132040426e-5	1.7784506053025294e-5	1.794424180661383e-5	1.8110201693393755e-5	1.8301599254103923e-5	1.8501532497249983e-5	1.8675321246981954e-5	1.880246236023895e-5	1.889051809073772e-5	1.896006963177921e-5	1.9019935001208817e-5	1.905981680791112e-5	1.9064676518081138e-5	1.9031319414554645e-5	1.896848460828076e-5	1.888216224226967e-5	1.876811774278436e-5	1.8626392703596286e-5	1.8475457095486605e-5	1.833179204567556e-5	1.8173649938781576e-5	1.7968472920993932e-5	1.7772894848952657e-5	1.7643805852833296e-5	1.7407627037215344e-5	1.7328777607296554e-5	1.7074031095771994e-5	1.6847927997800982e-5	1.6704488331212884e-5	1.6608314550661645e-5	1.651212906191524e-5	1.6531386289079854e-5	1.6503089305509342e-5	1.661472994081948e-5	1.674713341533491e-5	1.686903259932927e-5	1.7053752594419863e-5	1.72859191680453e-5	1.7521827415947996e-5	1.7767714846417518e-5	1.804915009970871e-5	1.8354831477865405e-5	1.8640262938389684e-5	1.8875061695178732e-5	1.907055960973687e-5
flux1:	0.6348638981791159	1.890332122473997e-5	1.9116502451102366e-5	1.939154664944091e-5	1.9666406751625255e-5	1.989940152252514e-5	2.0100137167930637e-5	2.030601196483897e-5	2.0537168774731743e-5	2.0776562789933426e-5	2.0988270115977186e-5	2.1150024358892557e-5	2.1267499347903648e-5	2.13593721718043e-5	2.1433300854395642e-5	2.1479962001877246e-5	2.1487275970021188e-5	2.1454019441369614e-5	2.1386472054080793e-5	2.1284319908452994e-5	2.1140018667851845e-5	2.096056075529765e-5	2.0777013945416336e-5	2.0606175925323492e-5	2.0407587982656382e-5	2.0142741470718816e-5	1.990061985576677e-5	1.9725241945551347e-5	1.9415329531058067e-5	1.9310022010495853e-5	1.9005215363766675e-5	1.869861245467127e-5	1.8483079848674777e-5	1.8312961542908934e-5	1.8151065543520114e-5	1.814808749710762e-5	1.8089201811874316e-5	1.8190494016619842e-5	1.8343573996183348e-5	1.847923118737753e-5	1.868514289910781e-5	1.8966275170253473e-5	1.9271766954524482e-5	1.959149970353413e-5	1.9945528431131904e-5	2.0326396439102474e-5	2.0692195605890847e-5	2.1009516455068e-5	2.1284222453534646e-5
flux1:	0.6351263470828692	2.1136139670721883e-5	2.1381761952117043e-5	2.1695592410014366e-5	2.2010998970488654e-5	2.2281998129658124e-5	2.251714077211555e-5	2.275537588970989e-5	2.301865423466466e-5	2.3290446549079915e-5	2.3533815273940053e-5	2.3724461149707913e-5	2.3865599581163276e-5	2.3973675149399375e-5	2.4055785650518007e-5	2.410514744778138e-5	2.411397851165244e-5	2.408260618931864e-5	2.401259070783144e-5	2.389540884402072e-5	2.3721502505887526e-5	2.3508927962338934e-5	2.3302827111623215e-5	2.311468055938502e-5	2.2879526755472648e-5	2.256059237889333e-5	2.228661445771726e-5	2.206726531444965e-5	2.169442944435048e-5	2.1566227616623246e-5	2.123196982517902e-5	2.0849436196842856e-5	2.0556699170344035e-5	2.0296197623727577e-5	2.0063877191677657e-5	2.0025041090165893e-5	1.9929276524655718e-5	1.999801304486562e-5	2.015762114662743e-5	2.0293114221061436e-5	2.0497998858838066e-5	2.0805134544276004e-5	2.116317976265041e-5	2.154326268242798e-5	2.195494887023872e-5	2.239416616761152e-5	2.282544362123418e-5	2.321601697735796e-5	2.3566700920521105e-5
flux1:	0.6353887959866225	2.365243562664183e-5	2.392361850799949e-5	2.4270217666573428e-5	2.4619646240665106e-5	2.4920158458458505e-5	2.5178991363032456e-5	2.5437714639931393e-5	2.5721773722264026e-5	2.6016444515891733e-5	2.6283904323722696e-5	2.64968381884617e-5	2.6654803351954925e-5	2.677179963798801e-5	2.6855819003658088e-5	2.6904980380945447e-5	2.691699963213085e-5	2.689227048552716e-5	2.682446661514711e-5	2.6695366644211517e-5	2.6496206001150347e-5	2.6260829684164805e-5	2.6048097477777273e-5	2.5856390153344776e-5	2.5592479883933225e-5	2.5232932718669185e-5	2.494822197122175e-5	2.4689278734680106e-5	2.4275504062238716e-5	2.4127788581430934e-5	2.3793269211780348e-5	2.3350224443025246e-5	2.2981528441563124e-5	2.261993775433998e-5	2.2324698628606746e-5	2.223714626318436e-5	2.2106443784116617e-5	2.212240910968251e-5	2.2272626041047398e-5	2.2394949984468677e-5	2.2575652577312727e-5	2.2880391979338315e-5	2.326662900249247e-5	2.368674830939533e-5	2.4134249562047625e-5	2.4606297311392686e-5	2.507745528870302e-5	2.5520679289120372e-5	2.5933673235722244e-5
flux1:	0.6356512448903757	2.644351336308697e-5	2.6727878386363855e-5	2.7096812074947468e-5	2.7470286663245333e-5	2.778862430747834e-5	2.805694214496976e-5	2.8320700378254934e-5	2.8611320501753874e-5	2.8917791218434034e-5	2.9201361372477224e-5	2.9429920806519133e-5	2.959753957386298e-5	2.9715779347752318e-5	2.9795898613378856e-5	2.9843937030655178e-5	2.9863887821310645e-5	2.9853550897434818e-5	2.979492524881291e-5	2.9659476567394592e-5	2.9443546869288622e-5	2.9201356508774393e-5	2.9002693296097657e-5	2.882380756432192e-5	2.8543070229577312e-5	2.816465902668582e-5	2.7894666619209978e-5	2.7602672548694624e-5	2.7180640513787744e-5	2.7016315664978925e-5	2.671632198017131e-5	2.623966360080016e-5	2.5804583282993315e-5	2.534178327110274e-5	2.5006406087174833e-5	2.486127965068628e-5	2.4708538792332396e-5	2.4658895478069744e-5	2.4784841310155218e-5	2.488484113081034e-5	2.5021729806773624e-5	2.5294311452567376e-5	2.567965957619242e-5	2.6114626872778443e-5	2.657140626276924e-5	2.704443497955094e-5	2.752085246371725e-5	2.798528244298352e-5	2.8435926699975794e-5
flux1:	0.635913693794129	2.9491650158041732e-5	2.9772019370560757e-5	3.014900943394296e-5	3.0533723550634664e-5	3.08558577129346e-5	3.1117097228183235e-5	3.136816020935045e-5	3.1649543627339306e-5	3.195630574246578e-5	3.2248479238198245e-5	3.248665415933971e-5	3.265712457159815e-5	3.276935985029333e-5	3.2841071949484625e-5	3.2889556972411907e-5	3.29251493197883e-5	3.2939323350859384e-5	3.289851484803074e-5	3.276455489309848e-5	3.2544372801454914e-5	3.2316052250350036e-5	3.2154832251963e-5	3.200600580230313e-5	3.172428909433529e-5	3.1356150450417745e-5	3.112745231230842e-5	3.08113369706651e-5	3.042194368083846e-5	3.0243704817477017e-5	3.001404088106542e-5	2.9540932290333415e-5	2.905858778763778e-5	2.850939311046381e-5	2.8172652689881892e-5	2.7968539394139553e-5	2.7818678537835044e-5	2.770314861889649e-5	2.7794098566812117e-5	2.786899565996516e-5	2.795040803216795e-5	2.8164629504193727e-5	2.851899682306729e-5	2.894159783524773e-5	2.9379547784465453e-5	2.9819004477980466e-5	3.0260385976075115e-5	3.0705983094251694e-5	3.115965859985406e-5
flux1:	0.6361761426978823	3.27774851821049e-5	3.303352243427681e-5	3.3401707266955174e-5	3.378307610110986e-5	3.409382624777794e-5	3.43305914649119e-5	3.455070657571408e-5	3.48071242106801e-5	3.510345476441956e-5	3.539792076649873e-5	3.5640825739379655e-5	3.5808277058082856e-5	3.590845181882884e-5	3.596923003854425e-5	3.602231023956992e-5	3.608346904432639e-5	3.6133401013228376e-5	3.611968565402259e-5	3.5996768366348776e-5	3.578813682442785e-5	3.559712070445686e-5	3.549648737628037e-5	3.539376331696656e-5	3.513017049602073e-5	3.4806536113798644e-5	3.4642962526972586e-5	3.4314336978074714e-5	3.400225238050635e-5	3.381347516750037e-5	3.3685385134027345e-5	3.3260030560542015e-5	3.2759109306114665e-5	3.215600625048632e-5	3.1870322324487133e-5	3.161621384972262e-5	3.150493924804593e-5	3.13396046394873e-5	3.1391813306888116e-5	3.14466927196635e-5	3.1472418010714584e-5	3.1610552317825614e-5	3.1907108984058457e-5	3.2291463217635425e-5	3.2684481806403396e-5	3.3057518680298986e-5	3.3422550647944376e-5	3.380458499171394e-5	3.4219444118129485e-5
flux1:	0.6364385916016355	3.628925680806177e-5	3.649991382927154e-5	3.684170148657108e-5	3.720475981127776e-5	3.7489199644943304e-5	3.768501323158834e-5	3.785740796311692e-5	3.8074990975351036e-5	3.835209192517319e-5	3.864418685766044e-5	3.888822069301455e-5	3.9048047636665726e-5	3.9131886306550384e-5	3.9181575201926294e-5	3.924556516863667e-5	3.934307842534847e-5	3.943942748301467e-5	3.946139761911618e-5	3.9359908974674915e-5	3.9180519856576956e-5	3.905024154363016e-5	3.902980539366316e-5	3.898604697366471e-5	3.876178827918609e-5	3.851838389813265e-5	3.84371022756585e-5	3.811051569236938e-5	3.791822788046714e-5	3.7724368145395326e-5	3.77188630852784e-5	3.7387456355170036e-5	3.6904725699048825e-5	3.629796983405126e-5	3.6123766444997136e-5	3.5840785174537485e-5	3.581081978672949e-5	3.562943282497991e-5	3.5648028123776875e-5	3.569578175365176e-5	3.567868489400059e-5	3.5735420482259514e-5	3.595473135607735e-5	3.6279635491374594e-5	3.660706476974878e-5	3.6887029531652054e-5	3.7138700323400904e-5	3.7412890678442594e-5	3.774411367395422e-5
flux1:	0.6367010405053888	4.003221159323245e-5	4.017867063433191e-5	4.047797136273167e-5	4.0808970324912745e-5	4.105389399258554e-5	4.119495792549945e-5	4.1306325270592566e-5	4.14747557678654e-5	4.1726660227775276e-5	4.201349391318102e-5	4.225618297643153e-5	4.240512363068327e-5	4.2470457317730666e-5	4.2511286875356844e-5	4.259377048987033e-5	4.273751416668766e-5	4.288842737801555e-5	4.295259343366598e-5	4.288261926244158e-5	4.27501062729193e-5	4.270077824614347e-5	4.2773453821596715e-5	4.27967734652057e-5	4.2633565509170684e-5	4.2503064689961405e-5	4.2511328992202174e-5	4.220431067064921e-5	4.216547350672387e-5	4.197568765456661e-5	4.2098828143829976e-5	4.190324547803835e-5	4.148045522119268e-5	4.093483049386529e-5	4.0932035564896026e-5	4.06532789112418e-5	4.0748299391622805e-5	4.060031820410461e-5	4.0599716251954166e-5	4.065919748302967e-5	4.06243544169186e-5	4.060885394363073e-5	4.074210940746033e-5	4.099379346850845e-5	4.124310391876178e-5	4.141332447725371e-5	4.152406786651578e-5	4.1652265877753326e-5	4.1857375477462764e-5
flux1:	0.636963489409142	4.403625136852132e-5	4.4104923171280065e-5	4.434945391669564e-5	4.463746372999287e-5	4.4832737594259684e-5	4.490946647341166e-5	4.495164278119644e-5	4.5065489743818914e-5	4.528961004994982e-5	4.5569880753369105e-5	4.580947542431064e-5	4.5945455372875226e-5	4.599223762599365e-5	4.602843043354525e-5	4.6136993567539305e-5	4.633402119565966e-5	4.654334793822443e-5	4.665290923206797e-5	4.662298881128997e-5	4.655264592183443e-5	4.659804965991294e-5	4.6767611923764414e-5	4.6860509005720557e-5	4.6778624165919204e-5	4.678575971275827e-5	4.687899870882675e-5	4.661168176406573e-5	4.674485151600208e-5	4.6573406775320156e-5	4.681354925608621e-5	4.678468668872167e-5	4.646403794679172e-5	4.60521239651167e-5	4.6269918506124485e-5	4.603803116160391e-5	4.629509013686751e-5	4.624020357975673e-5	4.624271821944668e-5	4.63352177334281e-5	4.631637044550518e-5	4.625181059398368e-5	4.630248597060425e-5	4.6476275384589746e-5	4.664447706739243e-5	4.67006156282291e-5	4.6656385102923903e-5	4.661193488851476e-5	4.665645342540388e-5
flux1:	0.6372259383128953	4.836001377230603e-5	4.8345085288188105e-5	4.8528389528334576e-5	4.876669429983613e-5	4.890632333361366e-5	4.8914428413209516e-5	4.88854935871338e-5	4.894497372381165e-5	4.9142219602121404e-5	4.9415796644958314e-5	4.965074953139936e-5	4.977256150110289e-5	4.9802573912504246e-5	4.983958471303222e-5	4.998037594213733e-5	5.023322709868212e-5	5.0499237339373305e-5	5.065326167334941e-5	5.06691915200502e-5	5.0671663447154924e-5	5.081649182699702e-5	5.107636539926833e-5	5.1235747868575675e-5	5.1251884824955006e-5	5.140898249934054e-5	5.1570715850729214e-5	5.136486315552354e-5	5.1668798620834686e-5	5.153578280564128e-5	5.186353991665424e-5	5.2015397304460784e-5	5.183404966714062e-5	5.162652819210874e-5	5.209301148549981e-5	5.195548421390835e-5	5.239714399832417e-5	5.249674235507766e-5	5.252938851589898e-5	5.2673923077187124e-5	5.27076055262217e-5	5.262799540821157e-5	5.261150574378661e-5	5.2712051667240154e-5	5.2805522605444915e-5	5.275598866634558e-5	5.2558485982616367e-5	5.2330357387801165e-5	5.2192943181528285e-5
flux1:	0.6374883872166486	5.309011402610573e-5	5.29951656547862e-5	5.311800280870605e-5	5.330508491832865e-5	5.338785060123968e-5	5.3328802450740704e-5	5.323339950896754e-5	5.3244416448374775e-5	5.341887784071018e-5	5.368627844916341e-5	5.391476385223182e-5	5.402168210162666e-5	5.403797883406052e-5	5.4081473687200554e-5	5.425784671564823e-5	5.456343006032909e-5	5.4878346861912374e-5	5.507154271244653e-5	5.5135401737945644e-5	5.521470190995268e-5	5.5452967555792116e-5	5.5786586050085574e-5	5.600468783948419e-5	5.6129893557360934e-5	5.64336326023024e-5	5.6637400378721185e-5	5.6514736824920245e-5	5.696630400336083e-5	5.6897196333896604e-5	5.726841818039149e-5	5.7594045308345323e-5	5.7578391685478434e-5	5.7632620858108515e-5	5.834635407450259e-5	5.8349004363824785e-5	5.897666780693903e-5	5.928341914488517e-5	5.937328214396203e-5	5.958151686444249e-5	5.969974331810443e-5	5.964434936989435e-5	5.958561382056529e-5	5.962560333917251e-5	5.9658315776829744e-5	5.952256441032767e-5	5.918912438071524e-5	5.878405043362639e-5	5.846024374504887e-5
flux1:	0.6377508361204018	5.8335142107114816e-5	5.817347404126103e-5	5.824430835538473e-5	5.838426467377145e-5	5.841384079167437e-5	5.829461825449967e-5	5.8143395998615405e-5	5.811681552933342e-5	5.827507261612599e-5	5.853697979528727e-5	5.8756607804631364e-5	5.884804270819927e-5	5.8854223391227773e-5	5.8908958590412525e-5	5.912046030001899e-5	5.946979587316649e-5	5.982032765039191e-5	6.004349526774673e-5	6.0153041991382124e-5	6.030524497056448e-5	6.0620137140241816e-5	6.100294817845195e-5	6.126897893790617e-5	6.150688971057703e-5	6.193698740014996e-5	6.215010548227967e-5	6.21299967149935e-5	6.26853617839088e-5	6.270919790755287e-5	6.30707244979567e-5	6.354094361983616e-5	6.370154408007206e-5	6.405019204927827e-5	6.49755157909436e-5	6.51550435874668e-5	6.594495470385512e-5	6.649221257563177e-5	6.666110176764129e-5	6.69329218364957e-5	6.715574827108602e-5	6.716197638519026e-5	6.70912042354028e-5	6.70887467444148e-5	6.707918790950253e-5	6.688412971589031e-5	6.644516208013026e-5	6.588729877189058e-5	6.539115890744528e-5
flux1:	0.6380132850241551	6.421505846726146e-5	6.400856579786979e-5	6.404301702536489e-5	6.41453235798021e-5	6.412984184929117e-5	6.396197399150485e-5	6.377018765566639e-5	6.372042565969746e-5	6.387060634547659e-5	6.412756149437994e-5	6.433539631113147e-5	6.4410675570287e-5	6.441010082180296e-5	6.44788884971269e-5	6.472081532628097e-5	6.50997843414544e-5	6.54686664166193e-5	6.570979164976517e-5	6.585833821641799e-5	6.607122189256475e-5	6.643657634896936e-5	6.683946558727506e-5	6.714167859083561e-5	6.748735236963617e-5	6.800761714281292e-5	6.819619895144917e-5	6.829288383665193e-5	6.889214262086343e-5	6.903827907309902e-5	6.933564866191926e-5	6.99010667581585e-5	7.022915275962282e-5	7.087097051931576e-5	7.193852484171916e-5	7.23153603798396e-5	7.321842733053632e-5	7.401148300669542e-5	7.427083031958336e-5	7.45915802112921e-5	7.492104097101065e-5	7.501702919352359e-5	7.496440983692405e-5	7.493956013516962e-5	7.490692125579615e-5	7.468205483270847e-5	7.417639215781794e-5	7.350441879267348e-5	7.286763002371608e-5
flux1:	0.6382757339279084	7.08476553079806e-5	7.062433970525178e-5	7.064362684071393e-5	7.07222622719777e-5	7.06733726650208e-5	7.047138403181e-5	7.025682330509375e-5	7.019993650226842e-5	7.03506786861327e-5	7.060303831550694e-5	7.079595713557248e-5	7.085428022248558e-5	7.084934909925467e-5	7.093229019644266e-5	7.119594646660431e-5	7.158701645374661e-5	7.195537614878063e-5	7.220120690591819e-5	7.237800962467618e-5	7.26317936609475e-5	7.301506813421865e-5	7.340869075066843e-5	7.373646320659331e-5	7.417603987223801e-5	7.473787140219002e-5	7.487226362037771e-5	7.509201212722958e-5	7.566677917780152e-5	7.59605886959275e-5	7.614643060577459e-5	7.674271180849219e-5	7.720902654616769e-5	7.810375147440714e-5	7.921680516392461e-5	7.978959157118321e-5	8.073558551163107e-5	8.174668906729766e-5	8.209372632951257e-5	8.243391852770764e-5	8.285073557030079e-5	8.304909416029697e-5	8.303933669919689e-5	8.301040282288751e-5	8.2970786338422e-5	8.274295058969205e-5	8.221186070328828e-5	8.147388252775791e-5	8.074230429898792e-5
flux1:	0.6385381828316616	7.833452543367053e-5	7.812498242966744e-5	7.815356770124321e-5	7.822560439729681e-5	7.815714510688631e-5	7.79366063713336e-5	7.771713474744968e-5	7.766869172138319e-5	7.78281772260395e-5	7.807635662135138e-5	7.825169835270126e-5	7.829225976812886e-5	7.828385328815871e-5	7.837797856202304e-5	7.865164727150151e-5	7.903634924878254e-5	7.938653315427893e-5	7.962437882115456e-5	7.981551100640364e-5	8.008466987882189e-5	8.045104030020736e-5	8.081034078263323e-5	8.115585199829069e-5	8.166720047109273e-5	8.22151939171763e-5	8.227482917923411e-5	8.261351921717048e-5	8.309640257929136e-5	8.355454522781412e-5	8.359614557443897e-5	8.415192334334056e-5	8.47083588669077e-5	8.577724109026051e-5	8.682338794758807e-5	8.756631599593853e-5	8.847221320662608e-5	8.964079374219547e-5	9.005691159734415e-5	9.037479375487498e-5	9.083884331398681e-5	9.113288172396781e-5	9.118064217381134e-5	9.116099239727811e-5	9.112441722684655e-5	9.091318090766113e-5	9.039408657353415e-5	8.964110460845745e-5	8.886917393598358e-5
flux1:	0.6388006317354149	8.674931554563425e-5	8.658274111716906e-5	8.664553082667306e-5	8.672938914331637e-5	8.66558377158599e-5	8.643128820070974e-5	8.622235074750996e-5	8.619540467212758e-5	8.637061192561223e-5	8.66155645006422e-5	8.677193676095086e-5	8.679416413676468e-5	8.678132704383974e-5	8.688071870549725e-5	8.715122035899739e-5	8.751299122831637e-5	8.783137583954623e-5	8.805081714899343e-5	8.824041938647319e-5	8.849636837961636e-5	8.881333210941621e-5	8.912145190166583e-5	8.948062572619882e-5	9.00350219170836e-5	9.05139338498384e-5	9.049065029086431e-5	9.093229888646757e-5	9.126674179799276e-5	9.189288352760667e-5	9.177745876447686e-5	9.222374159309771e-5	9.280780802874317e-5	9.39403898582068e-5	9.480708522259424e-5	9.567091507327191e-5	9.645231959941459e-5	9.769099068066236e-5	9.814285060826085e-5	9.838967656125092e-5	9.884453312597256e-5	9.920792873402248e-5	9.931505099342414e-5	9.93110579160047e-5	9.92799092021638e-5	9.909453080271753e-5	9.861557128706503e-5	9.789456569830104e-5	9.713834718441952e-5
flux1:	0.6390630806391682	9.613082232089949e-5	9.603119654665194e-5	9.61507472617861e-5	9.626436670868815e-5	9.619927777304827e-5	9.598231156163611e-5	9.579478457135736e-5	9.579825928600902e-5	9.59945363978421e-5	9.623835279646837e-5	9.637641095981167e-5	9.638022874329137e-5	9.636011941144862e-5	9.645650187056731e-5	9.671109653295753e-5	9.703800013580393e-5	9.731727704853853e-5	9.75114817571705e-5	9.76832293350398e-5	9.789752252570329e-5	9.813926351026107e-5	9.839010773850273e-5	9.876264355780564e-5	9.9327383648353e-5	9.968941851098216e-5	9.958854087276216e-5	1.0010526120871865e-4	1.002540440447095e-4	1.0103596853343224e-4	1.0077253033514398e-4	1.0105210433973831e-4	1.0159378866612531e-4	1.0266047442766318e-4	1.032519864799799e-4	1.0416899883286064e-4	1.0475287682956686e-4	1.0595875524890495e-4	1.0640224254416615e-4	1.0652952145661238e-4	1.0691059800679398e-4	1.0730084416780694e-4	1.0745603258372246e-4	1.0746658006282948e-4	1.074358703346803e-4	1.0727447624967409e-4	1.0685091423267174e-4	1.0619868496396176e-4	1.0550862984312929e-4
flux1:	0.6393255295429214	1.064827151921222e-4	1.064658154644185e-4	1.0666000687236368e-4	1.0681920647439548e-4	1.0677384650105614e-4	1.0657163415751713e-4	1.0641034386974518e-4	1.0644808060532971e-4	1.0666907789812493e-4	1.0691554921044728e-4	1.0703854781778572e-4	1.0702456597384e-4	1.0699266002805422e-4	1.0707636334445801e-4	1.0730467070601697e-4	1.0759150048869204e-4	1.0783199777064473e-4	1.0799840776928495e-4	1.0813700446249011e-4	1.0828457648296885e-4	1.0843534725307924e-4	1.0863430282613879e-4	1.0902282288856306e-4	1.095645313430514e-4	1.097757768836944e-4	1.0961466080739411e-4	1.101683411103489e-4	1.1011916676401616e-4	1.1102810773419386e-4	1.1064540520192248e-4	1.1072064577594266e-4	1.1115077261843617e-4	1.1201959796967008e-4	1.1227244121329387e-4	1.1316485468947439e-4	1.1350138921019596e-4	1.1457118017823736e-4	1.149577350571877e-4	1.1492525381116587e-4	1.151702782408848e-4	1.1553550988469111e-4	1.1571659665639506e-4	1.1573426446222962e-4	1.1569369837563401e-4	1.1554488892765381e-4	1.1517802652968685e-4	1.1461681985321308e-4	1.1403138209875161e-4
flux1:	0.6395879784466747	1.177804579994897e-4	1.1785222336658747e-4	1.1813278569027819e-4	1.1835005847372738e-4	1.1833242208975292e-4	1.1814687698977642e-4	1.1801001103008647e-4	1.1808061354808142e-4	1.1832854673703707e-4	1.1858353199913191e-4	1.186974829228334e-4	1.1866702688283269e-4	1.186175220063011e-4	1.1867865261413056e-4	1.1887424333297191e-4	1.1912359702061973e-4	1.1933336165900663e-4	1.1947363809174744e-4	1.1956614502750617e-4	1.1962809721944738e-4	1.1968401347042e-4	1.1984664592223576e-4	1.2025519213980399e-4	1.2074345634506783e-4	1.2078837344478944e-4	1.2059261007112625e-4	1.2113834139105394e-4	1.2090537487795039e-4	1.2189808190431114e-4	1.2143885635541022e-4	1.2129656653878187e-4	1.2155544892249984e-4	1.2211052028232084e-4	1.2200446677281973e-4	1.227951704674824e-4	1.2286652143228064e-4	1.2371295195801965e-4	1.2399730636930047e-4	1.2378044473004035e-4	1.2384042393268635e-4	1.2412850420130735e-4	1.2430695936369496e-4	1.2432065144967012e-4	1.242580915757538e-4	1.2410467753954329e-4	1.237834572809666e-4	1.2331909295115991e-4	1.2286023186540668e-4
flux1:	0.639850427350428	1.299845765220182e-4	1.3014110744371437e-4	1.3051324166622624e-4	1.3079715811099672e-4	1.3081149650101626e-4	1.306391975250753e-4	1.3051868811179979e-4	1.306161676735088e-4	1.3089232257889683e-4	1.311637947338426e-4	1.312771435142964e-4	1.312320836053008e-4	1.3115842769246996e-4	1.311880415947556e-4	1.3134939843984287e-4	1.315714891048714e-4	1.3176508354892128e-4	1.3188434468225127e-4	1.3192118255973706e-4	1.3188667004724125e-4	1.318555768265736e-4	1.3200452023923214e-4	1.3243679366665623e-4	1.3284767076781728e-4	1.327308282770924e-4	1.325287919266923e-4	1.3301975147363542e-4	1.326406834449609e-4	1.3366426527517392e-4	1.331768016591587e-4	1.328291761347828e-4	1.32874212053642e-4	1.3303274729335683e-4	1.3259511903020526e-4	1.3321903940564442e-4	1.330432089888046e-4	1.3360992248938463e-4	1.3375791127984932e-4	1.333527753844345e-4	1.3320134338072712e-4	1.3336955841739017e-4	1.3351641823698595e-4	1.3351488607688309e-4	1.3342048776437382e-4	1.3324459028357105e-4	1.3294951631067194e-4	1.325722723313931e-4	1.3224356071156237e-4
flux1:	0.6401128762541812	1.4305806861771513e-4	1.4328724506153525e-4	1.4375037440363155e-4	1.4410566773800438e-4	1.441525850906228e-4	1.4398545127371594e-4	1.438682482183189e-4	1.4398333094406236e-4	1.4428867920097146e-4	1.4458638981055665e-4	1.4470922643353726e-4	1.4465162268565085e-4	1.445470785803801e-4	1.4453815097228122e-4	1.4466880479896977e-4	1.4488000274602455e-4	1.45076217652298e-4	1.4518174892821754e-4	1.45157265966622e-4	1.450241800684e-4	1.449235896812571e-4	1.4508420556951025e-4	1.455420166476983e-4	1.4586093271180885e-4	1.4560563028042793e-4	1.4542242423104965e-4	1.4581560872996478e-4	1.453446386969007e-4	1.4634368460372127e-4	1.458722334249726e-4	1.4535372501321283e-4	1.4516469631589143e-4	1.4488960432239683e-4	1.441916636329328e-4	1.4460583429448494e-4	1.4423464447571257e-4	1.4450673575819022e-4	1.4450172988782258e-4	1.4392694127696504e-4	1.4356614911813223e-4	1.4358962763961588e-4	1.436816912172549e-4	1.4365719318056507e-4	1.435272888366888e-4	1.4331570772590696e-4	1.4302424210580264e-4	1.4271224017215186e-4	1.4249984747143575e-4
flux1:	0.6403753251579345	1.5698477225415097e-4	1.5726916554293228e-4	1.5781864446990954e-4	1.582469344885109e-4	1.5832402453795494e-4	1.5815062129452637e-4	1.580206240109461e-4	1.581424675276924e-4	1.5847824776410712e-4	1.5881303504978962e-4	1.5895596529633604e-4	1.5888760261784806e-4	1.5874577015488877e-4	1.586937933283603e-4	1.5880158805093157e-4	1.5902192973263918e-4	1.592408339059598e-4	1.5934055934699594e-4	1.592531262177651e-4	1.5902746505523502e-4	1.5888092224098182e-4	1.5907656257074476e-4	1.595589271810515e-4	1.597825358519339e-4	1.5942649975423626e-4	1.5927852760502865e-4	1.5954049338266218e-4	1.5903842204286668e-4	1.5996339035834767e-4	1.5953932934507247e-4	1.5889994474103535e-4	1.58481105900576e-4	1.577866423073954e-4	1.5693232881500315e-4	1.571228342667562e-4	1.5663408543921726e-4	1.566420869055676e-4	1.56488757694969e-4	1.5578331233741374e-4	1.5524449504302645e-4	1.5512161586411015e-4	1.5514665706696165e-4	1.5509793895411786e-4	1.5493775629756866e-4	1.546864058629873e-4	1.543786796433712e-4	1.5410304677339817e-4	1.5397936019979428e-4
flux1:	0.6406377740616878	1.717851289918567e-4	1.721056312190609e-4	1.7273505588809619e-4	1.7323605872450562e-4	1.7333897346513938e-4	1.7314623380112917e-4	1.7298654229034894e-4	1.7310453822023448e-4	1.7347267085421903e-4	1.7385551924165284e-4	1.7402841202887365e-4	1.7395034564980633e-4	1.737655822200855e-4	1.736686937365549e-4	1.7376429769918128e-4	1.7401440201515717e-4	1.7427429150381577e-4	1.7437534517263355e-4	1.7422700963213629e-4	1.7392105427497623e-4	1.7375358386337425e-4	1.740013908496742e-4	1.745045671664754e-4	1.7464125463907083e-4	1.7423012263153412e-4	1.741214365638337e-4	1.742330988926413e-4	1.7375631616966937e-4	1.7457181212195824e-4	1.7420733673233273e-4	1.7350356298160663e-4	1.7288212100375304e-4	1.7183127870692438e-4	1.7094002195702825e-4	1.709244493876765e-4	1.7040944662652626e-4	1.7022568794378715e-4	1.6995024289737982e-4	1.6916759656121708e-4	1.6850685551234206e-4	1.6826042441206508e-4	1.6822032103668333e-4	1.681542212091976e-4	1.679787267755646e-4	1.676950904677893e-4	1.6735869417042074e-4	1.670894515416382e-4	1.6701863182790294e-4
flux1:	0.640900222965441	1.8752612600495824e-4	1.878655784252316e-4	1.88569227812627e-4	1.8914221751655772e-4	1.8926599728300933e-4	1.890410815372555e-4	1.8883617729744282e-4	1.8894150510769932e-4	1.8934474778047516e-4	1.8978577040284442e-4	1.8999664277576073e-4	1.8990889147034296e-4	1.8967660006058217e-4	1.8953523194256098e-4	1.896301575812949e-4	1.899281122852601e-4	1.9024295011579187e-4	1.9035066271643128e-4	1.901464584383533e-4	1.897760810594164e-4	1.8960955468432292e-4	1.8991763745266233e-4	1.9043617755910847e-4	1.905050802717423e-4	1.9008480719199261e-4	1.9000606159399932e-4	1.8996567316009836e-4	1.8955609632081082e-4	1.9024753205497378e-4	1.899332035227329e-4	1.8921822692927762e-4	1.8843942305748958e-4	1.8713317357974227e-4	1.863197390750862e-4	1.8614452891069366e-4	1.8569310921473484e-4	1.8542077018775916e-4	1.8506743273686665e-4	1.8426673121513482e-4	1.835556311351406e-4	1.8322941208811992e-4	1.83140486780037e-4	1.8307174402678865e-4	1.829042785311659e-4	1.826072247380859e-4	1.8224003349209502e-4	1.8195155157422525e-4	1.8189598628308676e-4
flux1:	0.6411626718691943	2.043232380997942e-4	2.0466933929497673e-4	2.0544425460657011e-4	2.0608950455745478e-4	2.062299635953681e-4	2.059619681726876e-4	2.0569945692862078e-4	2.0578610574467125e-4	2.0622791198782946e-4	2.0673545478321786e-4	2.0698974561545776e-4	2.0689125340009375e-4	2.0660803527293182e-4	2.0642416470315744e-4	2.0652865378753522e-4	2.0688744642266495e-4	2.0726529147627542e-4	2.0738281334577776e-4	2.071298596020427e-4	2.0671144357983556e-4	2.0656072390752168e-4	2.069272807182973e-4	2.0745591586050302e-4	2.0748453200091456e-4	2.0709406145119912e-4	2.0702438670317392e-4	2.0684805996942803e-4	2.0652594274793692e-4	2.071032330159436e-4	2.0680994983646766e-4	2.0612497297676878e-4	2.0524457098841333e-4	2.0380459702903076e-4	2.0315963133986178e-4	2.0289263554396748e-4	2.0257839911555508e-4	2.0233499132242698e-4	2.01959211577374e-4	2.0119520710513015e-4	2.0050829052469535e-4	2.001594114516144e-4	2.0004983710014538e-4	1.9999905725814215e-4	1.9986789961060178e-4	1.995847569976972e-4	1.9919516955028892e-4	1.9887015554543317e-4	1.9879663890707682e-4
flux1:	0.6414251207729476	2.2233373892717126e-4	2.226806587475576e-4	2.235279469140494e-4	2.2424789305921199e-4	2.2440285376012882e-4	2.240841152929353e-4	2.2375575086889445e-4	2.2382082972869207e-4	2.243049340906973e-4	2.248849831671398e-4	2.2518539789718496e-4	2.250743347848367e-4	2.2473802660474975e-4	2.2451418124625941e-4	2.2463533809994796e-4	2.250613003260582e-4	2.2550402346996278e-4	2.2563266010001927e-4	2.253392056421503e-4	2.2488672437518913e-4	2.247572976753451e-4	2.2517185266394108e-4	2.2570780008361016e-4	2.2572849230987268e-4	2.253940014665614e-4	2.2530550895399917e-4	2.2502503887294721e-4	2.2478604681568594e-4	2.2528343928702034e-4	2.249684813776203e-4	2.2433673153086843e-4	2.234121823403854e-4	2.2196003063818884e-4	2.21534981332943e-4	2.2125444376408062e-4	2.211229458886479e-4	2.2102110311892126e-4	2.2068064184570788e-4	2.199941798196595e-4	2.1939563172960585e-4	2.190842593722903e-4	2.1898899335826715e-4	2.189791330451123e-4	2.1891259546289853e-4	2.1867399249417572e-4	2.1827853539830764e-4	2.179098604272948e-4	2.1779442305723851e-4
flux1:	0.6416875696767008	2.4174250210709356e-4	2.4209089168336246e-4	2.4301600275955529e-4	2.43815934346985e-4	2.4398613702104687e-4	2.4361295689522152e-4	2.4321480312644044e-4	2.4325809692946027e-4	2.4378790304354408e-4	2.44443917855152e-4	2.4479091205925434e-4	2.4466531073698007e-4	2.442749390106419e-4	2.440131508768476e-4	2.4415365376220035e-4	2.4464618347706807e-4	2.451505006027581e-4	2.452906718785477e-4	2.4496522690861525e-4	2.444879933936968e-4	2.4437550902728686e-4	2.448219850735485e-4	2.453671142515764e-4	2.454129820755575e-4	2.45144715681311e-4	2.450087774429334e-4	2.4466699465155816e-4	2.4448411628317764e-4	2.449559193763016e-4	2.445718343307249e-4	2.439963210372259e-4	2.430781151855028e-4	2.417144786405985e-4	2.4151383637003072e-4	2.4129571923039422e-4	2.4135787850508103e-4	2.4148695853949074e-4	2.4123244337303563e-4	2.4064337659892822e-4	2.4017545600407914e-4	2.399537578286812e-4	2.3990800522665734e-4	2.3996006995227824e-4	2.399810835460286e-4	2.3981458040599776e-4	2.3943342645096072e-4	2.3902358450892874e-4	2.3885420053835755e-4
flux1:	0.6419500185804541	2.627430011991445e-4	2.630984198212747e-4	2.641103652792992e-4	2.649985500703704e-4	2.6518812789929247e-4	2.6476084881342423e-4	2.642925978263165e-4	2.6431546920738144e-4	2.6489335260875745e-4	2.6562655817588917e-4	2.6601939133464746e-4	2.6587803580843314e-4	2.6543372386463385e-4	2.651346265534881e-4	2.652922270921105e-4	2.658447898311392e-4	2.6640436095283065e-4	2.6655694777011384e-4	2.662076165022002e-4	2.6570908437557303e-4	2.656008390273306e-4	2.660617882877374e-4	2.666240568504831e-4	2.667247693297357e-4	2.6651698621626106e-4	2.6631102599766483e-4	2.6595537814467146e-4	2.6578527653379705e-4	2.662980112604474e-4	2.658024621541664e-4	2.652677854303847e-4	2.643924703336583e-4	2.6318039458554567e-4	2.63162851092465e-4	2.6306879292146144e-4	2.633007942094059e-4	2.6371273994249463e-4	2.635794466793972e-4	2.6308342249257006e-4	2.6275903002738953e-4	2.6266166664167185e-4	2.626942132891733e-4	2.628230649194339e-4	2.629443777429036e-4	2.628682383193321e-4	2.6251967840270956e-4	2.620781927174294e-4	2.618550435546937e-4
flux1:	0.6422124674842073	2.855172918950924e-4	2.8588739969686265e-4	2.8699710396964587e-4	2.8798437384771133e-4	2.8820086355627267e-4	2.877233452394341e-4	2.8718696457874103e-4	2.8719082292213386e-4	2.878174712999608e-4	2.886275428378418e-4	2.8906570574427397e-4	2.8890911971358297e-4	2.884119758751262e-4	2.880742012197411e-4	2.882420574258226e-4	2.888442017996717e-4	2.89452313846566e-4	2.8962006042995535e-4	2.892541414661896e-4	2.8873193463865523e-4	2.8860994662204643e-4	2.890709960734901e-4	2.8966467643385497e-4	2.89842875493958e-4	2.8967683082503686e-4	2.893902135942506e-4	2.890656391115263e-4	2.8885814136271626e-4	2.8948035703046216e-4	2.888447834924277e-4	2.883224704773471e-4	2.875084977138838e-4	2.864636492459926e-4	2.8655203853859726e-4	2.8662015382817645e-4	2.869698538007786e-4	2.8767200991406625e-4	2.876744266825882e-4	2.872442624412602e-4	2.8704525876902415e-4	2.8708341056807237e-4	2.8721123119050104e-4	2.874224066057983e-4	2.8764343792332626e-4	2.8766192279546584e-4	2.873570983398426e-4	2.8689663865026486e-4	2.8663011780311797e-4
flux1:	0.6424749163879606	3.1021906569945123e-4	3.1061018704733775e-4	3.118283503243371e-4	3.129272856941031e-4	3.1318122900626615e-4	3.1265987326165273e-4	3.120578713655311e-4	3.120425052468306e-4	3.127164040747192e-4	3.1360238991103e-4	3.1408711998532425e-4	3.139184650922363e-4	3.133704691587355e-4	3.129904296566988e-4	3.1315814414859444e-4	3.1379805293285396e-4	3.144502738587524e-4	3.146388950028332e-4	3.142627674998492e-4	3.137098792912023e-4	3.1355487568938376e-4	3.1400837917998137e-4	3.1465283073319535e-4	3.149216341420918e-4	3.1477093243119326e-4	3.144086904802629e-4	3.141510334530212e-4	3.138597997129507e-4	3.146513056408046e-4	3.138664398391104e-4	3.1332256852213214e-4	3.125696031345431e-4	3.116594351571806e-4	3.117575698453614e-4	3.1199778627909365e-4	3.123963207088247e-4	3.133525796843985e-4	3.134827938773972e-4	3.1307424808889805e-4	3.129560127609798e-4	3.1311627007299197e-4	3.133415801020169e-4	3.136298300080312e-4	3.139359107875986e-4	3.1403719767054175e-4	3.1377637752706146e-4	3.133086239682474e-4	3.130157200538181e-4
flux1:	0.6427373652917139	3.36963304478896e-4	3.37377094924331e-4	3.387120506268734e-4	3.3993598480422046e-4	3.4024024843363435e-4	3.3968279553006576e-4	3.390164524908973e-4	3.3897853635584275e-4	3.396956717951194e-4	3.406569463120417e-4	3.411925173759501e-4	3.4101821646880757e-4	3.404221100189611e-4	3.3999416811251245e-4	3.401492565690398e-4	3.4081624299636226e-4	3.415124381538661e-4	3.417311449570216e-4	3.4135041491675517e-4	3.407572956289985e-4	3.405527515880116e-4	3.409997934772316e-4	3.417168464969508e-4	3.4207880676083316e-4	3.419160048989356e-4	3.414995698086132e-4	3.413307369689395e-4	3.4092289230266585e-4	3.4192534996722624e-4	3.4100225430405e-4	3.4040566303172794e-4	3.3969733320731956e-4	3.3884928293983205e-4	3.3886238031080617e-4	3.392571464216539e-4	3.3963336603744557e-4	3.4077337812695986e-4	3.4100358121833153e-4	3.405644263767121e-4	3.404658752582484e-4	3.407143395598399e-4	3.4102476302452637e-4	3.4137466291243125e-4	3.417389021181601e-4	3.418962049207308e-4	3.4166757124786746e-4	3.4119989470637673e-4	3.4089989464847377e-4
flux1:	0.6429998141954671	3.658247295099665e-4	3.662556500263095e-4	3.6771170163669135e-4	3.6907380208485506e-4	3.694427912753064e-4	3.688571375700414e-4	3.681250355454107e-4	3.680570732221039e-4	3.6881087556686057e-4	3.6984790698528345e-4	3.7044242327687635e-4	3.7027237375757745e-4	3.696315524070317e-4	3.691484954170189e-4	3.6927792342208727e-4	3.6996429790626885e-4	3.7070953931785957e-4	3.709708326698679e-4	3.7059068287302263e-4	3.6994777170044625e-4	3.696831380752429e-4	3.701333798052648e-4	3.7094371946508407e-4	3.713913576428792e-4	3.711944691965133e-4	3.707592063315397e-4	3.706849828298499e-4	3.7014770072606266e-4	3.7137833392906263e-4	3.7034456729130924e-4	3.6967385036223077e-4	3.6898327004748505e-4	3.6810035223843374e-4	3.6795497512525033e-4	3.684651251035709e-4	3.687598858016629e-4	3.6999444396261435e-4	3.7028302624060507e-4	3.697636281504284e-4	3.69620756390132e-4	3.699116118770383e-4	3.702834820142472e-4	3.706720204010161e-4	3.7105947127475053e-4	3.7123524133099764e-4	3.7101659564248027e-4	3.705504112094328e-4	3.702609590796941e-4
flux1:	0.6432622630992204	3.968453927061248e-4	3.9727951350542796e-4	3.988561308493864e-4	4.003687947511041e-4	4.0081774821228616e-4	4.002110144191752e-4	3.994081233230086e-4	3.9929799086708034e-4	4.000794917384475e-4	4.011942530771226e-4	4.018597846637083e-4	4.0170711323728864e-4	4.010255183093501e-4	4.0047919639435187e-4	4.0057061510035e-4	4.01272490144467e-4	4.0207663769737187e-4	4.0239539633149914e-4	4.0202106894402575e-4	4.013212549731975e-4	4.0099369107255773e-4	4.014630202692944e-4	4.0238221871733375e-4	4.028999906252503e-4	4.0265759207487004e-4	4.022476267086991e-4	4.0225859055248285e-4	4.016012533424882e-4	4.0305088588585356e-4	4.019424643666797e-4	4.01190243183988e-4	4.0048713114526743e-4	3.9946782069674665e-4	3.991273198542753e-4	3.9970186407651913e-4	3.9987920965113273e-4	4.0111865455516214e-4	4.014186314486254e-4	4.007818962719487e-4	4.005421358973394e-4	4.0082898855413817e-4	4.0123312195004763e-4	4.016337316728994e-4	4.020070154944568e-4	4.0215941699116704e-4	4.019225491663456e-4	4.0145378561572305e-4	4.0118819717044053e-4
flux1:	0.6435247120029737	4.300497911092291e-4	4.304651521466109e-4	4.3215721848357993e-4	4.338319493978135e-4	4.3437647929341885e-4	4.3375449501302195e-4	4.328719416207091e-4	4.327030617108701e-4	4.3350119773986234e-4	4.3469713453762133e-4	4.354491804975543e-4	4.353295949713579e-4	4.3461160791342295e-4	4.339935648794638e-4	4.340359499009793e-4	4.3475279109923256e-4	4.35628828536417e-4	4.360208971445372e-4	4.3565823923506e-4	4.348987711107021e-4	4.3451302703222106e-4	4.3501945851097336e-4	4.360544355700084e-4	4.366217486663204e-4	4.363357066434996e-4	4.35997137097546e-4	4.360725302004631e-4	4.353240317511126e-4	4.369598484042223e-4	4.3581061367509443e-4	4.3498419111727415e-4	4.342421404729224e-4	4.330005752489958e-4	4.324729235306078e-4	4.3306075488383836e-4	4.3311367009962417e-4	4.3428552979543226e-4	4.345535609811134e-4	4.3378221174112736e-4	4.3341667001024233e-4	4.3366432955172136e-4	4.3407306743845287e-4	4.344602333233149e-4	4.347854284855482e-4	4.3487574087363906e-4	4.3459257044420487e-4	4.3411417847042934e-4	4.3388058026870086e-4
flux1:	0.6437871609067269	4.6546422933637423e-4	4.658326401095401e-4	4.676317091899807e-4	4.694795340876882e-4	4.7013551807525766e-4	4.695027944582776e-4	4.6852829416204104e-4	4.6828034178535003e-4	4.6908231512035104e-4	4.703638915025712e-4	4.7122031495396406e-4	4.711512070607059e-4	4.704015596678641e-4	4.6970349814229876e-4	4.696870361035052e-4	4.704200530789343e-4	4.713815532780693e-4	4.718621731635407e-4	4.715181881003608e-4	4.707016845795857e-4	4.7026818319026973e-4	4.708268637702764e-4	4.7197352374314726e-4	4.7256825035646183e-4	4.7225361026605406e-4	4.720275856540908e-4	4.721414263203988e-4	4.7134322814232886e-4	4.731157327669877e-4	4.71946361604836e-4	4.710646820784134e-4	4.7026715879329797e-4	4.6874963621896387e-4	4.68086119002387e-4	4.68647253385508e-4	4.6859680968556626e-4	4.696590432173881e-4	4.698631833167842e-4	4.689628643695648e-4	4.6847390789557194e-4	4.6866815350772063e-4	4.69062170235719e-4	4.6941559960603306e-4	4.6966710698557025e-4	4.696664488965799e-4	4.6931559726371346e-4	4.688215129601281e-4	4.686239247623542e-4
flux1:	0.6440496098104802	5.031361848540107e-4	5.034260287616147e-4	5.053223264960093e-4	5.073546910630246e-4	5.081385452454314e-4	5.074987030849108e-4	5.06417494815041e-4	5.060674276107086e-4	5.068590333294875e-4	5.082309835574083e-4	5.092106918219097e-4	5.092102129434132e-4	5.084339355795662e-4	5.076479054294765e-4	5.075631479062966e-4	5.083128872591858e-4	5.093711935816992e-4	5.099536786723807e-4	5.096370443262882e-4	5.087714594813301e-4	5.083030236431146e-4	5.089214152162859e-4	5.101640053730035e-4	5.10765864935717e-4	5.104480549476499e-4	5.103652603335539e-4	5.104935355427587e-4	5.096900123883004e-4	5.115428151898704e-4	5.103518470608579e-4	5.094395174250874e-4	5.085834782130866e-4	5.067779944179802e-4	5.060631427155852e-4	5.065772319831707e-4	5.064653605897915e-4	5.074124991050015e-4	5.075370882572477e-4	5.065346652682805e-4	5.059572678085547e-4	5.061105354127386e-4	5.064839460867387e-4	5.067913664651299e-4	5.069546499943392e-4	5.068485121189834e-4	5.064208078439025e-4	5.059104151372787e-4	5.057514285267403e-4
flux1:	0.6443120587142335	5.43149382119755e-4	5.433287719187406e-4	5.453135107333039e-4	5.475434815621235e-4	5.484727590068589e-4	5.478292851916211e-4	5.466253105772899e-4	5.461484594451444e-4	5.469143107333377e-4	5.483808009539806e-4	5.495025128574718e-4	5.495888632082331e-4	5.48791296924715e-4	5.479095672112755e-4	5.47746043259075e-4	5.4850973513474e-4	5.496715275384612e-4	5.503665539878843e-4	5.500880852899595e-4	5.491857088282877e-4	5.486936777591853e-4	5.49367980553704e-4	5.50680381752509e-4	5.512736062814971e-4	5.509836844942528e-4	5.510614995418635e-4	5.511890520638467e-4	5.504172615295311e-4	5.522977451716798e-4	5.510566232259225e-4	5.501364144833772e-4	5.492329670586654e-4	5.471700056177087e-4	5.465050198200762e-4	5.469754682706381e-4	5.468529733575998e-4	5.477139622906199e-4	5.477606755048578e-4	5.466981188249554e-4	5.460947045885824e-4	5.46246488344527e-4	5.466091459804723e-4	5.468670860458473e-4	5.46938628567996e-4	5.467281400830077e-4	5.462297443670702e-4	5.457117315014608e-4	5.455960631820896e-4
flux1:	0.6445745076179867	5.85631187648323e-4	5.856707485607574e-4	5.877382518890264e-4	5.901817808528628e-4	5.912759669420201e-4	5.906331068009044e-4	5.892901348963785e-4	5.88661093106783e-4	5.893847109842996e-4	5.909486457252942e-4	5.92230077137473e-4	5.92421210258384e-4	5.91608103399485e-4	5.906227565987643e-4	5.903673637471403e-4	5.911366399549272e-4	5.924024834764041e-4	5.932182349796335e-4	5.929912786594985e-4	5.920670545709726e-4	5.915576671710843e-4	5.922712941078669e-4	5.936200538884312e-4	5.941949003084865e-4	5.939639821138882e-4	5.942070119797792e-4	5.943327903574072e-4	5.936139349312543e-4	5.954826580499179e-4	5.941359414085209e-4	5.932215364094124e-4	5.9229370416038e-4	5.9003832255706e-4	5.895216296251678e-4	5.899745899295066e-4	5.898870550481296e-4	5.907153802759787e-4	5.907002795954532e-4	5.896254704824363e-4	5.890753803759055e-4	5.892872764661447e-4	5.896637608814836e-4	5.898761159898443e-4	5.89860534383268e-4	5.89560082799675e-4	5.890124184321571e-4	5.885070388234995e-4	5.884450395585967e-4
flux1:	0.64483695652174	6.307506174264187e-4	6.306252700830817e-4	6.327744465846726e-4	6.354514315345968e-4	6.367327597824112e-4	6.360963290807584e-4	6.345987552921033e-4	6.337918658325512e-4	6.344556420697817e-4	6.361183230885205e-4	6.375760302522135e-4	6.378898837497039e-4	6.370675782585148e-4	6.359699325150139e-4	6.356054823456068e-4	6.363650097269622e-4	6.377292709094049e-4	6.386724896494121e-4	6.385132407497234e-4	6.375828224423483e-4	6.370546835794259e-4	6.377791576817226e-4	6.39127697944861e-4	6.396806000224804e-4	6.395347575196316e-4	6.399386956678402e-4	6.400783609180342e-4	6.394128429362826e-4	6.412497915267782e-4	6.397205781961605e-4	6.388112751125502e-4	6.378895372462196e-4	6.355266330904566e-4	6.352358347388133e-4	6.357144563795147e-4	6.35689165059509e-4	6.365475112430031e-4	6.364948077708991e-4	6.354512783871401e-4	6.350371574856113e-4	6.35383647766356e-4	6.358091813430946e-4	6.359838662182517e-4	6.358887652750589e-4	6.355203944526694e-4	6.349567649154618e-4	6.344958698034392e-4	6.34506094110626e-4
flux1:	0.6450994054254933	6.787073382483827e-4	6.783966940707902e-4	6.806315474431309e-4	6.835664593543811e-4	6.850605594193066e-4	6.844384816910281e-4	6.827716166722745e-4	6.817609634255379e-4	6.82346042831078e-4	6.841073085871999e-4	6.857572747385059e-4	6.8621251326988e-4	6.853882026629848e-4	6.841682079551196e-4	6.836724726746486e-4	6.843998451901541e-4	6.85852054189526e-4	6.869298313637273e-4	6.868575555447213e-4	6.859355540222609e-4	6.853787543154827e-4	6.860768692770277e-4	6.87390030748108e-4	6.879224482703161e-4	6.878792397271445e-4	6.884372732164623e-4	6.886226928112373e-4	6.879898673999948e-4	6.897963176949991e-4	6.87995762459746e-4	6.870743959871061e-4	6.861911228461016e-4	6.838071924882021e-4	6.837863485802178e-4	6.843416652910453e-4	6.843784388445486e-4	6.853213130789795e-4	6.852552582442644e-4	6.842731133413683e-4	6.840671991706681e-4	6.846242152333158e-4	6.851384312457202e-4	6.852828664082355e-4	6.851125349161345e-4	6.84698281093273e-4	6.841578210412706e-4	6.83782550248769e-4	6.838927305528565e-4
flux1:	0.6453618543292465	7.297140792524302e-4	7.292013915731256e-4	7.315304696025302e-4	7.347524018136236e-4	7.364886180234398e-4	7.358910551922449e-4	7.34040846257757e-4	7.327997805628787e-4	7.332859331541752e-4	7.351447926139676e-4	7.370036607442115e-4	7.376207859305322e-4	7.368028010198681e-4	7.354485593669373e-4	7.347940563281068e-4	7.354610070733535e-4	7.369884083247834e-4	7.382103585041459e-4	7.382474951880487e-4	7.373463114476305e-4	7.367433959117376e-4	7.373739740804458e-4	7.386219640867994e-4	7.39138235681943e-4	7.392056303603771e-4	7.399160079884035e-4	7.40191806223136e-4	7.39554486932332e-4	7.413501672955617e-4	7.39189048340845e-4	7.382236490738867e-4	7.374077456842258e-4	7.35073160312035e-4	7.353281659043041e-4	7.360087169843458e-4	7.360767075381558e-4	7.371348987898119e-4	7.370716272729096e-4	7.361616370946371e-4	7.362149579576491e-4	7.370487659595021e-4	7.376887454547282e-4	7.378052070679501e-4	7.375545494187095e-4	7.37108370590345e-4	7.366286008582378e-4	7.363851778774233e-4	7.366313420315874e-4
flux1:	0.6456243032329998	7.839763835609979e-4	7.832463426213407e-4	7.856812688374957e-4	7.892233803948008e-4	7.912346590912411e-4	7.906736923814685e-4	7.886259577747693e-4	7.871263093796599e-4	7.874918686153485e-4	7.894475196628053e-4	7.91534205269112e-4	7.923367805147936e-4	7.915348375390634e-4	7.900323655380804e-4	7.89186952247815e-4	7.897616462483963e-4	7.913523959153748e-4	7.927327422082702e-4	7.929048567441811e-4	7.920343365389139e-4	7.91362896783771e-4	7.918861152084084e-4	7.930470331058558e-4	7.935517226566256e-4	7.937296229511717e-4	7.946027132667251e-4	7.950206534637968e-4	7.943333535752822e-4	7.961495942450131e-4	7.935493936400539e-4	7.924982387005409e-4	7.917712090181056e-4	7.895268658808432e-4	7.900298741093438e-4	7.908724009382485e-4	7.909135507775825e-4	7.920838800169438e-4	7.920250282716987e-4	7.911771778026484e-4	7.915140291291941e-4	7.926729109023788e-4	7.934670783600291e-4	7.935489941660383e-4	7.931990737229605e-4	7.927201629306239e-4	7.923297813768942e-4	7.922643262177018e-4	7.926882538764422e-4
flux1:	0.6458867521367531	8.416742650893221e-4	8.407102035506017e-4	8.432636411390002e-4	8.471620877377793e-4	8.494844130391229e-4	8.489733280804919e-4	8.467127025486869e-4	8.449239064228405e-4	8.451458358731232e-4	8.47198855762849e-4	8.495361589241409e-4	8.505518421267274e-4	8.497771782189138e-4	8.481104708092537e-4	8.47038641599809e-4	8.474885613058929e-4	8.491348630528096e-4	8.506939463033752e-4	8.510294997740198e-4	8.501974441150993e-4	8.494337385246749e-4	8.498158589663292e-4	8.50876268852966e-4	8.513715775146862e-4	8.516555336314345e-4	8.527187771989478e-4	8.533311949325711e-4	8.525502372714192e-4	8.544206599498082e-4	8.513216992634461e-4	8.501406137300066e-4	8.495148900422462e-4	8.473660799914461e-4	8.480678926750504e-4	8.490911800312404e-4	8.490295628015148e-4	8.502721942707188e-4	8.502017149850787e-4	8.493884956645052e-4	8.500073823919786e-4	8.515179629535151e-4	8.524822433049408e-4	8.525123223815836e-4	8.5202856420666e-4	8.514975706679657e-4	8.512111022879428e-4	8.513646350076495e-4	8.520102558095649e-4
flux1:	0.6461492010405063	9.029499291885404e-4	9.017311508239304e-4	9.044146729067403e-4	9.087072183935995e-4	9.113786618948997e-4	9.109309764164597e-4	9.084398390242114e-4	9.063282385397615e-4	9.063823600098002e-4	9.085357986056274e-4	9.111516042999254e-4	9.124126945515169e-4	9.116780226574068e-4	9.098294053291431e-4	9.08494025104914e-4	9.087888220305212e-4	9.104892861238943e-4	9.122541091954077e-4	9.127840254522378e-4	9.119973813847195e-4	9.111201535536923e-4	9.113366225879433e-4	9.122900662457775e-4	9.127738469118309e-4	9.13160047299702e-4	9.144596467668626e-4	9.153133365527699e-4	9.144065328186854e-4	9.163573666367725e-4	9.127221763930285e-4	9.113724111729407e-4	9.108522436918403e-4	9.087709312760969e-4	9.096184789270671e-4	9.108216796413356e-4	9.105766118794398e-4	9.118205011012802e-4	9.117053729410223e-4	9.108890309757073e-4	9.117698029392366e-4	9.136388209246232e-4	9.147759476072681e-4	9.147266281221295e-4	9.140601555866772e-4	9.134392189619359e-4	9.132547652450792e-4	9.136595565921584e-4	9.145691520358658e-4
flux1:	0.6464116499442596	9.679043424186492e-4	9.664042641975034e-4	9.692266171831799e-4	9.739511736841707e-4	9.770106963474978e-4	9.766391235870185e-4	9.738967901452876e-4	9.714253465717478e-4	9.712867253326385e-4	9.735468366187825e-4	9.764745566276165e-4	9.780178433848293e-4	9.773370844005733e-4	9.752877753525911e-4	9.736518928327697e-4	9.7376558518452e-4	9.755262553707795e-4	9.77529864962267e-4	9.782868959592596e-4	9.775532877963273e-4	9.765469110709733e-4	9.765831673724567e-4	9.77426970553723e-4	9.77891737571758e-4	9.78382058397078e-4	9.79980958625519e-4	9.811127965462976e-4	9.80066488020861e-4	9.82108682181046e-4	9.77919849766863e-4	9.763747154703504e-4	9.759593126446804e-4	9.738941156426359e-4	9.748489883188367e-4	9.762147419137409e-4	9.757146992120854e-4	9.768699260952242e-4	9.76664580462439e-4	9.758066336957483e-4	9.769221263141886e-4	9.791431954796132e-4	9.804453337084287e-4	9.802815095888815e-4	9.79373397353081e-4	9.786100626648058e-4	9.785107094471004e-4	9.79188838926656e-4	9.803999557815354e-4
flux1:	0.6466740988480129	0.0010366033976876026	0.0010347890075859932	0.0010377551507239266	0.0010429484937130816	0.0010464346825575382	0.0010461502376966328	0.0010431326490570611	0.0010402612045818237	0.001039904651279215	0.0010422810657320794	0.001045559123315918	0.0010474249628820772	0.001046812753800714	0.0010445435145980764	0.001042571890135592	0.0010424839386643425	0.0010443177236879883	0.0010465974762734732	0.0010476153952105219	0.001046944574812623	0.0010458008120654337	0.0010456506690770548	0.0010463817883349282	0.0010468148933800963	0.0010474207720113833	0.001049393304190704	0.0010508284890562922	0.0010496503398161057	0.001051775251691764	0.0010470282514379895	0.0010452769690293372	0.0010449650576342085	0.0010428564670607308	0.0010439102078347964	0.0010454117701048284	0.001044605961974068	0.00104558015107066	0.0010452336018144154	0.0010443044133074657	0.0010456338610674862	0.0010481976110362928	0.0010496516867545777	0.0010493351502741915	0.0010481227215671139	0.00104715693288267	0.0010471155485953685	0.001048080018153978	0.0010496238208768972
flux1:	0.6469365477517661	0.0011090921796663973	0.0011069250013546787	0.0011100361088540241	0.0011157329552926862	0.00111968288421718	0.0011194943127851632	0.0011161743491570112	0.0011128604750395093	0.0011122610977063426	0.001114766353393879	0.0011184367113644652	0.0011206674169649308	0.0011201384426905911	0.001117630186876314	0.001115290251110823	0.001114985310519716	0.0011169099173072615	0.0011195049177382037	0.0011208175984869213	0.0011202224133426892	0.0011189404109127144	0.0011186024546509146	0.001119213348457437	0.0011195982410229643	0.0011203424067858104	0.001122766718696013	0.0011245199203732572	0.0011232368299374232	0.0011254164816905088	0.0011201091572010816	0.0011181570343803044	0.0011179516884978916	0.0011157488833205588	0.0011169314835879024	0.0011185421724347424	0.0011174071726087309	0.0011181222919478561	0.001117586351148615	0.001116572527573746	0.0011181135879100542	0.0011210187692905658	0.0011226132512231076	0.0011221078859358995	0.0011205317167995914	0.0011193043868484838	0.001119290758832247	0.0011205488998751623	0.0011224503245024842
flux1:	0.6471989966555194	0.0011854139126744189	0.001182852305633723	0.0011861066729929176	0.001192339209443829	0.0011967875813695603	0.0011967012247426762	0.001193049648845341	0.001189249988512603	0.001188383717832067	0.00119103220519668	0.00119513814372625	0.001197775925594482	0.0011973441682532218	0.0011945784247228163	0.0011918405357522687	0.0011913069961563502	0.0011933418066026476	0.0011962899911136238	0.00119793045414693	0.0011974270491556121	0.001196011607155078	0.001195484528992601	0.0011959600575481076	0.0011962783191794034	0.0011971939081795006	0.0012001438039974035	0.0012022228499068864	0.0012008744832427134	0.001203066371049236	0.00119718754200843	0.0011950524515551139	0.001194964992812556	0.0011926402482916284	0.001194019831706451	0.0011957225732505575	0.00119426255029198	0.0011946683186024563	0.0011939050514103962	0.0011928129293003807	0.001194589447262753	0.0011978523312239867	0.0011995838530028194	0.001198860426574705	0.0011968705552554955	0.0011953318418466978	0.0011953205424650652	0.0011968788898106017	0.0011991584996806793
flux1:	0.6474614455592727	0.0012656290262318998	0.001262631320989907	0.0012660258818879668	0.001272823708723125	0.001277802372407791	0.0012778225008304596	0.0012738094084134798	0.0012694813251535246	0.0012683253434609646	0.001271131845096703	0.0012757153591107216	0.0012788001543439463	0.0012784781861681005	0.0012754373711869095	0.0012722744241155037	0.0012715021519445404	0.001273664733263266	0.0012770001482421854	0.0012789996608683991	0.0012786068161682088	0.0012770653960045672	0.001276343455343752	0.0012766596076818377	0.0012768932913848582	0.0012780204767333853	0.0012815584239459187	0.001283969579994145	0.0012825990380916203	0.0012847544698958155	0.0012782743803759688	0.0012759804009006741	0.001276032407049319	0.0012735896567818347	0.001275263357922499	0.001277058106344492	0.0012752986931142305	0.0012753796329544838	0.0012743664020903906	0.0012732207869931699	0.0012752843891336767	0.0012789441518662448	0.0012808223719905309	0.0012798618585702073	0.001277421878488753	0.0012755373591732504	0.0012755145424018662	0.0012773839687598883	0.0012800609660046371
flux1:	0.6477238944630259	0.0013498296860216458	0.0013463574375083684	0.0013498894278358236	0.0013572797736188032	0.0013628176271266368	0.0013629471838699238	0.001358543747023308	0.00135364702996256	0.0013521800566837678	0.0013551581480587209	0.0013602574152863564	0.0013638249776965813	0.0013636234327399647	0.0013602909567465454	0.0013566775757605375	0.0013556554654291062	0.0013579584942824022	0.001361709276203539	0.0013640965841923943	0.0013638343029054331	0.0013621735483664472	0.0013612433619912474	0.0013613682179097917	0.0013615019709803677	0.001362882814250193	0.00136705560519227	0.0013698091454380223	0.0013684529789863237	0.0013705271366256924	0.0013633920816801856	0.0013609618527838773	0.0013611847707533883	0.0013586602355283531	0.0013607383080722064	0.0013626456164255866	0.001360622952029778	0.001360397622698456	0.0013591286550489008	0.0013579670832843142	0.001360392099604536	0.001364510783038774	0.0013665602656505195	0.0013653549583555796	0.0013624431623246132	0.001360196580779814	0.0013601641378602296	0.0013623639436583317	0.001365459470699878
flux1:	0.6479863433667792	0.0014381461492585766	0.001434166739726296	0.0014378349826486205	0.0014458429661328865	0.00145196617816349	0.001452207808334312	0.0014473880554928544	0.001441886437731323	0.0014400888545506286	0.0014432494527783877	0.001448896800791913	0.001452977368594816	0.0014529047100834927	0.001449265014048542	0.0014451766803317589	0.001443890686792446	0.001446339974796591	0.0014505273720489705	0.0014533281109032382	0.0014532157568088715	0.0014514384415944327	0.001450278019436521	0.0014501748624210996	0.0014501973722721411	0.0014518700113895797	0.0014567079490684985	0.0014598226425126038	0.0014585025816546656	0.0014604641298664788	0.001452596668741917	0.0014500443441147265	0.0014504767777241147	0.001447931410809744	0.0014505181673412314	0.0014525780894011871	0.0014503257140461784	0.0014498385003828488	0.0014483227406228195	0.0014471865856037444	0.0014500593393542908	0.001454716218669383	0.0014569747929534848	0.0014555269751648687	0.0014521344077070984	0.0014495264643066452	0.0014495025702585041	0.001452062438058056	0.0014556021923839313
flux1:	0.6482487922705324	0.0015307431929102227	0.0015262311439025037	0.0015300364911847225	0.0015386851859233433	0.001545417604134357	0.0015457748029886656	0.0015405171976543175	0.0015343794954414992	0.0015322333250128088	0.0015355836235399086	0.0015418042999937325	0.0015464220332016372	0.0015464846888267262	0.0015425233514571935	0.0015379358588334408	0.0015363680795626785	0.0015389621299161092	0.001543600659058149	0.0015468369511377244	0.0015468913522486568	0.0015449945895806077	0.0015435750401338341	0.00154320705606839	0.0015431115193592782	0.0015451049551215644	0.0015506246061719412	0.001554129996128969	0.00155284838491962	0.0015546865712943337	0.0015459914656526864	0.0015433180346774386	0.0015440013301982415	0.0015415067256547002	0.0015446826480150365	0.0015469492442779047	0.001544486053128781	0.0015437936470702946	0.001542049552946544	0.0015409740511414037	0.0015443788702170832	0.0015496603510227894	0.001552174216911083	0.00155049272931546	0.0015466187346434475	0.0015436623281304144	0.0015436782555687538	0.0015466374629985607	0.0015506527786251206
flux1:	0.6485112411742857	0.0016278071970809312	0.0016227438294932274	0.0016266884675388159	0.0016359985622963762	0.0016433621484881374	0.0016438403643070363	0.0016381290161926892	0.0016313297935932449	0.001628818567842289	0.0016323614854802388	0.0016391733373840103	0.0016443465443227421	0.001644549419157851	0.0016402534872255146	0.0016351430596077722	0.001633272193279345	0.001636003352515419	0.0016411019058320047	0.001644792103141815	0.0016450260545428444	0.0016430013285448134	0.0016412910533321473	0.0016406266889988136	0.0016404102275643347	0.0016427408194824378	0.0016489505317776152	0.0016528863889134586	0.0016516264579019032	0.0016533542400062444	0.0016437289350791496	0.0016409211461874	0.0016418943001214059	0.00163951522744809	0.001643324313172727	0.0016458570627942743	0.0016431792987914912	0.0016423352767010175	0.0016403839486593672	0.0016393894939212995	0.00164339457455291	0.0016493817860003005	0.0016521983897200873	0.0016502939248432104	0.0016459403787984234	0.001642653558395146	0.0016427475265811432	0.0016461514571920336	0.0016506783511891273
flux1:	0.648773690078039	0.0017295266958001706	0.001723898143592305	0.0017279837189760052	0.0017379726583805193	0.0017459878007603832	0.0017465953649693196	0.0017404208138495777	0.0017329405897344155	0.0017300491519658208	0.0017337832804394304	0.0017411972216233927	0.001746939214337528	0.0017472865231748422	0.001742645187883966	0.001736989449595295	0.0017347926321192963	0.0017376495117838741	0.0017432129942948126	0.0017473714869422443	0.0017477930000261055	0.0017456281662509667	0.0017435987910187456	0.001742616691267668	0.001742278873453371	0.0017449492399989048	0.0017518559569254287	0.0017562689368844165	0.0017549999173447684	0.001756652582992598	0.0017459999870547771	0.0017430332663112085	0.0017443283343638802	0.00174210584353657	0.0017465510256547553	0.0017494051691319848	0.001746484501633124	0.0017455258703168626	0.0017433843193090488	0.0017424710983589076	0.0017471174032044619	0.0017538741994165472	0.0017570344249596258	0.0017549146836858152	0.0017500804244649601	0.0017464788792679524	0.0017466884340406924	0.0017505830803859004	0.0017556592429370517
flux1:	0.6490361389817922	0.0018360707989717455	0.0018298647494730915	0.0018340895315371488	0.0018447701456253843	0.0018534557462058187	0.0018542045685411514	0.0018475641958694783	0.001839389311782625	0.0018361035890771147	0.001840023479070272	0.0018480444243454976	0.0018543646982812118	0.0018548610011127561	0.001849866678964627	0.0018436464727912562	0.0018411021555709652	0.0018440726780775997	0.0018501036080034428	0.0018547405955479017	0.0018553530707500977	0.0018530360200848064	0.0018506689051333792	0.0018493614372362065	0.0018489022574276902	0.001851902693447702	0.0018595182706166431	0.001864456452486655	0.0018631423950296508	0.0018647721963658051	0.0018530129627356562	0.0018498577752218818	0.0018514968334672312	0.0018494357328262163	0.0018544833077693966	0.0018577013913804693	0.0018544897001102247	0.0018534288405462915	0.0018511051822763006	0.001850252457200307	0.0018555481353548274	0.0018631121318353038	0.001866643516910461	0.0018643093971769057	0.0018589863399146504	0.0018550773953382926	0.0018554322028648752	0.0018598578627455574	0.0018655180697775533
flux1:	0.6492985878855455	0.0019475704501498241	0.001940772264862587	0.0019451277809256235	0.0019565065413235366	0.0019658798510623606	0.0019667858941559953	0.001959684112114956	0.0019508064459780245	0.0019471132073900458	0.0019512097251022024	0.00195983754479748	0.001966742904711136	0.0019673941946569125	0.0019620439860742966	0.0019552458301631535	0.0019523371002926602	0.001955411349326847	0.001961910843483607	0.001967031967902928	0.001967835254387165	0.0019653585472072946	0.0019626505778664954	0.001961025268809897	0.0019604430479578517	0.001963754961094946	0.001972100286498639	0.0019776067600506164	0.001976217038600485	0.001977885296170231	0.0019649669093540064	0.0019615971838668426	0.0019635915138415893	0.0019616549881043134	0.0019672468528250924	0.0019708534552654567	0.0019672933500638257	0.001966117527073681	0.001963609448823713	0.0019627797101685516	0.001968701241517622	0.0019770798085742064	0.0019809922530854536	0.0019784359970080735	0.001972608032188088	0.001968387799686767	0.0019689046842120013	0.0019738902834528856	0.001980161109646931
flux1:	0.6495610367892988	0.0020641068624210343	0.002056695859299019	0.0020611635598180435	0.00207323870456515	0.0020833149629861233	0.0020843985802185307	0.002076846999089977	0.002067263724985856	0.0020631503132816755	0.002067410756359305	0.00207664078900749	0.0020841360605242127	0.0020849507518557703	0.0020792481650225496	0.0020718669770418	0.0020685845895374332	0.002071756663112575	0.002078724354751042	0.0020843301215512327	0.0020853222211854754	0.002082687769571556	0.0020796552869506674	0.00207773397369634	0.0020770236456562714	0.002080624020347625	0.0020897297395884003	0.0020958366324403247	0.002094355703843992	0.00209612443406206	0.0020820251337940006	0.00207842686324077	0.0020807784936462182	0.0020788909400762364	0.0020849615777681733	0.0020889624385361264	0.0020850011702905607	0.0020836799899507158	0.0020809770688630007	0.0020801241381781725	0.0020866238264116983	0.0020957957981815926	0.002100080642299041	0.002097286398563855	0.002090931519320373	0.002086386123804318	0.002087067689971795	0.0020926270605169353	0.002099521967592629
flux1:	0.649823485693052	0.0021857097977357374	0.002177656417956564	0.0021822049254958584	0.0021949647495528766	0.0022057567595342	0.0022070430256306305	0.002199060795666728	0.0021887743508884243	0.0021842283495778596	0.0021886360467050846	0.0021984588084112805	0.0022065468819518915	0.00220753657887751	0.0022014933408526444	0.0021935349760872657	0.002189879407937612	0.0021931476818980453	0.0022005803575062314	0.002206665321443979	0.0022078443457561503	0.002205067206929099	0.0022017473648109965	0.002199563380308861	0.0021987155238319335	0.002202581165463196	0.0022124846073141267	0.002219208844590483	0.0022176429970944293	0.002219568233062925	0.002204295012263351	0.002200473079485632	0.0022031782482512825	0.0022012354618096692	0.002207729470239984	0.0022121151865653376	0.0022077187729813894	0.0022062180765914305	0.0022033076155982554	0.00220238684028497	0.0022094047789096875	0.0022193272857996423	0.0022239598303958035	0.0022209065029785823	0.00221400183304758	0.00220911268662603	0.0022099500481755096	0.002216081065936181	0.002223596883942432
flux1:	0.6500859345968053	0.0023123660087097445	0.0023036303611812074	0.0023082137286976603	0.0023216353295706154	0.002333153143831334	0.0023346723182474057	0.0023262867827129902	0.002315305120074888	0.002310313901719069	0.0023148471291509673	0.00232524705531096	0.0023339281834910642	0.0023351081717847264	0.002328745920629906	0.0023202290912410356	0.0023162111301412492	0.0023195766961937327	0.002327465736703707	0.002334017490876116	0.002335383425085256	0.0023324939747020996	0.0023289434031634653	0.002326537570480283	0.002325538360282941	0.00232964871732313	0.0023403875178529317	0.002347729207971083	0.0023461087356355164	0.002348237315781307	0.0023318186218826095	0.002327800304723962	0.002330853943773356	0.0023287380374162276	0.0023356238440539637	0.0023403772076264658	0.0023355415132321105	0.0023338406460036076	0.002330715851620948	0.002329694032771376	0.0023371716041889583	0.002347790218408253	0.002352734933283847	0.0023494006244019097	0.0023419293091971726	0.002336681433346429	0.0023376606108297497	0.0023443474486162202	0.00235246296535346
flux1:	0.6503483835005586	0.002444035700315733	0.0024345676305229844	0.0024391248114483473	0.002453173509965001	0.002465424411539636	0.0024672126471117855	0.002458460343339719	0.0024467974405600356	0.002441347542789995	0.002445977750526992	0.002456931054735255	0.0024662015261159654	0.0024675910060166914	0.002460942674403203	0.0024518999371719395	0.0024475396391868166	0.0024510031031490147	0.002459331105236204	0.002466329173430778	0.0024678850553301428	0.002464929188109006	0.0024612204689099648	0.00245863694587978	0.0024574689726266047	0.002461806673413128	0.0024734103967188137	0.0024813541296647493	0.0024797304520583555	0.0024821012322622017	0.002464576257043111	0.002460410646317956	0.0024638107492720384	0.0024614060696868754	0.002468682368744011	0.0024737875363138287	0.002468543737348393	0.00246665229370887	0.0024633210499452564	0.00246218379991447	0.002470075397511977	0.0024813349885706784	0.002486552002055305	0.0024829189525875837	0.002474877400917738	0.0024692690517649097	0.0024703797286375964	0.0024775977573150117	0.00248627465219981
flux1:	0.6506108324043118	0.002580672884659141	0.002570413334908897	0.002574868802800232	0.0025894983429129597	0.0026024872644229394	0.0026045876137532646	0.002595515543246857	0.002583192038947746	0.002577268333191059	0.0025819578470245223	0.0025934298247904147	0.002603280318262454	0.0026049024704684347	0.002598013229975507	0.0025884909227097234	0.002583815138561283	0.0025873723529255092	0.0025961095194044718	0.002603524297397292	0.0026052765688683375	0.0026023140372687975	0.002598531001987241	0.002595814043701969	0.0025944577446110895	0.0025990065395852017	0.0026114880986842495	0.0026200067693061386	0.00261844522156267	0.0026210946136853495	0.002602501873592973	0.002598255410123095	0.0026020061795211952	0.0025992122439361465	0.0026069054194483915	0.002612356663504002	0.002606769837848121	0.002604740068775856	0.002601232401571665	0.002599987234751518	0.002608267317976601	0.0026201208423986297	0.0026255719888090235	0.0026216307732290682	0.0026130346136461332	0.002607086118358942	0.0026083308675354418	0.0026160531159746103	0.0026252389335848702
flux1:	0.6508732813080651	0.0027222444838163463	0.0027111275923868013	0.002715392804854351	0.0027305462992379946	0.002744276751612286	0.0027467404444032405	0.002737407429549407	0.0027244511832320863	0.0027180358349294794	0.0027227353472222817	0.0027346776296909236	0.0027450916701634237	0.0027469736989389894	0.002739901421391661	0.002729958648965155	0.0027249976420510667	0.0027286352096265653	0.002737736182649569	0.0027455280930110586	0.0027474860926613603	0.0027445875316920595	0.0027408206589240635	0.002738013136539774	0.0027364484344737077	0.0027411888731220034	0.0027545376419634286	0.0027635978289913266	0.002762167888864218	0.0027651385883759464	0.002745506674514743	0.002741255944179714	0.0027453689215297845	0.00274210711987966	0.0027502600807172446	0.002756067957778624	0.002750229160417762	0.002748161219142378	0.0027445338371268673	0.0027432083150941587	0.0027518720257792093	0.002764284971587343	0.0027699377715559893	0.002765689656034404	0.0027565770345124277	0.0027503368895379094	0.0027517388442723227	0.0027599425579419726	0.002769574944654768
flux1:	0.6511357302118184	0.002868743247559613	0.0028566984541345992	0.0028606736928264613	0.002876285153656645	0.002890760639133575	0.0028936485228375835	0.0028841264021230136	0.002870572752318507	0.0028636440133440943	0.002868290259251165	0.00288063858952721	0.0028915915462750705	0.0028937648604013665	0.0028865801469461225	0.0028762871142206494	0.0028710709973058177	0.0028747624553301645	0.002884164199744965	0.002892283210598323	0.002894457996460283	0.002891701488543695	0.0028880446350220143	0.002885188718090224	0.002883396421001372	0.0028883001628309834	0.002902478313893725	0.0029120458936286605	0.0029108112379015935	0.0029141622217208787	0.002893505085589388	0.0028893286782127685	0.0028938215636371938	0.002890033877072953	0.00289868881091948	0.002904882197055572	0.002898895927027792	0.0028969347979393243	0.002893271770985648	0.0028919072117229204	0.0029009643360202336	0.002913913596518757	0.002919742041199716	0.002915198831072692	0.0029056302683171504	0.0028991771552729154	0.002900784439076061	0.002909456252441707	0.002919467394027236
flux1:	0.6513981791155716	0.003020190965621572	0.003007144396057138	0.0030107204711459787	0.0030267166761584917	0.0030419424631281905	0.003045326434924813	0.0030357008371385114	0.0030215923649066184	0.0030141232794199152	0.003018637294419261	0.003031310336458618	0.003042769321546948	0.0030452699884403944	0.0030380558949668415	0.0030274920081077156	0.0030220477597390446	0.00302575121635868	0.0030353723559707973	0.003043757968235643	0.003046160835456173	0.0030436289682982823	0.0030401783268043086	0.0030373182026710655	0.003035280777599542	0.0030403048002695934	0.0030552476816849833	0.0030652923181377807	0.003064303156004655	0.003068118695783423	0.00304643674750919	0.0030424082213893807	0.0030473016680579276	0.0030429415941908957	0.0030521206485441357	0.0030587440809870755	0.003052714144184614	0.003051039051335684	0.00304744858850072	0.003046090924509686	0.003055554609853938	0.0030690219259969726	0.0030750037152642087	0.0030701850049849404	0.003060239814925507	0.0030536801187230635	0.0030555660942752478	0.0030647046654748776	0.0030750248376529197
flux1:	0.6516606280193249	0.0031766307469350717	0.003162505343454721	0.0031655647380237975	0.0031818671502050894	0.003197852209653095	0.003201816434339075	0.0031921869186073678	0.0031775726060911994	0.0031695297404960433	0.0031738160074457787	0.0031867155155853558	0.0031986403669602074	0.003201509910777299	0.003194361539499461	0.0031836137184775024	0.0031779633943468956	0.0031816210715319773	0.0031913627838662255	0.0031999445223393147	0.003202585668110116	0.003200363904154907	0.0031972195170169677	0.003194405510411729	0.003192107001787192	0.0031971890373963235	0.0032128094868683022	0.003223306927978978	0.0032225965246875966	0.0032269921536974733	0.0032042790379357144	0.0032004627741514064	0.0032057759555464095	0.0032007937407952675	0.003210482194518276	0.0032175890894526322	0.0032116062443505403	0.003210415104225204	0.0032070233018398966	0.0032057133733003353	0.0032155863138283542	0.0032295477751094624	0.0032356585377769902	0.0032305868938768967	0.003220356954438	0.003213818402135103	0.0032160777752672665	0.0032256933478521316	0.0032362527364619984
flux1:	0.6519230769230782	0.0033381097703242416	0.0033228239694220374	0.0033252411954146303	0.0033417676863648476	0.0033585265482537403	0.003363168261638785	0.0033536477040012396	0.003338581491162152	0.0033299238099861886	0.0033338704481100474	0.0033468828637870937	0.0033592281732673424	0.0033625146967121112	0.003355538816569861	0.0033447003734148662	0.0033388608350393774	0.003342400547199924	0.003352148801085488	0.0033608471664982806	0.0033637349298102333	0.003361911767463378	0.0033591812709555884	0.0033564743614156664	0.003353899435098712	0.0033589557183857977	0.0033751513152773835	0.003386082970782623	0.0033856692736664723	0.0033907933251891946	0.0033670468409258227	0.0033634978764306633	0.0033692439465053694	0.0033635696475147895	0.003373705604636162	0.003381348923258759	0.0033754832646376545	0.003374975906385696	0.00337191903598011	0.0033706847592906886	0.003380946228660694	0.003395360333333473	0.0034015661234827912	0.003396261230750199	0.003385843504354271	0.003379466435145188	0.0033822082247110118	0.003392319335172297	0.0034030477420455636
flux1:	0.6521855258268314	0.003504656249356883	0.0034881214090762363	0.0034897626041670645	0.0035064288172697764	0.003523983109134717	0.0035294128489162793	0.0035201260759813524	0.0035046649366579584	0.0034953429361060813	0.003498822895818804	0.0035118221565732274	0.0035245400778276667	0.0035282995891996703	0.003521614392446004	0.003510784652076258	0.0035047687640972	0.00350810693002167	0.003517735580185	0.003526463349001267	0.0035296043198081175	0.003528273263163732	0.0035260769511373333	0.0035235525540580604	0.003520684866053435	0.003525610772550105	0.003542272368766819	0.0035536223202739413	0.0035535143679348187	0.003559544711331885	0.0035347792919425245	0.003531547251223223	0.003537729869282341	0.003531258353258107	0.0035417314901739173	0.003549954055980817	0.003544253941737798	0.0035446180833776024	0.0035420353074675465	0.0035408877232541627	0.0035514846934247787	0.003566281892210759	0.0035725317235474614	0.003567004784846912	0.003556494261477664	0.003550422571694471	0.003553761693838291	0.003564389953449094	0.003575214568499185
flux1:	0.6524479747305847	0.00367625582541151	0.0036583729696194086	0.0036590950200310972	0.0036758153281700096	0.003694194806439116	0.00370053598297004	0.0036916177714339258	0.003675819525013873	0.0036657747070143213	0.0036686477574169574	0.003681498867679023	0.0036945422656649014	0.0036988400097069988	0.003692575021097247	0.0036818596365325636	0.0036756785233928264	0.003678723973872811	0.0036880980719638987	0.003696761783827167	0.003700161865063601	0.0036994247405881535	0.0036979006570945308	0.003695650670018785	0.0036924709305057517	0.0036971444380654362	0.003714164043110012	0.003725914280125248	0.0037261219087067364	0.0037332586081197496	0.003707516333930189	0.0037046525677991967	0.0037112644274947264	0.003703846027939538	0.003714505809087844	0.003723332584886406	0.0037178303145157248	0.0037192335852351626	0.003717261847202486	0.0037161961241410535	0.003727040787410146	0.0037421171617312947	0.0037483373949662043	0.0037425870305673736	0.0037320716408888784	0.0037264454900399206	0.003730495023938866	0.0037416593947384113	0.0037525013463156113
flux1:	0.652710423634338	0.003852832835169054	0.003833489524908988	0.003833139189036364	0.0038498273231447047	0.0038690702892508182	0.0038764580917608977	0.003868050742358269	0.0038519718676532605	0.003841136596474103	0.0038432517688367328	0.003855814548452627	0.003869139971204382	0.003874051514448384	0.003868347564948399	0.0038578592611041335	0.00385152495140718	0.0038541826376059783	0.003863161317437809	0.0038716627776476486	0.0038753290440985536	0.0038752998249177444	0.003874607519041587	0.0038727400089433343	0.0038692241975984854	0.003873511475425239	0.0038907877681469945	0.00390291290074041	0.0039034574411185123	0.003911912989475343	0.003885270380791292	0.0038828366131212627	0.0038898604535811563	0.003881299711007652	0.0038919712613829185	0.0039014054463456915	0.0038961282390289433	0.0038987180374114483	0.003897490301139461	0.003896491571708374	0.003907466094929166	0.003922682909126072	0.00392877492812872	0.003922785478873401	0.003912344025297224	0.003907295924241569	0.003912161942622594	0.003923874075902531	0.00393464483762117
flux1:	0.6529728725380912	0.004034240814662543	0.004013309014165197	0.004011722597244688	0.004028292116201794	0.004048445205974215	0.004057024917849356	0.0040492756539361645	0.004032969366227844	0.004021267107284779	0.004022465217783698	0.004034597645445599	0.004048167631958979	0.00405377945328006	0.004048788538734551	0.0040386478628981195	0.004032175550599349	0.004034349318786367	0.004042787766782927	0.00405102541620464	0.0040549684041220205	0.004055776517830517	0.0040560983416550655	0.004054734774951004	0.004050852942560558	0.0040546149096704846	0.004072055265063621	0.004084518123580009	0.004085441511030416	0.004095430826083142	0.004067999602108482	0.004066075979969341	0.004073487978113755	0.004063551018642789	0.004074055040266802	0.004084078950646282	0.0040790624480184865	0.004082973480916195	0.0040826206322277766	0.00408167335120451	0.004092640988618999	0.004107830518518471	0.004113672406349095	0.00410741498639877	0.004097118383651324	0.004092773420932035	0.00409855362001093	0.004110815588652322	0.0041214144273463305
flux1:	0.6532353214418445	0.004220264444108152	0.004197600103943624	0.004194604173381813	0.004210968988955679	0.00423208641333183	0.004242011266839446	0.004235069693515392	0.004218584486686003	0.004205930393532015	0.00420604632194922	0.0042176070275134975	0.00423139140573438	0.004237800793014896	0.004233685584356509	0.004224021187234439	0.004217430429725265	0.004219024294441604	0.004226774589139605	0.004234644651184163	0.004238880583358937	0.004240672734907981	0.004242212082105307	0.004241482553441839	0.004237198523009143	0.004240297035524401	0.004257815844330804	0.004270565198621151	0.004271935262610362	0.004283667642236858	0.004255589012076114	0.004254279555200932	0.004262054442277461	0.004250483528908889	0.004260655710290153	0.00427123627654322	0.00426653713414261	0.004271904558888055	0.004272560332265711	0.004271658965340338	0.004282479148303923	0.004297455743948871	0.0043029077713510585	0.004296343774178704	0.0042862590591795525	0.004282738961827654	0.0042895253628531995	0.004302330546970117	0.004312644010945422
flux1:	0.6534977703455978	0.004410632414307817	0.004386077177463959	0.004381490622889304	0.004397565774050712	0.004419708151821603	0.004431136877403921	0.004425152672816554	0.004408531431414202	0.004394833230327781	0.004393697765593257	0.0044045474657480555	0.004418523510693735	0.004425837655758249	0.004422770427505207	0.0044137184629342765	0.004407032898282572	0.004407950656539364	0.004414861589114533	0.004422258979901096	0.004426811415417562	0.004429751242615978	0.004432727790120087	0.004432765157322317	0.004428037244850912	0.00443033971424965	0.004447853723503061	0.004460824878885856	0.004462735466532548	0.004476410182413922	0.004447843730649963	0.0044472777637841795	0.004455394611545303	0.004441926728879266	0.00445163225390284	0.004462729874234116	0.004458434173021925	0.00446540883295763	0.0044672163240178	0.004466374809083294	0.004476918882504989	0.004491493018060658	0.004496405899926772	0.00448949209089061	0.004479687956496433	0.004477117682858798	0.004485002630895012	0.004498339742858334	0.004508243751108143
flux1:	0.653760219249351	0.004605038061164695	0.004578423082085568	0.004572060555010556	0.004587763347544928	0.004610996293044193	0.004624090507966682	0.004619211422307784	0.004602491097814695	0.0045876502235439	0.004585091468941793	0.00459509342717129	0.004609244990737462	0.004617579288257089	0.0046157400901017725	0.004607442492332573	0.004600688030976065	0.004600831517287096	0.004606747809944722	0.0046135668756797825	0.004618467377553611	0.004622732707499457	0.004627375378873018	0.004628309452113138	0.0046230921095035465	0.004624473788888577	0.004641895973480622	0.004655014340066657	0.004657580142555923	0.004673386426623947	0.0046444959086708645	0.004644824997525113	0.004653272477525659	0.0046376578863653066	0.004646797870641432	0.004658376570967957	0.004654601743186132	0.0046633633945761055	0.004666481258372967	0.004665738929057714	0.0046759030489596535	0.004689895440113041	0.004694119707025372	0.004686813676590526	0.004677365878537251	0.004675880747109614	0.0046849645557294275	0.004698824000690309	0.004708188503943681
flux1:	0.6540226681531043	0.004803162713322726	0.00477431416200603	0.004765990638988207	0.004781242146738987	0.0048056347531600825	0.0048205562942536	0.004816926429676277	0.004800138178600779	0.004784051137627985	0.004779895652629846	0.004788915507025432	0.004803231440896848	0.004812707108375863	0.004812281110484648	0.004804882747494741	0.0047980845893640664	0.004797351265174515	0.004802112811717412	0.0048082480180618205	0.004813535632250638	0.004819313616761553	0.004825852476830622	0.004827805382028521	0.004822051474298168	0.00482239527254973	0.0048396291704505285	0.004852816213818746	0.004856163419014208	0.004874284486544373	0.0048452235543972036	0.004846614528260867	0.004855394596502042	0.004837411346737944	0.004845920025530802	0.004857956581181933	0.004854846076741671	0.004865610904409467	0.004870217337198495	0.004869639802705677	0.004879352190157612	0.004892605084614935	0.004895999705315216	0.004888264397906938	0.0048792593816514695	0.004879010524821236	0.004889408624226694	0.004903789777806135	0.004912485361722799
flux1:	0.6542851170568575	0.005004696003948933	0.004973441504929368	0.004962977472851966	0.004977704264162822	0.005003327563289205	0.0050202358111143194	0.00501799407427073	0.005001163696532783	0.004983723668263834	0.0049777976629939704	0.0049857031387968926	0.0050001754596061465	0.0050109166804204	0.00501209075452757	0.005005735708811842	0.004998914860164386	0.00499719566511847	0.005000637476128535	0.0050059842027204435	0.0050117037917843665	0.00501918464766597	0.005027843145964324	0.00503092669160173	0.005024590003232434	0.005023784346666573	0.00504072074766936	0.005053901177015269	0.005058156060612465	0.005078775784655585	0.005049676647754482	0.005052302222120077	0.00506143158467168	0.005040892994642705	0.005048726777279447	0.005061216725695294	0.005058928379566603	0.005071948400216813	0.005078241462709347	0.005077916109936374	0.005087137214585354	0.005099520682372613	0.005101959311924359	0.005093765603113402	0.005085301102919723	0.005086457357211305	0.005098304823466226	0.005113222521681565	0.005121127856582422
flux1:	0.6545475659606108	0.005209348098328119	0.005175523202852689	0.005162749822467556	0.005176885661097873	0.005203811058645389	0.0052228602419878995	0.005222138821520558	0.005205287329719603	0.005186386050195479	0.005178517004997596	0.0051851780679479514	0.0051998003279221505	0.0052119311589670925	0.005214889885352784	0.005209717320391945	0.0052028874565266375	0.0052000658636281024	0.0052020192903952595	0.005206474871704326	0.005212674586257156	0.005222044945082132	0.00523303380014928	0.0052373491919704826	0.005230386740037795	0.005228322536749749	0.005244839912048328	0.005257948679566066	0.005263226730419863	0.005286536883787031	0.005257504171680774	0.005261533254984081	0.005271042529728634	0.005247796384683666	0.005254917920997439	0.005267877172775516	0.005266567751601274	0.005282121599332029	0.005290315255135131	0.005290342297522303	0.005299058134288715	0.005310470430206554	0.0053118442913570605	0.005303171099838942	0.005295353182619366	0.00529809831682604	0.005311550194387629	0.005327038846917792	0.005334047671752187
flux1:	0.6548100148643641	0.005416850733250678	0.00538030457614532	0.005365068173149384	0.005378555374978049	0.0054068529790618	0.005428189405664924	0.005429112140356583	0.0054122563344330705	0.005391786329569417	0.005381805367810111	0.0053870952664063785	0.005401861488680203	0.005415502760116559	0.005420424145918564	0.005416564327308709	0.005409729823995743	0.005405682828454577	0.005405978387375265	0.005409443489810972	0.005416171833114343	0.005427608748115913	0.00544112233531539	0.0054467620205192755	0.005439135838276947	0.005435703879440348	0.00545167309356414	0.005464660834340572	0.0054710588673865124	0.005497264651894415	0.00546837545953462	0.005473965297549651	0.0054838963656898745	0.005457816636698385	0.005464178316184952	0.00547764016666286	0.005477449504608997	0.00549582612806596	0.005506142347300498	0.005506623385886806	0.005514833958402813	0.005525196499023803	0.005525413777965386	0.005516245844553228	0.005509182734210508	0.005513707988726633	0.0055289347454002555	0.005545048979722491	0.005551075395735951
flux1:	0.6550724637681173	0.0056269466946761194	0.005587546229753464	0.005569711592045916	0.005582501714781353	0.005612238415400951	0.0056359975598296716	0.005638678126332534	0.0056218311309936845	0.005599688367296126	0.005587433570393042	0.005591230982703637	0.005606135322341009	0.005621401693410908	0.005628452928273809	0.005626023955683925	0.005619179695986499	0.005613781075008766	0.005612252854490865	0.005614633199482845	0.005621936203183568	0.005635602657473546	0.005651818132795575	0.005658869049206917	0.005650547270714577	0.005645637354751574	0.005660930212680123	0.005673766134921906	0.005681359108993269	0.0057106810483827115	0.005681990619863005	0.005689282478883182	0.005699684975176144	0.005670658716418078	0.005676190225436248	0.005690198715276369	0.005691236965419344	0.00571271544925407	0.005725373629476957	0.0057264002619308455	0.005734106174966614	0.005743355010015437	0.005742337549501352	0.0057326616355332215	0.005726455451678965	0.005732948460852623	0.0057501270150278295	0.005766938520680836	0.005771919743966996
flux1:	0.6553349126718706	0.005839370220296476	0.005797002798233252	0.005776454991977914	0.0057885085979479285	0.005819745735347863	0.005846049133572501	0.005850589080010121	0.005833760901032912	0.00580984789648142	0.005795168545535197	0.005797360742844576	0.005812397789863246	0.005829395027942972	0.005838728579233152	0.005837834250423297	0.005830967453154236	0.005824093151294862	0.005820584434419918	0.005821792785394669	0.005829711751834576	0.005845754111520078	0.005864832824882997	0.0058733800029318875	0.005864337285124795	0.0058578399828912945	0.005872340269682131	0.005885012119334174	0.005893855223366198	0.005926526324286378	0.005898077435776504	0.005907196658346084	0.005918124768862394	0.005886038063416572	0.005890641703350208	0.005905243195349549	0.005907583991080128	0.005932413637437428	0.0059476192040210886	0.0059492641765439246	0.005956454975511507	0.005964531511146994	0.005962210292424659	0.005952010991796887	0.005946749075284535	0.0059553811050227674	0.005974682876332519	0.005992273964551959	0.005996170257808358
flux1:	0.6555973615756239	0.006053823105597731	0.0060083975636478675	0.0059850422631219004	0.005996327612970122	0.006029118100890481	0.006058070051012011	0.006064556809638506	0.0060477550523238156	0.006021984440423094	0.006004745944934729	0.006005232582404388	0.0060203979915989655	0.006039220436123663	0.006050970703584918	0.0060516997053155575	0.0060447936001409314	0.006036328634617204	0.00603069809403386	0.006030656342437783	0.006039226435953746	0.006057773790979678	0.006079863979427277	0.006089993374652041	0.006080210886519465	0.006072022264104674	0.00608563734712177	0.00609814877083826	0.006108284049260062	0.006144542237844189	0.006116375415605574	0.00612743560944654	0.006138946275212962	0.006103673369431074	0.006107229006462598	0.006122464312339402	0.006126145226977384	0.006154529969838812	0.006172464188054002	0.0061747769405552455	0.006181424289056534	0.006188268221140259	0.006184579465786058	0.0061738359777507	0.006169583621329749	0.006180497467106416	0.0062020755793202095	0.006220530700128726	0.006223322834895692
flux1:	0.6558598104793771	0.0062699524471692735	0.006221399220129742	0.006195161809986298	0.006205652493386501	0.006240037337048923	0.006271721476269983	0.006280226577244189	0.00626345752090401	0.006235755994946093	0.006215845078142157	0.006214541995438651	0.006229832967628439	0.006250561053587759	0.006264841682351656	0.006267268037951206	0.006260306828774908	0.00625015277938872	0.006242280460927691	0.006240921591914924	0.006250171320097203	0.006271336176727381	0.0062965756179089545	0.006308375256365515	0.006297840597350371	0.0062878695206989655	0.006300540447240086	0.006312906694186937	0.0063243723647547585	0.006364449321102736	0.0063366108041365745	0.006349720907120151	0.006361874187630427	0.006323273211783755	0.0063256524264475875	0.006341551716223759	0.006346581667121123	0.006378671856219696	0.006399484576127787	0.006402491937593353	0.00640854955318761	0.006414096438449024	0.006408980045300623	0.006397665078460615	0.006394461195307788	0.006407761948573942	0.0064317398922570344	0.006451136782485452	0.0064528219206225965
flux1:	0.6561222593831304	0.006487335677040435	0.006435606629168393	0.006406430521044746	0.006416102178402571	0.006452106433220655	0.006486582336985303	0.006497160092495222	0.006480430312766987	0.00645074280808084	0.006428072406169701	0.006424914725987146	0.006440329818738035	0.006463027489667605	0.006479929310573235	0.006484113772684244	0.006477088075640091	0.0064651701023419736	0.006454962443634039	0.006452232149156059	0.006462183524455362	0.006486062973544084	0.006514580299521533	0.006528139248943962	0.006516846697014358	0.006505023725154129	0.006516732094660627	0.006528975381614095	0.0065418153293809265	0.00658592370124907	0.006558468590297133	0.006573740841153789	0.006586602657022971	0.006544519750781382	0.00654560653886715	0.006562188619055908	0.006568560207146354	0.006604453038132449	0.006628259376774961	0.006631970890232947	0.006637381490010787	0.006641566246401544	0.0066349677316255495	0.006623049242790138	0.006620905854653392	0.006636656088627425	0.006663119785453704	0.0066835219514328505	0.006684109147151521
flux1:	0.6563847082868837	0.006705476875591699	0.006650545546462217	0.006618390213634328	0.0066272166198185775	0.006664844953926287	0.006702144966577202	0.0067148318860336485	0.006698150558852244	0.006666444472933688	0.006640957800467598	0.006635901676980537	0.006651439505831398	0.006676151357629782	0.006695740816988169	0.0067017327337453685	0.006694644608908273	0.006680917055023577	0.0066683103781467025	0.006664168118382528	0.006674837093089793	0.006701513461855301	0.0067334271795739505	0.006748832411827614	0.006736783835764672	0.006723070315498598	0.006733840952693443	0.006745986875377104	0.006760257749825825	0.0068085791232513	0.0067815683244131205	0.006799124936675964	0.006812771816099461	0.006767053441233685	0.0067667672243819565	0.006784043734681424	0.00679174734462733	0.006831495154242884	0.006858376172231905	0.006862792378304748	0.006867500143279982	0.006870266300756855	0.006862142560559162	0.0068495883860750575	0.0068484939516026124	0.00686671385718908	0.006895708244430937	0.006917160103720308	0.00691666663815659
flux1:	0.6566471571906369	0.006923815686804665	0.006865678442110034	0.006830517605312361	0.006838466449981265	0.0068776985771023145	0.006917825119081571	0.0069326402509966596	0.006916022168939503	0.006882291385831049	0.006853964724913092	0.006846987306988045	0.0068626438960645445	0.006889391961303224	0.0069117098453343635	0.006919548986878231	0.006912415818872962	0.006896865781824028	0.0068818280095843875	0.006876247397207092	0.006887644070827449	0.006917184203073855	0.006952599058505124	0.006969930810558214	0.00695713742635221	0.006941533325963546	0.006951432749401718	0.006963508841870915	0.006979282756706457	0.007031958599400076	0.007005449692380825	0.007025426337376885	0.007039951281802646	0.006990462503309113	0.0069887786255292735	0.007006762527583556	0.007015798622392278	0.007059422411085894	0.007089428893804844	0.007094550160093619	0.007098515834717306	0.007099828910115929	0.007090157180099004	0.007076941947276818	0.007076867687159676	0.007097539552151964	0.00712906972341668	0.007151595032576148	0.007150044498573631
flux1:	0.6569096060943902	0.0071417471359099755	0.007080425367341837	0.007042245583989939	0.007049274282995551	0.007090060599563343	0.0071329841944332605	0.007149930481351396	0.00713339968689222	0.007097668171001134	0.007066512136142463	0.007057609625721912	0.00707337443694887	0.007102154631452843	0.0071272148982470486	0.007136932817354041	0.007129789605846897	0.007112438312273596	0.007094969013338717	0.007087937494262076	0.007100065627205679	0.00713251829668504	0.007171519312823971	0.007190845953326004	0.007177330898475437	0.007159880179722746	0.0071690118160128505	0.007181048807509801	0.007198410707280119	0.007255537819114414	0.007229571489991281	0.00725211647102157	0.007267634755980354	0.007214279791513165	0.007211243249719672	0.007229959950586634	0.0072403464747385	0.0072878508157219425	0.007321008554306674	0.00732684188780297	0.007330056928629832	0.0073299192255174535	0.007318707797479609	0.007304820971823309	0.0073057286896895356	0.007328804135047522	0.00736283999469706	0.0073864433449579115	0.007383865872615871
flux1:	0.6571720549981435	0.007358647999285673	0.007294191112832859	0.007252990780037893	0.007259042593420982	0.007301300370194077	0.007346958593768603	0.0073660251959723946	0.00734961901502419	0.0073119437716288515	0.0072780030415169755	0.00726718707515005	0.007283038027596287	0.00731381641252901	0.00734160501505312	0.00735322570888835	0.007346125731057881	0.007327028030673393	0.007307157216229944	0.007298675124611358	0.007311530650284923	0.007346922108666146	0.007389567255899258	0.007410940825708973	0.007396742317605741	0.007377535181123686	0.007386032988130944	0.007398068617508285	0.007417108674915784	0.007478739642849215	0.007453324453217694	0.007478593509868114	0.007495247220264515	0.007437987956006854	0.007433717700951713	0.00745321651798416	0.007464989559138927	0.007516374795163409	0.007552689454086578	0.007559251214755043	0.0075617475642534345	0.007560211263359015	0.007547510037543611	0.00753296369668671	0.00753481330279725	0.007560221106864677	0.007596703684121785	0.007621374061480354	0.007617808445370851
flux1:	0.6574345039018967	0.007573903750338884	0.0075063923217942195	0.007462180865102561	0.007467181497372808	0.007510791936888289	0.007559089416999978	0.007580254836209354	0.00756402800642578	0.0075245012648271995	0.007487853003166778	0.007475145885110114	0.007491043905859219	0.007523753039071015	0.007554226738811749	0.007567766630279563	0.007560780836223797	0.007540023514422938	0.0075178098144990145	0.007507888967009414	0.0075214574399518	0.007559785615320775	0.00760609848381016	0.007629551962055596	0.007614726647785705	0.007593898667817448	0.007601921129051471	0.0076140057182716644	0.007634808345757047	0.007700956358065778	0.007676055100702178	0.007704202862422816	0.00772216323151003	0.007661031827092927	0.0076557151907031004	0.007676078777322726	0.00768928632802259	0.007744554707664279	0.007784014539489683	0.007791327970545294	0.0077931810222401695	0.0077903567387676755	0.007776265655565868	0.0077611006473206935	0.0077638557367863854	0.007791508034209974	0.007830355258122092	0.007856070133221356	0.007851567046635968
flux1:	0.65769695280565	0.007786929910534404	0.007716478163227914	0.007669275011417351	0.007673129755957712	0.007717936140667412	0.007768745642800005	0.007791981384437065	0.007776009935763815	0.007734760483716932	0.007695511841693695	0.007680941341803761	0.007696825113963566	0.007731360844801391	0.007764446147262716	0.007779913651248459	0.007773129452664346	0.007750829263871009	0.00772635815803979	0.007715020204496925	0.007729273397444373	0.0077705016669558135	0.007820465604154185	0.007846012584085248	0.007830638617142838	0.007808367443276602	0.007816093709546964	0.007828296230171334	0.007850928133072033	0.007921574535178257	0.007897095132893068	0.007928265080740474	0.007947732192135078	0.007882835245573134	0.007876714362712946	0.00789806419614656	0.007912754591193274	0.007971908571798426	0.008014483852858731	0.008022571616143942	0.008023895518077933	0.00801995448623744	0.008004628305492534	0.007988917828580525	0.007992548211249232	0.008022343359350214	0.008063453303823303	0.008090181573291057	0.0080848066780479
flux1:	0.6579594017094033	0.007997182933570832	0.007923939666389254	0.007873772554817192	0.007876363945365795	0.007922170985004143	0.007975335523266378	0.008000609992845945	0.007984994560157211	0.007942188229096064	0.007900473394357961	0.007884067851630216	0.007899849414515731	0.007936068495533523	0.007971660951018953	0.007989056070422182	0.007982576309342581	0.007958878603674238	0.007932261259657425	0.007919536013569485	0.007934428115475546	0.007978479777311823	0.008032034705363431	0.008059671633955434	0.008043851045450533	0.008020351832615576	0.008027981162854119	0.008040394366692738	0.008064894328203735	0.008139996733697462	0.008115789641809475	0.008150104830722621	0.008171304833174433	0.008102818522495756	0.008096172458132649	0.008118669422249014	0.00813487738096351	0.008197910340885963	0.00824354930390533	0.008252422448446048	0.008253358681567116	0.008248528147417482	0.008232176823558188	0.008216027071757058	0.008220507963100815	0.008252329301302219	0.008295579621704581	0.00832328200547225	0.008317117684530213
flux1:	0.6582218506131565	0.008204158240588207	0.008128305516997001	0.00807520773672165	0.00807639360922665	0.008122967973795504	0.008178303805587067	0.008205586147178107	0.008190454469857363	0.008146293824448151	0.008102271041784395	0.008084055380472176	0.008099617093652896	0.008137335932840382	0.008175300107240248	0.008194614569113516	0.008188557375168158	0.008163635938288989	0.008135008954151157	0.008120932887233074	0.008136396899357723	0.008183151414316709	0.008240194009958096	0.008269904578398124	0.00825376463778081	0.00822928555567727	0.008237040299821329	0.008249783666795716	0.008276156373558007	0.008355655115112246	0.008331517728547358	0.008369074372583222	0.008392254903822987	0.008320412593908501	0.008313539813788528	0.008337380064956695	0.008355113909175132	0.008421995475369471	0.00847061748512961	0.008480263182240702	0.008480964915833085	0.008475517833957325	0.008458402682256819	0.00844195086803211	0.008447259329564695	0.00848097018908092	0.008526213516165441	0.008554839659388263	0.00854798433867529
flux1:	0.6584842995169098	0.008407376109138399	0.008329125372458264	0.008273131775693339	0.008272743637189358	0.008319815558561504	0.008377115868173874	0.008406379513305456	0.008391887985445216	0.008346611297540786	0.008300460147641856	0.008280453151374706	0.008295646291162575	0.008334641057052351	0.008374811467592789	0.008396029841139682	0.008390529820304374	0.008364588132208303	0.008334114147000518	0.008318729156309044	0.008334674098581215	0.008383965871699525	0.008444353101581193	0.00847611390513957	0.008459807356503044	0.00843462638200746	0.008442757777154164	0.008455977516016363	0.00848419280065063	0.008568014021350085	0.008543701016917689	0.00858456638217086	0.008609991268508293	0.008535066768645376	0.008528272379863765	0.0085536797798753	0.00857291317074361	0.008643572799832796	0.008695060317874367	0.008705431047106218	0.008706046736264973	0.008700288108049944	0.00868271484185692	0.008666125498270349	0.00867223544559116	0.008707671819366549	0.008754727998101538	0.008784210377350558	0.008776774909223004
flux1:	0.658746748420663	0.008606359052089257	0.008525944779471361	0.00846708662058003	0.008464928268285429	0.008512194028596072	0.008571233086755984	0.008602458872276	0.0085887931234372	0.008542672706077578	0.008494591727815196	0.00847280459235857	0.008487449562778852	0.008527457703827146	0.008569640930551535	0.00859274297877312	0.008587953786825107	0.00856122743050194	0.008529096245187337	0.008512448708278915	0.008528758128202987	0.008580378125989016	0.008643933446979942	0.00867771977283453	0.0086614240404753	0.008635847789637765	0.00864464304320619	0.008658509047297844	0.00868850666767417	0.008776561286730935	0.008751798528693547	0.008796013573116743	0.008823957977017306	0.008746248548107493	0.008739839440456022	0.008767056611858663	0.00878772710599147	0.008862040108233505	0.008916231425906715	0.008927238007653918	0.00892789782641564	0.008922150688465299	0.008904461015443657	0.008887921822325364	0.00889479931834236	0.008931762315929606	0.008980409301737213	0.009010654887219471	0.009002756121504304
flux1:	0.6590091973244163	0.008800606389465093	0.008718277835306276	0.008656576808380854	0.00865242322870259	0.008699548337840916	0.00876008593987458	0.00879326474856488	0.00878063933158634	0.00873397927791102	0.00868418380854549	0.00866061968512133	0.00867450756191476	0.008715230642012687	0.008759208681889738	0.008784172929586423	0.00878027086275672	0.008753030393651563	0.008719460007613365	0.008701600052209138	0.0087181321010139	0.008771832062274137	0.008838353081189139	0.008874143691331363	0.00885805932187677	0.00883242404280985	0.008842212747163314	0.0088569130968504	0.008888611896659245	0.008980790806574926	0.008955289722791271	0.009002875813911924	0.009033622819503276	0.008953435942680795	0.008947724901649549	0.00897700522138937	0.008999020343316051	0.00907680007524961	0.009133484754426697	0.009144994767861531	0.009145802737604031	0.009140396748429968	0.009122960399887189	0.009106678807070253	0.009114279327414796	0.00915252973866462	0.009202495463914663	0.009233376735255885	0.009225129048833745
flux1:	0.6592716462281696	0.008989572407905475	0.00890558431750076	0.00884104638075768	0.008834643060949986	0.008881265957335963	0.008943051983908708	0.008978186937579407	0.008966844255540927	0.00891997758203706	0.008868697523250098	0.008843351546928694	0.008856246493490693	0.008897354110815787	0.00894288886759894	0.008969697082381232	0.008966884967227548	0.008939438291443617	0.008904675167665639	0.008885656018895708	0.008902245077803145	0.008957743602765347	0.009027009763941177	0.009064789812386434	0.009049138518870568	0.009023812699478339	0.009034970665414688	0.009050704815198497	0.009084014125308997	0.009180181016904924	0.009153650385382118	0.009204618486069615	0.009238457690129194	0.009156104547638844	0.00915142209039852	0.009183024626859769	0.009206274380084947	0.0092872729663858	0.00934619142268248	0.00935803333079504	0.009359066588565475	0.009354331389017211	0.00933754017824684	0.009321741799261988	0.009330010701734748	0.009369267624761889	0.009420225099207591	0.009451572293762703	0.009443078331468029
flux1:	0.6595340951319228	0.009172653643068606	0.0090872569658743	0.00901986666592065	0.009010929542966905	0.009056665718865379	0.009119444716639854	0.009156552989521593	0.009146761598592557	0.009100046747910944	0.009047523887482303	0.009020383112088037	0.009032025151104702	0.00907315962582552	0.009119998263133845	0.009148640310313955	0.009147150779567436	0.00911984404765731	0.009084161995126612	0.009064039240922164	0.009080498810956834	0.009137488315700566	0.009209267298763165	0.009249028989897053	0.009234051663328255	0.009209439172069647	0.009222388272939917	0.009239360333948156	0.009274191016092467	0.009374174931198227	0.009346327791164432	0.009400687958923609	0.009437916078616784	0.009353712926601728	0.009350423599914727	0.009384612195339946	0.009408985419921297	0.009492903430729125	0.009553751247156112	0.009565723269968051	0.00956703817234721	0.009563302402722131	0.009547567237752127	0.009532496436437603	0.009541373095999986	0.009581317735137167	0.00963288505373254	0.009664481373481791	0.009655823456323848
flux1:	0.6597965440356761	0.009349188612025466	0.009262622181290052	0.009192338178023757	0.009180554504278212	0.009225001038310034	0.009288516767923433	0.009327631080559383	0.009319683462604735	0.009273500094398137	0.009219984646150182	0.009191027396311353	0.00920113510090727	0.009241916604490067	0.009289797369236345	0.00932027577220288	0.009320373021551814	0.009293589237336397	0.00925728652586933	0.009236117165542712	0.00925224354094925	0.00931039701069309	0.009384448943559963	0.009426190087410892	0.009412145045917971	0.00938868745074386	0.009403890912169182	0.009422304376206513	0.009458577087248524	0.009562166996137732	0.009532721721818977	0.009590490749907624	0.009631413706584898	0.009545690272755198	0.009544208936355896	0.009581255539952437	0.009606656636747977	0.009693160113283401	0.0097555966877685	0.009767478430477258	0.009769121532349597	0.009766716895350278	0.009752467776399267	0.009738390203167678	0.009747815375365423	0.009788099987274533	0.00983984592734739	0.009871426878444426	0.009862660411873714
flux1:	0.6600589929394294	0.009518470298447143	0.009430954190682342	0.009357706538972473	0.009342736944752465	0.009385477495743444	0.00944947742746239	0.009490647232392683	0.009484857056858352	0.009439601058016053	0.00938534722172403	0.009354541602481689	0.00936281446401902	0.009402846319037188	0.00945150439461982	0.00948383794117652	0.00948581727375713	0.009459972200238906	0.009423366848666702	0.009401208056428965	0.009416784229887499	0.009475760904973258	0.009551840123451099	0.009595561241649685	0.009582722822397206	0.009560899589525758	0.009578853137899397	0.009598908006005012	0.009636557024858862	0.009743500369706129	0.009712176493950458	0.00977338203477248	0.00981831756139182	0.009731429777795685	0.009732233271858898	0.009772424507889224	0.009798787000938863	0.009887528581457809	0.009951188826982333	0.009962753130564444	0.00996477391714001	0.009964042347283276	0.009951730481965688	0.009938936701144582	0.009948861868374514	0.009989122700280904	0.010040577434492607	0.010071834654335006	0.010062984450689436
flux1:	0.6603214418431826	0.009679768588283061	0.009591499497301833	0.009515188997901136	0.009496670972238481	0.009537281328123294	0.009601521072437186	0.00964481336817952	0.00964151218123524	0.009597589864627401	0.009542850422150343	0.009510152040750381	0.009516272527546872	0.00955514651567088	0.009604319499899686	0.00963854538138401	0.009642730214191845	0.009618265642847026	0.009581689171199441	0.009558596800720489	0.009573396114025877	0.009632845644759459	0.009710700406676128	0.009756401371361273	0.009745058779466513	0.00972538442655249	0.009746604587643305	0.009768497259736064	0.009807469379607376	0.009917475703062478	0.00988398647348586	0.009948666898392407	0.009997946546804566	0.00991028977113985	0.009913920358466397	0.009957565441843355	0.009984859647652809	0.01007549969126548	0.01014000693398748	0.010151029498174407	0.010153491362482841	0.010154792523764031	0.010144893015844437	0.010133701953425799	0.010144098886653737	0.010183971082227853	0.01023464049055703	0.010265229527009968	0.01025628934482979
flux1:	0.6605838907469359	0.009832357425956503	0.009743505975505962	0.009664005620099269	0.009641558520108085	0.009679612788770223	0.009743860427888799	0.009789360059416493	0.009788893275942042	0.009746714805752926	0.009691735009949453	0.009657084285778012	0.009660719862625634	0.009698021510919592	0.009747454223478759	0.009783628444237401	0.00979036488933008	0.009767739813083274	0.009731530042915043	0.009707556999770883	0.009721346238845217	0.00978091134942992	0.009860282473845228	0.00990795974458145	0.009898415905895129	0.009881433783824773	0.009906445191847867	0.009930370793360711	0.009970620053672132	0.010083369741787002	0.010047414294880559	0.01011561463407643	0.010169584167687545	0.01008160283313483	0.010088661670026667	0.010136099370480663	0.010164332886952754	0.010256556624339457	0.01032153471717455	0.010331799723735683	0.010334786159777298	0.010338502347823972	0.010331515625593124	0.010322276460827152	0.01033314512074588	0.01037227717366718	0.010421658554974969	0.010451209313447394	0.010442144260425558
flux1:	0.6608463396506892	0.009975540306706903	0.00988624988178312	0.009803408149224596	0.009776639705081698	0.009811717177213063	0.009875757419022777	0.00992356666476884	0.009926288717190014	0.009886260887352945	0.00983127210955235	0.009794591796722443	0.009795397363553542	0.009830711300348292	0.009880159781983153	0.009918355874405187	0.009928005417086161	0.009907686002761608	0.009872179660819805	0.009847374353549722	0.009859916244599396	0.009919234427811808	0.00999985414304249	0.010049499487766941	0.010042069552093656	0.010028342612464505	0.010057666317629393	0.010083822549475171	0.010125302653806827	0.010240459726714635	0.010201717957403152	0.010273483261407711	0.010332500779570552	0.010244691189355995	0.010255822357889717	0.010307424860202957	0.010336636322912785	0.01043016413887994	0.010495247150029233	0.010504548216637427	0.010508162418371695	0.01051469852421059	0.010511148844278097	0.01050424019666402	0.01051561342852524	0.010553678932810744	0.01060127575379378	0.010629403896840375	0.010620154800467171
flux1:	0.6611087885544424	0.010108668126428352	0.010019054606006059	0.009932700175106187	0.009901214307210422	0.009932906922917421	0.009996544942504036	0.010046782168908926	0.010053050697574045	0.010015569280412667	0.009960783009925209	0.009921976669411215	0.00991959794849537	0.009952513497179172	0.01000174822947823	0.010042054585907432	0.01005498566944058	0.010037435083343732	0.010002960975453482	0.00997736610292995	0.009988421432155647	0.010047126536754384	0.010128718810454638	0.010180320002578002	0.010175329137270636	0.010165428646184886	0.010199573070753896	0.010228164312188204	0.010270821190929966	0.010388048233708367	0.010346180875000706	0.010421549001214735	0.010485980663745136	0.010398885218450518	0.010414752993545096	0.01047092516685712	0.0105011733221807	0.010595763024175192	0.010660601581610193	0.010668738629388799	0.010673096345525759	0.010682873701272924	0.010683303651981472	0.010679129423449965	0.010691073587815923	0.01072777872164432	0.010773112430264027	0.010799429999057256	0.010789918547860045
flux1:	0.6613712374581957	0.010231145282649881	0.010141297047539289	0.0100512444122293	0.010014650046253777	0.010042570275837872	0.010105635055757603	0.0101584322502827	0.01016860130134973	0.010134043257445175	0.010079646060938825	0.01003859816379671	0.010032676495617805	0.010062793684999728	0.010111602195064828	0.010154118519741956	0.01017069794888852	0.010156367017998318	0.010123240393014016	0.010096892323570378	0.010106222108685685	0.010163946796919907	0.010246230091504703	0.010299773564497152	0.010297553768483831	0.010292047309965245	0.010331502787951004	0.010362743141539218	0.010406510124718157	0.010525483061606545	0.010480138310398473	0.010559134304536005	0.010629348079342465	0.010543541207164008	0.01056480471947223	0.010625978328806863	0.01065732955377761	0.010752771470253875	0.010817035761986652	0.010823809474483852	0.010829026661268547	0.010842471048306265	0.010847431841257627	0.010846413739670687	0.010859025299511976	0.010894111513955628	0.01093672928334746	0.010960853206230612	0.010950986672542927
flux1:	0.661633686361949	0.01034242280698035	0.010252400569867984	0.010158456082627254	0.01011637655843168	0.010140165388330824	0.010202512332161415	0.010258011402716396	0.01027242371696375	0.010241139598624879	0.010187289542459111	0.010143867670367067	0.010134046479059371	0.010160982585590278	0.010209171671097542	0.010254005120679458	0.010274590096428846	0.010263909510620799	0.010232427966035374	0.010205356910489113	0.010212725145028927	0.010269105058733994	0.010351797886919189	0.010407272824567203	0.010408158658877108	0.010407598846249031	0.010452835768839354	0.010486950018667047	0.010531747488037401	0.010652168051421116	0.01060299456952322	0.010685628444132265	0.010761986753258094	0.01067805472522366	0.010705344664298861	0.010771968183536481	0.010804485883453141	0.010900593379237907	0.010963973696751408	0.010969179916879809	0.010975358043535525	0.010992883545477857	0.011002921814619789	0.011005489249262347	0.011018888189533622	0.011052130700750357	0.01109160904706568	0.011113166902377621	0.011102841565626463
flux1:	0.6618961352657022	0.010441980509236087	0.01035181681817098	0.01025378482519856	0.010205867459004484	0.010225202081821752	0.010286714667862658	0.01034506250795643	0.01036404111389094	0.010336347994328875	0.010283172830927395	0.010237232110445485	0.010223165011477336	0.010246561622479966	0.010293959422564319	0.010341220931345693	0.010366152257030222	0.010359526606197251	0.010329967562354268	0.010302198647921363	0.010307376092646056	0.010362056205294914	0.010444885190761564	0.010502288156548065	0.010506611489795469	0.010511526559200067	0.010562996261189894	0.010600218247194338	0.010645958586007266	0.010767562972519983	0.010714227620953205	0.010800496524970357	0.010883348906615636	0.010801867101846505	0.010835768480082258	0.010908294126195275	0.010942032897704889	0.01103863196812938	0.011100838318111806	0.011104264811015974	0.011111477288927163	0.011133468676343062	0.011149111277831903	0.01115568982209984	0.011170011405773136	0.01120121503397566	0.01123716030014286	0.011255793529416535	0.011244896443850008
flux1:	0.6621585841694555	0.010529302847508932	0.010439001465370926	0.010336690386912244	0.01028261576333723	0.010297216526876665	0.010357806796311313	0.010419149240390977	0.010442988680415977	0.010419163898748026	0.010366761062936995	0.010318150597791977	0.010299510806009876	0.01031904123086364	0.010365499280237877	0.010415300378024761	0.010444897003589066	0.010442700499327521	0.010415319964536728	0.010386875197963595	0.010389644514904189	0.010442287648885292	0.01052499718612491	0.01058433623689188	0.010592420294837637	0.01060330725724559	0.010661444133950116	0.010702012694521972	0.01074861010583683	0.010871173282524472	0.010813380864196745	0.010903275588445501	0.010992952470143834	0.010914464185804414	0.010955507619722785	0.011034377795496054	0.011069383996654322	0.01116630575362341	0.011227068296137779	0.011228495783266741	0.011236778766296437	0.011263575468725874	0.011285314207718085	0.01129631405094023	0.011311700667556704	0.011340695100728274	0.01137274255981478	0.011388108074508812	0.011376517431109021
flux1:	0.6624210330732088	0.010603854839965413	0.010513390505797636	0.01040661890082563	0.01034610953207761	0.01035574571764686	0.010415353453274972	0.010479828362339856	0.010508785957576315	0.010489061895109874	0.010437500103960788	0.010386070837337507	0.010362561261968063	0.010377937956580855	0.010423333217608558	0.010475783394377628	0.010510338085023056	0.010512911447188276	0.01048794358114419	0.010458844570633376	0.010459006823790707	0.01050930379476998	0.010591665994193606	0.010652963316124872	0.0106651164586487	0.010682436860748596	0.010747659953132715	0.010791813195778604	0.010839196817754575	0.010962533001201823	0.010900044846745241	0.010993559577509967	0.01109036797961367	0.011015368442287664	0.011064030297821924	0.011149665675384432	0.011185984406721668	0.011283063471406842	0.011342135316654416	0.011341343690314264	0.011350693491559503	0.011382577862701273	0.011410856066435127	0.011426661776917655	0.011443256461377829	0.0114698930209224	0.011497706642339152	0.011509478245642775	0.011497063109788536
flux1:	0.662683481976962	0.010665064412055215	0.01057438366279735	0.01046298644557631	0.010395814521382178	0.0104003085958358	0.010458899136168019	0.010526628939225213	0.010560916521625923	0.010545476533374348	0.010494798587886163	0.010440411806628731	0.010411775051612433	0.010422756598826605	0.01046699330678844	0.01052219772479447	0.010561973346844465	0.010569621128044594	0.010547278032568674	0.010517549242722688	0.010514931487110118	0.010562611922234488	0.010644435415589732	0.01070772783874638	0.0107242375350248	0.01074841527949357	0.010821127762507312	0.010869096841374007	0.01091722482325806	0.011041185545619869	0.01097383407561435	0.011070977542336057	0.011175199074102799	0.011104127025665208	0.01116083663962676	0.011253627639440577	0.011291314515123003	0.011388394788864342	0.01144555805860841	0.011442337461824773	0.011452715301847272	0.011489906909013982	0.01152510932808333	0.011546071854550522	0.011564014496263375	0.01158816595250225	0.01161144062391136	0.01161931175975078	0.011605932288590585
flux1:	0.6629459308807153	0.010712316106979763	0.01062133982984008	0.010505174839905434	0.010431168882657165	0.01043039898969002	0.010487959726188904	0.01055904378514961	0.010598820291730144	0.01058779582767896	0.010538022116695394	0.010480557747483696	0.010446585207696783	0.010452982343693682	0.010495993367623562	0.010554050534286269	0.010599276316700648	0.010612263939200381	0.010592735176761542	0.010562407437199354	0.010556870854623444	0.010601713515042728	0.01068284990414821	0.010748187116281161	0.01076931454103706	0.010800734787763189	0.01088132038797248	0.010933324098123705	0.010982196090847217	0.011106667775441004	0.011034365126002688	0.011135170972281852	0.011247061960565906	0.011180299386468686	0.011245449937272781	0.011345752483021063	0.011384887354911746	0.011481834736529178	0.011536909926240192	0.011531075227776872	0.011542418346427387	0.011585074659007533	0.01162752142404869	0.011653952675838412	0.01167337914495998	0.011694943208940024	0.011713410481762871	0.01171709950333626	0.011702608777071914
flux1:	0.6632083797844686	0.010744958433444838	0.010653586624144902	0.010532541679483204	0.010451591995806132	0.010445492598955166	0.010502028306373755	0.010576535467243348	0.010621900709964497	0.010615369590509526	0.010566501813038668	0.010505865766047602	0.010466405128095956	0.010468085339000798	0.01050983269249662	0.010570831635796182	0.010621698822493326	0.010640248807286624	0.010623700346402615	0.010592814332180279	0.01058426220884465	0.010626103678237518	0.010706450883153935	0.010773891662206363	0.0107998672073169	0.010838875219638113	0.010927691423014738	0.01098393273631356	0.01103359863696423	0.011158501615029764	0.011081241782445527	0.011185776192533598	0.011305569324089052	0.01124344801015019	0.011317406858269362	0.011425542237486113	0.011466241518957724	0.01156296134037095	0.011615819118453271	0.011607225504887672	0.011619462240953492	0.011667684687319418	0.011717629165055738	0.011749798881285276	0.011770842469256098	0.011789748504880303	0.011803185913183644	0.011802444411906168	0.0117866927411562
flux1:	0.6634708286882218	0.010762323927032842	0.010670442787265463	0.010544443189467225	0.010456506059487908	0.01044506679699837	0.01050059403344197	0.010578555681869552	0.010629545497057533	0.01062753126772756	0.01057955600856097	0.01051568606728991	0.0104706467605608	0.010467537092223934	0.010508011249106514	0.010572027802604078	0.010628684343850087	0.010652971566761494	0.010639544126889014	0.01060815357551265	0.010596538390754353	0.010635279260110774	0.010714781645596867	0.010784388845584976	0.010815408666052594	0.010862307612269083	0.010959676394272996	0.011020341609157453	0.011070905274812783	0.01119619568979687	0.011114051097038148	0.01122241637567353	0.011350322948356875	0.011293135048763916	0.011376249669939857	0.011492507361893643	0.011534931899869297	0.011631387598014936	0.011681961468273298	0.011670518603913752	0.011683584213926491	0.011737427461258417	0.01179505705845502	0.011833191159676855	0.01185598507188292	0.011872202597434756	0.01188044554078058	0.011875069453400599	0.011857911514882526
flux1:	0.6637332775919751	0.010763758034711303	0.010671249128756284	0.010540265378585715	0.01044536594396184	0.010428628880116019	0.010483169753231943	0.010564573622157914	0.010621156489140898	0.010623628774082952	0.010576520754347335	0.010509390830652473	0.010458747277071561	0.010450835183712783	0.010490052964915147	0.010557144959519012	0.010619689242346192	0.010649835467278579	0.010639642515077945	0.010607817028172034	0.010593146040649	0.010628754159859357	0.010707399942935064	0.010779235204870355	0.01081545874040318	0.010870505868123435	0.010976703373081204	0.011041963942700007	0.011093581735286497	0.011219256926875799	0.011132371491086054	0.011244705253620112	0.011380917083828298	0.011328926112623787	0.011421523012849039	0.011546164692492417	0.011590521171925305	0.01168675030099592	0.011735048204442732	0.01172073073254168	0.011734580672489413	0.011794062422349087	0.011859500869498815	0.011903780208277908	0.011928459519590926	0.011942006440145767	0.011944960781190771	0.01193480319938004	0.0119161077266501
flux1:	0.6639957264957284	0.01074865091194284	0.01065540170999742	0.010519456985412637	0.010417690792034149	0.010395746332899292	0.010449321955361142	0.010534106854847621	0.010596181977216913	0.010603057772719023	0.010556782801361237	0.010486405695427971	0.010430198508284895	0.01041753077737852	0.010455531758438366	0.010525733189504163	0.010594207190934322	0.010630275502560016	0.0106234013673161	0.010591228744464413	0.010573567693784588	0.010606078568010673	0.010683895489539316	0.010758014657604096	0.010799562933993026	0.010862964097403737	0.010978211045863153	0.011048227533550895	0.01110110269191903	0.011227209641788765	0.01113579105017616	0.011252261694230815	0.011396951921824213	0.011350400712057293	0.011452776617113932	0.01158603935840613	0.011632574732347337	0.011728698935774875	0.011774811959200169	0.011757664946626011	0.011772283074531487	0.01183739178234128	0.011910701309479434	0.011961259763602327	0.011987961331564342	0.011998909716444595	0.011996562828842853	0.011981546864853043	0.011961208029524745
flux1:	0.6642581753994816	0.010716465631147837	0.010622380482957694	0.010481557282391333	0.010373090415887767	0.010346072191579219	0.010398696142826742	0.01048674771440754	0.010554144494785624	0.010565290379726863	0.010519808200525269	0.010446237251972284	0.0103845727706881	0.010367252760639593	0.01040409436609721	0.010477408893711205	0.010551791462239231	0.0105937814575774	0.010590280133142267	0.010557868277303204	0.010537343110856644	0.010566857976230356	0.010643908448290499	0.01072035845693388	0.010767312906317827	0.010839216002057363	0.010963670532231485	0.011038597666598	0.011092972352289947	0.011219617854405934	0.011123931697734407	0.011244731649463057	0.011398054061330537	0.011357167216979519	0.011469573894876704	0.011611670912849415	0.011660660961511048	0.011756887830695397	0.01180099469562392	0.011781133749219292	0.01179653422924457	0.011867232904454744	0.0119484150179188	0.012005336189726261	0.012034195492246207	0.012042673114202181	0.012035101226177982	0.01201523107799085	0.011993180279971384
flux1:	0.6645206243032349	0.010666757271437061	0.010571767739993868	0.010426213041950691	0.010311280779418112	0.010279359782720824	0.01033103186055723	0.010422179412754461	0.010494658228826257	0.010509893501077457	0.010465160819117636	0.010388490952837314	0.010321539623983586	0.010299723199039818	0.010335474854024822	0.010411869232433889	0.010492070383403364	0.010539915024888878	0.0105398101841566	0.010507288680639902	0.010484085499513294	0.0105107679153638	0.01058714478892736	0.010665962406765836	0.010718363964507918	0.010798852277233954	0.010932606452566102	0.011012598026450583	0.011068745258274608	0.011196105869883424	0.011096473568791098	0.011221812229994224	0.011383899188775262	0.011348879125809033	0.011471504920362967	0.01162262292011586	0.011674357363659862	0.011770973883712878	0.0118133406845119	0.011790947614159332	0.011807170881305158	0.011883396309512498	0.011972390506320617	0.012035702819426826	0.01206684742618952	0.012073034112091539	0.012060404398497796	0.012035772957872701	0.01201198959739782
flux1:	0.6647830732069882	0.010599179644573407	0.01050325320804985	0.010353181561519448	0.010232085466003996	0.010195463691135746	0.010246164186342473	0.010340178648911923	0.01041743284955743	0.010436533609666168	0.01039250756822792	0.010312876204565972	0.010240870309710333	0.010214760925884933	0.010249497781049373	0.010328895942495813	0.010414753045953618	0.010468317915299353	0.010471604489742251	0.0104391259792113	0.010413489608871503	0.010437561488484402	0.010513385249221243	0.010594597615545058	0.010652445943577706	0.010741532608200526	0.010884613066391376	0.010969825492148578	0.011028042995856673	0.011156372673395667	0.011053173952582639	0.011183272221986389	0.01135423171813287	0.011325249155998507	0.011458201269805623	0.011618494424533754	0.011673261733675258	0.011770620822453563	0.011811596373499246	0.011786912168573896	0.011804016758591017	0.011885674806998462	0.011982355358064394	0.01205202594321906	0.01208556615997911	0.012089685064252577	0.01207225189810115	0.012043043805523653	0.012017563765400247
flux1:	0.6650455221107414	0.010513479445320497	0.010416625824302982	0.010262319954366508	0.010135423369712895	0.010094327134156597	0.01014401180580734	0.010240604844318123	0.010322263916063688	0.010344968101142882	0.010301610367294657	0.010219198495469319	0.010142429595054915	0.010112272972021441	0.010146069773158954	0.010228348279284689	0.010319624823118588	0.010378710181648028	0.010385357592270834	0.010353099028099461	0.010325330712896335	0.010347068571248789	0.010422486255049684	0.010506112732517869	0.01056936555562667	0.010666990260051216	0.010819362623862929	0.010909956297115992	0.010970563611657236	0.011100197269305162	0.01099387658695272	0.01112896431330622	0.011308876948928223	0.011286058237263709	0.011429349780879238	0.011598931301593424	0.011657006306677811	0.011755509360031202	0.011795517287212499	0.011768834601786751	0.011786887615091904	0.011873846410810211	0.011978018102407685	0.012053946385651115	0.012089964326468966	0.012092269273876563	0.012070365128248309	0.012036854964879771	0.012009775945987476
flux1:	0.6653079710144947	0.010409480652577694	0.010311755379858348	0.010153564136539943	0.010021286102143985	0.00997595917959903	0.010024555059710165	0.010123379409422803	0.010209013296768365	0.010235026615999194	0.01019230804845482	0.010107341502267666	0.010026157751512665	0.009992236468602127	0.010025162094744758	0.010110147515580238	0.010206534784794694	0.010270880417343635	0.010280837244722703	0.010249001053182539	0.010219455731787688	0.010239187600892862	0.010314373154852044	0.010400427742762742	0.010469000425470073	0.01057502912683846	0.010736605047236582	0.010832743193020784	0.010896082374479529	0.01102743433565453	0.01091850949311505	0.011058826375578892	0.011247743167538711	0.011231157748444878	0.011384702591155685	0.011563635548152762	0.01162527216884709	0.011725351206082224	0.0117648803986591	0.011736537615997878	0.011755606842939258	0.011847690275320146	0.011959084529494863	0.01204109674747594	0.012079635520558138	0.012080396330343742	0.012054418769109388	0.012016964900881614	0.011988448324337968
flux1:	0.665570419918248	0.010287064313380974	0.010188569553608227	0.01002690330119787	0.009889710994058736	0.00984040765527314	0.009887809777407972	0.009988460873131088	0.010077585454095764	0.010106588099794426	0.010064493761328145	0.009977244455593413	0.009892047711385894	0.009854675918560714	0.009886788973654588	0.009974257493177409	0.010075379094124214	0.010144671486194768	0.010157871102540607	0.010126686167568118	0.010095769625286716	0.010113872662527666	0.010189027999318452	0.01027752146562126	0.010351287062892015	0.010465514957246484	0.010636160188266864	0.01073800543686322	0.010804444637775502	0.010938001901695383	0.010827072326593027	0.010972871822413938	0.01117081356424621	0.011160464967659482	0.011324081738085804	0.011512371083249972	0.011577801192970891	0.011679904008619828	0.011719499130181213	0.01168987744500386	0.011710027684956279	0.011807011723338036	0.011925284691025414	0.012013130583066038	0.012054185321888641	0.012053673346446974	0.012024070140079758	0.011983105401279606	0.011953375178909938
flux1:	0.6658328688220012	0.010146149863259086	0.01004703282578246	0.009882356612354435	0.009740756526052736	0.009687734586996791	0.009733803718533642	0.00983582270286681	0.009927906411441404	0.009959560331348677	0.009918094422706506	0.009828881079866517	0.009740123519107515	0.00969964179451542	0.00973098744057991	0.009820666676937997	0.009926085444416049	0.009999966509941664	0.010016333022680067	0.009986055318444797	0.009954221276480527	0.009971119676218887	0.010046475392341112	0.010137416401089913	0.010216206455903149	0.010338363853566492	0.010517905667656877	0.010625615093368424	0.010695553429718887	0.010831864618076292	0.010719616701383182	0.010871171668280607	0.011078130256592204	0.011073953298527906	0.01124737791033831	0.011444965468158007	0.011514403399337552	0.011618984140470558	0.011659237577708653	0.011628761564040413	0.011650056559058694	0.011751670295781069	0.011876404290423139	0.011969756948825214	0.012013269077258498	0.012011745001660608	0.011978999524092242	0.011935020296690482	0.011904359239545474
flux1:	0.6660953177257545	0.009986683641212194	0.009887133145114912	0.009719958163994843	0.009574486335384153	0.009518000349756667	0.009562561810665447	0.009665439988364805	0.009759911535270576	0.009793867972116602	0.009753058151488523	0.009662245929671192	0.009570425791169719	0.009527196045900323	0.009557804055811418	0.009649376792576311	0.009758603332665483	0.009836679742391729	0.009856133551903313	0.009827046170224176	0.009794793123318667	0.009810955639196388	0.009886770351307608	0.00998016514822289	0.010063771470724807	0.010193531725546268	0.010381764275978997	0.01049548391705442	0.010569355573613708	0.010709017136150576	0.010596224524823786	0.010753832816411218	0.010969774513036323	0.010971640007285203	0.011154544305943174	0.011361307903666542	0.011434958762069668	0.011542474825905277	0.0115840208235265	0.011553161893592118	0.011575671852180962	0.011681604128933824	0.01181231320140898	0.011910772566646088	0.011956628044672249	0.01195433335855446	0.011918952052010117	0.011872507289066421	0.011841252167121247
flux1:	0.6663577666295077	0.00980863838686924	0.009708880198465799	0.00953975412935569	0.009390965807987126	0.00933126060461145	0.009374104270912773	0.009477289039562041	0.009573546117912014	0.00960945307044028	0.009569353611763417	0.009477352069899962	0.009383008142770296	0.009337408403411771	0.009367292237314764	0.009460401553074387	0.009572903553843179	0.009654755742138787	0.009677218101954424	0.009649630387541479	0.009617497803906125	0.009633434070805122	0.00970999156574268	0.00980584216240451	0.009894019717025098	0.010031008051754914	0.010227694889763168	0.010347554790197173	0.01042583035866925	0.010569471941044033	0.010456989702392032	0.01062097786565508	0.010845848039664473	0.01085357468433934	0.011045587645458536	0.01126134469254533	0.011339413800518103	0.01145032826913204	0.011493839222817758	0.011463120491133957	0.011486933756973502	0.0115968449732575	0.011732984661511991	0.01183608454767306	0.011884116063168346	0.011881268700019897	0.011843771644340733	0.011795453020469056	0.011763989258846655
flux1:	0.666620215533261	0.009612024737801188	0.009512316212755119	0.009341813007753613	0.009190272217462877	0.009127577056350533	0.009168458664664293	0.009271360895097168	0.009368779681714857	0.009406288930972399	0.00936698227129869	0.009274241271279788	0.009177945882670312	0.009130364790442607	0.00915952140005379	0.009253776600220191	0.00936898810508629	0.009454178240587979	0.009479574402712538	0.009453819928067398	0.009422383329677292	0.009438638266068267	0.009516242094246632	0.009614543266957659	0.009707014141694155	0.009850816168564527	0.010055689872012451	0.010181800450003569	0.010264984019562384	0.010413254769612895	0.010302007595423558	0.0104727311952197	0.010706459771194905	0.010719831334476482	0.01092055895340006	0.011145073870042396	0.011227774491638176	0.011342561899528815	0.011388746050706243	0.011358746611329245	0.011383982978733774	0.011497520521837985	0.011638501027556526	0.011745718999694931	0.011795711341485741	0.011792505011895087	0.011753419699137695	0.011703853453538702	0.011672610173084456
flux1:	0.6668826644370143	0.009396912768556885	0.009297537134154198	0.00912624671312773	0.00897251617237007	0.00890703985591488	0.008945683735866935	0.009047686508301596	0.009145631701530025	0.009184405082180507	0.009146001493699086	0.009053004908131887	0.008955355383114292	0.008906186332431105	0.008934596391965774	0.00902957920115072	0.009146909261659003	0.009234987798526498	0.009263248582638805	0.009239681765516502	0.009209546237686321	0.009226692085610043	0.009305657745381243	0.009406393448251046	0.009502851721315061	0.00965302067625995	0.009865780258630079	0.00999823037827517	0.01008685176414948	0.010240408820104107	0.010131374620732218	0.010309214433409417	0.010551721135818603	0.010570506003575852	0.01077954664010697	0.01101254079229112	0.011100097828274966	0.011219250230405603	0.011268849502732504	0.011240206120671016	0.011267028858400627	0.011383843810755133	0.011529045246848698	0.0116398142774033	0.011691511617761611	0.011688117578108575	0.011647975107161783	0.011597815438451623	0.011567261103533196
flux1:	0.6671451133407675	0.009163459165190934	0.009064719538446332	0.00889323771556501	0.008737869562140317	0.008669796870591337	0.008705900224329027	0.008806368758495378	0.008904203845056599	0.008943918518224075	0.008906553874781951	0.00881381128181624	0.008715420107930664	0.00866505508575241	0.008692683432895604	0.00878795407757777	0.0089067945232261	0.008997305322659754	0.009028367207064032	0.009007358484448266	0.008979150315077664	0.008997776267093038	0.009078421604175435	0.009181561523446336	0.00928167871463623	0.00943774084258849	0.009658048116108509	0.009796904728774137	0.009891507212953916	0.010051006820955749	0.009945197890618138	0.010130552082072232	0.01038175063438352	0.010405720433094269	0.01062267373224839	0.010863836126838923	0.010956484553294496	0.011080514807991812	0.011134301361448771	0.011107706060653937	0.011136329968519241	0.011256092518455909	0.011404880574788187	0.011518601268077206	0.011571714912012813	0.01156828449195327	0.011527616777074413	0.011477540034042943	0.011448178479318585
flux1:	0.6674075622445208	0.008911934307593284	0.008814147334366688	0.008643066156076785	0.008486593868152174	0.008416083676827842	0.008449322492335643	0.00854761505169916	0.008644712478830899	0.008685065065798239	0.008648896906909355	0.008556933741434257	0.008458417909858091	0.008407241254517927	0.008434037472766769	0.008529140523266277	0.008648872923906719	0.008741357261438765	0.008775161299342233	0.008757090901773772	0.008731447287564769	0.00875214706271786	0.008834781832816337	0.008940278756477783	0.009043709483061609	0.009205167521777472	0.009432643772881593	0.009577952528727863	0.009679077356652485	0.009845168204867256	0.00974361243138519	0.009936885645922048	0.010196686329806713	0.010225630758398063	0.010450100002305032	0.010699097012056442	0.01079707519110787	0.010926515082056958	0.010985285365326267	0.010961478235677731	0.010992171941369505	0.011114583286245979	0.011266323736954196	0.01138237605088473	0.011436591402332576	0.011433257651368042	0.011392594026988756	0.011343292567754225	0.011315658767727306
flux1:	0.6676700111482741	0.008642743651220532	0.008546232532190012	0.008376131104969856	0.00821906293353925	0.008146248307084424	0.008176284931654117	0.008271764439550511	0.00836751538651675	0.008408224931032745	0.008373427209901845	0.008282774040847485	0.008184744200329122	0.008133126633238407	0.008159025874748909	0.008253495957887528	0.008373498125725192	0.008467498104715445	0.00850398808014238	0.00848923857362501	0.008466795597736906	0.008490153664825384	0.008575069308083912	0.008682857770523765	0.00878924523286148	0.008955580416968034	0.009189804583774362	0.009341590502890688	0.009449759927501092	0.00962307756825316	0.00952680186206742	0.009728392700729817	0.009996703035043315	0.010030439097720644	0.010262028519155166	0.010518511321175254	0.01062205059674557	0.010757442694500343	0.010822008288134495	0.010801765819163686	0.010834847795328192	0.010959647176076767	0.011113718067786693	0.01123147183322685	0.011286453821499804	0.011283331100716741	0.011243192942016084	0.011195367493916695	0.01117002221987909
flux1:	0.6679324600520273	0.00835643931645754	0.008261525993800789	0.008092961842482546	0.007935775982288881	0.007860766432197722	0.007887258746729374	0.007979304827632396	0.0080731283167396	0.008113938136542037	0.008080695136979364	0.007991876812745772	0.007894926923779	0.007843220282247255	0.007868144569009238	0.007961512243381083	0.008081164761409357	0.008176226694604714	0.008215346930261045	0.00820429478604007	0.008185674107647825	0.008212251437898976	0.008299711975389028	0.0084097083171429	0.008518689311244882	0.00868936264294836	0.008929871717120475	0.009088138922857663	0.00920383969490002	0.009385000521272648	0.009295017843370853	0.00950530637713204	0.009782030044465225	0.009820405292070448	0.010058715088414138	0.010322324191076818	0.010431637084034204	0.010573520761961955	0.010644695989531239	0.010628816127251884	0.010664645253273397	0.01079161187641631	0.010947412878316274	0.011066236916002026	0.011121633784051916	0.011118814892674767	0.011079707485365851	0.011034057133598753	0.011011579668443114
flux1:	0.6681949089557806	0.008053720320960587	0.007960716737381189	0.007794217767044696	0.007637359404528994	0.007560245352680222	0.007582857383938777	0.007670878533642852	0.007762229682783629	0.007802908231534909	0.007771408137258096	0.007684933475316212	0.00758963157905103	0.007538164669212597	0.007562024977534233	0.007653823132908556	0.007772516372689328	0.007868194569292402	0.007909887693029458	0.00790289419148788	0.007888689039995973	0.007919009265722803	0.00800924389241062	0.00812134752764505	0.008232556796757216	0.008407010431245825	0.008653302164556507	0.008818031831424872	0.008941700696284945	0.00913129393205058	0.009048594219706484	0.009267930936537234	0.009552965374137452	0.009595856176443042	0.009840478423015069	0.01011084544278301	0.01022611506823379	0.010375008465615196	0.01045359543635215	0.010442881141047949	0.010481843725530618	0.01061079443464607	0.010767753532803818	0.010887023663045536	0.010942469669121916	0.010940020955987853	0.01090242267710056	0.010859632163385466	0.010840610510548649
flux1:	0.6684573578595339	0.007735422796474295	0.007644621374820431	0.007480678596862336	0.007324558893057512	0.007245418225085903	0.007263831923019215	0.007347277511884822	0.007435654793519006	0.007475995674636406	0.007446424182745172	0.007362776697248864	0.007269657233182755	0.00721873312371315	0.007241432527553145	0.007331203607136722	0.00744834551917351	0.0075442066616487734	0.007588411461520921	0.0075858132293959765	0.007576574333576426	0.007611111003900595	0.00770430850601246	0.007818403895104985	0.007931477756200641	0.008109137211118281	0.008360674551556523	0.008531820561699476	0.008663832641263747	0.008862409181863415	0.008787953378184277	0.009016650379070698	0.009309883592335753	0.009357190533798982	0.009607708817910692	0.00988445634972896	0.01000582933541567	0.010162209972502473	0.0102489822418739	0.01024422547074183	0.010286721236958899	0.010417505624521031	0.010575083928634824	0.010694190532602064	0.010749308591984941	0.010747264240022774	0.010711613943649008	0.010672338627925926	0.01065735709265408
flux1:	0.6687198067632871	0.007402504098881859	0.007314167870030575	0.007153229166114257	0.006998226163706221	0.0069171326032514855	0.00693106040754771	0.007009432225316632	0.007094383647606505	0.007134204904034523	0.007106739122804432	0.007026369033663467	0.006935926893000575	0.006885821798679762	0.006907259820246001	0.006994563980806096	0.007109588650778235	0.007205216630007832	0.0072518659281468065	0.007253965354725113	0.007250187357320725	0.00728935266881085	0.007385657345252345	0.00750161598997429	0.00761619526854339	0.007796472829633198	0.008052689001064983	0.008230171248051131	0.008370831343712033	0.008578888949036875	0.00851360450390815	0.008751928998400077	0.009053236121082019	0.009104879090768939	0.009360873590289432	0.009643614427066969	0.009771198717327604	0.009935485709117842	0.010031171984431105	0.010033139716241639	0.010079569213074013	0.010212064226015154	0.010369759985640164	0.0104881159166987	0.010542521390644762	0.010540878494376706	0.010507562626635674	0.010472412090702562	0.010462036624838907
flux1:	0.6689822556670404	0.00705602632204322	0.006970379383929417	0.006812844682807041	0.006659306069885593	0.00657633897811993	0.006585536715831611	0.006658399770926642	0.006739527927841126	0.00677867068913066	0.006753473392158248	0.006676790902303477	0.006589477144790207	0.006540440837218884	0.00656051895213885	0.006644943013950808	0.00675731964913112	0.006852320427806264	0.0069013387319172784	0.006908394427213974	0.006910503164608822	0.006954638184434472	0.007054146606557817	0.007171828353699623	0.007287560704600514	0.007469859951978738	0.007730162841979916	0.007913858559309917	0.008063394623507148	0.008281359745062816	0.008226135566081	0.008474304969745314	0.008783544903609128	0.008839460242750199	0.009100518444613365	0.009388855449580777	0.009522723166380857	0.009695263519370495	0.00980053275054386	0.009809956003935092	0.009860711274803874	0.009994817193730838	0.010152170119387145	0.010269219644757365	0.010322526325466442	0.010321242403755251	0.010290583648806384	0.0102601053521497	0.010254867518102558
flux1:	0.6692447045707937	0.006697144980284278	0.006614364140006456	0.006460582436450154	0.006308830051639285	0.006224085170685971	0.006228364776118392	0.00629535706631403	0.006372323014729977	0.006410649533910115	0.00638786370358514	0.006315233328596581	0.006231452275447101	0.00618370974946201	0.006202337761826761	0.006283504519831474	0.006392746242091187	0.006486752107624724	0.0065380526990216235	0.006550270069390429	0.0065586108811579195	0.006607976961931775	0.006710734739038661	0.006829987791431014	0.006946529463352139	0.007130250396785923	0.00739402497843494	0.007583758800638464	0.007742316281198257	0.007970523520431236	0.007926202490774541	0.008184379881585466	0.008501392057141175	0.008561533312250926	0.008827264991237906	0.009120792611553675	0.009260986914645584	0.009442047361728111	0.009557496178754538	0.009575062129636836	0.009630521429619081	0.009766160456021172	0.009922757118823277	0.010037986226620622	0.010089815110194066	0.010088809308174785	0.010061058431085224	0.010035722968365352	0.010036103688992572
flux1:	0.6695071534745469	0.0063271074845590814	0.006247315975880061	0.006097584603692559	0.005947920523709609	0.005861521144552317	0.005860762680596649	0.005921603658777825	0.005994129578954035	0.006031520657158811	0.006011264176784665	0.005942999807325643	0.005863107095380889	0.005816861057042153	0.005833963849023783	0.005911541085518381	0.00601721273011762	0.00610988523023022	0.006163366344247426	0.006180888293592424	0.006195715324464262	0.006250486208389347	0.006356483967764705	0.006477143223165247	0.006594160246282588	0.006778704151047333	0.0070453120089418566	0.007240845624917704	0.007408481212207514	0.007647151891255607	0.007614519683234253	0.007882808161668423	0.008207409151493022	0.008271751779467446	0.008541805617430866	0.008840113437945815	0.008986657375715567	0.009176421878692664	0.009302564772221664	0.009328911264450717	0.009389437432626605	0.00952655517709405	0.009682035707786075	0.009794983629036953	0.009844974425755503	0.009844132960383778	0.009819465003943291	0.009799654335960648	0.00980606868939618
flux1:	0.6697696023783002	0.00594726379851311	0.005870527864882051	0.0057250943392303105	0.00557780834603786	0.005489916389661715	0.005484078877774175	0.00553857635220416	0.00560644694529737	0.0056427987384335835	0.005625159102393327	0.00556151949359631	0.005485820658072977	0.005441254316519392	0.005456778336894702	0.005530486750796016	0.005632210846912529	0.005723241789882071	0.005778781640450473	0.0058016793781972805	0.005823145696297267	0.005883399765087149	0.005992567784321294	0.006114451394124662	0.006231620057974428	0.0064163931032235515	0.006685168668434626	0.006886190876430007	0.007062864405133856	0.00731208588586717	0.0072918557164050315	0.0075702903781500975	0.007902269847691292	0.007970818939146019	0.008244897545832106	0.008547575572470684	0.008700480460584125	0.008899052218487028	0.00903631425370879	0.009072025418764302	0.009137966483919575	0.009276535653435121	0.0094306013215604	0.009540872610973975	0.009588697269344196	0.009587882834122721	0.009566398074385127	0.009552397661120435	0.009565181841104614
flux1:	0.6700320512820535	0.005559088880961554	0.005485417786259499	0.0053444843645384515	0.005199862542465162	0.005110689088108413	0.0050998197178796795	0.005147874957571169	0.0052109375428512714	0.00524615777960713	0.005231186780853608	0.005172371282734525	0.0051011205233159555	0.005058400179448334	0.0050723189986609015	0.005141938278893366	0.005239398525817304	0.005328508653156157	0.005385959227691518	0.0054142231875997865	0.005442371500646284	0.00550808374952219	0.00562028503150564	0.005743189327634125	0.005860195702216014	0.006044610331925938	0.006314854021666016	0.006520971770135792	0.00670653557382324	0.006966242768546228	0.00695903673004392	0.00724757344950549	0.00758668881037228	0.00765948785264055	0.007937358076153155	0.008244002787204005	0.008403273782419068	0.008610679635982839	0.008759390990728378	0.008804992479087002	0.008876682447704752	0.009016707227701645	0.009169127915207489	0.009276404031215489	0.009321781008351704	0.009320845074676974	0.009302574326621696	0.009294569493673783	0.009313970728576008
flux1:	0.6702945001858067	0.005164213877604885	0.005093563595702222	0.004957294496279263	0.0048156286598191505	0.0047254435221415	0.004709684901560008	0.004751295768612619	0.004809459073233499	0.004843462784183922	0.004831171283145534	0.004777315814898468	0.00471071476333522	0.004669991786924413	0.0046823101230431645	0.004747682544151494	0.004840624366645821	0.004927559617981637	0.004986739383419377	0.005020270326884353	0.0050550241395229565	0.005126057700989929	0.005241079668775457	0.005364772792758159	0.00548131096483225	0.005664784405579993	0.005935753372265368	0.006146484039207717	0.006340669778928757	0.006610629822450351	0.006616958235750205	0.006915459143398954	0.007261428310140436	0.007338566445613203	0.0076200626729088184	0.007930282441671913	0.008095919636764282	0.008312114367383178	0.00847250570743992	0.008528458223373562	0.008606215907314755	0.008747735114624698	0.008898355344246748	0.009002404463929628	0.009045112183999478	0.009043908597754315	0.009028821777368594	0.009026898037854383	0.009053067828193116
flux1:	0.67055694908956	0.004764461140373095	0.004696741637824723	0.004565272636916585	0.004426870240180314	0.0043360102719814915	0.004315605483421478	0.004350867486061299	0.004404099174660404	0.004436804124276414	0.004427157163700947	0.004378330638665301	0.004316527139294691	0.004277939086620129	0.004288694880345722	0.004349726055678119	0.0044379541644750135	0.004522479784074364	0.004583165653469956	0.0046217661313895635	0.0046629213318417715	0.004739018681317052	0.004856563998930334	0.004980778648537487	0.005096547323711878	0.005278496927710944	0.005549394439016279	0.005764159255093977	0.005966562959045975	0.006246363386355685	0.006266604071082817	0.006574820315879689	0.006927312148827372	0.007008927415258025	0.007293946838213203	0.0076073652121508495	0.007779359583196723	0.00800422783682491	0.00817642553919083	0.00824311589768021	0.008327240086145899	0.008470327222417992	0.008619069343161034	0.008719753187581333	0.008759641152154655	0.008758039238941796	0.008746055680929317	0.008750202250203242	0.008783192846834558
flux1:	0.6708193979933132	0.004361877439381247	0.004296963162135308	0.004170413096310337	0.004035607230233471	0.003944483094973115	0.003919778425935503	0.003948883673798423	0.003997206738948999	0.0040285288447949544	0.004021441507393492	0.003977643078340787	0.00392073016442024	0.0038844009714397733	0.0038936653207576437	0.003950322057462067	0.004033695282970595	0.004115588294697978	0.004177507362313335	0.004220873816350179	0.004268090867959756	0.004348865130698269	0.004468542354837079	0.004592968035950162	0.00470766520797408	0.004887500781978695	0.005157465323122777	0.005375583571019777	0.005585650158573211	0.0058746903140461035	0.005909069662699975	0.006226622612689914	0.006585244912068567	0.006671521548006719	0.0069600117858179345	0.0072762673263784316	0.007454591958735776	0.007687946295546394	0.0078719667877445	0.007949696432228813	0.008040456568526012	0.008185215402845105	0.008332078782973023	0.00842935550073149	0.008466351833588624	0.00846424741904742	0.008455246395464595	0.008465361873862053	0.00850512557212362
flux1:	0.6710818468970665	0.0039587602873765015	0.003896503239478308	0.0037749868035220516	0.0036441458527971026	0.003553247062066733	0.0035246923714977374	0.0035479265090558637	0.0035914147248429485	0.0036212638180212328	0.003616598291026158	0.0035777558624672163	0.0035257712167904116	0.00349181056509781	0.0034996855704880273	0.003551991066032926	0.003630415004900587	0.0037094557524408795	0.0037722773820826894	0.003819993252086215	0.003872790344144928	0.003957717322105665	0.004079032123254383	0.004203307181432505	0.004316622688842516	0.004493736335988815	0.004761831358051381	0.004982514849706931	0.005199523651833204	0.00549700859415218	0.005545585894663258	0.00587194822039484	0.006236233455809944	0.006327392352079878	0.006619333037488151	0.006938074921431427	0.00712267286000361	0.0073642475273127195	0.007559990449615701	0.007648962096528838	0.007746584661675485	0.007893139783191797	0.008038195353104134	0.008132117948913564	0.008166232687706936	0.008163555943544171	0.008157386113631416	0.008173285310388828	0.008219675945008043
flux1:	0.6713442958008198	0.0035576738802443613	0.003497918565982417	0.0033815597289109873	0.003255096242556567	0.0031649942845274853	0.0031331410365009406	0.003150878319265903	0.0031896510332382272	0.0032179273421977426	0.0032154916342296055	0.003181462057641605	0.003134388259794912	0.0031028903185591375	0.0031095050876165154	0.0031575319305777072	0.0032309500953350157	0.00330691357955742	0.003370242414018404	0.0034217726609505976	0.0034795202965705397	0.003567931902037005	0.003690279470771826	0.003813983022899581	0.003925588980926162	0.0040993432312178375	0.004364548134719121	0.004586895509726027	0.004809948202918376	0.005114884169953096	0.005177539878851289	0.005512017937527352	0.005881407185636515	0.005977689712572397	0.006273070397905287	0.006593949633956401	0.006784720238337057	0.007034161407637245	0.007241401807452709	0.007341705439366306	0.007446357214769717	0.007594839920563887	0.0077382200277665205	0.007828930327956472	0.007860254385417756	0.007856974088734049	0.007853461138045742	0.007874882238851343	0.0079276582526609
flux1:	0.671606744704573	0.0031614532581128447	0.003104052748953255	0.002992998115049135	0.002871376446094576	0.002782725844791177	0.0027482228879221397	0.002760919637101337	0.0027951362251720643	0.0028217279415913648	0.002821276593146741	0.002791847828382379	0.002749613612264696	0.00272065538989909	0.002726160569082626	0.0027700221192095064	0.0028384062917992925	0.0029110539426365355	0.002974424301396623	0.003029111742844313	0.003091029279770543	0.003182108993688114	0.0033047680182985723	0.0034274117641473864	0.003536951049149582	0.0037066661416506495	0.00396786869238739	0.004190859283411531	0.0044188712765414586	0.004730061875058693	0.004806489702613734	0.005148208333490093	0.005522034104963549	0.005623680575462299	0.0059224774575605986	0.006245134231780893	0.006441919965655177	0.006698774089164136	0.006917154297656215	0.007028753984687154	0.007140524039489707	0.007291054743772355	0.007432938891184212	0.007520657500337376	0.007549357766867442	0.007545482237861508	0.007544434585647982	0.007571046242910876	0.007629874845916843
flux1:	0.6718691936083263	0.0027731972623551513	0.0027180297224826643	0.0026124612249908063	0.0024962035167621186	0.002409740666694527	0.0023733278617842565	0.0023815145774990533	0.002411368901294078	0.0024361511142984367	0.0024373880757976208	0.0024122833999998916	0.0023747659981349137	0.002348405495423947	0.0023529667229098498	0.0023928074388548715	0.002456147815814505	0.0025252201484645184	0.002588092126120978	0.0026451559179516667	0.0027103105265645403	0.002803091325590237	0.0029252196672179894	0.0030462394848428764	0.0031533126317624285	0.003318253749284391	0.0035742437933788986	0.0037967311204138163	0.004028426895047198	0.00434446954861728	0.004434171499421533	0.004782061863795262	0.00515953060713459	0.005266755326454057	0.005568908850424105	0.00589295703991768	0.006095532211554193	0.0063592346359258	0.006588256755251359	0.006710979699113176	0.006829862184546143	0.006982531075294068	0.007123128586243257	0.007208141618554716	0.007234453049043702	0.007230028548519462	0.007231241552535556	0.007262649886494712	0.007327112060620561
flux1:	0.6721316425120796	0.0023962520949800366	0.0023432372135893872	0.0022433836213451887	0.0021330737580930294	0.0020496133847233227	0.00201211319141507	0.002016385618960313	0.002042100802604416	0.0020649359803293485	0.0020675196390617526	0.002046403764034479	0.0020134322433488223	0.001989706509600595	0.0019934971302382485	0.0020294823117560064	0.0020877778395250713	0.0021529882225218397	0.002214745634637596	0.002273282136465933	0.0023405905201918315	0.0024339554984777814	0.0025545874840187557	0.0026733347381231163	0.0027774857683958327	0.0029368508650371786	0.003186315042165442	0.003407020357465788	0.003640932719764862	0.0039602154523794885	0.004062498554369647	0.004415289159331223	0.004795464244803315	0.004908429328911635	0.00521382387932276	0.005538834070468485	0.005746896307171225	0.006016762246667192	0.006255782239306201	0.006389311050308872	0.006515190659907908	0.006670038490841863	0.006809569395906795	0.006892212911529056	0.006916428567742822	0.006911536179693001	0.006914795611583184	0.00695055143693361	0.007020147797122686
flux1:	0.6723940914158328	0.0020341873757100943	0.001983302263253716	0.0018894490760172809	0.0017857342692767534	0.0017061633829692966	0.0016684705180115829	0.0016694799487668988	0.001691303737629378	0.001712043815617356	0.0017155939794895774	0.0016980807560264019	0.0016694401052262102	0.0016483632008273206	0.0016515564889051	0.0016838617535815123	0.0017371108531166763	0.001798140424959459	0.0018580906174806419	0.0019170767817173785	0.001985309862104259	0.002077995585924215	0.002196040757818027	0.0023117733908579107	0.002412475211551476	0.002565383890745739	0.002806901094119501	0.0030244077310122392	0.0032588805394953356	0.0035795797657143242	0.003693553221482792	0.004049763908693658	0.004431549858217655	0.004550339777354501	0.004858785668780004	0.00518426805108243	0.00539743244971107	0.005672651915783437	0.0059208761411805085	0.006064744794117467	0.0061973861572541585	0.00635438684862197	0.006493062298097178	0.006573705339208121	0.006596165246825238	0.0065909172073754605	0.0065960028348737475	0.006635609586268705	0.0067097673046457315
flux1:	0.6726565403195861	0.0016907654626653616	0.0016420596298844603	0.001554557010149746	0.0014581467526736092	0.0013834159990719248	0.0013464852837828298	0.0013449283404070467	0.0013631292301506308	0.0013816192589846388	0.0013857257899061429	0.0013713870804515549	0.0013468227391177671	0.0013283835469207164	0.0013311445953473082	0.0013599452804805856	0.0014081370195681694	0.001464630689070833	0.0015220061712333955	0.0015803055299422083	0.0016480961843131675	0.0017386987269738616	0.001852941972606365	0.0019648156941041214	0.0020614558050886054	0.0022069395797111044	0.002438977177298783	0.0026517266999405162	0.002884920495046923	0.0032050010003517653	0.0033295729073591625	0.0036875114791098764	0.0040696401680534134	0.0041942384105061225	0.004505455538376237	0.004830843853718226	0.005048639033871384	0.00532827650379755	0.005584761250833637	0.005738354580107431	0.005877396075758018	0.006036442301140834	0.006174445611362983	0.006253472562513716	0.006274551953098198	0.006269088061352934	0.006275777958247507	0.006318700743416461	0.00639678182612469
flux1:	0.6729189892233394	0.0013699027465325054	0.0013235117717475117	0.0012427801914155247	0.0011544423707802861	0.0010855547359130916	0.0010503872658592982	0.0010469953811487011	0.0010618596267072506	0.0010779428565296752	0.0010821756129557158	0.0010705509279661934	0.0010497734815932348	0.001033933323645571	0.0010364107291008383	0.0010618713554726095	0.0011049770979924165	0.001156540586931366	0.0012105024878978495	0.0012668738073028456	0.00133272770756723	0.0014197113602771637	0.0015288145906605468	0.0016358747983458426	0.0017277421290993384	0.0018647363855583037	0.0020856476426632056	0.0022919389172671735	0.0025218390311586582	0.002839057655168032	0.002972931166576635	0.003330692503205959	0.003711712063833483	0.003841980613805364	0.004155582661298096	0.004480220059429632	0.0047020849456314625	0.004985083657135244	0.005248737866861598	0.005411294011201216	0.005556245734311527	0.005717138049578077	0.005854607177842608	0.0059323999493999585	0.005952497099315104	0.005946981370305458	0.005955057157066669	0.006000733139608253	0.00608204429660269
flux1:	0.6731814381270926	0.0010756192521748679	0.0010317766472754293	9.583099112984167e-4	8.788639294510036e-4	8.168608297803088e-4	7.844886282595519e-4	7.800173885952603e-4	7.918469326112185e-4	8.053711786175747e-4	8.09290975789579e-4	7.998975907708027e-4	7.825874970327409e-4	7.692776207391042e-4	7.715951574720088e-4	7.938591507721352e-4	8.318248181371332e-4	8.780228571039162e-4	9.276663424108766e-4	9.807750855232297e-4	0.0010430847479087877	0.0011247935926121744	0.001227299506637648	0.0013284749149687898	0.001414748704211798	0.0015420868231872866	0.001750110454514282	0.0019481027623372757	0.002172529886381837	0.0024844445097327032	0.002626114172452236	0.0029815821272635205	0.003359849356272204	0.0034955110576124476	0.0038109892034734394	0.0041341165023764306	0.004359396678019254	0.004644586692436828	0.004914177754214822	0.005084792760666541	0.005235037839134263	0.005397477338711915	0.005534489257177001	0.005611409596816164	0.005630933167378437	0.005625550409061401	0.005634803132481414	0.0056826531073443775	0.005766457291934386
flux1:	0.6734438870308459	8.11970972169897e-4	7.710175967449335e-4	7.053828506178865e-4	6.356896403452277e-4	5.816345083271677e-4	5.531038641825314e-4	5.483223577668573e-4	5.574336632139643e-4	5.682587981558734e-4	5.714292021521059e-4	5.637726678772765e-4	5.495851003187071e-4	5.387042904912774e-4	5.409529270711044e-4	5.601329688705792e-4	5.928722758763577e-4	6.332283152502044e-4	6.775903042100244e-4	7.260231796176088e-4	7.830854910600329e-4	8.577583144183804e-4	9.520971936347499e-4	0.001046196454464997	0.0011259381948224528	0.0012423485322961341	0.0014356117471319213	0.001623332957216104	0.001839956678578439	0.002143941958346072	0.002291691767185722	0.0026425446934142715	0.0030162219013488774	0.0031568454166693485	0.0034735510403713166	0.003794297622317693	0.004022240521394019	0.004308349283224437	0.00458251159868549	0.004760145486423494	0.004914943756534235	0.005078527867402053	0.005215085068743252	0.005291457215037858	0.005310812841836507	0.005305764498980264	0.005316000430545791	0.005365441101574212	0.0054509705669289026
flux1:	0.6737063359345992	5.829586905050287e-4	5.453488718437283e-4	4.8818312556853647e-4	4.2913199041646495e-4	3.84091544382976e-4	3.6044527611857026e-4	3.561255628703994e-4	3.628492926220245e-4	3.708557298490194e-4	3.728556240955002e-4	3.6644079450543523e-4	3.550109373883231e-4	3.464237501811533e-4	3.486545964927593e-4	3.648242363205555e-4	3.9221356076703554e-4	4.262116487842392e-4	4.6428139977254464e-4	5.065644468134785e-4	5.566021445173075e-4	6.223914925145106e-4	7.068923257540216e-4	7.926051464484633e-4	8.647547376808977e-4	9.6886147991261e-4	0.0011453881604414492	0.0013207488110045433	0.0015271051484403162	0.001820376090934714	0.001972281353521575	0.0023160026632213357	0.0026830600621330506	0.0028280471308908127	0.0031451739194659034	0.0034625513818217655	0.0036923002996978277	0.003977964416421516	0.004255210397925544	0.0044386943262539535	0.004597187552605556	0.004761408477681377	0.004897427755617176	0.004973521694801849	0.004993097624124374	0.004988596132670152	0.004999641523955379	0.005050097723686279	0.005136568211073561
flux1:	0.6739687848383524	3.9240819900301493e-4	3.587115415491226e-4	3.1071417768311607e-4	2.632064127440231e-4	2.2822986588191355e-4	2.104887869966566e-4	2.0739558432773225e-4	2.1207703003966782e-4	2.1717506390709842e-4	2.1761201080451844e-4	2.119548728327456e-4	2.0290420598442882e-4	1.96440546453008e-4	1.9865956460122093e-4	2.1184700112815527e-4	2.3372283529790009e-4	2.608125664777295e-4	2.9154588062279836e-4	3.2616669466400483e-4	3.6735447230529575e-4	4.223508950967161e-4	4.952583364128489e-4	5.711626844174365e-4	6.34540047255475e-4	7.248692331021087e-4	8.825949272013046e-4	0.0010434088634891643	0.001236923184063807	0.0015165671617076032	0.0016705024534797008	0.0020043979643347893	0.0023626228071194793	0.0025111978455850943	0.0028277647312015953	0.003140663472802994	0.0033712511964813126	0.0036550285372798884	0.003933761828942264	0.004121806503102624	0.004283024797544983	0.004447270292756849	0.004582574008117668	0.0046585897692905	0.004678741591386842	0.004675002661965005	0.004686706510606826	0.004737622492023196	0.0048242479906820505
flux1:	0.6742312337421057	2.4381995880703024e-4	2.147177227065565e-4	1.7663843198246576e-4	1.4156771787031492e-4	1.1766422802186048e-4	1.068081019029129e-4	1.0568874774817675e-4	1.0868885499655163e-4	1.1082868292119716e-4	1.0935309851212842e-4	1.0399373155719537e-4	9.69379368282746e-5	9.239484156187395e-5	9.456033639956866e-5	1.0474548233361386e-4	1.2090560466832692e-4	1.4051117375242882e-4	1.6284904286756097e-4	1.8828381410096007e-4	2.187798275672992e-4	2.610424460512214e-4	3.205410865391948e-4	3.851179811599761e-4	4.3843143541765487e-4	5.134235913932783e-4	6.502187759663099e-4	7.942307812445742e-4	9.722475474696954e-4	0.0012352648398707485	0.0013889201012503105	0.0017101439621034897	0.0020571576482474228	0.0022083603061936537	0.0025231975341098965	0.00283038665359327	0.0030607302231224027	0.0033411120571415387	0.0036196429797834342	0.0038108489155228133	0.003973718611975789	0.004137275140745508	0.00427158536446802	0.004347639036096967	0.004368673956048106	0.0043659066155918805	0.004378140768809827	0.00442898977782574	0.004514997220535645
flux1:	0.674493682645859	1.4019114969857156e-4	1.1646609225009381e-4	8.908772675726611e-5	6.731733990408808e-5	5.543202883529367e-5	5.238028799562921e-5	5.395498851421712e-5	5.565173870580608e-5	5.483387687018099e-5	5.1153909697695146e-5	4.56707864026528e-5	4.022983342722106e-5	3.737630626328303e-5	3.9400249000314666e-5	4.651624392402062e-5	5.6725759097241537e-5	6.826010146614984e-5	8.115253691517779e-5	9.589849841806041e-5	1.1388196594722508e-4	1.4147632815300303e-4	1.8572346944360633e-4	2.3738058274436086e-4	2.7924323285455946e-4	3.3727400719612535e-4	4.5097660212247245e-4	5.758972391728766e-4	7.357177648854752e-4	9.790702012319576e-4	0.001129976436215584	0.00143556706945458	0.001768851253237534	0.0019215331641780713	0.002233274272548145	0.0025334053998274774	0.0027623039328836937	0.0030377275047346547	0.0033142909457543166	0.003507161550744544	0.0036705153375348842	0.0038325740539705442	0.003965510188450755	0.004041622577629421	0.004063784091018239	0.0040621788556306675	0.0040748352446288594	0.004125126831565628	0.004209770125507395
flux1:	0.6747561315496122	8.381896951355396e-5	6.633771067139617e-5	5.0453684677082865e-5	4.2790647303790594e-5	4.3779530832438006e-5	4.937199408014777e-5	5.4324282516818876e-5	5.511406642370127e-5	5.1399682087353016e-5	4.529643308198536e-5	3.932198747290382e-5	3.5132691659551656e-5	3.371822927091828e-5	3.547229902220499e-5	3.941246081349802e-5	4.3415631225213955e-5	4.6300352427731144e-5	4.873584401339919e-5	5.134945311832345e-5	5.506473322237934e-5	6.61084829410797e-5	9.327603702297687e-5	1.3038085587306132e-4	1.593360001572282e-4	1.9874586201128614e-4	2.8720330414690605e-4	3.9075093935609864e-4	5.296797403390043e-4	7.503465809654361e-4	8.959117733873227e-4	0.0011828385485123819	0.0014997708915007162	0.001652598322174818	0.0019596807665756503	0.0022512966375851217	0.0024774341687738614	0.0027462966406562486	0.003019072746369791	0.0032120312524527793	0.003374621675920412	0.0035342879902234606	0.0036653686105182007	0.0037414576069585673	0.003764911791201636	0.003764627885237593	0.0037776132298200605	0.0038268981155011577	0.0039094710364638
flux1:	0.6750185804533655	7.609994992827603e-5	6.578725971931697e-5	6.217337418815731e-5	6.933978961767819e-5	8.394397073724344e-5	9.892173114745788e-5	1.0788896020009819e-4	1.0818741869177637e-4	1.0170785227958589e-4	9.305021848861069e-5	8.628718180110414e-5	8.30180872256918e-5	8.278511452679407e-5	8.411194198713747e-5	8.47427239231244e-5	8.228104281397548e-5	7.597233803900771e-5	6.701290378020482e-5	5.615359919371886e-5	4.396056973930715e-5	3.667673617946656e-5	4.500208555644464e-5	6.59247445981989e-5	8.048089346939458e-5	9.961437829439459e-5	1.607347810686253e-4	2.4068446228743692e-4	3.56083958510016e-4	5.511237857966208e-4	6.886787090654004e-4	9.538990623082807e-4	0.0012517986679661584	0.0014032629176819011	0.0017039394767208243	0.001985488098075307	0.002207442990067104	0.002468117910063252	0.0027352559232101605	0.002926666972407805	0.003087184391858757	0.003243491942428555	0.0033721415824372273	0.003448019260130104	0.003472844051016723	0.003473996990303248	0.0034872258070674667	0.0035350984962142814	0.0036149461533105517
flux1:	0.6752810293571188	1.1734476014480975e-4	1.1514966590337918e-4	1.2453058372321422e-4	1.4713257618952924e-4	1.759520783486449e-4	2.0093867158081473e-4	2.1450225021619018e-4	2.14743887674434e-4	2.0570836764956184e-4	1.944663985689747e-4	1.8670390426769754e-4	1.8407178507505011e-4	1.8477163462942106e-4	1.8550112189653968e-4	1.8268099327331145e-4	1.7351726554629287e-4	1.57537347321841e-4	1.363584805477647e-4	1.1083719043113021e-4	8.126697911692417e-5	5.40437821055116e-5	4.1888496148121105e-5	4.505361462324162e-5	4.372905955746893e-5	4.0983237126637116e-5	7.279435334474766e-5	1.2703282763457707e-4	2.1638521789314215e-4	3.830022924765401e-4	5.098550024862736e-4	7.503805959165608e-4	0.0010265624009310477	0.001174999527516097	0.0014673615881811263	0.001737216661223244	0.0019534784194278304	0.002204335731271451	0.0024639811220650487	0.002652177302235142	0.002809272974504586	0.00296120260713255	0.0030867639946977744	0.003162139251271502	0.0031883179876907686	0.0031909690065240136	0.0032043560798128198	0.0032504557210348596	0.003326984475991337
flux1:	0.675543478260872	2.0663039005938086e-4	2.134846358997196e-4	2.3649567541983327e-4	2.749905807176784e-4	3.184582545012902e-4	3.5394117446903604e-4	3.726161690901305e-4	3.732519030656432e-4	3.619522262595321e-4	3.4820753026577786e-4	3.393355125222121e-4	3.371221999344663e-4	3.385335949428633e-4	3.3850343903236014e-4	3.3210680861304657e-4	3.160541930309551e-4	2.900269629392107e-4	2.5596103222866854e-4	2.147918222378212e-4	1.666060381571689e-4	1.1806110042962445e-4	8.397542373186594e-5	6.792142399594262e-5	4.929747478395509e-5	2.3178379250576196e-5	2.3892333820090955e-5	5.0478009100417204e-5	1.114522410960773e-4	2.4706548872035876e-4	3.605625753689029e-4	5.735320237444311e-4	8.253685867680206e-4	9.689893478827611e-4	0.0012510018912414648	0.0015074897650019098	0.001716483185989477	0.001955913303434336	0.002206237989259745	0.0023895509315757985	0.00254186520693425	0.002688369058204737	0.00281012088179899	0.0028846079925530232	0.0029120281774061138	0.00291617685572006	0.0029296304157137337	0.0029736405749247194	0.003046326427000373
flux1:	0.6758059271646253	3.417109777163356e-4	3.5848108796067283e-4	3.956265031810773e-4	4.50289230866842e-4	5.086452673931602e-4	5.549579000222127e-4	5.791815843793962e-4	5.806733306008583e-4	5.674841601251565e-4	5.514356813766753e-4	5.414557415950848e-4	5.39523481329237e-4	5.414718310581834e-4	5.405506108720814e-4	5.304950835604711e-4	5.074492271208634e-4	4.7113815276076494e-4	4.2371906040697714e-4	3.6617150821802137e-4	2.9842222137500834e-4	2.2746812714624187e-4	1.702582501877716e-4	1.3370177501531916e-4	9.648284992719629e-5	4.566765732249091e-5	1.3748785218526091e-5	1.0974875079154437e-5	4.1495904568892435e-5	1.438084072302552e-4	2.414005995483915e-4	4.2415544947256063e-4	6.491437843654043e-4	7.860736832232176e-4	0.0010556205164996176	0.0012970533631680244	0.0014971690558372055	0.001723610800649382	0.001962845801819636	0.0021396407349528455	0.0022858355047521775	0.002425865596704424	0.002543045324298395	0.0026161782350043235	0.0026446359317440016	0.0026502169949794855	0.0026636336798368148	0.0027052816922622635	0.0027736771880734834
flux1:	0.6760683760683786	5.190046081518919e-4	5.464395442530879e-4	5.98048978741836e-4	6.689387709304811e-4	7.422065040923665e-4	7.995106215458607e-4	8.296296152151597e-4	8.324410698050121e-4	8.178145576137694e-4	7.997780427442901e-4	7.888088339641147e-4	7.871120729846164e-4	7.894873891593718e-4	7.875979245523232e-4	7.738724640304809e-4	7.438441596670557e-4	6.971896702917263e-4	6.361959382873267e-4	5.618451269782655e-4	4.739320824548419e-4	3.7983946399374645e-4	2.986338673108464e-4	2.4053613156259135e-4	1.8361395033936862e-4	1.0701584090430295e-4	4.12484940070049e-5	7.706984422287068e-6	6.024046295470419e-6	7.309061453444081e-5	1.5240008997976576e-4	3.025602332497623e-4	4.983906929305592e-4	6.267188807503127e-4	8.816556191704698e-4	0.0011063698657560307	0.0012959994753726585	0.001507970895176115	0.0017344403247651866	0.0019031523815498878	0.0020419461202286905	0.0021744861425144033	0.0022863168113845533	0.0023575684053255656	0.0023867780669805817	0.0023936627712986274	0.0024069250790841163	0.002445981488893758	0.002509721183840339
flux1:	0.6763308249721318	7.336664760499967e-4	7.723435561784194e-4	8.385288427433129e-4	9.254579607857119e-4	0.0010134218313413259	0.0010816909402552653	0.0011179467484078536	0.0011225297569541267	0.0011069834746840776	0.0010873832183393966	0.0010756585664446782	0.0010742500496524192	0.0010770210589168049	0.0010741613513330789	0.0010568524536096666	0.001019997802265962	9.631511063689479e-4	8.886441451119886e-4	7.974147081492148e-4	6.89135783699336e-4	5.715896804727744e-4	4.6590040424049605e-4	3.8553170413133754e-4	3.0805002340182695e-4	2.0488203596618067e-4	1.0443493132676175e-4	3.9078447763194e-5	3.828887748547419e-6	3.4119013613125434e-5	9.300570783251798e-5	2.085403025128035e-4	3.731641236388947e-4	4.909988425206364e-4	7.292104957949713e-4	9.35608917372448e-4	0.001113182974262396	0.0013093133999199371	0.0015214683324742098	0.0016806385483783492	0.0018108417183281638	0.0019349400658553036	0.002040659439666055	0.0021094644966606875	0.00213907342790113	0.0021470753300000343	0.0021600517866153224	0.0021963301266028565	0.0022551345360126316
flux1:	0.6765932738758851	9.797497350857453e-4	0.0010300220274070168	0.0011106368995665139	0.0012131430407124383	0.0013153298085258698	0.0013943338728078015	0.0014368469389793477	0.0014436232490163648	0.0014277209220151124	0.0014070729340534423	0.0013949314023983775	0.001393960779732949	0.0013971829232213072	0.001393441945276594	0.0013727548186416555	0.0013293997722605001	0.0012627499123853197	0.001175104125566319	0.0010673046563278164	9.388954851201618e-4	7.980406891286604e-4	6.678152845875624e-4	5.648135301212742e-4	4.662293003796797e-4	3.3606315699365397e-4	2.0054673706819797e-4	1.0274496414244271e-4	3.30102891883551e-5	2.5463573622007184e-5	6.208785278839511e-5	1.4137809423817716e-4	2.7307011760484897e-4	3.78597555187277e-4	5.980573836899864e-4	7.846527793450423e-4	9.486790268016035e-4	0.0011277403486939933	0.0013241909345156557	0.0014724998320495483	0.001593048197714858	0.0017078499863804348	0.0018067401417548085	0.0018725203549243218	0.001902126550375714	0.0019110109238258586	0.0019235587212796815	0.001956915605415419	0.00201059348286933
flux1:	0.6768557227796383	0.0012504454269889908	0.0013123941578511318	0.001406999685353119	0.0015243241238182294	0.001639988618493457	0.0017292809582201564	0.0017780337508495885	0.0017873725118005743	0.0017716977688536336	0.00175058430810543	0.0017384496901337511	0.0017381534894259625	0.0017419689945858965	0.0017375349622609864	0.0017138070134163122	0.0016644634636765782	0.001588654700915394	0.0014885763425747753	0.001364920764906473	0.0012170798053474895	0.0010535513138159312	8.992115091233311e-4	7.736306114641987e-4	6.537672268061066e-4	4.965831225042327e-4	3.260964885563012e-4	1.9568359556773366e-4	9.103474234992461e-5	4.510582561864658e-5	5.798500242776317e-5	9.987565590719068e-5	1.9728895220239026e-4	2.888319539654372e-4	4.8765849034187694e-4	6.531166064489882e-4	8.022168962513918e-4	9.631520138546478e-4	0.0011426962434778112	0.001278993161507042	0.0013889767358809377	0.001493752519502407	0.0015851678509029355	0.0016473571421995817	0.001676529004987321	0.0016860248088348387	0.001697994310663941	0.0017283295892666828	0.0017767783065146092
flux1:	0.6771181716833916	0.0015383835642272057	0.001611779141706947	0.0017196177506986737	0.0018506912676797764	0.0019788081218139065	0.0020777155850020337	0.0021325357145713297	0.0021447277630910894	0.002129851967115044	0.002108888353203075	0.002097241564850309	0.0020979243140639005	0.002102553360453562	0.0020977128790684867	0.0020714175114517406	0.002016788757801151	0.0019327260132955915	0.0018212583435268952	0.0016828715339222635	0.0015167676675813915	0.0013317031835930315	0.0011541669333266298	0.0010065112098934985	8.655997268982133e-4	6.818234440224988e-4	4.7698771108875895e-4	3.1429733928225605e-4	1.7482666410288976e-4	9.051683224041199e-5	7.857313873875166e-5	8.241050335697445e-5	1.4462012301559845e-4	2.206932175229074e-4	3.9720287983530323e-4	5.40382254287014e-4	6.733265296396475e-4	8.152732509598656e-4	9.769210219674398e-4	0.001100247855756374	0.0011989337347341875	0.0012931029988344723	0.0013764948364598502	0.0014345633290631867	0.0014628597810205683	0.00147267296802351	0.0014839133066716346	0.0015111699274766872	0.0015543737451892796
flux1:	0.6773806205871449	0.00183597014453318	0.0019202451497408919	0.0020402259025157836	0.0021836644796682392	0.00232292734900849	0.0024305451090212244	0.0024910899485659035	0.0025063206115372755	0.0024927667174526563	0.002472562341244079	0.0024619062571291043	0.0024639136272923533	0.0024696367078075334	0.0024647642437358257	0.0024365040013957884	0.0023774784084710614	0.0022863194221638323	0.0021648326571115893	0.002013238658945634	0.001830499561107055	0.0016255321327832569	0.0014262166689200458	0.001257458127387875	0.0010961629537710985	8.866873359921766e-4	6.486627460268706e-4	4.5454755424933325e-4	2.808856467173768e-4	1.587586901870446e-4	1.2135646530760093e-4	8.701126702452845e-5	1.1354502519721383e-4	1.7290262385286128e-4	3.2565601206433755e-4	4.4564267316002875e-4	5.613790528067666e-4	6.836883000980424e-4	8.266798442417177e-4	9.362884950989335e-4	0.0010231366024218574	0.0011062847437400848	0.0011812212244603853	0.0012346965542136717	0.0012616862767621999	0.0012715133448816546	0.0012818783687405058	0.0013060416221998838	0.0013440677516201264
flux1:	0.6776430694908981	0.002135730712863208	0.0022299676494948674	0.0023606650232299163	0.0025147769982299573	0.0026636066987575893	0.0027787991870048233	0.0028445438619915412	0.002862866617556506	0.0028510717844772815	0.002832188146200385	0.0028230079309930368	0.002826693867055071	0.002833826618760721	0.0028293649656037697	0.0027998542652459984	0.002737487080955852	0.0026406210739776514	0.0025107867954487707	0.002347879259872036	0.002150560184981078	0.001927790430963676	0.0017085951128693565	0.0015201714995697379	0.0013395980444816937	0.0011057867855195434	8.362716051569427e-4	6.121051389178702e-4	4.054212075593133e-4	2.4660178385545845e-4	1.8357182868254944e-4	1.1144633832766473e-4	1.0230135076555657e-4	1.4397667929954804e-4	2.718172861152131e-4	3.6795269125379466e-4	4.656330958738203e-4	5.678809673220466e-4	6.916991771800415e-4	7.870626354938572e-4	8.617342368231592e-4	9.336225205030021e-4	9.998029477230118e-4	0.0010482880514643203	0.0010735669709762599	0.0010831079538543725	0.0010924619847282192	0.0011135579721480856	0.0011465505236177744
flux1:	0.6779055183946514	0.0024306306740501855	0.002533566418040781	0.0026732341461464665	0.0028360400595373527	0.0029926028134275064	0.003114012298456731	0.003184243137550224	0.0032055568858965224	0.003195837122171655	0.0031787463920524488	0.0031714686683323254	0.003177159414263606	0.0031860222809280163	0.0031824558781608937	0.0031524947877560883	0.0030879792838956473	0.002986993094196244	0.0028507440396407847	0.002678739913800869	0.0024692740043873868	0.0022312227905378736	0.001994491857520821	0.0017882846210746791	0.0015899676540962822	0.0013336404342001343	0.0010348505435827766	7.825102284167572e-4	5.444954751978772e-4	3.506491434104311e-4	2.622985042842955e-4	1.5331788281716912e-4	1.089623939191095e-4	1.322955524817209e-4	2.3438011428160178e-4	3.062812680187052e-4	3.852823007244199e-4	4.672761839815763e-4	5.716528413799762e-4	6.52470323096143e-4	7.148299007112218e-4	7.753986616176365e-4	8.326622191642077e-4	8.758492272807529e-4	8.990557809633147e-4	9.080262442799318e-4	9.162494019776024e-4	9.343427980443995e-4	9.62514954645782e-4
flux1:	0.6781679672984047	0.002714345923006921	0.0028243937397523754	0.0029709944006165437	0.0031402601144517764	0.0033024966829090516	0.0034285608106983103	0.003502376334736586	0.0035264091498122562	0.0035189294825373886	0.0035039773841890856	0.003498932019557769	0.0035068905737521824	0.0035177764895034996	0.0035156004250272233	0.003486041987331377	0.0034206721416420813	0.0033173058949653544	0.0031767832376311997	0.0029981620287599436	0.0027792946164441655	0.0025288383761523257	0.0022773050204131983	0.002055597727461408	0.0018414705740960526	0.001564869720385874	0.0012394988376309634	9.61330099807011e-4	6.941641905544441e-4	4.674593672297348e-4	3.5456528755497364e-4	2.1015375551349923e-4	1.3151456894753058e-4	1.3616895553116565e-4	2.1198897072817406e-4	2.595602243642994e-4	3.1949910076293727e-4	3.8127849762535214e-4	4.6619476860625293e-4	5.323916132677952e-4	5.825031868409604e-4	6.318691586770875e-4	6.801983877337362e-4	7.178786738996272e-4	7.387067602280718e-4	7.468487125604459e-4	7.538418544133391e-4	7.690332671656652e-4	7.926582527131948e-4
flux1:	0.6784304162021579	0.0029814639392193956	0.0030967527260919695	0.0032480027458104163	0.003421285624059961	0.0035869515251367168	0.003715930722701357	0.0037922519510180633	0.0038185539509560324	0.0038133074183347953	0.0038006841068115188	0.0037980724083765036	0.0038084671517371435	0.003821610858867579	0.0038212989843719233	0.003793013289877445	0.0037281410073004705	0.0036242362497905926	0.003481727454846284	0.0032991594678067012	0.0030738699322354424	0.0028141619286551818	0.00255087631002494	0.0023162954154758524	0.0020886414712553932	0.0017943814356329284	0.0014455430591560979	0.001144305818507043	8.506072753623659e-4	5.936604979034356e-4	4.5744797044803295e-4	2.7949089795050044e-4	1.6792738164798812e-4	1.5389443642062266e-4	2.0328851236390319e-4	2.267250385322842e-4	2.6747029085926464e-4	3.0930321441377897e-4	3.74984985848841e-4	4.267080814173182e-4	4.6482724418871115e-4	5.03276254811324e-4	5.427960681051779e-4	5.748667953512473e-4	5.930765476516688e-4	6.001683947054211e-4	6.058579124855977e-4	6.182812984290816e-4	6.376828668096912e-4
flux1:	0.6786928651059112	0.003227604251578972	0.0033460334292677424	0.0034994620924808885	0.0036741691592483646	0.0038408854565125166	0.0039709004832438576	0.004048491749180396	0.0040764391243127895	0.004073237276854001	0.004062959306482209	0.00406283195151718	0.00407571291830486	0.004091265467852316	0.004093241174712241	0.004067079654759078	0.004004069923122935	0.003901513671374471	0.0037593846584364236	0.0035756523092455635	0.003347067780967732	0.0030814493962632874	0.0028096942058468575	0.002565135282474061	0.002326524513382748	0.002017526473550083	0.0016486797762988632	0.0013274797055710574	0.0010102417980977394	7.260487495164361e-4	5.681519933836798e-4	3.589454468382183e-4	2.1621161476014918e-4	1.8380439134056038e-4	2.0696112963205753e-4	2.0674443702727233e-4	2.2842097285929587e-4	2.507967138382161e-4	2.9770539390527813e-4	3.353147548849031e-4	3.618775749056796e-4	3.8985389882662186e-4	4.2082704432752817e-4	4.472946557184904e-4	4.627212398521756e-4	4.6858695683960934e-4	4.7292971060688364e-4	4.8275032431984013e-4	4.982935318408276e-4
flux1:	0.6789553140096645	0.003449456790303633	0.0035687641266409775	0.003721784160532607	0.0038952402691674833	0.004060553628032939	0.004189632780140452	0.004267133410499364	0.004295944725652858	0.0042944213388012575	0.004286326839339212	0.004288573984097138	0.004303859509667657	0.004321870932123232	0.00432648374970054	0.0043032469508571276	0.004243434297296601	0.004144102597865647	0.00400472818263658	0.003822644761101581	0.0035939502412383473	0.003325856792551646	0.0030490546569082798	0.002797598105028396	0.0025508121067751646	0.002230226836063763	0.0018450898065550023	0.0015072976931430494	0.0011698121686172464	8.616677967090965e-4	6.840770145093735e-4	4.462667110905885e-4	2.7446328524111406e-4	2.242997276439498e-4	2.2175093001802813e-4	1.9863702475615805e-4	2.0162500793239515e-4	2.052438005675738e-4	2.3406311912439138e-4	2.581199902075999e-4	2.7372958063901214e-4	2.918230217116532e-4	3.14642824543648e-4	3.3562386571022313e-4	3.481844018331199e-4	3.5270196875481207e-4	3.556905015088188e-4	3.6310372652382015e-4	3.751866367445382e-4
flux1:	0.6792177629134177	0.003644745713449905	0.003762584429756588	0.003912570839593228	0.004082094076005107	0.004243543991031127	0.004369678596891804	0.0044456448049325316	0.0044744095417630705	0.004474037993206805	0.004467795903820652	0.004472150697547265	0.0044896260627192	0.004510038208280646	0.00451754855236674	0.004497960008345674	0.0044426091872050094	0.004348313518706712	0.004214009933952813	0.004036340020015417	0.003810689350324804	0.003543554969452767	0.003265172320123852	0.0030099931217557226	0.0027579428669556026	0.002429065637724987	0.0020315196211206548	0.0016806828166197622	0.001326454541529474	9.978662035979766e-4	8.028620338736787e-4	5.393740605051693e-4	3.408927042325669e-4	2.7386975009908846e-4	2.4647391983873506e-4	2.0147485404853127e-4	1.864018889754995e-4	1.7216165191903012e-4	1.8378083796491572e-4	1.9503242764931696e-4	2.0044354343031297e-4	2.093749234510413e-4	2.2455588494464155e-4	2.402753619383228e-4	2.499738580762484e-4	2.530827450771249e-4	2.5475064827211387e-4	2.5998178954959454e-4	2.690285114016649e-4
flux1:	0.679480211817171	0.0038121335986262537	0.003926154471678405	0.004070527649872319	0.004233508537347743	0.004388698917099559	0.004509904899211101	0.004582860182185466	0.004610578242717628	0.004610701640529643	0.00460583444109564	0.004611889777702061	0.004631218120654657	0.004653868393177895	0.0046644416396550955	0.0046491294867418145	0.004599402568447926	0.004511841820634573	0.004384804577420814	0.004214189767165462	0.003994621383741842	0.003731787196060244	0.0034552391998894823	0.003199515417619208	0.0029451560106880264	0.0026113376615614177	0.0022053280097500943	0.0018450782687574872	0.0014777344803228462	0.0011323323090369417	9.224113365978656e-4	6.363773724582249e-4	4.1383947937165115e-4	3.310992889160423e-4	2.8001576910788284e-4	2.1437538872489745e-4	1.821016877128106e-4	1.5108170241902321e-4	1.465752584767753e-4	1.4593602295058384e-4	1.4203763255526177e-4	1.426429109811918e-4	1.508094177098818e-4	1.6159666176346682e-4	1.685266039256175e-4	1.70233793246407e-4	1.706607561467008e-4	1.7396553193047354e-4	1.8042065092816893e-4
flux1:	0.6797426607209243	0.0039510855484331635	0.004059019437849585	0.0041953282077894435	0.0043493088474824415	0.004495980584007979	0.004610363109727869	0.004678854461677856	0.004704484172423859	0.004704356005705087	0.004700274008604957	0.004707510950673491	0.004728255315402467	0.004752890647761381	0.004766600416388206	0.004756087262258284	0.00471301833359417	0.004633738262387586	0.004515987805962961	0.004354880584953887	0.004144241234997447	0.0038888705056019713	0.0036174312877832663	0.0033642557549141863	0.0031105023685116416	0.0027750607622744243	0.0023644984845294097	0.0019984604783600517	0.0016216587795104785	0.0012631073903934377	0.0010409027712885604	7.355828674507331e-4	4.917754016966718e-4	3.9466519045152504e-4	3.2131981036882774e-4	2.3648457175757913e-4	1.8808117295682022e-4	1.4152240112965292e-4	1.2212660633490537e-4	1.1065597130682635e-4	9.845150008104326e-5	9.166437510379971e-5	9.353747002401249e-5	9.981928370003017e-5	1.0416334123840347e-4	1.0454712673718983e-4	1.0386289811221779e-4	1.0552803221350561e-4	1.0985213048988596e-4
flux1:	0.6800051096246775	0.004061714359172158	0.004161450676353198	0.00428745090143767	0.004430200021431701	0.004566300838356916	0.004672118534786362	0.0047347750130185984	0.0047572862045105	0.00475611819366792	0.0047521622889840414	0.004759987376795518	0.004781641503484993	0.004807940647009836	0.004824779953665237	0.0048194803892390135	0.004783958071918798	0.0047143191912472635	0.004607655866032372	0.004458263520333728	0.0042591422431421415	0.004014145417399883	0.003750867174830925	0.003503166247214052	0.0032528149959827886	0.002918950924271337	0.0025076200130291913	0.002139324495439263	0.001756663885003906	0.0013885791687627096	0.00115678075408267	8.354869065873691e-4	5.732978196877272e-4	4.633249861224324e-4	3.6936870777983134e-4	2.669545137264405e-4	2.0367514293178913e-4	1.4295693942558142e-4	1.1004323855756795e-4	8.89197888902174e-5	6.950470439682402e-5	5.6337347025370306e-5	5.271932851272066e-5	5.501009642645383e-5	5.703634539186662e-5	5.624704673860365e-5	5.463335789235544e-5	5.497642862464066e-5	5.76420816649666e-5
flux1:	0.6802675585284308	0.004144626530577541	0.004234283595122303	0.004348008281475817	0.004477588300572862	0.004601336116272192	0.00469706106341774	0.004752650790542452	0.004771078908654869	0.004768091997385426	0.004763580925738207	0.0047713686933530805	0.004793393202184309	0.004820994414915282	0.004840892374540215	0.004841116586839413	0.004813873686399973	0.0047550276594714135	0.004660996568951054	0.004525236092941058	0.004339909890488745	0.00410788164020974	0.0038555254259754505	0.003615987868928331	0.0033716447704257033	0.0030423659422807534	0.0026338404565627977	0.002266645521454311	0.0018815845736066183	0.001507458706789383	0.0012687369508428573	9.347606879178798e-4	6.571163724855047e-4	5.359008520243483e-4	4.2316350249534167e-4	3.049196255977048e-4	2.2816736362974314e-4	1.5478061206054044e-4	1.0982619656462875e-4	8.031865560781451e-5	5.485527270187321e-5	3.637687364149296e-5	2.813347235158602e-5	2.7021976813752e-5	2.7076158742723454e-5	2.533297837726318e-5	2.3022487548205114e-5	2.2390106109125597e-5	2.387756366157825e-5
flux1:	0.6805300074321841	0.00420078507475538	0.004278769014336334	0.004378586427016294	0.004493409060779345	0.004603345342874234	0.004687715131455746	0.004735196743450085	0.004748693760034676	0.0047431679066492075	0.004737445764756276	0.004744582335505951	0.004766442437163577	0.004794973093487604	0.004817814271706079	0.0048237756073936326	0.004805384546003001	0.004758258407985309	0.0046781239686618185	0.004557588137828618	0.004387979991091551	0.004171149575245737	0.003932129636104556	0.0037031478192969913	0.0034671682856761083	0.0031452244054772814	0.002742798501034993	0.002379821681817486	0.001995607457851163	0.0016187445099305222	0.0013756819315182739	0.0010322288736643957	7.420359361691296e-4	6.112619338617441e-4	4.81703543207613e-4	3.494748446128591e-4	2.607652588719256e-4	1.7628238380175594e-4	1.2083851701829468e-4	8.42742147405079e-5	5.3963985227190885e-5	3.127703992791923e-5	1.931708939168395e-5	1.544998193462992e-5	1.3943599528715598e-5	1.1527142995751607e-5	8.798685024836465e-6	7.562189821078532e-6	8.35394223097927e-6
flux1:	0.6807924563359373	0.004231399657914383	0.004296449408359608	0.004381106541214841	0.004479974152695813	0.004575004268382309	0.004647062823551092	0.004685627707976681	0.004693505864762867	0.004684824486605333	0.004677304287950056	0.0046832279614151895	0.004704428805951963	0.004733533383638494	0.0047591767759071575	0.0047710008959788225	0.004761873243087653	0.004727160315929759	0.004661889754685747	0.004557823964289493	0.004405473255244634	0.004205668784224833	0.003982011448826894	0.003765636129888006	0.0035400767027950115	0.0032279078504967836	0.002834540861991162	0.0024786040520968448	0.0020982144788658924	0.0017216781803438361	0.0014767112858581483	0.0011268451166731425	8.26938444053345e-4	6.883078260069062e-4	5.439702548979856e-4	3.9965903197528263e-4	3.005817513457857e-4	2.0662453950731104e-4	1.4228346737061155e-4	1.0001537204623941e-4	6.606939310875126e-5	4.028405004260896e-5	2.5536880641964903e-5	1.9599091589637292e-5	1.699355370781139e-5	1.4233986593490116e-5	1.1403821588179245e-5	9.951978639231844e-6	1.0525588618490209e-5
flux1:	0.6810549052396906	0.004237848574543625	0.004289065526803227	0.00435771523220143	0.00443984599993954	0.004519264344034019	0.004578388942180781	0.004607491316966402	0.004609256423038939	0.00459694198992489	0.004587141678700318	0.00459137693157818	0.004611493170546512	0.004640856491631438	0.004669151449934097	0.004686884911946875	0.004687273330461255	0.0046654295204618754	0.004615684295871486	0.0045289734536971635	0.004395018451954278	0.004213645048601519	0.004006962374736845	0.003804871557049301	0.0035914548971630903	0.003291154534160855	0.0029094320707573106	0.0025630204564577497	0.002189121826534989	0.0018156962660299232	0.001571069767389798	0.0012176673060687437	9.107659615155424e-4	7.659555443774423e-4	6.089169207394258e-4	4.5444578108653675e-4	3.4662656846677484e-4	2.448331429558446e-4	1.7319469474168207e-4	1.2656837039880042e-4	9.017728198183357e-5	6.23845335810387e-5	4.5775711204466035e-5	3.8468468830370615e-5	3.525596186286025e-5	3.251730953677995e-5	2.9926590014719032e-5	2.8655233907989832e-5	2.9474149243897473e-5
flux1:	0.6813173541434439	0.0042216313849073785	0.0042584932062976	0.004310704312092451	0.004375740278528963	0.004439238922059788	0.004485151796010637	0.004504524678037188	0.004499896697401564	0.004483634965960949	0.0044712032294075684	0.00447338545182376	0.004492082455494092	0.004521445881616872	0.004552243031177644	0.004575859674974391	0.004585860913049219	0.004577105198948932	0.0045432393276794	0.004474404009116706	0.004359575857078035	0.004197607249436097	0.004009084996355157	0.0038225667009765896	0.00362266020338047	0.0033359532123354192	0.0029680641516328194	0.0026332995874873157	0.0022682196529513134	0.0019003829458216711	0.0016581169695557333	0.001303835139864862	9.925070695443335e-4	8.431317847474541e-4	6.754657852620286e-4	5.127429032534559e-4	3.9780809265884667e-4	2.898006246770852e-4	2.124397804562274e-4	1.6276176561698868e-4	1.2506650501740597e-4	9.631139972240713e-5	7.87378118178621e-5	7.075531296700103e-5	6.743750687321549e-5	6.509911709730025e-5	6.3098337470761e-5	6.23973915800311e-5	6.389988458730895e-5
flux1:	0.6815798030471971	0.004184346543210353	0.004206705590059325	0.0042424563212584985	0.004290454413024158	0.004338115075190826	0.00437087911626541	0.00438053540472216	0.0043694552863304285	0.004349106882091089	0.004333837292140396	0.004333726737722825	0.004350772043704921	0.004379941412800725	0.004413097568491723	0.004442501849293197	0.004462059943194079	0.004466378202363617	0.004448442680062734	0.004397643840985958	0.004302271371497694	0.004160254119959603	0.003990653136840261	0.003820601446526211	0.0036352092833197504	0.003363444582228971	0.0030111729431935284	0.0026898014974652534	0.0023355174869054184	0.001975427835672808	0.0017372977739541708	0.0013845523282241196	0.001071188234586043	9.187716496038954e-4	7.42512938987122e-4	5.7340088035391e-4	4.5294563452043344e-4	3.4030038474315924e-4	2.5873712054827854e-4	2.0724617228310406e-4	1.6931114495892201e-4	1.405674481242159e-4	1.2287302524388187e-4	1.1487907576776462e-4	1.1194508921223298e-4	1.1038167559385031e-4	1.0931332812336809e-4	1.0955211212324847e-4	1.1213893409237516e-4
flux1:	0.6818422519509504	0.0041276855233111295	0.004135753004822877	0.004155408914500653	0.004186816010599277	0.0042190862221550525	0.0042390854329785455	0.00423930455082848	0.004221927518791143	0.004197526850375157	0.004179360133100068	0.004176844815425166	0.004192109618870001	0.004220954884118769	0.004256332019965022	0.004291359282211588	0.004320268774275741	0.004337420555275023	0.004335173380196235	0.004302225086084793	0.004226249764829467	0.004104319090696451	0.0039539888938467105	0.0038009122883726726	0.0036306801765088915	0.0033748366916919468	0.0030395667022461033	0.002732959473604637	0.0023910993973611703	0.002040592457979578	0.0018081202799609278	0.0014590752815796231	0.0011458713817594746	9.918243762987397e-4	8.08940686085863e-4	6.352296892550937e-4	5.107909831083448e-4	3.9501203244606247e-4	3.106846339563277e-4	2.5852705444807413e-4	2.2131714346967533e-4	1.9346491665306746e-4	1.764184024298371e-4	1.6902447190960489e-4	1.669296631203655e-4	1.664915561584433e-4	1.6667250791212648e-4	1.6818458650709483e-4	1.7220629395731563e-4
flux1:	0.6821047008547036	0.00405343399744924	0.004047751619453217	0.004052029966090701	0.004067643958505718	0.004085299262432273	0.0040932056780404544	0.0040845073419918726	0.004061184030486613	0.004032926705466085	0.004011942127558647	0.004007030582617005	0.00402048223805131	0.004048929854234975	0.004086389129772931	0.004126803594815976	0.00416471318112033	0.004194241494000658	0.0042071631199117904	0.004191552892288221	0.004134553127640264	0.004032459133752256	0.003901362248712345	0.003765403012451279	0.0036106345591626183	0.00337133874988412	0.003054071021675274	0.002763236793258005	0.002435091719780013	0.0020956877985426297	0.001870143092852869	0.001526709496860902	0.0012156583086560383	0.0010612659191703935	8.736364610486697e-4	6.970226745163766e-4	5.700573284670984e-4	4.5255493482458263e-4	3.6679771155424275e-4	3.150076171111883e-4	2.793701202972637e-4	2.531775123407748e-4	2.3745362901879077e-4	2.3119971290692272e-4	2.3034680628184986e-4	2.313420234991349e-4	2.3304719841901015e-4	2.3611618388122543e-4	2.4186131650784926e-4
flux1:	0.6823671497584569	0.003963471406567932	0.0039448726189343	0.003934795676785615	0.003935715163423058	0.00393981000763748	0.003936539683179384	0.003919647292579916	0.003890895052625807	0.0038591159253585834	0.003835513762554252	0.0038283195710688673	0.0038400070099607313	0.0038680269551791143	0.003907419516397499	0.003952911337177277	0.003999328822957361	0.004040573371826202	0.004067887632379916	0.004068804056382982	0.004030028012140377	0.003947170933696455	0.003834916457522905	0.0037158797532400915	0.003576562839109989	0.003354115569620224	0.0030554921321120088	0.002781099997958186	0.0024676446391815364	0.002140563969065082	0.0019229727400580108	0.001586814015966973	0.0012797018685331745	0.0011261175494542191	9.355168553892566e-4	7.575856052922244e-4	6.294531873712382e-4	5.115271815141663e-4	4.2555315990769495e-4	3.750381320264694e-4	3.4169025583826785e-4	3.178004412249631e-4	3.0396555018066167e-4	2.993050100218424e-4	3.000288256456061e-4	3.027083418995286e-4	3.0615713387884956e-4	3.110047998744677e-4	3.186901249535323e-4
flux1:	0.6826295986622102	0.003859762386211733	0.003829325598995911	0.003806165746340384	0.0037937314803441775	0.00378554203497907	0.003772203319707266	0.0037480000843117733	0.003714467420583933	0.0036796120461411543	0.003653689759431624	0.0036444103776390947	0.0036544449455596447	0.0036820347644204166	0.0037231914206011236	0.003773374449349919	0.003827674120122031	0.0038797885607501216	0.003920489147991431	0.003936856281107343	0.003915262139021796	0.0038507351090225936	0.0037566198572656214	0.003654010883954422	0.0035298522098000835	0.0033242625713015466	0.003044598549158654	0.002787008336612068	0.002488927269895364	0.0021751114497805387	0.0019662707026544732	0.0016388133463834482	0.0013372230512282686	0.001185468979802244	9.935549369386519e-4	8.15768706328677e-4	6.877187751805596e-4	5.705468934121833e-4	4.854356794737252e-4	4.3696782683154536e-4	4.0648986990073435e-4	3.8541360103904875e-4	3.7391657157659103e-4	3.7120576696482286e-4	3.737624360422376e-4	3.7830963774639943e-4	3.8365613097205445e-4	3.9043394082138795e-4	4.00197819486529e-4
flux1:	0.6828920475659634	0.0037443364274368086	0.003703332678098403	0.0036685522835283894	0.003644283757755817	0.0036252461991109993	0.0036030838342502006	0.00357256505709442	0.0035349924314214743	0.0034975849828373135	0.0034697100242004216	0.003458602752442734	0.0034671371838015993	0.003494305550198615	0.0035370274483151674	0.003591439336359501	0.0036528728094794827	0.0037148465361328815	0.0037677289522928046	0.0037982468189181042	0.003792549175464966	0.003745186825500631	0.0036682423352436613	0.003581309802768909	0.00347177546694261	0.0032827991489362334	0.0030221190242204795	0.0027814171606554646	0.0024991342838002937	0.002199271909908492	0.001999768257622948	0.001682215218607128	0.0013875322839046304	0.0012385039575622376	0.0010468087900759628	8.704992945684067e-4	7.436623050269245e-4	6.282929483864722e-4	5.449835913548865e-4	4.991957117201329e-4	4.720296263725042e-4	4.541433737316763e-4	4.45311915304501e-4	4.448050072808228e-4	4.493660970947026e-4	4.558909145945984e-4	4.632185156844329e-4	4.720032653718676e-4	4.8390287320530996e-4
flux1:	0.6831544964697167	0.0036192552572303837	0.0035690928341588633	0.0035242819714845714	0.0034898125431747653	0.003461460377915251	0.0034317989617152897	0.003396023856131053	0.0033552040269197204	0.003315814662063297	0.003286396764559254	0.0032737545912513498	0.0032809626774328885	0.003307714722794832	0.0033517668271576886	0.003409872753013213	0.0034775840703514184	0.0035482687285622806	0.00361196728216799	0.0036551573679529563	0.0036638781482764165	0.0036323092005665137	0.003571352753819421	0.0034991367192792715	0.003403496530335275	0.003230676496381525	0.002988753114450336	0.002764791561279729	0.00249850083234232	0.0022130554107297157	0.0020232862277373134	0.001716631665751395	0.0014300525849785526	0.001284525878991345	0.0010944490828909254	9.208126701511616e-4	7.961938997877517e-4	6.835425758208323e-4	6.028309850455854e-4	5.602172843552876e-4	5.366699772677046e-4	5.222191971182348e-4	5.162614540778289e-4	5.181103146010641e-4	5.247618243675068e-4	5.332995392205282e-4	5.426201177734617e-4	5.534139172498917e-4	5.674266245279164e-4
flux1:	0.68341694537347	0.003486570173904262	0.0034287386513737863	0.0033755535413676732	0.0033325673169612565	0.0032964710901500546	0.003260661171863271	0.0032207072590520695	0.0031774479607273552	0.003136662250958515	0.003106127678265485	0.0030922573255304903	0.0030983163576327353	0.003124642470443046	0.003169751087673136	0.003230951863419693	0.003303997080723	0.003382137521549003	0.003455166468743523	0.0035094207109086745	0.0035309426964555807	0.003513644561416159	0.003467332283792392	0.003408714233670306	0.0033260874243172217	0.003168794918218385	0.002945189621962618	0.0027376256285531956	0.0024873216739400086	0.0022165600756255473	0.0020367560255067077	0.001741800313027157	0.0014643417662128823	0.0013229808292372837	0.001135783494268792	9.65879091236157e-4	8.443551180160958e-4	7.352037823114592e-4	6.577440790142486e-4	6.186647893743593e-4	5.989153433924846e-4	5.880220976489595e-4	5.850329176524943e-4	5.892916845078042e-4	5.980374726474686e-4	6.085517667345328e-4	6.198089404595324e-4	6.325432879638754e-4	6.485720487981251e-4
flux1:	0.6836793942772232	0.003348273564227205	0.0032842895898595125	0.0032243944135414023	0.003174567747155858	0.003132280025591773	0.0030916495738491116	0.003048572146584829	0.003003663328324228	0.002962055766872658	0.0029308253905616227	0.0029160292493770738	0.0029211066331672466	0.0029469757209937453	0.002992830603362537	0.003056475245018941	0.0031338461618461784	0.0032181149889117886	0.0032989124206794754	0.003362543810818708	0.0033951646667286883	0.003390517975681663	0.0033573979847161288	0.003311150957750664	0.003240551067592762	0.003098025315154148	0.0028921277975421573	0.002700462503870887	0.0024659701835998095	0.0022099901814310505	0.002040238197429477	0.001757602592432351	0.0014901107988625276	0.0013534756016248205	0.0011702760303223798	0.0010050249934374028	8.873424835253216e-4	7.82341126517743e-4	7.086502534715815e-4	6.733394739240027e-4	6.574494355015824e-4	6.50123419593035e-4	6.500944326347468e-4	6.567279490228392e-4	6.674968577821213e-4	6.798863621824139e-4	6.929622146529445e-4	7.075055304584853e-4	7.253877201019054e-4
flux1:	0.6839418431809765	0.0032062498402547954	0.0031376068353178807	0.0030726212079481116	0.0030175711580830416	0.0029705790623072593	0.002926392373812714	0.00288119080709654	0.0028353779394481846	0.0027934908332540725	0.00276196317840027	0.002746526069736676	0.0027507707411933203	0.002776128185589291	0.0028223890246715823	0.0028877912073961894	0.00296844227396066	0.0030574765949559304	0.0031444492427009298	0.003215741900529466	0.00325772650867598	0.0032640675187419425	0.003242631086003333	0.003207467660688578	0.0031478446015142194	0.003019229936563592	0.0028302965815237492	0.002653910895831937	0.002434913316858866	0.002193669104826039	0.0020339350772454025	0.001764075916185261	0.0015072357933682036	0.0013757887053635581	0.0011975596363171111	0.0010377470797910127	9.245238480975197e-4	8.2419390275428e-4	7.546588472011883e-4	7.232349742264789e-4	7.111609179274606e-4	7.07312924325486e-4	7.101454280485488e-4	7.190406247049369e-4	7.316963996342786e-4	7.458038360811187e-4	7.605281546781999e-4	7.766958827559385e-4	7.962147190968782e-4
flux1:	0.6842042920847298	0.003062231038988152	0.00299035471438613	0.002921808668890636	0.0028630501507754817	0.0028127369908303723	0.0027661623424984306	0.0027197542720453034	0.002673718488314025	0.0026320468040561054	0.0026005864640666317	0.0025847674151380363	0.0025883059517513816	0.0026130757996171016	0.0026593823014189944	0.0027258395634365794	0.0028087165036404516	0.0029011550867360466	0.002992721953590421	0.0030699784582217376	0.003119607447952019	0.0031352763834156653	0.0031240051749365618	0.003098621326878165	0.0030488990208745936	0.002933278517350665	0.0027604681677109747	0.0025986548224296558	0.002394719550500994	0.002168044557736752	0.002018195086326443	0.0017614176257719548	0.0015157617665093905	0.0013898730930709743	0.0012174410568423502	0.0010637184793412554	9.55446897549063e-4	8.601862916640116e-4	7.950733632537247e-4	7.675515401653772e-4	7.591592396793877e-4	7.586161628832403e-4	7.641357940126416e-4	7.75115009974398e-4	7.894680647928626e-4	8.050910442008305e-4	8.212521155362261e-4	8.388183942048456e-4	8.597159186681035e-4
flux1:	0.684466740988483	0.002917761471168452	0.002843972717801286	0.002773270538295221	0.002712183250349248	0.0026598000699898944	0.002611886650256661	0.0025650903061862334	0.002519435456138939	0.0024784175276062635	0.002447348693235534	0.0024313772762618057	0.0024343140031041874	0.0024584044191425175	0.0025043887166924855	0.002571202908841092	0.0026552712955107373	0.002749790128395745	0.00284442281407223	0.002926006726286432	0.0029816193574833004	0.003005003011841911	0.003002410709160037	0.0029855238877132344	0.002944632342831414	0.0028410573547795596	0.0026834636262368355	0.0025354548186324807	0.0023460581572871666	0.0021336848855847547	0.0019935075187052674	0.001749979664262266	0.001515897385211133	0.0013958502381850755	0.0012298975740006202	0.001082786810956625	9.798396244839673e-4	8.899294878156385e-4	8.293951923622269e-4	8.057012530298581e-4	8.007809037483471e-4	8.033015285148694e-4	8.112737821637692e-4	8.241090603981433e-4	8.399291885232528e-4	8.568318089145751e-4	8.741878832182386e-4	8.928978190487374e-4	9.148884002569051e-4
flux1:	0.6847291898922363	0.0027741743510562894	0.002699660630176808	0.002628054321037727	0.0025658598591545108	0.0025125069742409547	0.0024641709260070687	0.002417695267911875	0.002372941387438192	0.0023329548624850213	0.002302559208485904	0.002286635525903967	0.0022890555229178114	0.002312366231386277	0.0023576661863514738	0.00242416353075646	0.0025084354861222165	0.0026037797828819616	0.0027000375774255884	0.0027844094464050386	0.00284443942020018	0.0028740067289371764	0.0028786737124143155	0.0028690539740876663	0.0028359551836167137	0.0027434704712663185	0.00260014994406066	0.0024651404399053823	0.002289689656257013	0.002091266642488481	0.0019604880884151804	0.0017302542081203325	0.0015080010205026848	0.0013939961399629217	0.001235065991902135	0.0010949646387307984	9.976031198513505e-4	9.132162261813847e-4	8.573193523221946e-4	8.373047462276873e-4	8.355867589645544e-4	8.40877718500451e-4	8.510235182553556e-4	8.654510248120661e-4	8.824802733509286e-4	9.004048003234148e-4	9.186954909836205e-4	9.382772104809079e-4	9.610606504991626e-4
flux1:	0.6849916387959896	0.002632581609171092	0.0025583774582196477	0.00248695005781505	0.0024246990037609826	0.0023713169864350648	0.002323335807635806	0.0022777776033145306	0.002234359883433207	0.002195721931431805	0.0021662397956044737	0.002150536946411432	0.0021525107000220844	0.0021749410815970743	0.0022192130549577947	0.0022847622781102155	0.0023683196534845107	0.002463330649092397	0.002559888902918185	0.002645634581808711	0.0027086378894773775	0.0027429676680125747	0.0027535679424091856	0.0027500615627326377	0.002723769131876425	0.0026414334837314784	0.002511429358201086	0.0023885953252298603	0.0022264486596891746	0.0020415549483567526	0.0019198568430565549	0.0017028517171658113	0.0014925595261668695	0.0013847206883016488	0.001233224945500338	0.0011004134010236847	0.0010087975494521935	9.300085090490996e-4	8.787230779977959e-4	8.621802415201677e-4	8.633511456833039e-4	8.710825539496967e-4	8.830932373706166e-4	8.988271046540833e-4	9.167921701726195e-4	9.354702432123642e-4	9.544273135236768e-4	9.74603167709443e-4	9.978766952767112e-4
flux1:	0.6852540876997428	0.002493876401873018	0.0024208531124454992	0.002350511495499427	0.00228907971383206	0.0022364487643699903	0.0021894628759286413	0.002145309522223725	0.0021035816076048685	0.0020665522310019434	0.0020381859098423404	0.0020228537351359493	0.002024442229039852	0.0020458988824238957	0.0020888287797673297	0.0021528560854104243	0.002234868861292479	0.002328504228936297	0.0024241751015520925	0.002510025827616497	0.0025747003365688857	0.002612500916007913	0.0026278210278480843	0.0026293666250815817	0.002608959481142675	0.002535861934021789	0.0024182230250346017	0.002306737130338035	0.0021572213879820635	0.0019853790630039304	0.0018724110317655629	0.0016684738058312658	0.0014701619912649085	0.001368542452784912	0.0012247721963847367	0.0010994223703273364	0.0010136226367962703	9.404196778208533e-4	8.936483945468287e-4	8.803259961405864e-4	8.840439642286548e-4	8.938643001150586e-4	9.074155365110722e-4	9.241605937691724e-4	9.427842438648814e-4	9.61947197462297e-4	9.813043610566383e-4	0.0010018008711350996	0.0010252695498163627
flux1:	0.6855165366034961	0.0023587464451811715	0.0022876104057221788	0.0022190867016070224	0.0021591796343879317	0.002107925921098295	0.002062445939694179	0.002020082642232942	0.0019803229950728345	0.00194511027527353	0.001918028324350978	0.0019031973724646762	0.0019044566331531325	0.001924859504092949	0.0019661712609174227	0.0020281713416415294	0.0021079105137140714	0.0021992578575447215	0.0022930032175288353	0.0023778475597112897	0.0024430446086839896	0.0024831656382092336	0.0025021159101763007	0.002507753676320924	0.0024923845665171026	0.0024276564839657805	0.002321451728185232	0.002220495163200631	0.002082920692077606	0.0019236060496402327	0.001818996002987247	0.0016278838498964662	0.0014414711682722548	0.0013460612792506263	0.001210198953834716	0.0010923844993968538	0.0010123943190564508	9.446922611596304e-4	9.022800639227199e-4	8.918975272655834e-4	8.978069911692516e-4	9.093568470239958e-4	9.241211306277888e-4	9.415841376687274e-4	9.605952918328405e-4	9.799832934661587e-4	9.994847906289934e-4	0.0010200411098156626	0.0010434264246058948
flux1:	0.6857789855072494	0.0022276953832776757	0.0021589940624911442	0.002092854386751662	0.002035017819273609	0.0019856251613830506	0.0019420433019451532	0.0019017631967486771	0.0018641833024267696	0.0018309495270822816	0.0018052911483180942	0.0017910760654797405	0.001792060501960033	0.001811347052471635	0.0018508081437469182	0.0019103509179267874	0.001987195708650554	0.0020754792278847725	0.0021664161249568756	0.0022493044805324907	0.0023140332500209996	0.002355470411291273	0.0023770893300137813	0.0023859644064115936	0.0023748641013458145	0.002317687499982852	0.002222016423425766	0.0021307885183135984	0.002004461455780367	0.0018571153134555542	0.0017604771453110866	0.0015818782528409293	0.0014071952887137885	0.0013179310483425188	0.001190063373006046	0.0010797710957497048	0.001005519431016739	9.431732309807054e-4	9.04920491837155e-4	8.971812201237933e-4	9.049260319402976e-4	9.178503560185715e-4	9.335078157595528e-4	9.514069494654482e-4	9.705491624105808e-4	9.89918948669662e-4	0.0010093267493251727	0.001029701554034101	0.0010527481321743078
flux1:	0.6860414344110026	0.0021010690174770212	0.002035203148594936	0.001971862035876082	0.0019164976314804893	0.001869322844087097	0.0018279269058872278	0.0017899427939388466	0.0017546961271683596	0.001723563949947306	0.0016994428172835837	0.0016859446930947973	0.0016867089260305347	0.0017048361913111114	0.0017422601542898225	0.0017989933786952477	0.0018724331503904993	0.0019570141452758707	0.0020444138133059735	0.002124556577612432	0.0021879823665907835	0.002229876112020547	0.0022533290891163975	0.0022646903947358163	0.0022571685901876283	0.0022067812036572552	0.0021207810068763996	0.0020385069903237486	0.0019227387975299503	0.0017867762614689978	0.001697715330234651	0.0015312608369820709	0.001368062572194744	0.0012848346021373102	0.001164965223117772	0.0010621071367706366	9.934702717007758e-4	9.362883766801793e-4	9.019632875255094e-4	8.96566093531098e-4	9.058007234555481e-4	9.197592135429952e-4	9.360065591317149e-4	9.540790157167877e-4	9.731172007978471e-4	9.922482497849868e-4	0.0010113477837615447	0.0010313245919070574	0.0010538051439199457
flux1:	0.6863038833147559	0.0019790833334272636	0.0019163235885491544	0.0018560623510587683	0.0018034462192377905	0.001758736514769343	0.0017197250473835568	0.0016841815913360922	0.0016513724691835704	0.0016224304997552864	0.0015999376643286447	0.0015872451799490072	0.0015878443792890942	0.0016047890787533583	0.0016400353699214279	0.0016936836537254113	0.0017633153233673452	0.0018436876426449627	0.0019269693557525088	0.002003730152600741	0.0020651679002968645	0.002106797548885528	0.0021313714877305837	0.0021445673865585976	0.002140011246366413	0.002095708884291407	0.0020185589179644507	0.0019444962109929976	0.00183861069046702	0.0017134304891446822	0.0016315474185061853	0.0014768220183294862	0.0013248000173940705	0.0012474622608139078	0.0011355233227481026	0.001039948718814905	9.76760714760867e-4	9.245174400887283e-4	8.93867149820528e-4	8.905155436725695e-4	9.009139232911201e-4	9.155892918972597e-4	9.32146788470496e-4	9.501544622480466e-4	9.688797804776178e-4	9.875788107393552e-4	0.0010061831560808998	0.0010255741115412734	0.0010472927457465208
flux1:	0.6865663322185092	0.0018618517617208028	0.0018023581059912908	0.0017453453323009055	0.0016956479904331797	0.0016535590107949558	0.0016170564788776946	0.001584041945620217	0.0015537336324168306	0.0015270411042239878	0.0015062468836599592	0.0014944363746132291	0.0014949253703580203	0.0015106824629640037	0.0015436541925216499	0.001594015184374762	0.001659537204797173	0.001735318971695108	0.0018140402333954144	0.0018869256676282012	0.0019458301053801572	0.001986604693279939	0.0020116998201664084	0.0020261719110190052	0.00202404305071924	0.0019851798402357158	0.0019161042498808442	0.001849547500715326	0.001752885662338482	0.0016378789532250225	0.0015627723570275298	0.0014193234523408919	0.001278117193342951	0.0012064946522255908	0.001102356782509451	0.001013863682057684	9.559251624187984e-4	9.08371432386665e-4	8.811315905181024e-4	8.795407756164652e-4	8.908025828809527e-4	9.059065255668116e-4	9.225229678141504e-4	9.402562552877059e-4	9.584891842630654e-4	9.765929338789877e-4	9.945454260122395e-4	0.0010131936055297465	0.0010339876867824463
flux1:	0.6868287811222624	0.0017494098353158238	0.00169325182628525	0.0016395643729985435	0.0015928706665141162	0.0015534839725689883	0.0015195550072877773	0.0014891118996523739	0.0014613335692893882	0.0014369239556243768	0.0014178789172836746	0.001407013641645261	0.0014074452159695907	0.0014220254031187462	0.001452665591804635	0.001499604213983959	0.001560808274296327	0.0016317312636072595	0.0017055757667435835	0.0017742230636766264	0.0018301767851916602	0.0018696239826315394	0.0018947442555796066	0.0019100203232477401	0.001909850838762008	0.0018758379247636428	0.0018141071448998232	0.0017543920597546886	0.001666315325111422	0.0015608737347070072	0.001492142435878492	0.0013594879010247725	0.0012286949024980034	0.0011625898951559573	0.0010660704779901968	9.844159433258408e-4	9.315011678821838e-4	8.883731984678243e-4	8.642757025518406e-4	8.641773499196147e-4	8.760317666355264e-4	8.913086199709642e-4	9.077643670286815e-4	9.250442267675489e-4	9.426359159662294e-4	9.600122382591847e-4	9.771875129980917e-4	9.949678255976647e-4	0.0010147085379940148
flux1:	0.6870912300260157	0.0016417362026802406	0.001588912730242035	0.0015385558191539084	0.0014948836476614024	0.0014582227848713037	0.001426884893408623	0.00139901907186745	0.0013737714529863288	0.0013516550789589865	0.0013343903582924053	0.0013245193450355883	0.001324942154625837	0.0013383688434976313	0.0013666558377132803	0.0014100974114707083	0.0014668589357517876	0.0015327568326349529	0.0016015214229593885	0.001665685094889184	0.0017183856295976676	0.0017561398307304557	0.001780882963708001	0.0017965698048145492	0.0017979577452172937	0.0017682609721316675	0.0017131925724956957	0.0016596985050390549	0.0015795907888592087	0.0014831133861853672	0.0014203585729614017	0.001297993345962279	0.0011771779200220646	0.0011163746281955774	0.0010272446030964379	9.521535816039358e-4	9.040160360671223e-4	8.650418481112733e-4	8.438207655375714e-4	8.449658402548618e-4	8.571730528564577e-4	8.724013066280039e-4	8.885095377178713e-4	9.051880106532843e-4	9.220201206054337e-4	9.385675325678546e-4	9.548710898509904e-4	9.716898646261003e-4	9.902816206521124e-4
flux1:	0.687353678929769	0.0015387696762803203	0.0014892269819704255	0.0014421523593417982	0.001401469382344409	0.0013675139421878595	0.001338748318233782	0.00131343644769425	0.0012906961617371274	0.0012708619827973202	0.001255389235344752	0.001246546085893618	0.0012470026188312342	0.001259308788898758	0.0012852513781550238	0.001325174353347844	0.0013774426803883312	0.0014382391832923396	0.0015018207512625668	0.0015613591352147784	0.0016106058448101994	0.0016463962566832086	0.001670444050822152	0.0016862205485338208	0.0016888250530044137	0.00166296206134545	0.0016139212304535828	0.0015660724737721157	0.0014933416423909592	0.0014052405797568236	0.001348068153634729	0.0012354699724922476	0.0011241706309916436	0.0010684380387447781	9.86427714799758e-4	9.176003252515505e-4	8.739772358315769e-4	8.388811993836905e-4	8.202770080309383e-4	8.224370718598959e-4	8.347879853143579e-4	8.497799834651572e-4	8.653864297828638e-4	8.813458858551886e-4	8.973291884526667e-4	9.129751114832982e-4	9.283415778470556e-4	9.441349795504512e-4	9.615138115526537e-4
flux1:	0.6876161278335222	0.0014404225426219957	0.0013940697594443244	0.0013501912554396212	0.0013124290848443767	0.0012811264642719018	0.001254886781490794	0.0012320821340195572	0.001211804876411476	0.0011942216639275807	0.0011805329448651403	0.001172734895809543	0.0011732597671063848	0.0011844850655521274	0.001208117706717238	0.0012445465187585845	0.0012923353807750826	0.0013480327818099203	0.0014064156633643774	0.001461277865229223	0.00150695920533148	0.0015405984570648658	0.001563707779108248	0.0015793183093558813	0.0015828545002274598	0.0015603915570054346	0.0015167912970493564	0.0014740570705606129	0.0014081361609283723	0.001327840830291417	0.001275863992764863	0.001172498612929049	0.0010702343237451338	0.001019327947984175	9.441324308713424e-4	8.812498336989886e-4	8.418660873774411e-4	8.103719470629292e-4	7.941343817808359e-4	7.971018675724439e-4	8.094166210361036e-4	8.240169136221905e-4	8.389983982474762e-4	8.541498158796653e-4	8.692218886699262e-4	8.839199093501276e-4	8.983102690595247e-4	9.130417377810104e-4	9.291728195288337e-4
flux1:	0.6878785767372755	0.0013465906859418653	0.001303312543277819	0.0012625187410750006	0.001227584436068162	0.0011988592412049105	0.0011750785046653665	0.001154715296898909	0.0011368381046438399	0.0011214553025246864	0.0011095231199675743	0.0011027705751362968	0.0011033893421739905	0.001113577603493104	0.0011349560046923193	0.0011679543767004852	0.0012113330185000144	0.0012620015708328235	0.0013152457217163133	0.0013654592299177592	0.0014075406682364773	0.0014389141797617748	0.0014609086304032467	0.0014761566827088373	0.0014803903389568928	0.0014609390986495682	0.001422240042042013	0.0013841332608693954	0.0013244816779510063	0.001251441395554501	0.0012042833408865705	0.0011096095155134756	0.0010158851165602341	9.695481233150083e-4	9.008328965855667e-4	8.435620670689783e-4	8.081339712611945e-4	7.799669391349817e-4	7.658568162131859e-4	7.694447528530979e-4	7.81570641728473e-4	7.956535090435695e-4	8.099156680022076e-4	8.241962653082573e-4	8.383186327490929e-4	8.52045164515781e-4	8.654433010586298e-4	8.791002696862426e-4	8.939747440642548e-4
flux1:	0.6881410256410287	0.0012571611875004665	0.0012168278783559207	0.0011789919228307635	0.0011467768599619657	0.0011205380920919733	0.001099133762664584	0.0010811303030472382	0.0010655731988890083	0.0010523217024982956	0.0010420994207538394	0.0010363760544659236	0.0010371046174552344	0.0010463018861552637	0.001065499068322344	0.0010951638934648415	0.0011342489345880769	0.001180017052354155	0.0012282470192839766	0.0012739060501990498	0.001312418738775144	0.00134147486800473	0.001362236980971346	0.001376978789479278	0.0013817208138706344	0.0013649350942292373	0.0013306447647342156	0.0012967197902667186	0.0012428245247153669	0.001176509930223022	0.0011338063969153216	0.0010472807911736763	9.615919025237389e-4	9.19556253825208e-4	8.569632671830577e-4	8.049610814426036e-4	7.73200254396779e-4	7.480887589408656e-4	7.358791651990798e-4	7.399207362112982e-4	7.517300586826801e-4	7.651967060953854e-4	7.786712599709936e-4	7.920417770911869e-4	8.051968306293588e-4	8.179475613473163e-4	8.303564836590065e-4	8.429466685998383e-4	8.565779921463082e-4
flux1:	0.688403474544782	0.0011720180013322084	0.0011344924738505662	0.0010994792900147928	0.0010698656709740492	0.0010460119664168206	0.0010268896592277672	0.001011150626202337	9.978179346784026e-4	9.866110052456003e-4	9.780337000561833e-4	9.733071422583687e-4	9.741517057940976e-4	9.824047559509664e-4	9.995076100766422e-4	0.0010259634136922388	0.0010609113878199468	0.0011019565534992816	0.0011453511238992016	0.0011866056458548116	0.0012216358222066808	0.0012483766724574739	0.001267840397717641	0.001281978397284739	0.0012870791206834491	0.0012726516915086497	0.001242323031863243	0.001212172697897948	0.0011635494593620302	0.0011034529576633256	0.001064854362266095	9.859364388589305e-4	9.077741691605666e-4	8.697623479472981e-4	8.129167004505353e-4	7.658337365568712e-4	7.374512249307748e-4	7.151287822847156e-4	7.046059612800698e-4	7.089541316229352e-4	7.203423112966838e-4	7.331181346737759e-4	7.45760030169754e-4	7.582019124250359e-4	7.703898811314309e-4	7.821763429201262e-4	7.936144530887251e-4	8.051620255519975e-4	8.17582067895464e-4
flux1:	0.6886659234485353	0.001091046143994025	0.0010561892377628456	0.0010238605757034046	9.96725951230113e-4	9.751492226417809e-4	9.58205316861748e-4	9.446234900230495e-4	9.334050911637813e-4	9.241395655606548e-4	9.171253678587696e-4	9.133484185480969e-4	9.143059374466251e-4	9.21661234627433e-4	9.367675339380936e-4	9.601614376612268e-4	9.911618595166464e-4	0.0010277020464923177	0.0010664844176105322	0.0011035297660001867	0.001135208805782496	0.0011596815260338466	0.0011778247713304993	0.0011913007928585338	0.0011966442098733162	0.0011843035441441564	0.0011575326076121168	0.001130784871075654	0.0010869789460077814	0.0010326145986362357	9.977875311405321e-4	9.259443208748791e-4	8.547999606232943e-4	8.205276059435665e-4	7.690446419118874e-4	7.265290028235106e-4	7.012395269089489e-4	6.814469905355759e-4	6.724111523457218e-4	6.769384322370955e-4	6.878225617945215e-4	6.998547309775033e-4	7.116393844519589e-4	7.23152044007726e-4	7.343881988665788e-4	7.452347031347211e-4	7.557323947098996e-4	7.662743139255695e-4	7.775294573833163e-4
flux1:	0.6889283723522885	0.0010141346442577607	9.818085465021602e-4	9.520263247045421e-4	9.272465592652546e-4	9.078344103054989e-4	8.929579016509667e-4	8.814156322353367e-4	8.721883630807928e-4	8.647462584634829e-4	8.59198172652336e-4	8.563104601349871e-4	8.573694742962545e-4	8.638725096971016e-4	8.770883142742188e-4	8.975854019005629e-4	9.248542063253006e-4	9.571396477356886e-4	9.915679963144618e-4	0.0010246350200661704	0.0010531300695242364	0.0010754185065508014	0.0010922556137144706	0.0011050438723294595	0.001110541952117861	0.0011000488809706265	0.001076471710044837	0.0010527862748529533	0.0010133729057013865	9.64276178630276e-4	9.329041577680158e-4	8.676147450460336e-4	8.029845051932015e-4	7.721640129303435e-4	7.256564392454163e-4	6.873577498133231e-4	6.648838273195425e-4	6.473720300913323e-4	6.396381802003494e-4	6.442364492546888e-4	6.545541998909526e-4	6.658096354431574e-4	6.767304029405805e-4	6.873286550947253e-4	6.976408297018542e-4	7.075818905334119e-4	7.17178661025006e-4	7.267613884093314e-4	7.369088523856473e-4
flux1:	0.6891908212560418	9.411783414781847e-4	9.112488078440136e-4	8.838772062025043e-4	8.613282965135251e-4	8.439655648175212e-4	8.31039454370351e-4	8.21410100105839e-4	8.140394424991837e-4	8.082899942445704e-4	8.040981421408391e-4	8.020281318431133e-4	8.031699012753047e-4	8.088648340035033e-4	8.203022297948153e-4	8.380812335104374e-4	8.618544837732827e-4	8.901597036881914e-4	9.205181264608581e-4	9.49863868388041e-4	9.753690281293248e-4	9.955856674254164e-4	0.0010111598437145641	0.0010232599097246336	0.0010288471571365666	0.0010199913983447299	9.99280253919338e-4	9.783454610414292e-4	9.429296018739811e-4	8.986573001314691e-4	8.704408343162584e-4	8.112003590817618e-4	7.525900818505998e-4	7.249349540355051e-4	6.830194859854462e-4	6.485930429884537e-4	6.286686716281e-4	6.132012584260033e-4	6.066000160886151e-4	6.11180235761522e-4	6.208889265860399e-4	6.31352590228271e-4	6.41418482592305e-4	6.511301765442843e-4	6.605565942462659e-4	6.696348414227444e-4	6.783769802385622e-4	6.870537051294252e-4	6.961582712018717e-4
flux1:	0.6894532701597951	8.720785385458e-4	8.444162379165511e-4	8.193229199774572e-4	7.98882028249759e-4	7.834517654972934e-4	7.723542201141752e-4	7.645036942402992e-4	7.588458097430322e-4	7.546479240320239e-4	7.516921430601155e-4	7.503594105481093e-4	7.515592796078439e-4	7.564888377584618e-4	7.662639689514711e-4	7.815132359059295e-4	8.020410799315931e-4	8.266572124098878e-4	8.53247108862118e-4	8.791460908305496e-4	9.018741803492635e-4	9.201524117400089e-4	9.345282785648705e-4	9.459583176950223e-4	9.515867632294433e-4	9.441833450656388e-4	9.26042567061671e-4	9.075727461670695e-4	8.757881570444633e-4	8.359187438257911e-4	8.10574879228865e-4	7.568978851873484e-4	7.038275538838329e-4	6.790570736612624e-4	6.41360139537165e-4	6.104710427545712e-4	5.92844640986519e-4	5.79200748694156e-4	5.735790329385791e-4	5.780706467535974e-4	5.871461965091638e-4	5.968195101596945e-4	6.060530884073899e-4	6.149168950909559e-4	6.235042248603469e-4	6.317687084047063e-4	6.397075072885798e-4	6.475359173884268e-4	6.556671613659901e-4
flux1:	0.6897157190635483	8.067425193633885e-4	7.812237556383045e-4	7.582805043285632e-4	7.398264931114716e-4	7.26210628348164e-4	7.168160801514967e-4	7.106045869150452e-4	7.065086858782114e-4	7.037137387103186e-4	7.018664478274507e-4	7.011841402178881e-4	7.024130768053929e-4	7.066186799405808e-4	7.148500509462077e-4	7.277637948664996e-4	7.453047295649888e-4	7.66532249673768e-4	7.896642993655702e-4	8.124005342272132e-4	8.325755185454881e-4	8.490623527955633e-4	8.623188775356066e-4	8.731094808795393e-4	8.787442517656031e-4	8.726299140953783e-4	8.567917605733247e-4	8.405251205216184e-4	8.120328876122124e-4	7.761672275541897e-4	7.534288541187781e-4	7.048518848658435e-4	6.568597100764436e-4	6.347034214659595e-4	6.008655894980052e-4	5.731925859642733e-4	5.576289884987722e-4	5.456053911499819e-4	5.408268109423526e-4	5.451766701328328e-4	5.536121699426724e-4	5.625113411791003e-4	5.709466817689089e-4	5.790099723073695e-4	5.868115042641336e-4	5.94316234249506e-4	6.01506583902303e-4	6.085471261528785e-4	6.157771857634045e-4
flux1:	0.6899781679673016	7.450820183501013e-4	7.215889842263763e-4	7.006719416386073e-4	6.84085618654653e-4	6.721654833833717e-4	6.643457684267863e-4	6.596297276353768e-4	6.569406977004048e-4	6.553955727723444e-4	6.545248076132714e-4	6.54402222899219e-4	6.556284850344057e-4	6.591505529418561e-4	6.659575855139001e-4	6.767324610733705e-4	6.91548022743647e-4	7.096900744177312e-4	7.296770001164396e-4	7.49536871646413e-4	7.673870625095591e-4	7.822364838824185e-4	7.944606014200131e-4	8.046494912885829e-4	8.102650664606343e-4	8.05294771608017e-4	7.915155824676028e-4	7.772126043371668e-4	7.516992808857622e-4	7.194616988742767e-4	6.990769064935205e-4	6.551603439028522e-4	6.118062105588435e-4	5.920077064165713e-4	5.616867016286865e-4	5.369254520519888e-4	5.232069025100191e-4	5.12619303726487e-4	5.085641024521867e-4	5.127348439153941e-4	5.205385826851537e-4	5.286926481363007e-4	5.363732662326263e-4	5.436900165463192e-4	5.507638558137368e-4	5.575664130296004e-4	5.640656119697919e-4	5.70380128845437e-4	5.767819650170743e-4
flux1:	0.6902406168710549	6.870108485909234e-4	6.654314977819721e-4	6.464211258199661e-4	6.315853375102062e-4	6.212421676004511e-4	6.148677444802579e-4	6.115018532486325e-4	6.100630287888081e-4	6.096132596124149e-4	6.095857672141424e-4	6.099309769943819e-4	6.111218528952615e-4	6.140002567342885e-4	6.195020860626245e-4	6.283341366571613e-4	6.406841560651864e-4	6.560406715631214e-4	6.731909687791862e-4	6.90457104679605e-4	7.062092517578068e-4	7.19576405463652e-4	7.308576078518472e-4	7.404854142330482e-4	7.460626040536857e-4	7.421063174519018e-4	7.301632819856643e-4	7.176054914837611e-4	6.947811185054849e-4	6.658205574478881e-4	6.475522845360204e-4	6.078815117214525e-4	5.687496276934119e-4	5.510692808129916e-4	5.239416803806086e-4	5.018072058507361e-4	4.897334442718787e-4	4.80416743929871e-4	4.7698120879734613e-4	4.809491262476979e-4	4.881420411340295e-4	4.955905296373992e-4	5.025671867721733e-4	5.091958725247369e-4	5.156030908701701e-4	5.217631826719356e-4	5.276297963612324e-4	5.332803985150503e-4	5.389264576546712e-4
flux1:	0.6905030657748081	6.324420155075708e-4	6.126696090809659e-4	5.954504430049187e-4	5.822501024979613e-4	5.733655788334468e-4	5.683068218238467e-4	5.661461667465543e-4	5.658020980543704e-4	5.662949663151367e-4	5.669792398482367e-4	5.677016685061081e-4	5.688252197895169e-4	5.710998155969151e-4	5.754142985341073e-4	5.824963199215339e-4	5.926348621907791e-4	6.054976281911175e-4	6.201103872523569e-4	6.35056604483987e-4	6.489309674923291e-4	6.609673490661914e-4	6.71393434338932e-4	6.805006112556107e-4	6.860242412160188e-4	6.829641382042105e-4	6.726528292746855e-4	6.616417797413926e-4	6.412380494878254e-4	6.152290626096726e-4	5.988551721971824e-4	5.630412046220289e-4	5.27741879177705e-4	5.119583519657347e-4	4.877202322215678e-4	4.6794840393878773e-4	4.5733607339578953e-4	4.4914362030817504e-4	4.462389558497155e-4	4.4999151351511905e-4	4.566041884756445e-4	4.6339442624371605e-4	4.697228136979119e-4	4.757243049327005e-4	4.815270499633214e-4	4.8710495746332795e-4	4.923976194952222e-4	4.974456694914006e-4	5.024068318931429e-4
flux1:	0.6907655146785614	5.812847263676768e-4	5.632171127434866e-4	5.476773636529534e-4	5.359994647627614e-4	5.284563148083538e-4	5.245848453063502e-4	5.234869637854386e-4	5.240860431344337e-4	5.253734860885895e-4	5.266426137904098e-4	5.276554715126912e-4	5.28682189452534e-4	5.303933573035828e-4	5.3363625155352e-4	5.391555895952078e-4	5.473276497646243e-4	5.579763993149561e-4	5.703372638299769e-4	5.83224602474488e-4	5.954310497469892e-4	6.062807948360366e-4	6.159348418442453e-4	6.245596623670592e-4	6.300168897938335e-4	6.27745109753804e-4	6.188778078910451e-4	6.092341048494647e-4	5.910028750376539e-4	5.676462055674783e-4	5.52959987615222e-4	5.206397374325448e-4	4.888103143590875e-4	4.7472090104046905e-4	4.5308781697423796e-4	4.3543588373164686e-4	4.2611754985971375e-4	4.1891957028326616e-4	4.1647032797494446e-4	4.2000354236152137e-4	4.2607300034953216e-4	4.322571988163112e-4	4.3799556085132973e-4	4.434310738626996e-4	4.486906981857312e-4	4.537456451287062e-4	4.585217707664521e-4	4.630268966519721e-4	4.673716034718676e-4
flux1:	0.6910279635823147	5.334417260541688e-4	5.16980440396791e-4	5.030115077829164e-4	4.927451589484335e-4	4.86427815313408e-4	4.836178197153308e-4	4.8344461283784967e-4	4.848414310468931e-4	4.867826250670517e-4	4.88516828612083e-4	4.897392841709459e-4	4.906435547724097e-4	4.918326571735234e-4	4.94116918774231e-4	4.98253688149222e-4	5.046926481238734e-4	5.133921664723853e-4	5.237703828238098e-4	5.348441792916131e-4	5.455793025635696e-4	5.553765867794278e-4	5.643350908005171e-4	5.725125511501332e-4	5.77891712405071e-4	5.763087216242287e-4	5.687134202363196e-4	5.60275657297364e-4	5.439879247357295e-4	5.230104987383657e-4	5.098214653945176e-4	4.8065778426381367e-4	4.5196283768577587e-4	4.3938287884056227e-4	4.2008956915891635e-4	4.043358448211128e-4	3.96158922391067e-4	3.898404435929144e-4	3.877826737208896e-4	3.9109861570986573e-4	3.9666521578859515e-4	4.0229756955643e-4	4.0750439171015655e-4	4.12433593422966e-4	4.1720891431734733e-4	4.217974620679898e-4	4.261119257550428e-4	4.3013104326717136e-4	4.3392452576193386e-4
flux1:	0.6912904124860679	4.888073366675921e-4	4.738566371635733e-4	4.613526070067745e-4	4.523891123013832e-4	4.471844100438242e-4	4.4531388936158115e-4	4.459333060440296e-4	4.479906428590234e-4	4.5045415613624367e-4	4.5254290520569524e-4	4.539018842795968e-4	4.546631568678005e-4	4.5537283296212154e-4	4.5680797618009167e-4	4.597336581126444e-4	4.646594468798518e-4	4.7165759485148437e-4	4.8030403140962824e-4	4.897919276233176e-4	4.99237107884849e-4	5.081045764935108e-4	5.164365680490719e-4	5.241979647875317e-4	5.294878397667528e-4	5.285013922213978e-4	5.220212772115625e-4	5.146448168201046e-4	5.000901404557674e-4	4.812444060446517e-4	4.6937915042470906e-4	4.4306074414436245e-4	4.171916986785547e-4	4.0595342243538265e-4	3.8875355593748104e-4	3.746964841533558e-4	3.6752230146324733e-4	3.619809432433559e-4	3.6026027364031017e-4	3.63364916258594e-4	3.6846966230119974e-4	3.736037192177763e-4	3.783356404509861e-4	3.828150175179389e-4	3.871608388542669e-4	3.9133545718220505e-4	3.95239348658472e-4	3.988257299188419e-4	4.0212930908432794e-4
flux1:	0.6915528613898212	4.4726646104222337e-4	4.3373244060051016e-4	4.2258965579149735e-4	4.1482266772215287e-4	4.1062055648814744e-4	4.095724595167356e-4	4.1085989688841403e-4	4.134502852421538e-4	4.16315727005986e-4	4.186593404105086e-4	4.200908510283138e-4	4.206944213843694e-4	4.209686516074595e-4	4.216601232186543e-4	4.2353648180061315e-4	4.2715433303163223e-4	4.3268083213723055e-4	4.398267989194066e-4	4.479375502513337e-4	4.562578651370717e-4	4.6430593893373565e-4	4.7207283657352094e-4	4.794457647301351e-4	4.8463515304658384e-4	4.841597683684024e-4	4.7865291923390914e-4	4.7220852194875885e-4	4.5919477601655154e-4	4.422574373860448e-4	4.315602876447064e-4	4.0780152886775494e-4	3.8447588216636443e-4	3.744270509867269e-4	3.590931902887164e-4	3.4655004812285693e-4	3.4025317352389376e-4	3.3539715128265717e-4	3.339669932308084e-4	3.36868558645405e-4	3.415510553565425e-4	3.4623759630215696e-4	3.505477014159856e-4	3.546292975273291e-4	3.585953145881892e-4	3.624032836478685e-4	3.659428865556036e-4	3.6914535560751477e-4	3.720158249353374e-4
flux1:	0.6918153102935745	4.0869465125010216e-4	3.9648456193324777e-4	3.866013506110099e-4	3.7992711570732757e-4	3.7662136240968033e-4	3.7628456610865925e-4	3.781239585159453e-4	3.8113080036982405e-4	3.8428993278025246e-4	3.868006112879571e-4	3.882505304537257e-4	3.886878829995445e-4	3.885717901807028e-4	3.8862032848083693e-4	3.895985812136591e-4	3.9209825989863117e-4	3.963640589276639e-4	4.0222074486555336e-4	4.09143679299421e-4	4.164875147091277e-4	4.238143736945835e-4	4.31070300321685e-4	4.380788508257069e-4	4.4315637380923736e-4	4.431131976851351e-4	4.3845226747624984e-4	4.3282463252042075e-4	4.211778953112608e-4	4.0594818685153175e-4	3.9628141284875243e-4	3.748220155075425e-4	3.537823224302332e-4	3.4478500318668373e-4	3.311087997076566e-4	3.199142910022185e-4	3.143821257083253e-4	3.1012870928806525e-4	3.0894874712183876e-4	3.116566085185735e-4	3.1595378263441165e-4	3.202393725359284e-4	3.241759835519757e-4	3.279065755999939e-4	3.315367427986241e-4	3.3501950730043103e-4	3.3823563336114233e-4	3.4109798444898794e-4	3.435871212932735e-4
flux1:	0.6920777591973277	3.7295917434743045e-4	3.619810741059052e-4	3.532577034148162e-4	3.4757541306801765e-4	3.450642726931331e-4	3.4533438698643523e-4	3.476189807507134e-4	3.509372255726072e-4	3.542945432754016e-4	3.568968218911845e-4	3.5832112304952975e-4	3.5858982244308567e-4	3.5812921467783405e-4	3.576301888123502e-4	3.5785037731102297e-4	3.5940575184546195e-4	3.626028059782488e-4	3.6736116938742474e-4	3.7326616100201166e-4	3.797653804213922e-4	3.8645741577691473e-4	3.932497352505256e-4	3.9991473380554467e-4	4.0486880078220906e-4	4.05185684648214e-4	4.0125737506873385e-4	3.9634368973814335e-4	3.8590804807933486e-4	3.7220575267457893e-4	3.634491640352673e-4	3.440536419497142e-4	3.2506637552796874e-4	3.169960272752768e-4	3.047885190240355e-4	2.9479345048575434e-4	2.899259883015989e-4	2.8620051982902983e-4	2.852355699377565e-4	2.877596635267922e-4	2.9170523235777203e-4	2.956314954514341e-4	2.9923751651735715e-4	3.026582505079173e-4	3.0599063147400255e-4	3.091836627035368e-4	3.121114275490353e-4	3.146721475836246e-4	3.168264115725921e-4
flux1:	0.692340208101081	3.399208616168798e-4	3.300836422427531e-4	3.224225312765433e-4	3.1763477618620707e-4	3.158216104154491e-4	3.1660159706115525e-4	3.192344270509199e-4	3.2277084954268024e-4	3.262436666061595e-4	3.288743190474621e-4	3.302387718056225e-4	3.3034194454776997e-4	3.2958264495874947e-4	3.2862539668696076e-4	3.282159240076981e-4	3.289847872464497e-4	3.312861198753265e-4	3.3511710856010807e-4	3.4015495305658093e-4	3.459254853473127e-4	3.520580300886599e-4	3.5842792397166847e-4	3.647671313952325e-4	3.6958603056469735e-4	3.701976685347879e-4	3.669019060982167e-4	3.6261050648609127e-4	3.5324758338539907e-4	3.409110106504721e-4	3.329609015227288e-4	3.1541772433849784e-4	2.982720739775836e-4	2.910169985083403e-4	2.801087934316654e-4	2.7117894000838576e-4	2.668885315892782e-4	2.6362395883519483e-4	2.628432035883764e-4	2.651938254706403e-4	2.6881837280683677e-4	2.7242192992173365e-4	2.757347245750614e-4	2.7888117652194504e-4	2.819482296521887e-4	2.848813709177308e-4	2.8755042697636667e-4	2.8984276383271746e-4	2.917032314967706e-4
flux1:	0.6926026570048343	3.094364306468871e-4	3.0065022221457407e-4	2.939564046588027e-4	2.8996971341923385e-4	2.887635381248245e-4	2.8996414304026917e-4	2.928582389793011e-4	2.965313689395415e-4	3.000494801731299e-4	3.02656949413729e-4	3.0393637208343387e-4	3.0388186405503443e-4	3.0286890501057546e-4	3.015361367750505e-4	3.006134620661273e-4	3.0073754445552524e-4	3.0229751537654264e-4	3.0535254245718307e-4	3.09655652103362e-4	3.1479837749014014e-4	3.2043656840726793e-4	3.264195531419289e-4	3.324478194788833e-4	3.3711990822908605e-4	3.3796789725946817e-4	3.3521671382523584e-4	3.314659362944693e-4	3.230540199296308e-4	3.119381269476501e-4	3.0470564637921643e-4	2.8882602988619893e-4	2.733326471270921e-4	2.6679371078820854e-4	2.5703482121119616e-4	2.490499953288186e-4	2.4526094407116534e-4	2.4239770774093185e-4	2.4177423881660898e-4	2.4396205694210204e-4	2.472934938017499e-4	2.506064031542224e-4	2.5365811228352783e-4	2.565606897468906e-4	2.593898849425163e-4	2.6208808019779437e-4	2.645232453422563e-4	2.665756092575993e-4	2.681781660588083e-4
flux1:	0.6928651059085875	2.8136093637133586e-4	2.735378201286879e-4	2.6771960334625135e-4	2.644450277445137e-4	2.6376097115034166e-4	2.6530097615726943e-4	2.683793318973192e-4	2.7211909648736354e-4	2.756240979102738e-4	2.781675580713793e-4	2.7934474162867086e-4	2.791440694982849e-4	2.779208477446088e-4	2.762881129723116e-4	2.7495661509552603e-4	2.745617732781341e-4	2.7551652936521015e-4	2.779281755510515e-4	2.816115370876304e-4	2.8621337551302747e-4	2.9141305149330617e-4	2.970394139372857e-4	3.0276882962704683e-4	3.0728280448726774e-4	3.083155409573129e-4	3.0603174476208703e-4	3.0274900535459903e-4	2.9518175282634715e-4	2.851565241747778e-4	2.785656538284147e-4	2.6418197154204055e-4	2.501716402487127e-4	2.4426208343189407e-4	2.355212303686104e-4	2.2837449393859114e-4	2.250223507696396e-4	2.225083993232837e-4	2.2201895784278798e-4	2.2405506724854188e-4	2.2711922704362996e-4	2.3016971247388684e-4	2.3298787088753427e-4	2.3567243747369014e-4	2.3828706352759717e-4	2.4077131442987526e-4	2.429934706846628e-4	2.4483010095036447e-4	2.4620587327883373e-4
flux1:	0.6931275548123408	2.555500382610958e-4	2.486049501894361e-4	2.4357468259949275e-4	2.409283782624281e-4	2.4068803241856569e-4	2.4249433630123333e-4	2.456896758043577e-4	2.4943681479870704e-4	2.528811756780044e-4	2.553293480376619e-4	2.5639379069837163e-4	2.560610183139697e-4	2.5466850953950824e-4	2.5280386080717187e-4	2.511558945429074e-4	2.5035248912238476e-4	2.508206118066464e-4	2.527035537828645e-4	2.5586590951128245e-4	2.600010395506195e-4	2.6480963173116685e-4	2.701048191711937e-4	2.7554492771112576e-4	2.7989015155631245e-4	2.8106253261721026e-4	2.791783072694931e-4	2.7629939731039447e-4	2.694841830534732e-4	2.604333069792648e-4	2.5441868842169385e-4	2.4138255342899434e-4	2.2870475077728053e-4	2.2334987200769703e-4	2.1551318348781768e-4	2.0911009795540223e-4	2.0614059900944047e-4	2.0393130305547852e-4	2.0355608881056345e-4	2.054519748118595e-4	2.082731205372976e-4	2.110863618710616e-4	2.1369465051485003e-4	2.1618324460429244e-4	2.1860325828902813e-4	2.2089163310323766e-4	2.2291873210459858e-4	2.2456051893035017e-4	2.2573648977847264e-4
flux1:	0.693390003716094	2.3186185370715614e-4	2.2571353464911467e-4	2.2138837457777935e-4	2.1929211920319083e-4	2.194237694300251e-4	2.214313105312631e-4	2.246856823588458e-4	2.2839099277156342e-4	2.317369699868109e-4	2.3406681773566475e-4	2.3501340970240054e-4	2.3456407331723327e-4	2.3304019023018163e-4	2.3100402846315277e-4	2.2912019685830806e-4	2.2800368627955888e-4	2.2808706602558e-4	2.2953923860769235e-4	2.3226445568664717e-4	2.3599561144033773e-4	2.4045301889141242e-4	2.454380484679898e-4	2.505961762299813e-4	2.547630332633159e-4	2.5603598272523517e-4	2.5449156361232605e-4	2.519601071302935e-4	2.458161616570787e-4	2.3763596493042174e-4	2.3214082645789993e-4	2.2032095075269769e-4	2.0884227748086252e-4	2.0397881322515153e-4	1.969479684251993e-4	1.9120577287830789e-4	1.8857345526514255e-4	1.8663124940017283e-4	1.8635368816662627e-4	1.88121024658253e-4	1.907221180313609e-4	1.9332091523224896e-4	1.957398970960717e-4	1.9805142813984308e-4	2.0029421559062432e-4	2.024027473129362e-4	2.042507559127097e-4	2.0571608756685047e-4	2.0671581048595423e-4
flux1:	0.6936524526198473	2.1015828035003632e-4	2.047301300420039e-4	2.010327103598002e-4	1.9941430480017804e-4	1.9985302574695296e-4	2.0200456022621585e-4	2.052687901024131e-4	2.0889225047734667e-4	2.1211072690652954e-4	2.1430614052414152e-4	2.1513391976473362e-4	2.1458410079404437e-4	2.1296325151455735e-4	2.1080839759589698e-4	2.0875805213351042e-4	2.074098238680547e-4	2.0719478383038792e-4	2.0829877140895257e-4	2.1065735870624754e-4	2.1403716438115564e-4	2.1817662960068086e-4	2.2286857989947564e-4	2.277503072902447e-4	2.3173054918430375e-4	2.3307042562705776e-4	2.3181297769553263e-4	2.2957997018348015e-4	2.2403649431682518e-4	2.1663504591192925e-4	2.1160943593748793e-4	2.0088941423681178e-4	1.9049190099330553e-4	1.8606700564335744e-4	1.7975699333060106e-4	1.746036302772382e-4	1.7227024289203475e-4	1.7056391708257827e-4	1.703703160258394e-4	1.7202059708375022e-4	1.7442327532541356e-4	1.7682846893007253e-4	1.7907619462505654e-4	1.8122703128403938e-4	1.8330799364798406e-4	1.852513493166814e-4	1.8693499885484197e-4	1.8824051091292902e-4	1.8908482462577826e-4
flux1:	0.6939149015236006	1.9030578682058632e-4	1.8552650646169605e-4	1.8238540939934382e-4	1.8117891915227672e-4	1.8186653240359697e-4	1.8411228463031457e-4	1.8734531462993506e-4	1.9085513328594855e-4	1.9392444800616097e-4	1.9597500920156663e-4	1.9668607610410694e-4	1.960516829718733e-4	1.9436455241859035e-4	1.9213653618120296e-4	1.8997849590059743e-4	1.8846693438295115e-4	1.8802559829072938e-4	1.8885022491605535e-4	1.9090094488154075e-4	1.9397325231619548e-4	1.978222531673545e-4	2.0223487360752869e-4	2.068446296690497e-4	2.1063167309387049e-4	2.1200963645513361e-4	2.1099240470396334e-4	2.0901574845057675e-4	2.0401018526108124e-4	1.973064580610036e-4	1.9270591180031333e-4	1.8298208870166506e-4	1.735614200002593e-4	1.695312576624988e-4	1.6386799500770171e-4	1.5924095620706226e-4	1.5717383487769343e-4	1.5567750365326705e-4	1.555565776692244e-4	1.5710064241595192e-4	1.5932494318115524e-4	1.6155555916031437e-4	1.636479825240768e-4	1.6565238868482387e-4	1.6758531669842634e-4	1.6937718330315544e-4	1.7091044112700212e-4	1.7207157542105525e-4	1.727792287977768e-4
flux1:	0.6941773504273538	1.7217576808529954e-4	1.6797972191335162e-4	1.653297125612064e-4	1.644755265577042e-4	1.6536042296240864e-4	1.676576276736917e-4	1.7082577129221718e-4	1.741973980253749e-4	1.7710222007776667e-4	1.7900210215416628e-4	1.7960074064966782e-4	1.7889701995604392e-4	1.7717056284139351e-4	1.7490809883530484e-4	1.726915554756628e-4	1.7107331543389425e-4	1.7046517775042683e-4	1.7106723425425654e-4	1.7285874491890539e-4	1.756599401142209e-4	1.792411028910311e-4	1.833855358426386e-4	1.8772725902933688e-4	1.913163982011273e-4	1.927078092856776e-4	1.9188954908738455e-4	1.9013351726951115e-4	1.8561012259540242e-4	1.795331138600296e-4	1.7531778301185414e-4	1.6649734398333188e-4	1.5796107142812457e-4	1.5428913316921432e-4	1.4920721251817675e-4	1.450522370605981e-4	1.4322282494186133e-4	1.4191469383238086e-4	1.418569962973766e-4	1.43304545585476e-4	1.4536849249973248e-4	1.4744165946766182e-4	1.4939286110695317e-4	1.5126327867847887e-4	1.5306053264804332e-4	1.5471373213964536e-4	1.5610998025043104e-4	1.5714130797287614e-4	1.577294298348542e-4
flux1:	0.6944397993311071	1.5564462118216943e-4	1.5197190120330424e-4	1.4975390875646835e-4	1.4919861506156355e-4	1.5023545418428274e-4	1.5254781376045377e-4	1.5562395810160673e-4	1.588390953857125e-4	1.6156937703472017e-4	1.6331640881766686e-4	1.6380842185801894e-4	1.630496814769642e-4	1.613072877832993e-4	1.590428873696727e-4	1.568084418549643e-4	1.551298645861446e-4	1.5440348520376077e-4	1.548295058388727e-4	1.5640196069041608e-4	1.589622044771645e-4	1.6229422340351723e-4	1.6617979304926167e-4	1.7025757553557319e-4	1.7364608384982559e-4	1.7502999251439017e-4	1.7437462764665422e-4	1.7280922186044078e-4	1.6871800698445711e-4	1.632057555871949e-4	1.5933993948623253e-4	1.513393224854124e-4	1.4360515572063486e-4	1.402604874464841e-4	1.3570128191332876e-4	1.319709892590232e-4	1.3035365359684452e-4	1.2921475742244063e-4	1.2921208513085643e-4	1.3057129693919056e-4	1.324904927703943e-4	1.344212359467365e-4	1.3624350059967592e-4	1.3799071291913453e-4	1.3966326456436214e-4	1.4118966634949433e-4	1.4246163432128889e-4	1.4337694952351753e-4	1.43861333751214e-4
flux1:	0.6947022482348604	1.405937122791668e-4	1.373899403596526e-4	1.3555081475596714e-4	1.352469146472938e-4	1.3639622258205186e-4	1.386933063646728e-4	1.416560947734284e-4	1.4470174171462584e-4	1.4725177324771877e-4	1.4884666725833445e-4	1.4923890222178355e-4	1.4843840136715853e-4	1.4670017812955878e-4	1.4446083673082643e-4	1.422415979024248e-4	1.4054018499410072e-4	1.397349061668887e-4	1.4002289423247117e-4	1.41409429185518e-4	1.43753797512795e-4	1.4685232693074959e-4	1.5048731962417133e-4	1.543059476516103e-4	1.5749305829525486e-4	1.5885180727030673e-4	1.583282229613715e-4	1.5692842782168192e-4	1.5322447186462055e-4	1.4822296107077094e-4	1.4467491161997272e-4	1.374185776324717e-4	1.3041284011678075e-4	1.2736839141684527e-4	1.232786669478939e-4	1.1993123632742847e-4	1.1850247087930843e-4	1.1751556717812057e-4	1.175604237220627e-4	1.1883775310625629e-4	1.2062512046593924e-4	1.2242615959484068e-4	1.2412998221913044e-4	1.2576321246092698e-4	1.2732062593707772e-4	1.2873095880373535e-4	1.2989050310533196e-4	1.3070273795403827e-4	1.3109795317222224e-4
flux1:	0.6949646971386136	1.2690937979317786e-4	1.241253181658768e-4	1.226174190597308e-4	1.2252291803713185e-4	1.2375061181620962e-4	1.2600722684563099e-4	1.288402560976864e-4	1.3170781524028446e-4	1.3407539231766606e-4	1.355211190782913e-4	1.3582113831553613e-4	1.3499108570338368e-4	1.3327419432404808e-4	1.3108209230497763e-4	1.2890476489967889e-4	1.2721061480739363e-4	1.2635819128487902e-4	1.2653919721405488e-4	1.2776724545532155e-4	1.299167386269477e-4	1.3279521205053263e-4	1.3618756296154396e-4	1.3975288214172763e-4	1.4273965564856112e-4	1.4405859622715353e-4	1.4364046040972703e-4	1.423854343360178e-4	1.3902849688393688e-4	1.3449048147970433e-4	1.3123232481461195e-4	1.246518655628485e-4	1.1830818290820267e-4	1.1553946261033434e-4	1.1187053636456673e-4	1.0886854478019517e-4	1.0760656963122618e-4	1.0675533425533892e-4	1.0684052722487156e-4	1.0804073407961207e-4	1.0970650065979254e-4	1.1138816666883639e-4	1.1298226810487218e-4	1.1450927075608525e-4	1.1595969959978924e-4	1.1726337116161168e-4	1.1832121244483114e-4	1.1904225479864859e-4	1.1936162088859318e-4
flux1:	0.6952271460423669	1.1448306254214665e-4	1.1207412160357488e-4	1.1085481191595682e-4	1.1093273580752578e-4	1.1220960658009996e-4	1.1440516955005833e-4	1.1709623395725212e-4	1.1978070650286882e-4	1.2196641302831885e-4	1.2326769367994374e-4	1.2348353860725328e-4	1.2263514000075026e-4	1.2095413520190771e-4	1.1882729992181868e-4	1.1671319607112947e-4	1.1505031609256489e-4	1.1417636233237329e-4	1.1427583839826643e-4	1.1536823411953747e-4	1.1734063250751625e-4	1.2001096160777751e-4	1.231687737674946e-4	1.264878411477224e-4	1.2927694437618253e-4	1.3054423508324767e-4	1.3020975412376823e-4	1.290820191369129e-4	1.2603633953876304e-4	1.2192017277988273e-4	1.189278003735169e-4	1.129613125923028e-4	1.0721956850881991e-4	1.0470372726150795e-4	1.0141110578206756e-4	9.872061116228632e-5	9.760530728930235e-5	9.68739102191486e-5	9.69923296349586e-5	9.811872577059214e-5	9.967068638714202e-5	1.0124103077768575e-4	1.027324482724886e-4	1.04159640052535e-4	1.0550989759570007e-4	1.0671490965476134e-4	1.0768043166736305e-4	1.083209338626539e-4	1.0857642800036484e-4
flux1:	0.6954895949461202	1.0321157348867232e-4	1.011373034686245e-4	1.0016841974566177e-4	1.0038630517793185e-4	1.0168749253920311e-4	1.0380543056845639e-4	1.0634584042647979e-4	1.0884512893126564e-4	1.1085173295313937e-4	1.1201462117294178e-4	1.1215462369918495e-4	1.1129813183388443e-4	1.0966526356001142e-4	1.0761815589614933e-4	1.0558408111866738e-4	1.0397150900252397e-4	1.0309669692222196e-4	1.0313558567445425e-4	1.041114430088823e-4	1.0592199874594049e-4	1.0839511583354222e-4	1.1132696667185729e-4	1.1440799215390874e-4	1.17003424703447e-4	1.1820986983614789e-4	1.1794141940415007e-4	1.1692611983888676e-4	1.141602758990616e-4	1.1042882685511692e-4	1.076816508212204e-4	1.0227327807975161e-4	9.707883463357451e-5	9.47942065716724e-5	9.183755593374954e-5	8.94274675078252e-5	8.844052891288022e-5	8.781358563651725e-5	8.795817245897294e-5	8.901303205233222e-5	9.045705101169058e-5	9.192216567961593e-5	9.331645286984254e-5	9.464910731436548e-5	9.59048370537814e-5	9.701784710183834e-5	9.789903023173208e-5	9.84682856040666e-5	9.86704450832744e-5
flux1:	0.6957520438498734	9.299747633533418e-5	9.122111037279376e-5	9.046846891954599e-5	9.079787073937846e-5	9.21023570536108e-5	9.412955998046808e-5	9.651355380454472e-5	9.882788301000818e-5	1.0065983954555317e-4	1.0169136892841791e-4	1.017639778994074e-4	1.0090871649459245e-4	9.933417517709223e-5	9.737818253316811e-5	9.543716966210522e-5	9.388987046119125e-5	9.303085071053795e-5	9.302640240077454e-5	9.390178149685525e-5	9.55637496082663e-5	9.784997675046694e-5	1.00565006049749e-4	1.0341712445377281e-4	1.0582393288051033e-4	1.0696281652631971e-4	1.0674643361205437e-4	1.0583072360780166e-4	1.033174387818579e-4	9.99371820397987e-5	9.741771025564308e-5	9.251724923614184e-5	8.782039279806676e-5	8.574643930059588e-5	8.308969911430604e-5	8.09314254736101e-5	8.005658775834191e-5	7.951940578874745e-5	7.968328046617921e-5	8.066832608674667e-5	8.200898777002316e-5	8.337349644466342e-5	8.467503082014106e-5	8.591753487375828e-5	8.708347317908476e-5	8.811000646482555e-5	8.891352489088872e-5	8.941946037426843e-5	8.957733865798046e-5
flux1:	0.6960144927536267	8.37494785772919e-5	8.223756552153603e-5	8.167054136209534e-5	8.208658731854825e-5	8.337673425926836e-5	8.53030740529776e-5	8.752733392083395e-5	8.965879075815331e-5	9.132184290150826e-5	9.222972447753493e-5	9.224333234515246e-5	9.139768625750395e-5	8.988979027557333e-5	8.803362590338556e-5	8.619551406813849e-5	8.47250521376888e-5	8.389511273683438e-5	8.386146243766337e-5	8.464985583786891e-5	8.617488177401592e-5	8.828413352951637e-5	9.079194568081761e-5	9.342488854388436e-5	9.56489053596794e-5	9.671578685598244e-5	9.654055324395306e-5	9.571314931938925e-5	9.342897685536193e-5	9.036930801973709e-5	8.806255800009409e-5	8.36250445377024e-5	7.938059390116649e-5	7.749812309934396e-5	7.510958199130903e-5	7.317690107253806e-5	7.240011466772559e-5	7.193910316148558e-5	7.21157944362506e-5	7.303266111964449e-5	7.427394662993735e-5	7.554158624416247e-5	7.675394929485959e-5	7.791009753180326e-5	7.899039251696613e-5	7.993516727268703e-5	8.066663284131898e-5	8.111593001433185e-5	8.123714023923678e-5
flux1:	0.69627694165738	7.538273894555273e-5	7.410487279109867e-5	7.369606381328871e-5	7.41770719703953e-5	7.543821297829599e-5	7.725613747844049e-5	7.931940598654273e-5	8.12715901649612e-5	8.277245780957946e-5	8.356482109132833e-5	8.35275922942445e-5	8.269897298137716e-5	8.126431116299783e-5	7.951433339334803e-5	7.778620963642902e-5	7.640122596662297e-5	7.561073604818128e-5	7.55592971199397e-5	7.627198290697002e-5	7.767037404186858e-5	7.961222326145508e-5	8.192266671667204e-5	8.434641417957393e-5	8.63940487134014e-5	8.738650355459499e-5	8.724388373182085e-5	8.649478818235108e-5	8.441965125089285e-5	8.16524415551841e-5	7.954526260108806e-5	7.553048691343427e-5	7.16974901204797e-5	6.998899034788268e-5	6.784118633890142e-5	6.611025091310872e-5	6.541970454879947e-5	6.502279755012974e-5	6.520649755275576e-5	6.605709046229623e-5	6.72029589004029e-5	6.83771492376792e-5	6.950352317284665e-5	7.057681104429044e-5	7.157534480672639e-5	7.244264485532429e-5	7.31069439859993e-5	7.350526623934028e-5	7.359611899150212e-5
flux1:	0.6965393905611332	6.781900037383506e-5	6.67476270258884e-5	6.64725938935001e-5	6.699975402083722e-5	6.82198474012103e-5	6.992404715858505e-5	7.18268346700132e-5	7.360460299938264e-5	7.495074670132353e-5	7.563592409605423e-5	7.555563790049271e-5	7.47504438451402e-5	7.339399327094583e-5	7.175446610692887e-5	7.014100112846611e-5	6.884754696958894e-5	6.810425413784423e-5	6.80439969347844e-5	6.869030880139192e-5	6.99712233359529e-5	7.175487550459901e-5	7.387777705150639e-5	7.610226356377828e-5	7.798035786101343e-5	7.889766840958037e-5	7.878087913904467e-5	7.810125003882831e-5	7.621786571496545e-5	7.371722775872206e-5	7.179762822766514e-5	6.816956903005049e-5	6.471102125207426e-5	6.316095012224021e-5	6.123033048631977e-5	5.967971336517486e-5	5.906566746495498e-5	5.872262907710191e-5	5.890840423049482e-5	5.96950964647343e-5	6.0749878246477825e-5	6.183418406155378e-5	6.287770337755561e-5	6.387157790175573e-5	6.479223754586339e-5	6.55862570054328e-5	6.6187906862064e-5	6.654018484897571e-5	6.660590126549986e-5
flux1:	0.6968018394648865	6.09864956909213e-5	6.00967619458548e-5	5.993381977080355e-5	6.0490928966645306e-5	6.166026833082273e-5	6.324740805924351e-5	6.499177158368575e-5	6.660105352040173e-5	6.780049948285737e-5	6.838685666910488e-5	6.82707814926972e-5	6.749437575601331e-5	6.621961558665999e-5	6.469293369314926e-5	6.319664892623727e-5	6.19984349216035e-5	6.130768963729759e-5	6.124537196810484e-5	6.183293090431396e-5	6.300451794562937e-5	6.463874587208642e-5	6.658367455647903e-5	6.86186005076357e-5	7.033434874025435e-5	7.117716640298082e-5	7.108064928147657e-5	7.04627703586751e-5	6.875602112832384e-5	6.649822511632354e-5	6.47548017745536e-5	6.148100543504519e-5	5.8363538979925087e-5	5.6958447797573936e-5	5.522480042007509e-5	5.383549572152655e-5	5.328994209356888e-5	5.2992467525962e-5	5.3176373665675306e-5	5.390203101933668e-5	5.4870588495081417e-5	5.586900642393892e-5	5.683301268630998e-5	5.775104697749662e-5	5.859790194011093e-5	5.9322996540077684e-5	5.986644643564879e-5	6.0177162644154306e-5	6.022212556961207e-5
flux1:	0.6970642883686398	5.481962136730026e-5	5.408922765970271e-5	5.401926007436018e-5	5.4592496693219765e-5	5.5703469510700865e-5	5.7171970558447466e-5	5.8761341764515893e-5	6.020900139345296e-5	6.127021252376596e-5	6.176602633231707e-5	6.162083990218297e-5	6.087756226702258e-5	5.968659907637669e-5	5.8273496505226096e-5	5.689499744723684e-5	5.5793613189503086e-5	5.5158583538152555e-5	5.509898472766566e-5	5.5633924685114334e-5	5.67034444161091e-5	5.819653089510669e-5	5.99726480666025e-5	6.182741892559662e-5	6.338833637886974e-5	6.415834712321916e-5	6.407739260429851e-5	6.351468570438665e-5	6.197101800216785e-5	5.9934480839321246e-5	5.8356023075181755e-5	5.5406978629378236e-5	5.260050230326825e-5	5.132893602152655e-5	4.977466931946713e-5	4.852999495743842e-5	4.804620505073918e-5	4.778779177362594e-5	4.7966870419334477e-5	4.863472923309168e-5	4.952239386633834e-5	5.043943826755611e-5	5.132760847308967e-5	5.2173582532009883e-5	5.2950947534327665e-5	5.361175198149805e-5	5.410157362301285e-5	5.437499099048397e-5	5.4402989534824284e-5
flux1:	0.697326737272393	4.925842218867519e-5	4.86674486580506e-5	4.867371846282269e-5	4.92514373744742e-5	5.0298319174164446e-5	5.164817704748482e-5	5.308721687915547e-5	5.438093781164363e-5	5.531271563310146e-5	5.572609703573123e-5	5.555785888063272e-5	5.485108047752487e-5	5.374479201503121e-5	5.2444546985290186e-5	5.118274925431513e-5	5.017789394985506e-5	4.959981321926021e-5	4.954600136877482e-5	5.003320550131407e-5	5.100714968164852e-5	5.2366872705396325e-5	5.398289618463459e-5	5.566667889709452e-5	5.708059879364782e-5	5.778022510737175e-5	5.7710763671897476e-5	5.71977892733555e-5	5.5804712899648944e-5	5.396998376070801e-5	5.254528532977134e-5	4.989385468280648e-5	4.737114669288637e-5	4.622332649590938e-5	4.4832713753481225e-5	4.371809758082296e-5	4.329014712531326e-5	4.3065769854661325e-5	4.323793322794834e-5	4.385138682871513e-5	4.466372916826968e-5	4.550433550956285e-5	4.632068199873975e-5	4.7098571666616655e-5	4.781096001143814e-5	4.841236354430108e-5	4.885330336155293e-5	4.909359983181321e-5	4.9108026848383425e-5
flux1:	0.6975891861761463	4.424796534209567e-5	4.3778656401287566e-5	4.384659701142222e-5	4.44191324864839e-5	4.5397903795398506e-5	4.663052515997053e-5	4.792498590246879e-5	4.9073159893101034e-5	4.9884563060669764e-5	5.022341769536249e-5	5.0037590283595124e-5	4.936980738027723e-5	4.8348002584237754e-5	4.7158642616473894e-5	4.601100539887168e-5	4.510075059387192e-5	4.457921423405451e-5	4.453285224681505e-5	4.497620087597422e-5	4.586042345432707e-5	4.7094100161197716e-5	4.85583791872883e-5	5.008023964365722e-5	5.135531394474078e-5	5.198747907880016e-5	5.192602116229902e-5	5.14584266111438e-5	5.020416544853162e-5	4.855384913375882e-5	4.7271715350850857e-5	4.489267023517673e-5	4.262895044035624e-5	4.1596303217180056e-5	4.0354813422576515e-5	3.935748174229797e-5	3.897984095964471e-5	3.878550912828079e-5	3.8949346978438775e-5	3.951170974164984e-5	4.025422806071765e-5	4.102352888851422e-5	4.177229491411763e-5	4.248618881513483e-5	4.313818332366896e-5	4.368518757714907e-5	4.4082087849907005e-5	4.429338336562752e-5	4.429735893898517e-5
flux1:	0.6978516350798996	3.973769854787837e-5	3.937420930963653e-5	3.9491194201280625e-5	4.0050662657507837e-5	4.0958837648807396e-5	4.207688395373532e-5	4.3233465367548585e-5	4.42450718190166e-5	4.4945339179312055e-5	4.521735324655544e-5	4.501885864783578e-5	4.439181262070368e-5	4.345339853337936e-5	4.237190334393418e-5	4.133467285814538e-5	4.051575800561395e-5	4.004906208907063e-5	4.001073768810708e-5	4.041335718164519e-5	4.121321475227459e-5	4.232780101290504e-5	4.3648471700337196e-5	4.501754222733427e-5	4.6162225850673995e-5	4.673019295774779e-5	4.667387206924662e-5	4.624826853874895e-5	4.512157932084753e-5	4.36401672851663e-5	4.248956738675485e-5	4.035926433784371e-5	3.833178365963089e-5	3.740641793540736e-5	3.630023087096693e-5	3.5408845076542175e-5	3.5076103062914174e-5	3.490840080753729e-5	3.506295697315437e-5	3.557727112865585e-5	3.6255091623228106e-5	3.695814072053184e-5	3.764363437111507e-5	3.829761086042426e-5	3.8893694357916374e-5	3.939120141424314e-5	3.974882594294281e-5	3.993511401515715e-5	3.993152686918144e-5
flux1:	0.6981140839836528	3.5680881233164515e-5	3.5409004790541125e-5	3.556410424454485e-5	3.610420572065698e-5	3.694066495057062e-5	3.794789405602179e-5	3.897408702813447e-5	3.985855766496098e-5	4.045702705902737e-5	4.0669663912384616e-5	4.0462956736965456e-5	3.987776153536871e-5	3.902090415705767e-5	3.804339942961252e-5	3.711185542853847e-5	3.638000094186795e-5	3.596549639435651e-5	3.5935048664689914e-5	3.6299543938481394e-5	3.702003803147113e-5	3.802226464350232e-5	3.920743874028012e-5	4.043306294094202e-5	4.145606814812347e-5	4.196335148397817e-5	4.191001044831572e-5	4.1523782568501675e-5	4.0513923699748156e-5	3.918753452569484e-5	3.8157825784152024e-5	3.625402380536323e-5	3.4441709383571244e-5	3.3615944805729965e-5	3.2631702217917054e-5	3.183600185931236e-5	3.154275837346551e-5	3.139846231319954e-5	3.154303082760196e-5	3.201196243275767e-5	3.262962881294796e-5	3.327115052462268e-5	3.3897567035103805e-5	3.449556720945393e-5	3.503995835288687e-5	3.549254752351184e-5	3.5815365749861226e-5	3.5980382288539804e-5	3.597186011996112e-5
flux1:	0.6983765328874061	3.2034153276207365e-5	3.184105707920889e-5	3.2024799651017654e-5	3.254062238446592e-5	3.330544596262405e-5	3.4206547927860863e-5	3.511046559768712e-5	3.5877535145071915e-5	3.6383553088709706e-5	3.654404624074759e-5	3.63331822403904e-5	3.579044003529629e-5	3.5012706604288186e-5	3.4134640663424664e-5	3.3303333545061575e-5	3.2653546868088805e-5	3.2287975553321e-5	3.226478720840482e-5	3.259344007803462e-5	3.323934904165069e-5	3.413586605039668e-5	3.5193801610618894e-5	3.628561442283769e-5	3.719583134671321e-5	3.7646162984406446e-5	3.759442364604668e-5	3.7245494927446025e-5	3.6342299941989125e-5	3.515835857636448e-5	3.423950467620142e-5	3.25413044438244e-5	3.092448980461844e-5	3.0190528236843966e-5	2.9315318529655522e-5	2.8605825794012095e-5	2.8346743462285658e-5	2.822258650611194e-5	2.8356566862742894e-5	2.878240975686545e-5	2.93438086165932e-5	2.9928033008894255e-5	3.0499310869368557e-5	3.1045039335358435e-5	3.154157276400801e-5	3.1953320930662664e-5	3.224530846050401e-5	3.239238162656099e-5	3.238121618660948e-5
flux1:	0.6986389817911594	2.875726961661525e-5	2.863127020087222e-5	2.883542878369454e-5	2.932326439685311e-5	3.001756554842148e-5	3.0817993111177285e-5	3.160819448343793e-5	3.226774314366196e-5	3.269056458934712e-5	3.2805896159294554e-5	3.25945793670866e-5	3.2094469278717246e-5	3.139294339116412e-5	3.060924060969247e-5	2.9872205905665414e-5	2.929905501459928e-5	2.8978835686845156e-5	2.8962065652615948e-5	2.9256985877533106e-5	2.9832973734013507e-5	3.063047278820525e-5	3.15696835398998e-5	3.2537603389133224e-5	3.334399153121886e-5	3.374131822045843e-5	3.369058877674392e-5	3.3377177426011026e-5	3.2571173390310604e-5	3.1518075779401436e-5	3.070079602257317e-5	2.9188660525814114e-5	2.774891397080362e-5	2.709870190492905e-5	2.6320226725593725e-5	2.5688050691872722e-5	2.5458025627674624e-5	2.5350634435628053e-5	2.5473467040149927e-5	2.5858244475219795e-5	2.6366673983740432e-5	2.689729003963498e-5	2.7417031940921362e-5	2.7913906045548824e-5	2.8365980890565028e-5	2.8740365344587725e-5	2.9004869146249257e-5	2.9136793891613382e-5	2.9124854083814354e-5
flux1:	0.6989014306949126	2.5812990181813563e-5	2.5743388685250426e-5	2.596080768303519e-5	2.641798474746852e-5	2.7043746315877335e-5	2.774954384444933e-5	2.843485782015122e-5	2.8996754094957016e-5	2.934543509691966e-5	2.942229417716209e-5	2.921389268931031e-5	2.8756225072487544e-5	2.8127592065730427e-5	2.7432780568040238e-5	2.6783720782168628e-5	2.628155543695632e-5	2.6002997692884233e-5	2.59917401630461e-5	2.6254963828269176e-5	2.6765656457268737e-5	2.74709468273497e-5	2.8300224350692582e-5	2.9154356506637026e-5	2.9865818645935773e-5	3.0214301240304053e-5	3.016469813408434e-5	2.9885099859102425e-5	2.9167611904533174e-5	2.823442579632336e-5	2.7510238719680446e-5	2.6166046930144924e-5	2.4886093094715193e-5	2.431137848581973e-5	2.3618216885400732e-5	2.3054971352009247e-5	2.2849358181652135e-5	2.2755348746175074e-5	2.2866529888143005e-5	2.3212159928979823e-5	2.3670513007248104e-5	2.4150739301368724e-5	2.4622209131427784e-5	2.5073362923117508e-5	2.5483964878485466e-5	2.5823864400872715e-5	2.606356112574604e-5	2.6182531913742047e-5	2.6171197195531172e-5
flux1:	0.6991638795986659	2.3167082065111817e-5	2.314407062105495e-5	2.3368542972276513e-5	2.379328442894157e-5	2.435320210335933e-5	2.497083854047882e-5	2.5560196930110286e-5	2.603414980313515e-5	2.631743857112146e-5	2.6362160313250928e-5	2.61596898137093e-5	2.574392740599979e-5	2.5184533758153952e-5	2.4572849316041468e-5	2.4005278800135456e-5	2.3568390304790385e-5	2.3327829388801448e-5	2.3321199579471082e-5	2.3554738081495e-5	2.4004762263738155e-5	2.4624787090551992e-5	2.5353131490906853e-5	2.6103601808476988e-5	2.6728854986779467e-5	2.703284723261761e-5	2.6985034084475507e-5	2.6737461612644232e-5	2.6100659036127212e-5	2.5276903078637516e-5	2.463806031294407e-5	2.3445148675630702e-5	2.230886228925688e-5	2.1801405868995334e-5	2.1183281477586407e-5	2.0681104366171474e-5	2.0495926578753692e-5	2.0412107188333622e-5	2.0511263559759738e-5	2.081974128816844e-5	2.1230748812281975e-5	2.1663492158991847e-5	2.208967915885073e-5	2.2498014160965386e-5	2.2869798348637396e-5	2.3177583875388e-5	2.339453538024592e-5	2.3502153673318075e-5	2.3492291677386435e-5
flux1:	0.6994263285024191	2.0788371388676338e-5	2.0803006062550504e-5	2.1029198990566315e-5	2.142050497234181e-5	2.1917840931466626e-5	2.245405245000018e-5	2.2956339219954123e-5	2.3351767261578274e-5	2.3578000480895275e-5	2.3596492466840096e-5	2.3402575124215037e-5	2.302783018652072e-5	2.2533725679545168e-5	2.1999197343735294e-5	2.1506552259847784e-5	2.11292742666095e-5	2.0923134716059996e-5	2.0920294374778103e-5	2.1126144503512154e-5	2.1520131277774307e-5	2.2061923731486353e-5	2.2698398928985198e-5	2.3355150764831188e-5	2.3902608620993338e-5	2.416660145970168e-5	2.4121569672519923e-5	2.3904065534826525e-5	2.334092773263692e-5	2.2616452920249165e-5	2.2055788416564973e-5	2.099894766367185e-5	1.9991388468518247e-5	1.9543259836133288e-5	1.8991228815913206e-5	1.854287040730509e-5	1.837495831862469e-5	1.8298569454215126e-5	1.8385559694017177e-5	1.8659108769132056e-5	1.9025578414595004e-5	1.9413632237269874e-5	1.9797357766808143e-5	2.0165621990850742e-5	2.050103083595368e-5	2.0778717239243214e-5	2.0974504594757812e-5	2.1071858656129996e-5	2.1063857854208007e-5
flux1:	0.6996887774061724	1.8648778893412846e-5	1.8693001986657867e-5	1.8916421032191495e-5	1.927397429324838e-5	1.9712423859514477e-5	2.0174070906083743e-5	2.05979923365412e-5	2.0923914617668415e-5	2.1100925953794933e-5	2.1098592391661397e-5	2.091540486474861e-5	2.0580426470217047e-5	2.014740036914275e-5	1.968392539094914e-5	1.9259646067724208e-5	1.8936408974139114e-5	1.876121687767722e-5	1.8761361202605737e-5	1.8941491065036457e-5	1.9284050087886713e-5	1.975464119559699e-5	2.0308185736570607e-5	2.088077764917113e-5	2.1358454982090744e-5	2.1586984229254148e-5	2.1545813881052198e-5	2.1356237289903798e-5	2.0860442860106043e-5	2.022541805063218e-5	1.97361575120119e-5	1.880157049242654e-5	1.7909025781828967e-5	1.7512903703843496e-5	1.7019410919874876e-5	1.6618346911739365e-5	1.6465369028076606e-5	1.6394288617489584e-5	1.6469295889620532e-5	1.6710452968890784e-5	1.703544580855993e-5	1.7381674787834654e-5	1.7725709148054773e-5	1.8056580776103622e-5	1.8357965565349624e-5	1.8607384982698705e-5	1.8783286158952633e-5	1.8871084173507194e-5	1.886493810302076e-5
flux1:	0.6999512263099257	1.672328515811743e-5	1.67899713874863e-5	1.700694576751902e-5	1.733103337486403e-5	1.7714605670094976e-5	1.8108547280933266e-5	1.846252471262984e-5	1.8727475333119205e-5	1.8862521888415598e-5	1.8844197603086798e-5	1.867342435305218e-5	1.8376591245333283e-5	1.8000213335582642e-5	1.760162889434609e-5	1.7239224804732808e-5	1.6964582277182846e-5	1.681695187786898e-5	1.6819282285770665e-5	1.697560844615265e-5	1.7271283511908894e-5	1.7677581842585587e-5	1.8156812540073213e-5	1.8654250347346665e-5	1.9069695601560883e-5	1.926722198244662e-5	1.9230865054603515e-5	1.9066939338862112e-5	1.8632702805706234e-5	1.8077685086485764e-5	1.765326690520516e-5	1.6828391909515063e-5	1.603839801532526e-5	1.568780295245923e-5	1.5246592079287095e-5	1.4887117396588266e-5	1.474749984618504e-5	1.4680358136745593e-5	1.474394328309202e-5	1.4955557468038852e-5	1.5242464149778405e-5	1.554992988775083e-5	1.5857087373659144e-5	1.615324077798689e-5	1.642295801949822e-5	1.664591445185362e-5	1.6803084517888336e-5	1.6881811574490788e-5	1.6877239079774862e-5
flux1:	0.7002136752136789	1.4989794225658505e-5	1.5072793110083238e-5	1.5280463127878478e-5	1.5571906198214114e-5	1.590481821574184e-5	1.623780451241476e-5	1.6529888701596018e-5	1.6741854002101527e-5	1.6841564499516416e-5	1.6811469441287193e-5	1.6654276093643346e-5	1.6393608057216032e-5	1.6069282380427128e-5	1.572943970005483e-5	1.5422547376840956e-5	1.5191194480591652e-5	1.506781420680347e-5	1.5071518352917447e-5	1.5205886866806138e-5	1.5459103896889487e-5	1.5807770578938044e-5	1.6220813805549374e-5	1.665143966223486e-5	1.701169549243974e-5	1.7182473996560822e-5	1.7151595181043494e-5	1.701099239147593e-5	1.6632885575774204e-5	1.6148941420780397e-5	1.578289350303279e-5	1.5056312463887283e-5	1.4357636841810413e-5	1.4047047712847843e-5	1.3652948032620752e-5	1.3330217370493929e-5	1.3202973035353215e-5	1.3139148670248015e-5	1.3192245812620957e-5	1.3377396481974172e-5	1.3629901736916164e-5	1.3901902402964288e-5	1.4175091124508529e-5	1.443922941493635e-5	1.4679692136486802e-5	1.4878065779776863e-5	1.5017682287838405e-5	1.5087749171193228e-5	1.5084327845992956e-5
flux1:	0.7004761241174322	1.3428891992189312e-5	1.3523042762836877e-5	1.3719332121703973e-5	1.3979415573781856e-5	1.4265997968074332e-5	1.4544580073075797e-5	1.4782384404310488e-5	1.4948760062208826e-5	1.5019106150369232e-5	1.4980827689108461e-5	1.4837864473722013e-5	1.4611059833490938e-5	1.4334094290692191e-5	1.4046937525265626e-5	1.3789379265231157e-5	1.359617792784051e-5	1.3493814584869407e-5	1.349806758131137e-5	1.3612246630490528e-5	1.3827264316036736e-5	1.4124604846472414e-5	1.4478980519376034e-5	1.4850427199613898e-5	1.5162014690890523e-5	1.5309973491148297e-5	1.5284869442570736e-5	1.5165305150223666e-5	1.4838102165483212e-5	1.4416939401218015e-5	1.4102839031052485e-5	1.3464097940720604e-5	1.284667631572287e-5	1.257151567980696e-5	1.2220155637275594e-5	1.1930153501529814e-5	1.1814661449202008e-5	1.1754161530882525e-5	1.1798013534354868e-5	1.1959868423306677e-5	1.2181819704860284e-5	1.2421839556201683e-5	1.2664055775847644e-5	1.2898903768394797e-5	1.3112580670345897e-5	1.3288365594543788e-5	1.3411713860073853e-5	1.347357064181889e-5	1.3470859382601118e-5
flux1:	0.7007385730211855	1.2023521262828423e-5	1.2124625334795628e-5	1.2308186960600589e-5	1.2538583337057473e-5	1.27831958265207e-5	1.3013651405240157e-5	1.3204300562039332e-5	1.3331864993273196e-5	1.3378154759184408e-5	1.3334660279681782e-5	1.3206098945470664e-5	1.3010599116022092e-5	1.277628899947895e-5	1.2535937677133569e-5	1.2321784745857254e-5	1.2161805269420143e-5	1.207733524717949e-5	1.208132644230683e-5	1.217701249593867e-5	1.2357882915661484e-5	1.2609770961107244e-5	1.2912340248950833e-5	1.3231544506041642e-5	1.3500463897082878e-5	1.3629111337762575e-5	1.360971141722911e-5	1.3509025484907393e-5	1.322760236323281e-5	1.2861676383455293e-5	1.2593197939612896e-5	1.2032666802198871e-5	1.148750194497606e-5	1.1244005785636718e-5	1.0931515674623399e-5	1.0670957606199787e-5	1.05667408413508e-5	1.0509995101800752e-5	1.0546041064009412e-5	1.068768817386923e-5	1.088290501532898e-5	1.1094491404224238e-5	1.1308762551525072e-5	1.1517024294754414e-5	1.1706392808134979e-5	1.1861668924442834e-5	1.197015847081486e-5	1.2024356576702354e-5	1.2021987531173948e-5
flux1:	0.7010010219249387	1.0758613324509116e-5	1.0863360447560555e-5	1.10334922003756e-5	1.1236176978950638e-5	1.1443131584369135e-5	1.1631403929099967e-5	1.1781495005563297e-5	1.1876395721016395e-5	1.1903286638299926e-5	1.18569640172097e-5	1.1742564722609789e-5	1.1575640311077223e-5	1.1379359504816576e-5	1.1180190242258993e-5	1.1003829681816356e-5	1.0872408819349442e-5	1.0802874541013318e-5	1.0805855045615197e-5	1.0884689348662201e-5	1.1035232140145296e-5	1.1247071926296888e-5	1.1504045149882194e-5	1.1777303106625166e-5	1.2009043306857716e-5	1.2121415571888218e-5	1.2107350352053193e-5	1.2023557166818926e-5	1.1782862189219788e-5	1.1465430846442292e-5	1.1236464617610104e-5	1.0745237225115218e-5	1.026427467843288e-5	1.0049287414685528e-5	9.772049718087063e-6	9.538232828522583e-6	9.444777806941857e-6	9.392394471729884e-6	9.422131970619952e-6	9.546421791058635e-6	9.718492746683326e-6	9.905093726038862e-6	1.0094386308090299e-5	1.0278679589191842e-5	1.0446149244853668e-5	1.0583004715564465e-5	1.0678124877786719e-5	1.0725324546499176e-5	1.0723053152599747e-5
flux1:	0.701263470828692	9.620722985076547e-6	9.726577933758836e-6	9.883112460653056e-6	1.0060272046620987e-5	1.023376327007849e-5	1.0385412194867856e-5	1.050098631388134e-5	1.0568736795146981e-5	1.0580264160875459e-5	1.0532983631737366e-5	1.0432182703045566e-5	1.029103095847578e-5	1.0128321936058217e-5	9.965043272738247e-6	9.821243528124491e-6	9.714052378202131e-6	9.656733472427844e-6	9.658072992887906e-6	9.721661841492717e-6	9.845451812817402e-6	1.0022176952396043e-5	1.0239166406938843e-5	1.0472208450470722e-5	1.067175901625783e-5	1.0770412789097483e-5	1.076112460097719e-5	1.06924265275887e-5	1.0487519767395236e-5	1.02126365845196e-5	1.0017446214012475e-5	9.587288554782553e-6	9.163288458070254e-6	8.97403589376051e-6	8.728524556568116e-6	8.519155921360315e-6	8.435803113264481e-6	8.388338600189963e-6	8.413187751418668e-6	8.522616575825882e-6	8.674729043612601e-6	8.839530941405036e-6	9.006646645057055e-6	9.169431449546457e-6	9.317259390261109e-6	9.43768940215883e-6	9.52092505784285e-6	9.561857544100924e-6	9.559569420817328e-6
flux1:	0.7015259197324453	8.597709852068779e-6	8.702774579476323e-6	8.84595375951416e-6	8.999890625083275e-6	9.143932803379076e-6	9.264096365879745e-6	9.350620189614154e-6	9.396106021802417e-6	9.39572250939707e-6	9.34891096093334e-6	9.260917192001562e-6	9.142758480553297e-6	9.009411767632691e-6	8.877125670093577e-6	8.761093986139653e-6	8.674204306648927e-6	8.626688024673279e-6	8.62592677351359e-6	8.675858035080069e-6	8.776223257216263e-6	8.922322941094117e-6	9.104418741572978e-6	9.302481881767193e-6	9.47434375099642e-6	9.561389591128757e-6	9.556254411679967e-6	9.501022364860954e-6	9.327167234993637e-6	9.089618079852733e-6	8.922997475409689e-6	8.546340983718494e-6	8.172763834112213e-6	8.00665512334204e-6	7.789380018190358e-6	7.60241412570806e-6	7.528329581906602e-6	7.486116137219002e-6	7.507310199993619e-6	7.603963230564952e-6	7.738799634517075e-6	7.884600456187484e-6	8.032084656606095e-6	8.175602663787138e-6	8.305822863501483e-6	8.41163330704265e-6	8.484368313838977e-6	8.519771026880213e-6	8.517453694725076e-6
flux1:	0.7017883686361985	7.67849537006003e-6	7.781365446829213e-6	7.911713190677438e-6	8.044754687153192e-6	8.163127780735438e-6	8.256494672275242e-6	8.318852294593271e-6	8.346346300262317e-6	8.336968491896878e-6	8.291686718580684e-6	8.215573509097775e-6	8.117735188733151e-6	8.00985055380407e-6	7.904095363025291e-6	7.811519681068386e-6	7.741456039315605e-6	7.701691033696395e-6	7.698573753858056e-6	7.736423352279433e-6	7.816449259618084e-6	7.936008934867926e-6	8.087855313962599e-6	8.255736484443926e-6	8.403930784276842e-6	8.481096037969756e-6	8.479528386603924e-6	8.436261084306523e-6	8.289040376122608e-6	8.08424096498203e-6	7.941634532593756e-6	7.6115998965135516e-6	7.282518641563901e-6	7.137015001154766e-6	6.9445618562923315e-6	6.778073450247114e-6	6.712291937547256e-6	6.675349929655258e-6	6.693869469028884e-6	6.779427413602625e-6	6.899142975883973e-6	7.028286038917523e-6	7.158368091051407e-6	7.2846063665247506e-6	7.398988816309185e-6	7.49172905311093e-6	7.555164386096614e-6	7.5857107492411875e-6	7.583404496768318e-6
flux1:	0.7020508175399518	6.852906831815408e-6	6.952540341693997e-6	7.070747494516157e-6	7.185165331575261e-6	7.281371037213141e-6	7.3521640907112236e-6	7.394660355171033e-6	7.407847006803678e-6	7.391905469161882e-6	7.348920171522423e-6	7.283703035538181e-6	7.203682160643027e-6	7.11770690203651e-6	7.034478851316354e-6	6.9615486440619325e-6	6.905316044162399e-6	6.871637378707294e-6	6.866121064394378e-6	6.89344606770959e-6	6.955981028404425e-6	7.0527244317772675e-6	7.178578553871883e-6	7.320660901450499e-6	7.448737696129914e-6	7.517443901731037e-6	7.51896473378536e-6	7.486241911843165e-6	7.361667826299647e-6	7.1855459815869785e-6	7.063107113859471e-6	6.7735383329764335e-6	6.483581465007271e-6	6.356148824783055e-6	6.185284181835529e-6	6.037392447711222e-6	5.978907832296531e-6	5.946947779734305e-6	5.963504596192233e-6	6.039303326997589e-6	6.1455809078502e-6	6.259957214039377e-6	6.3745330272763235e-6	6.485218447129804e-6	6.585265997087274e-6	6.666205342308362e-6	6.721312088806977e-6	6.747556022791215e-6	6.745300566505882e-6
flux1:	0.7023132664437051	6.111600961084921e-6	6.207213518179545e-6	6.314045635022314e-6	6.411991914567325e-6	6.489222040628995e-6	6.541193497673924e-6	6.567569646204146e-6	6.5695789667545224e-6	6.549069352465982e-6	6.508914265623102e-6	6.453607300586615e-6	6.389108079886331e-6	6.321851563881473e-6	6.257604875375777e-6	6.201008441947372e-6	6.156089831690525e-6	6.1272096542780776e-6	6.119442907204005e-6	6.137761490873828e-6	6.185420453437203e-6	6.262742709081947e-6	6.366506202094764e-6	6.486759575086795e-6	6.597809899894195e-6	6.6592493643742755e-6	6.6635086034875655e-6	6.639952883661186e-6	6.534544849714211e-6	6.383431540688203e-6	6.278010019211084e-6	6.02349786264846e-6	5.7678203323166045e-6	5.655961063076292e-6	5.5037607031673856e-6	5.372607880629492e-6	5.320479020240677e-6	5.292978048187031e-6	5.30804403626078e-6	5.37516676688596e-6	5.469327731932369e-6	5.570439409130624e-6	5.671096380736311e-6	5.767719813917784e-6	5.854700874394961e-6	5.9248514776685714e-6	5.972368067782423e-6	5.994716714802237e-6	5.992508556319999e-6
flux1:	0.7025757153474583	5.4460450058952085e-6	5.5370376800027495e-6	5.633271485092759e-6	5.7167348629889816e-6	5.777853357929675e-6	5.814292245743547e-6	5.827754033195281e-6	5.821204585200164e-6	5.79773814431749e-6	5.760761838839934e-6	5.7144115292278354e-6	5.663358248600775e-6	5.611985437447193e-6	5.563613749393906e-6	5.5205131240080905e-6	5.484837100001853e-6	5.459802912140515e-6	5.450081300544368e-6	5.460843217617764e-6	5.496007909701945e-6	5.5569942264187624e-6	5.642216883302205e-6	5.744181215835077e-6	5.840855893455698e-6	5.896055057000761e-6	5.902812315471371e-6	5.88707022770125e-6	5.797884127450524e-6	5.668431775163004e-6	5.57749700748569e-6	5.353375549313221e-6	5.127648248871245e-6	5.028988917528836e-6	4.892948165053647e-6	4.7767235950966216e-6	4.7301649164878125e-6	4.706487819579088e-6	4.72035518151116e-6	4.779732386950033e-6	4.8628726391766335e-6	4.951937118995426e-6	5.040012119754837e-6	5.123874847317468e-6	5.198882064230897e-6	5.259059603109656e-6	5.299530905684113e-6	5.318250506705741e-6	5.316020963811216e-6
flux1:	0.7028381642512116	4.8485254535673996e-6	4.934444981634731e-6	5.020833706827494e-6	5.0916163358120955e-6	5.139155338779637e-6	5.162906606633106e-6	5.1661638429091e-6	5.153213465964899e-6	5.128066062990462e-6	5.09446696474431e-6	5.056166078005529e-6	5.016696212890645e-6	4.978705566955577e-6	4.943509489033468e-6	4.911497422121055e-6	4.883382012771743e-6	4.861511022956359e-6	4.850217751896821e-6	4.854771208278871e-6	4.879587369429341e-6	4.927017257259677e-6	4.9968803713610025e-6	5.0836448820693516e-6	5.168182553399353e-6	5.218044878451289e-6	5.2271213047641996e-6	5.217867644544416e-6	5.142472556375167e-6	5.031609912127429e-6	4.953129910499753e-6	4.7554378211126e-6	4.555843352244826e-6	4.468244952447378e-6	4.346339056446229e-6	4.243331103037157e-6	4.2017650845179345e-6	4.1812942293017566e-6	4.194148788849559e-6	4.246643024927749e-6	4.319761723464932e-6	4.397829713609864e-6	4.474484549530789e-6	4.546755235361731e-6	4.610775299606117e-6	4.661680866706211e-6	4.6955269287539945e-6	4.7107779671282426e-6	4.7083952742629835e-6
flux1:	0.7031006131549649	4.312154449014384e-6	4.3926789081743495e-6	4.4699417443101055e-6	4.529654800471643e-6	4.565823820130871e-6	4.579317951022373e-6	4.574633174440458e-6	4.557035145808228e-6	4.5311943103027624e-6	4.5010457187250465e-6	4.469933141716628e-6	4.440377856941266e-6	4.41357026434584e-6	4.389216859344064e-6	4.36626259607546e-6	4.344344937367172e-6	4.325147130616531e-6	4.31269075269906e-6	4.312252304041526e-6	4.328626037110037e-6	4.364967532708602e-6	4.422259346645704e-6	4.496450817836015e-6	4.570715751064869e-6	4.616042754784274e-6	4.627261972831491e-6	4.623225028081194e-6	4.5596355824133055e-6	4.464558319160263e-6	4.396861413142255e-6	4.222268904965501e-6	4.045491706580977e-6	3.967147563047044e-6	3.857826508853457e-6	3.7664813019531443e-6	3.7295425009384062e-6	3.7117838133998464e-6	3.72377315006225e-6	3.770232833532284e-6	3.8343273367955316e-6	3.9023879481033355e-6	3.968684683104631e-6	4.030454145250142e-6	4.084432889619344e-6	4.1267361784389295e-6	4.154332527518317e-6	4.166223434775562e-6	4.163515809138946e-6
flux1:	0.7033630620587181	3.830850817897431e-6	3.9057901797673034e-6	3.974617775198847e-6	4.024691177829525e-6	4.051397278535382e-6	4.056688156383476e-6	4.0459311212714955e-6	4.025092667520944e-6	3.9993023617095285e-6	3.972571360275256e-6	3.947825035113592e-6	3.9266848804395375e-6	3.909130082396081e-6	3.8936099497020724e-6	3.8780013526898285e-6	3.861164625906897e-6	3.8442681864719695e-6	3.831028660244652e-6	3.826661881977344e-6	3.836258038453225e-6	3.863659181466218e-6	3.910756121187519e-6	3.974546392565984e-6	4.040074530748446e-6	4.0815688080806676e-6	4.094704970883351e-6	4.094704841576458e-6	4.041286055347674e-6	3.959473583067046e-6	3.901120080698157e-6	3.746830538076553e-6	3.590032710247099e-6	3.519526447735008e-6	3.4216465030884576e-6	3.3406142314052035e-6	3.3081078297259166e-6	3.2927503193273028e-6	3.3040325243704014e-6	3.3453084026560615e-6	3.4014203265770687e-6	3.4604730678069064e-6	3.51743379098345e-6	3.5697567706761345e-6	3.6146464528126523e-6	3.649052062932758e-6	3.6708025469369114e-6	3.679447802511031e-6	3.676239464208874e-6
flux1:	0.7036255109624714	3.3992838419237216e-6	3.468584039490687e-6	3.5296508506664943e-6	3.5713516322249754e-6	3.5902275702289782e-6	3.58903566838794e-6	3.573739791750455e-6	3.5507795764485827e-6	3.525582313705925e-6	3.5021464154532836e-6	3.482976044188208e-6	3.4688985390597906e-6	3.458904132898263e-6	3.450490696497753e-6	3.4407795991255065e-6	3.42808765035786e-6	3.4131783223642467e-6	3.3994698445447253e-6	3.392076425142641e-6	3.3963218644696456e-6	3.4166071621265217e-6	3.4554720831241444e-6	3.510609461965735e-6	3.5686593978984286e-6	3.606916966438749e-6	3.6216636731328442e-6	3.6246530739964327e-6	3.5800184419825505e-6	3.509262233844635e-6	3.4589473499988168e-6	3.3225879166053668e-6	3.1833671047194626e-6	3.1196759994993156e-6	3.0323855923125304e-6	2.9605410699632663e-6	2.9323698835855685e-6	2.9192903093834074e-6	2.9300559116607674e-6	2.9669837876936767e-6	3.016194486132465e-6	3.067278071228612e-6	3.115919145596167e-6	3.1598364548533574e-6	3.1966175719258887e-6	3.2239020026969137e-6	3.2402887719590977e-6	3.2458575401619165e-6	3.2420073142129366e-6
flux1:	0.7038879598662247	3.01278043840316e-6	3.076521524733769e-6	3.1304968181232823e-6	3.1649505997089393e-6	3.1773873830322177e-6	3.171145009026676e-6	3.1525619814092585e-6	3.128363418917442e-6	3.10413922367178e-6	3.083803602582061e-6	3.0694478902280734e-6	3.0612113580869953e-6	3.057297356221587e-6	3.0545112913000624e-6	3.0494671224546074e-6	3.0401141997753077e-6	3.026895849418722e-6	3.0129504642110934e-6	3.003274635890242e-6	3.0033683228513613e-6	3.018046332175435e-6	3.050249954993004e-6	3.098113100467822e-6	3.1497176557133393e-6	3.1852181441271263e-6	3.2011849352271747e-6	3.2062819296906555e-6	3.1692042782523833e-6	3.1076320028695873e-6	3.0641314383868403e-6	2.9436482705587377e-6	2.8199793463217636e-6	2.7624232961812704e-6	2.685030149527562e-6	2.6214626715268825e-6	2.5975428616219823e-6	2.5867614576939286e-6	2.5972285902675265e-6	2.630589551335801e-6	2.673975432099785e-6	2.7181546263432826e-6	2.7594925323441622e-6	2.796032168820527e-6	2.8257087379866385e-6	2.846723627853497e-6	2.8583256979411393e-6	2.8610707180401243e-6	2.8565032745810425e-6
flux1:	0.7041504087699779	2.6672070751317547e-6	2.725589902341134e-6	2.7731418039161257e-6	2.8013528321447736e-6	2.808533242462253e-6	2.7984286950860503e-6	2.7775780904961612e-6	2.7528360411438943e-6	2.7298376179189106e-6	2.712354249540236e-6	2.7020848017685547e-6	2.698589974968473e-6	2.69946964988948e-6	2.7010495502841012e-6	2.6996237656324897e-6	2.6929026748747536e-6	2.681080954175237e-6	2.6670521520284365e-6	2.6556966881167856e-6	2.6526272051068995e-6	2.6629122925962325e-6	2.689677878468869e-6	2.7313454313048477e-6	2.777359461879208e-6	2.810461612991283e-6	2.827196991464755e-6	2.8337017243731616e-6	2.803050797281787e-6	2.749133515894961e-6	2.711291871129852e-6	2.60486347151805e-6	2.4950301281835934e-6	2.4431796172392985e-6	2.375027925218943e-6	2.3190037881031126e-6	2.299190180453677e-6	2.2907944503759917e-6	2.301183786467448e-6	2.331657181506507e-6	2.3702234005335397e-6	2.408544718892575e-6	2.4435774812639365e-6	2.473738217175151e-6	2.497311536190517e-6	2.512956821875546e-6	2.5204367272264864e-6	2.5206987845498782e-6	2.5154213478533977e-6
flux1:	0.7044128576737312	2.358844312066061e-6	2.4121647412950083e-6	2.453955112586934e-6	2.4768219693988163e-6	2.4797521339343284e-6	2.4667701690650842e-6	2.44448193446079e-6	2.4197413652814266e-6	2.3981248293278624e-6	2.3832132695823886e-6	2.3763445918223873e-6	2.3766128888857783e-6	2.381178761393722e-6	2.3860575587358373e-6	2.3873588559610624e-6	2.3826465956150865e-6	2.3719325289698116e-6	2.357914013502014e-6	2.3453639861396855e-6	2.3399335219752388e-6	2.346781244921873e-6	2.3690469621857535e-6	2.40537294178485e-6	2.446513842975485e-6	2.477461077282287e-6	2.494494447783427e-6	2.50188621999969e-6	2.4765989712659754e-6	2.4291343930950357e-6	2.395886871940766e-6	2.3018638418482564e-6	2.204388668679786e-6	2.1579535658867164e-6	2.0983348214957988e-6	2.049242348681572e-6	2.033279828255173e-6	2.027339077326665e-6	2.0378390882921816e-6	2.0659633255067917e-6	2.100577137274414e-6	2.1340100742477094e-6	2.1636833682130935e-6	2.1884078514401178e-6	2.20683798407895e-6	2.2180150031041754e-6	2.2220803354352947e-6	2.2202697356771365e-6	2.2143712703977003e-6
flux1:	0.7046753065774845	2.084273246972626e-6	2.1328870292777745e-6	2.1695582313493237e-6	2.18788419742996e-6	2.187421190844564e-6	2.1723780325639394e-6	2.1493269684430413e-6	2.1250132982440333e-6	2.104863953389111e-6	2.092232235913452e-6	2.0881352301778994e-6	2.0913107786945883e-6	2.0986234639453406e-6	2.1059090470075754e-6	2.10918727546639e-6	2.105943811825719e-6	2.0960704392996364e-6	2.0821227841947617e-6	2.0687722716345648e-6	2.061624880814535e-6	2.0657772121242374e-6	2.084266857244834e-6	2.1159511936329886e-6	2.1528300665217193e-6	2.181767335171234e-6	2.1986583271917974e-6	2.206574089721503e-6	2.185655364287549e-6	2.1437269573713195e-6	2.1141386259575797e-6	2.031011808298361e-6	1.944593555074108e-6	1.9033169226825504e-6	1.8514278559619562e-6	1.8087180521932357e-6	1.7962276133079265e-6	1.7927204454592775e-6	1.803454494846747e-6	1.8296069525244382e-6	1.8609493565541632e-6	1.8903310564255082e-6	1.9155004566283384e-6	1.935646357461061e-6	1.9498122119214764e-6	1.9573700898581447e-6	1.9587216063601946e-6	1.955283164865744e-6	1.948917470500962e-6
flux1:	0.7049377554812377	1.8402896369213858e-6	1.8845738567364602e-6	1.9167309026534566e-6	1.9312296117008e-6	1.9281041057147562e-6	1.91167620891487e-6	1.8884087215406137e-6	1.8648505864239955e-6	1.8462035076790582e-6	1.8355670056378375e-6	1.8336823295249557e-6	1.8390340744932805e-6	1.8483114199002706e-6	1.8572694949408337e-6	1.8619049573764765e-6	1.8596788831395676e-6	1.8504224529626483e-6	1.8365998493641783e-6	1.8227769112649993e-6	1.8144280967425665e-6	1.816462623529965e-6	1.8317540920872593e-6	1.859399476436523e-6	1.8925426607328614e-6	1.919542461745193e-6	1.935925421233122e-6	1.9441247897606345e-6	1.9266694438864495e-6	1.8895873205787857e-6	1.8628925149750486e-6	1.7892854635458025e-6	1.712750273327851e-6	1.6763277466595793e-6	1.6312766815597926e-6	1.594412372628076e-6	1.5849113573068462e-6	1.5836826738318002e-6	1.594687527686097e-6	1.6190888304320474e-6	1.6476364224632674e-6	1.6736345715498028e-6	1.695034816306825e-6	1.7113519113244219e-6	1.7220197330994411e-6	1.726708274606927e-6	1.725987903314938e-6	1.7213589715497645e-6	1.7147167077224029e-6
flux1:	0.705200204384991	1.6238544714967975e-6	1.6641723399995972e-6	1.692365086848864e-6	1.7036632341827786e-6	1.6984971930475999e-6	1.6812438821676886e-6	1.658198187928596e-6	1.6356440873545127e-6	1.6184996250911025e-6	1.6095957835684009e-6	1.6094435243873864e-6	1.6163641262309075e-6	1.6269685673605996e-6	1.6370060053907647e-6	1.6425006152959412e-6	1.6409352220729025e-6	1.6321329335314775e-6	1.6185035133477818e-6	1.60448984783667e-6	1.595354434863499e-6	1.5957310844950701e-6	1.608313262940438e-6	1.6324630956213549e-6	1.6623253611281721e-6	1.6874183879110117e-6	1.7030321558681197e-6	1.711356490627772e-6	1.696580371047823e-6	1.6638139258938051e-6	1.6394410631753436e-6	1.574118420169789e-6	1.5063884888124626e-6	1.4744257793838019e-6	1.4352776689005203e-6	1.4037006704747225e-6	1.3966488065864554e-6	1.3974038940878516e-6	1.4086252262845088e-6	1.4313665518850904e-6	1.4574067523403653e-6	1.4805092571563943e-6	1.4987383492478438e-6	1.511857060524206e-6	1.5196640071835523e-6	1.5221031874611688e-6	1.519853655402421e-6	1.514425179443778e-6	1.5077018563322306e-6
flux1:	0.7054626532887442	1.4320813448805548e-6	1.468756192923491e-6	1.4934660016838347e-6	1.5021053135921142e-6	1.4954254901652604e-6	1.4778063152882966e-6	1.4553277830832906e-6	1.4339584027146278e-6	1.4182930969641858e-6	1.4108905959241038e-6	1.412073742085848e-6	1.4200731734909913e-6	1.4314962408813915e-6	1.442143801543147e-6	1.448111193597111e-6	1.4469457879443954e-6	1.438504342034022e-6	1.4251601256606599e-6	1.4112035184047507e-6	1.4016193210657682e-6	1.4007190887049855e-6	1.4110310795449303e-6	1.4321876397422397e-6	1.4591594357355948e-6	1.4823643328888037e-6	1.4970618603408344e-6	1.5053954255613722e-6	1.4926624525105697e-6	1.463775998354237e-6	1.441348853563855e-6	1.3832303429855748e-6	1.3233096954363685e-6	1.2953207722938638e-6	1.261163688818098e-6	1.2342843545732467e-6	1.2291421583925295e-6	1.231475759741987e-6	1.2427813739880992e-6	1.2638679571861975e-6	1.2875423553940363e-6	1.3080749005737657e-6	1.323596366234859e-6	1.3340299280164214e-6	1.339485115078972e-6	1.3401562303810762e-6	1.3367999550757948e-6	1.3308886869897371e-6	1.3242558017748613e-6
flux1:	0.7057251021924975	1.262253267630909e-6	1.2955552717931417e-6	1.317189216279548e-6	1.3236296689573456e-6	1.315878089752879e-6	1.2982661633448929e-6	1.2766195651531551e-6	1.2565575199651048e-6	1.2423312209710681e-6	1.2362331429081428e-6	1.2384339238831977e-6	1.247127298537626e-6	1.2589713886938802e-6	1.269865546420208e-6	1.2760184493180368e-6	1.2750820397323956e-6	1.2669745051017431e-6	1.2540301090007043e-6	1.2403496276484083e-6	1.230595389731143e-6	1.2287475903505702e-6	1.2371984199394862e-6	1.2558243933962246e-6	1.2802360019191249e-6	1.3015831841892233e-6	1.3153207570192098e-6	1.3235605834779182e-6	1.3123960596397216e-6	1.2869972058365355e-6	1.2663109016191723e-6	1.2144813721078018e-6	1.1614551614904764e-6	1.136894264136023e-6	1.1069075314908764e-6	1.0841154172571806e-6	1.0804002081183764e-6	1.083850417533114e-6	1.095057457097032e-6	1.1144582221862214e-6	1.1358225963821487e-6	1.153988361737746e-6	1.1671502697367738e-6	1.1753092681953728e-6	1.178810396281631e-6	1.1780683762514621e-6	1.1739079403931936e-6	1.1677444201040782e-6	1.1613293905002326e-6
flux1:	0.7059875510962508	1.1118563098294832e-6	1.142002515523575e-6	1.1608962300416074e-6	1.1655217977278114e-6	1.1570645157330988e-6	1.139757198494042e-6	1.1191373665144453e-6	1.1004557469912482e-6	1.0876159226371908e-6	1.0826575809244656e-6	1.0856274316243532e-6	1.0947181776740873e-6	1.1066767237981313e-6	1.1175410998460076e-6	1.123675692549357e-6	1.1228727973093337e-6	1.1151246580256105e-6	1.102706731226318e-6	1.0894921803194364e-6	1.0797994421736925e-6	1.077296596827866e-6	1.0842676971820593e-6	1.1007770039206056e-6	1.1229022212587266e-6	1.1424483710327417e-6	1.155258902965491e-6	1.1632972635637803e-6	1.1533823849950052e-6	1.1310893022032998e-6	1.1120659456551367e-6	1.0657747201961392e-6	1.0188163630324423e-6	9.971303217712397e-7	9.70636788717204e-7	9.513265139423002e-7	9.486535707089947e-7	9.527656874739366e-7	9.636750681094913e-7	9.813678480936603e-7	1.0004546815709926e-6	1.01638585945221e-6	1.0274513917414512e-6	1.0336667180164247e-6	1.0355270966749117e-6	1.0336287532708212e-6	1.0288661084097809e-6	1.0225989118494312e-6	1.0164768116668724e-6
flux1:	0.706250000000004	9.786156315242036e-7	1.005781003443251e-6	1.0222091905661166e-6	1.025336456625474e-6	1.0164716501353188e-6	9.996997860482828e-7	9.80241676496214e-7	9.629722463079622e-7	9.514564901402667e-7	9.474994501958796e-7	9.51044708888151e-7	9.603053463126312e-7	9.721431443899596e-7	9.827705732551367e-7	9.887487893792137e-7	9.880394042787311e-7	9.80707329489427e-7	9.689386517705432e-7	9.563467766525367e-7	9.469064092405851e-7	9.440083525188366e-7	9.498442205932217e-7	9.645891952263028e-7	9.84650419729786e-7	1.0024825761630278e-6	1.0144405317809901e-6	1.0221606857631607e-6	1.013308658587178e-6	9.937377646278006e-7	9.763713376027787e-7	9.350181194849905e-7	8.933980205495473e-7	8.740826328412505e-7	8.505736607050178e-7	8.341773304781219e-7	8.322786334349443e-7	8.366634538611209e-7	8.470936824556934e-7	8.630975494795834e-7	8.799677895611112e-7	8.937769042592145e-7	9.029591468636977e-7	9.075079545567117e-7	9.079870614149936e-7	9.051271350593601e-7	8.998948298069131e-7	8.936078693750221e-7	8.878049617766827e-7
[truncated: 13 more columns]
