# Supplementary material for: Spatial Resolution and Refractive Index Contrast of Resonant Photonic Crystal Surfaces for Biosensing
Source: IEEE Photonics J. Author manuscript; Available in PMC 2015 Sep 7. (PMC4561521; doi:10.1109/JPHOT.2015.2435699)
Supplement: fig8_data [file NIHMS64775-supplement-fig8_data.gz › Volumes/graham/MacBook_backup/PhD_folder_2015_06_02/paper_improvements/IEEE_J_Photonics/final_files/data_files/fig8/dn_0p057/ref.dat]

flux1:	0.6277777777777778	8.626509245440181e-7	8.626545084170247e-7	8.626708565851312e-7	8.62683332067849e-7	8.626794254630195e-7	8.626632414061203e-7	8.626508982746639e-7	8.626544234210219e-7	8.626701571971791e-7	8.626825038492371e-7	8.62679196914962e-7	8.626635233006099e-7	8.626515073771847e-7	8.626559190586495e-7	8.626723091388954e-7	8.626823332136456e-7	8.626736859252728e-7	8.626565431143625e-7	8.626542698738562e-7	8.626719724324834e-7	8.626818319869243e-7	8.62661489375588e-7	8.626466888474595e-7	8.626815788069206e-7	8.626895283295589e-7	8.626285725125391e-7	8.626988153312494e-7	8.62627071390865e-7	8.627290409350847e-7	8.626540865675868e-7	8.626174543033846e-7	8.62654086567581e-7	8.627290409350965e-7	8.626270713908673e-7	8.626988153312396e-7	8.626285725125424e-7	8.626895283295584e-7	8.626815788069146e-7	8.626466888474747e-7	8.62661489375581e-7	8.62681831986915e-7	8.626719724324792e-7	8.62654269873863e-7	8.626565431143569e-7	8.626736859252747e-7	8.626823332136476e-7	8.626723091388895e-7	8.626559190586579e-7
flux1:	0.628040226681531	9.847686733902286e-7	9.847727101502128e-7	9.84791513850719e-7	9.848060446702292e-7	9.848017634041338e-7	9.84783139763673e-7	9.847686553766114e-7	9.847723775609621e-7	9.847904141241789e-7	9.848049271457613e-7	9.848015810068421e-7	9.847837719627169e-7	9.847696963886154e-7	9.847741750731395e-7	9.847925561935478e-7	9.848042195005908e-7	9.847950543398041e-7	9.847761490770652e-7	9.847734955351694e-7	9.847927567727016e-7	9.848029845333024e-7	9.847798577834697e-7	9.847642523935501e-7	9.848050041952314e-7	9.848136591925778e-7	9.847434229043189e-7	9.84822829316869e-7	9.847404950474653e-7	9.848576932355872e-7	9.847730716973232e-7	9.84731663029964e-7	9.847730716973225e-7	9.848576932355923e-7	9.847404950474664e-7	9.848228293168623e-7	9.847434229043206e-7	9.848136591925784e-7	9.848050041952297e-7	9.84764252393555e-7	9.84779857783467e-7	9.848029845332988e-7	9.84792756772692e-7	9.847734955351742e-7	9.847761490770616e-7	9.847950543398037e-7	9.8480421950059e-7	9.847925561935404e-7	9.847741750731425e-7
flux1:	0.6283026755852843	1.1231788548917635e-6	1.1231834394695356e-6	1.1232050174379588e-6	1.1232218479331705e-6	1.1232171187952114e-6	1.123195723078888e-6	1.1231788151065197e-6	1.1231827674663329e-6	1.1232034238802406e-6	1.1232204066146554e-6	1.1232170303792241e-6	1.1231968032989624e-6	1.1231803725742903e-6	1.1231848881871705e-6	1.1232054963278807e-6	1.1232190331235552e-6	1.1232093492237893e-6	1.1231885179165602e-6	1.123185427335107e-6	1.1232063455200733e-6	1.123216873312198e-6	1.1231906127307943e-6	1.1231742556368754e-6	1.1232217483620405e-6	1.1232311338878628e-6	1.123150310450875e-6	1.123240020298274e-6	1.1231456313113248e-6	1.1232801864864474e-6	1.1231847137710008e-6	1.1231379357539152e-6	1.1231847137710001e-6	1.1232801864864604e-6	1.1231456313113267e-6	1.1232400202982693e-6	1.1231503104508749e-6	1.1232311338878725e-6	1.123221748362044e-6	1.1231742556368839e-6	1.123190612730789e-6	1.1232168733121871e-6	1.123206345520078e-6	1.1231854273351126e-6	1.1231885179165558e-6	1.1232093492237944e-6	1.123219033123557e-6	1.1232054963278802e-6	1.1231848881871783e-6
flux1:	0.6285651244890376	1.2799095527486896e-6	1.2799147964030375e-6	1.279939489368499e-6	1.279958871543118e-6	1.2799536040654575e-6	1.2799290741879372e-6	1.2799094449358547e-6	1.2799136750513967e-6	1.27993730097785e-6	1.279957078117918e-6	1.2799536712096963e-6	1.2799307119177093e-6	1.2799116069636855e-6	1.279916135359852e-6	1.2799392334630934e-6	1.2799548967071898e-6	1.2799446863587973e-6	1.2799217484514922e-6	1.279918164524862e-6	1.2799408513383692e-6	1.2799515972861691e-6	1.2799218088254649e-6	1.2799047658838124e-6	1.2799599868635428e-6	1.2799701218635708e-6	1.279877247206741e-6	1.279978546471532e-6	1.2798704528703801e-6	1.2800247602554665e-6	1.279917102688687e-6	1.2798642867819633e-6	1.2799171026886876e-6	1.28002476025548e-6	1.2798704528703757e-6	1.2799785464715343e-6	1.2798772472067374e-6	1.2799701218635748e-6	1.2799599868635481e-6	1.2799047658838162e-6	1.2799218088254636e-6	1.2799515972861653e-6	1.2799408513383603e-6	1.279918164524868e-6	1.2799217484514926e-6	1.2799446863587937e-6	1.2799548967071881e-6	1.279939233463086e-6	1.2799161353598522e-6
flux1:	0.6288275733927908	1.457220968345054e-6	1.4572269981187584e-6	1.4572551648031503e-6	1.4572773541884665e-6	1.4572714393367782e-6	1.4572433858371986e-6	1.457220726170705e-6	1.457225298723288e-6	1.4572522758058131e-6	1.4572751899653149e-6	1.457271738593382e-6	1.4572457006646396e-6	1.4572235817372159e-6	1.457228108825945e-6	1.4572539883497606e-6	1.457272046903109e-6	1.4572612908231284e-6	1.4572360471462028e-6	1.4572319178782663e-6	1.4572565037091587e-6	1.4572673715078722e-6	1.4572336097527851e-6	1.4572159579574301e-6	1.4572800123181374e-6	1.4572909084767701e-6	1.4571843473671186e-6	1.4572986888039157e-6	1.457175034047235e-6	1.4573517837811231e-6	1.4572304367988646e-6	1.4571708282452853e-6	1.4572304367988589e-6	1.457351783781138e-6	1.457175034047232e-6	1.4572986888039113e-6	1.4571843473671111e-6	1.4572909084767722e-6	1.4572800123181434e-6	1.4572159579574479e-6	1.4572336097527807e-6	1.4572673715078686e-6	1.4572565037091617e-6	1.4572319178782777e-6	1.4572360471461983e-6	1.4572612908231282e-6	1.4572720469031032e-6	1.4572539883497646e-6	1.4572281088259445e-6
flux1:	0.6290900222965441	1.657629280142152e-6	1.6576362370790958e-6	1.6576682485637638e-6	1.6576934993761284e-6	1.6576868089802041e-6	1.6576548187797707e-6	1.657628813142505e-6	1.6576338123733527e-6	1.657664552320822e-6	1.6576909592585534e-6	1.6576874325616e-6	1.6576579375890788e-6	1.657632448652241e-6	1.6576369753152737e-6	1.6576659572516964e-6	1.657686691618439e-6	1.6576753530473124e-6	1.65764758431323e-6	1.6576428672994045e-6	1.6576695079432064e-6	1.6576803861405518e-6	1.6576421459213185e-6	1.6576239708009429e-6	1.6576980914149163e-6	1.6577097520674366e-6	1.6575876839661966e-6	1.6577167107234297e-6	1.6575754083179755e-6	1.6577776156628414e-6	1.6576408794094712e-6	1.6575736250569096e-6	1.657640879409462e-6	1.6577776156628546e-6	1.657575408317975e-6	1.6577167107234221e-6	1.6575876839661958e-6	1.657709752067445e-6	1.657698091414922e-6	1.6576239708009575e-6	1.6576421459213117e-6	1.6576803861405378e-6	1.6576695079432005e-6	1.6576428672994117e-6	1.6576475843132241e-6	1.6576753530473092e-6	1.6576866916184394e-6	1.6576659572516917e-6	1.6576369753152828e-6
flux1:	0.6293524712002974	1.8839326128922764e-6	1.8839406486877922e-6	1.8839768809591516e-6	1.8840054406436888e-6	1.88399782786191e-6	1.8839614698260733e-6	1.883931802387927e-6	1.8839373341427138e-6	1.8839722752190385e-6	1.8840025375671996e-6	1.8839988835396931e-6	1.8839655226254497e-6	1.883936297415417e-6	1.8839408452290349e-6	1.8839732803713794e-6	1.8839969767108607e-6	1.8839849942155342e-6	1.8839544597916647e-6	1.8839491291840502e-6	1.8839780141450685e-6	1.8839887753848493e-6	1.8839454817731757e-6	1.8839268735453307e-6	1.8840124313842073e-6	1.8840248505592544e-6	1.8838852552103764e-6	1.884030827802631e-6	1.8838695356142187e-6	1.8841005734271095e-6	1.8839465247697463e-6	1.8838706591461041e-6	1.8839465247697436e-6	1.8841005734271134e-6	1.8838695356142264e-6	1.8840308278026228e-6	1.88388525521037e-6	1.8840248505592597e-6	1.8840124313842067e-6	1.8839268735453383e-6	1.8839454817731755e-6	1.8839887753848476e-6	1.8839780141450736e-6	1.8839491291840498e-6	1.8839544597916609e-6	1.8839849942155342e-6	1.883996976710856e-6	1.883973280371377e-6	1.883940845229034e-6
flux1:	0.6296149201040506	2.139239261874117e-6	2.1392485336105883e-6	2.139289358125403e-6	2.139321461430801e-6	2.1393127625781486e-6	2.1392715951440947e-6	2.139237957074291e-6	2.139244150174848e-6	2.1392837517844165e-6	2.13931823115376e-6	2.1393143725011085e-6	2.1392767092758012e-6	2.139243379286038e-6	2.1392479970301833e-6	2.139284265239986e-6	2.1393112073588465e-6	2.1392984862351772e-6	2.139264923352537e-6	2.1392589788098906e-6	2.139290341407184e-6	2.1393008415686572e-6	2.1392518379905166e-6	2.1392328862639603e-6	2.139331401161534e-6	2.1393445628303588e-6	2.139185205700123e-6	2.1393494327106375e-6	2.1391655246622337e-6	2.139429158228032e-6	2.1392556187533487e-6	2.139170048188606e-6	2.1392556187533597e-6	2.1394291582280343e-6	2.1391655246622236e-6	2.139349432710625e-6	2.139185205700113e-6	2.1393445628303588e-6	2.1393314011615324e-6	2.139232886263974e-6	2.139251837990517e-6	2.1393008415686433e-6	2.1392903414071853e-6	2.1392589788099033e-6	2.139264923352528e-6	2.139298486235175e-6	2.1393112073588465e-6	2.1392842652399856e-6	2.1392479970301884e-6
flux1:	0.6298773690078039	2.4269983224961486e-6	2.4270089851077397e-6	2.4270547572597496e-6	2.4270906200467506e-6	2.42708065814935e-6	2.4270342392637635e-6	2.426996337076506e-6	2.4270033437190075e-6	2.427048078769103e-6	2.427087126132914e-6	2.427082956245155e-6	2.4270405317456414e-6	2.4270027363543876e-6	2.4270075072577843e-6	2.4270480154504543e-6	2.42707847447625e-6	2.4270648766616535e-6	2.4270280002501167e-6	2.427021478194607e-6	2.4270556076681553e-6	2.4270656848103976e-6	2.427010218986333e-6	2.426991005797803e-6	2.4271041576422193e-6	2.4271180352612634e-6	2.4269364529548993e-6	2.4271217258659514e-6	2.426912260768904e-6	2.427212685100466e-6	2.4270171846374904e-6	2.4269206692149777e-6	2.4270171846374845e-6	2.4272126851004738e-6	2.426912260768901e-6	2.427121725865955e-6	2.426936452954896e-6	2.4271180352612774e-6	2.427104157642221e-6	2.426991005797821e-6	2.4270102189863324e-6	2.4270656848103925e-6	2.427055607668153e-6	2.4270214781946156e-6	2.427028000250122e-6	2.4270648766616425e-6	2.427078474476249e-6	2.42704801545045e-6	2.4270075072577886e-6
flux1:	0.6301398179115572	2.7510328803255904e-6	2.751045076440002e-6	2.7510961218662983e-6	2.751135934914733e-6	2.7511245253746873e-6	2.751072424958113e-6	2.7510299898249036e-6	2.7510379846631986e-6	2.751088329387e-6	2.7511322736842513e-6	2.7511276529622685e-6	2.751079992715284e-6	2.7510373916583392e-6	2.7510424412913392e-6	2.751087619829107e-6	2.751121841266015e-6	2.7511071736996914e-6	2.7510666770707433e-6	2.751059664587665e-6	2.751096920390637e-6	2.7511063933858443e-6	2.7510436007896755e-6	2.751024191763246e-6	2.7511538321543953e-6	2.7511683885983395e-6	2.7509618743813342e-6	2.7511709069433894e-6	2.7509325941854346e-6	2.751274473908548e-6	2.7510542090998174e-6	2.7509453422102477e-6	2.75105420909982e-6	2.751274473908561e-6	2.7509325941854304e-6	2.751170906943387e-6	2.7509618743813435e-6	2.7511683885983417e-6	2.751153832154391e-6	2.75102419176326e-6	2.7510436007896738e-6	2.7511063933858447e-6	2.751096920390636e-6	2.7510596645876876e-6	2.7510666770707475e-6	2.7511071736996982e-6	2.7511218412660142e-6	2.7510876198290995e-6	2.751042441291335e-6
flux1:	0.6304022668153104	3.1155759207974372e-6	3.1155897676262925e-6	3.1156463663591794e-6	3.1156902894990184e-6	3.1156772482663153e-6	3.115619063377507e-6	3.1155718612376696e-6	3.115581038777374e-6	3.1156374597162573e-6	3.1156865946624534e-6	3.1156813474747347e-6	3.1156279711436693e-6	3.1155802595076425e-6	3.1155857641913442e-6	3.115636061348325e-6	3.115674249223473e-6	3.115658250621895e-6	3.115613807251012e-6	3.11560645897659e-6	3.1156472874206992e-6	3.1156559541311438e-6	3.1155848386421646e-6	3.11556527206901e-6	3.1157134364989233e-6	3.1157286244867332e-6	3.115494214036142e-6	3.115730086595637e-6	3.1154592483835857e-6	3.115847760341649e-6	3.1155995477717965e-6	3.1154767330354833e-6	3.115599547771776e-6	3.1158477603416583e-6	3.115459248383576e-6	3.1157300865956354e-6	3.1154942140361345e-6	3.1157286244867426e-6	3.1157134364989305e-6	3.1155652720690214e-6	3.1155848386421655e-6	3.1156559541311387e-6	3.115647287420688e-6	3.1156064589765907e-6	3.1156138072510005e-6	3.1156582506218916e-6	3.115674249223482e-6	3.11563606134832e-6	3.1155857641913565e-6
flux1:	0.6306647157190637	3.5253091214178616e-6	3.5253246944077137e-6	3.525387062961047e-6	3.525435219912932e-6	3.52542037455542e-6	3.525355747371405e-6	3.5253035896083413e-6	3.5253141595114454e-6	3.525377097383204e-6	3.5254316665341865e-6	3.5254255791239437e-6	3.525366013074908e-6	3.525312938945851e-6	3.5253191345017142e-6	3.525375008646512e-6	3.5254173064740785e-6	3.5253996325291674e-6	3.5253508992190275e-6	3.5253434575592445e-6	3.5253884109529708e-6	3.525396045776633e-6	3.525315457192048e-6	3.525295730845799e-6	3.5254646514851705e-6	3.5254804146072242e-6	3.525214872105879e-6	3.5254810813133533e-6	3.5251736111432987e-6	3.525614489881077e-6	3.525334713263726e-6	3.5251961385834684e-6	3.525334713263708e-6	3.5256144898810927e-6	3.5251736111433017e-6	3.5254810813133453e-6	3.5252148721058803e-6	3.5254804146072373e-6	3.525464651485176e-6	3.5252957308458195e-6	3.5253154571920486e-6	3.5253960457766137e-6	3.525388410952966e-6	3.525343457559259e-6	3.525350899219024e-6	3.525399632529162e-6	3.5254173064740878e-6	3.525375008646513e-6	3.525319134501723e-6
flux1:	0.630927164622817	3.9854046921075915e-6	3.985422005128997e-6	3.985490276698974e-6	3.985542751060749e-6	3.985525955102403e-6	3.985454593756235e-6	3.9853973481385205e-6	3.985409528025475e-6	3.985479378251114e-6	3.985539558431273e-6	3.985532378130285e-6	3.9854661712567895e-6	3.985407556109137e-6	3.9854147467263425e-6	3.9854766558593335e-6	3.985523124180646e-6	3.98550333123248e-6	3.985449952961962e-6	3.9854427719738755e-6	3.985492530357693e-6	3.9854988809352425e-6	3.985407489007724e-6	3.985387544539982e-6	3.985579663743288e-6	3.985595938197272e-6	3.985295742865405e-6	3.985596257181164e-6	3.985247574182785e-6	3.985747160498431e-6	3.985431711423847e-6	3.985275319930396e-6	3.985431711423841e-6	3.9857471604984405e-6	3.985247574182778e-6	3.9855962571811624e-6	3.985295742865406e-6	3.985595938197281e-6	3.9855796637432985e-6	3.985387544539994e-6	3.985407489007709e-6	3.985498880935231e-6	3.9854925303576885e-6	3.985442771973896e-6	3.9854499529619625e-6	3.9855033312324645e-6	3.985523124180659e-6	3.985476655859325e-6	3.985414746726345e-6
flux1:	0.6311896135265702	4.501570431280893e-6	4.501589413219322e-6	4.501663616283069e-6	4.501720449140518e-6	4.501701599993071e-6	4.501623302221853e-6	4.50156090374362e-6	4.501574909082204e-6	4.501651998806488e-6	4.501717882083226e-6	4.5017093182172595e-6	4.501636061333476e-6	4.501571823180243e-6	4.501580390132185e-6	4.5016487784169815e-6	4.501699368719835e-6	4.501676896005362e-6	4.501618512788567e-6	4.501612086031929e-6	4.501667481567477e-6	4.5016722644140625e-6	4.501568529086649e-6	4.5015482338866664e-6	4.5017662185641535e-6	4.501782935701441e-6	4.501444268829003e-6	4.501783590230628e-6	4.50138858900493e-6	4.501953881800494e-6	4.501598093557897e-6	4.5014215512137e-6	4.501598093557896e-6	4.5019538818005115e-6	4.5013885890049295e-6	4.5017835902306215e-6	4.501444268829008e-6	4.501782935701459e-6	4.501766218564156e-6	4.501548233886688e-6	4.501568529086638e-6	4.501672264414054e-6	4.501667481567493e-6	4.501612086031934e-6	4.501618512788569e-6	4.501676896005365e-6	4.501699368719833e-6	4.501648778416977e-6	4.501580390132214e-6
flux1:	0.6314520624303235	5.08009816623645e-6	5.080118633960804e-6	5.080198669660362e-6	5.080259859323559e-6	5.080238920070205e-6	5.0801535995243515e-6	5.080086060718046e-6	5.0801020914103484e-6	5.080186652931131e-6	5.080258227395723e-6	5.080247954283748e-6	5.0801673033450776e-6	5.080097482597233e-6	5.0801078924954034e-6	5.080183173440504e-6	5.080237698319735e-6	5.080211848955895e-6	5.080148105045421e-6	5.080143097671914e-6	5.080205141687261e-6	5.08020803648017e-6	5.080090174013078e-6	5.080069300467835e-6	5.080316057510785e-6	5.080333147283166e-6	5.079951879784856e-6	5.080335112059158e-6	5.07988810760299e-6	5.080526819312561e-6	5.080125393322615e-6	5.079926052959233e-6	5.080125393322613e-6	5.080526819312572e-6	5.079888107602984e-6	5.0803351120591625e-6	5.079951879784842e-6	5.080333147283168e-6	5.0803160575107986e-6	5.080069300467861e-6	5.08009017401306e-6	5.080208036480157e-6	5.080205141687264e-6	5.080143097671911e-6	5.0801481050454045e-6	5.0802118489558935e-6	5.080237698319741e-6	5.0801831734405045e-6	5.080107892495424e-6
flux1:	0.6317145113340767	5.727915746227123e-6	5.7279373740471874e-6	5.728022992853638e-6	5.728088497224142e-6	5.7280655224187065e-6	5.727973237367098e-6	5.727900657612194e-6	5.727918880934888e-6	5.728011021557841e-6	5.7280881512490634e-6	5.728075813699894e-6	5.7279875170411535e-6	5.727912304938273e-6	5.727925117175031e-6	5.728007653156363e-6	5.728065752653706e-6	5.7280356735692055e-6	5.7279662293375674e-6	5.727963514631403e-6	5.7280334272558966e-6	5.728034069486259e-6	5.727900014200781e-6	5.727878216359694e-6	5.728156909348508e-6	5.728174304723991e-6	5.727745985182557e-6	5.728178909153025e-6	5.727673576438272e-6	5.728394192373685e-6	5.727941116803209e-6	5.727715978382132e-6	5.727941116803203e-6	5.72839419237371e-6	5.727673576438283e-6	5.728178909153005e-6	5.727745985182558e-6	5.728174304723997e-6	5.728156909348521e-6	5.727878216359699e-6	5.727900014200775e-6	5.728034069486234e-6	5.72803342725589e-6	5.727963514631418e-6	5.727966229337577e-6	5.728035673569191e-6	5.728065752653719e-6	5.7280076531563595e-6	5.727925117175049e-6
flux1:	0.63197696023783	6.452642755254064e-6	6.452665041134087e-6	6.452755819386971e-6	6.452825561436141e-6	6.4528007269604225e-6	6.4527017110051695e-6	6.452624284318831e-6	6.452644813943775e-6	6.452744482394625e-6	6.45282688677839e-6	6.452812108471248e-6	6.452716038161655e-6	6.452635807542949e-6	6.452651680546743e-6	6.452741758413836e-6	6.452802862564505e-6	6.452767523655627e-6	6.452692070475923e-6	6.452692770984647e-6	6.452772013234106e-6	6.452769984905624e-6	6.452617346322011e-6	6.452594134050523e-6	6.452908201519968e-6	6.452925843906692e-6	6.452445687001126e-6	6.452934842999146e-6	6.452364150750523e-6	6.4531759927779486e-6	6.452664452957988e-6	6.4524101198656865e-6	6.452664452957961e-6	6.453175992777953e-6	6.452364150750499e-6	6.452934842999139e-6	6.452445687001137e-6	6.4529258439067356e-6	6.452908201519985e-6	6.45259413405053e-6	6.452617346321994e-6	6.4527699849056085e-6	6.452772013234109e-6	6.452692770984678e-6	6.4526920704759075e-6	6.452767523655614e-6	6.452802862564518e-6	6.452741758413813e-6	6.452651680546758e-6
flux1:	0.6322394091415833	7.262650108515773e-6	7.262672337487569e-6	7.262767654491238e-6	7.262841531273141e-6	7.262815168146368e-6	7.262709862432047e-6	7.262627883214711e-6	7.262650754134528e-6	7.262757703795754e-6	7.262844937284102e-6	7.2628273323790665e-6	7.262723519679159e-6	7.262638857764711e-6	7.262658553675149e-6	7.26275635626082e-6	7.2628196439808755e-6	7.262777816824384e-6	7.262696095240137e-6	7.262701628543434e-6	7.2627919366278925e-6	7.262786754674406e-6	7.262612769885839e-6	7.262587480689417e-6	7.262940656275245e-6	7.262958501949859e-6	7.262421377077955e-6	7.262974154914531e-6	7.26233029310734e-6	7.2632435881539045e-6	7.262665868487354e-6	7.262378499702112e-6	7.2626658684873355e-6	7.263243588153926e-6	7.262330293107345e-6	7.26297415491454e-6	7.262421377077971e-6	7.262958501949852e-6	7.262940656275258e-6	7.26258748068944e-6	7.2626127698858285e-6	7.2627867546743705e-6	7.262791936627897e-6	7.262701628543464e-6	7.262696095240124e-6	7.2627778168243834e-6	7.262819643980882e-6	7.262756356260808e-6	7.262658553675177e-6
flux1:	0.6325018580453365	8.167123692266145e-6	8.167144897671367e-6	8.167243914097443e-6	8.167321809627032e-6	8.167294441485669e-6	8.16718352776383e-6	8.167097393982283e-6	8.167122533296455e-6	8.167236282682476e-6	8.167327714732172e-6	8.167306902990604e-6	8.167195577760918e-6	8.16710732050867e-6	8.167131707881572e-6	8.167237281332054e-6	8.167301635900942e-6	8.1672518724109e-6	8.167163693837726e-6	8.167175822889444e-6	8.167279244425578e-6	8.167270346512432e-6	8.167071827724747e-6	8.167043596536249e-6	8.16743993137345e-6	8.167457958855784e-6	8.166858378658859e-6	8.167483115288937e-6	8.166757415871549e-6	8.16778336986101e-6	8.167130746987464e-6	8.166806004991204e-6	8.167130746987455e-6	8.167783369860999e-6	8.166757415871554e-6	8.167483115288922e-6	8.166858378658866e-6	8.167457958855816e-6	8.167439931373469e-6	8.16704359653628e-6	8.167071827724746e-6	8.167270346512419e-6	8.167279244425582e-6	8.167175822889454e-6	8.167163693837709e-6	8.167251872410883e-6	8.167301635900954e-6	8.167237281332073e-6	8.167131707881567e-6
flux1:	0.6327643069490898	9.176132200377778e-6	9.176151123763546e-6	9.176252762145808e-6	9.176334564337944e-6	9.176306948106508e-6	9.17619138189949e-6	9.176101595233301e-6	9.176128788910648e-6	9.176248579952725e-6	9.17634337632542e-6	9.176319001923169e-6	9.176200635677392e-6	9.176109903178916e-6	9.176139957352922e-6	9.176253174321324e-6	9.17631713584686e-6	9.17625774730941e-6	9.176163019441697e-6	9.176183907287453e-6	9.17630283899905e-6	9.176289566380109e-6	9.176062843652225e-6	9.176030571002335e-6	9.176474458795655e-6	9.176492677043707e-6	9.175824785420838e-6	9.176530870416701e-6	9.175713720746821e-6	9.176864598678325e-6	9.176127225762004e-6	9.1757602201106e-6	9.176127225761986e-6	9.176864598678339e-6	9.1757137207468e-6	9.176530870416731e-6	9.175824785420841e-6	9.176492677043729e-6	9.176474458795689e-6	9.176030571002391e-6	9.176062843652216e-6	9.176289566380102e-6	9.176302838999061e-6	9.176183907287468e-6	9.176163019441674e-6	9.176257747309396e-6	9.17631713584685e-6	9.176253174321329e-6	9.176139957352936e-6
flux1:	0.6330267558528431	1.030069931285725e-5	1.0300714363537928e-5	1.0300817291645776e-5	1.0300902913333135e-5	1.0300876082388546e-5	1.0300757125397162e-5	1.030066428795515e-5	1.0300693143881606e-5	1.0300817898753815e-5	1.030091500453878e-5	1.030088675862552e-5	1.0300762110743765e-5	1.0300670343026047e-5	1.0300707143827687e-5	1.030082766272276e-5	1.0300889378120019e-5	1.0300818415075737e-5	1.030071717107756e-5	1.0300749439599014e-5	1.030088666598623e-5	1.030086824311083e-5	1.030060910245943e-5	1.0300571421591586e-5	1.0301067626823302e-5	1.030108608403597e-5	1.0300343643097955e-5	1.030114163196559e-5	1.0300222380440681e-5	1.030151159345381e-5	1.030067837557542e-5	1.030026360208965e-5	1.030067837557542e-5	1.030151159345382e-5	1.0300222380440685e-5	1.0301141631965574e-5	1.0300343643097967e-5	1.030108608403599e-5	1.0301067626823333e-5	1.0300571421591617e-5	1.0300609102459428e-5	1.0300868243110798e-5	1.0300886665986226e-5	1.030074943959903e-5	1.0300717171077534e-5	1.0300818415075735e-5	1.0300889378120032e-5	1.0300827662722739e-5	1.0300707143827689e-5
flux1:	0.6332892047565963	1.1552880351275705e-5	1.1552889566749702e-5	1.1552992184579558e-5	1.1553081588406898e-5	1.1553056897310898e-5	1.1552936148135093e-5	1.1552840955469541e-5	1.1552870863310966e-5	1.155299914068902e-5	1.1553097265676673e-5	1.155306491257322e-5	1.1552935078998617e-5	1.1552844071510339e-5	1.1552888798051925e-5	1.1553016018709618e-5	1.1553073189873493e-5	1.1552988423337988e-5	1.1552880854780325e-5	1.1552927646946994e-5	1.155308637930397e-5	1.1553061889903343e-5	1.1552765507086984e-5	1.1552720750729577e-5	1.1553274440510974e-5	1.1553293233226937e-5	1.1552469608487119e-5	1.1553371343761914e-5	1.1552338197122016e-5	1.1553780397534637e-5	1.1552838858300147e-5	1.1552370133896921e-5	1.155283885830012e-5	1.1553780397534656e-5	1.1552338197122018e-5	1.155337134376191e-5	1.1552469608487104e-5	1.1553293233226967e-5	1.1553274440510977e-5	1.1552720750729584e-5	1.1552765507086967e-5	1.1553061889903348e-5	1.1553086379304006e-5	1.1552927646947034e-5	1.155288085478029e-5	1.1552988423337971e-5	1.1553073189873501e-5	1.1553016018709626e-5	1.1552888798051905e-5
flux1:	0.6335516536603496	1.2945843533519673e-5	1.2945844542078463e-5	1.2945944973100775e-5	1.2946038199826655e-5	1.2946017369468317e-5	1.294589679166954e-5	1.2945800021986902e-5	1.2945830110642943e-5	1.2945960062435014e-5	1.2946057669385198e-5	1.2946021076110823e-5	1.2945887539647508e-5	1.2945799477641609e-5	1.2945853400069223e-5	1.2945986416417043e-5	1.2946036247421635e-5	1.2945935151936296e-5	1.2945821645298002e-5	1.2945886690218605e-5	1.294607060528005e-5	1.294603896472244e-5	1.2945699835189012e-5	1.2945646002864675e-5	1.2946262782970656e-5	1.2946282065032997e-5	1.2945370207962163e-5	1.2946388947919712e-5	1.29452288597043e-5	1.29468400451677e-5	1.2945776184794727e-5	1.2945246578037696e-5	1.2945776184794723e-5	1.2946840045167731e-5	1.2945228859704261e-5	1.2946388947919703e-5	1.2945370207962165e-5	1.2946282065033034e-5	1.2946262782970686e-5	1.2945646002864697e-5	1.2945699835189022e-5	1.2946038964722426e-5	1.2946070605280046e-5	1.2945886690218618e-5	1.2945821645297973e-5	1.2945935151936277e-5	1.2946036247421639e-5	1.2945986416417027e-5	1.2945853400069222e-5
flux1:	0.6338141025641029	1.4493955935272212e-5	1.4493945922246286e-5	1.4494042009384472e-5	1.4494139208820505e-5	1.4494124370584556e-5	1.4494006317124599e-5	1.4493908816803299e-5	1.4493937910495019e-5	1.4494067240215004e-5	1.449416253647607e-5	1.4494121705067435e-5	1.4493986386190045e-5	1.4493903877166185e-5	1.4493968345357282e-5	1.449410589585921e-5	1.4494145040166733e-5	1.4494024779150657e-5	1.4493905955528809e-5	1.4493993635398055e-5	1.4494206912802151e-5	1.4494166836580038e-5	1.4493778702258625e-5	1.4493713429176357e-5	1.4494399384829737e-5	1.4494419375650228e-5	1.4493411802539744e-5	1.4494562357247776e-5	1.4493260906902511e-5	1.4495058534986458e-5	1.4493856680292992e-5	1.4493258437812405e-5	1.4493856680292953e-5	1.449505853498647e-5	1.4493260906902525e-5	1.4494562357247793e-5	1.4493411802539737e-5	1.4494419375650284e-5	1.4494399384829775e-5	1.4493713429176394e-5	1.4493778702258594e-5	1.4494166836580008e-5	1.4494206912802144e-5	1.4493993635398064e-5	1.4493905955528778e-5	1.4494024779150656e-5	1.449414504016673e-5	1.449410589585921e-5	1.4493968345357323e-5
flux1:	0.6340765514678561	1.621287424796659e-5	1.62128499271089e-5	1.621293923369612e-5	1.6213040697175094e-5	1.621303443454875e-5	1.6212921667694686e-5	1.6212824333488985e-5	1.6212850907799872e-5	1.6212976831853893e-5	1.6213067764655485e-5	1.6213022866475087e-5	1.6212888173349923e-5	1.6212814276705552e-5	1.621289070609231e-5	1.621303112300615e-5	1.621305563180614e-5	1.621291304563103e-5	1.621278980311092e-5	1.621290522093384e-5	1.6213152578609614e-5	1.621310254692678e-5	1.621265832075153e-5	1.621257884950725e-5	1.621334059148931e-5	1.6213361582895023e-5	1.62122503487789e-5	1.6213549223103925e-5	1.6212090485252032e-5	1.621409359995541e-5	1.6212736246846993e-5	1.6212060715849882e-5	1.621273624684695e-5	1.621409359995542e-5	1.6212090485252036e-5	1.6213549223103895e-5	1.621225034877892e-5	1.6213361582895023e-5	1.62133405914893e-5	1.6212578849507274e-5	1.621265832075148e-5	1.6213102546926732e-5	1.6213152578609593e-5	1.621290522093387e-5	1.6212789803110902e-5	1.6212913045631007e-5	1.621305563180614e-5	1.6213031123006108e-5	1.6212890706092304e-5
flux1:	0.6343390003716094	1.8119640402495956e-5	1.811959799398489e-5	1.8119677809648768e-5	1.81197840025591e-5	1.811978938841524e-5	1.8119685094321277e-5	1.8119588852937352e-5	1.811961099240696e-5	1.8119730205627196e-5	1.8119814461187377e-5	1.811976587213114e-5	1.8119634748354478e-5	1.811957300141497e-5	1.811966285631923e-5	1.8119804015046337e-5	1.811980928797208e-5	1.811964088510386e-5	1.811951444301516e-5	1.8119663489781932e-5	1.8119950216304177e-5	1.811988843484985e-5	1.8119380124135308e-5	1.8119283280615664e-5	1.812012799727871e-5	1.8120150358055063e-5	1.8118927024240044e-5	1.81203925673085e-5	1.8118758970736446e-5	1.812098834260316e-5	1.811945599184184e-5	1.811869353901273e-5	1.8119455991841844e-5	1.8120988342603176e-5	1.8118758970736395e-5	1.812039256730846e-5	1.8118927024240078e-5	1.81201503580551e-5	1.8120127997278713e-5	1.8119283280615664e-5	1.8119380124135294e-5	1.8119888434849808e-5	1.8119950216304157e-5	1.8119663489781935e-5	1.8119514443015128e-5	1.8119640885103868e-5	1.8119809287972117e-5	1.811980401504632e-5	1.8119662856319255e-5
flux1:	0.6346014492753627	2.023278210447401e-5	2.023271732092349e-5	2.023278467198384e-5	2.0232896264535054e-5	2.0232916892211985e-5	2.0232824689575326e-5	2.0232730475657815e-5	2.0232745834795273e-5	2.0232854481565815e-5	2.0232929487920637e-5	2.0232877823123987e-5	2.0232753791506538e-5	2.0232708231167772e-5	2.023281300628227e-5	2.023295227634979e-5	2.0232933015916882e-5	2.0232734967353252e-5	2.0232606911398303e-5	2.023279633117097e-5	2.0233128314082444e-5	2.0233052671232512e-5	2.023247130125418e-5	2.0232353476308586e-5	2.023328899204773e-5	2.023331316911085e-5	2.023196876265947e-5	2.0233621323159962e-5	2.0231793499106425e-5	2.023427178082037e-5	2.0232542768048278e-5	2.023168269521604e-5	2.023254276804825e-5	2.0234271780820363e-5	2.0231793499106425e-5	2.023362132315992e-5	2.0231968762659478e-5	2.0233313169110897e-5	2.0233288992047765e-5	2.0232353476308565e-5	2.023247130125419e-5	2.023305267123247e-5	2.023312831408244e-5	2.0232796331170996e-5	2.0232606911398273e-5	2.0232734967353252e-5	2.0232933015916895e-5	2.0232952276349788e-5	2.0232813006282317e-5
flux1:	0.6348638981791159	2.257241830024938e-5	2.2572326341917902e-5	2.2572378005453324e-5	2.257249589948245e-5	2.2572535905717386e-5	2.2572459848169637e-5	2.2572368582121194e-5	2.257237435194946e-5	2.2572468004223398e-5	2.257253093739759e-5	2.2572477083720762e-5	2.2572364284304517e-5	2.257233946363729e-5	2.2572460664565413e-5	2.257259486403238e-5	2.2572545035214183e-5	2.2572313172299556e-5	2.257218549928105e-5	2.2572422950453787e-5	2.2572806699537797e-5	2.2572714720390148e-5	2.2572050259773692e-5	2.257190739837205e-5	2.2572942239072746e-5	2.2572968754009724e-5	2.2571493717320314e-5	2.257335580393188e-5	2.2571312423322003e-5	2.257406432284537e-5	2.257211464402374e-5	2.2571145101051147e-5	2.2572114644023733e-5	2.2574064322845435e-5	2.257131242332202e-5	2.2573355803931862e-5	2.257149371732034e-5	2.2572968754009768e-5	2.2572942239072766e-5	2.2571907398372103e-5	2.2572050259773648e-5	2.2572714720390137e-5	2.2572806699537814e-5	2.2572422950453784e-5	2.2572185499281043e-5	2.2572313172299566e-5	2.2572545035214173e-5	2.2572594864032395e-5	2.257246066456539e-5
flux1:	0.6351263470828692	2.5160369562885807e-5	2.516024512298451e-5	2.5160277643242814e-5	2.5160402992532346e-5	2.5160467070334594e-5	2.5160411642565527e-5	2.5160324210027504e-5	2.516031709247078e-5	2.516039073586033e-5	2.5160438528666925e-5	2.516038367291938e-5	2.516028689331503e-5	2.5160287892643444e-5	2.5160427016716603e-5	2.5160552372036294e-5	2.5160465168418663e-5	2.5160194983933357e-5	2.5160070144537327e-5	2.5160364255349888e-5	2.5160806919851697e-5	2.5160695717699843e-5	2.5159937007463306e-5	2.5159764607195583e-5	2.5160908073112103e-5	2.5160937512629374e-5	2.515932164106453e-5	2.5161418087196044e-5	2.5159135686526536e-5	2.5162188160031603e-5	2.5159991293646236e-5	2.5158899189075336e-5	2.515999129364627e-5	2.5162188160031664e-5	2.5159135686526543e-5	2.516141808719603e-5	2.5159321641064552e-5	2.5160937512629408e-5	2.5160908073112103e-5	2.5159764607195627e-5	2.515993700746331e-5	2.5160695717699816e-5	2.516080691985174e-5	2.5160364255349953e-5	2.51600701445373e-5	2.5160194983933303e-5	2.5160465168418656e-5	2.5160552372036287e-5	2.5160427016716637e-5
flux1:	0.6353887959866225	2.8020273353978778e-5	2.8020110634568743e-5	2.802012033987454e-5	2.8020254561169246e-5	2.80203479608348e-5	2.8020318068859356e-5	2.8020235304094873e-5	2.8020211496666442e-5	2.8020259525590826e-5	2.8020288877965527e-5	2.8020234528527444e-5	2.8020159224616062e-5	2.8020191656813168e-5	2.8020350175727387e-5	2.80204622893132e-5	2.802033010725112e-5	2.8020016759448338e-5	2.8019897697269493e-5	2.802025811350271e-5	2.8020767492345633e-5	2.8020633718404436e-5	2.8019768406738663e-5	2.801956152761754e-5	2.8020823774055232e-5	2.802085677266983e-5	2.8019089138010033e-5	2.8021447269959132e-5	2.80189000656131e-5	2.8022282532632734e-5	2.8019809260188223e-5	2.8018580170242975e-5	2.8019809260188206e-5	2.8022282532632805e-5	2.8018900065613134e-5	2.80214472699591e-5	2.801908913801001e-5	2.8020856772669883e-5	2.8020823774055246e-5	2.8019561527617563e-5	2.801976840673863e-5	2.802063371840438e-5	2.8020767492345633e-5	2.802025811350274e-5	2.8019897697269483e-5	2.802001675944836e-5	2.802033010725113e-5	2.8020462289313193e-5	2.802035017572745e-5
flux1:	0.6356512448903757	3.1177704080136265e-5	3.117749681859436e-5	3.117747983636154e-5	3.117762460805954e-5	3.1177753124757073e-5	3.11777540812195e-5	3.1177676757039755e-5	3.1177631950356475e-5	3.117764817295679e-5	3.117765556231945e-5	3.117760356154379e-5	3.1177555866616134e-5	3.117762587663153e-5	3.117780522278166e-5	3.117789905069798e-5	3.117771347282319e-5	3.117735179183506e-5	3.1177241976566087e-5	3.1177679399228956e-5	3.1178263943364796e-5	3.1178103735789766e-5	3.117711822087771e-5	3.1176871508488674e-5	3.11782636345492e-5	3.117830084765879e-5	3.117636970500721e-5	3.117901951258577e-5	3.11761792034377e-5	3.117992378681082e-5	3.1177142013299154e-5	3.117576008991379e-5	3.1177142013299174e-5	3.117992378681082e-5	3.117617920343775e-5	3.117901951258571e-5	3.117636970500726e-5	3.1178300847658836e-5	3.117826363454926e-5	3.1176871508488756e-5	3.117711822087772e-5	3.1178103735789746e-5	3.117826394336474e-5	3.1177679399229044e-5	3.1177241976566066e-5	3.1177351791835113e-5	3.117771347282321e-5	3.1177899050697994e-5	3.117780522278169e-5
flux1:	0.635913693794129	3.4660297822300015e-5	3.466003932770894e-5	3.465999159462784e-5	3.4660148840003294e-5	3.4660318786709836e-5	3.4660356292658066e-5	3.466028511990318e-5	3.466021451052597e-5	3.466019216369109e-5	3.466017385338735e-5	3.466012637793768e-5	3.4660113098450686e-5	3.466022735742989e-5	3.466042891615325e-5	3.466049875847564e-5	3.466025054776489e-5	3.465983504351308e-5	3.465973849597357e-5	3.466026470673079e-5	3.4660933512891584e-5	3.466074244637077e-5	3.4659621829744205e-5	3.465932955381338e-5	3.466086369932822e-5	3.466090576460434e-5	3.465879844025371e-5	3.466177274889176e-5	3.465860830715484e-5	3.466275010047894e-5	3.465962467663366e-5	3.465807255522048e-5	3.465962467663362e-5	3.4662750100478944e-5	3.46586083071548e-5	3.466177274889179e-5	3.4658798440253705e-5	3.466090576460436e-5	3.4660863699328254e-5	3.4659329553813446e-5	3.465962182974421e-5	3.466074244637073e-5	3.4660933512891584e-5	3.466026470673088e-5	3.465973849597358e-5	3.4659835043513064e-5	3.46602505477649e-5	3.4660498758475584e-5	3.466042891615323e-5
flux1:	0.6361761426978823	3.849788157161677e-5	3.8497564769724044e-5	3.84974820336853e-5	3.8497653885512116e-5	3.849787205054645e-5	3.849795217569736e-5	3.8497887815591905e-5	3.8497786136555234e-5	3.8497717910948904e-5	3.849766995438391e-5	3.8497629500509974e-5	3.849765809683551e-5	3.8497823791574426e-5	3.849804890182573e-5	3.8498088408275576e-5	3.8497767513688795e-5	3.849729238412526e-5	3.8497213690594226e-5	3.84978415626693e-5	3.849860435796964e-5	3.849837739540238e-5	3.849710544848501e-5	3.849676155892486e-5	3.849845100954363e-5	3.849849849442142e-5	3.8496201252121534e-5	3.849953589545584e-5	3.849601334582077e-5	3.8500590711208295e-5	3.8497083259459386e-5	3.849534196717692e-5	3.8497083259459366e-5	3.850059071120828e-5	3.849601334582077e-5	3.849953589545586e-5	3.849620125212157e-5	3.849849849442144e-5	3.8498451009543646e-5	3.8496761558924896e-5	3.849710544848496e-5	3.849837739540232e-5	3.84986043579696e-5	3.8497841562669385e-5	3.849721369059417e-5	3.8497292384125226e-5	3.849776751368888e-5	3.8498088408275556e-5	3.849804890182572e-5
flux1:	0.6364385916016355	4.2722606757227424e-5	4.272222424182947e-5	4.2722102051701625e-5	4.2722290795301015e-5	4.27225643843023e-5	4.272269354842641e-5	4.272263664135844e-5	4.272249821249034e-5	4.2722376286941075e-5	4.27222945245778e-5	4.272226387525706e-5	4.272234242609532e-5	4.272256724500788e-5	4.2722817211274984e-5	4.272281940470328e-5	4.272241497912283e-5	4.272187411730981e-5	4.272181843045336e-5	4.272256192281062e-5	4.272342903986679e-5	4.2723160487875475e-5	4.2721719634466776e-5	4.272131783688881e-5	4.2723177137100334e-5	4.272323046999013e-5	4.272072835303867e-5	4.272446234502063e-5	4.272054453223632e-5	4.272559943122803e-5	4.27216681773245e-5	4.271971704261122e-5	4.272166817732448e-5	4.272559943122808e-5	4.272054453223628e-5	4.272446234502062e-5	4.2720728353038713e-5	4.272323046999024e-5	4.272317713710041e-5	4.272131783688892e-5	4.272171963446679e-5	4.2723160487875455e-5	4.272342903986675e-5	4.272256192281065e-5	4.272181843045334e-5	4.2721874117309744e-5	4.272241497912283e-5	4.272281940470327e-5	4.272281721127495e-5
flux1:	0.6367010405053888	4.736908679925987e-5	4.736863088703441e-5	4.736846456607524e-5	4.736867255814214e-5	4.7369009121058265e-5	4.7369194079719526e-5	4.736914529410355e-5	4.736896409383711e-5	4.736878017784696e-5	4.736866022384742e-5	4.73686423947599e-5	4.736877954429016e-5	4.7369071661530524e-5	4.736934778002393e-5	4.7369305100201356e-5	4.736880553105808e-5	4.7368192529268574e-5	4.736816555285049e-5	4.7369039685593855e-5	4.737002202809749e-5	4.73697054983319e-5	4.736807681583022e-5	4.7367610668371944e-5	4.736965574203572e-5	4.736971512477523e-5	4.736699177140155e-5	4.737116747703011e-5	4.736681382217758e-5	4.737239218265245e-5	4.736799179492796e-5	4.7365808359074114e-5	4.736799179492797e-5	4.737239218265247e-5	4.736681382217755e-5	4.7371167477030065e-5	4.736699177140161e-5	4.736971512477531e-5	4.736965574203578e-5	4.7367610668372005e-5	4.7368076815830204e-5	4.7369705498331914e-5	4.737002202809746e-5	4.7369039685593855e-5	4.736816555285045e-5	4.736819252926857e-5	4.736880553105808e-5	4.7369305100201315e-5	4.73693477800239e-5
flux1:	0.636963489409142	5.2474538364032824e-5	5.2474001148995544e-5	5.247378574747539e-5	5.247401530855181e-5	5.247442265303159e-5	5.247467049149028e-5	5.2474630596353095e-5	5.247440035618287e-5	5.247414573864924e-5	5.2473982953595604e-5	5.24739811150642e-5	5.247418600240932e-5	5.2474554062271255e-5	5.247485766457661e-5	5.2474762034518514e-5	5.2474154987079424e-5	5.2473463135783295e-5	5.247347109031377e-5	5.2474491899477096e-5	5.247560089845727e-5	5.247522927683352e-5	5.247339251895798e-5	5.247285555207666e-5	5.247510382981343e-5	5.247516912881606e-5	5.2472206558453015e-5	5.2476869862346375e-5	5.2472036108157685e-5	5.247818823001804e-5	5.2473269668210116e-5	5.247082959970661e-5	5.247326966821006e-5	5.247818823001801e-5	5.2472036108157685e-5	5.247686986234638e-5	5.2472206558453015e-5	5.2475169128816104e-5	5.247510382981342e-5	5.247285555207674e-5	5.247339251895795e-5	5.2475229276833496e-5	5.247560089845724e-5	5.2474491899477096e-5	5.247347109031373e-5	5.2473463135783255e-5	5.247415498707939e-5	5.247476203451847e-5	5.247485766457655e-5
flux1:	0.6372259383128953	5.8078925939033315e-5	5.807829934198274e-5	5.807802956458408e-5	5.807828284376445e-5	5.807876893726018e-5	5.80790870768516e-5	5.807905704158164e-5	5.807877136362525e-5	5.8078436965175024e-5	5.807822641106169e-5	5.807824378340002e-5	5.807852595458936e-5	5.807897905878745e-5	5.807931157623129e-5	5.80791544929388e-5	5.8078426965742366e-5	5.807764924505783e-5	5.8077698811601284e-5	5.8078883281818145e-5	5.808013084317968e-5	5.8079696269337885e-5	5.807762991299036e-5	5.8077015773585224e-5	5.807948632614787e-5	5.8079556939701345e-5	5.807633530794536e-5	5.8081535780127934e-5	5.80761737257971e-5	5.808295472805339e-5	5.8077465103469843e-5	5.807474211580723e-5	5.807746510346983e-5	5.8082954728053394e-5	5.807617372579711e-5	5.808153578012793e-5	5.8076335307945286e-5	5.80795569397014e-5	5.807948632614789e-5	5.807701577358525e-5	5.8077629912990366e-5	5.807969626933781e-5	5.808013084317968e-5	5.807888328181813e-5	5.807769881160116e-5	5.80776492450578e-5	5.807842696574239e-5	5.807915449293876e-5	5.8079311576231345e-5
flux1:	0.6374883872166486	6.422510928115509e-5	6.422438508873064e-5	6.422405519248787e-5	6.422433400386307e-5	6.422490686773161e-5	6.422530308942762e-5	6.422528421374763e-5	6.42249367110299e-5	6.42245131366567e-5	6.422424951020819e-5	6.422428923039e-5	6.422465853370722e-5	6.422520623460153e-5	6.42255692865202e-5	6.422534193753774e-5	6.42244803289358e-5	6.422360938988798e-5	6.422370762941451e-5	6.422507360338554e-5	6.422647204766423e-5	6.422596590701124e-5	6.422364722570331e-5	6.422294984657994e-5	6.422566352307974e-5	6.422573822231226e-5	6.422223554268414e-5	6.422802660116684e-5	6.422208382717618e-5	6.42295541388354e-5	6.422343658745174e-5	6.422040236096448e-5	6.42234365874517e-5	6.422955413883543e-5	6.422208382717622e-5	6.422802660116677e-5	6.422223554268414e-5	6.422573822231233e-5	6.422566352307972e-5	6.422294984658003e-5	6.42236472257033e-5	6.42259659070112e-5	6.422647204766421e-5	6.42250736033856e-5	6.422370762941437e-5	6.422360938988801e-5	6.422448032893583e-5	6.422534193753771e-5	6.42255692865202e-5
flux1:	0.6377508361204018	7.095899322480975e-5	7.09581631121962e-5	7.095776677119697e-5	7.095807240266685e-5	7.095874000255158e-5	7.095922249265305e-5	7.095921656927236e-5	7.095880102737546e-5	7.095827861538668e-5	7.095795615578192e-5	7.095802111398303e-5	7.095848758037727e-5	7.095913988360722e-5	7.095953539251524e-5	7.09592287991069e-5	7.095821898328326e-5	7.09572471160232e-5	7.0957401361994e-5	7.095896742618527e-5	7.09605294218569e-5	7.09599423525759e-5	7.095734751850398e-5	7.095656131375966e-5	7.095954088338547e-5	7.095961762457099e-5	7.09558094555899e-5	7.096224852558236e-5	7.095566810914113e-5	7.096389400597754e-5	7.095708757576e-5	7.095371168396805e-5	7.095708757576003e-5	7.096389400597756e-5	7.095566810914124e-5	7.096224852558236e-5	7.095580945558989e-5	7.095961762457111e-5	7.095954088338551e-5	7.09565613137597e-5	7.0957347518504e-5	7.095994235257586e-5	7.096052942185697e-5	7.095896742618528e-5	7.0957401361994e-5	7.09572471160232e-5	7.095821898328328e-5	7.095922879910685e-5	7.095953539251519e-5
flux1:	0.6380132850241551	7.832967926583525e-5	7.83287347967376e-5	7.832826493054832e-5	7.83285979269311e-5	7.832936806469178e-5	7.832994548765708e-5	7.832995499923569e-5	7.832946555687016e-5	7.83288344195218e-5	7.832844678679793e-5	7.832853943218346e-5	7.83291131432612e-5	7.832988052359082e-5	7.833031085988677e-5	7.832991604688264e-5	7.832874345711788e-5	7.832766254317455e-5	7.832788026547413e-5	7.832966561210435e-5	7.833140410416374e-5	7.833072602149606e-5	7.832783023790707e-5	7.832695032430106e-5	7.833022061994518e-5	7.833029632605675e-5	7.832615542266001e-5	7.833330409255594e-5	7.832602431429137e-5	7.833507850315572e-5	7.832751805652896e-5	7.832376789727118e-5	7.832751805652884e-5	7.833507850315577e-5	7.832602431429142e-5	7.833330409255594e-5	7.832615542265997e-5	7.833029632605692e-5	7.833022061994514e-5	7.832695032430095e-5	7.832783023790712e-5	7.833072602149599e-5	7.833140410416378e-5	7.832966561210436e-5	7.832788026547404e-5	7.832766254317454e-5	7.832874345711789e-5	7.832991604688262e-5	7.833031085988679e-5
flux1:	0.6382757339279084	8.63896182632673e-5	8.638855086063299e-5	8.638799942445183e-5	8.638835934829418e-5	8.638923956165011e-5	8.638992116487146e-5	8.638994951586539e-5	8.638938086073278e-5	8.638863091140483e-5	8.638817103222094e-5	8.638829314834529e-5	8.63889840953624e-5	8.638987752974557e-5	8.639034568807123e-5	8.638985387956971e-5	8.638850359590345e-5	8.638730504154928e-5	8.638759368046072e-5	8.638961794655183e-5	8.639154608245747e-5	8.639076622238181e-5	8.638754388729838e-5	8.638656633108962e-5	8.639015439308686e-5	8.639022470285122e-5	8.638572063182825e-5	8.63936448064606e-5	8.638559884901437e-5	8.639556110080631e-5	8.638717723270304e-5	8.63830179641594e-5	8.638717723270301e-5	8.639556110080621e-5	8.638559884901426e-5	8.63936448064606e-5	8.638572063182827e-5	8.639022470285127e-5	8.639015439308683e-5	8.638656633108963e-5	8.63875438872984e-5	8.639076622238184e-5	8.639154608245753e-5	8.638961794655191e-5	8.638759368046069e-5	8.638730504154923e-5	8.638850359590338e-5	8.638985387956981e-5	8.639034568807112e-5
flux1:	0.6385381828316616	9.519476352445458e-5	9.519356440558598e-5	9.519292214148655e-5	9.519330731654448e-5	9.519430479337855e-5	9.519510054826127e-5	9.519515233092215e-5	9.519449990601696e-5	9.519362086739974e-5	9.51930807454802e-5	9.519323319681832e-5	9.519405113497798e-5	9.519508215694754e-5	9.51955919655857e-5	9.519499480471306e-5	9.5193451642558e-5	9.51921262905176e-5	9.51924930601715e-5	9.519477614522747e-5	9.519690720065303e-5	9.51960141848035e-5	9.519243908646642e-5	9.519136117455691e-5	9.51952963925698e-5	9.519535537572883e-5	9.519045409558024e-5	9.519922414763292e-5	9.519033978681545e-5	9.520129761859992e-5	9.519201658997548e-5	9.518741107141104e-5	9.519201658997543e-5	9.520129761860007e-5	9.519033978681543e-5	9.519922414763293e-5	9.519045409558023e-5	9.519535537572891e-5	9.519529639256982e-5	9.519136117455695e-5	9.519243908646649e-5	9.519601418480344e-5	9.519690720065302e-5	9.519477614522757e-5	9.519249306017143e-5	9.519212629051753e-5	9.519345164255806e-5	9.519499480471304e-5	9.519559196558567e-5
flux1:	0.6388006317354149	1.04804723459672e-4	1.0480338352989876e-4	1.0480263968018511e-4	1.048030469241964e-4	1.0480416843903846e-4	1.0480508922197141e-4	1.0480517051426652e-4	1.048044307285226e-4	1.0480341211608584e-4	1.0480278260554121e-4	1.0480296505800016e-4	1.0480391936123293e-4	1.048051001406156e-4	1.0480565650439945e-4	1.0480494629422929e-4	1.0480319488993956e-4	1.0480173290697075e-4	1.048021845685768e-4	1.0480474643334028e-4	1.04807093740473e-4	1.0480607566371226e-4	1.0480212120726921e-4	1.0480094174077354e-4	1.0480525599174073e-4	1.0480529582980779e-4	1.0479995923630403e-4	1.0480965015720663e-4	1.0479984944630332e-4	1.0481189885229313e-4	1.0480164253828086e-4	1.0479655127509148e-4	1.0480164253828076e-4	1.0481189885229328e-4	1.0479984944630324e-4	1.0480965015720661e-4	1.0479995923630392e-4	1.0480529582980776e-4	1.0480525599174086e-4	1.0480094174077348e-4	1.0480212120726934e-4	1.0480607566371231e-4	1.0480709374047299e-4	1.0480474643334026e-4	1.0480218456857682e-4	1.0480173290697071e-4	1.0480319488993957e-4	1.0480494629422933e-4	1.0480565650439934e-4
flux1:	0.6390630806391682	1.1528291291119109e-4	1.1528142261122157e-4	1.1528056459687067e-4	1.1528098895188406e-4	1.1528224083241506e-4	1.1528329864812243e-4	1.1528341733962185e-4	1.1528258777562968e-4	1.1528141885069037e-4	1.1528068939156641e-4	1.1528090001124448e-4	1.1528199953345277e-4	1.1528334298511388e-4	1.1528395216120585e-4	1.1528312212277935e-4	1.1528114701169805e-4	1.1527953775002897e-4	1.1528008035626614e-4	1.1528294080590501e-4	1.1528551768726424e-4	1.1528436222875695e-4	1.1528000169277992e-4	1.152787213004112e-4	1.1528344908038644e-4	1.1528345971286905e-4	1.152776451525653e-4	1.1528833670465542e-4	1.1527753565238569e-4	1.1529078188262806e-4	1.1527946773380391e-4	1.1527384882609282e-4	1.1527946773380394e-4	1.152907818826281e-4	1.1527753565238569e-4	1.152883367046555e-4	1.152776451525652e-4	1.152834597128691e-4	1.1528344908038672e-4	1.1527872130041117e-4	1.1528000169277993e-4	1.152843622287569e-4	1.152855176872643e-4	1.1528294080590513e-4	1.1528008035626603e-4	1.1527953775002896e-4	1.1528114701169805e-4	1.1528312212277926e-4	1.1528395216120588e-4
flux1:	0.6393255295429214	1.266967021786578e-4	1.266950512821017e-4	1.2669406435146584e-4	1.2669449882154576e-4	1.2669588695296002e-4	1.266970952012794e-4	1.266972613412048e-4	1.2669634095163656e-4	1.266950106386586e-4	1.2669416895546903e-4	1.2669440409147223e-4	1.2669565704089423e-4	1.2669717696569687e-4	1.2669784687027475e-4	1.2669689141243552e-4	1.266946770945772e-4	1.2669290892584916e-4	1.2669354753895188e-4	1.266967259949995e-4	1.2669954570587716e-4	1.2669824026383e-4	1.2669344708414994e-4	1.2669206855202197e-4	1.2669724709976033e-4	1.2669721583664833e-4	1.2669087559167379e-4	1.2670265246389245e-4	1.266907607064016e-4	1.2670531909102768e-4	1.2669286010535074e-4	1.2668666919893497e-4	1.266928601053507e-4	1.2670531909102778e-4	1.2669076070640154e-4	1.2670265246389248e-4	1.2669087559167387e-4	1.266972158366483e-4	1.266972470997604e-4	1.2669206855202194e-4	1.2669344708415007e-4	1.266982402638299e-4	1.26699545705877e-4	1.2669672599499945e-4	1.2669354753895177e-4	1.266929089258492e-4	1.2669467709457732e-4	1.266968914124355e-4	1.2669784687027472e-4
flux1:	0.6395879784466747	1.3911756267862398e-4	1.3911574003804442e-4	1.3911460689336734e-4	1.391150422009026e-4	1.3911657207557168e-4	1.391179458609133e-4	1.3911817202057566e-4	1.3911716130405726e-4	1.3911565806745864e-4	1.3911468983311112e-4	1.3911494369180493e-4	1.39116357525676e-4	1.3911806878605574e-4	1.3911880932845428e-4	1.3911772432298504e-4	1.3911525531128214e-4	1.3911331543247683e-4	1.3911405381989984e-4	1.3911756908621255e-4	1.391206447688806e-4	1.3911917661822468e-4	1.3911392469542392e-4	1.391124533090953e-4	1.3911812271930334e-4	1.3911803382157014e-4	1.391111145701918e-4	1.3912406654006482e-4	1.3911098700712316e-4	1.3912698382291145e-4	1.3911328852501346e-4	1.3910647876336495e-4	1.3911328852501354e-4	1.3912698382291156e-4	1.3911098700712335e-4	1.3912406654006474e-4	1.3911111457019182e-4	1.3911803382157003e-4	1.3911812271930337e-4	1.391124533090954e-4	1.391139246954241e-4	1.3911917661822454e-4	1.3912064476888077e-4	1.3911756908621274e-4	1.3911405381989987e-4	1.3911331543247678e-4	1.3911525531128216e-4	1.391177243229849e-4	1.3911880932845444e-4
flux1:	0.639850427350428	1.5262120809135727e-4	1.5261920133348433e-4	1.5261790174530028e-4	1.526183261182644e-4	1.5262000293734157e-4	1.526215594179653e-4	1.5262186105781663e-4	1.526207622043242e-4	1.5261907388103497e-4	1.5261796235045848e-4	1.5261822667009877e-4	1.5261980801709163e-4	1.5262172674860544e-4	1.5262255018780007e-4	1.526213332421454e-4	1.5261859408812788e-4	1.5261646830002024e-4	1.5261730861298534e-4	1.5262117864190802e-4	1.5262452329461166e-4	1.5262287976593585e-4	1.526171437915582e-4	1.526155876853841e-4	1.526217910097427e-4	1.5262162524064545e-4	1.5261406749933498e-4	1.5262828960448054e-4	1.5261391817984402e-4	1.5263149155466012e-4	1.5261646397815568e-4	1.5260898595337302e-4	1.5261646397815565e-4	1.5263149155466033e-4	1.5261391817984393e-4	1.526282896044807e-4	1.5261406749933506e-4	1.5262162524064553e-4	1.526217910097427e-4	1.5261558768538418e-4	1.5261714379155816e-4	1.5262287976593576e-4	1.5262452329461168e-4	1.5262117864190807e-4	1.5261730861298512e-4	1.5261646830002024e-4	1.5261859408812788e-4	1.5262133324214544e-4	1.5262255018779996e-4
flux1:	0.6401128762541812	1.6728772976377866e-4	1.6728552493727462e-4	1.6728403535926081e-4	1.672844343625672e-4	1.672862631948433e-4	1.672880219666889e-4	1.6728841779624706e-4	1.6728723479176357e-4	1.672853483771462e-4	1.6728407399701183e-4	1.672843377331905e-4	1.6728609235115631e-4	1.6728823621003333e-4	1.6728915752658384e-4	1.6728780824529896e-4	1.6728478353725227e-4	1.6728245599716845e-4	1.672833984389138e-4	1.672876401046991e-4	1.67291266568216e-4	1.6728943524508177e-4	1.6728319104032056e-4	1.6728156154844666e-4	1.6728834488278835e-4	1.6728807903394148e-4	1.6727981658796405e-4	1.6729540931081525e-4	1.6727963448641458e-4	1.6729893533581092e-4	1.6728247500326086e-4	1.6727427670376632e-4	1.6728247500326105e-4	1.6729893533581092e-4	1.6727963448641447e-4	1.672954093108153e-4	1.6727981658796402e-4	1.6728807903394153e-4	1.6728834488278826e-4	1.6728156154844669e-4	1.6728319104032067e-4	1.672894352450819e-4	1.672912665682161e-4	1.672876401046991e-4	1.6728339843891376e-4	1.672824559971684e-4	1.6728478353725233e-4	1.6728780824529904e-4	1.6728915752658373e-4
flux1:	0.6403753251579345	1.832017250536699e-4	1.8319930623590016e-4	1.8319759943519136e-4	1.831979558596035e-4	1.8319994186114872e-4	1.832019253682831e-4	1.8320243768538046e-4	1.832011763655899e-4	1.8319907775204218e-4	1.8319761775519649e-4	1.831978667888957e-4	1.8319979956515754e-4	1.8320218801029238e-4	1.8320322528498766e-4	1.8320174551008902e-4	1.831984198391016e-4	1.831958727912041e-4	1.8319691528330992e-4	1.8320154417058858e-4	1.8320546513469457e-4	1.832034340652149e-4	1.8319665892449597e-4	1.8319497092716492e-4	1.8320238348358314e-4	1.8320198988101293e-4	1.8319294921187635e-4	1.8321001868173148e-4	1.8319272120501492e-4	1.83213914193938e-4	1.8319591608804972e-4	1.8318694284024439e-4	1.8319591608804964e-4	1.8321391419393816e-4	1.8319272120501502e-4	1.8321001868173157e-4	1.8319294921187633e-4	1.8320198988101296e-4	1.8320238348358325e-4	1.8319497092716497e-4	1.8319665892449588e-4	1.8320343406521482e-4	1.8320546513469476e-4	1.8320154417058836e-4	1.8319691528330973e-4	1.83195872791204e-4	1.831984198391016e-4	1.8320174551008907e-4	1.8320322528498763e-4
flux1:	0.6406377740616878	2.004524172183123e-4	2.004497660909964e-4	2.0044781081115124e-4	2.0044810463297222e-4	2.004502533287894e-4	2.0045248728972796e-4	2.0045314228393432e-4	2.0045181032720527e-4	2.0044948399688056e-4	2.0044781199243545e-4	2.0044802887360933e-4	2.0045014387444214e-4	2.004527984804029e-4	2.004539732689698e-4	2.0045236728851687e-4	2.0044872517850225e-4	2.0044593866644795e-4	2.0044707652316741e-4	2.0045210673888094e-4	2.0045633477045694e-4	2.0045409268762169e-4	2.0044676571815561e-4	2.004450379764639e-4	2.0045313213962198e-4	2.0045257813634273e-4	2.0044267785575417e-4	2.004613360726166e-4	2.0044238858600027e-4	2.004656531071628e-4	2.0044600762574675e-4	2.004362020264749e-4	2.0044600762574667e-4	2.0046565310716274e-4	2.0044238858600032e-4	2.0046133607261665e-4	2.0044267785575422e-4	2.0045257813634278e-4	2.0045313213962204e-4	2.0044503797646396e-4	2.0044676571815572e-4	2.0045409268762163e-4	2.0045633477045708e-4	2.0045210673888102e-4	2.0044707652316725e-4	2.0044593866644784e-4	2.0044872517850214e-4	2.0045236728851668e-4	2.0045397326896993e-4
flux1:	0.640900222965441	2.1913376537151442e-4	2.1913086077869566e-4	2.1912862145434533e-4	2.191288298782758e-4	2.1913114750438516e-4	2.1913366134065695e-4	2.1913448934445892e-4	2.1913309619537387e-4	2.1913052487087926e-4	2.191286104432071e-4	2.1912877418366132e-4	2.1913107475858998e-4	2.1913401955413983e-4	2.1913535724550742e-4	2.1913363195920352e-4	2.1912965775791086e-4	2.1912660932646717e-4	2.1912783494850425e-4	2.191332789661232e-4	2.1913782655984097e-4	2.191353631036146e-4	2.1912746555072937e-4	2.1912572102249892e-4	2.1913455239004368e-4	2.1913379985305658e-4	2.1912295015428856e-4	2.1914331523923737e-4	2.191225819102048e-4	2.1914811306930184e-4	2.1912670595548774e-4	2.1911600779173036e-4	2.1912670595548774e-4	2.1914811306930195e-4	2.1912258191020482e-4	2.1914331523923734e-4	2.1912295015428856e-4	2.191337998530566e-4	2.1913455239004365e-4	2.1912572102249892e-4	2.1912746555072954e-4	2.1913536310361463e-4	2.1913782655984073e-4	2.19133278966123e-4	2.1912783494850417e-4	2.1912660932646728e-4	2.1912965775791108e-4	2.1913363195920384e-4	2.1913535724550745e-4
flux1:	0.6411626718691943	2.393445629566854e-4	2.393413804620375e-4	2.393388170055772e-4	2.3933891460156906e-4	2.393414085027167e-4	2.3934423575317767e-4	2.3934527142372038e-4	2.3934382813990974e-4	2.393409923995898e-4	2.3933880073172563e-4	2.3933888666151633e-4	2.393413756066617e-4	2.3934463743099593e-4	2.393461675748692e-4	2.393443326051902e-4	2.3934001033443884e-4	2.3933667472852795e-4	2.3933797732909033e-4	2.3934384587413984e-4	2.393487255256747e-4	2.3934603145838397e-4	2.3933754700523676e-4	2.3933581313442744e-4	2.3934544054211653e-4	2.3934444534310357e-4	2.3933254748187877e-4	2.3935474395888736e-4	2.3933208009881273e-4	2.3936008969537449e-4	2.393368019336255e-4	2.3932514808548694e-4	2.3933680193362534e-4	2.3936008969537473e-4	2.393320800988128e-4	2.393547439588873e-4	2.393325474818789e-4	2.393444453431038e-4	2.3934544054211648e-4	2.3933581313442755e-4	2.3933754700523676e-4	2.393460314583841e-4	2.3934872552567476e-4	2.3934384587413976e-4	2.3933797732909033e-4	2.393366747285279e-4	2.3934001033443897e-4	2.393443326051901e-4	2.3934616757486938e-4
flux1:	0.6414251207729476	2.611885231120444e-4	2.611850345760744e-4	2.6118210225741005e-4	2.6118206120006156e-4	2.611847402746354e-4	2.611879189763703e-4	2.611892013902704e-4	2.611877204074181e-4	2.611845982747997e-4	2.611820898137726e-4	2.611820695153781e-4	2.6118474929825834e-4	2.611883581647632e-4	2.611901147526831e-4	2.61188182490134e-4	2.611834956550082e-4	2.611798445265817e-4	2.611812099037688e-4	2.611875118896112e-4	2.6119273619015977e-4	2.6118980359515656e-4	2.611807186244108e-4	2.611790275963659e-4	2.611895131293769e-4	2.6118822464970556e-4	2.611751704677559e-4	2.611993295819274e-4	2.6117458125125506e-4	2.612052987426199e-4	2.6118000641023775e-4	2.6116733073296416e-4	2.611800064102377e-4	2.612052987426199e-4	2.611745812512553e-4	2.6119932958192744e-4	2.6117517046775573e-4	2.611882246497056e-4	2.611895131293769e-4	2.6117902759636595e-4	2.6118071862441065e-4	2.6118980359515645e-4	2.6119273619015955e-4	2.6118751188961123e-4	2.611812099037686e-4	2.6117984452658186e-4	2.611834956550083e-4	2.611881824901339e-4	2.611901147526832e-4
flux1:	0.6416875696767008	2.8477434923737807e-4	2.847705224382192e-4	2.847671718784787e-4	2.847669622944911e-4	2.847698374743315e-4	2.8477341048861314e-4	2.8477498313278916e-4	2.847734779452745e-4	2.847700444653887e-4	2.8476717464876437e-4	2.847670159827687e-4	2.8476988902874964e-4	2.8477387848359207e-4	2.8477590016638156e-4	2.84773885737969e-4	2.847688170965225e-4	2.847648187315807e-4	2.8476622910214805e-4	2.8477297162460735e-4	2.8477855337413397e-4	2.847753758262454e-4	2.8476567963043746e-4	2.8476406858540397e-4	2.8477547757817695e-4	2.8477383824012585e-4	2.847595097454881e-4	2.847857698225804e-4	2.847587734195102e-4	2.847924468541852e-4	2.847650209172832e-4	2.8475125409779535e-4	2.847650209172831e-4	2.8479244685418524e-4	2.8475877341951005e-4	2.847857698225807e-4	2.847595097454881e-4	2.847738382401261e-4	2.8477547757817695e-4	2.8476406858540424e-4	2.8476567963043757e-4	2.847753758262457e-4	2.8477855337413386e-4	2.847729716246073e-4	2.8476622910214794e-4	2.8476481873158065e-4	2.847688170965226e-4	2.847738857379688e-4	2.847759001663815e-4
flux1:	0.6419500185804541	3.1021578901186016e-4	3.1021158733604565e-4	3.102077646351279e-4	3.1020735506055686e-4	3.102104398093559e-4	3.102144550692413e-4	3.102163657117763e-4	3.1021485046966215e-4	3.102110772880941e-4	3.102077963523281e-4	3.102074635872737e-4	3.102105326252745e-4	3.102149400857047e-4	3.1021727030924726e-4	3.1021519146018226e-4	3.1020972275721794e-4	3.102053418371617e-4	3.1020677574740006e-4	3.1021396414609905e-4	3.102199164812474e-4	3.10216489176162e-4	3.1020617410290597e-4	3.102046853005738e-4	3.102170863285635e-4	3.102150311658065e-4	3.1019930018459917e-4	3.102278070364861e-4	3.101983888658675e-4	3.1023528577144184e-4	3.1020559181384254e-4	3.101906611970937e-4	3.102055918138424e-4	3.102352857714416e-4	3.1019838886586754e-4	3.1022780703648646e-4	3.101993001845991e-4	3.102150311658068e-4	3.102170863285639e-4	3.102046853005736e-4	3.1020617410290634e-4	3.10216489176162e-4	3.1021991648124726e-4	3.102139641460992e-4	3.1020677574739985e-4	3.1020534183716136e-4	3.102097227572179e-4	3.102151914601823e-4	3.1021727030924694e-4
flux1:	0.6422124674842073	3.3763167005939146e-4	3.376270522909623e-4	3.3762269930675404e-4	3.376220572513677e-4	3.376253680613079e-4	3.3762987871617566e-4	3.3763217914320183e-4	3.376306681698534e-4	3.376265231334999e-4	3.376227760254959e-4	3.376222300828909e-4	3.3762549854498745e-4	3.376303655998693e-4	3.3763305264071004e-4	3.3763092952078863e-4	3.376250411915248e-4	3.3762023860475836e-4	3.3762167093451544e-4	3.3762930892776644e-4	3.376356454587586e-4	3.376319652872431e-4	3.3762102680511637e-4	3.376197077335543e-4	3.376331726012775e-4	3.376306288826943e-4	3.3761335679753803e-4	3.376442641778166e-4	3.3761223999651994e-4	3.376526482064281e-4	3.3762054607963475e-4	3.3760437546002465e-4	3.376205460796346e-4	3.376526482064285e-4	3.376122399965202e-4	3.376442641778168e-4	3.376133567975383e-4	3.37630628882694e-4	3.3763317260127745e-4	3.3761970773355426e-4	3.3762102680511637e-4	3.376319652872431e-4	3.376356454587588e-4	3.376293089277666e-4	3.376216709345151e-4	3.376202386047581e-4	3.3762504119152516e-4	3.3763092952078874e-4	3.3763305264071e-4
flux1:	0.6424749163879606	3.671459154135786e-4	3.671408356508915e-4	3.6713589044487494e-4	3.671349830558881e-4	3.6713853991842115e-4	3.67143604350272e-4	3.671463499575845e-4	3.671448571963189e-4	3.671403039976643e-4	3.671360304110806e-4	3.671352292341515e-4	3.671387017005889e-4	3.6714407435361123e-4	3.6714717123588437e-4	3.671450260838324e-4	3.6713869693571577e-4	3.671334296568863e-4	3.6713483173265294e-4	3.6714292163132355e-4	3.6714965658047276e-4	3.6714572213234793e-4	3.6713415880339857e-4	3.671330622265815e-4	3.671476659573998e-4	3.671445528790154e-4	3.6712559046939017e-4	3.6715906058273727e-4	3.6712423511742697e-4	3.671684635201852e-4	3.6713380690254826e-4	3.671163162756442e-4	3.67133806902548e-4	3.671684635201853e-4	3.671242351174268e-4	3.6715906058273727e-4	3.671255904693903e-4	3.6714455287901543e-4	3.6714766595739954e-4	3.6713306222658175e-4	3.6713415880339873e-4	3.6714572213234815e-4	3.671496565804728e-4	3.6714292163132355e-4	3.671348317326526e-4	3.6713342965688647e-4	3.671386969357154e-4	3.671450260838321e-4	3.6714717123588426e-4
flux1:	0.6427373652917139	3.98887536899287e-4	3.9888194462883703e-4	3.988763420885877e-4	3.98875136900598e-4	3.9887896372380434e-4	3.9888464541056523e-4	3.9888789464230664e-4	3.98886433044798e-4	3.988814309339924e-4	3.9887656549122784e-4	3.9887546454307537e-4	3.98879147220797e-4	3.9888507605500905e-4	3.9888864033089564e-4	3.9888649705239175e-4	3.988797039357674e-4	3.98873924991223e-4	3.9887526482358546e-4	3.988838078275873e-4	3.988909561603492e-4	3.9888676764242043e-4	3.988745809876907e-4	3.98873764926935e-4	3.988895857610414e-4	3.988858142214382e-4	3.988650016210257e-4	3.989012056891265e-4	3.988633721220529e-4	3.989117513161688e-4	3.988743871696477e-4	3.988554924396937e-4	3.9887438716964765e-4	3.989117513161691e-4	3.988633721220528e-4	3.989012056891266e-4	3.9886500162102545e-4	3.988858142214385e-4	3.9888958576104154e-4	3.9887376492693484e-4	3.988745809876906e-4	3.988867676424205e-4	3.988909561603494e-4	3.9888380782758737e-4	3.9887526482358513e-4	3.9887392499122283e-4	3.988797039357678e-4	3.988864970523914e-4	3.9888864033089564e-4
flux1:	0.6429998141954671	4.329906045236452e-4	4.32984444878843e-4	4.329781175226634e-4	4.329765832748697e-4	4.329807082171113e-4	4.329870754196731e-4	4.3299088905081535e-4	4.329894699244549e-4	4.329839735154682e-4	4.3297844611480725e-4	4.329769990079953e-4	4.3298090022735926e-4	4.3298744046844787e-4	4.329915338456555e-4	4.3298941748358085e-4	4.3298213496445974e-4	4.32975793503268e-4	4.329770361628319e-4	4.3298603274178276e-4	4.3299361027958e-4	4.3298916933140285e-4	4.32976363576777e-4	4.329758912227896e-4	4.3299301063083373e-4	4.329884831055014e-4	4.32965649890957e-4	4.3300476877680243e-4	4.329637081950589e-4	4.3301659103282255e-4	4.329763589463606e-4	4.329559715852869e-4	4.3297635894636033e-4	4.330165910328227e-4	4.329637081950592e-4	4.330047687768024e-4	4.329656498909571e-4	4.329884831055015e-4	4.3299301063083395e-4	4.329758912227897e-4	4.3297636357677736e-4	4.329891693314028e-4	4.329936102795801e-4	4.3298603274178287e-4	4.329770361628316e-4	4.3297579350326775e-4	4.3298213496445985e-4	4.329894174835805e-4	4.329915338456557e-4
flux1:	0.6432622630992204	4.695941899563452e-4	4.6958740418637696e-4	4.695802831489837e-4	4.695783906450229e-4	4.6958284633262883e-4	4.6958997158494777e-4	4.695944118495089e-4	4.695930441853963e-4	4.6958700338368536e-4	4.6958073972876667e-4	4.695788989841761e-4	4.695830296952147e-4	4.695902411501907e-4	4.6959492895205313e-4	4.695928650507606e-4	4.6958506510135986e-4	4.6957810659146104e-4	4.695792147356717e-4	4.695886650928191e-4	4.6959668859530217e-4	4.695919979867031e-4	4.6957857967781455e-4	4.695785192316472e-4	4.695970219522671e-4	4.69591632482186e-4	4.695665979067529e-4	4.6960882279791936e-4	4.695643036015927e-4	4.6962206560517396e-4	4.6957879701471476e-4	4.695568236689183e-4	4.6957879701471476e-4	4.6962206560517423e-4	4.6956430360159255e-4	4.696088227979193e-4	4.695665979067526e-4	4.6959163248218614e-4	4.6959702195226714e-4	4.695785192316475e-4	4.695785796778141e-4	4.6959199798670304e-4	4.6959668859530217e-4	4.6958866509281915e-4	4.6957921473567154e-4	4.695781065914611e-4	4.6958506510135997e-4	4.6959286505076053e-4	4.6959492895205313e-4
flux1:	0.6435247120029737	5.088422821788011e-4	5.088348083484262e-4	5.088268245395124e-4	5.088245475197058e-4	5.08829371115543e-4	5.088373305009471e-4	5.088424600737022e-4	5.088411498811814e-4	5.088345099607328e-4	5.088274322861274e-4	5.088251502142872e-4	5.088295244606495e-4	5.088374713086914e-4	5.088428217552593e-4	5.088408356243178e-4	5.088324873492493e-4	5.088248539180663e-4	5.088257884789031e-4	5.088356930946897e-4	5.08844180297698e-4	5.088392434925835e-4	5.08825220969374e-4	5.088256454124578e-4	5.088456195227113e-4	5.0883925383181e-4	5.088118272156724e-4	5.088573603658195e-4	5.088091376305332e-4	5.088721772645783e-4	5.088256945411648e-4	5.08802036582911e-4	5.088256945411643e-4	5.088721772645786e-4	5.088091376305327e-4	5.088573603658194e-4	5.088118272156724e-4	5.088392538318105e-4	5.088456195227113e-4	5.088256454124581e-4	5.08825220969374e-4	5.088392434925833e-4	5.088441802976982e-4	5.088356930946896e-4	5.088257884789029e-4	5.08824853918066e-4	5.088324873492493e-4	5.088408356243182e-4	5.088428217552599e-4
flux1:	0.6437871609067269	5.508836733960727e-4	5.508754473313513e-4	5.50866532750992e-4	5.508638487417096e-4	5.508690818318804e-4	5.50877954033771e-4	5.508838348794898e-4	5.508825845569389e-4	5.508752864138945e-4	5.508673144163893e-4	5.50864544109439e-4	5.508691794554408e-4	5.508779298683963e-4	5.50884013170501e-4	5.508821290572956e-4	5.508731984751952e-4	5.508648294129479e-4	5.508655504525761e-4	5.508759107013105e-4	5.50884880295657e-4	5.508797008677758e-4	5.508650835917155e-4	5.508660703871214e-4	5.508876074152705e-4	5.508801431702724e-4	5.50850124457687e-4	5.508991799839202e-4	5.508469947736258e-4	5.509157335596475e-4	5.508658489588556e-4	5.508404019800285e-4	5.508658489588556e-4	5.509157335596479e-4	5.508469947736257e-4	5.508991799839203e-4	5.508501244576874e-4	5.50880143170273e-4	5.508876074152708e-4	5.508660703871208e-4	5.508650835917155e-4	5.508797008677758e-4	5.508848802956572e-4	5.508759107013104e-4	5.508655504525759e-4	5.508648294129479e-4	5.508731984751952e-4	5.508821290572955e-4	5.508840131705005e-4
flux1:	0.6440496098104802	5.958718133333577e-4	5.958627698209263e-4	5.958528590076297e-4	5.958497501082567e-4	5.958554383759173e-4	5.958653034972555e-4	5.958719956081498e-4	5.95870803382927e-4	5.958627839911702e-4	5.958538359711155e-4	5.958505323883117e-4	5.958554502721917e-4	5.958650758440844e-4	5.95871963106645e-4	5.958702032912806e-4	5.958606531931877e-4	5.958514856354961e-4	5.958519533733475e-4	5.958627722032982e-4	5.958722437387113e-4	5.958668246267079e-4	5.958516223566171e-4	5.95853253085954e-4	5.958764481762894e-4	5.95867755400868e-4	5.958349358915802e-4	5.958877406236381e-4	5.958313192500068e-4	5.959062017094911e-4	5.958527161777831e-4	5.958253694246672e-4	5.958527161777828e-4	5.95906201709491e-4	5.95831319250007e-4	5.958877406236381e-4	5.958349358915802e-4	5.958677554008678e-4	5.958764481762895e-4	5.958532530859541e-4	5.958516223566173e-4	5.958668246267081e-4	5.95872243738711e-4	5.958627722032983e-4	5.958519533733471e-4	5.958514856354959e-4	5.958606531931879e-4	5.958702032912808e-4	5.958719631066451e-4
flux1:	0.6443120587142335	6.439646300837003e-4	6.439547043224996e-4	6.439437359013029e-4	6.439401894661605e-4	6.439463821248278e-4	6.43957320278089e-4	6.439648803268302e-4	6.439637397994745e-4	6.439549328905947e-4	6.439449271016189e-4	6.43941048226035e-4	6.439462742110125e-4	6.439568491785673e-4	6.439646111144531e-4	6.439629949445628e-4	6.439527848512552e-4	6.43942754655064e-4	6.439429306656753e-4	6.439542133298238e-4	6.439642070280085e-4	6.439585496195133e-4	6.439427714352892e-4	6.439451313778161e-4	6.439700835171248e-4	6.439600251701194e-4	6.43924188429843e-4	6.439809828051937e-4	6.439200360307429e-4	6.440015294459467e-4	6.439442312822157e-4	6.439148670312045e-4	6.43944231282216e-4	6.440015294459468e-4	6.439200360307427e-4	6.43980982805194e-4	6.439241884298434e-4	6.439600251701192e-4	6.439700835171252e-4	6.43945131377816e-4	6.43942771435289e-4	6.439585496195137e-4	6.439642070280084e-4	6.439542133298238e-4	6.43942930665675e-4	6.43942754655064e-4	6.439527848512554e-4	6.439629949445628e-4	6.439646111144529e-4
flux1:	0.6445745076179867	6.953243157341471e-4	6.953134450285453e-4	6.953013633185626e-4	6.95297372489319e-4	6.95304121453023e-4	6.95316211130569e-4	6.953246910726767e-4	6.953235909016913e-4	6.953139278873743e-4	6.953027840859897e-4	6.952982921248235e-4	6.953038560188754e-4	6.953154562588462e-4	6.953241617202137e-4	6.953227046073652e-4	6.953117908481265e-4	6.953008336716968e-4	6.953006822479946e-4	6.953124370695023e-4	6.953229735303781e-4	6.953170765679188e-4	6.95300729745328e-4	6.953039074082566e-4	6.953307197230586e-4	6.953191524478073e-4	6.952800753991341e-4	6.953411143961442e-4	6.952753365792523e-4	6.95363930563231e-4	6.953025939369313e-4	6.952710868124129e-4	6.953025939369315e-4	6.953639305632308e-4	6.952753365792521e-4	6.953411143961441e-4	6.95280075399134e-4	6.953191524478074e-4	6.953307197230587e-4	6.953039074082564e-4	6.953007297453281e-4	6.953170765679191e-4	6.953229735303778e-4	6.953124370695028e-4	6.953006822479941e-4	6.953008336716968e-4	6.953117908481265e-4	6.953227046073651e-4	6.953241617202144e-4
flux1:	0.64483695652174	7.501170750772851e-4	7.501052007496598e-4	7.500919573829872e-4	7.500875214270936e-4	7.50094880201386e-4	7.501081964451794e-4	7.501176421105685e-4	7.50116565873905e-4	7.501059770231717e-4	7.50093618202348e-4	7.500884807985817e-4	7.500944166141758e-4	7.501071184081193e-4	7.501168327482384e-4	7.50115545151332e-4	7.501038810861871e-4	7.500919336796561e-4	7.500914233512743e-4	7.501036625047984e-4	7.50114762290761e-4	7.501086205958658e-4	7.500917093398127e-4	7.500957959509658e-4	7.501245760838198e-4	7.501113511324521e-4	7.500688053238841e-4	7.501343594232321e-4	7.500634276044667e-4	7.501596334749516e-4	7.50094016805869e-4	7.500602330430147e-4	7.500940168058691e-4	7.501596334749509e-4	7.500634276044665e-4	7.50134359423232e-4	7.500688053238841e-4	7.501113511324526e-4	7.5012457608382e-4	7.500957959509663e-4	7.500917093398126e-4	7.501086205958659e-4	7.501147622907611e-4	7.501036625047989e-4	7.50091423351274e-4	7.500919336796561e-4	7.501038810861875e-4	7.501155451513317e-4	7.50116832748239e-4
flux1:	0.6450994054254933	8.085128358115071e-4	8.084999053009442e-4	8.084854607985285e-4	8.08480585211041e-4	8.084886074971411e-4	8.085032198961171e-4	8.085136696147651e-4	8.085125958824725e-4	8.085010117592784e-4	8.084873660423322e-4	8.084815574612436e-4	8.084879031877666e-4	8.085017817506235e-4	8.085125650357231e-4	8.085114514602593e-4	8.084989878661884e-4	8.084859895743459e-4	8.084850947651809e-4	8.084978350524295e-4	8.085095181367631e-4	8.085031211530484e-4	8.084856452012613e-4	8.084907341774393e-4	8.08521594749299e-4	8.085065590819989e-4	8.084603121287779e-4	8.08530668291244e-4	8.084542412220602e-4	8.085585911772089e-4	8.084884353857531e-4	8.084522320426517e-4	8.084884353857536e-4	8.08558591177209e-4	8.084542412220605e-4	8.085306682912439e-4	8.084603121287776e-4	8.085065590819993e-4	8.08521594749299e-4	8.084907341774389e-4	8.084856452012618e-4	8.085031211530482e-4	8.08509518136763e-4	8.084978350524303e-4	8.084850947651809e-4	8.084859895743459e-4	8.084989878661889e-4	8.085114514602586e-4	8.085125650357231e-4
flux1:	0.6453618543292465	8.706849187508632e-4	8.706708878530735e-4	8.706552130982084e-4	8.706499094282568e-4	8.706586474423908e-4	8.706746179954549e-4	8.706861013061199e-4	8.706850039553678e-4	8.706723571139525e-4	8.706573597770918e-4	8.706508620278074e-4	8.706576591921764e-4	8.706727869679193e-4	8.706846920651446e-4	8.706837501099511e-4	8.706704357493694e-4	8.706563302224826e-4	8.706550330260372e-4	8.706682966216918e-4	8.706805816893439e-4	8.706739118502548e-4	8.706558649641282e-4	8.70662051370463e-4	8.706951105342807e-4	8.706781080893643e-4	8.706279252752878e-4	8.707033879221653e-4	8.706211050388647e-4	8.707341511368947e-4	8.70659177778147e-4	8.706204019034822e-4	8.706591777781471e-4	8.70734151136895e-4	8.706211050388646e-4	8.707033879221653e-4	8.706279252752878e-4	8.706781080893649e-4	8.706951105342803e-4	8.70662051370463e-4	8.706558649641282e-4	8.706739118502545e-4	8.706805816893438e-4	8.706682966216917e-4	8.706550330260369e-4	8.706563302224829e-4	8.706704357493694e-4	8.70683750109951e-4	8.706846920651445e-4
flux1:	0.6456243032329998	9.368096667009915e-4	9.367945018933385e-4	9.367775794405533e-4	9.367718648099727e-4	9.367813673309414e-4	9.367987482227804e-4	9.368112847162948e-4	9.368101335149068e-4	9.367963604411864e-4	9.367799560253277e-4	9.367727598753675e-4	9.367800528704353e-4	9.367964976055011e-4	9.36809568179757e-4	9.368087876647017e-4	9.367945700511475e-4	9.367793071533025e-4	9.367775991987585e-4	9.367914143410624e-4	9.368043179327948e-4	9.367973488651263e-4	9.367787172293618e-4	9.36786097246588e-4	9.368214793351283e-4	9.36802352460971e-4	9.367479984860075e-4	9.368288904664351e-4	9.367403708144432e-4	9.368626837633658e-4	9.367825930625686e-4	9.367410808269587e-4	9.367825930625683e-4	9.368626837633653e-4	9.367403708144429e-4	9.36828890466435e-4	9.367479984860077e-4	9.368023524609709e-4	9.368214793351285e-4	9.367860972465881e-4	9.367787172293608e-4	9.367973488651261e-4	9.368043179327943e-4	9.36791414341063e-4	9.36777599198758e-4	9.367793071533024e-4	9.367945700511478e-4	9.368087876647017e-4	9.368095681797577e-4
flux1:	0.6458867521367531	0.0010070660308159729	0.0010070497116012524	0.001007031536757518	0.001007025433047439	0.001007035743217602	0.0010070545745632475	0.0010070681729127916	0.0010070669343906667	0.001007051977667957	0.0010070341221329374	0.0010070262279728074	0.0010070340631385005	0.0010070518857521395	0.0010070661542108496	0.001007065516420338	0.0010070503427917744	0.0010070338806892293	0.0010070317650656938	0.001007046166664824	0.0010070597021592659	0.001007052396739548	0.0010070331572971047	0.0010070418277149903	0.0010070796639830941	0.0010070582550179405	0.0010069994958715385	0.0010070861593994473	0.0010069910005153155	0.0010071231682836743	0.0010070376370956168	0.001006993212896575	0.001007037637095617	0.0010071231682836738	0.0010069910005153155	0.0010070861593994471	0.0010069994958715393	0.0010070582550179403	0.0010070796639830943	0.0010070418277149896	0.0010070331572971044	0.001007052396739548	0.0010070597021592657	0.0010070461666648242	0.001007031765065694	0.0010070338806892295	0.0010070503427917741	0.001007065516420338	0.0010070661542108499
flux1:	0.6461492010405063	0.0010816351134277649	0.0010816176346216152	0.001081598216238876	0.0010815917489306916	0.0010816029018479937	0.001081623209469638	0.0010816378666990702	0.001081636505318464	0.0010816203159853006	0.0010816009788532214	0.0010815923973685208	0.0010816008218176207	0.0010816200740969928	0.0010816355595276539	0.00108163503660434	0.0010816188551093773	0.0010816011625140026	0.001081598655715082	0.0010816136858521146	0.0010816278622844942	0.0010816201705715572	0.0010816002893252277	0.0010816103470811743	0.001081650776539413	0.0010816269295197756	0.0010815635344552496	0.001081656331997045	0.0010815541087583584	0.0010816967350225331	0.0010816054147420944	0.001081557890294656	0.0010816054147420942	0.0010816967350225338	0.0010815541087583586	0.0010816563319970452	0.0010815635344552492	0.0010816269295197756	0.0010816507765394133	0.0010816103470811743	0.001081600289325227	0.0010816201705715575	0.0010816278622844942	0.001081613685852115	0.0010815986557150816	0.0010816011625140033	0.0010816188551093775	0.0010816350366043403	0.001081635559527653
flux1:	0.6464116499442596	0.0011606996665401484	0.0011606810404201843	0.0011606604013427513	0.0011606535980124215	0.0011606656181640815	0.0011606874114696614	0.0011607031125078346	0.001160701592133242	0.0011606841321905423	0.0011606632986192137	0.0011606540512300693	0.0011606631114183933	0.0011606838335752045	0.0011607005397256886	0.0011607000942479428	0.0011606828553435997	0.0011606639138790147	0.0011606610477251224	0.0011606767560148347	0.001160691576736091	0.0011606834338096154	0.0011606628641259312	0.0011606744059081504	0.0011607175762412586	0.0011606911387139407	0.0011606228822946508	0.001160722197387634	0.0011606124608437198	0.0011607661632923958	0.0011606686777481685	0.0011606178511751797	0.001160668677748169	0.0011607661632923962	0.0011606124608437198	0.0011607221973876341	0.0011606228822946508	0.001160691138713941	0.0011607175762412584	0.0011606744059081513	0.0011606628641259314	0.0011606834338096152	0.0011606915767360907	0.0011606767560148345	0.0011606610477251215	0.001160663913879015	0.0011606828553436008	0.0011607000942479423	0.0011607005397256888
flux1:	0.6466740988480129	0.0012444435453987273	0.0012444238036294184	0.0012444019807475988	0.0012443948692264521	0.0012444077678271798	0.0012444310378644068	0.0012444477554275199	0.0012444460410845728	0.0012444272860985305	0.0012444049588222102	0.0012443950778539144	0.0012444048179038347	0.0012444270360384146	0.0012444449493939289	0.0012444445341676135	0.0012444261922203675	0.001244405998870477	0.0012444028223625111	0.0012444192661545024	0.0012444347273402128	0.0012444260510815826	0.001244404732036774	0.0012444178539710753	0.001244463922530434	0.001244434747437807	0.001244361411621482	0.0012444676496020796	0.001244349925801533	0.0012445153343228457	0.0012444112776906185	0.0012443569326284138	0.0012444112776906183	0.001244515334322845	0.0012443499258015327	0.0012444676496020785	0.0012443614116214826	0.0012444347474378074	0.0012444639225304341	0.001244417853971075	0.001244404732036774	0.0012444260510815826	0.001244434727340213	0.0012444192661545026	0.001244402822362511	0.0012444059988704775	0.0012444261922203673	0.0012444445341676142	0.0012444449493939286
flux1:	0.6469365477517661	0.0013330511167916844	0.0013330303120379886	0.0013330073559099742	0.001332999962140707	0.0013330137344500371	0.0013330384522110925	0.0013330561470472518	0.0013330542069474463	0.0013330341486849095	0.0013330103497570652	0.0013329998783113482	0.0013330103381077908	0.0013330340616348922	0.0013330531496483118	0.001333052707739908	0.0013330332228134512	0.0013330117924059159	0.0013330083734605638	0.0013330256178558481	0.00133304170688034	0.0013330323957384375	0.0013330102505496031	0.0013330250479878733	0.0013330741828429613	0.0013330421304456077	0.0013329635066691612	0.0013330770952896265	0.0013329508841236955	0.0013331286389053605	0.0013330175736824296	0.0013329594784195762	0.0013330175736824296	0.0013331286389053599	0.0013329508841236955	0.0013330770952896269	0.0013329635066691614	0.0013330421304456079	0.0013330741828429618	0.001333025047987873	0.0013330102505496031	0.0013330323957384375	0.0013330417068803404	0.0013330256178558483	0.001333008373460564	0.0013330117924059155	0.0013330332228134512	0.001333052707739908	0.0013330531496483122
flux1:	0.6471989966555194	0.0014267066219980599	0.0014266848291433934	0.0014266608031610947	0.001426653148793996	0.0014266677714971443	0.0014266938865485363	0.001426712508068128	0.0014267103158628097	0.0014266889648868063	0.0014266637371594898	0.0014266527286638869	0.001426663941752541	0.0014266891608511131	0.0014267093703845808	0.0014267088354168434	0.0014266881752217902	0.0014266655428919587	0.0014266619699069777	0.0014266800875704145	0.0014266967812681388	0.001426686712058822	0.0014266636466460348	0.0014266802140729083	0.0014267325951020124	0.0014266975348975741	0.001426613426121384	0.0014267348160335006	0.0014265995901175529	0.0014267903396949309	0.001426671794780435	0.0014266097014486315	0.0014266717947804355	0.0014267903396949309	0.001426599590117553	0.0014267348160335004	0.0014266134261213832	0.001426697534897575	0.0014267325951020124	0.0014266802140729083	0.001426663646646035	0.0014266867120588218	0.0014266967812681388	0.0014266800875704143	0.0014266619699069764	0.0014266655428919587	0.001426688175221791	0.0014267088354168432	0.0014267093703845813
flux1:	0.6474614455592727	0.0015255934945837336	0.0015255708114741303	0.0015255457905648023	0.0015255378903556883	0.0015255533191003373	0.0015255807586081916	0.0015256002459112733	0.001525597783124846	0.0015255751712706614	0.0015255485795470562	0.00152553709696892	0.0015255490882975333	0.001525575771453636	0.0015255970274888255	0.0015255963242137873	0.0015255744661855418	0.0015255506897600395	0.0015255470729572116	0.0015255661437107036	0.0015255834065536211	0.0015255724323470952	0.0015255483340738225	0.0015255667651456562	0.00152562258514145	0.001525584397733792	0.0015254946204014328	0.0015256242854863405	0.0015254794891047605	0.0015256838883959153	0.0015255573573256548	0.001525491001163372	0.0015255573573256553	0.0015256838883959164	0.0015254794891047603	0.001525624285486341	0.0015254946204014321	0.001525584397733793	0.0015256225851414506	0.0015255667651456566	0.0015255483340738214	0.0015255724323470954	0.0015255834065536207	0.0015255661437107038	0.0015255470729572112	0.0015255506897600397	0.0015255744661855416	0.0015255963242137881	0.0015255970274888255
flux1:	0.6477238944630259	0.0016298936335500203	0.0016298701811967927	0.0016298442500708439	0.0016298361091580669	0.001629852276344837	0.0016298809445588855	0.0016299012278563352	0.001629898486435056	0.0016298746690817088	0.0016298468008830358	0.0016298349156059673	0.0016298476991606203	0.0016298757908779211	0.0016298979955499736	0.0016298970407058837	0.001629873974167984	0.0016298491364021333	0.001629845608896251	0.0016298657190830042	0.0016298835013096786	0.0016298714494646384	0.0016298461861045813	0.0016298665738317501	0.0016299260395925804	0.0016298846184612484	0.0016297890043287864	0.0016299274418527952	0.0016297724899954757	0.001629991198366099	0.0016298561377532793	0.0016297852364636845	0.0016298561377532802	0.001629991198366099	0.0016297724899954759	0.0016299274418527954	0.0016297890043287862	0.0016298846184612484	0.0016299260395925804	0.001629866573831751	0.0016298461861045813	0.0016298714494646376	0.001629883501309678	0.0016298657190830046	0.0016298456088962511	0.0016298491364021333	0.0016298739741679843	0.0016298970407058844	0.0016298979955499731
flux1:	0.6479863433667792	0.0017397866326604625	0.0017397625548480327	0.0017397358058235074	0.0017397274169762386	0.0017397442299023887	0.0017397740081514595	0.0017397950105605521	0.001739791995460976	0.0017397670535099882	0.0017397380194048727	0.001739725809777592	0.0017397393861766015	0.0017397688049324736	0.0017397918369383121	0.0017397905403879642	0.001739766268749611	0.0017397404793489046	0.0017397371978932613	0.0017397584395099442	0.0017397766752487035	0.0017397633456559174	0.0017397367646337517	0.0017397592017135565	0.001739822535086721	0.001739777788203141	0.0017396761859908082	0.001739823916568779	0.001739658194090247	0.0017398918734940927	0.0017397477017293806	0.0017396719549548512	0.0017397477017293804	0.0017398918734940925	0.0017396581940902472	0.001739823916568779	0.001739676185990807	0.001739777788203141	0.0017398225350867221	0.0017397592017135562	0.0017397367646337526	0.0017397633456559178	0.0017397766752487026	0.0017397584395099453	0.001739737197893261	0.0017397404793489046	0.0017397662687496111	0.0017397905403879635	0.0017397918369383121
flux1:	0.6482487922705324	0.0018554489671130097	0.0018554244293766359	0.0018553969598320578	0.0018553883007744825	0.0018554056402289056	0.0018554363874674878	0.0018554580271456236	0.0018554547588750913	0.0018554288003482199	0.001855398733802341	0.0018553862833833794	0.0018554006375010109	0.0018554312740280726	0.001855454988453198	0.00185545325459106	0.00185542779751933	0.0018554011948729344	0.0018553983402358476	0.0018554208098364312	0.0018554394152714062	0.0018554245788718175	0.0018553965068234418	0.0018554210861265674	0.0018554885249655276	0.0018554403762002087	0.0018553326530192805	0.0018554902203689212	0.0018553130813034333	0.0018555623945462323	0.0018554084908115457	0.001855327579747411	0.0018554084908115457	0.0018555623945462323	0.0018553130813034337	0.0018554902203689215	0.001855332653019281	0.0018554403762002084	0.0018554885249655276	0.0018554210861265684	0.001855396506823442	0.0018554245788718177	0.001855439415271406	0.0018554208098364312	0.0018553983402358476	0.0018554011948729338	0.0018554277975193305	0.0018554532545910604	0.0018554549884531983
flux1:	0.6485112411742857	0.0019770531390790108	0.0019770283270389697	0.001977000236567374	0.0019769912674933586	0.001977008986895401	0.001977040540823912	0.0019770627333867506	0.0019770592503994527	0.001977032411569752	0.0019770014682856996	0.0019769888638213086	0.001977003962522139	0.0019770356784939076	0.0019770599070935034	0.001977057636498179	0.0019770310319981886	0.0019770037845519618	0.001977001561484298	0.001977025358867332	0.001977044230501779	0.0019770276281454455	0.001976997870840133	0.0019770246860486246	0.001977096485042461	0.001977044875305763	0.0019769309178144885	0.0019770988882876813	0.0019769096553555296	0.0019771752645313476	0.001977010968181916	0.001976924555351962	0.001977010968181915	0.001977175264531348	0.0019769096553555296	0.0019770988882876813	0.0019769309178144885	0.0019770448753057635	0.00197709648504246	0.001977024686048625	0.0019769978708401334	0.001977027628145445	0.0019770442305017785	0.001977025358867332	0.0019770015614842982	0.0019770037845519626	0.001977031031998189	0.001977057636498179	0.0019770599070935034
flux1:	0.648773690078039	0.002104766784003388	0.0021047419010663863	0.0021047132884239894	0.0021047039498229706	0.0021047218749874743	0.002104754053750376	0.0021047767149032976	0.0021047730757484005	0.0021047455217253295	0.002104713878456829	0.0021047012076436597	0.002104716997714835	0.0021047496249110456	0.0021047741768706746	0.002104771268168235	0.0021047435744986445	0.0021047158816965123	0.002104714518457378	0.002104739745156712	0.0021047587582330475	0.0021047400999445035	0.002104708442606857	0.002104737588996096	0.0021048140203261045	0.0021047589083856865	0.0021046386236301838	0.0021048175855103188	0.002104615549852004	0.0021048981150012355	0.002104722725369192	0.002104630454584754	0.002104722725369192	0.002104898115001236	0.002104615549852005	0.002104817585510319	0.0021046386236301846	0.0021047589083856865	0.0021048140203261045	0.002104737588996096	0.0021047084426068564	0.0021047400999445035	0.0021047587582330484	0.002104739745156712	0.002104714518457377	0.0021047158816965127	0.0021047435744986436	0.0021047712681682347	0.002104774176870674
flux1:	0.6490361389817922	0.002238751739940486	0.0022387270044057963	0.0022386979643675598	0.0022386881752842463	0.0022387061048814148	0.0022387387093258816	0.0022387617576213868	0.0022387580427363604	0.002238729967435077	0.002238697820276156	0.002238685169373941	0.0022387015757471427	0.0022387349157678652	0.0022387595789568723	0.002238755930849347	0.002238727228195961	0.0022386993209226637	0.002238699068339193	0.002238725825946554	0.0022387448330860797	0.002238723797799737	0.002238690005863082	0.0022387215812147347	0.0022388029349910015	0.0022387442979099003	0.0022386176138096295	0.0022388081763674173	0.002238592597543198	0.002238892775580017	0.0022387055522504486	0.0022386070487740144	0.0022387055522504486	0.0022388927755800174	0.0022385925975431983	0.002238808176367417	0.002238617613809629	0.0022387442979099007	0.0022388029349910024	0.0022387215812147347	0.0022386900058630837	0.002238723797799737	0.002238744833086079	0.0022387258259465538	0.002238699068339192	0.0022386993209226646	0.0022387272281959606	0.002238755930849347	0.0022387595789568715
flux1:	0.6492985878855455	0.00237916308259453	0.0023791387242298803	0.0023791093444799427	0.002379099001327714	0.002379116708088043	0.0023791495245435185	0.0023791728841625662	0.002379169197204748	0.002379140822642841	0.002379108384810409	0.0023790958361828026	0.0023791127605391257	0.0023791465851281243	0.002379171127845118	0.002379166641247792	0.0023791370330759004	0.0023791091735395698	0.0023791103035870243	0.0023791386919433484	0.0023791575220711513	0.002379133757895857	0.0023790975782116914	0.002379131683838416	0.0023792182682676366	0.002379156101410416	0.0023790229668524507	0.002379225759156655	0.0023789958654487097	0.0023793143094033705	0.0023791144730099913	0.0023790093439423907	0.002379114473009992	0.0023793143094033723	0.0023789958654487097	0.0023792257591566555	0.0023790229668524503	0.0023791561014104164	0.002379218268267637	0.0023791316838384174	0.0023790975782116922	0.002379133757895858	0.002379157522071151	0.0023791386919433484	0.002379110303587024	0.0023791091735395698	0.0023791370330759004	0.0023791666412477917	0.002379171127845117
flux1:	0.6495610367892988	0.0025261481291305793	0.002526124385310552	0.0025260947435080043	0.002526083719547763	0.0025261009522401716	0.0025261337557559173	0.0025261573591992344	0.00252615382781265	0.002526125402694038	0.0025260929018409008	0.0025260805315137787	0.0025260978513639044	0.002526131903389495	0.0025261560765844596	0.002526150656805754	0.002526120270811196	0.0025260927518131263	0.0025260955557129885	0.0025261256710134333	0.0025261441286345827	0.0025261172537006447	0.0025260784162196652	0.002526115158076785	0.0025262072993126636	0.0025261416158712945	0.0025260020003835867	0.0025262176698673693	0.002525972658921034	0.0025263100175387165	0.0025260967511212167	0.0025259845860292887	0.0025260967511212176	0.0025263100175387174	0.002525972658921034	0.002526217669867369	0.002526002000383586	0.002526141615871293	0.0025262072993126636	0.002526115158076785	0.002526078416219666	0.0025261172537006456	0.002526144128634583	0.0025261256710134338	0.0025260955557129877	0.0025260927518131267	0.0025261202708111983	0.002526150656805753	0.002526156076584461
flux1:	0.649823485693052	0.002679845414227998	0.002679822525754183	0.002679792686921874	0.002679780832504649	0.0026797973186906215	0.0026798298766456943	0.0026798536672118555	0.0026798504431349633	0.0026798222406998543	0.0026797899158147883	0.0026797777911504875	0.002679795359477301	0.0026798293546048766	0.002679852894546692	0.0026798464534357885	0.002679815442017393	0.0026797885855666453	0.0026797933714127926	0.002679825304277939	0.002679843169169925	0.002679812773103578	0.002679770993034583	0.002679810482887905	0.0026799085245163817	0.0026798393545140247	0.0026796932474952755	0.0026799224582829857	0.0026796614981219827	0.00268001841585414	0.0026797908668127935	0.002679671238611846	0.0026797908668127926	0.00268001841585414	0.002679661498121982	0.0026799224582829857	0.002679693247495274	0.002679839354514024	0.0026799085245163825	0.0026798104828879045	0.002679770993034584	0.002679812773103578	0.0026798431691699245	0.002679825304277939	0.002679793371412793	0.002679788585566644	0.0026798154420173935	0.0026798464534357885	0.0026798528945466914
flux1:	0.6500859345968053	0.0028403836422495757	0.0028403618489954755	0.0028403318633816324	0.0028403190070341424	0.002840334456572865	0.002840366532550977	0.002840390466473837	0.002840387724906129	0.002840360040048041	0.0028403281380181733	0.0028403163156106785	0.002840333961153817	0.0028403675902270572	0.002840390221569099	0.002840382679549728	0.0028403512197303703	0.0028403253749740946	0.0028403324649106097	0.0028403662984824584	0.0028403833258658674	0.002840348971926264	0.002840303952367948	0.002840346308981942	0.002840450611096212	0.0028403779998348888	0.00284022540932687	0.0028404688403311277	0.002840191070778448	0.0028405681881962714	0.0028403254708715296	0.00284019793697333	0.0028403254708715287	0.0028405681881962723	0.0028401910707784497	0.0028404688403311285	0.0028402254093268715	0.002840377999834888	0.002840450611096212	0.0028403463089819426	0.0028403039523679486	0.0028403489719262646	0.0028403833258658657	0.002840366298482457	0.0028403324649106092	0.002840325374974094	0.002840351219730371	0.00284038267954973	0.0028403902215691007
flux1:	0.6503483835005586	0.003007880619802282	0.0030078601563462326	0.003007830057904142	0.0030078160083126296	0.0030078301175622798	0.0030078614753648	0.0030078855234819705	0.003007883461645008	0.0030078566073198816	0.0030078253792486746	0.003007813903147498	0.003007831431397529	0.0030078643635263287	0.003007885802707307	0.0030078770906111813	0.0030078453833427546	0.003007820923797723	0.0030078306507852065	0.0030078664589122607	0.003007882380156214	0.0030078436080580237	0.0030077950430874986	0.003007840393393098	0.0030079513312174693	0.0030078753371453474	0.0030077162881429055	0.0030079746309460303	0.0030076791654786595	0.0030080771201298996	0.0030078183190256837	0.0030076824227591526	0.0030078183190256824	0.0030080771201298983	0.0030076791654786586	0.0030079746309460316	0.003007716288142906	0.003007875337145348	0.00300795133121747	0.0030078403933930984	0.003007795043087498	0.0030078436080580237	0.0030078823801562146	0.0030078664589122607	0.003007830650785206	0.0030078209237977232	0.003007845383342755	0.0030078770906111817	0.0030078858027073082
flux1:	0.6506108324043118	0.0031824421733570966	0.0031824232647814266	0.003182393070401667	0.0031823776193202593	0.003182390075950366	0.0031824204836045818	0.00318244463243393	0.0031824434672833033	0.0031824177702609595	0.00318238746765084	0.0031823763680214256	0.0031823935629759345	0.003182425449308495	0.003182445408210411	0.003182435468822008	0.0031824037376199012	0.0031823810577077706	0.003182393761928735	0.003182431607507476	0.003182446131419114	0.00318240246085012	0.0031823500390400477	0.0031823985192375964	0.0031825164812648676	0.0031824371732498825	0.0031822717055542114	0.0031825456620927926	0.0031822315901534892	0.0031826510178743924	0.003182375191533333	0.00318223046384067	0.003182375191533332	0.003182651017874392	0.00318223159015349	0.003182545662092793	0.003182271705554212	0.0031824371732498825	0.003182516481264869	0.003182398519237598	0.0031823500390400464	0.0031824024608501215	0.0031824461314191137	0.0031824316075074774	0.003182393761928734	0.0031823810577077697	0.0031824037376199025	0.003182435468822007	0.003182445408210412
flux1:	0.6508732813080651	0.0033641610569821504	0.003364143915025334	0.0033641136246370077	0.003364096550714066	0.0033641070390140904	0.003364136272621744	0.003364160524732964	0.0033641604898029497	0.0033641362858369854	0.003364107156759473	0.003364096449082679	0.0033641130757981878	0.0033641435539329286	0.0033641617437046526	0.0033641505329293957	0.003364119021795773	0.0033640985327023833	0.0033641145576693158	0.0033641544912115075	0.003364167305948801	0.0033641182407769606	0.003364061649100836	0.0033641134056507996	0.003364238791265298	0.0033641562452744185	0.0033639844109060726	0.003364274690981529	0.0033639410807650024	0.0033643826174484586	0.003364088802976044	0.0033639347643825038	0.003364088802976043	0.00336438261744846	0.003363941080765004	0.0033642746909815294	0.003363984410906074	0.003364156245274418	0.0033642387912652984	0.003364113405650801	0.0033640616491008362	0.0033641182407769593	0.0033641673059488005	0.0033641544912115075	0.003364114557669316	0.0033640985327023833	0.003364119021795773	0.003364150532929395	0.003364161743704652
flux1:	0.6511357302118184	0.0035531158556083614	0.003553100675358574	0.00355307027299145	0.0035530513464714785	0.0035530595530129092	0.00355308740027737	0.0035531117738614197	0.0035531131152524605	0.0035530907437699103	0.0035530630291555256	0.0035530527140603557	0.0035530685220124905	0.003553097220983063	0.0035531133559262174	0.0035531008434983896	0.0035530698141094568	0.003553051939007771	0.003553071627449554	0.00355311368594409	0.0035531244615798793	0.0035530694947275825	0.0035530084228008424	0.0035530636132534766	0.003553196829820555	0.0035531111250178883	0.003552932985217329	0.0035532403038593856	0.003552886205583059	0.0035533504893923464	0.00355303770761466	0.0035528738704649543	0.00355303770761466	0.0035533504893923464	0.0035528862055830583	0.0035532403038593843	0.00355293298521733	0.0035531111250178874	0.0035531968298205562	0.003553063613253478	0.003553008422800842	0.0035530694947275825	0.003553124461579881	0.0035531136859440894	0.0035530716274495546	0.0035530519390077706	0.003553069814109459	0.0035531008434983888	0.003553113355926218
flux1:	0.6513981791155716	0.003749369889596267	0.0037493568469079788	0.003749326302776289	0.003749305290997368	0.0037493109104814763	0.0037493371737511876	0.0037493617013117327	0.003749364672861141	0.003749344471297461	0.0037493184014842406	0.0037493084652941325	0.0037493231925339486	0.003749349738279121	0.0037493635396841645	0.003749349709337695	0.0037493194374886574	0.0037493046061843095	0.003749328295797622	0.0037493725019329856	0.003749380893683733	0.0037493195126302834	0.0037492536572233007	0.0037493124508379693	0.0037494539102513294	0.003749365124542889	0.0037491807463979243	0.003749505821111196	0.0037491302707732665	0.003749617944777812	0.003749285206004675	0.0037491110769539864	0.0037492852060046753	0.0037496179447778126	0.0037491302707732673	0.0037495058211111957	0.0037491807463979235	0.0037493651245428896	0.0037494539102513277	0.0037493124508379693	0.003749253657223301	0.003749319512630284	0.003749380893683732	0.0037493725019329856	0.003749328295797622	0.0037493046061843082	0.0037493194374886556	0.0037493497093376966	0.003749363539684165
flux1:	0.6516606280193249	0.003952970126700361	0.003952959376500608	0.003952928650132591	0.003952905323701335	0.003952908064804651	0.003952932563475713	0.003952957289593028	0.003952962147301828	0.0039529444452278415	0.003952920236907827	0.0039529106529638995	0.003952924031032661	0.003952948052241259	0.003952959252055571	0.003952944101091946	0.003952914872413813	0.003952903515491969	0.003952931534652914	0.003952977896461185	0.003952983548578513	0.0039529152414335455	0.003952844311182096	0.003952906889288373	0.003953057003978505	0.003952965209046824	0.0039527746617979065	0.0039531182097245115	0.00395272023334284	0.003953231948539627	0.003952878258891507	0.003952693341633366	0.003952878258891508	0.003953231948539628	0.003952720233342839	0.003953118209724511	0.0039527746617979065	0.003952965209046826	0.003953057003978504	0.003952906889288374	0.003952844311182098	0.0039529152414335455	0.003952983548578511	0.003952977896461183	0.003952931534652914	0.003952903515491969	0.003952914872413815	0.003952944101091945	0.003952959252055572
flux1:	0.6519230769230782	0.00416394610782207	0.004163937783449032	0.004163906827845162	0.004163880967334017	0.004163880558348837	0.004163903130482347	0.004163928108630958	0.004163935104452075	0.004163920217657578	0.004163898071357626	0.004163888802159728	0.004163900561696768	0.0041639216958995655	0.004163930040106915	0.004163913578307874	0.004163885683292498	0.004163878225863157	0.004163910889401411	0.0041639594003769495	0.004163961950682806	0.004163886212756325	0.004163809932985146	0.004163876489040832	0.004164035667460459	0.004163940923348274	0.004163744274433363	0.004164107009466748	0.004163685627782983	0.004164222046453216	0.0041638464146965684	0.004163650212904742	0.0041638464146965684	0.004164222046453217	0.004163685627782985	0.004164107009466747	0.004163744274433361	0.004163940923348273	0.0041640356674604575	0.00416387648904083	0.004163809932985145	0.004163886212756325	0.004163961950682802	0.0041639594003769495	0.004163910889401412	0.004163878225863157	0.004163885683292497	0.004163913578307875	0.004163930040106917
flux1:	0.6521855258268314	0.004382308893210414	0.0043823031068950975	0.0043822718736529565	0.004382243276631055	0.0043822394706897454	0.004382259973719103	0.004382285262155357	0.00438229463727982	0.0043822828619923	0.004382262960215454	0.004382253960396977	0.0043822638373479115	0.004382281737111218	0.004382286988703838	0.004382269236554165	0.00438224296494684	0.004382239820103457	0.004382277425244947	0.004382328064980703	0.004382327150008369	0.004382243490784985	0.004382161608352839	0.004382232347658616	0.004382400989275418	0.004382303338593073	0.004382100649504637	0.004382483279390762	0.0043820375130138416	0.004382599312350917	0.004382200757173577	0.004381992777629469	0.004382200757173579	0.004382599312350917	0.004382037513013841	0.00438248327939076	0.0043821006495046375	0.004382303338593073	0.004382400989275417	0.004382232347658616	0.004382161608352841	0.004382243490784985	0.004382327150008366	0.004382328064980701	0.004382277425244947	0.004382239820103457	0.004382242964946843	0.004382269236554168	0.004382286988703839
flux1:	0.6524479747305847	0.004608050035996497	0.0046080468805583885	0.004608015325856148	0.004607983814034757	0.004607976393707338	0.0046079947041363185	0.004608020360909256	0.004608032338716754	0.004608023946141671	0.004608006452280779	0.004607997672404983	0.004608005414709929	0.004608019753773114	0.004608021695203075	0.004608002681408695	0.004607978316051141	0.004607979878173047	0.00460802270075851	0.004608075436130408	0.004608070696814387	0.004607978647223796	0.004607890935291591	0.004607966074328064	0.00460814456416957	0.004608044026016447	0.004607835348051852	0.004608238571514372	0.004607767446467395	0.004608355322398822	0.004607932880043851	0.004607712635915891	0.004607932880043851	0.004608355322398822	0.004607767446467392	0.004608238571514372	0.004607835348051855	0.0046080440260164455	0.004608144564169569	0.004607966074328067	0.004607890935291591	0.004607978647223792	0.004608070696814388	0.004608075436130411	0.004608022700758509	0.0046079798781730455	0.0046079783160511405	0.0046080026814086916	0.004608021695203077
flux1:	0.652710423634338	0.004841140590141327	0.004841140141922355	0.0048411082332067415	0.004841073659457215	0.004841062440518644	0.004841078452544287	0.004841104529722231	0.004841119308588263	0.00484111453995946	0.004841099598074892	0.0048410909892087056	0.004841096363825327	0.004841106843015113	0.004841105278022294	0.0048410850363310295	0.004841062846560721	0.004841069484602522	0.0048411177756871124	0.004841172562602185	0.004841163650440671	0.004841062770300856	0.004840969032921212	0.0048410487982826055	0.004841237501092928	0.004841134064797497	0.004840919434793022	0.004841343938718214	0.004840846492341773	0.0048414611634549215	0.004841013895618926	0.004840780909855383	0.004841013895618924	0.00484146116345492	0.004840846492341771	0.004841343938718216	0.004840919434793022	0.0048411340647974985	0.004841237501092929	0.004841048798282606	0.004840969032921216	0.004841062770300856	0.0048411636504406734	0.004841172562602186	0.0048411177756871124	0.004841069484602522	0.004841062846560724	0.004841085036331033	0.0048411052780222945
flux1:	0.6529728725380912	0.005081530160019504	0.005081532483028643	0.005081500206209062	0.005081462461195186	0.005081447295376209	0.005081460918408109	0.005081487455652257	0.005081505201825706	0.005081504264149976	0.0050814919996771055	0.005081483518667629	0.005081486318760032	0.005081492671510563	0.005081487426238318	0.005081465991595933	0.005081446226329945	0.005081458277251335	0.0050815122601847	0.005081569045891727	0.005081555629486023	0.005081445514983292	0.0050813455914079445	0.005081430218315705	0.005081629472399141	0.00508152309119555	0.005081302527339708	0.0050817489840557836	0.005081224271210515	0.005081866482680272	0.00508139348457156	0.005081147293364332	0.005081393484571557	0.005081866482680269	0.005081224271210515	0.005081748984055784	0.005081302527339708	0.005081523091195551	0.0050816294723991405	0.005081430218315704	0.005081345591407945	0.0050814455149832925	0.0050815556294860256	0.005081569045891726	0.005081512260184701	0.005081458277251336	0.005081446226329946	0.005081465991595935	0.005081487426238317
flux1:	0.6532353214418445	0.005329145998962904	0.005329151150149318	0.005329118517060289	0.0053290775352194805	0.005329058311780334	0.005329069466870643	0.005329096484524557	0.00532911732530455	0.005329120387973113	0.005329110909395504	0.005329102524740917	0.005329102576846306	0.005329104574155021	0.0053290954974841665	0.005329072901582759	0.005329055782234192	0.005329073544729242	0.005329133412807294	0.005329192138751059	0.005329173910607822	0.0053290542016669875	0.005328947970269807	0.005329037700660534	0.005329247811501621	0.0053291383962724434	0.005328911894099532	0.005329380958781652	0.005328828058282612	0.005329498585688565	0.005328998994130434	0.005328739150403061	0.005328998994130434	0.005329498585688564	0.0053288280582826095	0.005329380958781651	0.005328911894099531	0.005329138396272444	0.005329247811501622	0.005329037700660534	0.005328947970269806	0.005329054201666986	0.005329173910607823	0.00532919213875106	0.005329133412807293	0.005329073544729244	0.005329055782234192	0.005329072901582757	0.005329095497484168
flux1:	0.6534977703455978	0.005583892164136074	0.005583900199651855	0.005583867255512302	0.005583823020123336	0.005583799666123108	0.005583808281366958	0.005583835773265541	0.005583859790715247	0.005583866983136125	0.00558386038462683	0.005583852082802279	0.005583849253772471	0.0055838467084276255	0.005583833671480922	0.005583809937784439	0.0055837956511770185	0.005583819379864912	0.005583885294631453	0.005583945899811618	0.005583922583277369	0.005583792970667761	0.005583680352385224	0.00558377543257931	0.005583996666342817	0.005583884079566522	0.00558365160823384	0.005584143916462676	0.00558356193766868	0.0055842615905809505	0.005583734592037406	0.005583460668907933	0.005583734592037407	0.0055842615905809505	0.0055835619376686805	0.005584143916462676	0.005583651608233837	0.005583884079566521	0.005583996666342817	0.005583775432579312	0.005583680352385222	0.00558379297066776	0.005583922583277371	0.005583945899811619	0.005583885294631455	0.005583819379864913	0.00558379565117702	0.005583809937784438	0.005583833671480922
flux1:	0.653760219249351	0.005845648735116963	0.005845659717375151	0.005845626547947677	0.005845579095036032	0.005845551574212386	0.005845557579225732	0.0058455855054566	0.005845612730892137	0.005845624141271714	0.005845620506267959	0.005845612298337505	0.005845606501842304	0.005845599271771762	0.005845582166567639	0.005845557304923121	0.0058455459963839915	0.005845575896619867	0.005845647986881474	0.0058457104116582635	0.005845681767839801	0.005845541999859258	0.005845422961056358	0.0058455236390267595	0.005845756216053487	0.005845640266102719	0.005845401765054444	0.005845917930552596	0.005845306020024278	0.005846035645230181	0.005845480483625905	0.005845192077792536	0.005845480483625905	0.0058460356452301855	0.005845306020024279	0.005845917930552598	0.0058454017650544435	0.005845640266102718	0.005845756216053488	0.005845523639026761	0.005845422961056362	0.005845541999859259	0.0058456817678398	0.005845710411658264	0.005845647986881476	0.005845575896619871	0.005845545996383992	0.005845557304923122	0.005845582166567641
flux1:	0.6540226681531043	0.006114271103494754	0.0061142851087771805	0.006114251846915626	0.006114201267771211	0.006114169577993329	0.0061141728976216985	0.006114201177496253	0.006114231586980877	0.006114247262351483	0.006114246667989641	0.006114238596308927	0.0061142297986857466	0.006114217789292908	0.006114196526554906	0.006114170527524505	0.006114162294344606	0.00611419851780311	0.0061142768794016185	0.0061143410696696664	0.0061143069041830036	0.006114156792760729	0.006114031347440089	0.00611413786971403	0.006114381958139485	0.006114262394079906	0.006114017770199244	0.006114558382762724	0.006113915730896655	0.006114676215136513	0.0061140921993386894	0.006113788934335444	0.0061140921993386894	0.006114676215136512	0.006113915730896656	0.006114558382762725	0.006114017770199247	0.006114262394079906	0.006114381958139484	0.006114137869714035	0.006114031347440087	0.006114156792760731	0.0061143069041830036	0.006114341069669669	0.0061142768794016185	0.006114198517803107	0.006114162294344607	0.0061141705275245045	0.0061141965265549035
flux1:	0.6542851170568575	0.006389589340689576	0.006389606467013071	0.006389573298281894	0.00638951974039977	0.006389483909710274	0.0063894844571668555	0.0063895129626735615	0.00638954647373109	0.006389566421282994	0.00638956894358237	0.006389561088375069	0.006389549313611291	0.006389532478989107	0.00638950698514853	0.0063894798142180645	0.006389474699674924	0.00638951734084634	0.006389602037213379	0.0063896679488469905	0.006389628118227283	0.006389467544290084	0.006389335755574241	0.006389448363814484	0.006389704073445925	0.006389580580486254	0.006389329705831949	0.006389895329469564	0.006389221177008545	0.006390013449087146	0.006389399959916293	0.0063890814891850905	0.006389399959916294	0.006390013449087146	0.0063892211770085455	0.006389895329469564	0.006389329705831951	0.006389580580486253	0.006389704073445928	0.006389448363814485	0.006389335755574242	0.006389467544290085	0.006389628118227286	0.006389667948846991	0.006389602037213377	0.00638951734084634	0.006389474699674925	0.0063894798142180645	0.00638950698514853
flux1:	0.6545475659606108	0.006671407651023839	0.006671428025936468	0.006671395192994651	0.006671338859293947	0.006671298940612724	0.006671296610284044	0.006671325160304385	0.006671361630039602	0.006671385819773848	0.006671391539419417	0.006671384024994546	0.006671369358640914	0.00667134770158254	0.006671317915042167	0.006671289506881702	0.006671287495019719	0.006671336588742624	0.006671427652236931	0.006671495255691303	0.0066714496732918575	0.006671278591245865	0.006671140572076902	0.006671259499402732	0.006671526875996485	0.006671399071737972	0.006671141781954556	0.006671732953240436	0.006671026597556222	0.0066718516296980996	0.0066712081263358225	0.006670874136062793	0.006671208126335823	0.006671851629698102	0.006671026597556222	0.006671732953240436	0.006671141781954555	0.006671399071737971	0.006671526875996486	0.006671259499402733	0.0066711405720769005	0.006671278591245864	0.0066714496732918575	0.0066714952556913044	0.006671427652236932	0.006671336588742625	0.006671287495019721	0.006671289506881703	0.006671317915042171
flux1:	0.6548100148643641	0.006959503916854141	0.006959527704807289	0.006959495510271028	0.006959436656501488	0.00695939272112163	0.006959387381313845	0.006959415736878238	0.006959454961658524	0.006959483330330711	0.0069594923388705595	0.006959485339238163	0.006959467931067709	0.006959441501825861	0.006959407368584585	0.006959377621551697	0.006959378632908122	0.006959434153041762	0.006959531587045873	0.006959600871984379	0.006959549513190626	0.00695936795438218	0.006959223867399758	0.006959349334520463	0.006959628354604731	0.006959495786232012	0.0069592318797127625	0.006959849106350828	0.006959109907393015	0.006959968715714093	0.006959294741380837	0.006958944953045901	0.0069592947413808365	0.006959968715714096	0.006959109907393013	0.00695984910635083	0.006959231879712763	0.006959495786232013	0.006959628354604733	0.006959349334520462	0.006959223867399759	0.006959367954382177	0.0069595495131906295	0.00695960087198438	0.006959531587045873	0.006959434153041762	0.006959378632908126	0.006959377621551702	0.0069594073685845855
flux1:	0.6550724637681173	0.007253629342283974	0.007253656751212367	0.0072536255587455495	0.007253564489052794	0.00725351661911621	0.007253508105040991	0.007253535965889079	0.007253577682699246	0.007253610138976497	0.007253622545217882	0.007253616288859298	0.007253596354112115	0.00725356524789539	0.0072535267166626135	0.007253495487748785	0.007253499376203393	0.00725356123551671	0.00725366501724553	0.007253735997048606	0.007253678903637755	0.007253486978672306	0.007253337035249505	0.007253469246495492	0.007253759812883664	0.007253621955429277	0.007253351193299082	0.00725399495289095	0.007253222338694904	0.0072541159826706725	0.007253411169453733	0.007253045342046125	0.007253411169453732	0.007254115982670675	0.007253222338694905	0.007253994952890949	0.007253351193299077	0.007253621955429279	0.007253759812883661	0.007253469246495489	0.0072533370352495085	0.007253486978672304	0.007253678903637757	0.007253735997048607	0.007253665017245527	0.007253561235516708	0.007253499376203391	0.007253495487748785	0.007253526716662615
flux1:	0.6553349126718706	0.007553508201635553	0.007553539488378703	0.007553509721807368	0.007553446782495469	0.00755339506268877	0.007553383170004596	0.007553410172690022	0.007553454062223925	0.007553490492928976	0.007553506429291734	0.007553501202846436	0.00755347902193176	0.00755344337516558	0.007553400392122469	0.007553367492547699	0.007553374043454915	0.0075534420947820265	0.0075535521787301035	0.007553624894733088	0.0075535621782164605	0.007553360078034797	0.007553204536471488	0.007553343675817551	0.007553645613953994	0.007553501869754988	0.0075532239767258195	0.0075538947157264115	0.0075530881873756865	0.007554017768197445	0.007553281840919046	0.007552899772775554	0.007553281840919046	0.007554017768197444	0.007553088187375689	0.0075538947157264115	0.007553223976725823	0.007553501869754987	0.007553645613953993	0.007553343675817552	0.007553204536471489	0.007553360078034797	0.007553562178216461	0.007553624894733087	0.0075535521787301035	0.0075534420947820265	0.007553374043454917	0.007553367492547699	0.007553400392122471
flux1:	0.6555973615756239	0.007858837698463864	0.007858873172679047	0.007858845312986341	0.007858780884585427	0.007858725393345062	0.007858709872574787	0.007858735590321127	0.007858781281818588	0.007858821559087762	0.007858841187655391	0.007858837338301816	0.007858813254866658	0.007858773240286958	0.007858725743675292	0.007858690935334455	0.007858699865074717	0.007858773903753542	0.007858890225684138	0.007858964750984977	0.007858896594784491	0.00785868459041759	0.007858523753311078	0.00785866998049564	0.007858983035768654	0.007858832735216979	0.00785854740135179	0.00785924553419055	0.00785840467013276	0.007859371327857393	0.00785860410688694	0.007858205637114566	0.007858604106886942	0.007859371327857393	0.00785840467013276	0.007859245534190549	0.007858547401351793	0.007858832735216977	0.007858983035768652	0.007858669980495636	0.007858523753311083	0.007858684590417588	0.00785889659478449	0.007858964750984977	0.007858890225684138	0.007858773903753542	0.007858699865074715	0.007858690935334457	0.007858725743675292
flux1:	0.6558598104793771	0.008169287940438998	0.008169327966687576	0.008169302546813875	0.008169237034632867	0.008169177835187095	0.008169158387327284	0.0081691823317956	0.00816922940957594	0.008169273398714707	0.008169296916712315	0.008169294853043529	0.008169269270360581	0.008169225091048561	0.008169173005787267	0.008169135998743773	0.008169146955800743	0.008169226723378917	0.008169349204736137	0.008169425647412073	0.008169352307739164	0.008169130748690087	0.00816896495952494	0.008169118406374373	0.008169442242519908	0.008169284646187533	0.0081689915295906	0.008169717437929536	0.008168841897551954	0.008169846806968807	0.00816904820989764	0.008168633219349127	0.008169048209897643	0.008169846806968807	0.008168841897551953	0.008169717437929536	0.008168991529590601	0.008169284646187533	0.008169442242519906	0.008169118406374373	0.00816896495952494	0.008169130748690086	0.008169352307739162	0.008169425647412073	0.008169349204736134	0.008169226723378917	0.008169146955800741	0.008169135998743776	0.008169173005787265
flux1:	0.6561222593831304	0.0084845020349184	0.00848454703265588	0.008484524630106668	0.008484458453518123	0.008484395585123858	0.00848437185874094	0.008484393483817698	0.008484441495400204	0.008484489063181357	0.008484516707608431	0.008484516898835517	0.008484490274509685	0.00848444215701561	0.00848438538955963	0.008484345840766022	0.0084843584084034	0.008484443597559713	0.008484572150165313	0.00848465065574199	0.008484572461069987	0.008484341772299866	0.008484171411318292	0.008484332178388895	0.008484666377094701	0.008484500679290663	0.00848419940972303	0.008484953441817345	0.008484042968197493	0.008485087333355297	0.008484257375471987	0.008483825787250416	0.008484257375471985	0.008485087333355299	0.008484042968197493	0.008484953441817347	0.008484199409723028	0.008484500679290661	0.008484666377094701	0.008484332178388893	0.008484171411318292	0.008484341772299864	0.008484572461069985	0.008484650655741995	0.008484572150165312	0.008484443597559711	0.008484358408403399	0.00848434584076602	0.008484385389559632
flux1:	0.6563847082868837	0.008804096309468077	0.008804146750730206	0.008804127978076799	0.008804061558844965	0.00880399502859365	0.008803966618671642	0.008803985326322459	0.008804033791965125	0.00880408481508302	0.008804116866237362	0.008804119839593675	0.008804092678637618	0.008804040865377663	0.008803979299040405	0.008803936812445045	0.00880395051301752	0.008804040773612734	0.008804175304492555	0.008804256057516766	0.008804173406564282	0.008803934084089898	0.008803759563525476	0.00880392771717608	0.008804271778976944	0.008804097112767452	0.008803787296165367	0.00880456976628769	0.008803624188046026	0.00880470923540711	0.008803848028930635	0.008803399808405742	0.008803848028930637	0.00880470923540711	0.008803624188046026	0.008804569766287695	0.008803787296165369	0.008804097112767454	0.008804271778976943	0.008803927717176077	0.008803759563525476	0.008803934084089898	0.008804173406564284	0.008804256057516766	0.008804175304492555	0.00880404077361273	0.00880395051301752	0.008803936812445047	0.008803979299040404
flux1:	0.6566471571906369	0.009127660660990947	0.009127717065643986	0.009127702559086672	0.009127636309104611	0.009127566084675348	0.009127532533434082	0.009127547681603449	0.00912759610503324	0.009127650478405032	0.00912768726205225	0.009127693598318058	0.009127666444698023	0.00912761118584057	0.009127544676802326	0.009127498804971544	0.009127513105864645	0.009127608052000625	0.009127748468174	0.009127831692754645	0.009127745050928553	0.009127497656071758	0.009127319414846577	0.00912749498485147	0.00912784833138513	0.009127663775078747	0.009127344998932741	0.009128156186818767	0.009127175419014153	0.009128302389227901	0.009127410141279088	0.009126945295608813	0.009127410141279086	0.009128302389227901	0.009127175419014153	0.009128156186818762	0.00912734499893274	0.009127663775078747	0.009127848331385127	0.009127494984851471	0.009127319414846577	0.00912749765607176	0.009127745050928551	0.009127831692754643	0.009127748468173998	0.00912760805200063	0.009127513105864649	0.009127498804971547	0.009127544676802326
flux1:	0.6569096060943902	0.009454759036460458	0.009454821964969539	0.009454812371216656	0.009454746680061871	0.009454672683788898	0.00945463348363721	0.009454644396102437	0.009454692276157974	0.009454749920749149	0.009454791808720888	0.009454802135841813	0.009454775562646074	0.009454717107730808	0.00945464548194776	0.009454595729299622	0.009454610050447627	0.009454709268381918	0.009454855481439782	0.009454941440640607	0.009454851334920515	0.009454596487281836	0.00945441498528412	0.00945459796309007	0.009454959940758227	0.009454764525828399	0.0094544363653591	0.009455276515629909	0.009454260559655233	0.009455430697970649	0.009454507707285034	0.009454026284444047	0.009454507707285034	0.009455430697970646	0.009454260559655234	0.00945527651562991	0.009454436365359099	0.009454764525828403	0.009454959940758222	0.009454597963090072	0.009454414985284123	0.009454596487281837	0.00945485133492051	0.009454941440640609	0.009454855481439782	0.009454709268381918	0.009454610050447626	0.009454595729299622	0.009454645481947766
flux1:	0.6571720549981435	0.009784930047565909	0.009785000091329812	0.009784996053125227	0.009784931275874596	0.009784853380469503	0.009784807979191729	0.009784813957207393	0.00978486080006892	0.009784921669919617	0.009784969078961397	0.009784984063790102	0.009784958662222256	0.00978489725177488	0.00978482030298909	0.00978476613069361	0.009784779853581527	0.009784882910315458	0.009785034840610636	0.009785123834601391	0.009785030846884117	0.009784769216145121	0.009784584928218038	0.009784775265938945	0.009785145150990557	0.009784937871375996	0.009784599896423551	0.009785469217939621	0.009784418160392135	0.009785632705757358	0.009784679358168763	0.009784181445495171	0.009784679358168763	0.009785632705757356	0.009784418160392131	0.009785469217939624	0.00978459989642355	0.009784937871375993	0.009785145150990555	0.009784775265938947	0.009784584928218038	0.00978476921614512	0.009785030846884117	0.00978512383460139	0.009785034840610636	0.00978488291031546	0.009784779853581524	0.009784766130693614	0.009784820302989088
flux1:	0.6574345039018967	0.010117687720836849	0.010117765490234597	0.010117767630936773	0.010117704076696857	0.010117622102925376	0.010117569911125042	0.010117570246624312	0.010117615578269257	0.010117679666406294	0.010117733055143444	0.010117753393395173	0.01011772976083866	0.010117665618256751	0.010117583107283721	0.010117523939841621	0.010117536417852274	0.010117642870184969	0.01011780045046134	0.010117892813361968	0.010117797572322871	0.010117529869012683	0.01011734327879546	0.01011754088902542	0.010117917894049743	0.010117697716741784	0.01011734949926594	0.010118248164368274	0.010117162174889394	0.01011842234781651	0.010117439110564294	0.010116924832846153	0.010117439110564291	0.01011842234781651	0.010117162174889392	0.010118248164368272	0.01011734949926594	0.010117697716741788	0.010117917894049743	0.010117540889025419	0.010117343278795465	0.010117529869012688	0.010117797572322876	0.010117892813361966	0.01011780045046134	0.010117642870184969	0.010117536417852277	0.010117523939841621	0.010117583107283725
flux1:	0.65769695280565	0.010452522384046661	0.010452608494441532	0.01045261740211743	0.01045255532372401	0.010452469040280533	0.010452409441026456	0.010452403431078281	0.010452446809575387	0.01045251415251759	0.01045257401646233	0.010452600421034767	0.010452579148475407	0.010452512472464521	0.010452424127905277	0.010452359361368258	0.01045236993129286	0.010452479335114112	0.010452642513411228	0.01045273860879526	0.010452641780361491	0.010452368745751511	0.010452180339520896	0.010452385096030086	0.01045276837781587	0.010452534254610141	0.0104521753766809	0.010453103520277507	0.010451982848377445	0.010453289837680053	0.010452277252618755	0.010451746769751531	0.010452277252618759	0.010453289837680058	0.010451982848377445	0.010453103520277507	0.010452175376680901	0.010452534254610145	0.010452768377815868	0.01045238509603009	0.010452180339520896	0.01045236874575151	0.010452641780361495	0.010452738608795257	0.010452642513411225	0.010452479335114114	0.01045236993129286	0.010452359361368261	0.01045242412790528
flux1:	0.6579594017094033	0.010788901688889463	0.010788996744929072	0.0107890129564705	0.010788952541792742	0.010788861667549032	0.010788794028085684	0.010788780990247795	0.010788822017487924	0.010788892698085762	0.010788959562670317	0.010788992750538049	0.010788974409663659	0.010788905367496516	0.010788810887983852	0.010788739899731089	0.010788747894221544	0.010788859813802149	0.010789028555486222	0.010789128770545045	0.010789031047114617	0.010788753442430878	0.010788563703094296	0.010788775442452537	0.010789164111137674	0.010788914991398196	0.01078854505354172	0.01078950277200187	0.01078834774290492	0.01078970269144532	0.01078866136725996	0.010788114871515224	0.01078866136725996	0.01078970269144532	0.010788347742904918	0.010789502772001868	0.01078854505354172	0.010788914991398195	0.010789164111137676	0.010788775442452537	0.010788563703094299	0.010788753442430875	0.010789031047114619	0.010789128770545045	0.01078902855548622	0.010788859813802152	0.010788747894221542	0.01078873989973109	0.010788810887983854
flux1:	0.6582218506131565	0.011126271769097163	0.011126376347737188	0.011126400333535213	0.011126341698782271	0.01112624590750547	0.011126169592807093	0.011126148880964444	0.011126187213428465	0.011126261361824203	0.011126335773509128	0.011126376451459398	0.011126361581778954	0.011126290303636427	0.011126189361681934	0.011126111521615686	0.011126116282322447	0.01112623029935352	0.011126404588146564	0.011126509326552448	0.011126411415129957	0.011126130010294527	0.011125939411684735	0.011126157935836102	0.01112655106524017	0.011126285909495196	0.011125904539246355	0.011126891889070775	0.011125702898640427	0.01112710688825144	0.011126037491804205	0.011125475204758628	0.011126037491804202	0.011127106888251439	0.011125702898640429	0.011126891889070767	0.011125904539246351	0.011126285909495198	0.011126551065240168	0.0111261579358361	0.011125939411684738	0.011126130010294525	0.011126411415129957	0.011126509326552451	0.011126404588146564	0.011126230299353519	0.011126116282322447	0.011126111521615686	0.011126189361681933
flux1:	0.6584842995169098	0.01146405853230842	0.011464173165061466	0.01146420531478325	0.011464148500156297	0.01146404742770586	0.011463961815574394	0.011463932835813557	0.01146396819399059	0.011464045986540038	0.011464128502116724	0.011464177351643139	0.011464166447982139	0.011464093022610047	0.011463985270069654	0.011463899953045547	0.011463900844153996	0.011464016566286334	0.0114641964041911	0.0114643060777372	0.011464208687191332	0.011463924249320892	0.011463733250936482	0.01146395833072427	0.011464354969724916	0.01146407276388892	0.011463679624392651	0.01146469662063505	0.011463474129457763	0.011464928165230518	0.011463831412186262	0.011463253581368595	0.011463831412186256	0.01146492816523052	0.011463474129457763	0.011464696620635052	0.011463679624392655	0.01146407276388892	0.011464354969724916	0.01146395833072427	0.011463733250936482	0.011463924249320892	0.011464208687191337	0.0114643060777372	0.0114641964041911	0.011464016566286333	0.011463900844153992	0.011463899953045548	0.011463985270069652
flux1:	0.658746748420663	0.011801669083137145	0.011801794238108832	0.01180183484810871	0.011801779816070843	0.011801673069989579	0.01180157756732313	0.011801539793370563	0.011801571969469076	0.011801653625530224	0.011801744799803542	0.01180180246151773	0.011801795962250073	0.011801720434131564	0.011801605509256486	0.011801512108516283	0.0118015085303728	0.011801625599014215	0.011801811005063443	0.01180192602419586	0.011801829851875176	0.011801543133777043	0.011801352176103884	0.011801583555719822	0.011801982740504386	0.011801682510498058	0.011801277308994869	0.011802323923419011	0.011801068450147799	0.011802573444299868	0.01180145008919686	0.011800856984517102	0.011801450089196858	0.011802573444299861	0.011801068450147802	0.011802323923419008	0.011801277308994867	0.011801682510498061	0.011801982740504383	0.011801583555719827	0.011801352176103883	0.01180154313377704	0.011801829851875176	0.01180192602419586	0.01180181100506344	0.01180162559901422	0.0118015085303728	0.011801512108516283	0.011801605509256486
flux1:	0.6590091973244163	0.012138493274001955	0.012138629338316772	0.012138678601181181	0.01213862523753274	0.012138512408853478	0.012138406468648942	0.012138359456389441	0.012138388320027229	0.012138474096591892	0.012138574468694116	0.012138641526649663	0.012138639803016667	0.01213856217121974	0.01213843970720572	0.012138337648538581	0.012138329051041508	0.012138447148185315	0.012138638155977634	0.012138758919374918	0.01213866463734475	0.012138376366256151	0.012138185866789955	0.012138423269095535	0.012138824036091646	0.012138504862614898	0.012138087358642817	0.012139163517609962	0.012137875631686626	0.012139432387246496	0.012138283213194141	0.012137675123224945	0.012138283213194137	0.012139432387246496	0.012137875631686626	0.012139163517609963	0.012138087358642824	0.012138504862614901	0.012138824036091646	0.012138423269095533	0.012138185866789957	0.01213837636625615	0.012138664637344749	0.012138758919374923	0.012138638155977636	0.012138447148185313	0.01213832905104151	0.012138337648538583	0.012138439707205717
flux1:	0.6592716462281696	0.01247390537939096	0.01247405264262967	0.012474110639300543	0.012474058757151749	0.012473939434147	0.012473822572749163	0.012473765973350209	0.012473791474964638	0.012473881659184144	0.012473991737833291	0.01247406870417825	0.012474072051027402	0.012473992269837099	0.012473861904730358	0.012473750661052456	0.012473736556477414	0.012473855410356212	0.012474052064379914	0.012474178947769601	0.012474087188952638	0.012473798055770077	0.012473608405843684	0.01247385153848425	0.01247425293774937	0.01247391397094889	0.01247348398409519	0.012474589566185797	0.012473269880080339	0.01247487907463879	0.012473704882837599	0.012473082111023501	0.012473704882837595	0.012474879074638788	0.012473269880080335	0.012474589566185804	0.012473483984095186	0.01247391397094889	0.01247425293774937	0.012473851538484244	0.012473608405843689	0.012473798055770072	0.01247408718895264	0.012474178947769598	0.01247405206437991	0.012473855410356206	0.01247373655647742	0.012473750661052458	0.012473861904730356
flux1:	0.6595340951319228	0.012807265888351002	0.012807424527617944	0.012807491222466735	0.012807440569094455	0.012807314352610429	0.012807186166683714	0.012807119737875105	0.012807141909662138	0.012807236809395254	0.012807357057464195	0.012807444357849505	0.012807452986092519	0.012807370967483472	0.012807232355250319	0.012807111461262604	0.012807091436194084	0.01280721082558294	0.012807413176365929	0.012807546520802052	0.012807457865322228	0.012807168514559866	0.012806980077056558	0.012807228639263733	0.012807629748093288	0.012807270221858128	0.012806827638899025	0.012807962472286273	0.012806611633404692	0.012808273803198749	0.012807075402485418	0.012806438263356812	0.012807075402485416	0.012808273803198753	0.012806611633404687	0.012807962472286275	0.012806827638899025	0.012807270221858135	0.012807629748093284	0.012807228639263734	0.012806980077056558	0.012807168514559864	0.012807457865322225	0.012807546520802045	0.012807413176365934	0.012807210825582935	0.012807091436194079	0.012807111461262602	0.012807232355250319
flux1:	0.6597965440356761	0.013137923409104461	0.013138093476314491	0.013138168715447388	0.013138118981915591	0.013137985501852023	0.013137845684531867	0.013137769299631384	0.01313778825390044	0.013137888186489026	0.013138019005294259	0.013138116965463093	0.013138130996512766	0.013138046614458188	0.013137899436974703	0.013137768503538967	0.013137742229591545	0.013137861986619016	0.013138070084786452	0.013138210184639268	0.013138125146673216	0.013137836167378689	0.013137649275388788	0.013137902965342261	0.013138302901840204	0.013137922147456791	0.013137466928730796	0.013138630788334639	0.0131372494707612	0.013138964995360382	0.013137743191986857	0.0131370920074586	0.01313774319198686	0.013138964995360384	0.013137249470761198	0.013138630788334636	0.013137466928730798	0.013137922147456793	0.01313830290184021	0.01313790296534226	0.01313764927538879	0.013137836167378686	0.013138125146673212	0.013138210184639268	0.01313807008478645	0.013137861986619011	0.013137742229591548	0.01313776850353896	0.013137899436974704
flux1:	0.6600589929394294	0.013465216678829493	0.013465398090751198	0.01346548160372156	0.01346543243703585	0.013465291369468656	0.01346513972514976	0.013465053379482568	0.013465069304396678	0.013465174583945437	0.013465316297699733	0.013465425131666358	0.013465444594058415	0.013465357690611092	0.013465201670286525	0.013465060398148107	0.013465027641183083	0.013465147652548392	0.013465361541906907	0.01346550863284027	0.013465427648282999	0.013465139566118119	0.013464954522570606	0.013465213045166817	0.01346561098151244	0.013465208440414335	0.013464740625288758	0.01346593322975037	0.01346452212599765	0.013466291213867318	0.013465046801721692	0.01346438189755565	0.01346504680172169	0.013466291213867318	0.013464522125997651	0.013465933229750373	0.013464740625288763	0.013465208440414338	0.013465610981512438	0.013465213045166817	0.013464954522570608	0.013465139566118119	0.013465427648283002	0.013465508632840267	0.013465361541906909	0.013465147652548396	0.013465027641183082	0.01346506039814811	0.013465201670286529
flux1:	0.6603214418431826	0.013788476670784467	0.013788669202302732	0.013788760607288937	0.013788711624751936	0.013788562709145077	0.013788399166381964	0.013788302980813546	0.01378831613357336	0.013788427057078995	0.013788579897968754	0.013788699698165978	0.013788724526512973	0.013788634919532198	0.013788469832241546	0.013788318024725852	0.013788278652298779	0.013788398858838972	0.013788618568645595	0.013788772815873733	0.013788696231116056	0.013788409501787408	0.013788226580058486	0.013788489654915822	0.013788884830056178	0.013788460065412777	0.013787979776716827	0.01378920078524642	0.013787760598193493	0.013789583273404677	0.013788317024878866	0.013787638727386767	0.01378831702487887	0.013789583273404682	0.013787760598193491	0.013789200785246421	0.013787979776716834	0.013788460065412775	0.013788884830056178	0.013788489654915822	0.013788226580058493	0.01378840950178741	0.013788696231116058	0.013788772815873731	0.013788618568645595	0.013788398858838974	0.013788278652298779	0.013788318024725852	0.013788469832241544
flux1:	0.6605838907469359	0.01410702879014097	0.014107232071103138	0.014107330883488594	0.01410728168882695	0.014107124744749067	0.014106949366782421	0.014106843588168907	0.014106854285789821	0.014106971118519211	0.014107135212874242	0.014107265942605906	0.014107295978963414	0.014107203471301531	0.01410702915927426	0.014106866733594625	0.014106820720408591	0.014106941115006584	0.014107166651614662	0.014107328138739246	0.014107256200840725	0.014106971205033864	0.014106790650507338	0.0141070580200197	0.014107449751518045	0.014107002458422417	0.014106509905740602	0.014107758914901092	0.01410629035010084	0.014108166440448815	0.014106879098148038	0.014106187731208693	0.014106879098148034	0.014108166440448816	0.014106290350100836	0.014107758914901094	0.014106509905740607	0.01410700245842242	0.01410744975151805	0.0141070580200197	0.01410679065050734	0.014106971205033864	0.01410725620084073	0.014107328138739248	0.014107166651614659	0.01410694111500658	0.014106820720408595	0.014106866733594623	0.014107029159274262
flux1:	0.6608463396506892	0.014420195149090969	0.014420408664988685	0.014420514309154513	0.014420464509905919	0.01442029945265527	0.014420112445136274	0.014419997443589795	0.014420006051506253	0.014420129012071348	0.01442030436808362	0.014420445856563678	0.014420480854217342	0.014420385244124864	0.014420201628417893	0.014420028625252294	0.014419976056437633	0.01442009668031043	0.014420328018415947	0.014420496737147955	0.014420429585663771	0.014420146625602093	0.014419968658125776	0.014420240095366525	0.014420627790144904	0.014420157804181627	0.01441965328592157	0.014420929826421883	0.014419433584956773	0.014421362711734664	0.014420054981211624	0.014419350863669784	0.014420054981211622	0.014421362711734659	0.014419433584956771	0.014420929826421885	0.014419653285921567	0.014420157804181627	0.014420627790144904	0.014420240095366526	0.014419968658125783	0.014420146625602093	0.014420429585663773	0.014420496737147953	0.014420328018415949	0.01442009668031043	0.014419976056437642	0.01442002862525229	0.014420201628417896
flux1:	0.6611087885544424	0.014727296911052826	0.014727520007661945	0.014727631831681161	0.014727581057262757	0.014727407911815617	0.014727209627373023	0.014727085890340325	0.01472709280915679	0.014727222054763728	0.01472740855218677	0.014727560492380547	0.014727600121990017	0.014727501214446876	0.014727308306620134	0.014727124897646098	0.01472706596974046	0.014727186907197092	0.014727423980934155	0.014727599821996808	0.014727537482688936	0.014727256780398428	0.014727081597554837	0.014727356913823781	0.014727740077553118	0.01472724738155299	0.014726731285726963	0.01472803481930552	0.014726511591364544	0.01472849316101928	0.014727165704697886	0.014726449148206226	0.014727165704697882	0.01472849316101928	0.01472651159136455	0.014728034819305515	0.014726731285726968	0.014727247381552993	0.014727740077553125	0.014727356913823781	0.014727081597554838	0.014727256780398428	0.014727537482688943	0.01472759982199681	0.014727423980934158	0.014727186907197093	0.014727065969740456	0.0147271248976461	0.014727308306620132
flux1:	0.6613712374581957	0.015027656693094912	0.015027888585059587	0.015028005877866886	0.01502795379770037	0.015027772710429769	0.015027563649815768	0.015027431773071911	0.01502743742385044	0.015027573036219228	0.015027770418437815	0.015027932367847288	0.015027976225808417	0.01502787384444777	0.015027671757065899	0.015027478250183838	0.015027413269743512	0.015027534641548622	0.015027777335700508	0.015027960081196704	0.015027902461821261	0.015027624159143762	0.01502745194022558	0.015027730992031942	0.015028109236941273	0.015027593965761844	0.015027066769445818	0.015028396685932885	0.015026847145271431	0.015028880343144002	0.015027533775576151	0.015026805082932408	0.015027533775576151	0.015028880343144015	0.015026847145271433	0.015028396685932888	0.015027066769445818	0.015027593965761846	0.015028109236941275	0.01502773099203195	0.015027451940225584	0.015027624159143755	0.015027902461821261	0.015027960081196699	0.015027777335700506	0.015027534641548624	0.015027413269743507	0.015027478250183832	0.015027671757065902
flux1:	0.661633686361949	0.015320601015060843	0.015320840798265272	0.015320962808776503	0.015320909149819276	0.015320720397485554	0.015320501207137174	0.015320361882900046	0.01532036669143855	0.01532050866388646	0.0153207165326939	0.015320887917146607	0.015320935535963314	0.015320829535222113	0.015320618490817848	0.015320415332843522	0.015320344712678747	0.015320466668203097	0.01532071480980726	0.015320904127311467	0.01532085101563143	0.015320575175985512	0.015320406086544011	0.015320688781819747	0.015321061832724196	0.01532052427593021	0.015319986543391367	0.015321342158043044	0.0153197669574723	0.015321850743794512	0.015320485628369126	0.015319745092389859	0.01532048562836913	0.015321850743794505	0.015319766957472298	0.015321342158043037	0.015319986543391366	0.015320524275930208	0.0153210618327242	0.015320688781819754	0.015320406086544013	0.015320575175985509	0.01532085101563143	0.015320904127311474	0.015320714809807262	0.015320466668203095	0.015320344712678744	0.01532041533284353	0.01532061849081785
flux1:	0.6618961352657022	0.015605462783296543	0.015605709450730133	0.015605835408298132	0.015605779971331182	0.015605583966919365	0.015605355432885189	0.015605209435353757	0.015605213815955797	0.01560536204212416	0.015605579855472677	0.015605759975889913	0.015605810836280534	0.015605701113387965	0.01560548145155187	0.015605269228217537	0.015605193481305039	0.0156053161896839	0.015605569540313488	0.015605764978917717	0.015605716043043531	0.015605442654889043	0.015605276851702656	0.015605563155051412	0.015605930853429043	0.01560537145578483	0.01560482383529643	0.015606204386494689	0.015604604154530487	0.015606737262814738	0.015605354110008351	0.015604602012973087	0.015605354110008345	0.015606737262814734	0.015604604154530488	0.01560620438649469	0.015604823835296435	0.01560537145578483	0.015605930853429045	0.015605563155051416	0.015605276851702656	0.015605442654889048	0.015605716043043533	0.015605764978917714	0.015605569540313492	0.015605316189683903	0.015605193481305034	0.015605269228217547	0.015605481451551865
flux1:	0.6621585841694555	0.015881583796379096	0.015881836257065712	0.015881965392599128	0.015881908066643947	0.01588170536171595	0.01588146840001234	0.015881316568724595	0.01588132090799271	0.01588147517265918	0.015881702245574284	0.01588189028760665	0.015881943832012083	0.01588183033841842	0.015881602520716104	0.015881381953883476	0.015881301685074622	0.0158814253256284	0.015881683574625993	0.015881884563131315	0.015881839354238033	0.01588156833616001	0.015881405972455655	0.015881695909255315	0.015882058215240157	0.015881477574969067	0.015880920794357788	0.01588232544177235	0.015880700780547784	0.01588288171847124	0.01588148098570096	0.015880717599383296	0.015881480985700958	0.015882881718471235	0.015880700780547784	0.01588232544177235	0.015880920794357788	0.01588147757496907	0.015882058215240157	0.01588169590925532	0.015881405972455655	0.015881568336160005	0.015881839354238036	0.01588188456313132	0.015881683574626	0.015881425325628397	0.015881301685074622	0.015881381953883472	0.01588160252071611
flux1:	0.6624210330732088	0.016148317259815876	0.0161485743602609	0.01614870592729051	0.016148646701577337	0.016148437984914395	0.01614819362849296	0.01614803684997659	0.016148041491175325	0.016148201463546636	0.01614843697230547	0.016148632018638632	0.016148687665749124	0.016148570417601472	0.01614833503006743	0.01614810697212662	0.016148022867825566	0.016148147620026084	0.01614841037895373	0.016148616226355036	0.016148574183773263	0.016148305391057893	0.01614814662180491	0.016148440281002922	0.016148797273201735	0.016148196138009954	0.016147630999007123	0.016149058822311196	0.016147410306834725	0.0161496373596755	0.016148219452780072	0.016147445039074934	0.016148219452780076	0.016149637359675503	0.016147410306834722	0.016149058822311196	0.016147630999007127	0.01614819613800995	0.01614879727320173	0.01614844028100292	0.016148146621804912	0.01614830539105789	0.016148574183773266	0.016148616226355043	0.01614841037895373	0.016148147620026084	0.016148022867825566	0.01614810697212662	0.016148335030067434
flux1:	0.662683481976962	0.01640503029634843	0.016405290843852807	0.016405424138818583	0.016405363111798736	0.01640514920422794	0.016404898586851468	0.0164047377751061	0.016404743003636115	0.01640490823344583	0.016405151223028547	0.016405352268081447	0.01640540942796292	0.01640528851524821	0.016405046268265253	0.016404811693763982	0.016404724509809766	0.016404850543092202	0.016405117341637788	0.016405327239998803	0.016405287698620066	0.01640502093116048	0.016404865918251625	0.016405163453717626	0.016405515326801817	0.016404894587707945	0.016404321959201527	0.016405771957428268	0.01640410013624038	0.016406371372880726	0.016404936649224842	0.01640415146136425	0.01640493664922485	0.016406371372880722	0.01640410013624038	0.016405771957428268	0.016404321959201523	0.01640489458770794	0.01640551532680182	0.01640516345371763	0.016404865918251625	0.016405020931160478	0.01640528769862007	0.016405327239998803	0.01640511734163778	0.016404850543092195	0.01640472450980976	0.01640481169376398	0.016405046268265257
flux1:	0.6629459308807153	0.01665110643824152	0.016651369225355418	0.016651503606401243	0.016651440991389082	0.016651222836813553	0.01665096717424171	0.016650803250637333	0.016650809281134236	0.016650979197797615	0.016651228592522906	0.016651434559187193	0.016651492648561445	0.01665136824256809	0.016651119968004013	0.016650879962625986	0.016650790510660325	0.01665091797439166	0.016651188257944843	0.016651401287706008	0.016651363487588954	0.01665109849892409	0.016650947416057525	0.016651249046384722	0.01665159610645543	0.016650956789511662	0.01665037759981831	0.016651848691437262	0.016650154088686763	0.01665246737015599	0.016651016143313976	0.016650220427652337	0.016651016143313976	0.016652467370155983	0.016650154088686767	0.016651848691437265	0.016650377599818314	0.016650956789511666	0.016651596106455425	0.016651249046384715	0.016650947416057528	0.01665109849892409	0.016651363487588958	0.016651401287706005	0.016651188257944843	0.016650917974391652	0.01665079051066033	0.016650879962625986	0.01665111996800401
flux1:	0.6632083797844686	0.01688594808778571	0.016886211917118935	0.016886346820722993	0.01688628294786428	0.016886061600645763	0.016885802169628567	0.016885636042833486	0.01688564300836588	0.01688581692334788	0.01688607154050921	0.01688628129851269	0.01688633975573728	0.016886212114526542	0.016885958760074964	0.016885714507154318	0.016885623639799983	0.016885752653717116	0.016886025782786543	0.01688624092049281	0.016886204018503295	0.016885940525764538	0.016885793562845263	0.0168860995695301	0.016886442227301093	0.016885785483332482	0.016885200711628832	0.016886691735410516	0.01688497485434309	0.016887327844824603	0.016885860390769853	0.016885054389107958	0.016885860390769857	0.016887327844824603	0.016884974854343086	0.016886691735410513	0.016885200711628835	0.01688578548333248	0.016886442227301093	0.016886099569530095	0.016885793562845263	0.016885940525764538	0.016886204018503295	0.01688624092049281	0.016886025782786543	0.01688575265371711	0.016885623639799986	0.016885714507154318	0.01688595876007496
flux1:	0.6634708286882218	0.01710897893219402	0.01710924264077772	0.017109377595616506	0.017109312910002804	0.017109089518972307	0.017108827634626407	0.017108660181183163	0.017108668124960442	0.017108845237419658	0.017109103803644977	0.017109316189072847	0.017109374488367822	0.017109243959999937	0.017108986580742867	0.01710873934557253	0.017108647940781457	0.017108778586200225	0.01710905383780396	0.017109269966178484	0.01710923304944881	0.017108970743967587	0.01710882811085713	0.017109138834817995	0.017109477596709378	0.017108804689240538	0.017108215356308857	0.017109725073034612	0.017107986400850393	0.01711037658103543	0.017108893145726996	0.017108077098127072	0.017108893145727	0.017110376581035435	0.017107986400850397	0.017109725073034616	0.01710821535630886	0.01710880468924054	0.017109477596709374	0.017109138834818	0.017108828110857136	0.017108970743967587	0.01710923304944881	0.01710926996617848	0.017109053837803964	0.01710877858620022	0.017108647940781457	0.017108739345572534	0.017108986580742867
flux1:	0.6637332775919751	0.017319646299122395	0.0173199087815205	0.017320043419055485	0.01731997847494007	0.017319754264430155	0.017319491256636378	0.017319323302789146	0.01731933217271323	0.01731951157838086	0.01731977274835505	0.017319986583820626	0.017320044248309865	0.017319911271629584	0.017319651018921335	0.017319402131170437	0.017319311076125093	0.017319443388205954	0.017319719959314847	0.01731993587954864	0.017319897980493992	0.01731963653880579	0.017319498468264926	0.017319814304704893	0.01732014976198618	0.01731946205355795	0.0173188692120172	0.017320396307073868	0.01731863632108078	0.017321061003708765	0.017319561811933542	0.017318735959972943	0.017319561811933545	0.017321061003708765	0.017318636321080775	0.017320396307073868	0.0173188692120172	0.017319462053557957	0.01732014976198618	0.01731981430470489	0.01731949846826493	0.01731963653880579	0.017319897980493992	0.017319935879548644	0.017319719959314844	0.017319443388205957	0.017319311076125093	0.017319402131170437	0.017319651018921335
flux1:	0.6639957264957284	0.017517423439204035	0.017517683668612075	0.017517817730001703	0.017517753181209652	0.017517529429611503	0.01751726661910832	0.01751709892444954	0.017517108570756224	0.017517289273906198	0.017517551651016493	0.017517765765954686	0.017517822379120654	0.01751768748197895	0.01751742558982349	0.017517176424435586	0.017517086599398612	0.01751722056072584	0.017517497573787705	0.017517712019857384	0.017517672132450323	0.017517411227423473	0.017517277977113756	0.01751759936876818	0.01751793218493388	0.0175172311220487	0.01751663584624802	0.017518178933132823	0.01751639810809019	0.017518854455472993	0.017517339720776983	0.017516504311170362	0.01751733972077698	0.017518854455472993	0.017516398108090185	0.01751817893313282	0.01751663584624802	0.01751723112204869	0.017517932184933874	0.017517599368768184	0.017517277977113756	0.01751741122742347	0.017517672132450323	0.01751771201985738	0.017517497573787705	0.01751722056072584	0.017517086599398615	0.017517176424435586	0.017517425589823492
flux1:	0.6642581753994816	0.017701811722252582	0.01770206876888506	0.0177022021079559	0.017702138694719472	0.017701916711158172	0.017701655386024858	0.017701488629471494	0.017701498805604485	0.017701679733870122	0.01770194189227499	0.017702155142820544	0.017702210358019943	0.01770207415288258	0.017701811922051298	0.0177015638790368	0.01770147614154823	0.017701611677244215	0.01770188818776151	0.01770209984253359	0.017702056939504857	0.01770179625131896	0.017701668104753755	0.017701995533607337	0.01770232643020899	0.01770161352716832	0.01770101690292797	0.017702574527669584	0.01770077334418557	0.017703258387478903	0.0177017283229918	0.017700883611507276	0.017701728322991803	0.017703258387478903	0.01770077334418557	0.017702574527669587	0.017701016902927965	0.017701613527168317	0.017702326430208994	0.01770199553360734	0.017701668104753748	0.017701796251318964	0.017702056939504857	0.017702099842533594	0.01770188818776152	0.01770161167724421	0.017701476141548225	0.01770156387903681	0.017701811922051305
flux1:	0.6645206243032349	0.017872342734164458	0.01787259578032841	0.017872728362480286	0.017872666895061153	0.01787244799485681	0.01787218938807024	0.01787202415660442	0.017872034523361013	0.017872214545057635	0.017872475052628754	0.017872686340556818	0.017872739888299655	0.017872603065272597	0.017872341845477025	0.01787209632904746	0.017872011498856984	0.017872148473410364	0.017872423479485446	0.017872630992319227	0.017872584042929424	0.017872323269634845	0.017872200535998986	0.017872534513595308	0.017872864254790444	0.017872141076711315	0.017871544191095268	0.01787311483757838	0.01787129379139835	0.017873804451349333	0.01787225928128636	0.017871405536871162	0.01787225928128637	0.017873804451349336	0.017871293791398346	0.017873114837578388	0.017871544191095268	0.017872141076711315	0.017872864254790444	0.017872534513595304	0.017872200535998986	0.01787232326963484	0.017872584042929424	0.01787263099231923	0.017872423479485446	0.01787214847341037	0.017872011498856984	0.01787209632904746	0.017872341845477018
flux1:	0.6647830732069882	0.01802858026202602	0.018028828613392747	0.018028960510461805	0.018028901850043823	0.01802868732967392	0.01802843259839331	0.018028269378911083	0.0180282795117854	0.018028457455315953	0.01802871489687133	0.018028923187100296	0.01802897487986713	0.01802883819724867	0.018028579367741028	0.018028337765252596	0.018028256610355883	0.01802839482629302	0.018028667280001447	0.01802886928551847	0.01802881727353016	0.01802855614093155	0.018028439153722927	0.018028780210227014	0.018029109586336304	0.018028377731649343	0.018027781662951072	0.018029363759112696	0.018027523371109425	0.018030056479981255	0.018028496451589885	0.018027633960615387	0.01802849645158988	0.018030056479981252	0.018027523371109435	0.018029363759112692	0.01802778166295107	0.01802837773164934	0.01802910958633631	0.01802878021022702	0.01802843915372292	0.018028556140931556	0.018028817273530163	0.01802886928551847	0.018028667280001444	0.01802839482629302	0.018028256610355894	0.018028337765252596	0.01802857936774103
flux1:	0.6650455221107414	0.018170122155511916	0.018170365248238982	0.01817049662949262	0.018170441666930322	0.018170232779233988	0.018169982986412668	0.018169822160920487	0.018169831560463555	0.018170006235307908	0.018170259235542018	0.01817046357174483	0.018170513306190565	0.018170377578736397	0.018170122527763406	0.018169886188946053	0.018169809413061216	0.018169948611536344	0.018170217431933505	0.018170412569589393	0.018170354511061866	0.018170092781689587	0.018169981896167288	0.01817033056837845	0.018170660378766985	0.018169921461507026	0.018169327269623104	0.01817091919446814	0.018169060021124405	0.018171612345479145	0.018170037741182737	0.018169166811714876	0.01817003774118273	0.01817161234547914	0.0181690600211244	0.018170919194468147	0.0181693272696231	0.01816992146150703	0.01817066037876698	0.018170330568378447	0.018169981896167284	0.018170092781689587	0.018170354511061863	0.018170412569589397	0.018170217431933505	0.01816994861153634	0.018169809413061223	0.018169886188946046	0.0181701225277634
flux1:	0.6653079710144947	0.018296602053337472	0.018296839456843753	0.018296970576424293	0.018296920209517054	0.018296718139881804	0.018296474238728707	0.018296316083014103	0.018296324187924675	0.018296494406658724	0.01829674165217815	0.018296941170103907	0.018296988926579848	0.018296855011742677	0.01829660511531411	0.01829637533225603	0.018296303564035096	0.018296443427359227	0.01829670751487692	0.018296894448943543	0.018296829409477824	0.018296566890436655	0.0182964624798971	0.018296819298438335	0.018297150334056954	0.018296405966260167	0.018295814683613063	0.01829741477497925	0.01829553741913614	0.018298105683137958	0.018296516832623864	0.018295637798622574	0.018296516832623875	0.018298105683137965	0.018295537419136143	0.01829741477497925	0.018295814683613056	0.018296405966260167	0.018297150334056954	0.018296819298438342	0.0182964624798971	0.018296566890436655	0.01829682940947783	0.018296894448943547	0.01829670751487692	0.018296443427359227	0.0182963035640351	0.018296375332256032	0.01829660511531411
flux1:	0.665570419918248	0.018407690964302288	0.01840792237965659	0.01840805356092363	0.01840800867094593	0.018407814515188057	0.018407577336908596	0.018407422022692993	0.018407428225258034	0.018407592826007277	0.018407833085905424	0.01840802702408419	0.018408072863495127	0.018407941645964297	0.018407698246424974	0.018407476234765123	0.018407410018987207	0.018407550175056485	0.018407808427002063	0.018407985866554705	0.01840791297762697	0.018407649527141225	0.018407551978080278	0.01840791745401805	0.018408250479947295	0.01840750225446479	0.018406914877623328	0.018408521440606358	0.01840662656223788	0.018409207471132238	0.01840760476312844	0.018406717988477844	0.01840760476312844	0.018409207471132238	0.018406626562237877	0.018408521440606358	0.01840691487762332	0.01840750225446479	0.01840825047994729	0.01840791745401805	0.01840755197808027	0.018407649527141218	0.01840791297762697	0.0184079858665547	0.018407808427002063	0.01840755017505648	0.01840741001898721	0.01840747623476513	0.01840769824642497
flux1:	0.6658328688220012	0.018503098693310842	0.018503323947359485	0.01850345556469767	0.018503416992947205	0.01850323173754607	0.0185030019826812	0.01850284958314389	0.018502853246564446	0.018503011115276573	0.01850324325972157	0.018503430967305255	0.018503475025402494	0.01850334740032804	0.01850311178523456	0.018502898666982882	0.01850283845791781	0.01850297848644488	0.018503229813280193	0.018503396531774727	0.018503315005820118	0.01850305053833272	0.018502960244582707	0.018503334855751834	0.018503670594098992	0.018502920068122278	0.018502337550249395	0.0185039488661825	0.018502037192951397	0.018504627456371395	0.018503011349858267	0.018502117232136267	0.018503011349858274	0.018504627456371398	0.018502037192951407	0.018503948866182493	0.018502337550249406	0.01850292006812227	0.018503670594098996	0.018503334855751827	0.018502960244582704	0.018503050538332715	0.018503315005820125	0.01850339653177473	0.01850322981328019	0.018502978486444874	0.018502838457917805	0.018502898666982886	0.018503111785234557
flux1:	0.6660953177257545	0.018582575103695705	0.018582794139208287	0.018582926597963904	0.01858289512309539	0.018582719628363747	0.018582497861926686	0.018582348360374156	0.01858234883744528	0.018582498929364633	0.01858272194573351	0.018582902887313364	0.018582945366607036	0.018582822221938078	0.01858259560373691	0.018582392392101094	0.018582338549171313	0.018582477989569735	0.018582721331615357	0.018582876185649654	0.018582785329584694	0.018582519819306347	0.01858243717527257	0.018582821352594463	0.018583160466084495	0.018582409145666688	0.018581832389901493	0.01858344672577047	0.018581519063115632	0.01858411541787215	0.018582486452486106	0.018581585426379214	0.018582486452486106	0.018584115417872152	0.018581519063115632	0.01858344672577048	0.01858183238990149	0.018582409145666688	0.018583160466084495	0.01858282135259446	0.018582437175272574	0.018582519819306347	0.01858278532958469	0.01858287618564966	0.01858272133161536	0.01858247798956974	0.018582338549171316	0.018582392392101098	0.018582595603736908
flux1:	0.6663577666295077	0.01864591120816717	0.018646124070428247	0.018646257785704657	0.018646234102596682	0.018646069089271824	0.01864585573975352	0.018645709041101383	0.018645705693662994	0.018645847053410557	0.01864606005957392	0.01864623381691037	0.018646274976459834	0.018646157174859034	0.018645940671850013	0.018645748258392734	0.01864570104419426	0.018645839404913538	0.01864607374910811	0.018646215695971306	0.018646114922886696	0.01864584840573285	0.018645773798882215	0.018646167912971235	0.018646510989563835	0.01864576031538963	0.018645190169250238	0.018646805787410983	0.01864486302792365	0.018647462259946825	0.01864582106534557	0.018644913605626073	0.018645821065345566	0.018647462259946825	0.018644863027923664	0.01864680578741097	0.01864519016925024	0.01864576031538963	0.018646510989563835	0.01864616791297124	0.018645773798882218	0.01864584840573285	0.0186461149228867	0.018646215695971306	0.018646073749108108	0.018645839404913538	0.018645701044194263	0.018645748258392734	0.018645940671850016
flux1:	0.666620215533261	0.018692940081779574	0.01869314690218083	0.018693282277270743	0.01869326697811757	0.018693113017746482	0.018692908379930984	0.018692764324568772	0.018692756543117514	0.018692888322816337	0.01869309057726583	0.01869325684795794	0.018693296991367046	0.01869318535218447	0.01869297997121903	0.01869279911560782	0.018692758696287805	0.01869289546535171	0.018693119861685124	0.01869324797532773	0.018693136814120645	0.01869286938801851	0.018692803190798066	0.018693207539154523	0.018693555077994743	0.018692806412629024	0.018692243663496023	0.018693858831553802	0.018691901963406296	0.018694500928523566	0.01869284823250091	0.01869193485648954	0.01869284823250091	0.018694500928523566	0.018691901963406293	0.018693858831553795	0.018692243663496026	0.018692806412629024	0.018693555077994747	0.018693207539154523	0.01869280319079806	0.01869286938801851	0.01869313681412065	0.018693247975327728	0.01869311986168512	0.018692895465351706	0.018692758696287802	0.018692799115607825	0.018692979971219027
flux1:	0.6668826644370143	0.01872353759141352	0.018723738568711533	0.01872387597395242	0.0187238695322022	0.018723727041561337	0.018723531282966735	0.018723389662498546	0.01872337688533873	0.01872349836028485	0.01872368926888658	0.01872384786210325	0.018723887324105758	0.018723782605897518	0.01872358922722056	0.01872342054976322	0.018723386997682202	0.018723521654147163	0.01872373523138584	0.01872384871647476	0.018723726819245168	0.018723458642835478	0.01872340120421974	0.01872381599929807	0.018724168398285355	0.018723423015091927	0.018722868386808266	0.018724481387509834	0.018722511501716856	0.018725107144975994	0.018723443780139994	0.018722525049584625	0.01872344378013999	0.018725107144975998	0.01872251150171686	0.01872448138750983	0.018722868386808266	0.01872342301509193	0.018724168398285355	0.01872381599929807	0.018723401204219735	0.018723458642835474	0.018723726819245164	0.01872384871647477	0.01872373523138584	0.018723521654147167	0.018723386997682206	0.018723420549763215	0.018723589227220557
flux1:	0.6671451133407675	0.018737622937429414	0.01873781831741131	0.018737958070235476	0.018737960827894404	0.018737830067554185	0.018737643238194126	0.018737503812484128	0.018737485543809773	0.018737596125259423	0.01873777524452082	0.018737926074004277	0.018737965206065858	0.018737868090135272	0.01873768745472296	0.01873753143180768	0.018737504730354317	0.01873763675637133	0.018737838736708305	0.018737936940474244	0.018737804087560025	0.018737535377360608	0.01873748701424284	0.01873791237267034	0.01873826991789331	0.018737528991780494	0.01873698314237751	0.018738592283365975	0.0187366105796765	0.018739199952953572	0.01873752686180509	0.01873660338412158	0.018737526861805093	0.018739199952953572	0.018736610579676495	0.018738592283365982	0.018736983142377508	0.018737528991780494	0.018738269917893305	0.01873791237267034	0.018737487014242833	0.018737535377360608	0.018737804087560022	0.018737936940474247	0.018737838736708305	0.018737636756371336	0.01873750473035432	0.01873753143180769	0.01873768745472296
flux1:	0.6674075622445208	0.018735159004326284	0.018735349058680326	0.018735491405584375	0.01873550356428981	0.018735384641291694	0.018735206686345297	0.018735069201257552	0.018735045027590446	0.018735144272323728	0.018735311309162964	0.01873545438379395	0.01873549353919266	0.01873540461460264	0.018735237314284444	0.018735094276765993	0.018735074327132038	0.01873520322027978	0.018735392932559766	0.01873547535419548	0.01873533145677793	0.01873506248291621	0.01873502347156654	0.018735459404769037	0.0187358222620154	0.01873508686212455	0.018734550382657533	0.018736154005938675	0.018734161797182163	0.018736742074846328	0.018735060313129468	0.018734132741957676	0.018735060313129465	0.018736742074846328	0.01873416179718217	0.01873615400593866	0.01873455038265754	0.018735086862124554	0.0187358222620154	0.01873545940476903	0.018735023471566532	0.018735062482916207	0.018735331456777922	0.018735475354195487	0.018735392932559762	0.01873520322027978	0.018735074327132038	0.018735094276765993	0.01873523731428444
flux1:	0.6676700111482741	0.018716152518441852	0.018716337523648558	0.018716482624732772	0.018716504240866332	0.018716397115345593	0.018716227890232563	0.01871609209543509	0.01871606169989652	0.01871614931631414	0.018716304124424772	0.01871643953671118	0.018716479055568863	0.01871639880603991	0.018716245276618183	0.018716115411115508	0.01871610204078812	0.018716227326330822	0.01871640421753485	0.018716470514956698	0.018716315615225704	0.018716046695882952	0.018716017263701673	0.01871646367016244	0.01871683187867009	0.01871610296307909	0.018715576377534078	0.018717172868506528	0.018715171583244594	0.018717740075692164	0.018716050813919805	0.018715119848964446	0.018716050813919808	0.018717740075692168	0.018715171583244587	0.018717172868506528	0.01871557637753408	0.018716102963079094	0.018716831878670095	0.01871646367016244	0.018716017263701666	0.018716046695882945	0.018716315615225708	0.018716470514956698	0.01871640421753485	0.018716227326330825	0.018716102040788125	0.018716115411115505	0.01871624527661818
flux1:	0.6679324600520273	0.018680654011936467	0.018680834228983645	0.018680982145614144	0.018681013129584634	0.01868091762504268	0.018680756912325416	0.01868062257853254	0.018680585752497165	0.01868066160311306	0.018680804176116582	0.01868093208902264	0.018680972283763888	0.018680901076816865	0.018680761594319514	0.018680644947315698	0.018680637919998598	0.01868075916272538	0.018680922807436075	0.018680972801283394	0.018680807070206952	0.018680538564948765	0.01868051888273878	0.01868097554208692	0.018681349010652985	0.018680627423125727	0.018680111189334814	0.018681698985244775	0.018679690168611266	0.018682244333522974	0.018680548856615742	0.018679615242753966	0.018680548856615735	0.018682244333522974	0.018679690168611273	0.018681698985244768	0.018680111189334818	0.018680627423125724	0.018681349010652992	0.018680975542086926	0.01868051888273878	0.018680538564948765	0.018680807070206952	0.018680972801283398	0.018680922807436072	0.01868075916272538	0.018680637919998605	0.018680644947315705	0.01868076159431951
flux1:	0.6681949089557806	0.01862875759350987	0.018628933249194284	0.01862908393521997	0.018629124054902906	0.01862903987171346	0.018628887399200055	0.018628754334251783	0.018628710986017927	0.018628775086321277	0.01862890554798841	0.018629026180566735	0.01862906732226296	0.01862900540090546	0.01862888008102513	0.018628776565588027	0.01862877559223101	0.018628892407541515	0.018629042515159264	0.018629076189968043	0.018628899922766222	0.018628632224960046	0.018628622399934607	0.018629088969018756	0.018629467474534818	0.018628753943303707	0.01862824845478683	0.018629826052476723	0.01862781136512528	0.018630348816344372	0.01862864852135805	0.0186277130470103	0.018628648521358048	0.018630348816344375	0.018627811365125275	0.018629826052476723	0.01862824845478683	0.018628753943303704	0.01862946747453482	0.018629088969018756	0.01862862239993461	0.018628632224960046	0.018628899922766225	0.018629076189968043	0.01862904251515927	0.018628892407541522	0.01862877559223101	0.018628776565588034	0.01862888008102514
flux1:	0.6684573578595339	0.01856060052749172	0.018560771797994136	0.01856092509482044	0.018560973982994004	0.01856090071463044	0.01856075617402107	0.018560624237247067	0.018560574397455835	0.01856062691122079	0.01856074550312874	0.01856085911544329	0.01856090142147224	0.0185608488986543	0.018560737699343487	0.018560647104222946	0.018560651854812097	0.018560763918734673	0.01856090033826778	0.018560917840820305	0.01856073145029396	0.018560464978834703	0.01856046504855905	0.018560941059622905	0.018561324248052923	0.01856061938658013	0.018560124975214448	0.018561690938049588	0.01855967215316208	0.018562190667137737	0.018560487059092027	0.018559550553865982	0.018560487059092023	0.018562190667137737	0.018559672153162086	0.01856169093804958	0.018560124975214455	0.018560619386580123	0.018561324248052923	0.01856094105962291	0.01856046504855905	0.018560464978834703	0.018560731450293966	0.01856091784082031	0.018560900338267777	0.01856076391873467	0.018560651854812097	0.018560647104222946	0.018560737699343483
flux1:	0.6687198067632871	0.018476362624119787	0.018476529621445893	0.018476685257117494	0.018476742422602888	0.018476679573990105	0.01847654263940663	0.0184764117537874	0.018476355577428827	0.018476396808661116	0.018476503875715346	0.01847661075355651	0.018476654376960645	0.01847661123294986	0.018476513960059806	0.018476435960861088	0.018476446076610184	0.01847655313446782	0.018476675856777994	0.018476677491693516	0.018476481499604017	0.0184762166901817	0.018476226617630057	0.01847671147865828	0.018477098868424902	0.01847640317804869	0.01847592011745188	0.01847747308132322	0.018475452079673306	0.018477949599458914	0.01847624428531526	0.018475307616947302	0.018476244285315253	0.018477949599458914	0.018475452079673306	0.018477473081323227	0.018475920117451878	0.01847640317804869	0.01847709886842491	0.01847671147865828	0.01847622661763006	0.018476216690181704	0.018476481499604014	0.018476677491693502	0.018476675856777994	0.01847655313446781	0.01847644607661019	0.01847643596086109	0.0184765139600598
flux1:	0.6689822556670404	0.01837626544495838	0.0183764282067143	0.018376585799015514	0.01837665064110493	0.018376597648439828	0.018376467994199473	0.018376338155920165	0.018376275920875942	0.018376306302679456	0.018376402276988606	0.018376502716870958	0.018376547737745365	0.0183765138204861	0.0183764301362614	0.018376364308347277	0.018376379413928022	0.018376481287406557	0.018376590444851612	0.018376576667543654	0.018376371694280857	0.018376108990432623	0.01837612866031154	0.018376621657571757	0.01837701264526544	0.01837632651960289	0.018375855029104514	0.018377393707427657	0.018375372470529262	0.018377847107371094	0.01837614178824352	0.018375205858874977	0.018376141788243514	0.018377847107371094	0.01837537247052927	0.018377393707427657	0.018375855029104514	0.018376326519602894	0.018377012645265433	0.018376621657571757	0.018376128660311547	0.01837610899043263	0.018376371694280864	0.01837657666754365	0.018376590444851616	0.01837648128740656	0.01837637941392803	0.018376364308347274	0.01837643013626141
flux1:	0.6692447045707937	0.018260571328513032	0.018260729811350216	0.01826088887477976	0.01826096070042776	0.018260916951782582	0.0182607942688167	0.018260665553905892	0.01826059765609052	0.018260617736826416	0.018260703120447617	0.01826079741536681	0.018260843834536654	0.018260818862978093	0.018260748297147113	0.01826069412988597	0.01826071384534244	0.018260810437758384	0.018260906301238704	0.01826087770842365	0.018260664461231393	0.018260404305417175	0.018260433521880955	0.01826093382463589	0.01826132769291716	0.018260651423859194	0.018260191672930713	0.018261714860575953	0.018259695461987375	0.018262145494583142	0.018260441956298158	0.018259507698136536	0.018260441956298158	0.018262145494583135	0.018259695461987375	0.01826171486057595	0.018260191672930713	0.018260651423859194	0.018261327692917155	0.018260933824635887	0.018260433521880958	0.01826040430541718	0.018260664461231393	0.018260877708423655	0.0182609063012387	0.018260810437758384	0.01826071384534244	0.018260694129885967	0.01826074829714712
flux1:	0.6695071534745469	0.0181295822421522	0.018129736319067155	0.018129896275408598	0.018129974318577612	0.018129939174587717	0.018129823184970938	0.018129695752823197	0.018129622698091253	0.018129633125275168	0.01812970847237304	0.018129796898753475	0.01812984463393106	0.01812982820422218	0.018129770167361003	0.01812972707931642	0.01812975103132982	0.018129842330947468	0.01812992530442333	0.01812988262241557	0.018129661882469787	0.01812940470740867	0.018129443193253915	0.018129949860574125	0.018130345788091164	0.01812967957320301	0.018129231686207996	0.01813073826232321	0.01812872285721055	0.018131146728758058	0.018129446830911795	0.018128515201337233	0.018129446830911798	0.018131146728758058	0.018128722857210545	0.018130738262323212	0.018129231686207996	0.018129679573203005	0.018130345788091164	0.018129949860574125	0.01812944319325391	0.01812940470740867	0.018129661882469787	0.018129882622415567	0.018129925304423325	0.01812984233094747	0.01812975103132982	0.018129727079316427	0.018129770167361003
flux1:	0.6697696023783002	0.01798363846744661	0.017983787928969718	0.017983948121047613	0.017984031563537978	0.0179840043774936	0.01798389484663087	0.017983768940321485	0.017983691333413834	0.01798369283585571	0.01798375873481261	0.01798384154103206	0.017983890425561668	0.01798388201993751	0.017983835818733477	0.017983803173376917	0.017983831005573683	0.017983917086875988	0.01798398769948335	0.017983931770558157	0.01798370437921114	0.017983450599696207	0.017983497997090373	0.017984009986651957	0.01798440705975993	0.01798375101087191	0.017983315072003056	0.01798480400171083	0.01798279481481237	0.017985191128006364	0.017983496791692595	0.017982568767881693	0.017983496791692595	0.017985191128006364	0.01798279481481237	0.017984804001710836	0.017983315072003053	0.01798375101087191	0.017984407059759927	0.017984009986651957	0.01798349799709037	0.017983450599696204	0.01798370437921114	0.017983931770558157	0.01798398769948335	0.01798391708687598	0.017983831005573686	0.01798380317337692	0.017983835818733477
flux1:	0.6700320512820535	0.017823117126985342	0.01782326168614152	0.01782342139424699	0.017823509387300297	0.017823489524004723	0.017823386270118053	0.017823262213533066	0.017823180744421862	0.01782317411315349	0.017823231169156527	0.0178233085659698	0.017823358350186915	0.017823357348293364	0.017823322202294836	0.017823299323826272	0.01782333070586077	0.017823411728734955	0.017823470624684527	0.017823402391827597	0.017823169236338518	0.017822919241734948	0.017822975114493628	0.017823491293201658	0.017823888519234603	0.017823242671995768	0.017822818730265352	0.017824289065238013	0.01782228837739985	0.017824655887570175	0.01782296908197696	0.017822045655122118	0.017822969081976957	0.017824655887570182	0.01782228837739985	0.01782428906523801	0.017822818730265352	0.017823242671995768	0.0178238885192346	0.017823491293201658	0.017822975114493628	0.017822919241734944	0.017823169236338518	0.01782340239182759	0.01782347062468452	0.01782341172873496	0.01782333070586077	0.017823299323826272	0.01782332220229484
flux1:	0.6702945001858067	0.017648430561598535	0.017648569862378866	0.017648728322757438	0.01764882000871915	0.017648806861535134	0.017648709762199285	0.017648587954113976	0.01764850338218512	0.017648489450742714	0.01764853826933714	0.017648610422448745	0.01764866077759994	0.017648666469943633	0.01764864152935281	0.017648627718226197	0.01764866235341443	0.017648738560271788	0.0176487864867669	0.017648706977157817	0.01764846897623281	0.017648223123834798	0.01764828696122475	0.017648806117466026	0.01764920243928458	0.01764856676343821	0.01764815483759633	0.017649605715537163	0.017647615849019995	0.017649953455631234	0.017648276183722802	0.017647358352934794	0.0176482761837228	0.017649953455631234	0.01764761584902	0.017649605715537166	0.017648154837596332	0.01764856676343821	0.01764920243928458	0.01764880611746603	0.017648286961224755	0.01764822312383479	0.017648468976232814	0.017648706977157824	0.0176487864867669	0.017648738560271795	0.017648662353414425	0.0176486277182262	0.017648641529352808
flux1:	0.67055694908956	0.017460024567730093	0.017460158196684106	0.01746031462141658	0.01746040915475398	0.017460402160345317	0.017460311155935767	0.017460192061277916	0.01746010519785042	0.017460084822483207	0.017460125994533872	0.017460193019493978	0.017460243544082713	0.017460255147237026	0.017460239511289655	0.01746023405906539	0.017460271690395313	0.017460343401301794	0.017460381194754345	0.01746029150235136	0.01746004959180637	0.01745980820120285	0.01745987942321065	0.017460400280504967	0.017460794592022332	0.017460169002156578	0.01745976908542184	0.017461199728500732	0.017459223031280523	0.017461529768038216	0.017459864051553284	0.01745895281753728	0.017459864051553284	0.017461529768038216	0.017459223031280526	0.01746119972850073	0.01745976908542184	0.01746016900215658	0.017460794592022336	0.01746040028050496	0.017459879423210648	0.017459808201202843	0.017460049591806373	0.017460291502351365	0.01746038119475434	0.017460343401301797	0.017460271690395313	0.01746023405906539	0.017460239511289655
flux1:	0.6708193979933132	0.01725837650543644	0.01725850400588189	0.017258657603450876	0.017258754170467645	0.017258752820838878	0.017258667914869644	0.017258552053497384	0.01725846374322269	0.017258437783582978	0.017258471872025047	0.017258533831537786	0.017258584059890423	0.01725860073304743	0.017258593468522536	0.017258595671702206	0.017258636086101554	0.017258703692049213	0.01725873226291044	0.017258633530513934	0.017258388649360055	0.017258151997924978	0.017258229961894536	0.01725875119368553	0.01725914235605946	0.017258526722588263	0.01725813878708649	0.017259548499399598	0.0172575873287041	0.017259862352530353	0.017258210216537697	0.017257306575137056	0.017258210216537697	0.01725986235253035	0.017257587328704093	0.017259548499399587	0.01725813878708649	0.017258526722588253	0.017259142356059465	0.017258751193685525	0.017258229961894533	0.01725815199792497	0.017258388649360055	0.017258633530513934	0.01725873226291044	0.017258703692049213	0.017258636086101554	0.017258595671702213	0.01725859346852254
flux1:	0.6710818468970665	0.01704399328814693	0.017044114176404175	0.017044264172229328	0.017044362008881243	0.017044365860429	0.01704428711687204	0.017044175050275626	0.017044086151982826	0.017044055452821307	0.017044082981508495	0.017044139885161746	0.017044189297941152	0.01704421016037015	0.01704421031978244	0.017044219492326845	0.01704426252312547	0.017044326477624206	0.017044346794175057	0.01704424019534805	0.0170439932725744	0.017043761592164582	0.017043845600673364	0.017044365845977554	0.01704475270414993	0.017044146864283943	0.017043770865106566	0.017045159029247123	0.017043215734584498	0.01704545831373725	0.017043821770993287	0.017042926706698113	0.017043821770993298	0.01704545831373725	0.0170432157345845	0.017045159029247116	0.01704377086510657	0.01704414686428395	0.017044752704149922	0.01704436584597756	0.01704384560067337	0.017043761592164582	0.017043993272574404	0.017044240195348045	0.01704434679417506	0.01704432647762421	0.017044262523125468	0.01704421949232685	0.01704421031978244
flux1:	0.6713442958008198	0.016817409265895703	0.0168175230488889	0.016817668705131752	0.01681776711243289	0.016817775791837963	0.016817703329622548	0.016817595646024478	0.016817507013582905	0.016817472387922427	0.016817493832801983	0.016817545639145476	0.016817593675484396	0.016817617824441508	0.016817624463496706	0.01681763994777557	0.016817685475357145	0.016817746284571736	0.01681775935603466	0.016817646077248283	0.016817398019551615	0.016817171494457328	0.016817260804272385	0.016817778683889277	0.016818160083154534	0.016817563851633785	0.016817199730441747	0.016818565803287652	0.016816642709231056	0.016818852210847935	0.016817233246202278	0.016816347725715237	0.016817233246202278	0.01681885221084794	0.01681664270923106	0.016818565803287652	0.01681719973044175	0.016817563851633785	0.016818160083154544	0.01681777868388928	0.016817260804272382	0.016817171494457325	0.016817398019551615	0.016817646077248286	0.016817759356034665	0.016817746284571743	0.016817685475357145	0.016817639947775572	0.0168176244634967
flux1:	0.671606744704573	0.016579184014235193	0.01657929020776502	0.016579430841745877	0.016579529198356046	0.0165795424052657	0.01657947639025277	0.016579373688623077	0.01657928615237963	0.016579248366580118	0.016579264149338732	0.016579310770161226	0.01657935684104387	0.016579383369676917	0.016579395563602193	0.016579416739583488	0.016579464690275002	0.016579522901967344	0.016579529761311936	0.016579410984669283	0.016579162665341696	0.016578941431501446	0.016579035263427837	0.016579549396407257	0.016579924198698488	0.016579337378073856	0.016578985066192358	0.016580328574026276	0.016578427963023633	0.016580603840370085	0.01657900439545821	0.01657812936141255	0.016579004395458206	0.016580603840370082	0.01657842796302363	0.016580328574026276	0.01657898506619235	0.01657933737807385	0.016579924198698488	0.01657954939640726	0.01657903526342783	0.016578941431501456	0.016579162665341696	0.016579410984669286	0.01657952976131194	0.016579522901967347	0.016579464690275	0.01657941673958349	0.01657939556360219
flux1:	0.6718691936083263	0.016329900041445796	0.016329998188429756	0.016330133189068233	0.016330230960763015	0.016330248467328837	0.01633018910214002	0.016330091975672582	0.01633000632498699	0.016329966086038223	0.016329976570277505	0.01633001787686483	0.01633006137935294	0.016330089394155495	0.016330106252565296	0.01633013254511002	0.016330182888412117	0.016330239079977826	0.01633024076679155	0.01633011765365342	0.016329869902805452	0.0163296540482587	0.016329751597675968	0.016330260617734748	0.016330627717330157	0.016330050107601357	0.01632970952856702	0.016331030061659743	0.016329154157132427	0.016331295936829682	0.016329717895283216	0.01632885426019938	0.016329717895283213	0.016331295936829682	0.016329154157132427	0.016331030061659743	0.01632970952856702	0.016330050107601357	0.016330627717330157	0.016330260617734745	0.016329751597675968	0.01632965404825871	0.016329869902805452	0.016330117653653425	0.01633024076679155	0.016330239079977823	0.016330182888412113	0.016330132545110027	0.016330106252565296
flux1:	0.6721316425120796	0.016070160426988955	0.016070250114983427	0.01607037895675804	0.016070475702605808	0.01607049735005439	0.016070444862198326	0.016070353881800187	0.016070270849153225	0.016070228794452135	0.01607023428436551	0.016070270115461992	0.01607031044734499	0.016070339084739094	0.016070359764748885	0.016070390648936967	0.01607044339324463	0.01607049815915442	0.016070495702937792	0.01607036937874537	0.016070122974997512	0.016069912541516653	0.016070012989381224	0.01607051556096855	0.016070873899341538	0.016070305306783453	0.016069976378323796	0.016071273585116282	0.01606942453510601	0.01607153180460001	0.016069976977991507	0.016069125618556144	0.016069976977991503	0.016071531804600015	0.01606942453510601	0.016071273585116286	0.016069976378323796	0.016070305306783453	0.016070873899341538	0.01607051556096855	0.01607001298938123	0.01606991254151665	0.016070122974997512	0.016070369378745366	0.016070495702937792	0.016070498159154418	0.016070443393244635	0.016070390648936967	0.01607035976474889
flux1:	0.6723940914158328	0.015800586404381162	0.01580066728174262	0.015800789535771034	0.015800884910960652	0.01580091060347377	0.015800865232266977	0.01580078093059683	0.015800701177683254	0.015800657867460478	0.01580065860890554	0.015800688780051968	0.01580072535449366	0.015800753796157446	0.015800777513516866	0.015800812517994454	0.015800867704998892	0.015800921643964978	0.015800916048193288	0.01580078758873896	0.015800543252474146	0.01580033823828712	0.015800440762369267	0.01580093559609193	0.01580128417565299	0.015800724420687848	0.015800407056131945	0.01580168063715672	0.015799860498765743	0.015801932894284405	0.015800403009003882	0.015799564760745545	0.015800403009003882	0.015801932894284394	0.015799860498765746	0.01580168063715672	0.01580040705613195	0.015800724420687844	0.01580128417565299	0.015800935596091924	0.01580044076236927	0.015800338238287116	0.015800543252474146	0.015800787588738964	0.015800916048193288	0.01580092164396498	0.015800867704998896	0.015800812517994454	0.015800777513516863
flux1:	0.6726565403195861	0.015521814901822521	0.015521886691935388	0.015522002033889152	0.015522095789275088	0.015522125485543199	0.015522087468345425	0.015522010324910133	0.015521934431050738	0.015521890343526227	0.015521886527307936	0.01552191084119378	0.01552194310096176	0.015521970587561608	0.015521996625645209	0.015522035334038013	0.01552209303203499	0.015522146734224394	0.015522138961489637	0.015522009380847484	0.015521767769073066	0.015521568132558837	0.015521671918680617	0.015522157785817552	0.01552249568232805	0.015521944606329746	0.015521638715464532	0.015522888417148282	0.015521099142000819	0.01552313633722301	0.015521633022465115	0.015520808674893777	0.015521633022465117	0.01552313633722301	0.015521099142000819	0.015522888417148285	0.015521638715464532	0.015521944606329746	0.015522495682328049	0.01552215778581755	0.015521671918680615	0.015521568132558837	0.01552176776907307	0.015522009380847478	0.015522138961489636	0.015522146734224394	0.01552209303203499	0.015522035334038009	0.015521996625645204
flux1:	0.6729189892233394	0.015234496053971971	0.015234558567058019	0.015234666781748939	0.015234758760290994	0.015234792463173845	0.015234762021471691	0.015234692449236463	0.015234620902363199	0.015234576431616732	0.01523456819873682	0.015234586456180383	0.015234613887061507	0.015234639730107469	0.015234667446662986	0.015234709497157125	0.015234769793514956	0.015234823828125027	0.015234814786635412	0.015234685026913608	0.01523444672973834	0.015234252393956867	0.015234356646998567	0.01523483239285871	0.015235158766328862	0.01523461623727692	0.015234321726679777	0.015235547335166607	0.01523379075609811	0.015235792451734865	0.015234317228747513	0.015233507521015228	0.015234317228747513	0.015235792451734865	0.015233790756098107	0.01523554733516661	0.015234321726679776	0.015234616237276922	0.01523515876632886	0.015234832392858711	0.015234356646998565	0.015234252393956864	0.01523444672973834	0.015234685026913606	0.015234814786635416	0.015234823828125025	0.015234769793514957	0.015234709497157127	0.015234667446662992
flux1:	0.6731814381270926	0.014939290698241037	0.01493934384036978	0.014939444822968495	0.014939534953347398	0.014939572698126199	0.014939550023984768	0.014939488357895225	0.014939421548269048	0.014939377004730478	0.01493936445329956	0.014939376464462343	0.014939398607504633	0.014939422199104794	0.014939451030729115	0.014939496113969422	0.014939559107024993	0.014939614010519678	0.01493960454219642	0.014939475465223107	0.014939241003916841	0.014939051861814434	0.01493915581626631	0.014939620372172849	0.014939934476095148	0.014939400393024774	0.014939117165915748	0.014940318501045909	0.014938596320200961	0.014940562234658231	0.014939116507382067	0.014938322124511932	0.014939116507382062	0.014940562234658235	0.014938596320200963	0.014940318501045912	0.014939117165915748	0.014939400393024771	0.014939934476095158	0.014939620372172856	0.014939155816266312	0.014939051861814436	0.014939241003916847	0.014939475465223116	0.01493960454219642	0.014939614010519676	0.014939559107024995	0.014939496113969424	0.014939451030729118
flux1:	0.6734438870308459	0.014636867868861458	0.01463691164789553	0.014637005401862947	0.014637093689641794	0.014637135531378367	0.01463712077475308	0.014637067262487835	0.014637005479222155	0.01463696109260511	0.014636944286075886	0.014636949881519985	0.014636966343783952	0.01463698716414206	0.01463701662851628	0.01463706448401325	0.014637130274674412	0.014637186539955915	0.014637177410318173	0.014637049791325218	0.014636819617888512	0.01463663553800902	0.01463673846785793	0.0146371908615753	0.01463749205038343	0.014636966346608717	0.014636694302280318	0.014637871211848164	0.014636184990340651	0.01463811485160387	0.014636699898799448	0.01463592146851836	0.014636699898799446	0.014638114851603864	0.014636184990340655	0.014637871211848162	0.01463669430228032	0.01463696634660872	0.014637492050383432	0.014637190861575304	0.014636738467857924	0.014636635538009018	0.01463681961788852	0.014637049791325213	0.014637177410318175	0.014637186539955913	0.014637130274674405	0.014637064484013251	0.014637016628516276
flux1:	0.6737063359345992	0.014327902301787567	0.014327936830119976	0.014328023462047193	0.014328109978816552	0.014328155979346828	0.014328149236700397	0.014328104031892474	0.014328047462260933	0.014328003386696474	0.014327982363047116	0.014327981404262525	0.014327991867817674	0.014328009490384002	0.014328039186359897	0.01432808959763176	0.01432815828096452	0.014328216347724304	0.014328208237705675	0.014328082761022584	0.014327857259162604	0.014327678091684946	0.014327779319445219	0.014328218683902121	0.014328506418585116	0.01432798906370202	0.014327728096590832	0.014328880450998269	0.014327231600255338	0.014329125139101435	0.014327742108035285	0.014326980198236264	0.014327742108035283	0.014329125139101433	0.014327231600255343	0.014328880450998269	0.01432772809659083	0.014327989063702015	0.014328506418585121	0.014328218683902123	0.014327779319445224	0.014327678091684955	0.014327857259162604	0.01432808276102259	0.01432820823770567	0.014328216347724309	0.014328158280964521	0.014328089597631762	0.014328039186359897
flux1:	0.6739687848383524	0.014013071963214795	0.014013097457278002	0.01401317716892935	0.014013262039928545	0.014013312255007078	0.014013313559615628	0.014013276717692163	0.014013225449115435	0.014013181770183613	0.014013156551665476	0.014013148940723252	0.014013153169684473	0.014013167263939188	0.014013196869624036	0.014013249658324659	0.014013321315394041	0.01401338156184908	0.014013375061638002	0.014013252318362888	0.014013031805741436	0.01401285738866355	0.014012956293383285	0.014013381873583142	0.014013655725425256	0.0140131467261278	0.014012896724602037	0.014014024412007171	0.014012414186887574	0.014014271131497322	0.01401292103322702	0.014012176150074603	0.01401292103322702	0.014014271131497322	0.014012414186887576	0.014014024412007175	0.014012896724602037	0.014013146726127797	0.01401365572542526	0.014013381873583142	0.014012956293383283	0.014012857388663551	0.014013031805741436	0.014013252318362888	0.014013375061637997	0.014013381561849078	0.014013321315394045	0.014013249658324659	0.014013196869624033
flux1:	0.6742312337421057	0.01369305561412988	0.013693072390774337	0.013693145468716954	0.013693228859452872	0.013693283326537744	0.01369329264079809	0.013693264117496213	0.01369321814202203	0.013693174885335058	0.013693145488399124	0.013693131176426005	0.013693129021888463	0.013693139353800713	0.013693168622834428	0.013693223642134586	0.013693298332351717	0.013693361068531725	0.013693356673476497	0.013693237161045412	0.013693021892642333	0.013692852057933415	0.013692948082035458	0.01369335924008654	0.013693618892541833	0.013693118292310546	0.013692879137251061	0.013693982059297687	0.013692411553040091	0.013694231625049494	0.013692915331320124	0.013692187918001173	0.013692915331320115	0.013694231625049496	0.013692411553040093	0.013693982059297685	0.013692879137251063	0.013693118292310548	0.013693618892541833	0.013693359240086536	0.013692948082035456	0.013692852057933419	0.013693021892642338	0.013693237161045412	0.013693356673476502	0.013693361068531725	0.013693298332351712	0.013693223642134586	0.013693168622834425
flux1:	0.674493682645859	0.013368530422870801	0.013368538892823219	0.013368605696093843	0.013368687798489494	0.013368746525611581	0.01336876373557984	0.013368743388108176	0.013368702609130282	0.01336865975008941	0.013368626195119113	0.013368605189336275	0.013368596592132067	0.013368603022401122	0.013368631778658517	0.013368688906155599	0.013368766660359754	0.013368832123064988	0.01336883023163376	0.013368714355170907	0.013368504527587663	0.013368339107138884	0.01336843176198386	0.013368827980221508	0.013369073228969896	0.013368581106713478	0.013368352669968135	0.01336943073816433	0.01336790087919037	0.013369683791185522	0.01336840203292104	0.013367692469033556	0.013368402032921039	0.013369683791185522	0.013367900879190368	0.013369430738164333	0.013368352669968137	0.01336858110671348	0.013369073228969899	0.01336882798022151	0.013368431761983863	0.013368339107138881	0.013368504527587666	0.013368714355170909	0.013368830231633762	0.013368832123064984	0.013368766660359748	0.0133686889061556	0.013368631778658518
flux1:	0.6747561315496122	0.01304016963715773	0.01304017029586573	0.013040231242174696	0.013040312260769849	0.013040375216871175	0.013040400129176743	0.013040387719907912	0.013040351960810685	0.01304030943514252	0.013040271755643635	0.01304024412476907	0.013040229116035484	0.013040231596274219	0.01304025972725581	0.01304031885768465	0.01304039967215851	0.013040468021661474	0.013040468935399974	0.013040357010695497	0.01304015276721246	0.013039991598428861	0.01304008046852032	0.0130404613507324	0.013040692101998338	0.013040208569748859	0.013039990712540302	0.013041043845336409	0.013039555395897701	0.013041300850326594	0.01304005421767393	0.013039362819236292	0.013040054217673933	0.013041300850326594	0.013039555395897705	0.013041043845336409	0.013039990712540304	0.01304020856974886	0.01304069210199834	0.013040461350732394	0.013040080468520324	0.013039991598428863	0.01304015276721246	0.013040357010695496	0.013040468935399976	0.013040468021661478	0.013040399672158516	0.013040318857684655	0.013040259727255804
flux1:	0.6750185804533655	0.012708640326471876	0.012708633742726235	0.012708689293726434	0.012708769432423609	0.012708836539477249	0.012708868880668314	0.012708864083168857	0.012708833097540947	0.012708790812215718	0.01270874906315193	0.012708714941023627	0.012708693640634997	0.012708692207705482	0.012708719656901065	0.012708780694908842	0.012708864526490062	0.012708935845007357	0.012708939770391977	0.012708832028326648	0.012708633464519715	0.012708476395412593	0.012708561141196312	0.012708926412002284	0.012709142679247878	0.012708667879025769	0.012708460450389421	0.012709488570986688	0.01270804212761593	0.012709749817060141	0.012708538760918209	0.0127078657809702	0.012708538760918214	0.012709749817060145	0.012708042127615927	0.012709488570986686	0.012708460450389423	0.012708667879025769	0.012709142679247876	0.012708926412002285	0.01270856114119631	0.012708476395412593	0.012708633464519717	0.012708832028326648	0.012708939770391973	0.012708935845007355	0.01270886452649006	0.012708780694908842	0.012708719656901067
flux1:	0.6752810293571188	0.012374601205004965	0.012374588007792656	0.012374638653947837	0.012374718103751263	0.012374789230896802	0.012374828649187262	0.012374831056326316	0.012374804539354307	0.012374762383499634	0.012374716648505089	0.012374676235845261	0.012374648848821173	0.012374643617571006	0.012374670376090257	0.012374733229319484	0.012374819991734318	0.012374894283648201	0.012374901335693038	0.012374797927904836	0.012374605097628385	0.012374451991287123	0.012374532350529663	0.012374881852997344	0.012375083752129928	0.01237461785210556	0.012374420687430878	0.012375423722333316	0.012374019718028392	0.012375689326750273	0.012374514161695585	0.012373859791457425	0.012374514161695584	0.012375689326750271	0.012374019718028385	0.012375423722333318	0.012374420687430882	0.012374617852105555	0.012375083752129932	0.012374881852997347	0.012374532350529663	0.012374451991287127	0.01237460509762838	0.012374797927904833	0.01237490133569304	0.012374894283648198	0.01237481999173432	0.012374733229319484	0.012374670376090255
flux1:	0.675543478260872	0.012038700544693349	0.012038681408780009	0.012038727654355218	0.012038806582489125	0.012038881542332552	0.012038927611637065	0.012038936745458043	0.01203891434609619	0.012038872201543269	0.012038822598797044	0.012038776163098397	0.012038742974152201	0.012038734128831535	0.01203876022659806	0.012038824799298698	0.012038914360800231	0.012038991554566062	0.012039001762008313	0.012038902767580868	0.012038715689127859	0.01203856642747251	0.012038642215236263	0.012038975906853757	0.012039163650109506	0.012038706840198619	0.012038519759938688	0.012039497638242786	0.012038136346285824	0.012039767552943186	0.012038628461442463	0.012037992831987926	0.012038628461442465	0.01203976755294319	0.012038136346285824	0.012039497638242785	0.012038519759938684	0.01203870684019862	0.012039163650109506	0.012038975906853756	0.012038642215236262	0.012038566427472508	0.01203871568912786	0.012038902767580864	0.012039001762008313	0.012038991554566064	0.012038914360800231	0.012038824799298697	0.012038760226598062
flux1:	0.6758059271646253	0.011701574187082443	0.011701549817845856	0.01170159216650837	0.011701670707231361	0.011701749254371775	0.011701801480444009	0.011701816803441477	0.01170179813695101	0.011701755888084918	0.011701702574686255	0.011701650448262954	0.011701611814702991	0.011701599599361547	0.011701625096159041	0.011701691283518893	0.011701783465872749	0.011701863417507735	0.0117018767293662	0.011701782162309833	0.011701600824569875	0.011701455311310354	0.011701526418572939	0.01170184436572016	0.011702018254404539	0.011701570741436363	0.011701393550043912	0.011702346203441566	0.011701027742732933	0.011702620224130858	0.01170151726191641	0.011700900446311443	0.01170151726191641	0.011702620224130857	0.01170102774273293	0.011702346203441565	0.011701393550043923	0.011701570741436363	0.011702018254404539	0.011701844365720158	0.011701526418572934	0.011701455311310357	0.011701600824569877	0.011701782162309828	0.011701876729366198	0.011701863417507733	0.011701783465872752	0.011701691283518893	0.011701625096159043
flux1:	0.6760683760683786	0.011363843661958833	0.01136381477999661	0.011363853721469943	0.011363931968820616	0.011364013800582863	0.011364071629005209	0.011364092556421564	0.011364077216885206	0.01136403475951331	0.01136397793425872	0.011363920510559046	0.011363876853790159	0.011363861561965692	0.011363886538609353	0.01136395422195772	0.01136404880077441	0.011364131298787165	0.011364147592069825	0.01136405740936291	0.01136388177781336	0.011363739940566572	0.011363806331561099	0.011364108702649756	0.011364269118927385	0.011363831121527335	0.011363663606664642	0.011364590970120821	0.011363315311882996	0.011364868747618322	0.011363801850087545	0.011363203865941186	0.01136380185008754	0.011364868747618322	0.01136331531188299	0.011364590970120825	0.011363663606664642	0.011363831121527338	0.011364269118927385	0.011364108702649759	0.011363806331561095	0.011363739940566567	0.01136388177781336	0.011364057409362912	0.01136414759206983	0.011364131298787163	0.01136404880077441	0.011363954221957717	0.011363886538609359
flux1:	0.6763308249721318	0.011026114419828007	0.01102608174584571	0.011026117743995244	0.011026195746621704	0.01102628050589409	0.011026343331616464	0.011026369244358937	0.011026356816799962	0.011026314065804649	0.011026253970325181	0.011026191698654524	0.011026143494557676	0.011026125458567322	0.011026150008449276	0.011026219051451219	0.011026315757827594	0.011026400529416829	0.011026419617736859	0.01102633372769804	0.011026163750081367	0.011026025541622742	0.011026087250000536	0.011026374307469741	0.011026521705405697	0.011026093448730243	0.01102593538079071	0.011026837393839863	0.011025604369533896	0.011027118447372248	0.011026087436863551	0.01102550824923319	0.011026087436863551	0.011027118447372248	0.011025604369533896	0.011026837393839861	0.011025935380790707	0.011026093448730246	0.011026521705405697	0.01102637430746974	0.01102608725000054	0.011026025541622738	0.011026163750081365	0.011026333727698038	0.01102641961773686	0.011026400529416829	0.01102631575782759	0.011026219051451222	0.01102615000844928
flux1:	0.6765932738758851	0.010688974184436631	0.01068893842488717	0.010688971907544085	0.010689049665684484	0.010689136945689293	0.010689204123774694	0.010689234381553512	0.010689224453324866	0.010689181348921795	0.010689118267197874	0.010689051646043867	0.010688999414528753	0.010688978994665999	0.010689003215895864	0.010689073461816093	0.010689171985207703	0.0106892587035352	0.010689280346387999	0.010689198617159742	0.010689034228720928	0.010688899627372407	0.010688956751312852	0.01068922884268152	0.010689363738738114	0.010688945449194309	0.010688796581161845	0.010689673189755507	0.01068848250003577	0.010689956921854128	0.010688961515645275	0.010688401040236942	0.010688961515645277	0.010689956921854128	0.010688482500035772	0.010689673189755508	0.010688796581161846	0.010688945449194314	0.010689363738738111	0.010689228842681522	0.01068895675131285	0.010688899627372411	0.010689034228720928	0.01068919861715974	0.010689280346387997	0.010689258703535197	0.010689171985207703	0.010689073461816093	0.010689003215895864
flux1:	0.6768557227796383	0.010352991430625326	0.01035295326451843	0.010352984615267874	0.010353062079866242	0.010353151430629485	0.010353222287839144	0.010353256242142122	0.010353248413294523	0.010353204925776413	0.01035313918210187	0.010353068751288544	0.010353013045323597	0.010352990619248206	0.010353014607574536	0.010353085877648407	0.010353185869865316	0.010353274162187733	0.010353298074641247	0.01035322034257932	0.010353061470759739	0.010352930479940443	0.010352983176349848	0.010353240724535525	0.01035336368772823	0.010352955587801168	0.010352815655462349	0.010353666814289484	0.010352518038815064	0.010353952526937736	0.010352992345808661	0.010352450452412176	0.010352992345808667	0.010353952526937733	0.010352518038815066	0.010353666814289486	0.010352815655462347	0.010352955587801171	0.010353363687728226	0.010353240724535525	0.010352983176349844	0.010352930479940443	0.010353061470759737	0.010353220342579322	0.010353298074641248	0.010353274162187735	0.010353185869865321	0.010353085877648409	0.010353014607574535
flux1:	0.6771181716833916	0.010018713991874971	0.01001867405911182	0.010018703611188439	0.01001878068505287	0.010018871621290124	0.010018945468129353	0.01001898247467376	0.01001897636706394	0.010018932499968967	0.010018864455484867	0.010018790787409276	0.010018732181832383	0.010018708134414507	0.010018731977075772	0.010018804069989054	0.010018905150176201	0.010018994606610852	0.010019020469166315	0.01001894654694804	0.010018793115457407	0.010018665762444688	0.01001871424040088	0.010018957733518519	0.010019069375427861	0.010018671678728693	0.010018540401241576	0.010019366076433807	0.010018258684349197	0.010019652988104632	0.010018727565307903	0.0100182040814055	0.010018727565307901	0.010019652988104625	0.010018258684349197	0.010019366076433809	0.010018540401241578	0.010018671678728693	0.010019069375427863	0.010018957733518512	0.010018714240400876	0.010018665762444688	0.010018793115457406	0.010018946546948041	0.010019020469166317	0.010018994606610855	0.010018905150176201	0.010018804069989054	0.010018731977075777
flux1:	0.6773806205871449	0.009686667800971646	0.009686626692485871	0.009686654724834615	0.009686731265675742	0.009686823275773814	0.009686899418623319	0.009686938848962974	0.009686934113919094	0.009686889905620694	0.009686819953581678	0.009686743643803564	0.009686682724206518	0.009686657438057251	0.00968668120867147	0.009686753901111744	0.009686855661554649	0.009686945844248136	0.009686973312640438	0.009686902996927097	0.009686754929138909	0.009686631263107667	0.009686675776716974	0.009686905757569305	0.00968700672239668	0.009686619629030575	0.009686496709842589	0.009687296881971315	0.009686230242867702	0.009687584145196278	0.00968669293568076	0.009686187650170753	0.009686692935680764	0.00968758414519628	0.0096862302428677	0.009687296881971313	0.009686496709842589	0.009686619629030571	0.009687006722396684	0.0096869057575693	0.009686675776716972	0.009686631263107662	0.009686754929138907	0.009686902996927099	0.009686973312640436	0.00968694584424814	0.009686855661554646	0.009686753901111744	0.00968668120867147
flux1:	0.6776430694908981	0.009357355766286709	0.009357314016192655	0.009357340751672499	0.00935741657680076	0.009357509132552896	0.009357586885524894	0.009357628137535589	0.009357624461956055	0.009357579985724482	0.00935750854569545	0.00935743020315752	0.009357367555119709	0.00935734140200418	0.009357365156565284	0.009357438204777298	0.009357540217354854	0.009357630669824698	0.009357659384548328	0.009357592463062291	0.009357449684703464	0.009357329774128516	0.009357370614966212	0.009357587670432332	0.009357678625273572	0.009357302317612292	0.009357187445710326	0.009357962112978626	0.00935693550814892	0.009358248832099722	0.009357391221839376	0.009356903888817731	0.009357391221839376	0.00935824883209972	0.009356935508148924	0.009357962112978626	0.00935718744571033	0.009357302317612289	0.009357678625273575	0.009357587670432332	0.009357370614966214	0.009357329774128518	0.009357449684703466	0.009357592463062295	0.009357659384548328	0.0093576306698247	0.009357540217354849	0.009357438204777304	0.009357365156565286
flux1:	0.6779055183946514	0.009031256785243563	0.009031214865110434	0.00903124047074369	0.009031315363157056	0.009031407929898786	0.009031486626085758	0.009031529133104215	0.009031526243924778	0.009031481606560827	0.009031409117766776	0.009031329354922173	0.009031265553842979	0.009031238887133083	0.009031262661143976	0.009031335803390605	0.009031437626486538	0.009031527882914345	0.00903155747828199	0.009031493736185258	0.009031356177313807	0.009031240106833783	0.009031277596141113	0.009031482346658725	0.009031563972153602	0.009031198611082147	0.009031091462548466	0.00903184064407892	0.009030853277886858	0.009032125892850287	0.009031301208137863	0.009030831550683495	0.009031301208137863	0.009032125892850285	0.009030853277886854	0.00903184064407892	0.009031091462548461	0.009031198611082147	0.009031563972153605	0.009031482346658726	0.009031277596141113	0.009031240106833784	0.009031356177313803	0.009031493736185255	0.00903155747828199	0.009031527882914343	0.009031437626486538	0.009031335803390609	0.009031262661143976
flux1:	0.6781679672984047	0.00870882489563092	0.008708783210919004	0.008708807800021917	0.008708881515581243	0.00870897356238006	0.008709052564199859	0.00870909580264778	0.008709093469670089	0.008709048808851743	0.008708975722921761	0.008708895146034535	0.008708830747783029	0.008708803896066179	0.008708827702798856	0.008708900662606626	0.008709001848286565	0.008709091442553316	0.008709121555119033	0.008709060780608393	0.008708928376895134	0.00870881624374643	0.008708850724553841	0.008709043813877325	0.008709116795374231	0.00870876251706493	0.008708662756903893	0.008709386496026072	0.008708437507217259	0.008709669334753554	0.008708876851329999	0.008708424565244722	0.008708876851329993	0.008709669334753556	0.008708437507217257	0.008709386496026072	0.008708662756903894	0.008708762517064926	0.008709116795374231	0.008709043813877326	0.008708850724553841	0.008708816243746432	0.008708928376895136	0.008709060780608393	0.008709121555119034	0.008709091442553314	0.008709001848286565	0.008708900662606624	0.00870882770279886
flux1:	0.6784304162021579	0.008390488564544447	0.008390447453162128	0.008390471089136639	0.008390543364504998	0.008390634374071783	0.008390713082459568	0.00839075657784259	0.008390754614969862	0.00839071009548951	0.008390636868842512	0.008390556068709093	0.008390491601273288	0.008390464863192301	0.008390488693032536	0.008390561183081263	0.008390661284341912	0.008390749758614263	0.008390780034820574	0.008390722023882104	0.008390594717232382	0.00839048662736863	0.00839051845670762	0.008390700542107003	0.008390765561461747	0.008390422474712634	0.008390329758907899	0.008391028126351166	0.008390116599146916	0.008391307618286173	0.008390546570188184	0.008390111327645847	0.008390546570188184	0.008391307618286175	0.008390116599146914	0.008391028126351162	0.008390329758907897	0.008390422474712634	0.008390765561461747	0.008390700542107006	0.008390518456707616	0.00839048662736863	0.008390594717232382	0.008390722023882103	0.00839078003482057	0.008390749758614263	0.008390661284341912	0.008390561183081265	0.008390488693032539
flux1:	0.6786928651059112	0.008076650113880918	0.0080766098467499	0.008076632548272409	0.008076703109287963	0.008076792587306876	0.008076870449554359	0.008076913780783823	0.008076912045759383	0.008076867854853299	0.008076794940972904	0.008076714484288053	0.008076650440567202	0.008076624080924473	0.008076647901726589	0.00807671962823015	0.008076818206135086	0.00807690511883361	0.008076935221771168	0.008076879782063798	0.008076757520631882	0.00807665358464789	0.008076683126003495	0.00807685486904978	0.008076912597155624	0.008076580781314615	0.00807649475906983	0.008077167855973802	0.008076292830802353	0.00807744308270782	0.008076712670730601	0.008076294123795284	0.0080767126707306	0.008077443082707822	0.008076292830802355	0.0080771678559738	0.008076494759069831	0.008076580781314614	0.008076912597155626	0.00807685486904978	0.008076683126003495	0.008076653584647894	0.008076757520631882	0.008076879782063798	0.008076935221771164	0.00807690511883361	0.00807681820613508	0.008076719628230153	0.008076647901726589
flux1:	0.6789553140096645	0.007767685280501144	0.007767646063953903	0.007767667811266372	0.007767736381422954	0.007767823865032837	0.0077679003811307835	0.007767943183172755	0.00776794157595718	0.007767897917947988	0.007767825759785012	0.007767746181344277	0.0077676830131865795	0.007767657260308138	0.007767681018659752	0.007767751686077365	0.0077678483166043494	0.007767933249609035	0.007767962864807991	0.007767909818671696	0.007767792556335907	0.007767692885313766	0.007767720501456463	0.007767882559516485	0.007767933649640827	0.007767613153121805	0.007767533469235454	0.0077681814298974075	0.00776734191363337	0.007768451505538978	0.007767750905224724	0.007767348689204063	0.007767750905224727	0.007768451505538977	0.007767341913633368	0.007768181429897407	0.007767533469235457	0.0077676131531218065	0.007767933649640826	0.007767882559516483	0.0077677205014564646	0.007767692885313766	0.007767792556335905	0.007767909818671699	0.007767962864807989	0.007767933249609034	0.0077678483166043494	0.007767751686077367	0.00776768101865975
flux1:	0.6792177629134177	0.007463942908398629	0.007463904888182662	0.0074639256301728355	0.00746399193890042	0.007464077004104617	0.007464151731500928	0.007464193696408462	0.007464192156366338	0.007464149246847228	0.007464078269570734	0.007464000065468275	0.0074639381790148444	0.007463913223333422	0.007463936846608904	0.00746400616252452	0.007464100442965799	0.007464183007942462	0.007464211848143462	0.0074641610347519075	0.007464048730128334	0.007463953431521097	0.007463979477840272	0.007464132496382238	0.0074641775783626935	0.007463868417745404	0.007463794715067626	0.007464417709354597	0.007463612684955893	0.0074646817933077345	0.0074640101623870345	0.007463623898991471	0.007464010162387036	0.007464681793307736	0.007463612684955894	0.007464417709354598	0.007463794715067625	0.007463868417745401	0.007464177578362694	0.007464132496382237	0.00746397947784027	0.007463953431521096	0.007464048730128334	0.007464161034751909	0.007464211848143459	0.007464183007942462	0.007464100442965796	0.0074640061625245195	0.007463936846608908
flux1:	0.679480211817171	0.007165744769497999	0.0071657080361202975	0.007165727697873346	0.007165791488337994	0.00716587375616936	0.007165946312910142	0.007165987189341411	0.007165985691434225	0.007165943751223279	0.007165874355519568	0.007165797977461758	0.007165737729818256	0.007165713723602321	0.007165737122668198	0.007165804802679288	0.007165896357455579	0.007165976201215046	0.007166004010098418	0.007165955286795886	0.0071658479018778054	0.007165757075538319	0.007165781893981949	0.007165926499768534	0.007165966175099615	0.007165668334792837	0.007165600256711502	0.007166198492076657	0.0071654269275255745	0.007166455800277031	0.0071658122855049865	0.0071654415857905895	0.007165812285504985	0.007166455800277029	0.00716542692752557	0.007166198492076656	0.007165600256711505	0.007165668334792834	0.007165966175099614	0.007165926499768532	0.00716578189398195	0.007165757075538316	0.007165847901877809	0.007165955286795884	0.007166004010098415	0.0071659762012150465	0.007165896357455576	0.007165804802679287	0.007165737122668199
flux1:	0.6797426607209243	0.006873385509031646	0.0068733501041517995	0.006873368594663689	0.0068734296308421315	0.0068735087721617134	0.006873578838436599	0.006873618429801388	0.006873616979999258	0.006873576229085677	0.006873508785175363	0.006873434635992055	0.006873376333210124	0.006873353391339553	0.006873376463765407	0.0068734422362302155	0.006873530722002063	0.006873607530833544	0.006873634085711249	0.006873587328593269	0.006873484827106832	0.006873398561561521	0.006873422475266152	0.006873559270488194	0.006873594108309577	0.006873307540745684	0.006873244733650145	0.0068738184567022085	0.006873079313178462	0.006874068271208395	0.006873452014553634	0.00687309648163096	0.006873452014553633	0.006874068271208396	0.006873079313178461	0.006873818456702209	0.006873244733650147	0.006873307540745686	0.006873594108309577	0.006873559270488194	0.0068734224752661525	0.0068733985615615206	0.006873484827106832	0.006873587328593267	0.006873634085711248	0.006873607530833542	0.006873530722002063	0.006873442236230216	0.006873376463765407
flux1:	0.6800051096246775	0.00658713271083834	0.006587098634404337	0.006587115854165031	0.006587173926992582	0.006587249665854026	0.006587316984014784	0.006587355145423072	0.006587353775557892	0.006587314427245741	0.006587249269757575	0.006587177700154429	0.006587121596471582	0.006587099798137829	0.006587122431761064	0.0065871860422665575	0.006587271152250825	0.006587344655199905	0.00658736976870118	0.006587324872511969	0.006587227218081164	0.006587145587135743	0.006587168895811766	0.006587298453192972	0.006587328987169832	0.006587053613489122	0.006586995729162681	0.006587545226750792	0.006586837465982151	0.006587786903624691	0.00658719704778409	0.006586856279282098	0.006587197047784088	0.006587786903624694	0.006586837465982151	0.00658754522675079	0.006586995729162682	0.0065870536134891265	0.006587328987169832	0.006587298453192969	0.006587168895811767	0.006587145587135743	0.006587227218081166	0.006587324872511969	0.006587369768701179	0.006587344655199905	0.006587271152250829	0.006587186042266559	0.006587122431761065
flux1:	0.6802675585284308	0.006307227077369314	0.00630719429518933	0.006307210143372882	0.0063072650758096115	0.00630733719137299	0.0063074015645379206	0.006307438198748453	0.0063074369610297	0.006307399216464605	0.006307336640270568	0.006307267946827578	0.006307214245082242	0.0063071936362749164	0.006307215712969452	0.00630727692839771	0.00630735839582317	0.0063074283669123385	0.0063074518877156375	0.006307408765147659	0.006307315919359768	0.006307238979111521	0.006307261955227001	0.006307384814106809	0.006307411540177153	0.006307147251353043	0.006307093949247379	0.006307619549035438	0.006306942139791473	0.006307852524484519	0.006307288217711127	0.0063069618079901225	0.00630728821771113	0.006307852524484517	0.006306942139791472	0.006307619549035437	0.006307093949247381	0.006307147251353044	0.0063074115401771545	0.006307384814106809	0.006307261955227002	0.006307238979111522	0.006307315919359769	0.006307408765147656	0.006307451887715636	0.006307428366912342	0.006307358395823173	0.006307276928397712	0.006307215712969453
flux1:	0.6805300074321841	0.006033882718703385	0.006033851170157771	0.006033865551191646	0.006033917202101808	0.006033985529129508	0.006034046818521526	0.006034081871102933	0.006034080832510786	0.006034044875748967	0.00603398513282886	0.006033919557215354	0.0060338684103288485	0.006033849006959942	0.006033870406463459	0.00603392901855341	0.006034006619215328	0.006034072878631321	0.006034094691314325	0.006034053271803482	0.006033965192261543	0.006033892978578347	0.0060339158643647256	0.006034032527746773	0.006034055902693074	0.006033802561042999	0.0060337535103941265	0.0060342555809107	0.006033607504623873	0.006034479375700006	0.0060339397759455295	0.006033627318057769	0.006033939775945526	0.006034479375700006	0.006033607504623872	0.006034255580910698	0.0060337535103941265	0.0060338025610429955	0.006034055902693074	0.006034032527746776	0.006033915864364728	0.006033892978578346	0.006033965192261544	0.006034053271803483	0.00603409469131432	0.00603407287863132	0.006034006619215326	0.006033929018553407	0.006033870406463459
flux1:	0.6807924563359373	0.005767287544442972	0.005767257150061121	0.005767269979389135	0.0057673182461779725	0.00576738267418946	0.005767440795384361	0.005767474249307975	0.005767473486063628	0.005767439479813224	0.00576738277718199	0.005767320506526434	0.005767272019922235	0.005767253811433277	0.005767274415098238	0.005767330243420683	0.005767403797319577	0.0057674662116150265	0.005767486235710651	0.00576744646382471	0.005767363102267799	0.0057672956287784195	0.005767318634061484	0.005767429566595403	0.005767450007386352	0.005767207448409484	0.005767162330158577	0.00576764128032092	0.005767021535836007	0.00576785550249606	0.005767339780880938	0.005767040868283028	0.005767339780880938	0.00576785550249606	0.005767021535836008	0.00576764128032092	0.005767162330158579	0.005767207448409486	0.005767450007386352	0.005767429566595405	0.005767318634061484	0.005767295628778419	0.005767363102267797	0.005767446463824711	0.00576748623571065	0.005767466211615025	0.005767403797319578	0.005767330243420682	0.005767274415098236
flux1:	0.6810549052396906	0.005507603752003506	0.005507574420659606	0.0055075856295578535	0.005507630449558516	0.005507690920759292	0.005507745839040052	0.005507777708922515	0.005507777301215664	0.005507745383348351	0.005507691882044996	0.005507633050369697	0.0055075872851861555	0.005507570238484113	0.005507589932830809	0.0055076428271161205	0.005507712199191038	0.005507770680568503	0.005507788868926259	0.0055077507024458355	0.005507672003008859	0.005507609259633517	0.005507632560475003	0.00550773818732281	0.005507756071159144	0.005507524105640027	0.005507482614129665	0.005507938892251884	0.005507346499720845	0.005508143238243093	0.005507650581879252	0.005507364809903647	0.005507650581879251	0.005508143238243093	0.0055073464997208435	0.005507938892251883	0.005507482614129663	0.0055075241056400295	0.005507756071159145	0.005507738187322807	0.005507632560475003	0.0055076092596335145	0.00550767200300886	0.0055077507024458355	0.005507788868926259	0.005507770680568504	0.005507712199191038	0.005507642827116121	0.005507589932830808
flux1:	0.6813173541434439	0.005254968404504653	0.005254940040023423	0.005254949579375723	0.005254990930022606	0.005255047436153617	0.0052550991611790675	0.005255129487383726	0.005255129514512395	0.00525509979541106	0.005255049610516285	0.005254994301125072	0.005254951278066876	0.005254935341639146	0.005254954021605038	0.00525500386338635	0.005255068963374912	0.00525512346813838	0.0052551398046991145	0.005255103212489147	0.005255029110163939	0.00525497106219896	0.005254994800316628	0.005255095506840725	0.0052551111718315046	0.005254889588147546	0.0052548514325697375	0.00525528552487555	0.0052547195288298095	0.005255479779080584	0.005255009393280319	0.005254736360377335	0.005255009393280317	0.005255479779080588	0.005254719528829811	0.005255285524875553	0.0052548514325697375	0.005254889588147548	0.005255111171831507	0.0052550955068407235	0.00525499480031663	0.005254971062198957	0.005255029110163939	0.0052551032124891475	0.005255139804699114	0.00525512346813838	0.005255068963374909	0.005255003863386347	0.005254954021605037
flux1:	0.6815798030471971	0.005009494091239743	0.005009466598243179	0.005009474441228921	0.005009512339094761	0.005009564917372661	0.005009613497371885	0.005009642340163158	0.005009642876213301	0.005009615436988604	0.005009568638609929	0.005009516887297703	0.005009476590968638	0.0050094616990363815	0.005009479270834879	0.005009525974390919	0.005009586755868772	0.005009637282141932	0.005009651779238362	0.005009616739003207	0.005009547158351446	0.005009493746106531	0.005009518029026323	0.00500961416122445	0.005009627907613405	0.005009416474186109	0.005009381379765646	0.005009793808436249	0.005009253280080177	0.005009977841400777	0.005009528951314474	0.005009268260079032	0.005009528951314475	0.005009977841400776	0.005009253280080174	0.005009793808436248	0.005009381379765647	0.005009416474186109	0.005009627907613404	0.0050096141612244495	0.005009518029026323	0.0050094937461065275	0.005009547158351446	0.005009616739003209	0.005009651779238364	0.005009637282141933	0.005009586755868772	0.0050095259743909186	0.005009479270834877
flux1:	0.6818422519509504	0.0047712696635238225	0.004771242952394968	0.004771249096086329	0.004771283594892854	0.00477133232322749	0.004771377838928052	0.004771405272852768	0.004771406383014733	0.004771381274592485	0.004771337889731194	0.004771289688672862	0.004771252072232231	0.004771238148813911	0.004771254532335079	0.004771298044938407	0.004771354503608232	0.004771401088427916	0.004771413783724903	0.004771380279733974	0.004771315133890599	0.0047712662728636775	0.004771291174743881	0.004771383040347424	0.0047713951322060355	0.00477119360003783	0.0047711613089411655	0.004771552629736963	0.004771036668517663	0.004771726395070493	0.004771298246801275	0.004771049504800701	0.004771298246801274	0.004771726395070494	0.0047710366685176624	0.004771552629736964	0.004771161308941164	0.00477119360003783	0.004771395132206035	0.004771383040347425	0.004771291174743883	0.004771266272863675	0.0047713151338906	0.004771380279733968	0.004771413783724906	0.004771401088427917	0.0047713545036082335	0.004771298044938408	0.004771254532335081
flux1:	0.6821047008547036	0.004540361038601318	0.004540335029484612	0.004540339495391288	0.00454037068313117	0.004540415674814502	0.0045404582333017805	0.00454048434194646	0.004540486079535359	0.0045404633225879735	0.004540423337782087	0.004540378639950645	0.0045403436299422196	0.004540330592714632	0.00454034572342034	0.004540386024916226	0.0045404381962305335	0.004540480912130812	0.004540491865317133	0.004540459886179303	0.004540399076172496	0.004540354657733919	0.004540380220792312	0.004540468090937361	0.004540478758240105	0.004540286863482254	0.004540257135448743	0.004540627934951227	0.004540135669467716	0.004540791465129603	0.0045403833263783664	0.004540146146800211	0.004540383326378368	0.004540791465129603	0.004540135669467717	0.004540627934951225	0.004540257135448745	0.004540286863482252	0.0045404787582401015	0.004540468090937359	0.004540380220792309	0.00454035465773392	0.004540399076172496	0.004540459886179303	0.00454049186531713	0.004540480912130814	0.004540438196230534	0.0045403860249162275	0.0045403457234203404
flux1:	0.6823671497584569	0.00431681206423946	0.004316786690041512	0.00431678952367611	0.004316817519003234	0.004316858917065115	0.004316898645753673	0.004316923517000205	0.004316925921215717	0.004316905506885523	0.004316868871508561	0.004316827595469717	0.004316795096681094	0.004316782860542997	0.004316796690829966	0.004316833792588037	0.004316881748800952	0.00431692070000548	0.0043169299893441775	0.004316899525899217	0.004316842940301541	0.004316802832848995	0.004316829069313971	0.004316913180691857	0.004316922621689357	0.004316740088191321	0.004316712700890181	0.0043170635934157075	0.004316594181737452	0.004317216994631856	0.004316828154929236	0.004316602157067809	0.004316828154929236	0.004317216994631855	0.004316594181737455	0.004317063593415709	0.004316712700890181	0.004316740088191321	0.0043169226216893605	0.004316913180691858	0.004316829069313972	0.004316802832848996	0.004316842940301543	0.0043168995258992164	0.004316929989344175	0.004316920700005479	0.004316881748800952	0.00431683379258804	0.004316796690829965
flux1:	0.6826295986622102	0.0041006454366249055	0.0041006206450201355	0.004100621914587611	0.004100646862644916	0.004100684834064419	0.0041007218749419365	0.004100745596814086	0.004100748691247715	0.00410073058258774	0.004100697212672596	0.004100659247606858	0.0041006291478306	0.004100617628092335	0.004100630128114627	0.004100664071411375	0.004100707918161812	0.004100743236502047	0.004100750955339035	0.00410072199872303	0.004100669513636658	0.004100633564171915	0.004100660458674872	0.00410074101606679	0.00410074939987546	0.0041005759416714435	0.004100550690793674	0.0041008823150354996	0.004100434944504483	0.004101025761264862	0.004100655531848416	0.004100440341451225	0.004100655531848416	0.004101025761264862	0.004100434944504484	0.004100882315035499	0.004100550690793676	0.004100575941671443	0.004100749399875461	0.0041007410160667866	0.004100660458674873	0.004100633564171914	0.004100669513636659	0.004100721998723033	0.004100750955339034	0.004100743236502046	0.004100707918161811	0.004100664071411373	0.004100630128114627
flux1:	0.6828920475659634	0.0038918636642306095	0.0038918394187129304	0.0038918392130498293	0.003891861280909388	0.003891896010858975	0.0038919305151374753	0.003891953172302493	0.0038919569641725268	0.003891941098213821	0.0038919108806659657	0.0038918760914751936	0.003891848266058706	0.00389183738120148	0.0038918485391629906	0.0038918793930640596	0.00389191926559729	0.003891951106270207	0.003891957359591809	0.0038919298995225456	0.003891881378889685	0.003891849414961689	0.0038918769272836694	0.0038919541063854226	0.0038919615757166807	0.0038917968994110147	0.0038917735985105504	0.0038920866139682607	0.00389166050056147	0.003892220340417887	0.0038918680538128814	0.0038916633033064863	0.0038918680538128823	0.0038922203404178866	0.0038916605005614685	0.003892086613968261	0.0038917735985105517	0.003891796899411014	0.003891961575716681	0.003891954106385422	0.0038918769272836694	0.0038918494149616893	0.003891881378889686	0.0038919298995225456	0.003891957359591808	0.0038919511062702077	0.0038919192655972896	0.00389187939306406	0.00389184853916299
flux1:	0.6831544964697167	0.003690450070408248	0.003690426350461853	0.0036904247763679876	0.003690444148256155	0.00369047583453788	0.003690507957821782	0.003690529628781152	0.003690534108853023	0.0036905203991940013	0.003690493196258118	0.003690461428624832	0.003690435744713738	0.0036904254186811074	0.0036904352406239294	0.0036904630994451823	0.003690499158580446	0.0036905276958527277	0.0036905325969717566	0.0036905066202873415	0.003690461916509122	0.003690433748461705	0.0036904618165470252	0.003690535766992853	0.0036905424409502223	0.0036903862479695858	0.0036903647280730066	0.0036906598113299076	0.0036902541986593923	0.0036907841074375475	0.003690449116799139	0.0036902544454153526	0.003690449116799139	0.0036907841074375466	0.0036902541986593923	0.003690659811329908	0.003690364728073009	0.0036903862479695853	0.0036905424409502223	0.0036905357669928525	0.0036904618165470257	0.003690433748461705	0.0036904619165091224	0.0036905066202873407	0.0036905325969717566	0.003690527695852726	0.003690499158580445	0.003690463099445182	0.0036904352406239276
flux1:	0.68341694537347	0.0034963698276048592	0.0034963466280926196	0.003496343807206417	0.003496360679678817	0.003496389527491216	0.003496419425542412	0.003496440180519856	0.003496445323649539	0.003496433663454705	0.003496409317302643	0.00349638040258358	0.003496356722982265	0.003496346886985183	0.003496355396113973	0.0034963803765460932	0.003496412804495808	0.003496438227453745	0.003496441894892007	0.00349641738436493	0.003496376339201989	0.0034963517626613555	0.003496380305811889	0.003496451154311609	0.0034964571311909692	0.0034963091198778394	0.0034962892288854406	0.0034965670697946053	0.0034961812278214363	0.0034966822719394532	0.003496363950211559	0.0034961790040326894	0.0034963639502115598	0.0034966822719394546	0.003496181227821436	0.0034965670697946036	0.003496289228885441	0.003496309119877839	0.0034964571311909684	0.003496451154311607	0.0034963803058118883	0.0034963517626613564	0.003496376339201988	0.0034964173843649283	0.0034964418948920063	0.003496438227453745	0.0034964128044958076	0.0034963803765460932	0.0034963553961139733
flux1:	0.6836793942772232	0.0033095710162757246	0.0033095483461632862	0.003309544411535057	0.003309558988753459	0.003309585205903505	0.003309613031056321	0.0033096329305659588	0.003309638696788229	0.003309628962080169	0.0033096072993955643	0.0033095810592475047	0.003309559245839471	0.003309549839673941	0.0033095570752676305	0.0033095793132522297	0.0033096083093936686	0.0033096308178268423	0.00330963337244918	0.003309610305886923	0.003309572751608763	0.0033095515501441824	0.0033095804723115977	0.003309648325821167	0.0033096536858567417	0.003309513553385034	0.0033094951552892792	0.003309756453127474	0.0033093896766631437	0.0033098629372057247	0.0033095606761491553	0.0033093851080910116	0.003309560676149157	0.003309862937205724	0.0033093896766631433	0.0033097564531274744	0.0033094951552892805	0.003309513553385034	0.003309653685856742	0.0033096483258211683	0.003309580472311599	0.003309551550144182	0.0033095727516087637	0.0033096103058869227	0.0033096333724491815	0.003309630817826842	0.0033096083093936694	0.0033095793132522284	0.0033095570752676305
flux1:	0.6839418431809765	0.003129985701784978	0.0031299635823312418	0.003129958674844886	0.003129971164090333	0.0031299949567389638	0.0031300208549908917	0.0031300399490468735	0.0031300462851193	0.003130038338247853	0.003130019174694188	0.0031299954253470033	0.003129975342037282	0.0031299663149288973	0.0031299723308998305	0.0031299919783454046	0.003130017755038704	0.003130037555534208	0.0031300391179767046	0.003130017467609277	0.003129983228353935	0.0031299651762451298	0.0031299943693430597	0.003130059318196887	0.0031300641262036904	0.0031299315703035113	0.0031299145442530204	0.003130160003899571	0.003129811610964452	0.0031302581779074825	0.00312997138704561	0.0031298048567950203	0.0031299713870456096	0.003130258177907482	0.0031298116109644528	0.0031301600038995715	0.003129914544253019	0.0031299315703035117	0.003130064126203691	0.0031300593181968865	0.003129994369343059	0.003129965176245129	0.0031299832283539363	0.003130017467609275	0.0031300391179767046	0.0031300375555342076	0.003130017755038705	0.003129991978345406	0.003129972330899831
flux1:	0.6842042920847298	0.002957531022828842	0.0029575094853798983	0.002957503750164784	0.00295751435770082	0.0029575359267046365	0.0029575600354834167	0.002957578363394674	0.0029575852047005785	0.002957578897877609	0.0029575620423493852	0.0029575405984602443	0.0029575221136200714	0.002957513424623779	0.0029575182877903533	0.0029575355092143676	0.0029575582877515373	0.002957575590062633	0.0029575762784846077	0.00295755601063063	0.002957524903932317	0.002957509768979213	0.002957539116143731	0.0029576012370852727	0.0029576055449570707	0.002957480265441426	0.002957464504679954	0.0029576948328738414	0.0029573641629771544	0.002957785129628345	0.0029575132351544633	0.0029573554090767205	0.0029575132351544625	0.0029577851296283455	0.002957364162977155	0.0029576948328738414	0.002957464504679955	0.002957480265441426	0.0029576055449570702	0.0029576012370852727	0.002957539116143732	0.0029575097689792124	0.0029575249039323166	0.002957556010630631	0.002957576278484607	0.0029575755900626325	0.0029575582877515365	0.0029575355092143663	0.0029575182877903524
flux1:	0.684466740988483	0.002792110285198227	0.0027920893687223797	0.0027920829516834876	0.0027920918790605783	0.0027921114169460783	0.0027921338635315185	0.0027921514542110274	0.002792158726921812	0.0027921539057176002	0.0027921391642901504	0.0027921198423310287	0.0027921028307420037	0.0027920944487364366	0.002792098236878889	0.0027921132060573345	0.002792133212816767	0.00279214822655668	0.002792148154734582	0.002792129229729201	0.002792101068169195	0.002792088614482861	0.0027921179932173363	0.0027921773522738527	0.0027921812013037366	0.0027920629013955135	0.0027920483121059584	0.0027922642138303853	0.0027919506262300336	0.002792347083942866	0.002792089527627901	0.0027919400786579015	0.0027920895276279008	0.002792347083942867	0.0027919506262300336	0.0027922642138303857	0.0027920483121059575	0.0027920629013955135	0.0027921812013037366	0.002792177352273853	0.002792117993217337	0.002792088614482861	0.0027921010681691938	0.0027921292297292005	0.0027921481547345827	0.002792148226556679	0.0027921332128167664	0.0027921132060573332	0.0027920982368788883
flux1:	0.6847291898922363	0.002633614054997635	0.002633593803493615	0.002633586848071379	0.002633594288939762	0.002633611977522354	0.002633632878081729	0.0026336497507898	0.002633657374187884	0.0026336538808953164	0.0026336410604049596	0.0026336236815540036	0.002633608025864338	0.0026335999291889857	0.0026336027289585494	0.0026336156256583565	0.0026336330885273515	0.0026336460202261752	0.0026336452959955345	0.0026336276683569812	0.002633602261292545	0.002633592252010945	0.0026336215371593453	0.002633678192316195	0.0026336816153155816	0.002633570002777471	0.0026335565028607635	0.002633758677899031	0.002633461549893114	0.0026338345831027903	0.002633590821237093	0.002633449428765648	0.0026335908212370943	0.002633834583102789	0.002633461549893115	0.0026337586778990302	0.0026335565028607635	0.002633570002777471	0.0026336816153155825	0.0026336781923161946	0.0026336215371593457	0.0026335922520109435	0.002633602261292544	0.002633627668356981	0.002633645295995535	0.0026336460202261744	0.00263363308852735	0.002633615625658357	0.002633602728958549
flux1:	0.6849916387959896	0.0024819212457651246	0.0024819017056663018	0.002481894349917738	0.002481900487392012	0.002481916496029515	0.002481935955209934	0.002481952120644883	0.002481960009512469	0.0024819576862979164	0.002481946597501589	0.0024819309900259512	0.002481916581744169	0.0024819087575339615	0.002481910662284587	0.002481921669145573	0.0024819368142617176	0.0024819478648108895	0.0024819465888529656	0.002481930207659416	0.0024819073629858504	0.0024818995628636984	0.002481928629365818	0.002481982633005179	0.002481985656204203	0.002481880444278911	0.0024818679620965574	0.002482057101797634	0.0024817758270921056	0.0024821265087131873	0.002481896011110478	0.0024817623608757843	0.0024818960111104784	0.0024821265087131865	0.0024817758270921056	0.002482057101797633	0.0024818679620965574	0.00248188044427891	0.002481985656204204	0.0024819826330051793	0.002481928629365819	0.0024818995628636963	0.002481907362985851	0.002481930207659415	0.0024819465888529647	0.0024819478648108887	0.002481936814261715	0.002481921669145574	0.0024819106622845878
flux1:	0.6852540876997428	0.00233690019427909	0.0023368814119624523	0.0023368737860343814	0.0023368787906303096	0.002336893275081096	0.0023369113860899813	0.0023369268477374263	0.002336934914723607	0.0023369336064972927	0.0023369240667774007	0.002336910067910952	0.0023368968079737853	0.0023368892512495546	0.002336890358857353	0.002336899658481582	0.0023369127073309924	0.0023369220698283223	0.0023369203347887	0.0023369051442330554	0.002336884670136042	0.0023368788479648434	0.002336907573355751	0.0023369589744340327	0.0023369616191540495	0.002336862527325142	0.0023368510004328252	0.002337027784718802	0.0023367617719085108	0.0023370911591252255	0.002336873408211061	0.002336747192203274	0.0023368734082110606	0.002337091159125226	0.0023367617719085103	0.002337027784718802	0.002336851000432826	0.0023368625273251418	0.0023369616191540495	0.002336958974434033	0.0023369075733557496	0.002336878847964844	0.0023368846701360413	0.002336905144233056	0.0023369203347886995	0.002336922069828321	0.002336912707330993	0.0023368996584815825	0.002336890358857353
flux1:	0.6855165366034961	0.00219840972019844	0.0021983917396911612	0.0021983839637346875	0.0021983879918769755	0.0021984010937165133	0.002198417938813411	0.0021984326944664754	0.002198440852354547	0.0021984404093080504	0.0021984322449050543	0.0021984197022382568	0.0021984075011975963	0.0021984002137721884	0.0021984006245031446	0.002198408396799004	0.0021984195636974885	0.002198427421694075	0.0021984253116130465	0.002198411251701218	0.0021983929583596056	0.0021983888891808872	0.0021984171558061946	0.0021984660017536147	0.002198468285848883	0.0021983750404355076	0.0021983644143329607	0.002198529508974441	0.0021982781801670494	0.0021985873106383376	0.002198381800640495	0.002198262717025395	0.0021983818006404946	0.002198587310638338	0.0021982781801670502	0.0021985295089744393	0.002198364414332961	0.002198375040435508	0.0021984682858488826	0.0021984660017536142	0.002198417155806195	0.0021983888891808877	0.0021983929583596056	0.002198411251701218	0.002198425311613046	0.002198427421694074	0.0021984195636974885	0.002198408396799002	0.0021984006245031437
flux1:	0.6857789855072494	0.002066300165053648	0.002066283026011342	0.0020662752085655227	0.0020662784016465614	0.002066290248183173	0.0020663058995014786	0.002066319942868624	0.0020663281066768692	0.002066328386450628	0.002066321434220723	0.0020663102066319446	0.002066298984511814	0.002066291973771279	0.0020662917882505903	0.0020662982080685652	0.002066307698039829	0.0020663142241803137	0.002066311814208941	0.002066298821565898	0.002066282522768911	0.0020662799898510963	0.002066307686779205	0.0020663540251128773	0.0020663559641845115	0.002066268298785383	0.002066258525705265	0.0020664125798843126	0.002066175369489411	0.0020664652579825767	0.0020662714942351495	0.002066159247301185	0.0020662714942351495	0.002066465257982577	0.0020661753694894104	0.002066412579884313	0.002066258525705264	0.002066268298785383	0.002066355964184512	0.0020663540251128778	0.0020663076867792046	0.0020662799898510963	0.0020662825227689106	0.0020662988215658985	0.0020663118142089406	0.002066314224180314	0.002066307698039829	0.0020662982080685652	0.0020662917882505907
flux1:	0.6860414344110026	0.0019404144064825552	0.0019403981424943437	0.0019403903793471682	0.0019403928633001627	0.0019404035679213751	0.001940418088537549	0.0019404314108613424	0.001940439499722966	0.0019404403691813997	0.0019404344778908304	0.0019404244360578169	0.0019404141219361724	0.0019404073995526573	0.0019404067168817482	0.001940411951967994	0.0019404199590221292	0.001940425314060989	0.001940422670431766	0.0019404106791801514	0.001940396193827601	0.0019403949903850893	0.0019404220150052631	0.001940465894655457	0.0019404675030457352	0.0019403851588489342	0.0019403761966045785	0.0019405198407785706	0.0019402961944772724	0.0019405678299359932	0.001940385328304475	0.0019402796284357933	0.001940385328304474	0.001940567829935993	0.001940296194477272	0.0019405198407785708	0.001940376196604577	0.0019403851588489344	0.0019404675030457355	0.001940465894655458	0.0019404220150052635	0.0019403949903850878	0.0019403961938276005	0.0019404106791801512	0.0019404226704317652	0.0019404253140609885	0.0019404199590221287	0.0019404119519679948	0.0019404067168817477
flux1:	0.6863038833147559	0.0018205888439919034	0.0018205734812480564	0.0018205658547644295	0.001820567740101314	0.0018205774029762657	0.0018205908481462743	0.001820603439765584	0.0018206113785465556	0.0018206127151526468	0.0018206077463316542	0.0018205987728693643	0.0018205893042409873	0.0018205828848698764	0.0018205818009284194	0.0018205860102119965	0.0018205927160175296	0.0018205970481868549	0.0018205942284050258	0.0018205831710820686	0.0018205703245414108	0.0018205702551811983	0.001820596514485422	0.001820637986840939	0.0018206392784201662	0.0018205620043963177	0.0018205538153051586	0.0018206876593788647	0.001820477033282303	0.0018207313763277044	0.0018205596627577328	0.0018204602264341938	0.0018205596627577324	0.0018207313763277037	0.0018204770332823032	0.0018206876593788652	0.001820553815305158	0.001820562004396317	0.0018206392784201665	0.0018206379868409388	0.0018205965144854211	0.0018205702551811983	0.001820570324541411	0.0018205831710820678	0.0018205942284050265	0.0018205970481868549	0.0018205927160175291	0.0018205860102119974	0.0018205818009284194
flux1:	0.6865663322185092	0.0017066543529102624	0.0017066399092495737	0.0017066324881403953	0.0017066338703947894	0.0017066425794557065	0.001706654997943075	0.0017066668497411831	0.0017066745703679881	0.0017066762631620447	0.0017066720915516903	0.0017066640808276977	0.0017066554028038116	0.0017066493028122973	0.0017066479087741201	0.0017066512409936137	0.0017066568139275573	0.0017066602586258124	0.0017066573118454742	0.0017066471203264547	0.0017066357456258635	0.0017066366275149836	0.0017066620390680473	0.0017067011587528344	0.0017067021475145995	0.0017066297005109584	0.0017066222504071142	0.0017067468822146686	0.001706548742213775	0.0017067867230705343	0.0017066253332589387	0.001706531883083103	0.0017066253332589387	0.0017067867230705345	0.0017065487422137766	0.0017067468822146686	0.0017066222504071144	0.0017066297005109588	0.0017067021475145993	0.0017067011587528355	0.0017066620390680475	0.0017066366275149832	0.0017066357456258642	0.0017066471203264547	0.0017066573118454749	0.0017066602586258135	0.0017066568139275564	0.0017066512409936142	0.0017066479087741203
flux1:	0.6868287811222624	0.0015984372035857137	0.0015984236879226766	0.0015984165274159506	0.0015984174879248333	0.001598425320051129	0.0015984367554779512	0.0015984478601705915	0.0015984553026525924	0.001598457252851317	0.0015984537664841287	0.0015984466241655098	0.001598438688563622	0.001598432924831377	0.0015984313059139537	0.0015984338985803265	0.0015984384931333642	0.0015984411729006104	0.0015984381404490432	0.0015984287468484677	0.0015984186856907844	0.0015984203494440867	0.0015984448420533308	0.0015984816674512992	0.0015984823679341554	0.0015984145126868516	0.001598407770033343	0.0015985237541262473	0.0015983375754297835	0.0015985600922634566	0.0015984085714470682	0.00159832083619627	0.001598408571447068	0.0015985600922634566	0.0015983375754297833	0.0015985237541262475	0.0015984077700333431	0.0015984145126868507	0.0015984823679341563	0.0015984816674512994	0.0015984448420533314	0.0015984203494440864	0.0015984186856907833	0.0015984287468484672	0.0015984381404490434	0.001598441172900611	0.0015984384931333638	0.0015984338985803263	0.001598431305913953
flux1:	0.6870912300260157	0.001495759943262628	0.0014957473553793242	0.001495740497743928	0.0014957411046982274	0.0014957481270299515	0.0014957586191909765	0.001495768972419786	0.0014957760855629344	0.00149577820680464	0.0014957753067655463	0.0014957689491520384	0.0014957617135257376	0.0014957563023512864	0.0014957545368102366	0.0014957565154945	0.0014957602720022357	0.0014957622967441396	0.0014957592127586412	0.0014957505502838303	0.0014957416538716572	0.0014957439441660833	0.0014957674582675492	0.001495802051816447	0.0014958024793720343	0.0014957389884530886	0.001495732923560517	0.001495840800293304	0.0014956660671461544	0.001495873984792831	0.0014957318876471454	0.0014956496023486986	0.0014957318876471458	0.0014958739847928306	0.001495666067146154	0.0014958408002933036	0.0014957329235605178	0.0014957389884530893	0.0014958024793720339	0.0014958020518164473	0.00149576745826755	0.0014957439441660835	0.0014957416538716576	0.0014957505502838303	0.001495759212758641	0.0014957622967441385	0.0014957602720022355	0.0014957565154945002	0.0014957545368102369
flux1:	0.687353678929769	0.001398442238451117	0.00139843056912575	0.0013984240444916462	0.0013984243541853472	0.0013984306254982838	0.0013984402115877078	0.0013984498127963267	0.0013984565546156524	0.001398458772885286	0.0013984563728029736	0.001398450726000205	0.0013984441526535725	0.001398439108792578	0.0013984372671643826	0.0013984387450916424	0.0013984417897584492	0.0013984432571799597	0.0013984401493229374	0.0013984321530588041	0.0013984242827266714	0.0013984270586532247	0.0013984495464356148	0.0013984819747138828	0.0013984821456422725	0.0013984227993566734	0.001398417383712553	0.0013985176686132593	0.0013983538741829352	0.0013985480232483237	0.0013984149138861908	0.001398337819912164	0.0013984149138861906	0.001398548023248323	0.0013983538741829359	0.0013985176686132598	0.0013984173837125527	0.0013984227993566736	0.0013984821456422725	0.0013984819747138834	0.001398449546435615	0.001398427058653225	0.0013984242827266718	0.001398432153058804	0.0013984401493229372	0.001398443257179959	0.0013984417897584484	0.0013984387450916421	0.0013984372671643828
flux1:	0.6876161278335222	0.0013063016759704222	0.001306290907404387	0.0013062847348185287	0.0013062847930280772	0.0013062903651100471	0.0013062990808213424	0.0013063079339022663	0.0013063142717499455	0.0013063165250234259	0.001306314550343699	0.0013063095493275145	0.0013063036043531155	0.0013062989402073946	0.0013062970847961817	0.001306298162721876	0.0013063006079005034	0.001306301604110099	0.0013062984943304139	0.0013062911019384735	0.001306284129592579	0.0013062872647623305	0.0013063086900537825	0.0013063390236861595	0.001306338955259733	0.0013062835415065866	0.0013062787472162562	0.0013063719306253994	0.0013062185770414461	0.0013063997533429878	0.001306275205401194	0.0013062030505791695	0.0013062752054011939	0.001306399753342987	0.001306218577041446	0.0013063719306253983	0.0013062787472162567	0.0013062835415065868	0.0013063389552597333	0.0013063390236861595	0.001306308690053782	0.0013062872647623305	0.00130628412959258	0.0013062911019384742	0.0013062984943304145	0.0013063016041100983	0.001306300607900504	0.0013062981627218761	0.0013062970847961825
flux1:	0.6878785767372755	0.0012191545212077682	0.001219144627705526	0.0012191388163616062	0.001219138659791637	0.001219143578768168	0.0012191514592376888	0.0012191595729483373	0.0012191654833818022	0.0012191677210331322	0.0012191661081256571	0.0012191616957446174	0.0012191563481176691	0.001219152073086388	0.001219150257684159	0.0012191510240238542	0.0012191529687122047	0.0012191535689579749	0.001219150474269973	0.0012191436265888023	0.0012191374349597743	0.001219140817383884	0.0012191611553291344	0.001219189468738079	0.0012191891791346271	0.0012191374932447973	0.0012191332925823753	0.0012192198395411153	0.0012190764380693726	0.0012192454023926024	0.0012191289991933276	0.001219061537928743	0.0012191289991933273	0.0012192454023926033	0.0012190764380693739	0.0012192198395411156	0.0012191332925823753	0.0012191374932447971	0.0012191891791346276	0.0012191894687380792	0.0012191611553291355	0.0012191408173838844	0.0012191374349597747	0.001219143626588803	0.0012191504742699731	0.0012191535689579746	0.0012191529687122047	0.0012191510240238536	0.001219150257684159
flux1:	0.6881410256410287	0.0011368164324791323	0.0011368073813304003	0.0011368019319115048	0.0011368015896491461	0.001136805897216067	0.0011368129777915453	0.0011368203659469548	0.0011368258343677144	0.0011368280163842478	0.0011368267115320718	0.0011368228374904622	0.0011368180582449503	0.0011368141782428817	0.0011368124480670137	0.0011368129792477264	0.0011368145097635255	0.0011368147792647277	0.001136811712519357	0.0011368053540581952	0.0011367998367762145	0.0011368033685429841	0.0011368226051002332	0.0011368489761304657	0.0011368484842957003	0.0011368003288564615	0.0011367966939219293	0.001136877044287657	0.0011367431156196306	0.0011369005937582849	0.0011367919285311739	0.001136728921936943	0.0011367919285311735	0.001136900593758285	0.0011367431156196306	0.0011368770442876572	0.0011367966939219295	0.0011368003288564608	0.0011368484842956999	0.0011368489761304657	0.0011368226051002334	0.0011368033685429837	0.0011367998367762145	0.001136805354058195	0.0011368117125193573	0.0011368147792647277	0.0011368145097635247	0.001136812979247727	0.0011368124480670137
flux1:	0.688403474544782	0.001059103130712619	0.0010590948832242845	0.0010590897893008639	0.0010590892842283854	0.0010590930187586267	0.0010590993355834855	0.0010591060170407013	0.0010591110371384156	0.0010591131331902392	0.0010591120915084144	0.0010591087113661648	0.0010591044728722522	0.0010591009900134702	0.0010590993818409607	0.0010590997428400965	0.0010591009336348566	0.0010591009284746506	0.0010590978991015106	0.0010590919784225043	0.001059087039927399	0.001059090636701723	0.0010591087679892954	0.0010591332774323322	0.0010591326028905651	0.0010590877875662052	0.001059084690042526	0.0010591592588086363	0.0010590343334450033	0.0010591810164932744	0.001059079692643832	0.0010590209086725302	0.0010590796926438317	0.0010591810164932744	0.0010590343334450035	0.0010591592588086363	0.001059084690042526	0.0010590877875662052	0.0010591326028905651	0.0010591332774323326	0.0010591087679892959	0.0010590906367017225	0.0010590870399273984	0.0010590919784225043	0.0010590978991015104	0.0010591009284746508	0.0010591009336348566	0.001059099742840096	0.0010590993818409607
flux1:	0.6886659234485353	9.858310239907486e-4	9.858235366159752e-4	9.858187860466742e-4	9.858181361706447e-4	9.858213336722034e-4	9.858269240852879e-4	9.858329225407249e-4	9.858374955800644e-4	9.858394839880132e-4	9.858386683133191e-4	9.858357425332374e-4	9.858320178885995e-4	9.858289303290232e-4	9.858274728034694e-4	9.858277178405401e-4	9.85828632415544e-4	9.858284004642121e-4	9.858254151667684e-4	9.85819885155412e-4	9.85815440457302e-4	9.858190308290578e-4	9.858360623518792e-4	9.858587933965202e-4	9.858579560267033e-4	9.858162973820563e-4	9.858137083847579e-4	9.858828861800436e-4	9.857665048868714e-4	9.85903049752109e-4	9.85808681161992e-4	9.857538947362992e-4	9.858086811619926e-4	9.859030497521082e-4	9.857665048868714e-4	9.858828861800434e-4	9.858137083847576e-4	9.85816297382056e-4	9.85857956026704e-4	9.858587933965195e-4	9.858360623518794e-4	9.858190308290576e-4	9.858154404573016e-4	9.858198851554123e-4	9.858254151667684e-4	9.858284004642117e-4	9.858286324155438e-4	9.858277178405401e-4	9.858274728034697e-4
flux1:	0.6889283723522885	9.168177867887809e-4	9.168110123031966e-4	9.168065885924528e-4	9.16805808256506e-4	9.168085031678541e-4	9.168134059258231e-4	9.168187495515457e-4	9.168228835399502e-4	9.168247501844481e-4	9.168241299730656e-4	9.168216230395605e-4	9.168183855814291e-4	9.168156875085726e-4	9.168144015938178e-4	9.168145749404e-4	9.168152668297994e-4	9.168148486712154e-4	9.168119120618103e-4	9.168067300881711e-4	9.16802704396269e-4	9.168062291049282e-4	9.168221748902224e-4	9.168432125232877e-4	9.168422323157624e-4	9.168035536480536e-4	9.168014436582379e-4	9.168655974010229e-4	9.167573117172755e-4	9.16884341821671e-4	9.167965531669489e-4	9.167455463039405e-4	9.167965531669489e-4	9.168843418216711e-4	9.167573117172751e-4	9.168655974010235e-4	9.16801443658238e-4	9.168035536480537e-4	9.168422323157628e-4	9.168432125232882e-4	9.168221748902233e-4	9.168062291049278e-4	9.168027043962687e-4	9.16806730088171e-4	9.168119120618103e-4	9.168148486712153e-4	9.168152668297995e-4	9.168145749404e-4	9.168144015938185e-4
flux1:	0.6891908212560418	8.518828940261325e-4	8.518767827048565e-4	8.518726662786764e-4	8.518717672358628e-4	8.518739930534126e-4	8.518782483895081e-4	8.518829693373103e-4	8.518866781115943e-4	8.518884153208009e-4	8.518879655853563e-4	8.518858452124877e-4	8.518830681516046e-4	8.518807499067773e-4	8.518796494596227e-4	8.51879786334043e-4	8.518803001232647e-4	8.518797299613234e-4	8.51876845126215e-4	8.518719731027652e-4	8.518683013413026e-4	8.518717124037951e-4	8.518865940739834e-4	8.519060244536796e-4	8.519049212611869e-4	8.518690524437511e-4	8.518673913145003e-4	8.519268649966457e-4	8.518262377723656e-4	8.519443439130169e-4	8.518627709871794e-4	8.518153329124805e-4	8.518627709871794e-4	8.519443439130168e-4	8.518262377723659e-4	8.51926864996646e-4	8.518673913145002e-4	8.518690524437508e-4	8.519049212611872e-4	8.519060244536798e-4	8.518865940739831e-4	8.518717124037955e-4	8.51868301341302e-4	8.518719731027646e-4	8.518768451262152e-4	8.518797299613233e-4	8.518803001232644e-4	8.518797863340432e-4	8.518796494596227e-4
flux1:	0.6894532701597951	7.908481103111924e-4	7.908426110659661e-4	7.908387804351283e-4	7.908377727645607e-4	7.908395625045604e-4	7.908432120422513e-4	7.908473458461873e-4	7.908506481139506e-4	7.908522535654208e-4	7.908519538767547e-4	7.908501903175688e-4	7.908478464906075e-4	7.908458948056829e-4	7.908449872401183e-4	7.908451147554078e-4	7.908454871063605e-4	7.908447936321082e-4	7.908419626205769e-4	7.908373669645985e-4	7.908339931957754e-4	7.908372529639994e-4	7.908510987729039e-4	7.908690085949377e-4	7.908678018890695e-4	7.90834579229239e-4	7.908333362549864e-4	7.908884518312184e-4	7.907950577767181e-4	7.909047991148494e-4	7.908290891443618e-4	7.907850163926052e-4	7.90829089144362e-4	7.909047991148493e-4	7.907950577767181e-4	7.908884518312184e-4	7.908333362549864e-4	7.908345792292387e-4	7.908678018890696e-4	7.90869008594938e-4	7.908510987729038e-4	7.908372529639993e-4	7.908339931957755e-4	7.908373669645985e-4	7.908419626205771e-4	7.908447936321081e-4	7.908454871063608e-4	7.908451147554083e-4	7.908449872401183e-4
flux1:	0.6897157190635483	7.335379350015168e-4	7.335329964434339e-4	7.33529429231546e-4	7.335283220920731e-4	7.335297085954552e-4	7.335327951391481e-4	7.33536380047343e-4	7.335392984164995e-4	7.335407740815182e-4	7.335406076548393e-4	7.335391731184582e-4	7.335372348513319e-4	7.335356331807146e-4	7.335349201964719e-4	7.335350583326328e-4	7.335353189911076e-4	7.335345261953839e-4	7.335317504300746e-4	7.335274019407388e-4	7.335242787147316e-4	7.335273588876927e-4	7.33540202743943e-4	7.335566786179741e-4	7.33555387260395e-4	7.335246533723931e-4	7.335237974101745e-4	7.335748557694975e-4	7.334882819973673e-4	7.335901871491654e-4	7.335199990905882e-4	7.334790955889627e-4	7.335199990905885e-4	7.335901871491658e-4	7.334882819973674e-4	7.335748557694973e-4	7.335237974101752e-4	7.335246533723931e-4	7.33555387260395e-4	7.335566786179743e-4	7.335402027439431e-4	7.335273588876926e-4	7.335242787147314e-4	7.335274019407389e-4	7.335317504300746e-4	7.335345261953839e-4	7.335353189911077e-4	7.335350583326332e-4	7.335349201964719e-4
flux1:	0.6899781679673016	6.797800039216991e-4	6.797755753220143e-4	6.797722491437272e-4	6.797710513645853e-4	6.797720674585838e-4	6.797746346857408e-4	6.797777109513734e-4	6.797802709775064e-4	6.79781622131984e-4	6.79781575011194e-4	6.797804431891539e-4	6.797788822606079e-4	6.79777611187976e-4	6.797770895376567e-4	6.797772521124038e-4	6.797774248769971e-4	6.797765527972493e-4	6.797738334060044e-4	6.797697070674499e-4	6.797667947192029e-4	6.797696753330814e-4	6.797815558320085e-4	6.797966836834022e-4	6.797953257190698e-4	6.797669294116748e-4	6.79766429043529e-4	6.79813711040366e-4	6.79733557583962e-4	6.798281257875108e-4	6.797631305965224e-4	6.797252077287669e-4	6.797631305965222e-4	6.798281257875108e-4	6.797335575839628e-4	6.798137110403665e-4	6.797664290435288e-4	6.797669294116752e-4	6.797953257190698e-4	6.797966836834018e-4	6.797815558320086e-4	6.797696753330815e-4	6.797667947192033e-4	6.797697070674494e-4	6.797738334060046e-4	6.797765527972494e-4	6.797774248769965e-4	6.79777252112404e-4	6.797770895376568e-4
flux1:	0.6902406168710549	6.294054487824945e-4	6.294014809111303e-4	6.293983740932152e-4	6.293970946078317e-4	6.293977731420315e-4	6.293998652219272e-4	6.294024743814078e-4	6.294047036583937e-4	6.294059379789133e-4	6.294059983276055e-4	6.294051440267333e-4	6.294039317191603e-4	6.294029694184952e-4	6.294026316894492e-4	6.294028273049606e-4	6.294029309408401e-4	6.294019963344491e-4	6.293993344063015e-4	6.2939540912902e-4	6.293926750407727e-4	6.29395343458028e-4	6.294063029405398e-4	6.294201674498183e-4	6.294187599274471e-4	6.293925561052175e-4	6.293923798310755e-4	6.294361473556584e-4	6.293620276496465e-4	6.294497299846564e-4	6.293896108488045e-4	6.293544874975114e-4	6.293896108488042e-4	6.294497299846564e-4	6.293620276496466e-4	6.294361473556584e-4	6.293923798310754e-4	6.293925561052175e-4	6.294187599274472e-4	6.294201674498182e-4	6.294063029405402e-4	6.293953434580282e-4	6.293926750407723e-4	6.293954091290194e-4	6.293993344063017e-4	6.294019963344488e-4	6.294029309408398e-4	6.294028273049604e-4	6.294026316894495e-4
flux1:	0.6905030657748081	5.822492155227811e-4	5.822456613511424e-4	5.822427534959183e-4	5.822414016301671e-4	5.822417754071702e-4	5.822434365714113e-4	5.822456207349099e-4	5.822475480498472e-4	5.822486748080468e-4	5.82248832310783e-4	5.822482311863346e-4	5.822473384092812e-4	5.822466611402696e-4	5.822464965298048e-4	5.82246729476666e-4	5.822467785614395e-4	5.82245795501202e-4	5.822431922713285e-4	5.822394505845331e-4	5.822368684318135e-4	5.822393183481124e-4	5.82249402002204e-4	5.822620860918441e-4	5.822606449151659e-4	5.822364944913591e-4	5.82236610942338e-4	5.822771080115392e-4	5.822086493221933e-4	5.822899299616201e-4	5.822343824901562e-4	5.822018850557603e-4	5.822343824901561e-4	5.822899299616201e-4	5.822086493221932e-4	5.822771080115392e-4	5.822366109423377e-4	5.822364944913592e-4	5.822606449151662e-4	5.822620860918442e-4	5.822494020022036e-4	5.822393183481125e-4	5.822368684318133e-4	5.822394505845334e-4	5.822431922713286e-4	5.822457955012019e-4	5.82246778561439e-4	5.822467294766664e-4	5.822464965298047e-4
flux1:	0.6907655146785614	5.381503429543788e-4	5.381471582158948e-4	5.381444306122437e-4	5.381430162423101e-4	5.381431178647384e-4	5.381443919533885e-4	5.381461931296453e-4	5.381478476982996e-4	5.381488770619092e-4	5.381491224350625e-4	5.381487508151189e-4	5.381481482860861e-4	5.381477309051698e-4	5.381477259704666e-4	5.38147997073633e-4	5.381480027662705e-4	5.381469831567024e-4	5.381444401266931e-4	5.381408678343985e-4	5.38138416831695e-4	5.381406473168338e-4	5.381499023344547e-4	5.381614867102961e-4	5.381600265219614e-4	5.381377963407047e-4	5.38138174503432e-4	5.381756283552096e-4	5.381124721504477e-4	5.381877496255279e-4	5.38136481991134e-4	5.381064443865596e-4	5.381364819911341e-4	5.38187749625528e-4	5.381124721504474e-4	5.381756283552097e-4	5.381381745034318e-4	5.381377963407046e-4	5.381600265219613e-4	5.38161486710296e-4	5.38149902334455e-4	5.381406473168338e-4	5.381384168316943e-4	5.381408678343983e-4	5.38144440126693e-4	5.381469831567024e-4	5.381480027662702e-4	5.381479970736332e-4	5.381477259704666e-4
flux1:	0.6910279635823147	4.969522032256301e-4	4.969493468333789e-4	4.969467827254729e-4	4.969453163233251e-4	4.969451779790802e-4	4.969461079843209e-4	4.969475674578436e-4	4.969489782522669e-4	4.969499206964373e-4	4.969502453043057e-4	4.969500800943784e-4	4.969497385614301e-4	4.969495550314364e-4	4.96949694398553e-4	4.969500017937289e-4	4.969499725209736e-4	4.969489265366014e-4	4.969464455376232e-4	4.969430313506787e-4	4.969406955112629e-4	4.969427100976516e-4	4.969511848968591e-4	4.969617476489518e-4	4.969602817475714e-4	4.969398445124952e-4	4.969404539559333e-4	4.969750761326664e-4	4.969168783839331e-4	4.969865468466385e-4	4.969392798754138e-4	4.969115434957942e-4	4.969392798754135e-4	4.969865468466384e-4	4.96916878383933e-4	4.969750761326666e-4	4.969404539559333e-4	4.969398445124948e-4	4.969602817475714e-4	4.969617476489517e-4	4.969511848968592e-4	4.969427100976511e-4	4.969406955112628e-4	4.969430313506788e-4	4.969464455376236e-4	4.969489265366014e-4	4.969499725209733e-4	4.969500017937291e-4	4.969496943985527e-4
flux1:	0.6912904124860679	4.58502705736812e-4	4.58500140062963e-4	4.5849772479056403e-4	4.584962173766158e-4	4.584958705838207e-4	4.584964982104491e-4	4.5849765598527504e-4	4.5849885116076416e-4	4.5849971698930627e-4	4.585001125582488e-4	4.5850013121373284e-4	4.5850002170488445e-4	4.585000455881645e-4	4.585003126075428e-4	4.5850065243995404e-4	4.5850059449768733e-4	4.5849953094665336e-4	4.5849711415380835e-4	4.584938493095128e-4	4.5849161673194465e-4	4.5849342256152974e-4	4.585011660810671e-4	4.585107823466863e-4	4.585093226362507e-4	4.584905568426727e-4	4.584913679398963e-4	4.585233553479207e-4	4.5846978675831424e-4	4.5853421722764063e-4	4.584906844350971e-4	4.584650981025382e-4	4.584906844350973e-4	4.585342172276408e-4	4.584697867583146e-4	4.585233553479206e-4	4.5849136793989654e-4	4.5849055684267254e-4	4.585093226362511e-4	4.585107823466863e-4	4.5850116608106724e-4	4.584934225615296e-4	4.5849161673194454e-4	4.584938493095124e-4	4.5849711415380846e-4	4.5849953094665325e-4	4.5850059449768733e-4	4.5850065243995415e-4	4.585003126075428e-4
flux1:	0.6915528613898212	4.2265446623579163e-4	4.2265215726200494e-4	4.2264987828890334e-4	4.226483413121146e-4	4.226478166436765e-4	4.226481819027077e-4	4.2264907622298304e-4	4.2265008264744244e-4	4.2265088162011155e-4	4.2265134004119015e-4	4.226515205946806e-4	4.226516146799944e-4	4.2265181960234754e-4	4.2265219694132586e-4	4.226525639819144e-4	4.2265248205174935e-4	4.226514086697231e-4	4.22649058576269e-4	4.2264593645620634e-4	4.2264379864796194e-4	4.2264540568592347e-4	4.226524667568983e-4	4.2266120844651126e-4	4.2265976541646646e-4	4.2264255528415946e-4	4.226435394225728e-4	4.226730753573835e-4	4.226238215124305e-4	4.226833630932893e-4	4.2264331066543484e-4	4.226197305492118e-4	4.226433106654347e-4	4.226833630932894e-4	4.2262382151243025e-4	4.226730753573835e-4	4.226435394225732e-4	4.226425552841593e-4	4.226597654164665e-4	4.226612084465113e-4	4.226524667568985e-4	4.2264540568592347e-4	4.2264379864796184e-4	4.226459364562059e-4	4.2264905857626877e-4	4.226514086697233e-4	4.2265248205174924e-4	4.226525639819145e-4	4.2265219694132586e-4
flux1:	0.6918153102935745	3.892649429001911e-4	3.892628602516029e-4	3.8926070710041587e-4	3.892591522657982e-4	3.8925847907152477e-4	3.8925861991994217e-4	3.892592868736565e-4	3.89260129758762e-4	3.8926087081784334e-4	3.89261384027015e-4	3.8926170515741186e-4	3.8926197521105016e-4	3.8926233528601816e-4	3.8926280545186685e-4	3.892631936289776e-4	3.8926309121254077e-4	3.892620148932077e-4	3.892597342533415e-4	3.892567500088451e-4	3.892547012555718e-4	3.892561215765904e-4	3.892625483735942e-4	3.892704839588647e-4	3.8926906669232677e-4	3.892533020960276e-4	3.8925443187066283e-4	3.8928168699924216e-4	3.89236448438702e-4	3.8929142950438523e-4	3.892546162242128e-4	3.8923290573720045e-4	3.892546162242127e-4	3.892914295043851e-4	3.8923644843870175e-4	3.892816869992423e-4	3.892544318706629e-4	3.892533020960276e-4	3.892690666923267e-4	3.8927048395886473e-4	3.892625483735942e-4	3.892561215765905e-4	3.892547012555717e-4	3.892567500088449e-4	3.8925973425334127e-4	3.8926201489320746e-4	3.892630912125403e-4	3.892631936289777e-4	3.8926280545186685e-4
flux1:	0.6920777591973277	3.581965412698542e-4	3.581946581477272e-4	3.581926222600279e-4	3.58191061322444e-4	3.58190267464226e-4	3.5819021950049405e-4	3.58190692709212e-4	3.581913953396107e-4	3.581920864269474e-4	3.5819264635077e-4	3.5819308748157264e-4	3.5819350693271513e-4	3.5819399713838437e-4	3.5819454292805174e-4	3.5819494577515567e-4	3.581948255504788e-4	3.5819375251971714e-4	3.581915442683587e-4	3.5818869446180735e-4	3.5818673124854623e-4	3.5818797839920404e-4	3.5819381797110917e-4	3.582010123326673e-4	3.5819962853968115e-4	3.581852049347615e-4	3.581864543203088e-4	3.582115876139766e-4	3.581700798248813e-4	3.5822080915614613e-4	3.581870062769067e-4	3.581670359494197e-4	3.581870062769068e-4	3.582208091561462e-4	3.581700798248814e-4	3.5821158761397667e-4	3.5818645432030905e-4	3.5818520493476156e-4	3.581996285396811e-4	3.5820101233266727e-4	3.581938179711093e-4	3.581879783992038e-4	3.581867312485462e-4	3.581886944618073e-4	3.5819154426835846e-4	3.581937525197173e-4	3.581948255504788e-4	3.5819494577515556e-4	3.581945429280515e-4
flux1:	0.692340208101081	3.2931668993531186e-4	3.2931498296507174e-4	3.293130575056838e-4	3.293115020472287e-4	3.293106136599523e-4	3.293104098816939e-4	3.293107202758063e-4	3.2931130383001415e-4	3.293119517839536e-4	3.2931255033856753e-4	3.293130917535808e-4	3.293136353169417e-4	3.2931423181971976e-4	3.2931483669507074e-4	3.293152477172844e-4	3.2931511182313463e-4	3.2931404776450105e-4	3.29311914921957e-4	3.2930919719064555e-4	3.293073176795086e-4	3.293084061182581e-4	3.2931370399719737e-4	3.2932021832870887e-4	3.293188744010539e-4	3.2930569274204066e-4	3.293070372404106e-4	3.293301968534673e-4	3.292921501861638e-4	3.293389180618078e-4	3.29307909129391e-4	3.292895564618955e-4	3.2930790912939095e-4	3.293389180618076e-4	3.29292150186164e-4	3.293301968534675e-4	3.2930703724041077e-4	3.293056927420406e-4	3.293188744010539e-4	3.2932021832870876e-4	3.293137039971974e-4	3.2930840611825805e-4	3.2930731767950855e-4	3.293091971906457e-4	3.2931191492195725e-4	3.2931404776450116e-4	3.2931511182313485e-4	3.2931524771728484e-4	3.2931483669507074e-4
flux1:	0.6926026570048343	3.024978889119423e-4	3.024963379239766e-4	3.0249451754737886e-4	3.024929787535099e-4	3.024920200415676e-4	3.0249169066860586e-4	3.024918663449477e-4	3.024923497995543e-4	3.024929603203802e-4	3.0249358945163863e-4	3.024942124175064e-4	3.0249485629608015e-4	3.0249553671822174e-4	3.0249618510774177e-4	3.024965980716651e-4	3.024964483266827e-4	3.0249539846598103e-4	3.024933440347232e-4	3.024907567826487e-4	3.024889603495688e-4	3.024899049638482e-4	3.024947048493228e-4	3.0250059661350565e-4	3.024992976973737e-4	3.024872643474377e-4	3.02488681108664e-4	3.0251000519967124e-4	3.0247516471004326e-4	3.0251824394559955e-4	3.024898245731739e-4	3.0247297386960293e-4	3.024898245731741e-4	3.025182439455994e-4	3.0247516471004326e-4	3.025100051996716e-4	3.0248868110866367e-4	3.024872643474376e-4	3.0249929769737377e-4	3.025005966135058e-4	3.02494704849323e-4	3.0248990496384786e-4	3.0248896034956854e-4	3.024907567826486e-4	3.02493344034723e-4	3.0249539846598103e-4	3.0249644832668277e-4	3.024965980716652e-4	3.024961851077421e-4
flux1:	0.6928651059085875	2.776177326392203e-4	2.7761632039977616e-4	2.7761460099522735e-4	2.776130894423738e-4	2.7761208251867933e-4	2.7761165488190823e-4	2.776117210381824e-4	2.7761212114554336e-4	2.776126988175181e-4	2.776133505706867e-4	2.776140374570815e-4	2.776147595116855e-4	2.776155031414495e-4	2.7761618067129e-4	2.7761658982406243e-4	2.7761642788827565e-4	2.7761539704487944e-4	2.776134239047553e-4	2.776109660263128e-4	2.77609252857819e-4	2.776100685563071e-4	2.7761441207017245e-4	2.776197350017577e-4	2.7761848508452516e-4	2.776075117144105e-4	2.776089796296628e-4	2.7762859712379397e-4	2.7759672234602134e-4	2.776363692786268e-4	2.7761034687727643e-4	2.7759488906085026e-4	2.7761034687727627e-4	2.7763636927862677e-4	2.7759672234602145e-4	2.7762859712379413e-4	2.776089796296631e-4	2.7760751171441056e-4	2.7761848508452527e-4	2.776197350017576e-4	2.7761441207017245e-4	2.776100685563069e-4	2.776092528578191e-4	2.776109660263128e-4	2.7761342390475533e-4	2.776153970448796e-4	2.776164278882755e-4	2.776165898240627e-4	2.7761618067129e-4
flux1:	0.6931275548123408	2.545589095390342e-4	2.5455762144780585e-4	2.545559998778316e-4	2.545545253427047e-4	2.5455349011442786e-4	2.5455298860841715e-4	2.545529675471151e-4	2.5455329887581036e-4	2.5455384723400867e-4	2.5455451384240763e-4	2.5455524823223837e-4	2.5455602811430404e-4	2.5455681605944806e-4	2.545575097182326e-4	2.5455790994274435e-4	2.545577374293388e-4	2.5455673004156487e-4	2.545548408488699e-4	2.5455251148702793e-4	2.545508822365526e-4	2.545515836132019e-4	2.545555101202871e-4	2.545603142704859e-4	2.545591162778997e-4	2.545491197533033e-4	2.545506195196508e-4	2.545686508118042e-4	2.545395154669921e-4	2.545759708857665e-4	2.545521643554334e-4	2.5453799676905466e-4	2.5455216435543335e-4	2.545759708857665e-4	2.5453951546699214e-4	2.545686508118043e-4	2.545506195196508e-4	2.545491197533032e-4	2.5455911627789954e-4	2.5456031427048575e-4	2.545555101202871e-4	2.5455158361320176e-4	2.545508822365524e-4	2.5455251148702777e-4	2.5455484084887007e-4	2.5455673004156466e-4	2.5455773742933877e-4	2.5455790994274456e-4	2.545575097182325e-4
flux1:	0.693390003716094	2.3320918004957384e-4	2.332080038192995e-4	2.3320647766409598e-4	2.332050489622772e-4	2.3320400306492365e-4	2.332034491601566e-4	2.332033603533407e-4	2.3320363538025066e-4	2.3320415701080663e-4	2.332048309939341e-4	2.3320559777755204e-4	2.3320641702335713e-4	2.3320723231031715e-4	2.3320793055332087e-4	2.3320831746713133e-4	2.332081360124128e-4	2.3320715614372418e-4	2.3320535323855194e-4	2.3320315157891072e-4	2.3320160708080093e-4	2.332022081462054e-4	2.332057546346731e-4	2.3321008645149616e-4	2.3320894235174698e-4	2.3319984460851135e-4	2.3320135876588716e-4	2.332179163654253e-4	2.3319130801214484e-4	2.3322479803451838e-4	2.3320303741986131e-4	2.3319006361322762e-4	2.3320303741986145e-4	2.3322479803451835e-4	2.3319130801214479e-4	2.332179163654255e-4	2.3320135876588735e-4	2.331998446085112e-4	2.3320894235174684e-4	2.332100864514963e-4	2.3320575463467325e-4	2.332022081462053e-4	2.3320160708080088e-4	2.3320315157891058e-4	2.3320535323855196e-4	2.33207156143724e-4	2.3320813601241267e-4	2.3320831746713138e-4	2.332079305533209e-4
flux1:	0.6936524526198473	2.1346133502163285e-4	2.1346026035334143e-4	2.134588276712712e-4	2.1345745253018294e-4	2.1345641130942087e-4	2.1345582361839883e-4	2.134556838238882e-4	2.1345591306677126e-4	2.13456409729986e-4	2.1345708399297207e-4	2.1345786944195188e-4	2.1345871152807116e-4	2.134595391504523e-4	2.1346023194967985e-4	2.134606019555427e-4	2.1346041325479934e-4	2.1345946458693274e-4	2.1345774991223074e-4	2.1345567501317706e-4	2.134542160515729e-4	2.134547300264019e-4	2.134579310414611e-4	2.1346183348018355e-4	2.1346074439162785e-4	2.1345247229860402e-4	2.1345398524005206e-4	2.1346917435896638e-4	2.1344489399232995e-4	2.1347563088760168e-4	2.1345575700363714e-4	2.134438865092776e-4	2.1345575700363744e-4	2.1347563088760187e-4	2.1344489399232987e-4	2.1346917435896649e-4	2.1345398524005223e-4	2.134524722986041e-4	2.1346074439162777e-4	2.1346183348018382e-4	2.134579310414612e-4	2.1345473002640182e-4	2.1345421605157295e-4	2.1345567501317695e-4	2.134577499122307e-4	2.1345946458693277e-4	2.134604132547994e-4	2.13460601955543e-4	2.134602319496796e-4
flux1:	0.6939149015236006	1.9521313632367074e-4	1.9521215458925934e-4	1.952108137012717e-4	1.9520949867027606e-4	1.9520847520900696e-4	1.9520786959924285e-4	1.9520769301836378e-4	1.9520788519825834e-4	1.952083579650131e-4	1.9520902589269089e-4	1.952098177102965e-4	1.952106680714387e-4	1.952114949925131e-4	1.9521217383969245e-4	1.9521252413563716e-4	1.9521232995219556e-4	1.9521141577054339e-4	1.9520979080532995e-4	1.952078414635528e-4	1.9520646859238472e-4	1.9520690775703356e-4	1.9520979538140235e-4	1.9521330803957097e-4	1.952122743391753e-4	1.9520475954898855e-4	1.9520625750588322e-4	1.9522017659295393e-4	1.9519803819917532e-4	1.9522622116130545e-4	1.9520808519379803e-4	1.9519723329420718e-4	1.95208085193798e-4	1.9522622116130547e-4	1.9519803819917535e-4	1.9522017659295406e-4	1.9520625750588328e-4	1.952047595489886e-4	1.9521227433917537e-4	1.9521330803957092e-4	1.9520979538140232e-4	1.952069077570334e-4	1.952064685923847e-4	1.9520784146355262e-4	1.9520979080532992e-4	1.9521141577054336e-4	1.952123299521955e-4	1.9521252413563718e-4	1.9521217383969253e-4
flux1:	0.6941773504273538	1.7836724145302532e-4	1.7836634539471392e-4	1.7836509469818697e-4	1.7836384509647437e-4	1.7836285028309502e-4	1.7836224002926136e-4	1.783620384963486e-4	1.7836220071978741e-4	1.7836265011294983e-4	1.7836330565328836e-4	1.7836409300016597e-4	1.7836493901171295e-4	1.7836575412633402e-4	1.7836641199616131e-4	1.7836674055286003e-4	1.7836654270705516e-4	1.7836566588280513e-4	1.7836413159111098e-4	1.7836230624086166e-4	1.7836101965060228e-4	1.7836139524483692e-4	1.783639991193227e-4	1.7836715839094453e-4	1.7836617982089828e-4	1.783593586092311e-4	1.7836082961357477e-4	1.7837357083771326e-4	1.7835340091125224e-4	1.7837921678339348e-4	1.7836267986895993e-4	1.7835276735699804e-4	1.7836267986895996e-4	1.7837921678339345e-4	1.7835340091125227e-4	1.7837357083771332e-4	1.7836082961357466e-4	1.78359358609231e-4	1.783661798208983e-4	1.7836715839094464e-4	1.7836399911932277e-4	1.7836139524483703e-4	1.7836101965060217e-4	1.7836230624086174e-4	1.7836413159111116e-4	1.7836566588280505e-4	1.783665427070553e-4	1.7836674055286003e-4	1.783664119961615e-4
flux1:	0.6944397993311071	1.6283111389273815e-4	1.6283029734680615e-4	1.628291351621403e-4	1.6282795506326748e-4	1.6282699769593713e-4	1.6282639366303165e-4	1.628261768571899e-4	1.6282631480922025e-4	1.6282674094303423e-4	1.628273786760653e-4	1.628281521709497e-4	1.6282898309946054e-4	1.628297771612891e-4	1.6283040844224157e-4	1.6283071395500675e-4	1.6283051429909453e-4	1.6282967727180206e-4	1.62828234068051e-4	1.6282653071186625e-4	1.6282533013820363e-4	1.6282565230442338e-4	1.6282799968208155e-4	1.6283083892597086e-4	1.6282991469631942e-4	1.6282372779063633e-4	1.6282516161691661e-4	1.6283681130328467e-4	1.6281844833371202e-4	1.6284207228736545e-4	1.6282700507815363e-4	1.628179580127961e-4	1.6282700507815368e-4	1.6284207228736542e-4	1.6281844833371196e-4	1.6283681130328467e-4	1.6282516161691667e-4	1.628237277906364e-4	1.6282991469631971e-4	1.6283083892597086e-4	1.6282799968208168e-4	1.6282565230442346e-4	1.628253301382034e-4	1.628265307118662e-4	1.6282823406805092e-4	1.6282967727180192e-4	1.6283051429909434e-4	1.628307139550067e-4	1.6283040844224168e-4
flux1:	0.6947022482348604	1.4851692088933502e-4	1.485161785393849e-4	1.485151029907221e-4	1.485139952412061e-4	1.4851308216212576e-4	1.4851249301147236e-4	1.4851226868179342e-4	1.4851238682186952e-4	1.4851278953367748e-4	1.4851340472340544e-4	1.4851415641972633e-4	1.4851496334532987e-4	1.48515728865515e-4	1.4851632926533737e-4	1.485166110875354e-4	1.4851641147179908e-4	1.4851561623524414e-4	1.4851426396606893e-4	1.4851268013412532e-4	1.485115648034604e-4	1.4851184256720886e-4	1.4851395839483855e-4	1.4851650811250906e-4	1.4851563699805033e-4	1.4851002939697877e-4	1.485114174862761e-4	1.4852205650909032e-4	1.4850535044463696e-4	1.485269466165473e-4	1.4851322883416718e-4	1.4850497829357905e-4	1.4851322883416735e-4	1.4852694661654725e-4	1.4850535044463693e-4	1.4852205650909024e-4	1.4851141748627606e-4	1.4851002939697877e-4	1.4851563699805028e-4	1.485165081125091e-4	1.485139583948387e-4	1.4851184256720867e-4	1.485115648034604e-4	1.4851268013412524e-4	1.4851426396606904e-4	1.48515616235244e-4	1.4851641147179914e-4	1.4851661108753535e-4	1.485163292653375e-4
flux1:	0.6949646971386136	1.353414202562134e-4	1.3534074741923858e-4	1.3533975634898873e-4	1.3533872261719802e-4	1.3533785887049666e-4	1.353372912806904e-4	1.3533706547692168e-4	1.3533716723097638e-4	1.3533754620094523e-4	1.3533813482893159e-4	1.3533885816909702e-4	1.3533963388418223e-4	1.353403650076138e-4	1.3534093144020615e-4	1.353411895041959e-4	1.353409917387172e-4	1.3534023983211428e-4	1.3533897777397432e-4	1.3533751050886887e-4	1.3533647911543565e-4	1.353367203969596e-4	1.3533862741804632e-4	1.3534091543700736e-4	1.3534009586711087e-4	1.353350166518817e-4	1.353363520210827e-4	1.3534605615715472e-4	1.3533086785166853e-4	1.3535058994167327e-4	1.3533810992481663e-4	1.353305917586138e-4	1.3533810992481674e-4	1.3535058994167316e-4	1.353308678516686e-4	1.3534605615715477e-4	1.353363520210826e-4	1.353350166518817e-4	1.3534009586711109e-4	1.3534091543700727e-4	1.3533862741804627e-4	1.3533672039695946e-4	1.3533647911543556e-4	1.3533751050886876e-4	1.3533897777397435e-4	1.3534023983211423e-4	1.3534099173871731e-4	1.3534118950419587e-4	1.3534093144020593e-4
flux1:	0.6952271460423669	1.232258377325985e-4	1.2322523017932585e-4	1.232243210947585e-4	1.232233619455735e-4	1.2322255095226263e-4	1.232220098476734e-4	1.232217871493552e-4	1.232218750926167e-4	1.232222299484252e-4	1.2322278872878623e-4	1.23223478478605e-4	1.232242173674567e-4	1.2322490973255037e-4	1.2322544019243881e-4	1.2322567492340061e-4	1.2322548073914562e-4	1.232247732450737e-4	1.2322360011652537e-4	1.2322224598002967e-4	1.232212966894734e-4	1.232215083404269e-4	1.232232272141196e-4	1.2322527887292988e-4	1.23224509013303e-4	1.232199111528297e-4	1.232211882918421e-4	1.2323002853893407e-4	1.2321622918859323e-4	1.2323422102166734e-4	1.2322287527153698e-4	1.2321602985395773e-4	1.2322287527153703e-4	1.232342210216673e-4	1.2321622918859336e-4	1.2323002853893413e-4	1.2322118829184207e-4	1.2321991115282963e-4	1.2322450901330314e-4	1.232252788729298e-4	1.2322322721411972e-4	1.2322150834042682e-4	1.2322129668947335e-4	1.232222459800296e-4	1.2322360011652543e-4	1.2322477324507361e-4	1.2322548073914557e-4	1.2322567492340078e-4	1.232254401924389e-4
flux1:	0.6954895949461202	1.1209573634903564e-4	1.1209519015841403e-4	1.1209436020749837e-4	1.1209347519769682e-4	1.1209271894133113e-4	1.1209220772149384e-4	1.1209199145968191e-4	1.1209206748602824e-4	1.1209239789062938e-4	1.1209292426710192e-4	1.1209357643331731e-4	1.1209427433740338e-4	1.1209492492501044e-4	1.1209541835495509e-4	1.120956305821842e-4	1.1209544159428039e-4	1.1209477914405723e-4	1.1209369313113947e-4	1.120924482293631e-4	1.1209157870378497e-4	1.120917665635582e-4	1.1209331599477341e-4	1.1209515432672793e-4	1.120944321525198e-4	1.1209027230379791e-4	1.1209148706363588e-4	1.1209952992766739e-4	1.1208700050335529e-4	1.1210339655899176e-4	1.1209308928631647e-4	1.1208686127185713e-4	1.120930892863165e-4	1.1210339655899165e-4	1.1208700050335535e-4	1.1209952992766751e-4	1.1209148706363585e-4	1.1209027230379783e-4	1.1209443215251973e-4	1.1209515432672809e-4	1.1209331599477334e-4	1.1209176656355826e-4	1.1209157870378492e-4	1.1209244822936292e-4	1.1209369313113941e-4	1.120947791440572e-4	1.1209544159428042e-4	1.1209563058218421e-4	1.1209541835495521e-4
flux1:	0.6957520438498734	1.0188087916894433e-4	1.0188039061538713e-4	1.0187963658823009e-4	1.0187882437738485e-4	1.018781235944308e-4	1.0187764435850937e-4	1.0187743682531205e-4	1.0187750230017164e-4	1.0187780802178577e-4	1.018783001482184e-4	1.0187891188242583e-4	1.0187956595592812e-4	1.0188017293252433e-4	1.0188062908909476e-4	1.0188081995855394e-4	1.0188063763389979e-4	1.0188002042056798e-4	1.0187901921347804e-4	1.0187787923688073e-4	1.0187708667663268e-4	1.0187725564325139e-4	1.0187865251956405e-4	1.0188029843239894e-4	1.018796217923444e-4	1.01875860097893e-4	1.0187700957240961e-4	1.0188431732738002e-4	1.0187294800812548e-4	1.018878739200671e-4	1.0187851659711082e-4	1.0187285468003081e-4	1.0187851659711085e-4	1.0188787392006705e-4	1.018729480081255e-4	1.0188431732738e-4	1.0187700957240969e-4	1.0187586009789306e-4	1.018796217923444e-4	1.0188029843239915e-4	1.0187865251956403e-4	1.0187725564325133e-4	1.0187708667663253e-4	1.018778792368807e-4	1.0187901921347805e-4	1.018800204205679e-4	1.0188063763389976e-4	1.0188081995855398e-4	1.0188062908909472e-4
flux1:	0.6960144927536267	9.25150866920288e-5	9.251465216294686e-5	9.251397051469292e-5	9.25132289863935e-5	9.251258335588828e-5	9.251213711733892e-5	9.251193975964332e-5	9.25119956545219e-5	9.251227661889988e-5	9.251273332509197e-5	9.251330281745716e-5	9.251391137739941e-5	9.251447393711293e-5	9.251489325834461e-5	9.251506414947113e-5	9.251488978015708e-5	9.251431757880648e-5	9.251339841785143e-5	9.251235869266021e-5	9.251163989050317e-5	9.251179400157877e-5	9.251305353312425e-5	9.251452598261299e-5	9.251389265421013e-5	9.251049253828709e-5	9.251157494216797e-5	9.251820586646404e-5	9.250789547879063e-5	9.252146850792449e-5	9.251297942849314e-5	9.25078361074148e-5	9.25129794284932e-5	9.252146850792448e-5	9.250789547879051e-5	9.251820586646415e-5	9.251157494216805e-5	9.251049253828702e-5	9.251389265421018e-5	9.251452598261303e-5	9.25130535331243e-5	9.251179400157877e-5	9.251163989050312e-5	9.251235869266023e-5	9.251339841785136e-5	9.251431757880653e-5	9.2514889780157e-5	9.251506414947121e-5	9.251489325834472e-5
flux1:	0.69627694165738	8.393609012121056e-5	8.393570606162803e-5	8.393509295241713e-5	8.393441934090525e-5	8.393382766868084e-5	8.39334145562146e-5	8.39332281510299e-5	8.39332751587502e-5	8.393353148448928e-5	8.393395222965285e-5	8.393447859584233e-5	8.393504097079451e-5	8.393555918024264e-5	8.393594265872217e-5	8.393609510777233e-5	8.393592979118346e-5	8.393540198596589e-5	8.393456171470712e-5	8.393361726246382e-5	8.393296866614687e-5	8.393311118587551e-5	8.393424704506858e-5	8.393556320086149e-5	8.393497093679833e-5	8.393189890207478e-5	8.393291344752419e-5	8.39389220399936e-5	8.392957750745575e-5	8.394190699044305e-5	8.393421084050587e-5	8.392954218917683e-5	8.393421084050594e-5	8.3941906990443e-5	8.392957750745569e-5	8.393892203999365e-5	8.393291344752435e-5	8.39318989020747e-5	8.393497093679829e-5	8.39355632008615e-5	8.393424704506867e-5	8.393311118587531e-5	8.393296866614684e-5	8.393361726246371e-5	8.393456171470712e-5	8.393540198596588e-5	8.393592979118351e-5	8.393609510777234e-5	8.393594265872223e-5
flux1:	0.6965393905611332	7.608538160917151e-5	7.608504448972416e-5	7.608449583728537e-5	7.608388685501652e-5	7.608334724852995e-5	7.608296669044328e-5	7.608279150029866e-5	7.608283013087597e-5	7.608306214912764e-5	7.608344696549445e-5	7.608393013008905e-5	7.608444651099109e-5	7.608492116023157e-5	7.608527022423505e-5	7.608540585576295e-5	7.608525048173933e-5	7.60847660986563e-5	7.60840012221515e-5	7.608314682438567e-5	7.608256460412442e-5	7.608269811291784e-5	7.608372257134654e-5	7.60848979738289e-5	7.60843445400873e-5	7.608156996638185e-5	7.608251674067653e-5	7.608795391956276e-5	7.607948972615994e-5	7.609067750212963e-5	7.608370494325615e-5	7.607947038836623e-5	7.608370494325624e-5	7.609067750212965e-5	7.60794897261599e-5	7.608795391956283e-5	7.608251674067658e-5	7.608156996638189e-5	7.60843445400873e-5	7.608489797382904e-5	7.60837225713465e-5	7.608269811291785e-5	7.608256460412438e-5	7.608314682438561e-5	7.608400122215147e-5	7.608476609865633e-5	7.608525048173934e-5	7.608540585576306e-5	7.608527022423508e-5
flux1:	0.6968018394648865	6.89080625166204e-5	6.890776882096355e-5	6.890728036159544e-5	6.890673232378781e-5	6.890624235441877e-5	6.890589324430627e-5	6.890572915201739e-5	6.890575980979207e-5	6.890596807013393e-5	6.890631749930259e-5	6.890675807871915e-5	6.890722937486847e-5	6.890766183711561e-5	6.890797824174093e-5	6.890809870920048e-5	6.890795395419187e-5	6.890751169857034e-5	6.890681844469649e-5	6.890604871002171e-5	6.890552882783672e-5	6.890565531171424e-5	6.890657937208605e-5	6.890762807942902e-5	6.890711128563248e-5	6.890460623220065e-5	6.890548607804079e-5	6.891039936553834e-5	6.890273703609983e-5	6.89128778534583e-5	6.890656512090224e-5	6.890272722768882e-5	6.890656512090237e-5	6.891287785345827e-5	6.890273703609983e-5	6.891039936553844e-5	6.890548607804079e-5	6.890460623220065e-5	6.890711128563244e-5	6.890762807942908e-5	6.890657937208612e-5	6.890565531171423e-5	6.890552882783668e-5	6.890604871002167e-5	6.890681844469646e-5	6.890751169857034e-5	6.890795395419183e-5	6.890809870920047e-5	6.890797824174093e-5
flux1:	0.6970642883686398	6.235269063028696e-5	6.235243685789891e-5	6.235200421191484e-5	6.235151315477441e-5	6.235107000526836e-5	6.23507508479704e-5	6.235059747086445e-5	6.235062051408575e-5	6.235080577859199e-5	6.235112080316608e-5	6.235151999081178e-5	6.23519476935244e-5	6.235233979564926e-5	6.235262552523564e-5	6.235273246117795e-5	6.235259878900199e-5	6.235219708644295e-5	6.235157146841714e-5	6.235088089967377e-5	6.235041917804295e-5	6.235054011543314e-5	6.235137363696036e-5	6.235230836187301e-5	6.235182608456652e-5	6.23495650972906e-5	6.23503794976008e-5	6.235481319244866e-5	6.234788079254252e-5	6.23570626976783e-5	6.235135121455784e-5	6.234787548077897e-5	6.235135121455784e-5	6.23570626976783e-5	6.234788079254261e-5	6.235481319244871e-5	6.235037949760084e-5	6.234956509729053e-5	6.235182608456652e-5	6.235230836187309e-5	6.235137363696036e-5	6.235054011543313e-5	6.235041917804285e-5	6.235088089967376e-5	6.235157146841721e-5	6.2352197086443e-5	6.235259878900192e-5	6.235273246117798e-5	6.235262552523557e-5
flux1:	0.697326737272393	5.637112720658912e-5	5.637090988707592e-5	5.637052862522924e-5	5.637009041520838e-5	5.636969101071916e-5	5.6369400048142496e-5	5.636925683246202e-5	5.6369272616918496e-5	5.6369435844609686e-5	5.636971781756151e-5	5.637007727354767e-5	5.6370463329473554e-5	5.6370817234696044e-5	5.63710744172715e-5	5.637116939315929e-5	5.6371047061710126e-5	5.637068410127918e-5	5.637012197966714e-5	5.6369505039106376e-5	5.6369097226828634e-5	5.636921367095589e-5	5.6369965486994114e-5	5.6370797722988026e-5	5.6370347922607246e-5	5.636830784728312e-5	5.636905881583178e-5	5.6373054156031355e-5	5.6366785813385264e-5	5.6375090522791955e-5	5.636992653146488e-5	5.6366781190182836e-5	5.636992653146493e-5	5.637509052279192e-5	5.63667858133853e-5	5.637305415603143e-5	5.636905881583179e-5	5.636830784728309e-5	5.63703479226072e-5	5.637079772298805e-5	5.636996548699417e-5	5.6369213670955924e-5	5.6369097226828566e-5	5.6369505039106315e-5	5.637012197966714e-5	5.637068410127914e-5	5.6371047061710065e-5	5.6371169393159316e-5	5.6371074417271485e-5
flux1:	0.6975891861761463	5.091838462668786e-5	5.0918200341970026e-5	5.091786604988953e-5	5.091747648201423e-5	5.091711760392887e-5	5.091685292103092e-5	5.0916719217744895e-5	5.091672812632694e-5	5.09168704502061e-5	5.091712102416448e-5	5.091744277152241e-5	5.091778946706413e-5	5.0918107570703195e-5	5.091833840469614e-5	5.0918422899995014e-5	5.091831197307724e-5	5.0917985751517184e-5	5.0917482894235504e-5	5.091693406508749e-5	5.0916575898726444e-5	5.0916688554199414e-5	5.091736658136039e-5	5.091810671859264e-5	5.0917687450917156e-5	5.091584725365946e-5	5.0916537232591325e-5	5.092013255000169e-5	5.0914467998924215e-5	5.092197125601181e-5	5.0917305467426406e-5	5.0914461298897824e-5	5.091730546742645e-5	5.092197125601181e-5	5.091446799892419e-5	5.0920132550001696e-5	5.091653723259134e-5	5.0915847253659466e-5	5.091768745091721e-5	5.091810671859278e-5	5.091736658136039e-5	5.091668855419941e-5	5.0916575898726275e-5	5.09169340650874e-5	5.091748289423545e-5	5.091798575151717e-5	5.0918311973077284e-5	5.091842289999508e-5	5.091833840469612e-5
flux1:	0.6978516350798996	4.595247537061823e-5	4.595232078174231e-5	4.595202911997561e-5	4.595168400392176e-5	4.595136238628745e-5	4.5951121998069003e-5	4.595099712169323e-5	4.595099958192258e-5	4.595112228074013e-5	4.595134333915235e-5	4.595162966806051e-5	4.5951939525860066e-5	4.595222436450184e-5	4.595243105754171e-5	4.595250643747479e-5	4.595240680082293e-5	4.5952115166643044e-5	4.595166730569422e-5	4.595118114882168e-5	4.595086840850352e-5	4.595097770115773e-5	4.59515890394613e-5	4.595224647041109e-5	4.5951855893312164e-5	4.595019648892021e-5	4.595082825402893e-5	4.5954059122275964e-5	4.594894327210374e-5	4.5955715189731544e-5	4.595150245123454e-5	4.594893260409407e-5	4.595150245123458e-5	4.5955715189731496e-5	4.5948943272103745e-5	4.595405912227605e-5	4.5950828254028946e-5	4.595019648892028e-5	4.595185589331215e-5	4.595224647041118e-5	4.5951589039461346e-5	4.595097770115772e-5	4.595086840850346e-5	4.595118114882161e-5	4.595166730569418e-5	4.5952115166643085e-5	4.59524068008229e-5	4.595250643747476e-5	4.595243105754174e-5
flux1:	0.6981140839836528	4.143426294309868e-5	4.143413481886886e-5	4.1433881576682085e-5	4.1433576809894195e-5	4.143328921883201e-5	4.143307113960356e-5	4.143295441188625e-5	4.1432950903510845e-5	4.143305537025565e-5	4.1433248962053916e-5	4.143350234318166e-5	4.143377803117005e-5	4.143403220520371e-5	4.143421692449833e-5	4.143428442564372e-5	4.143419580614084e-5	4.143393650254848e-5	4.14335393864613e-5	4.143311059114189e-5	4.1432839149872235e-5	4.143294528927516e-5	4.143349631319498e-5	4.1434079528601156e-5	4.1433715904873355e-5	4.143221999382686e-5	4.143279656813913e-5	4.143569594498542e-5	4.1431078473146354e-5	4.1437183862713625e-5	4.143338284453395e-5	4.143106266634477e-5	4.143338284453395e-5	4.1437183862713625e-5	4.14310784731464e-5	4.1435695944985464e-5	4.143279656813914e-5	4.143221999382685e-5	4.1433715904873294e-5	4.143407952860119e-5	4.143349631319503e-5	4.1432945289275186e-5	4.143283914987214e-5	4.143311059114182e-5	4.143353938646136e-5	4.1433936502548464e-5	4.143419580614086e-5	4.1434284425643746e-5	4.143421692449827e-5
flux1:	0.6983765328874061	3.7327315311354504e-5	3.732721055645668e-5	3.732699169810608e-5	3.7326723325777903e-5	3.73264666227192e-5	3.732626891923256e-5	3.7326159699704756e-5	3.732615075440958e-5	3.7326238463322705e-5	3.732640674240835e-5	3.732662975008207e-5	3.732687400320311e-5	3.732710011230242e-5	3.732726494582166e-5	3.7327325668593266e-5	3.732724765571079e-5	3.732701836147666e-5	3.7326667802681624e-5	3.732629123086623e-5	3.732605709686827e-5	3.7326160131221374e-5	3.7326656571727875e-5	3.7327173247323805e-5	3.732683494435765e-5	3.7325486858929425e-5	3.7326011434937695e-5	3.7328609799995986e-5	3.732444476990688e-5	3.7329943457642605e-5	3.732651635803834e-5	3.7324423235185184e-5	3.732651635803837e-5	3.732994345764258e-5	3.732444476990685e-5	3.7328609799996e-5	3.732601143493775e-5	3.7325486858929405e-5	3.732683494435763e-5	3.732717324732382e-5	3.732665657172784e-5	3.73261601312213e-5	3.7326057096868217e-5	3.732629123086615e-5	3.7326667802681644e-5	3.7327018361476636e-5	3.7327247655710735e-5	3.732732566859321e-5	3.732726494582163e-5
flux1:	0.6986389817911594	3.359776134640396e-5	3.3597677027189204e-5	3.3597488729885606e-5	3.359725299210152e-5	3.3597024182031835e-5	3.359684501226984e-5	3.3596742717705224e-5	3.359672891289017e-5	3.3596801386561835e-5	3.359694655709269e-5	3.359714180263303e-5	3.3597357356987504e-5	3.359755794784575e-5	3.359770487534426e-5	3.359775978233192e-5	3.359769185085093e-5	3.359749021836182e-5	3.359718213494954e-5	3.3596852858639113e-5	3.359665221051015e-5	3.359675207394561e-5	3.3597199091836154e-5	3.35976561665095e-5	3.3597341653503195e-5	3.3596127213315296e-5	3.359660308398666e-5	3.3598928572418385e-5	3.359517407610546e-5	3.360012120704926e-5	3.359703347590214e-5	3.35951466827227e-5	3.359703347590219e-5	3.360012120704928e-5	3.3595174076105424e-5	3.359892857241848e-5	3.359660308398664e-5	3.359612721331527e-5	3.35973416535032e-5	3.359765616650956e-5	3.3597199091836194e-5	3.359675207394556e-5	3.3596652210510095e-5	3.3596852858639066e-5	3.359718213494951e-5	3.359749021836181e-5	3.359769185085092e-5	3.359775978233197e-5	3.359770487534428e-5
flux1:	0.6989014306949126	3.0214150693668328e-5	3.0214084060245156e-5	3.0213922743494132e-5	3.0213716110197427e-5	3.0213512376362598e-5	3.021335001589594e-5	3.021325413069255e-5	3.0213236079093066e-5	3.0213294856937752e-5	3.0213419125091706e-5	3.0213589200343795e-5	3.0213778739225885e-5	3.0213956264624963e-5	3.021408713742291e-5	3.0214137056538172e-5	3.0214078589693637e-5	3.0213902279598167e-5	3.021363273113944e-5	3.0213346062766415e-5	3.0213175277504388e-5	3.02132718299899e-5	3.0213674080953172e-5	3.0214077826998483e-5	3.0213785670349465e-5	3.021269204753487e-5	3.021312254603845e-5	3.021520107867701e-5	3.0211818903722274e-5	3.0216265233753346e-5	3.0213485314226252e-5	3.0211785871205628e-5	3.021348531422625e-5	3.0216265233753343e-5	3.0211818903722274e-5	3.021520107867706e-5	3.0213122546038462e-5	3.021269204753485e-5	3.0213785670349438e-5	3.0214077826998463e-5	3.021367408095322e-5	3.0213271829989853e-5	3.021317527750439e-5	3.021334606276636e-5	3.021363273113941e-5	3.0213902279598123e-5	3.021407858969368e-5	3.0214137056538223e-5	3.0214087137422917e-5
flux1:	0.6991638795986659	2.7147317436941536e-5	2.7147265940676456e-5	2.71471282870739e-5	2.7146947481829584e-5	2.7146766208513704e-5	2.714661906635892e-5	2.7146529145748635e-5	2.71465074824808e-5	2.7146554091625088e-5	2.7146659624215303e-5	2.714680705501796e-5	2.7146973166081652e-5	2.7147129954227266e-5	2.714724648259675e-5	2.714729211399756e-5	2.714724242628537e-5	2.7147089138303424e-5	2.714685435560681e-5	2.7146605871521827e-5	2.7146461545674954e-5	2.7146554605914498e-5	2.7146916297876876e-5	2.7147272384037613e-5	2.714700124147874e-5	2.7146016835475086e-5	2.714640528340618e-5	2.7148260693565068e-5	2.7145216013748757e-5	2.7149208189919213e-5	2.7146707277654606e-5	2.714517781844684e-5	2.714670727765457e-5	2.7149208189919162e-5	2.7145216013748716e-5	2.714826069356512e-5	2.714640528340621e-5	2.7146016835475072e-5	2.7147001241478735e-5	2.7147272384037637e-5	2.7146916297876862e-5	2.7146554605914464e-5	2.7146461545674923e-5	2.7146605871521773e-5	2.714685435560679e-5	2.7147089138303407e-5	2.7147242426285382e-5	2.7147292113997558e-5	2.7147246482596736e-5
flux1:	0.6994263285024191	2.437024786144838e-5	2.437020916737834e-5	2.437009213526807e-5	2.4369934148998396e-5	2.43697729340694e-5	2.4369639559938236e-5	2.4369555227785677e-5	2.4369530596167402e-5	2.4369566525509132e-5	2.4369655415567532e-5	2.436978262468133e-5	2.436992776730943e-5	2.4370066000271233e-5	2.4370169747258827e-5	2.4370211673082185e-5	2.437017003208588e-5	2.4370037531705793e-5	2.4369833940559962e-5	2.436961949790778e-5	2.4369498462262253e-5	2.436958783410007e-5	2.4369912777479384e-5	2.4370226325474806e-5	2.436997493944309e-5	2.4369089261311684e-5	2.4369438925062345e-5	2.4371093082150516e-5	2.4368354170965868e-5	2.437193500031005e-5	2.4369686819533514e-5	2.436831146652757e-5	2.436968681953352e-5	2.4371935000310043e-5	2.436835417096588e-5	2.437109308215053e-5	2.4369438925062332e-5	2.4369089261311663e-5	2.436997493944311e-5	2.4370226325474846e-5	2.4369912777479387e-5	2.4369587834100024e-5	2.4369498462262223e-5	2.436961949790773e-5	2.436983394055993e-5	2.4370037531705793e-5	2.4370170032085893e-5	2.43702116730822e-5	2.4370169747258844e-5
flux1:	0.6996887774061724	2.185795256732438e-5	2.1857924561336325e-5	2.185782538998992e-5	2.1857687485994867e-5	2.185754414492393e-5	2.185742322965214e-5	2.185734417241257e-5	2.185731720967506e-5	2.185734388763512e-5	2.1857418126849633e-5	2.1857527405678586e-5	2.1857653887508807e-5	2.1857775587558025e-5	2.1857867968106515e-5	2.1857906664118045e-5	2.185787231083087e-5	2.1857758451764356e-5	2.185758269086885e-5	2.1857398438272932e-5	2.1857297766616754e-5	2.1857383259544826e-5	2.185767491107281e-5	2.185795054628469e-5	2.1857717736935258e-5	2.1856921302989464e-5	2.1857235357803658e-5	2.1858708287750485e-5	2.1856246253819547e-5	2.185945496076109e-5	2.185743555656714e-5	2.185619980467712e-5	2.1857435556567166e-5	2.1859454960761077e-5	2.1856246253819533e-5	2.185870828775054e-5	2.185723535780368e-5	2.185692130298943e-5	2.1857717736935258e-5	2.1857950546284714e-5	2.1857674911072803e-5	2.1857383259544815e-5	2.185729776661673e-5	2.1857398438272892e-5	2.1857582690868864e-5	2.1857758451764336e-5	2.1857872310830876e-5	2.1857906664118038e-5	2.1857867968106545e-5
flux1:	0.6999512263099257	1.9587343134070214e-5	1.958732392499236e-5	1.9587240133154817e-5	1.9587119844793165e-5	1.958699240780029e-5	1.958688277860114e-5	1.9586808736803266e-5	1.95867800605738e-5	1.958679883682561e-5	1.9586860294527648e-5	1.958695378284067e-5	1.9587063744343816e-5	1.9587170766985927e-5	1.9587253051268125e-5	1.95872888996406e-5	1.958726106688528e-5	1.9587163809278544e-5	1.9587012742685807e-5	1.9586855125271667e-5	1.9586772137850306e-5	1.9586853582271253e-5	1.9587115083061845e-5	1.9587356980023843e-5	1.9587141638223733e-5	1.9586425872658406e-5	1.9586707373832637e-5	1.958801737623907e-5	1.9585805919547294e-5	1.9588678391981597e-5	1.9586865938018944e-5	1.958575654635098e-5	1.9586865938018985e-5	1.958867839198155e-5	1.9585805919547297e-5	1.9588017376239078e-5	1.9586707373832658e-5	1.958642587265839e-5	1.958714163822374e-5	1.958735698002386e-5	1.958711508306191e-5	1.9586853582271226e-5	1.9586772137850296e-5	1.958685512527167e-5	1.9587012742685827e-5	1.958716380927854e-5	1.958726106688529e-5	1.9587288899640614e-5	1.9587253051268156e-5
flux1:	0.7002136752136789	1.753711348969501e-5	1.753710140667317e-5	1.753703078543646e-5	1.753692590784694e-5	1.753681261172878e-5	1.7536713223738227e-5	1.7536643982136673e-5	1.7536614178349562e-5	1.7536626309616585e-5	1.75366767178647e-5	1.7536756390634642e-5	1.75368517966103e-5	1.7536945829146977e-5	1.7537019149113537e-5	1.7537052451653862e-5	1.753703038032113e-5	1.7536947804835904e-5	1.7536818529326112e-5	1.753668428868456e-5	1.7536616551020714e-5	1.7536693808937927e-5	1.7536928017470266e-5	1.753713994076104e-5	1.7536941021327433e-5	1.7536298167460455e-5	1.753655002808705e-5	1.7537713789960435e-5	1.75357289777486e-5	1.7538298001865118e-5	1.7536672622596878e-5	1.7535677513624285e-5	1.7536672622596902e-5	1.753829800186511e-5	1.75357289777486e-5	1.753771378996044e-5	1.7536550028087058e-5	1.7536298167460458e-5	1.7536941021327446e-5	1.7537139940761028e-5	1.753692801747029e-5	1.753669380893789e-5	1.7536616551020714e-5	1.7536684288684523e-5	1.7536818529326126e-5	1.7536947804835894e-5	1.7537030380321104e-5	1.7537052451653882e-5	1.7537019149113568e-5
flux1:	0.7004761241174322	1.5687626095073587e-5	1.5687619680771507e-5	1.5687560281796402e-5	1.568746885899122e-5	1.5687368135051615e-5	1.568727806044083e-5	1.568721343777006e-5	1.5687183050452865e-5	1.5687189690294553e-5	1.568723063448786e-5	1.568729829491761e-5	1.568738093179598e-5	1.5687463496315107e-5	1.568752885455736e-5	1.5687559845818183e-5	1.5687542798754414e-5	1.5687473116725153e-5	1.568736296460444e-5	1.5687249134344784e-5	1.568719445211147e-5	1.5687267423918843e-5	1.5687476944577976e-5	1.568766228566699e-5	1.5687478801046314e-5	1.5686901840727434e-5	1.5687126815346114e-5	1.5688159521231934e-5	1.5686379582341188e-5	1.5688675066245375e-5	1.568721867293524e-5	1.568632683880216e-5	1.5687218672935242e-5	1.5688675066245365e-5	1.5686379582341164e-5	1.5688159521231968e-5	1.568712681534614e-5	1.5686901840727414e-5	1.5687478801046294e-5	1.5687662285666993e-5	1.5687476944578003e-5	1.5687267423918805e-5	1.568719445211143e-5	1.5687249134344764e-5	1.568736296460443e-5	1.5687473116725146e-5	1.5687542798754427e-5	1.568755984581821e-5	1.5687528854557363e-5
flux1:	0.7007385730211855	1.4020803014517578e-5	1.4020801014794548e-5	1.402075113490785e-5	1.4020671443479688e-5	1.4020581902822663e-5	1.4020500318554195e-5	1.4020440157604368e-5	1.4020409680807197e-5	1.4020411873174919e-5	1.4020444787554583e-5	1.4020502065349867e-5	1.4020573543229063e-5	1.40206460030138e-5	1.4020704283151034e-5	1.4020733142976847e-5	1.402072041645492e-5	1.4020661976405847e-5	1.4020568514265605e-5	1.402047241182536e-5	1.4020428822457108e-5	1.4020497450481606e-5	1.402068465826117e-5	1.4020846468803677e-5	1.4020677483328892e-5	1.4020160064024416e-5	1.402036073752475e-5	1.4021276175832454e-5	1.4019681312276659e-5	1.402173049847999e-5	1.4020426638049604e-5	1.4019628053618558e-5	1.402042663804966e-5	1.4021730498479967e-5	1.4019681312276657e-5	1.4021276175832473e-5	1.4020360737524775e-5	1.4020160064024416e-5	1.402067748332893e-5	1.4020846468803706e-5	1.402068465826118e-5	1.4020497450481582e-5	1.4020428822457057e-5	1.4020472411825331e-5	1.4020568514265595e-5	1.402066197640582e-5	1.4020720416454903e-5	1.402073314297685e-5	1.4020704283151066e-5
flux1:	0.7010010219249387	1.2520021907748563e-5	1.2520023258523619e-5	1.2519981421682342e-5	1.251991195225443e-5	1.2519832369527021e-5	1.2519758544629697e-5	1.2519702703175686e-5	1.2519672575147556e-5	1.2519671251390453e-5	1.2519697418745266e-5	1.2519745772711218e-5	1.2519807531132434e-5	1.2519871099577967e-5	1.2519923077499103e-5	1.2519949942664223e-5	1.2519940875455324e-5	1.2519892166315853e-5	1.2519813190317279e-5	1.2519732405691066e-5	1.2519698167399561e-5	1.2519762436807962e-5	1.2519929498733624e-5	1.2520070520755168e-5	1.2519915145565717e-5	1.2519451514597695e-5	1.2519630295719526e-5	1.252044096103441e-5	1.2519013175577313e-5	1.2520840842443923e-5	1.2519674558353362e-5	1.2518960100609798e-5	1.2519674558353364e-5	1.252084084244389e-5	1.2519013175577344e-5	1.2520440961034403e-5	1.251963029571954e-5	1.2519451514597696e-5	1.2519915145565705e-5	1.2520070520755182e-5	1.2519929498733627e-5	1.251976243680793e-5	1.251969816739955e-5	1.2519732405691015e-5	1.2519813190317257e-5	1.2519892166315864e-5	1.2519940875455337e-5	1.251994994266421e-5	1.2519923077499135e-5
flux1:	0.701263470828692	1.1170016945952055e-5	1.1170020757982116e-5	1.1169985695525653e-5	1.1169925132932757e-5	1.1169854429425562e-5	1.1169787712474913e-5	1.1169736055415305e-5	1.1169706655005281e-5	1.1169702633929916e-5	1.1169723188808654e-5	1.1169763912893999e-5	1.1169817229440162e-5	1.1169872980683196e-5	1.116991933608082e-5	1.1169944310780042e-5	1.1169938290920203e-5	1.1169897942317254e-5	1.1169831470566197e-5	1.1169763852599377e-5	1.1169737431417006e-5	1.1169797369053534e-5	1.1169946262830282e-5	1.1170068956187245e-5	1.116992634485075e-5	1.116951129025592e-5	1.1169670409043039e-5	1.1170387600226052e-5	1.1169110538764868e-5	1.1170739191029666e-5	1.1169696895348033e-5	1.1169058268781958e-5	1.1169696895348062e-5	1.1170739191029658e-5	1.1169110538764883e-5	1.1170387600226071e-5	1.1169670409043053e-5	1.1169511290255933e-5	1.1169926344850763e-5	1.1170068956187275e-5	1.1169946262830287e-5	1.1169797369053512e-5	1.1169737431416993e-5	1.116976385259939e-5	1.1169831470566236e-5	1.1169897942317233e-5	1.116993829092019e-5	1.116994431078005e-5	1.116991933608081e-5
flux1:	0.7015259197324453	9.956784625744088e-6	9.95679016802204e-6	9.956760798043341e-6	9.95670800108599e-6	9.956645227923729e-6	9.95658503523908e-6	9.956537428153887e-6	9.956509073309209e-6	9.95650306385108e-6	9.956518998597685e-6	9.95655323056809e-6	9.956599231473158e-6	9.956648112049135e-6	9.956689439803246e-6	9.956712604844283e-6	9.956709074244535e-6	9.956675854271575e-6	9.956620116842026e-6	9.956563757693673e-6	9.956543813118854e-6	9.95659948478428e-6	9.956732015116484e-6	9.95683858256607e-6	9.956707927404187e-6	9.956336724870323e-6	9.956478233462824e-6	9.957112147361074e-6	9.955970954951903e-6	9.957421003458335e-6	9.956490359319946e-6	9.955920026910744e-6	9.956490359319965e-6	9.957421003458313e-6	9.9559709549519e-6	9.957112147361072e-6	9.956478233462831e-6	9.956336724870325e-6	9.956707927404177e-6	9.956838582566103e-6	9.956732015116499e-6	9.956599484784257e-6	9.956543813118864e-6	9.956563757693658e-6	9.956620116842039e-6	9.956675854271537e-6	9.956709074244552e-6	9.956712604844264e-6	9.956689439803251e-6
flux1:	0.7017883686361985	8.867494428891583e-6	8.867501111320979e-6	8.867476517873832e-6	8.867430499336046e-6	8.867374821325074e-6	8.867320626235094e-6	8.867276930445176e-6	8.867249878602823e-6	8.867242484645439e-6	8.867254657605672e-6	8.867283389609696e-6	8.867323061667929e-6	8.867365902627162e-6	8.867402723693367e-6	8.867424144318117e-6	8.86742260141488e-6	8.867395412284619e-6	8.867348839421426e-6	8.867302057757135e-6	8.867287427519944e-6	8.867338934140595e-6	8.867456747115735e-6	8.867549157281179e-6	8.867429686371406e-6	8.867098051716999e-6	8.867223827898109e-6	8.867783648519495e-6	8.866764837930773e-6	8.868054768768716e-6	8.867224582441475e-6	8.866715701885133e-6	8.867224582441494e-6	8.86805476876873e-6	8.866764837930761e-6	8.867783648519521e-6	8.867223827898143e-6	8.86709805171698e-6	8.867429686371407e-6	8.867549157281237e-6	8.86745674711573e-6	8.867338934140597e-6	8.867287427519907e-6	8.867302057757126e-6	8.867348839421411e-6	8.867395412284592e-6	8.867422601414876e-6	8.867424144318126e-6	8.867402723693403e-6
flux1:	0.7020508175399518	7.890404253104049e-6	7.890411609036926e-6	7.89039102177933e-6	7.890350929255277e-6	7.890301609798503e-6	7.890252933194731e-6	7.890213002306198e-6	7.89018745242021e-6	7.890179179300172e-6	7.890188324594072e-6	7.890212414967208e-6	7.890246618139055e-6	7.890284147161698e-6	7.890316918714528e-6	7.890336651045405e-6	7.890336651713387e-6	7.890314523696375e-6	7.89027573269364e-6	7.890237056113204e-6	7.890226740511846e-6	7.89027421358828e-6	7.890378809460464e-6	7.89045881793122e-6	7.890349792735363e-6	7.890053839411779e-6	7.890165592369776e-6	7.890659575405893e-6	7.889750907144572e-6	7.890897440407577e-6	7.890157562237795e-6	7.88970392706704e-6	7.890157562237817e-6	7.890897440407557e-6	7.889750907144577e-6	7.89065957540591e-6	7.890165592369775e-6	7.890053839411764e-6	7.890349792735373e-6	7.890458817931211e-6	7.890378809460471e-6	7.890274213588282e-6	7.890226740511836e-6	7.890237056113157e-6	7.890275732693633e-6	7.89031452369637e-6	7.890336651713382e-6	7.890336651045425e-6	7.89031691871454e-6
flux1:	0.7023132664437051	7.014780519350958e-6	7.014788188491893e-6	7.0147709632470126e-6	7.014736061179558e-6	7.014692448536006e-6	7.014648850815241e-6	7.014612528654523e-6	7.014588624573336e-6	7.014579886824574e-6	7.014586625142638e-6	7.014606810885266e-6	7.014636291100913e-6	7.014669144249865e-6	7.014698268916038e-6	7.014716365072797e-6	7.01471752204549e-6	7.014699606078386e-6	7.014667387286356e-6	7.014635534430521e-6	7.014628680629612e-6	7.014672277290039e-6	7.014765021947001e-6	7.01483419071592e-6	7.014734904268126e-6	7.014471105385039e-6	7.014570383195408e-6	7.01500593581993e-6	7.014196308635507e-6	7.015214547050792e-6	7.014555780590791e-6	7.014151765856268e-6	7.014555780590802e-6	7.015214547050802e-6	7.0141963086355045e-6	7.01500593581995e-6	7.0145703831954295e-6	7.014471105385032e-6	7.014734904268118e-6	7.0148341907159486e-6	7.0147650219469975e-6	7.014672277290042e-6	7.014628680629593e-6	7.014635534430496e-6	7.014667387286362e-6	7.0146996060783704e-6	7.0147175220454964e-6	7.014716365072795e-6	7.014698268916041e-6
flux1:	0.7025757153474583	6.230822844197695e-6	6.230830556285547e-6	6.230816156881315e-6	6.230785810092027e-6	6.230747325139263e-6	6.2307083995464624e-6	6.230675519336557e-6	6.2306533542312894e-6	6.230644484153896e-6	6.230649334099277e-6	6.230666243555851e-6	6.230691645315463e-6	6.230720378161391e-6	6.230746212246985e-6	6.230762724222793e-6	6.230764705268594e-6	6.230750264594346e-6	6.230723566958109e-6	6.230697429677411e-6	6.230693316290744e-6	6.230733214219135e-6	6.23081534956754e-6	6.2308750649711615e-6	6.230784840549203e-6	6.230549994951119e-6	6.230638193335494e-6	6.2310219492397375e-6	6.230301300181725e-6	6.231204867901473e-6	6.2306188865674115e-6	6.230259398762075e-6	6.2306188865674174e-6	6.231204867901477e-6	6.230301300181738e-6	6.2310219492397536e-6	6.230638193335493e-6	6.230549994951116e-6	6.230784840549201e-6	6.230875064971181e-6	6.230815349567549e-6	6.230733214219134e-6	6.230693316290725e-6	6.230697429677369e-6	6.230723566958115e-6	6.230750264594339e-6	6.2307647052686025e-6	6.2307627242227786e-6	6.230746212246985e-6
flux1:	0.7028381642512116	5.529593151221452e-6	5.529600710807855e-6	5.529588692449408e-6	5.5295623513265065e-6	5.529528476885938e-6	5.529493844196329e-6	5.529464228790445e-6	5.529443850339439e-6	5.5294351070202665e-6	5.529438496589882e-6	5.529452661944145e-6	5.529474540406845e-6	5.529499638337957e-6	5.529522499014554e-6	5.52953748142893e-6	5.529540006531016e-6	5.5295284076992845e-6	5.529506324181374e-6	5.529484950087425e-6	5.529482972307768e-6	5.529519364759048e-6	5.529592018219035e-6	5.529643507517977e-6	5.529561697716485e-6	5.5293528996685244e-6	5.529431271636452e-6	5.529769161307905e-6	5.5291283744790775e-6	5.529929546352067e-6	5.529408817005244e-6	5.529089247932306e-6	5.529408817005264e-6	5.529929546352095e-6	5.5291283744790885e-6	5.5297691613079204e-6	5.529431271636451e-6	5.5293528996685244e-6	5.529561697716494e-6	5.529643507517981e-6	5.5295920182190444e-6	5.529519364759023e-6	5.529482972307755e-6	5.52948495008739e-6	5.529506324181364e-6	5.529528407699275e-6	5.529540006531027e-6	5.52953748142892e-6	5.529522499014548e-6
flux1:	0.7031006131549649	4.902949083598111e-6	4.90295635615103e-6	4.902946350478667e-6	4.902923537896174e-6	4.902893809603799e-6	4.902863114031723e-6	4.90283657700068e-6	4.902817993052552e-6	4.902809571511164e-6	4.902811849381219e-6	4.902823718665677e-6	4.902842551001046e-6	4.902864438602002e-6	4.902884610062825e-6	4.90289812192866e-6	4.902900959704806e-6	4.902891663226515e-6	4.902873416412495e-6	4.902855992072541e-6	4.902855647551796e-6	4.902888738617729e-6	4.902952931879024e-6	4.902997278591954e-6	4.902923264714495e-6	4.902737876788961e-6	4.902807542821356e-6	4.903104859105924e-6	4.902535682323386e-6	4.903245503994955e-6	4.902783216881809e-6	4.9024994011834495e-6	4.9027832168818324e-6	4.903245503994959e-6	4.90253568232337e-6	4.903104859105922e-6	4.902807542821375e-6	4.90273787678895e-6	4.902923264714499e-6	4.902997278591975e-6	4.902952931879024e-6	4.902888738617726e-6	4.902855647551792e-6	4.902855992072526e-6	4.902873416412487e-6	4.9028916632265254e-6	4.902900959704795e-6	4.902898121928661e-6	4.9028846100628236e-6
flux1:	0.7033630620587181	4.343481570190707e-6	4.343488469668816e-6	4.343480171571645e-6	4.343460471531776e-6	4.3434344701766315e-6	4.3434073763650274e-6	4.343383723731271e-6	4.343366908193468e-6	4.3433589483793636e-6	4.343360394728053e-6	4.343370343122587e-6	4.34338653897202e-6	4.343405588414775e-6	4.343423327049427e-6	4.343435432700226e-6	4.343438396284151e-6	4.3434309471961105e-6	4.343415875329532e-6	4.343401710306691e-6	4.343402585936528e-6	4.3434325861809475e-6	4.343489243339174e-6	4.3435274014222465e-6	4.343460593112351e-6	4.343296221903193e-6	4.343358180384765e-6	4.3436196394115996e-6	4.343114608054571e-6	4.343743007266376e-6	4.3433330117956485e-6	4.343081187876784e-6	4.343333011795677e-6	4.343743007266378e-6	4.343114608054585e-6	4.343619639411609e-6	4.3433581803847665e-6	4.3432962219031905e-6	4.343460593112356e-6	4.3435274014222576e-6	4.34348924333918e-6	4.343432586180933e-6	4.3434025859365094e-6	4.343401710306684e-6	4.343415875329526e-6	4.3434309471961156e-6	4.343438396284142e-6	4.343435432700237e-6	4.343423327049434e-6
flux1:	0.7036255109624714	3.844456389806524e-6	3.844462867773967e-6	3.844456023953329e-6	3.844439071887438e-6	3.8444164170964564e-6	3.8443926080207306e-6	3.844371640438922e-6	3.844356539171171e-6	3.844349134589597e-6	3.8443499712560656e-6	3.8443583115186375e-6	3.8443722224757075e-6	3.8443887609122645e-6	3.844404299574904e-6	3.844415068902134e-6	3.8444180114857465e-6	3.844412030041583e-6	3.84439957368492e-6	3.844388085575095e-6	3.844389845269741e-6	3.84441696781296e-6	3.84446692297612e-6	3.844499729925162e-6	3.84443956496164e-6	3.844294039288826e-6	3.844349176945181e-6	3.8445789745244055e-6	3.844131341913067e-6	3.844687231393453e-6	3.844323977270563e-6	3.844100751368873e-6	3.844323977270567e-6	3.844687231393451e-6	3.844131341913068e-6	3.844578974524417e-6	3.8443491769452e-6	3.84429403928881e-6	3.844439564961646e-6	3.8444997299251645e-6	3.844466922976123e-6	3.844416967812946e-6	3.84438984526973e-6	3.84438808557508e-6	3.8443995736849075e-6	3.844412030041575e-6	3.844418011485732e-6	3.844415068902154e-6	3.844404299574902e-6
flux1:	0.7038879598662247	3.399759572498475e-6	3.399765608786205e-6	3.3997600080078857e-6	3.3997454826223645e-6	3.399725827743873e-6	3.3997050033583833e-6	3.3996865185571535e-6	3.3996730550844996e-6	3.3996662608795783e-6	3.3996666607165136e-6	3.399673652649228e-6	3.399685580720741e-6	3.39969989670512e-6	3.3997134481680694e-6	3.3997229563140117e-6	3.399725766527354e-6	3.3997209391925595e-6	3.3997106286639424e-6	3.3997013292314423e-6	3.3997037027732e-6	3.399728159871784e-6	3.3997721643033588e-6	3.3998003532443258e-6	3.399746297432947e-6	3.3996176487331274e-6	3.39966675087335e-6	3.3998686145061358e-6	3.39947228821675e-6	3.3999636605685623e-6	3.399642143845456e-6	3.399444457014955e-6	3.399642143845468e-6	3.3999636605685577e-6	3.3994722882167643e-6	3.399868614506138e-6	3.399666750873354e-6	3.3996176487331266e-6	3.3997462974329405e-6	3.3998003532443546e-6	3.3997721643033588e-6	3.3997281598717837e-6	3.3997037027731915e-6	3.3997013292314262e-6	3.3997106286639466e-6	3.39972093919257e-6	3.3997257665273554e-6	3.3997229563140096e-6	3.3997134481680597e-6
flux1:	0.7041504087699779	3.003846472743914e-6	3.0038520676107773e-6	3.0038475325397035e-6	3.003835149063633e-6	3.0038181770865783e-6	3.0038000535448387e-6	3.0037838488669283e-6	3.003771929763773e-6	3.003765770134736e-6	3.0037658654653083e-6	3.0037717243692126e-6	3.003781929419833e-6	3.003794278414513e-6	3.0038060381098153e-6	3.00381436475277e-6	3.003816962032532e-6	3.0038130329242648e-6	3.0038044766156164e-6	3.0037969590890465e-6	3.0037997320595424e-6	3.0038217322009298e-6	3.0038604610475454e-6	3.0038846718704235e-6	3.0038362189732953e-6	3.0037226636086083e-6	3.003766424014117e-6	3.0039436606802248e-6	3.003593144259705e-6	3.0040271592615954e-6	3.0037428728988216e-6	3.00356797069053e-6	3.0037428728988347e-6	3.0040271592616e-6	3.003593144259704e-6	3.003943660680237e-6	3.0037664240141163e-6	3.003722663608596e-6	3.0038362189732987e-6	3.0038846718704324e-6	3.0038604610475636e-6	3.0038217322009247e-6	3.0037997320595293e-6	3.0037969590890338e-6	3.0038044766156092e-6	3.0038130329242597e-6	3.003816962032539e-6	3.00381436475276e-6	3.00380603810982e-6
flux1:	0.7044128576737312	2.6516943468439607e-6	2.6516995145491117e-6	2.651695895029061e-6	2.6516853997019125e-6	2.6516708200438737e-6	2.651655129334979e-6	2.6516410042369433e-6	2.6516305240705167e-6	2.6516249989408296e-6	2.6516248890755275e-6	2.6516297931892214e-6	2.651638499406049e-6	2.6516491084472537e-6	2.6516592566016542e-6	2.6516664849577875e-6	2.651668815030009e-6	2.6516655779063857e-6	2.6516584515522296e-6	2.6516523791043287e-6	2.6516553838963468e-6	2.651675129404811e-6	2.6517091880416493e-6	2.651729977627709e-6	2.651686649280684e-6	2.6515865725281066e-6	2.6516256028671657e-6	2.6517811427743615e-6	2.6514714823709403e-6	2.6518545471155924e-6	2.651603435685809e-6	2.6514488403237486e-6	2.6516034356858168e-6	2.6518545471155962e-6	2.651471482370933e-6	2.6517811427743666e-6	2.6516256028671683e-6	2.6515865725281133e-6	2.6516866492806857e-6	2.651729977627718e-6	2.651709188041654e-6	2.6516751294048037e-6	2.651655383896345e-6	2.6516523791043364e-6	2.6516584515522266e-6	2.6516655779063857e-6	2.651668815030015e-6	2.6516664849577833e-6	2.651659256601661e-6
flux1:	0.7046753065774845	2.3387582657930965e-6	2.338763029461354e-6	2.338760197083216e-6	2.3387513627129518e-6	2.338738908714642e-6	2.338725398574918e-6	2.338713156975346e-6	2.3387040027305613e-6	2.3386990936281627e-6	2.3386988514351627e-6	2.3387029483857048e-6	2.3387103498215236e-6	2.3387194214290592e-6	2.3387281246972387e-6	2.33873434034943e-6	2.338736370925952e-6	2.3387336617996683e-6	2.3387276987301475e-6	2.3387227941360136e-6	2.3387259020150165e-6	2.338743587149227e-6	2.3387735171642976e-6	2.3387913687528365e-6	2.3387527143306225e-6	2.3386646558459504e-6	2.3386994945257866e-6	2.338835931022155e-6	2.338562666497538e-6	2.3389005087909063e-6	2.3386789269866453e-6	2.338542411851259e-6	2.3386789269866555e-6	2.338900508790901e-6	2.3385626664975487e-6	2.338835931022159e-6	2.3386994945257807e-6	2.338664655845947e-6	2.3387527143306234e-6	2.3387913687528526e-6	2.3387735171642964e-6	2.3387435871492175e-6	2.3387259020150114e-6	2.3387227941360124e-6	2.338727698730142e-6	2.3387336617996717e-6	2.338736370925955e-6	2.3387343403494326e-6	2.3387281246972476e-6
flux1:	0.7049377554812377	2.0609301950373952e-6	2.060934582679445e-6	2.0609324264716353e-6	2.06092504889473e-6	2.060914475869927e-6	2.0609029098487197e-6	2.0608923622399272e-6	2.0608844171796503e-6	2.0608800923188522e-6	2.060879769872344e-6	2.0608831821907605e-6	2.0608894474631152e-6	2.0608971628872417e-6	2.0609045755813067e-6	2.06090986522855e-6	2.0609115819935976e-6	2.0609092724137174e-6	2.0609042547987817e-6	2.0609002912413306e-6	2.0609034054084126e-6	2.060919214917283e-6	2.060945499749548e-6	2.060960831486582e-6	2.060926427885314e-6	2.0608490684619344e-6	2.0608801888596768e-6	2.0609998147227124e-6	2.060758934855547e-6	2.0610566702998406e-6	2.060861344936844e-6	2.060740911181733e-6	2.060861344936852e-6	2.06105667029984e-6	2.0607589348555525e-6	2.0609998147227218e-6	2.060880188859674e-6	2.0608490684619357e-6	2.0609264278853047e-6	2.0609608314865918e-6	2.0609454997495496e-6	2.060919214917284e-6	2.0609034054084105e-6	2.0609002912413188e-6	2.0609042547987796e-6	2.060909272413719e-6	2.060911581993599e-6	2.060909865228542e-6	2.0609045755813143e-6
flux1:	0.705200204384991	1.8145010738099532e-6	1.8145051153481485e-6	1.81450353842217e-6	1.814497433704724e-6	1.814488517409582e-6	1.8144786749893591e-6	1.8144696402540565e-6	1.8144627871960855e-6	1.8144590057784813e-6	1.8144586391324585e-6	1.814461468905186e-6	1.8144667451366117e-6	1.814473267034428e-6	1.8144795320401007e-6	1.8144839822453203e-6	1.8144853851861418e-6	1.8144833762097417e-6	1.814479127276109e-6	1.8144759202487885e-6	1.814478969841598e-6	1.814493077937155e-6	1.814516148176401e-6	1.8145293208876545e-6	1.8144987722030085e-6	1.8144309216729168e-6	1.8144587397111946e-6	1.8145635800338949e-6	1.8143514814644354e-6	1.8146136746419157e-6	1.8144416698761902e-6	1.8143355250161239e-6	1.8144416698762007e-6	1.8146136746419114e-6	1.8143514814644265e-6	1.8145635800338925e-6	1.814458739711198e-6	1.814430921672912e-6	1.8144987722030113e-6	1.8145293208876634e-6	1.814516148176405e-6	1.814493077937153e-6	1.8144789698415886e-6	1.814475920248778e-6	1.8144791272761068e-6	1.8144833762097425e-6	1.8144853851861577e-6	1.8144839822453192e-6	1.8144795320401011e-6
flux1:	0.7054626532887442	1.5961257289547931e-6	1.5961294541035146e-6	1.596128371092883e-6	1.5961233733250443e-6	1.5961159087291399e-6	1.596107585421646e-6	1.5960998923187403e-6	1.5960940163339243e-6	1.5960907321074788e-6	1.596090345259921e-6	1.596092677998014e-6	1.5960970940879139e-6	1.596102568719033e-6	1.596107818179126e-6	1.5961115141766937e-6	1.5961126142918273e-6	1.5961108311443535e-6	1.5961072083293535e-6	1.5961046085711565e-6	1.5961075435307957e-6	1.596120113230919e-6	1.5961403515858262e-6	1.596151675815178e-6	1.5961246129030542e-6	1.5960651990478298e-6	1.596090080102726e-6	1.5961819220022632e-6	1.5959953716037931e-6	1.5962260917691971e-6	1.5960747772702443e-6	1.5959813155906604e-6	1.5960747772702632e-6	1.5962260917691935e-6	1.5959953716037984e-6	1.5961819220022691e-6	1.5960900801027312e-6	1.5960651990478236e-6	1.5961246129030525e-6	1.5961516758151862e-6	1.5961403515858264e-6	1.5961201132309135e-6	1.5961075435307807e-6	1.5961046085711463e-6	1.5961072083293607e-6	1.5961108311443523e-6	1.5961126142918355e-6	1.5961115141766886e-6	1.596107818179135e-6
flux1:	0.7057251021924975	1.4027904612279852e-6	1.4027938980793785e-6	1.4027932332216635e-6	1.4027891927729933e-6	1.4027829930336628e-6	1.4027760003950436e-6	1.4027694886997214e-6	1.4027644792549151e-6	1.4027616433852404e-6	1.4027612515087637e-6	1.4027631593231014e-6	1.4027668286416375e-6	1.40277138766721e-6	1.4027757435009774e-6	1.402778768110031e-6	1.4027795845123702e-6	1.4027779719199912e-6	1.402774860911187e-6	1.4027727482983815e-6	1.4027755350242152e-6	1.402786717815796e-6	1.4028044637539605e-6	1.4028142061092721e-6	1.4027902860226148e-6	1.4027383443840497e-6	1.402760609528955e-6	1.4028410289042127e-6	1.4026771292987317e-6	1.402880000976943e-6	1.4027470228218318e-6	1.40266480746951e-6	1.4027470228218395e-6	1.4028800009769424e-6	1.4026771292987266e-6	1.40284102890422e-6	1.4027606095289504e-6	1.4027383443840497e-6	1.4027902860226076e-6	1.4028142061092747e-6	1.402804463753963e-6	1.4027867178157935e-6	1.4027755350242101e-6	1.4027727482983747e-6	1.4027748609111845e-6	1.4027779719199893e-6	1.402779584512366e-6	1.402778768110035e-6	1.4027757435009858e-6
flux1:	0.7059875510962508	1.231783145839349e-6	1.2317863200159172e-6	1.2317860057411629e-6	1.2317827878631873e-6	1.2317776834236417e-6	1.231771848950278e-6	1.2317663702506777e-6	1.2317621228341496e-6	1.2317596861534344e-6	1.2317592981749415e-6	1.23176084234686e-6	1.231763864938419e-6	1.231767626899427e-6	1.2317712012151197e-6	1.2317736338912512e-6	1.2317741913074872e-6	1.2317727094701393e-6	1.2317700190694353e-6	1.2317682973830176e-6	1.2317709150948536e-6	1.231780850867674e-6	1.2317964049321903e-6	1.2318047937801143e-6	1.2317836990825741e-6	1.2317383635785378e-6	1.23175829518257e-6	1.2318286807441918e-6	1.2316848387073581e-6	1.231863087579308e-6	1.2317463416517741e-6	1.2316740882780348e-6	1.2317463416517735e-6	1.2318630875793081e-6	1.2316848387073577e-6	1.2318286807442024e-6	1.2317582951825799e-6	1.2317383635785366e-6	1.2317836990825756e-6	1.231804793780122e-6	1.2317964049321984e-6	1.2317808508676681e-6	1.2317709150948415e-6	1.2317682973830176e-6	1.231770019069439e-6	1.2317727094701393e-6	1.2317741913074828e-6	1.2317736338912516e-6	1.2317712012151238e-6
flux1:	0.706250000000004	1.0806656933825246e-6	1.0806686276283412e-6	1.0806686035342106e-6	1.080666087214028e-6	1.080661924964917e-6	1.0806570918482418e-6	1.0806525100151756e-6	1.0806489272930666e-6	1.0806468419977786e-6	1.0806464626118573e-6	1.0806476956470436e-6	1.0806501600243572e-6	1.0806532315663287e-6	1.0806561270133593e-6	1.0806580430582403e-6	1.080658369715087e-6	1.0806569908796144e-6	1.080654648623516e-6	1.0806532411073925e-6	1.0806556788344584e-6	1.0806644960375213e-6	1.0806781238451058e-6	1.0806853543976577e-6	1.0806667923594045e-6	1.0806272866260183e-6	1.080645133335421e-6	1.080706708127821e-6	1.080580605653253e-6	1.0807371000967593e-6	1.08063470779357e-6	1.0805712696293325e-6	1.0806347077935757e-6	1.080737100096752e-6	1.0805806056532495e-6	1.080706708127828e-6	1.080645133335418e-6	1.0806272866260187e-6	1.0806667923594036e-6	1.080685354397665e-6	1.0806781238451075e-6	1.0806644960375134e-6	1.0806556788344577e-6	1.0806532411073877e-6	1.0806546486235136e-6	1.0806569908796119e-6	1.0806583697150906e-6	1.0806580430582412e-6	1.0806561270133555e-6
[truncated: 13 more columns]
