# Supplementary material for: Spatial Resolution and Refractive Index Contrast of Resonant Photonic Crystal Surfaces for Biosensing
Source: IEEE Photonics J. Author manuscript; Available in PMC 2015 Sep 7. (PMC4561521; doi:10.1109/JPHOT.2015.2435699)
Supplement: fig8_data [file NIHMS64775-supplement-fig8_data.gz › Volumes/graham/MacBook_backup/PhD_folder_2015_06_02/paper_improvements/IEEE_J_Photonics/final_files/data_files/fig8/dn_0p057/t.dat]

flux1:	0.6277777777777778	7.863825067488902e-7	7.876341839463134e-7	7.915648331008887e-7	7.952382819125322e-7	7.947024898249656e-7	7.886484130998467e-7	7.793277314652236e-7	7.704391183721872e-7	7.640990635094855e-7	7.594967213355986e-7	7.542120024737467e-7	7.46752183552034e-7	7.379972895570695e-7	7.305188140933551e-7	7.265209423724543e-7	7.261231396716114e-7	7.273979523794552e-7	7.280748310180716e-7	7.274218876709993e-7	7.267905610686855e-7	7.2829494061462e-7	7.325455104370758e-7	7.377443077141825e-7	7.417223533190221e-7	7.446754179559588e-7	7.476065158553858e-7	7.486662634170429e-7	7.509603459633212e-7	7.552430841463908e-7	7.61151752558862e-7	7.612125025023471e-7	7.581913593291245e-7	7.541570128045716e-7	7.519113951474908e-7	7.487529715757151e-7	7.474837644607499e-7	7.435573434381585e-7	7.39784499921299e-7	7.342133529348153e-7	7.267811568104725e-7	7.20420620612457e-7	7.167671165957355e-7	7.146398976781141e-7	7.118248920183074e-7	7.072744507181568e-7	7.019312035960499e-7	6.980283945917421e-7	6.974743225918085e-7
flux1:	0.628040226681531	8.903646505027015e-7	8.937514878528713e-7	9.000282365117452e-7	9.059996430832457e-7	9.071697754615921e-7	9.018413868694457e-7	8.923131464559528e-7	8.826469803772921e-7	8.752621188786968e-7	8.6933320597116e-7	8.621986439185226e-7	8.522133289154451e-7	8.404364490270374e-7	8.299052204046864e-7	8.232752089048523e-7	8.208152850846443e-7	8.204415063416054e-7	8.197013166636333e-7	8.17952883130539e-7	8.16918446588388e-7	8.190066221656699e-7	8.246803251869798e-7	8.317478298203953e-7	8.380903661809067e-7	8.442935785757087e-7	8.505121975749072e-7	8.54075156891605e-7	8.605103235700125e-7	8.672536340535818e-7	8.772600771029425e-7	8.804418083612999e-7	8.787956263659519e-7	8.751054757277402e-7	8.737144888887699e-7	8.687664631136395e-7	8.665455057610322e-7	8.597194919357744e-7	8.520658055781295e-7	8.426913557504325e-7	8.310580974518227e-7	8.202197895542726e-7	8.125862928112628e-7	8.074039786707078e-7	8.022959876398085e-7	7.959708119406116e-7	7.894653842830845e-7	7.853689883377267e-7	7.858348412673044e-7
flux1:	0.6283026755852843	1.0064606693347825e-6	1.0124071171619941e-6	1.0212819014675806e-6	1.0296462867944992e-6	1.0325435317328748e-6	1.027960657650166e-6	1.0182484888001865e-6	1.007770441294085e-6	9.991756343874683e-7	9.916089808258388e-7	9.82231548612627e-7	9.69346979586119e-7	9.542630624493315e-7	9.404761262411448e-7	9.31024903801985e-7	9.262692609982225e-7	9.239922587723784e-7	9.216672953786807e-7	9.18851443439151e-7	9.176341816426658e-7	9.20576557464151e-7	9.278706039286197e-7	9.370458793989643e-7	9.462848074961193e-7	9.564012781532044e-7	9.662101243159935e-7	9.728994644467838e-7	9.842649417268492e-7	9.939128994826805e-7	1.00831612849558e-6	1.0154626344754985e-6	1.0159767507595838e-6	1.013742355023441e-6	1.0140534686641826e-6	1.0077328410860203e-6	1.0049599164828121e-6	9.95747922984425e-7	9.84068341320782e-7	9.70693125045761e-7	9.547923070030888e-7	9.3925491636803e-7	9.271861917434062e-7	9.184473362494145e-7	9.106598729760182e-7	9.022796934993264e-7	8.94344036220036e-7	8.897535110991614e-7	8.909589652349749e-7
flux1:	0.6285651244890376	1.1384605305039752e-6	1.147353605524349e-6	1.1590234414672524e-6	1.1697683341259455e-6	1.1742485113074071e-6	1.1702387078468728e-6	1.1601868658199586e-6	1.148715275877464e-6	1.1386242752384024e-6	1.1290007631955668e-6	1.1168898685063245e-6	1.1006537268201942e-6	1.0819246076330809e-6	1.0646441904505251e-6	1.0521514010432494e-6	1.0448332999257262e-6	1.0403726436281817e-6	1.0362831030144236e-6	1.032409551638214e-6	1.0311637098806582e-6	1.0351044686466037e-6	1.0440917705117755e-6	1.0555667946977253e-6	1.068193650402859e-6	1.0826748798692958e-6	1.096153625723076e-6	1.1066225362754432e-6	1.1233869921994906e-6	1.1365016937459063e-6	1.1552848849390544e-6	1.1670367184412362e-6	1.1705183380420578e-6	1.170975290160278e-6	1.1736116944991412e-6	1.1665779312403527e-6	1.1635689101590627e-6	1.1526937818289462e-6	1.1370565164025155e-6	1.1195462105591575e-6	1.099425186734968e-6	1.079187856637992e-6	1.0624517941294718e-6	1.0498054109335682e-6	1.039041584461702e-6	1.0283950784112956e-6	1.018825720825006e-6	1.0134938314974954e-6	1.0151956348524723e-6
flux1:	0.6288275733927908	1.2911601894050147e-6	1.3032824085351256e-6	1.3178566062217207e-6	1.330853590053694e-6	1.336594812580793e-6	1.3327570903521435e-6	1.321974122859395e-6	1.309126611966338e-6	1.2971041783596317e-6	1.2848982515574676e-6	1.2694794255481827e-6	1.2493625068358229e-6	1.2265741441182365e-6	1.2054894482868051e-6	1.189673240260756e-6	1.1794883519129985e-6	1.1725534341629144e-6	1.1665151603878391e-6	1.1615481963589363e-6	1.160303530972277e-6	1.1652096605752986e-6	1.1758275677821453e-6	1.1897447944302598e-6	1.2061499851833807e-6	1.2251535661863888e-6	1.2421712028029297e-6	1.2570356220359655e-6	1.2792520380622337e-6	1.2964910782109422e-6	1.3193374754584827e-6	1.3360141679158148e-6	1.3431662654572579e-6	1.3474315468123733e-6	1.3525951762351824e-6	1.3456273975682202e-6	1.3424810891756416e-6	1.330683392647594e-6	1.311303482947597e-6	1.2895203441146622e-6	1.2652328220888519e-6	1.2404345795035412e-6	1.218997846999041e-6	1.2022427159508095e-6	1.1882837643174481e-6	1.175207886403383e-6	1.163861696900003e-6	1.1576253894447283e-6	1.1596776938384137e-6
flux1:	0.6290900222965441	1.4697900704344102e-6	1.4852393724940187e-6	1.5026990227312532e-6	1.517702594457476e-6	1.5242187064213744e-6	1.5199258509099065e-6	1.5077704518612928e-6	1.492950575646146e-6	1.4784224353427968e-6	1.4630418698881729e-6	1.4437103183366634e-6	1.4191481100062976e-6	1.3918255979542637e-6	1.3665498703095662e-6	1.3470701905348173e-6	1.3337030207196265e-6	1.3240341415946102e-6	1.3158856876577506e-6	1.3097358881837349e-6	1.3083667364792805e-6	1.3140136414809763e-6	1.326081017102208e-6	1.3425343730219281e-6	1.3629472173151411e-6	1.386296450065263e-6	1.4065604354016486e-6	1.4263087955530857e-6	1.453586125942707e-6	1.4756329793289988e-6	1.5019999131570579e-6	1.523528140741338e-6	1.53481882680775e-6	1.543627952599726e-6	1.5509764517704246e-6	1.544808844086939e-6	1.5413197899652072e-6	1.5291490814294408e-6	1.5062971075532064e-6	1.4800479096734793e-6	1.4515529810637712e-6	1.422368126395944e-6	1.3963373034548431e-6	1.3753965154184327e-6	1.3580753975311769e-6	1.3424191307062675e-6	1.3291856927773601e-6	1.3219654276208142e-6	1.3243428712901416e-6
flux1:	0.6293524712002974	1.6792077325700642e-6	1.697819932056521e-6	1.7179787433483584e-6	1.7346375355590256e-6	1.741324910287042e-6	1.735778980847186e-6	1.7214083296476208e-6	1.7038524994929313e-6	1.6861677816495211e-6	1.667039821439173e-6	1.6432594614817466e-6	1.6137422919945235e-6	1.5814167610794648e-6	1.5515362551406284e-6	1.5280445444156446e-6	1.5112305635154897e-6	1.498664044529153e-6	1.4883124767154019e-6	1.4808537031897447e-6	1.4790871974671423e-6	1.4850876540014458e-6	1.4983455230416319e-6	1.5173782376815765e-6	1.5418154240985163e-6	1.56901005124751e-6	1.5921366970583218e-6	1.6170264889222798e-6	1.6485778551866473e-6	1.6760259463175313e-6	1.7052589475629811e-6	1.731165928254711e-6	1.7467206367317455e-6	1.7602060721316254e-6	1.7688496453035394e-6	1.7640032443629435e-6	1.7596566760766838e-6	1.7473049139637894e-6	1.721220378202501e-6	1.6902468839163023e-6	1.6573559426766993e-6	1.6239035765558538e-6	1.5934559325241028e-6	1.568342418215185e-6	1.5475184147887868e-6	1.529107629623452e-6	1.5138693622382027e-6	1.5056369399595328e-6	1.5084098166139626e-6
flux1:	0.6296149201040506	1.9230100355188735e-6	1.9443054018188396e-6	1.9667861508950257e-6	1.9846735079127042e-6	1.990896153573637e-6	1.9832452975115577e-6	1.9657378664268902e-6	1.9446341532669557e-6	1.9231864679601963e-6	1.8998897259899116e-6	1.8713340052354677e-6	1.8365444384828623e-6	1.7988754555178197e-6	1.7640560432086304e-6	1.7362933399622632e-6	1.7159115714307358e-6	1.7004591122799033e-6	1.6879371738401796e-6	1.679048044189368e-6	1.6765130016666425e-6	1.6823839870765195e-6	1.6965458420811426e-6	1.7181362023780936e-6	1.746363725865971e-6	1.7766376321789918e-6	1.8022184720229823e-6	1.8321737787876508e-6	1.8669311562863162e-6	1.9001339798150595e-6	1.9315876727636028e-6	1.9610639576623007e-6	1.9806057620786734e-6	1.998177955241409e-6	2.0068181901421395e-6	2.0034749042512774e-6	1.997544522862219e-6	1.9847807446749443e-6	1.955624359809365e-6	1.9196591057527076e-6	1.8820683396756957e-6	1.8443795553958235e-6	1.8097173849643152e-6	1.7805143063030978e-6	1.7560704104692326e-6	1.734696984656649e-6	1.717297728507205e-6	1.7080256511518177e-6	1.7112917354156283e-6
flux1:	0.6298773690078039	2.202778064495152e-6	2.2259559715260824e-6	2.2501997457557943e-6	2.2688712361391157e-6	2.274084591319995e-6	2.2635992403929047e-6	2.2421506635716902e-6	2.2168273248241958e-6	2.1912282912556004e-6	2.1636587990966374e-6	2.1303785194659465e-6	2.0903621315821665e-6	2.0473048074368776e-6	2.0074466655259293e-6	1.9753778162138527e-6	1.9515572619738397e-6	1.9334816979943046e-6	1.919002186586634e-6	1.9086223244286723e-6	1.9049276270291893e-6	1.9101763341537867e-6	1.924966989104626e-6	1.948992788275332e-6	1.980502107045815e-6	2.012909226989965e-6	2.040543640570358e-6	2.0750694876863777e-6	2.1118342348462542e-6	2.150744655206746e-6	2.1838680767663287e-6	2.215884810913011e-6	2.2387389437462904e-6	2.259114674429828e-6	2.2663128896847493e-6	2.2642741895263606e-6	2.256018864122729e-6	2.2422675036306513e-6	2.2101425220456814e-6	2.1690397416817793e-6	2.126470704216854e-6	2.0845509590145508e-6	2.045915284096484e-6	2.0127980039308516e-6	1.9846837533442076e-6	1.960143575248978e-6	1.9403924249549667e-6	1.930010226206083e-6	1.9338053569809548e-6
flux1:	0.6301398179115572	2.517684722282359e-6	2.5416871830938135e-6	2.5670115593900128e-6	2.586095278715169e-6	2.5900027141556585e-6	2.576296716933429e-6	2.5504706670834827e-6	2.520635332706393e-6	2.4909201603517415e-6	2.459468642094064e-6	2.422061373445169e-6	2.3774044305011996e-6	2.329394918141448e-6	2.2848089714557894e-6	2.248766050729589e-6	2.2219795300124994e-6	2.2018437279206504e-6	2.1858321849085527e-6	2.174015214516011e-6	2.1688342578481374e-6	2.1730340063340796e-6	2.1881932718072422e-6	2.214368160161078e-6	2.2483623664424896e-6	2.281860157914611e-6	2.3111277482087704e-6	2.3492554067099584e-6	2.3868381849601523e-6	2.430867168227335e-6	2.4652122882651304e-6	2.498659501721196e-6	2.5238229282494703e-6	2.545213836861144e-6	2.549738483572145e-6	2.548495303586784e-6	2.5374220307622675e-6	2.5219951746312744e-6	2.4870541634691154e-6	2.4409867283627e-6	2.393432285791622e-6	2.3474380461018294e-6	2.305209039113403e-6	2.268530676748266e-6	2.236867315213104e-6	2.2090663841276104e-6	2.1868031790466835e-6	2.175193905187202e-6	2.1794185088635823e-6
flux1:	0.6304022668153104	2.864657427611177e-6	2.888312853717369e-6	2.9140290860464642e-6	2.9333498977516e-6	2.9360783331768823e-6	2.919347605365554e-6	2.889346676986182e-6	2.85534027801279e-6	2.822171817725479e-6	2.7878801978182017e-6	2.747628211610264e-6	2.6996060817279586e-6	2.6477261761976e-6	2.599291911908425e-6	2.560088967192363e-6	2.5312028163320103e-6	2.509867859067262e-6	2.4929538357825158e-6	2.479893956236019e-6	2.473023674839425e-6	2.4758461665338896e-6	2.491077564404549e-6	2.518858009839125e-6	2.554239827379821e-6	2.5877345900835803e-6	2.6180926737072975e-6	2.658365013714011e-6	2.695663153930388e-6	2.743589312916812e-6	2.778714867131992e-6	2.8125147733076575e-6	2.8387735597191506e-6	2.859206387324968e-6	2.8603771276719465e-6	2.859291028674033e-6	2.8454254375716966e-6	2.827877394291829e-6	2.7905090924975876e-6	2.7402010380458946e-6	2.6882431344651925e-6	2.63876309062202e-6	2.5936554853588163e-6	2.554105048192536e-6	2.519357155740113e-6	2.4884921236767136e-6	2.4637323117281195e-6	2.45080170918117e-6	2.455207893356578e-6
flux1:	0.6306647157190637	3.2391949709113228e-6	3.261438185566757e-6	3.2870263107150656e-6	3.306757491132311e-6	3.3090307252396277e-6	3.290271119992866e-6	3.2571791349103387e-6	3.2201956995819653e-6	3.1850244539322437e-6	3.1496853074429168e-6	3.108626668271926e-6	3.0592830144625597e-6	3.0053579908620546e-6	2.954615146899598e-6	2.913592792629528e-6	2.8838429815855833e-6	2.8623974929275364e-6	2.84534911185974e-6	2.83135851987675e-6	2.8227209580861764e-6	2.823896201093558e-6	2.8387521364209303e-6	2.8672218660902668e-6	2.9025740054971444e-6	2.9348971815100755e-6	2.965508150185063e-6	3.0060067944009295e-6	3.041975870021363e-6	3.0919311569293124e-6	3.127198688610997e-6	3.1603462142926433e-6	3.1864069728709434e-6	3.204105583929637e-6	3.202035746702087e-6	3.200599332296496e-6	3.184689220519007e-6	3.1652192036523256e-6	3.1262843231163027e-6	3.0732297922355668e-6	3.018365746475021e-6	2.9667628961986904e-6	2.92009740537049e-6	2.878919420755548e-6	2.8421187872507666e-6	2.808919169718892e-6	2.7820785667013513e-6	2.76791819033783e-6	2.772197575031918e-6
flux1:	0.630927164622817	3.6368000550715077e-6	3.6569455283774058e-6	3.682271319420762e-6	3.703097276688589e-6	3.706379061568241e-6	3.6875390598499393e-6	3.6534796713918085e-6	3.6156977853321643e-6	3.5808336092305928e-6	3.546998672977182e-6	3.5079008296709084e-6	3.460021935474736e-6	3.4066086703704567e-6	3.3557385724256807e-6	3.314703455653893e-6	3.2855792647164494e-6	3.2651938740920696e-6	3.248790462546609e-6	3.2342123475365406e-6	3.2237758271550587e-6	3.222966029449352e-6	3.236678196335775e-6	3.264426645444801e-6	3.297977826974194e-6	3.327778334458031e-6	3.3572952566882433e-6	3.395703477973173e-6	3.429203629875509e-6	3.4787477762512913e-6	3.513039067421089e-6	3.5445339476086212e-6	3.5691258919904486e-6	3.58285485579227e-6	3.578501637270239e-6	3.5766161666826033e-6	3.560194379363345e-6	3.539991125396196e-6	3.501052111082782e-6	3.4476606968210025e-6	3.392554017681733e-6	3.341293391901472e-6	3.2952949373736116e-6	3.254535806193734e-6	3.2175224845461685e-6	3.183519501090232e-6	3.1556958360625918e-6	3.1408392635275286e-6	3.144833333066827e-6
flux1:	0.6311896135265702	4.0548323737588044e-6	4.072858357839748e-6	4.0983998637939185e-6	4.121663444941822e-6	4.1282386869756545e-6	4.112263469025162e-6	4.080423321593363e-6	4.045000101320222e-6	4.013558590878213e-6	3.984432389461075e-6	3.9506496873483485e-6	3.907611429124332e-6	3.8578476780281716e-6	3.80951519118294e-6	3.7705565990865424e-6	3.7435913847173375e-6	3.7253094789529057e-6	3.7101616718538156e-6	3.6952178886581297e-6	3.6828334770404953e-6	3.67943071861005e-6	3.6907150315289887e-6	3.715735600731824e-6	3.745312879755784e-6	3.770875840782994e-6	3.7972373515413548e-6	3.830926675290255e-6	3.8604601036046455e-6	3.90673927045314e-6	3.9381573371284834e-6	3.966818026923564e-6	3.988723421235521e-6	3.99798436786698e-6	3.992950297429973e-6	3.991138975578159e-6	3.976392670387052e-6	3.957804147636951e-6	3.921278668217256e-6	3.870888540867819e-6	3.819455732485711e-6	3.7723221837716284e-6	3.730369725076383e-6	3.693093857885351e-6	3.6587205485502222e-6	3.6264868003992747e-6	3.599749149444924e-6	3.585490734262702e-6	3.5895145151163585e-6
flux1:	0.6314520624303235	4.494445705470059e-6	4.5112318691312075e-6	4.538269495108443e-6	4.566069333897971e-6	4.579032674063002e-6	4.569765479169763e-6	4.544244765717493e-6	4.5151395945969215e-6	4.4908426433125755e-6	4.470054050743066e-6	4.445268863680352e-6	4.41075474618678e-6	4.368064300618915e-6	4.325117365717154e-6	4.29030931675009e-6	4.266801244990129e-6	4.251296242442453e-6	4.237639662996831e-6	4.222231533368576e-6	4.207406089699111e-6	4.200291383890853e-6	4.207175819659308e-6	4.226816339037214e-6	4.249795463696207e-6	4.268827774496734e-6	4.289128989786281e-6	4.31525542538622e-6	4.338652501332808e-6	4.37861982448415e-6	4.404260871305199e-6	4.4284464739617264e-6	4.446431722133188e-6	4.45142377716086e-6	4.447510091601166e-6	4.446984177782822e-6	4.43641688691202e-6	4.4228462534293206e-6	4.392013426518428e-6	4.3487294923517925e-6	4.305990635313773e-6	4.268099681372144e-6	4.234838328960796e-6	4.205242543240308e-6	4.177476856209357e-6	4.150767251170368e-6	4.128382482420496e-6	4.117096425205979e-6	4.122327791019973e-6
flux1:	0.6317145113340767	4.962183610168772e-6	4.979638408405661e-6	5.010355092436075e-6	5.045555198546168e-6	5.068682778341607e-6	5.070607088510509e-6	5.0560852659161695e-6	5.0377069361512045e-6	5.0245408265620805e-6	5.015806682627233e-6	5.0036756012138554e-6	4.981289839139083e-6	4.948968709015966e-6	4.914025255855122e-6	4.885052752646003e-6	4.865761978435719e-6	4.853108156473986e-6	4.84061199380179e-6	4.824113229576017e-6	4.8057676663660114e-6	4.7930947204188114e-6	4.792830788059817e-6	4.8038301984698815e-6	4.817108412357804e-6	4.8265594314119e-6	4.8370686741078225e-6	4.8526677122906084e-6	4.866815494669834e-6	4.8974772627887715e-6	4.913370058761792e-6	4.9306751150845285e-6	4.943321495005044e-6	4.944626533454445e-6	4.9432089505223856e-6	4.945724917888894e-6	4.941649467609425e-6	4.937126528170149e-6	4.91593202178928e-6	4.884275766571053e-6	4.855934186322899e-6	4.833461080455151e-6	4.814691489518022e-6	4.798044734457926e-6	4.781904069049884e-6	4.765626655644029e-6	4.752140395223453e-6	4.747512205336065e-6	4.7563614090951125e-6
flux1:	0.63197696023783	5.470803229207089e-6	5.4918231204249536e-6	5.529263611626559e-6	5.575381326140946e-6	5.612874127818123e-6	5.6307043472965775e-6	5.631940801622744e-6	5.6286443332381505e-6	5.630406301559555e-6	5.637123382145059e-6	5.64087115518897e-6	5.633696327806134e-6	5.614436418627004e-6	5.5894216306868236e-6	5.567197790899266e-6	5.552084616425745e-6	5.54159840463246e-6	5.529239824021348e-6	5.510337277049972e-6	5.486620969055298e-6	5.465704170538374e-6	5.454823360718376e-6	5.4534634641428606e-6	5.453490073776153e-6	5.449493096871873e-6	5.4458708544971086e-6	5.447948740077233e-6	5.448676395153786e-6	5.467321581752769e-6	5.468617476165471e-6	5.475636070226903e-6	5.4811036930461545e-6	5.479128997825915e-6	5.48049328487012e-6	5.487982106803287e-6	5.4919355975847595e-6	5.500385200559695e-6	5.493026055280338e-6	5.477422324883627e-6	5.4691926741634735e-6	5.468790518050045e-6	5.4710766677297665e-6	5.473427597109588e-6	5.47469629794481e-6	5.4746554409793814e-6	5.475749502490565e-6	5.482820500892992e-6	5.499167803531953e-6
flux1:	0.6322394091415833	6.038992232992981e-6	6.067214505893925e-6	6.1150670441679925e-6	6.176017926979272e-6	6.232122924936132e-6	6.270278488187584e-6	6.2915018303850916e-6	6.30699436513518e-6	6.32678469911941e-6	6.35160499733457e-6	6.373625247279357e-6	6.383794069641711e-6	6.379226090087688e-6	6.3649487209984074e-6	6.349307906082542e-6	6.3373833020035765e-6	6.327590959177565e-6	6.313646594061628e-6	6.290292112597553e-6	6.25853442754154e-6	6.225920617423538e-6	6.200482896628764e-6	6.182871339994028e-6	6.165776538821765e-6	6.14379622412688e-6	6.121542359255005e-6	6.107172910691072e-6	6.089404252746254e-6	6.09377961578485e-6	6.075238906080134e-6	6.067508957935766e-6	6.0633022900519185e-6	6.057593153564002e-6	6.060413745067747e-6	6.074421510498931e-6	6.086634887652345e-6	6.110946697000584e-6	6.121264245197686e-6	6.1254306792204325e-6	6.142195666903127e-6	6.170136634415888e-6	6.200119856210759e-6	6.22774761799826e-6	6.252455914879106e-6	6.274840238674723e-6	6.296912174601162e-6	6.321847397564513e-6	6.351030725296283e-6
flux1:	0.6325018580453365	6.689835889851255e-6	6.729179065124975e-6	6.791368656924773e-6	6.871067555020389e-6	6.949604029849451e-6	7.0116276709008735e-6	7.0558965891804145e-6	7.092638627772993e-6	7.132374424003607e-6	7.176829528493134e-6	7.218358564171707e-6	7.246718577258856e-6	7.257068265960046e-6	7.252935424950696e-6	7.242489794814226e-6	7.231841205615462e-6	7.220614710398211e-6	7.202809134081279e-6	7.172339905516221e-6	7.129211831364552e-6	7.080995086401417e-6	7.037046934588039e-6	6.999528045874765e-6	6.961386274799903e-6	6.91663406344612e-6	6.871745155817606e-6	6.838193228181226e-6	6.796442169160649e-6	6.7848502457719535e-6	6.741612394083319e-6	6.713840141005188e-6	6.696668880349409e-6	6.685272320558315e-6	6.686425643097326e-6	6.7074663653869175e-6	6.726537692827807e-6	6.767616948613855e-6	6.798377781135779e-6	6.8247159009692875e-6	6.8696466847075256e-6	6.930790074577859e-6	6.9942583035804955e-6	7.05288875957898e-6	7.106574691746787e-6	7.1572056628612574e-6	7.206658587729481e-6	7.25618261080899e-6	7.304638965204104e-6
flux1:	0.6327643069490898	7.448151664167618e-6	7.502177970211182e-6	7.582295036017521e-6	7.68413928881623e-6	7.787978914831467e-6	7.875979111949197e-6	7.944615761127312e-6	8.003318166403718e-6	8.063351947151597e-6	8.127592047701716e-6	8.188517612716684e-6	8.23446235511743e-6	8.258408407365523e-6	8.262368500871142e-6	8.254597776760642e-6	8.242628089002652e-6	8.227504283126434e-6	8.203332162986933e-6	8.162795456093665e-6	8.104725612829642e-6	8.037123443275985e-6	7.971341277420243e-6	7.911007223414039e-6	7.848255462121026e-6	7.776389134037338e-6	7.706157108566296e-6	7.651057402619894e-6	7.580278763167328e-6	7.551599038165637e-6	7.4801545884400234e-6	7.426779541904329e-6	7.392615507743374e-6	7.371712985172767e-6	7.3665778722111764e-6	7.393549491848498e-6	7.416452655356821e-6	7.472478616691122e-6	7.5246677232955205e-6	7.573771908762816e-6	7.647581949666358e-6	7.74433396788155e-6	7.845159724517041e-6	7.939022865339716e-6	8.025845618636932e-6	8.109253240420123e-6	8.19154041926841e-6	8.272042445934937e-6	8.346558026045847e-6
flux1:	0.6330267558528431	8.337088885968378e-6	8.40826532534545e-6	8.508891310039617e-6	8.635180672726518e-6	8.765747532152378e-6	8.879953309799144e-6	8.97215186144144e-6	9.051465768698374e-6	9.130384148940494e-6	9.213084491515685e-6	9.291934343239407e-6	9.353453632873519e-6	9.388249968288909e-6	9.397021638353583e-6	9.388628401410852e-6	9.372506743815332e-6	9.351168677337017e-6	9.318374757407631e-6	9.265057083250179e-6	9.188898847268723e-6	9.099051773035768e-6	9.009499557929328e-6	8.92474922726676e-6	8.834753079490017e-6	8.732813268447256e-6	8.636649210693654e-6	8.558268287795371e-6	8.454992812169296e-6	8.408651711964066e-6	8.307866546806667e-6	8.223961442107496e-6	8.16837375278281e-6	8.13238881984053e-6	8.115699135763354e-6	8.145537097724966e-6	8.168043775909874e-6	8.23416430235605e-6	8.306439481604312e-6	8.376834679549101e-6	8.477340046822953e-6	8.608807310622203e-6	8.747922043177059e-6	8.878776388848865e-6	9.000593527830994e-6	9.119034297927557e-6	9.237564081267715e-6	9.353945579538469e-6	9.460545241160373e-6
flux1:	0.6332892047565963	9.374629292159727e-6	9.46359888534354e-6	9.585624211943426e-6	9.736997139137549e-6	9.893863665941854e-6	1.0032373850354159e-5	1.014506945819439e-5	1.0241543797471113e-5	1.0336197968913404e-5	1.0434661482694785e-5	1.0528789140609781e-5	1.0602756461723693e-5	1.0644637880671278e-5	1.0654231957427068e-5	1.0641742372079922e-5	1.0619018230321015e-5	1.0589878449574016e-5	1.0547042685692047e-5	1.0479157857360392e-5	1.0383044654001044e-5	1.0269938703457954e-5	1.0156825472460047e-5	1.0047897140229112e-5	9.929621353099435e-6	9.797087917813572e-6	9.677222339850436e-6	9.574819463769128e-6	9.438413404169553e-6	9.374349533499812e-6	9.246343334506608e-6	9.128761508121783e-6	9.047566877334158e-6	8.989885135417047e-6	8.957076037918862e-6	8.984803828503569e-6	9.002312182285532e-6	9.070949976933368e-6	9.159402951939324e-6	9.247591590795108e-6	9.369716139077868e-6	9.531255052257455e-6	9.70585713971753e-6	9.872142026871983e-6	1.0027694364483145e-5	1.018026304237382e-5	1.0335323510719188e-5	1.04897360120766e-5	1.063233088428315e-5
flux1:	0.6335516536603496	1.057075876143541e-5	1.0675753232143177e-5	1.0817804947731157e-5	1.0992786457734229e-5	1.1173440164737295e-5	1.1332227997508186e-5	1.1460275964241205e-5	1.1568617757242996e-5	1.167440157158442e-5	1.1784854450610078e-5	1.1890805565034036e-5	1.1973477434079585e-5	1.201831276164255e-5	1.202479247343388e-5	1.2005324084430444e-5	1.197461023655323e-5	1.1937401458440772e-5	1.1884542596940712e-5	1.1801986036745143e-5	1.1686251165154116e-5	1.15516075475409e-5	1.1417901778042235e-5	1.1287292788665458e-5	1.1141993834214844e-5	1.0981783193345213e-5	1.0843685855907493e-5	1.0717964155415028e-5	1.0551780245742442e-5	1.0470460424685904e-5	1.0321125638298962e-5	1.0169725602436422e-5	1.00599226104025e-5	9.974240780678095e-6	9.923092710957987e-6	9.942370907134078e-6	9.951034141534464e-6	1.0012874691005474e-5	1.0111207680509243e-5	1.0212053967089708e-5	1.0348347070889091e-5	1.0531667855478327e-5	1.073485573921913e-5	1.0931142404108651e-5	1.1115500124573605e-5	1.1297501349198691e-5	1.1485397657487321e-5	1.1676079095533427e-5	1.1855074574149188e-5
flux1:	0.6338141025641029	1.1926063678388548e-5	1.2042586499127e-5	1.2200686395904385e-5	1.2395443690167288e-5	1.2595285546589084e-5	1.2768485182174609e-5	1.290515123945135e-5	1.3018773043258815e-5	1.3130121741991537e-5	1.3248164550768862e-5	1.3362173219380905e-5	1.3449831535269248e-5	1.3493932073959462e-5	1.3494295896014535e-5	1.3466362233089362e-5	1.3427957800416914e-5	1.3384215404226461e-5	1.3323302843334717e-5	1.3228340877303726e-5	1.3096330189507592e-5	1.2945272362928244e-5	1.2797024830925688e-5	1.2649711289226756e-5	1.2481535996011936e-5	1.230072289230228e-5	1.2153107767041317e-5	1.2006713940988781e-5	1.1818862285969418e-5	1.172139635760208e-5	1.156037151457723e-5	1.1379084364874276e-5	1.1239961121774938e-5	1.1122127825387171e-5	1.1054391805261501e-5	1.105857164808479e-5	1.1056524519118616e-5	1.1102112856995753e-5	1.1202272122645891e-5	1.1309686204551477e-5	1.1451323986014201e-5	1.1645223473982252e-5	1.1866199025635925e-5	1.2083089765491595e-5	1.2287496331513232e-5	1.2490228019516572e-5	1.2702827953746944e-5	1.292327696537057e-5	1.3134402179568814e-5
flux1:	0.6340765514678561	1.3432316883989351e-5	1.3553198122496921e-5	1.3720753026368873e-5	1.3929138281308699e-5	1.4141747060051293e-5	1.4322205585593176e-5	1.445991387968934e-5	1.4571699587830617e-5	1.46827406023917e-5	1.4803887599916431e-5	1.4922424418218227e-5	1.5012057125261774e-5	1.5053002480244318e-5	1.5046027642291196e-5	1.501021652328325e-5	1.4966528705813161e-5	1.4919848631336116e-5	1.4855106477501931e-5	1.4752849542724775e-5	1.4611433458771066e-5	1.44527411360133e-5	1.4298991715279959e-5	1.4142375846495275e-5	1.3958730831987017e-5	1.3768778275437782e-5	1.362311281902316e-5	1.3461107274050222e-5	1.3264587794399678e-5	1.3152964411834643e-5	1.2992948204482022e-5	1.2790426531624424e-5	1.2624656497472241e-5	1.247470975631216e-5	1.2397326069129056e-5	1.2380895535848384e-5	1.2369310682397475e-5	1.239103047242283e-5	1.2484250486886293e-5	1.2592068682020863e-5	1.2730204585403931e-5	1.2921887750822774e-5	1.314679118169422e-5	1.3371361748359347e-5	1.3583567166413473e-5	1.379462300027902e-5	1.4019471348124889e-5	1.4258187581007959e-5	1.4491823772033674e-5
flux1:	0.6343390003716094	1.5075274197219943e-5	1.5191147600092554e-5	1.535933193647998e-5	1.5573257219862415e-5	1.579091773606438e-5	1.59709518130027e-5	1.6102187382632627e-5	1.6205362417345525e-5	1.6310617603929886e-5	1.6430837793849713e-5	1.6551116636704016e-5	1.6641012903958377e-5	1.667833231404084e-5	1.6665197628125474e-5	1.662455681027512e-5	1.658019515368317e-5	1.653617374244964e-5	1.6474077007009346e-5	1.6372592824534195e-5	1.623219882834028e-5	1.6077998016851916e-5	1.5930195281444364e-5	1.577373762086534e-5	1.558529744607377e-5	1.5401624760353383e-5	1.5271141202329966e-5	1.5101329804921747e-5	1.491333988413344e-5	1.4790764839797111e-5	1.4646167089271349e-5	1.4435777991509221e-5	1.4250267426762524e-5	1.4074249970142067e-5	1.3999776261512143e-5	1.3959969522831407e-5	1.394365915511908e-5	1.3937737058557436e-5	1.401585657649812e-5	1.4118761691382687e-5	1.4246001030498834e-5	1.4422827972447599e-5	1.4636156111055252e-5	1.4852955698301206e-5	1.5058062472359616e-5	1.5262189635113165e-5	1.548328006248312e-5	1.572423893408745e-5	1.596548612419751e-5
flux1:	0.6346014492753627	1.6839456966023844e-5	1.6939641840630417e-5	1.7098173181417437e-5	1.7308313905269648e-5	1.7522765839351966e-5	1.7695023822819035e-5	1.78132511772941e-5	1.7902215710181724e-5	1.7997239180688537e-5	1.811340880088312e-5	1.823376143887894e-5	1.8323900906535368e-5	1.835945430390867e-5	1.8343977038214928e-5	1.830397279399263e-5	1.8265434450128768e-5	1.8231242553596083e-5	1.818014399021267e-5	1.8090104654324128e-5	1.7964146701734398e-5	1.7828963872402123e-5	1.769990342830381e-5	1.7554438457251397e-5	1.737469093028208e-5	1.7215501166466498e-5	1.7113798572397994e-5	1.6946801807758595e-5	1.6787159242099372e-5	1.6658430437572425e-5	1.6543485635715395e-5	1.6342490021189763e-5	1.6148729586860675e-5	1.595980893212858e-5	1.5905766636863388e-5	1.5844019168792163e-5	1.583134392922073e-5	1.5799448876266674e-5	1.5856282993606158e-5	1.595058409706922e-5	1.606230205396705e-5	1.621369005373655e-5	1.640013375455062e-5	1.6592661723950777e-5	1.6774425159898833e-5	1.6954885642248165e-5	1.7154078029907902e-5	1.7378004149271325e-5	1.760763102281486e-5
flux1:	0.6348638981791159	1.8714233760109005e-5	1.8787930463218906e-5	1.8926170526777108e-5	1.9122938318499177e-5	1.9326262958406752e-5	1.948456899796613e-5	1.9585016045503132e-5	1.9655997362118438e-5	1.9737839179784308e-5	1.9848028839067934e-5	1.996807653085744e-5	2.006021990998908e-5	2.00981618998123e-5	2.0086536778166777e-5	2.0054516658726667e-5	2.0029450110180035e-5	2.0013056422067508e-5	1.9982439548279037e-5	1.99162630754719e-5	1.981993619975863e-5	1.97191535409301e-5	1.962152990861167e-5	1.949831166546721e-5	1.9342596647108803e-5	1.9227010365634994e-5	1.9166423021420206e-5	1.901536679667378e-5	1.890415168838955e-5	1.8775962202901678e-5	1.8702556278570843e-5	1.8530445105628906e-5	1.8344158617371305e-5	1.81626211117463e-5	1.814964598877812e-5	1.8072543253235995e-5	1.8074499245921236e-5	1.8024516461938017e-5	1.8057025872275534e-5	1.814112864419385e-5	1.8236349273106042e-5	1.8355493985677372e-5	1.8501931002562784e-5	1.8654416736136903e-5	1.879685991896601e-5	1.8937153667630475e-5	1.909611063368713e-5	1.9282478939267134e-5	1.9478759966326752e-5
flux1:	0.6351263470828692	2.070013551738246e-5	2.0737777320179586e-5	2.084602587221306e-5	2.1020698809464154e-5	2.1206230866818677e-5	2.1346282743767156e-5	2.1426454161539805e-5	2.14778592563964e-5	2.1545273070265796e-5	2.1648821956064166e-5	2.1769408537607418e-5	2.1866846019197542e-5	2.1913124014572867e-5	2.1913137038935784e-5	2.1897318458256023e-5	2.1893435549359967e-5	2.1902563155869036e-5	2.1901984075525944e-5	2.1872517731278608e-5	2.1821041851695947e-5	2.1768911624607568e-5	2.1713663082760893e-5	2.1623234218053233e-5	2.150731187360185e-5	2.1452994322046768e-5	2.144296637425082e-5	2.1322715936408238e-5	2.1277407300727735e-5	2.1158443084387224e-5	2.1133997362444757e-5	2.101011404426427e-5	2.0850090932773205e-5	2.0701926505032675e-5	2.075084483078118e-5	2.0670250071442812e-5	2.069876283087113e-5	2.0644427612401235e-5	2.065343193740475e-5	2.0727880591949447e-5	2.080949313022743e-5	2.0894568561858998e-5	2.0991888198610207e-5	2.1091128692526896e-5	2.1180266714031527e-5	2.1265999249861e-5	2.1368408158342847e-5	2.149795817295591e-5	2.1639236267839966e-5
flux1:	0.6353887959866225	2.2814138383884425e-5	2.2808697835161895e-5	2.287949807529268e-5	2.3025356334434284e-5	2.3188493545880697e-5	2.330830337382192e-5	2.3368128850072438e-5	2.3400527961189303e-5	2.3453886031257455e-5	2.355125556257044e-5	2.3674151284285776e-5	2.3781128079247926e-5	2.3842552469081232e-5	2.3862344495621248e-5	2.3870450032182862e-5	2.3894236361421214e-5	2.393519870856996e-5	2.3973044727722054e-5	2.3991930267593878e-5	2.3998446860238577e-5	2.400593301773302e-5	2.400062153217595e-5	2.3951637056302803e-5	2.388991127437794e-5	2.391050778507623e-5	2.395624038563374e-5	2.388216422254722e-5	2.3914692817936222e-5	2.3815395363880687e-5	2.384118928004281e-5	2.3781927775093095e-5	2.36680625152858e-5	2.3582096225805843e-5	2.371030016160283e-5	2.364246071508609e-5	2.3708093479711592e-5	2.3667361172522945e-5	2.3657602854163448e-5	2.3724655918635346e-5	2.3798858905237357e-5	2.385342133288178e-5	2.3897853832152796e-5	2.393482928324584e-5	2.3960260972723203e-5	2.3980892569105575e-5	2.401466037006895e-5	2.4072084424597307e-5	2.4139737071255454e-5
flux1:	0.6356512448903757	2.5092694827968873e-5	2.5040730414709707e-5	2.50699830229556e-5	2.518328038956486e-5	2.5322069316145792e-5	2.5422074239359643e-5	2.5463658750755666e-5	2.547939662849462e-5	2.552033050260627e-5	2.561277287871659e-5	2.5740203902080144e-5	2.5861107407951025e-5	2.5944121173775106e-5	2.5990676768414052e-5	2.60284253454457e-5	2.6083859940861393e-5	2.616046425883781e-5	2.6242707974992755e-5	2.6318650195379295e-5	2.6392075144889898e-5	2.6464865294141517e-5	2.651235906018779e-5	2.6510517153777865e-5	2.6514124026327962e-5	2.661690589567866e-5	2.67185217647159e-5	2.6704858633790086e-5	2.681908218346291e-5	2.675098518410132e-5	2.6821265821895426e-5	2.683726272039451e-5	2.6787983223167495e-5	2.6791804126639944e-5	2.700951477944351e-5	2.6973124017755772e-5	2.7082570277751175e-5	2.7074847220200566e-5	2.7054320208542233e-5	2.7117120491400147e-5	2.7192135535380733e-5	2.7224586471320064e-5	2.7218270701298565e-5	2.718927200779687e-5	2.7145399927539126e-5	2.7095609438724472e-5	2.705468590609264e-5	2.7031074305412686e-5	2.7012439605731037e-5
flux1:	0.635913693794129	2.759160772591578e-5	2.7493862263319643e-5	2.7481558412534396e-5	2.7562170784341443e-5	2.767757417933001e-5	2.7760397294827837e-5	2.7787412007497597e-5	2.7789914009617176e-5	2.7820752628782496e-5	2.790986713919376e-5	2.8043962934171005e-5	2.8182410505786362e-5	2.8291759990128383e-5	2.836937471165906e-5	2.843909495761178e-5	2.8526616395928434e-5	2.8639333131223773e-5	2.876848495577835e-5	2.8905696806139998e-5	2.9048889094387635e-5	2.918593917382684e-5	2.9283643652605184e-5	2.933087504500385e-5	2.9405907380732987e-5	2.959005369937202e-5	2.9742454313501025e-5	2.980045002873603e-5	2.999055388094646e-5	2.996517495727575e-5	3.006729473557364e-5	3.0161099504022336e-5	3.019051771648455e-5	3.0305749970802266e-5	3.061288168143893e-5	3.062628662178159e-5	3.078012484358999e-5	3.0822743690713975e-5	3.080133990615181e-5	3.0862833717562615e-5	3.094709040024473e-5	3.096922787672105e-5	3.091986994270465e-5	3.082693569063502e-5	3.071361918586031e-5	3.0594057599146744e-5	3.0479569434590414e-5	3.0374185981424903e-5	3.0264952460796804e-5
flux1:	0.6361761426978823	3.0382388528101556e-5	3.0243812916979613e-5	3.019424519121133e-5	3.0245877251508058e-5	3.0341673775063157e-5	3.0411574805649134e-5	3.042839485254151e-5	3.042129543427371e-5	3.044441347643789e-5	3.053168704567635e-5	3.067395872721055e-5	3.083195679252774e-5	3.0969507384475276e-5	3.1078522290646736e-5	3.117816445510175e-5	3.129410241135162e-5	3.143967265051893e-5	3.161412472229014e-5	3.181123032271621e-5	3.201983160178476e-5	3.221275774853773e-5	3.2352571089550945e-5	3.244661371307381e-5	3.259277475071202e-5	3.284866076032195e-5	3.304214251640633e-5	3.317820559669175e-5	3.342842922701021e-5	3.345579344882147e-5	3.357145050049738e-5	3.373613845611607e-5	3.385136753680399e-5	3.4089059289284614e-5	3.4473392871850666e-5	3.455134475802629e-5	3.4742554515750795e-5	3.484709105938152e-5	3.483476133871549e-5	3.489659187446444e-5	3.4996719117283884e-5	3.502159274907168e-5	3.494122720694761e-5	3.479179333349137e-5	3.461431980613617e-5	3.443161248470683e-5	3.425207745149598e-5	3.4073107879589096e-5	3.387870762342404e-5
flux1:	0.6364385916016355	3.354542821014987e-5	3.337459418905109e-5	3.3295982475262555e-5	3.3325878511620076e-5	3.340820281445233e-5	3.347031286642362e-5	3.348105853868232e-5	3.346731741453085e-5	3.348452598379274e-5	3.3570958539981884e-5	3.3721920124921294e-5	3.389926600765109e-5	3.4063204320753115e-5	3.419927790813599e-5	3.4322055958957514e-5	3.4458683096184565e-5	3.4630273602259134e-5	3.484418179646265e-5	3.509381561269201e-5	3.5356042766218184e-5	3.558956069963672e-5	3.575861953573283e-5	3.58930585408838e-5	3.610301083256246e-5	3.6412740842354826e-5	3.663430673030079e-5	3.684848391907145e-5	3.713437927078851e-5	3.722135283364065e-5	3.732880926066037e-5	3.7547889326957316e-5	3.774701362335779e-5	3.810402651724207e-5	3.854124480157013e-5	3.869174599654358e-5	3.890540247266065e-5	3.907454713066802e-5	3.907929194905548e-5	3.914091847637809e-5	3.925995353419632e-5	3.929939860711267e-5	3.920243411329485e-5	3.9008229799828224e-5	3.877659352497515e-5	3.854256341448047e-5	3.831308953363888e-5	3.807714876374065e-5	3.7812821108881324e-5
flux1:	0.6367010405053888	3.716100577771493e-5	3.696897400957702e-5	3.687253863158268e-5	3.689072303098295e-5	3.696731378822218e-5	3.7026788288213704e-5	3.7034448129836846e-5	3.701562531538887e-5	3.702772948208445e-5	3.7113627543630574e-5	3.727264809760808e-5	3.746671265233598e-5	3.765132631904445e-5	3.780543919353111e-5	3.794023822748131e-5	3.808649544091691e-5	3.8274421558264106e-5	3.851819476930168e-5	3.880744286013324e-5	3.9104980112434806e-5	3.9358426708317015e-5	3.954057591827308e-5	3.970536681039262e-5	3.9964963419060125e-5	4.030419264029541e-5	4.053936930843783e-5	4.082444654127236e-5	4.111561609814016e-5	4.12643138809394e-5	4.134127257372384e-5	4.159004748767895e-5	4.186118537123066e-5	4.231841033271928e-5	4.277425887439675e-5	4.2996123466730884e-5	4.321050521223084e-5	4.3436182926150764e-5	4.346225361189654e-5	4.352052132940306e-5	4.3656742509277075e-5	4.371906499422055e-5	4.3619943445796886e-5	4.33952982564198e-5	4.312288600731305e-5	4.2853093757917836e-5	4.2593632292824615e-5	4.2324013940540186e-5	4.201341145209012e-5
flux1:	0.636963489409142	4.129971437517773e-5	4.109852087636233e-5	4.099713065300862e-5	4.101528405983305e-5	4.1094558582963375e-5	4.115579892213248e-5	4.116160102072728e-5	4.113743326905583e-5	4.1144046808159776e-5	4.1229032881607736e-5	4.1394464197672655e-5	4.160043024603329e-5	4.179656340700154e-5	4.195582934168018e-5	4.20883796488938e-5	4.223120492825922e-5	4.242414045126751e-5	4.2685509155921806e-5	4.299720883729848e-5	4.33071670688009e-5	4.3556948727728303e-5	4.3734737612223936e-5	4.391716156548662e-5	4.420662394262763e-5	4.454748983811501e-5	4.478236188583246e-5	4.512384369119902e-5	4.53878291623154e-5	4.559440632923028e-5	4.5621077723008865e-5	4.5869367628597775e-5	4.619113008277541e-5	4.671412206459373e-5	4.714857503318629e-5	4.743026647410642e-5	4.7619355810168464e-5	4.788262050774501e-5	4.7929304504677103e-5	4.797861037964234e-5	4.8125306311853565e-5	4.821359746331816e-5	4.8124487647008374e-5	4.788432188465713e-5	4.758620032061108e-5	4.729800912248349e-5	4.7030892895512175e-5	4.675476297052615e-5	4.642722025343435e-5
flux1:	0.6372259383128953	4.6014165309096825e-5	4.5815160944397154e-5	4.572176126303016e-5	4.575190448649867e-5	4.5842010977728627e-5	4.5908094295316016e-5	4.591124659973823e-5	4.587960876788755e-5	4.587926186401667e-5	4.596249975040437e-5	4.613206946711585e-5	4.63436185097001e-5	4.6539780483286144e-5	4.6688989583464466e-5	4.68036614971389e-5	4.69297321677741e-5	4.7116231339573746e-5	4.738176718350787e-5	4.769653540114333e-5	4.799425434741334e-5	4.8216887315716685e-5	4.837379039637306e-5	4.855972675448314e-5	4.885568430859073e-5	4.917045490893572e-5	4.939358021052593e-5	4.977069123332539e-5	4.997744160319092e-5	5.0231569232917164e-5	5.0193390025020634e-5	5.040927504255377e-5	5.075271030952995e-5	5.129495090016184e-5	5.166785616264687e-5	5.1987989061780836e-5	5.2125061366985224e-5	5.2397993795118755e-5	5.2459272143163535e-5	5.2492352386939905e-5	5.2638670694727187e-5	5.275013695167086e-5	5.2679097043623695e-5	5.243692741254982e-5	5.212799043329423e-5	5.1838442292021835e-5	5.158557199774543e-5	5.1330507601818744e-5	5.101734164505251e-5
flux1:	0.6374883872166486	5.133374778792123e-5	5.1146057150472046e-5	5.107212662268575e-5	5.112532249023415e-5	5.1233327551160487e-5	5.1305746445334265e-5	5.130359602379016e-5	5.126085269197426e-5	5.125136432115056e-5	5.133195108668332e-5	5.1503355764987604e-5	5.171370874474869e-5	5.189768730433552e-5	5.2021360680510864e-5	5.210330281143383e-5	5.2200907532018375e-5	5.237099682046922e-5	5.2627870189172275e-5	5.292659452715337e-5	5.318889465194339e-5	5.336417009180934e-5	5.3486675850528485e-5	5.3662028275240746e-5	5.394018347628959e-5	5.420507044219082e-5	5.440895479456066e-5	5.479665341158034e-5	5.492284614432296e-5	5.520809617700428e-5	5.5097593809240485e-5	5.525161741243806e-5	5.558347702753931e-5	5.6091999718339134e-5	5.636933043741623e-5	5.669894722071003e-5	5.67606918764223e-5	5.701015137681058e-5	5.707536378024599e-5	5.708459195440503e-5	5.721739315249643e-5	5.734390539645256e-5	5.7293874775283686e-5	5.706016660921961e-5	5.675341918919306e-5	5.6477239738906144e-5	5.625735354087206e-5	5.604776626028173e-5	5.577817534749462e-5
flux1:	0.6377508361204018	5.726375982746717e-5	5.709310924957582e-5	5.704739286757945e-5	5.713267727090693e-5	5.7264024180901536e-5	5.734278022499552e-5	5.733135850129312e-5	5.7273029493674625e-5	5.725205627207757e-5	5.7329491223091256e-5	5.750107931840824e-5	5.7704223442531643e-5	5.786494764687227e-5	5.79495683939433e-5	5.798682450958228e-5	5.8047536589608835e-5	5.819410808316177e-5	5.8431818330092244e-5	5.869824469116579e-5	5.890662486098097e-5	5.9020376515283565e-5	5.9099596063699413e-5	5.925168439260946e-5	5.948974230967548e-5	5.968825655859614e-5	5.987014320019918e-5	6.0241962341054794e-5	6.0274423136169724e-5	6.056965396235741e-5	6.038708525821318e-5	6.045623473527708e-5	6.07431444944893e-5	6.116577985176578e-5	6.132541151746268e-5	6.16318139129017e-5	6.160226319742548e-5	6.179495676959717e-5	6.185041585801591e-5	6.182937600055093e-5	6.193579735919155e-5	6.206562450120342e-5	6.203445365394607e-5	6.181558684850737e-5	6.152081122426076e-5	6.126883523808606e-5	6.109529406320186e-5	6.094932507853399e-5	6.0746558520175344e-5
flux1:	0.6380132850241551	6.378944779501547e-5	6.363754867576601e-5	6.362526865640359e-5	6.374898375734434e-5	6.390730898684067e-5	6.399133636739519e-5	6.396617917693053e-5	6.388777482570751e-5	6.385340574996203e-5	6.392802460738394e-5	6.409943524746155e-5	6.429132360020112e-5	6.442065715335843e-5	6.445668556427059e-5	6.444190393978982e-5	6.446174438806676e-5	6.458150645690109e-5	6.479331156208569e-5	6.501632113471466e-5	6.515957244632842e-5	6.520556444554564e-5	6.523808672568539e-5	6.535682112311051e-5	6.553724953855428e-5	6.566251838572208e-5	6.5824375051633e-5	6.615574031001318e-5	6.609332184184157e-5	6.637498174159188e-5	6.612759155822517e-5	6.609836723301142e-5	6.631128792852097e-5	6.660440251176803e-5	6.664032206829453e-5	6.689191497682805e-5	6.676542231476014e-5	6.687343946777208e-5	6.690473884310753e-5	6.68497545122587e-5	6.692001131779006e-5	6.704045322402491e-5	6.702197781360688e-5	6.6819976829561e-5	6.654295294380973e-5	6.63211863456198e-5	6.620062588527552e-5	6.612804009977154e-5	6.600649535285568e-5
flux1:	0.6382757339279084	7.088453727709381e-5	7.074911106315606e-5	7.0771770953979e-5	7.093740140903928e-5	7.112473083262703e-5	7.121256223245785e-5	7.116963642766181e-5	7.106747965072158e-5	7.101873154018137e-5	7.109199588338741e-5	7.12646217561518e-5	7.14441263106819e-5	7.153826679687061e-5	7.152156461168287e-5	7.145296778269275e-5	7.14328262094613e-5	7.15266387471218e-5	7.171045168197081e-5	7.188564917340906e-5	7.196142626559901e-5	7.194201234517211e-5	7.192986214222073e-5	7.200854943670449e-5	7.212073357756762e-5	7.217635124416684e-5	7.232409028484028e-5	7.259564337363125e-5	7.244917049416695e-5	7.269425254417952e-5	7.239425960766093e-5	7.226427148954346e-5	7.238253275016763e-5	7.251793460463451e-5	7.24419940521697e-5	7.261335279269486e-5	7.239597914777543e-5	7.240177239736802e-5	7.239637445587848e-5	7.230765456472527e-5	7.233751516731921e-5	7.243794189761149e-5	7.242389296480759e-5	7.223692394103913e-5	7.197927313684052e-5	7.17886936764855e-5	7.172074658860642e-5	7.172219141941264e-5	7.168595344229319e-5
flux1:	0.6385381828316616	7.852289565066064e-5	7.839830916394032e-5	7.845409769210075e-5	7.866261748335254e-5	7.887989187491224e-5	7.897043078954034e-5	7.890697574801492e-5	7.877882782392928e-5	7.871591391256056e-5	7.879047252008783e-5	7.896764451374426e-5	7.913707939871422e-5	7.91972962898012e-5	7.912967716918815e-5	7.901108410005753e-5	7.895629624232996e-5	7.902882565166286e-5	7.918742843045589e-5	7.931776302140012e-5	7.933281526565835e-5	7.925822852817126e-5	7.920794554860666e-5	7.92436345625972e-5	7.92850654912577e-5	7.928429154490365e-5	7.942640646499451e-5	7.962681176140128e-5	7.941703994606272e-5	7.960626590406128e-5	7.92679368858368e-5	7.9045710318996e-5	7.905992516888279e-5	7.902964901621731e-5	7.887037701826117e-5	7.89466364140347e-5	7.865556300565651e-5	7.855538061985288e-5	7.85049866703638e-5	7.83871023858383e-5	7.837949572761541e-5	7.845418183895548e-5	7.843654340532113e-5	7.826003295096867e-5	7.801964243271229e-5	7.785671203568997e-5	7.78348164199129e-5	7.790257346799932e-5	7.794566381932789e-5
flux1:	0.6388006317354149	8.669123907024835e-5	8.656960625260942e-5	8.665429565438016e-5	8.690493633213564e-5	8.715275189422484e-5	8.724599400028453e-5	8.716110274847371e-5	8.700644958861396e-5	8.693074106649328e-5	8.701022617895598e-5	8.719706853077537e-5	8.736217372569244e-5	8.73947308879019e-5	8.728350827647447e-5	8.712337427856636e-5	8.70425129915581e-5	8.710126628129178e-5	8.724180566550875e-5	8.733710121090634e-5	8.730609198845054e-5	8.71924699009865e-5	8.711349074761268e-5	8.710683451797037e-5	8.708311434591459e-5	8.704652530751338e-5	8.719243876601092e-5	8.732018986684193e-5	8.707409322655783e-5	8.719481114189956e-5	8.68311772268391e-5	8.653416707420187e-5	8.644749042588563e-5	8.626547125880727e-5	8.606398666724806e-5	8.604370734427375e-5	8.570465237182932e-5	8.550966350337611e-5	8.541188365746907e-5	8.527341167213869e-5	8.52387659128747e-5	8.528891211558967e-5	8.526223055754483e-5	8.509034192414121e-5	8.486222964175897e-5	8.471997188118293e-5	8.473309004842248e-5	8.485317783431739e-5	8.496147156214654e-5
flux1:	0.6390630806391682	9.540045484530635e-5	9.527297592664709e-5	9.538111727639488e-5	9.567238736879226e-5	9.595179432324874e-5	9.604935042512326e-5	9.59441689368053e-5	9.576409740658046e-5	9.567776539206728e-5	9.576634361922695e-5	9.596931123384913e-5	9.613868410210483e-5	9.615394082415641e-5	9.601053216364632e-5	9.582016184661567e-5	9.572325302217245e-5	9.577716666973306e-5	9.591001744987884e-5	9.5985472709418e-5	9.592856539033467e-5	9.579505135686825e-5	9.569770879255484e-5	9.565239484395988e-5	9.557603309056545e-5	9.552801656784135e-5	9.56864857831539e-5	9.575035949000856e-5	9.549639166705162e-5	9.554466931241538e-5	9.516452815172485e-5	9.481567479395031e-5	9.464313538636425e-5	9.434329184348002e-5	9.414692328067156e-5	9.404281964719137e-5	9.368582910300589e-5	9.34205894668729e-5	9.327954678727235e-5	9.31318813993842e-5	9.308702842763995e-5	9.312149583588738e-5	9.308463916733498e-5	9.291177768504847e-5	9.268919234673306e-5	9.255860174462493e-5	9.259351407196864e-5	9.274874958856697e-5	9.290320530795102e-5
flux1:	0.6393255295429214	1.0469325440788222e-4	1.0455152350968936e-4	1.0467768778875787e-4	1.0500842469321467e-4	1.053216147517858e-4	1.0542692805871633e-4	1.0530443224564773e-4	1.0510111680504703e-4	1.0500651576261212e-4	1.0510826803418789e-4	1.0533443949584653e-4	1.0551850409365357e-4	1.0552934418441677e-4	1.0536717545089033e-4	1.0515843228756905e-4	1.0505492621464441e-4	1.0511277001141469e-4	1.0524995982370021e-4	1.0532385925524394e-4	1.0526347582270562e-4	1.0512891878437928e-4	1.0502244643772048e-4	1.0494430928532533e-4	1.0483249000807463e-4	1.0479719167494991e-4	1.0497509489646534e-4	1.0499310570241014e-4	1.0475629257391972e-4	1.0473778697859083e-4	1.0434359281447572e-4	1.0396703633131724e-4	1.0373300395681417e-4	1.0336389577330436e-4	1.0321858770010748e-4	1.0305587005518691e-4	1.0271019802977057e-4	1.0240861414045712e-4	1.022343182963253e-4	1.0208983429387969e-4	1.020556030399047e-4	1.0209012747396901e-4	1.0204709355991769e-4	1.0186911882239021e-4	1.0164464990725746e-4	1.0151616228755204e-4	1.015599064328854e-4	1.0173335317169452e-4	1.0191394875393528e-4
flux1:	0.6395879784466747	1.1464650348158704e-4	1.1448352933470557e-4	1.146233391736206e-4	1.1499356983918733e-4	1.1534430528281603e-4	1.1546251886490058e-4	1.1532692025838314e-4	1.1510282935904616e-4	1.1500174582993754e-4	1.1511999101652444e-4	1.1537623864906943e-4	1.1558593016033195e-4	1.1560580026465992e-4	1.1543789889904277e-4	1.1522084556907114e-4	1.1511773125870324e-4	1.1518662191700908e-4	1.1534008470938782e-4	1.15431101025288e-4	1.1538841775761308e-4	1.1526827616419029e-4	1.1515920500303983e-4	1.1505517729647378e-4	1.1492685818852312e-4	1.1492430272491054e-4	1.1512603814963483e-4	1.151229944193148e-4	1.1492077187237028e-4	1.148501448626604e-4	1.1443722281315451e-4	1.1405396423109117e-4	1.1378815129158096e-4	1.1340502732019795e-4	1.1334790077573757e-4	1.1316042562084917e-4	1.128494415710753e-4	1.1254890294087742e-4	1.1235547535507128e-4	1.122253766419815e-4	1.1222327915786593e-4	1.1227823893032598e-4	1.1223780299257439e-4	1.1205269995927016e-4	1.1181920028288024e-4	1.1168397121923657e-4	1.1172598659787896e-4	1.1190414544618678e-4	1.1209377206187479e-4
flux1:	0.639850427350428	1.253675896342418e-4	1.2517833896722662e-4	1.2532908357739913e-4	1.2574051089034273e-4	1.2613420072730115e-4	1.2627170453699527e-4	1.2612761823119458e-4	1.258846175225945e-4	1.2577754528852162e-4	1.2591423817772583e-4	1.2620641997174178e-4	1.2645181593982786e-4	1.2649273428127318e-4	1.263294701828095e-4	1.2611040083645604e-4	1.260108310182375e-4	1.260951263425454e-4	1.2627507523826204e-4	1.2639961806978363e-4	1.2639141809248476e-4	1.2629544323074888e-4	1.2618669703392824e-4	1.260637705356645e-4	1.2593659745433773e-4	1.2597967832232352e-4	1.2620726333997863e-4	1.262112729319677e-4	1.2605085707623637e-4	1.2594975818627677e-4	1.255070147226824e-4	1.2513133500449973e-4	1.2486400741264583e-4	1.245195902867726e-4	1.2457305377607395e-4	1.243979060659742e-4	1.241350099940418e-4	1.2386976355980195e-4	1.2367283851368654e-4	1.2356511779875368e-4	1.2361374440393336e-4	1.237108622750708e-4	1.2368509836559083e-4	1.2349298779854023e-4	1.2324417838108193e-4	1.2309498418742624e-4	1.23128597829189e-4	1.23303752264627e-4	1.2349132555862293e-4
flux1:	0.6401128762541812	1.3698538781137007e-4	1.3676676376281154e-4	1.3692747920261288e-4	1.3738348986397275e-4	1.3782689226381258e-4	1.3799064810332377e-4	1.3784221206163556e-4	1.375807715241658e-4	1.374663761871991e-4	1.3762169774073912e-4	1.3795400974345997e-4	1.3824314935399922e-4	1.383140566024151e-4	1.3816147211428585e-4	1.379417315660098e-4	1.3784443024929372e-4	1.3794519562712688e-4	1.3815887492555514e-4	1.3832892939793248e-4	1.3836536940528394e-4	1.38296497548862e-4	1.3818735272734346e-4	1.3805170605179365e-4	1.3793926351600557e-4	1.380321332784701e-4	1.382859280980549e-4	1.3832439884610894e-4	1.3820218783757902e-4	1.3809609382789916e-4	1.3760808654627755e-4	1.3724539446980158e-4	1.3700262419097706e-4	1.3673826927544818e-4	1.3690682089076715e-4	1.3677828061085402e-4	1.3656465126829314e-4	1.363596980807468e-4	1.3617351010140907e-4	1.3609144839546612e-4	1.3620328121177486e-4	1.3636188307438197e-4	1.3636384034180913e-4	1.3616636301101405e-4	1.3589708006402177e-4	1.3572875646904162e-4	1.3575179360855952e-4	1.3592309364248142e-4	1.3610529575611827e-4
flux1:	0.6403753251579345	1.4963752351551825e-4	1.4938781058579256e-4	1.4955882074546914e-4	1.5006401189467296e-4	1.5056462215007235e-4	1.5076141493515366e-4	1.5061156545014971e-4	1.5033026189075637e-4	1.5020516218108946e-4	1.5037738014386939e-4	1.5075197298660935e-4	1.510900678565726e-4	1.5119582856731268e-4	1.5105488976288576e-4	1.508307252806973e-4	1.5073029507661043e-4	1.5084541518347916e-4	1.5109641135340116e-4	1.513182161421061e-4	1.5140189282435745e-4	1.513565419438884e-4	1.5124344062926898e-4	1.5109985108909926e-4	1.5100971079822853e-4	1.5114783210290982e-4	1.514276641628964e-4	1.5152345226254155e-4	1.5142656158381525e-4	1.5134099318426833e-4	1.5079093369052345e-4	1.5043743582500522e-4	1.5023722965907808e-4	1.50076076558931e-4	1.5034643999548093e-4	1.5029043957987567e-4	1.50115106622206e-4	1.4998185188410656e-4	1.4981660596809899e-4	1.497581506401178e-4	1.4993745113323352e-4	1.5017102426925153e-4	1.5021203270706396e-4	1.500112873421758e-4	1.4971742259205868e-4	1.495268669331892e-4	1.4954135721539477e-4	1.4971448419264454e-4	1.4989582605174698e-4
flux1:	0.6406377740616878	1.634564618439073e-4	1.6317437909649465e-4	1.6335640583783412e-4	1.639157307423728e-4	1.6448098380782475e-4	1.6471676753028393e-4	1.645668470182981e-4	1.6426229374364882e-4	1.6412122004996085e-4	1.64306839028487e-4	1.647237459033591e-4	1.6511290783690095e-4	1.6525414507456118e-4	1.6512106772598734e-4	1.6488455471095492e-4	1.6477261806122377e-4	1.6489749221706962e-4	1.6518567073448196e-4	1.654594241023383e-4	1.6558587628594918e-4	1.6555556658493084e-4	1.6543359733674142e-4	1.6528519761121964e-4	1.6521808113176284e-4	1.6538987079305043e-4	1.6569623897302917e-4	1.658645898933439e-4	1.657741953019527e-4	1.6573097700102758e-4	1.6510403453472448e-4	1.6474825741368226e-4	1.645982376953993e-4	1.6454163024779895e-4	1.6488621706194683e-4	1.6491633470663814e-4	1.6475861405569007e-4	1.6469319404382145e-4	1.6455327834531997e-4	1.6451146926113236e-4	1.6475369838588104e-4	1.6506745827732803e-4	1.6515463511076363e-4	1.6495195399583091e-4	1.6463021083439842e-4	1.6441606924098498e-4	1.6442720764938437e-4	1.6461275205404641e-4	1.648039870519541e-4
flux1:	0.640900222965441	1.785572739600514e-4	1.7824085576189684e-4	1.7843389539032062e-4	1.7905161124348321e-4	1.7968807237224172e-4	1.799675644103544e-4	1.7981736996473062e-4	1.7948461372467174e-4	1.79320920260585e-4	1.795150750528985e-4	1.7997243270850515e-4	1.8041194142880696e-4	1.8058572345090135e-4	1.8045331315848294e-4	1.801941778537468e-4	1.8006111284611849e-4	1.8018975066388368e-4	1.8051176213356677e-4	1.808323473979682e-4	1.8099185129795287e-4	1.809658057126782e-4	1.80830530504836e-4	1.8067890826493563e-4	1.8062907263267146e-4	1.8081875348830727e-4	1.8115376777606032e-4	1.8140056540227694e-4	1.8129635855091997e-4	1.8131061078924759e-4	1.8059680918518798e-4	1.802226290224349e-4	1.8011964845979794e-4	1.8014748912570377e-4	1.805305072561199e-4	1.8064626643706468e-4	1.8048011891899206e-4	1.8046481419006113e-4	1.803482570332768e-4	1.803126548035809e-4	1.806055794608139e-4	1.8099556594712267e-4	1.8113006743225292e-4	1.8092495138152652e-4	1.8057257409412542e-4	1.8033479456443216e-4	1.803494650656424e-4	1.8056041140757204e-4	1.8077566874631407e-4
flux1:	0.6411626718691943	1.9502965724224917e-4	1.946752090821807e-4	1.9487741759715e-4	1.955560626930572e-4	1.9626878859212328e-4	1.965954187994198e-4	1.9644370694528243e-4	1.9607702800616524e-4	1.9588345221874736e-4	1.9608044117974248e-4	1.9657492467707946e-4	1.9706195275059175e-4	1.9726318234597001e-4	1.971229235072347e-4	1.9683089983671764e-4	1.9666780477118581e-4	1.9679405586310727e-4	1.9714424608580777e-4	1.9750277386922075e-4	1.976830374394485e-4	1.9765122356921267e-4	1.975004624293984e-4	1.9734604424537642e-4	1.9730276956329905e-4	1.974938031818483e-4	1.9786157362699751e-4	1.9818318345017397e-4	1.9804801419690923e-4	1.981264566088268e-4	1.973225345394755e-4	1.969130621932481e-4	1.9684476263362544e-4	1.969197042030557e-4	1.973046797717314e-4	1.9749248497665046e-4	1.9729195254780316e-4	1.972994759472804e-4	1.97198799458487e-4	1.9715765345707547e-4	1.974839416190992e-4	1.9793785672923305e-4	1.9811427184664924e-4	1.9790376821010917e-4	1.9751839239048324e-4	1.972578355510808e-4	1.9728308329830345e-4	1.975319741012921e-4	1.9778524100571817e-4
flux1:	0.6414251207729476	2.1293594550660016e-4	2.1253729541310704e-4	2.127441169119361e-4	2.1348373995020407e-4	2.1427596317447135e-4	2.1465221375839734e-4	2.1449757850836834e-4	2.1409153615894945e-4	2.138610365843827e-4	2.14054856558907e-4	2.1458220598621786e-4	2.151128310698181e-4	2.153360504337057e-4	2.151805265961388e-4	2.148477709878069e-4	2.146482408367205e-4	2.1476686682614474e-4	2.151383534720901e-4	2.1552416606417118e-4	2.1571335637945972e-4	2.156693472628094e-4	2.1550454837490667e-4	2.153471682208329e-4	2.152970193849392e-4	2.1547537938483075e-4	2.158816967572385e-4	2.1626639895820678e-4	2.1609013861586195e-4	2.1623105271383096e-4	2.1534087511368714e-4	2.1488237045486232e-4	2.148303179104699e-4	2.149049319768468e-4	2.1526210008632687e-4	2.1549861822138443e-4	2.1524324999884178e-4	2.1524309868249336e-4	2.1514743064275706e-4	2.150901554345126e-4	2.1543093950745633e-4	2.1593057306895958e-4	2.1613761382760952e-4	2.1591631465967958e-4	2.1549603730658607e-4	2.1521429828730778e-4	2.1525612683460048e-4	2.155525328747132e-4	2.1585424271339102e-4
flux1:	0.6416875696767008	2.3231560232230334e-4	2.3186379247401982e-4	2.3206750549372985e-4	2.3286531667202374e-4	2.3373854283233994e-4	2.3416663579925456e-4	2.3400859493744253e-4	2.3355909946715098e-4	2.33285576568181e-4	2.3347031636442728e-4	2.3402581888288672e-4	2.3459610326815068e-4	2.3483734943923146e-4	2.3466251158394582e-4	2.3428558544590937e-4	2.34046920864686e-4	2.3415425608494227e-4	2.3453991390076206e-4	2.349426181865727e-4	2.3513209984934918e-4	2.3507517716456287e-4	2.3490209768563922e-4	2.3474163156018998e-4	2.3467102365609346e-4	2.3482761059081736e-4	2.3527893218640688e-4	2.3570964541814296e-4	2.3549147002825717e-4	2.3568636065351699e-4	2.3471978415519375e-4	2.34204774554727e-4	2.3414849763372952e-4	2.3417395470817318e-4	2.3448598080901556e-4	2.347432832336003e-4	2.3442244398236324e-4	2.343880568088598e-4	2.3428609249969443e-4	2.3420553978526805e-4	2.345442059864574e-4	2.350689494905013e-4	2.3529130807933434e-4	2.350519943478221e-4	2.3459568555907358e-4	2.3429520396238144e-4	2.3435798044827653e-4	2.3470682393731128e-4	2.3506127272649347e-4
flux1:	0.6419500185804541	2.5319530152466743e-4	2.526787572315201e-4	2.528685160287598e-4	2.537190387778017e-4	2.5467356206476216e-4	2.551563794887215e-4	2.549964564320919e-4	2.545016346775032e-4	2.541803560379053e-4	2.543503337668316e-4	2.5492914053653427e-4	2.5553605510756077e-4	2.5579439991409646e-4	2.5560123502262126e-4	2.551822548712777e-4	2.5490584448856576e-4	2.549998859333285e-4	2.553930165906055e-4	2.5580412254560674e-4	2.5599035821193634e-4	2.559264498211632e-4	2.5575503043112234e-4	2.555919837156797e-4	2.554895318790921e-4	2.556212200323675e-4	2.561231485469379e-4	2.565809034979819e-4	2.56329534848303e-4	2.565662014264473e-4	2.555366413881415e-4	2.5496559688074097e-4	2.5488668708921686e-4	2.548211693585851e-4	2.5508599530473615e-4	2.55337412077548e-4	2.5495258152305293e-4	2.5486784943132924e-4	2.5475106620132627e-4	2.546451077482717e-4	2.549705017975209e-4	2.55501203295387e-4	2.557221816905204e-4	2.5545697826351874e-4	2.549647732761635e-4	2.546492139841673e-4	2.547358096833103e-4	2.5513688790313854e-4	2.555410105459936e-4
flux1:	0.6422124674842073	2.756024661422385e-4	2.7500756518147385e-4	2.7516989901543086e-4	2.760655921813697e-4	2.7710134714483727e-4	2.77643420874293e-4	2.7748600756252615e-4	2.769466672186962e-4	2.7657427690606993e-4	2.767238624875232e-4	2.7732106350675327e-4	2.7796307781026376e-4	2.782415625124736e-4	2.780368461760953e-4	2.775835789109088e-4	2.772743738723499e-4	2.773542710010363e-4	2.777488146975938e-4	2.781626540841831e-4	2.7834790596206933e-4	2.7828920545921337e-4	2.781327052323994e-4	2.7796866522932e-4	2.77826855591233e-4	2.779359610616195e-4	2.784915410681443e-4	2.789590242244271e-4	2.7869090885631524e-4	2.7895735677739304e-4	2.778786015599519e-4	2.7725983865826466e-4	2.771452757539037e-4	2.7696039472598354e-4	2.771906012618948e-4	2.7741608781351704e-4	2.769806716192587e-4	2.768444601400745e-4	2.7670992340548113e-4	2.7658199724474476e-4	2.7689034462679055e-4	2.7741266636369745e-4	2.776169998003437e-4	2.7731877313819217e-4	2.7679261599196955e-4	2.7646741613561514e-4	2.765800283206104e-4	2.770288107275289e-4	2.7747254123687884e-4
flux1:	0.6424749163879606	2.995793390355151e-4	2.988912098140785e-4	2.9901083912948915e-4	2.9994305605873995e-4	3.01060651247415e-4	3.0166904337342775e-4	3.0152187448692234e-4	3.009414554842123e-4	3.005155358216152e-4	3.006386716796084e-4	3.01249112412314e-4	3.019263543296041e-4	3.022321663761997e-4	3.020281828518106e-4	3.015530912133275e-4	3.0121828936371156e-4	3.012833416689136e-4	3.01673597244444e-4	3.0208736106663247e-4	3.022790953306597e-4	3.022424997391159e-4	3.021161263306423e-4	3.019540318272433e-4	3.017698997474209e-4	3.0186220457384014e-4	3.024704258674552e-4	3.0293490852245647e-4	3.0267076650300554e-4	3.029592157081646e-4	3.018422164195558e-4	3.01190095584144e-4	3.0103413999366135e-4	3.007180458614604e-4	3.009368638101324e-4	3.0112677873959747e-4	3.0066347759316034e-4	3.004912233005252e-4	3.0034340160675865e-4	3.0020189280371187e-4	3.00496997829287e-4	3.010035298187198e-4	3.011797664105864e-4	3.0084342506557895e-4	3.0028750201797937e-4	2.9996042169270587e-4	3.001018575836857e-4	3.005913405188013e-4	3.010594245958839e-4
flux1:	0.6427373652917139	3.2519448766225265e-4	3.243978119896675e-4	3.244585699385861e-4	3.25418646433825e-4	3.26620384317112e-4	3.2730530122052027e-4	3.2717945219377606e-4	3.2656346394612613e-4	3.2608171734128363e-4	3.261712218280698e-4	3.267891096907137e-4	3.275030987672058e-4	3.278470063763454e-4	3.276603443277916e-4	3.2717881591663093e-4	3.2682604801352545e-4	3.268744320657261e-4	3.2725436634575226e-4	3.2766729471917367e-4	3.278764729220982e-4	3.2788123295041067e-4	3.278006179996305e-4	3.276448412828438e-4	3.274195557539252e-4	3.2750133974313294e-4	3.281562112728179e-4	3.286113103387225e-4	3.283718465574046e-4	3.2868206837193464e-4	3.275324541685716e-4	3.2686431655325014e-4	3.266686271673707e-4	3.2622519413762945e-4	3.2646002195728944e-4	3.2661654776392943e-4	3.2615285777231804e-4	3.259749150232657e-4	3.2582613006608814e-4	3.2568271241954175e-4	3.259743704958025e-4	3.264650131033632e-4	3.2660689561114824e-4	3.262302619750332e-4	3.2565117413608775e-4	3.253326758088975e-4	3.2550776904497625e-4	3.2603093389061306e-4	3.26505736934733e-4
flux1:	0.6429998141954671	3.5254915931016225e-4	3.5162875733365856e-4	3.5161438475766864e-4	3.525946193745726e-4	3.538853064813551e-4	3.546603430761713e-4	3.5456976585271984e-4	3.539248226391014e-4	3.533840291933355e-4	3.5343082212863493e-4	3.5404922357263496e-4	3.548022788145598e-4	3.5519750132212164e-4	3.550472339956559e-4	3.5457540567292856e-4	3.5421082814249077e-4	3.542383401320733e-4	3.5460066028741947e-4	3.550126026393943e-4	3.552512841139772e-4	3.553164319491773e-4	3.552963361196447e-4	3.5515261106807637e-4	3.5489009552692986e-4	3.5496484591393285e-4	3.556552904712948e-4	3.5610125116621115e-4	3.559030103680318e-4	3.562443546771356e-4	3.550612747228775e-4	3.543938467404225e-4	3.541658692020824e-4	3.536101768166292e-4	3.538850125857228e-4	3.540209519907671e-4	3.5358378117213455e-4	3.534408926665518e-4	3.533103246271178e-4	3.531776242220782e-4	3.5347857663509515e-4	3.539590806802266e-4	3.5406558871279014e-4	3.536495996218472e-4	3.5305617897399516e-4	3.527594969868022e-4	3.529762973746465e-4	3.5352858465271446e-4	3.5399321733344463e-4
flux1:	0.6432622630992204	3.8177700662800595e-4	3.807180377181383e-4	3.806126545308607e-4	3.8160696921471634e-4	3.8299436147846223e-4	3.838763468505969e-4	3.8383705546137447e-4	3.831697127551298e-4	3.825646755639611e-4	3.8255709029484214e-4	3.831674480286939e-4	3.839619422212719e-4	3.844227541852468e-4	3.8432844394593614e-4	3.8388112123759806e-4	3.835078428722672e-4	3.835069422547632e-4	3.838421567385454e-4	3.8425185381572716e-4	3.84530677945269e-4	3.8467284150318904e-4	3.8472641866447955e-4	3.846016737263608e-4	3.843065946163178e-4	3.8437213432876357e-4	3.850827758931099e-4	3.8552527297204e-4	3.853775902974909e-4	3.85769329905597e-4	3.8454593181002625e-4	3.8389204612849777e-4	3.8364209073576575e-4	3.8299321673860876e-4	3.833216621811173e-4	3.8345690572121614e-4	3.830674932434336e-4	3.8300438564316475e-4	3.829158708110243e-4	3.828049722810266e-4	3.831270642903688e-4	3.8360602729107536e-4	3.836800347617927e-4	3.8322817993273066e-4	3.826309384373574e-4	3.8237177690677795e-4	3.826422121054544e-4	3.8322342669443567e-4	3.8366444485224877e-4
flux1:	0.6435247120029737	4.130371638001376e-4	4.118248750603585e-4	4.116130131175305e-4	4.126171548369876e-4	4.141119574458713e-4	4.151204523234105e-4	4.151495429627216e-4	4.1446518388842314e-4	4.1378788433471113e-4	4.1371121925841636e-4	4.143030172465825e-4	4.151406796893911e-4	4.1568109762095775e-4	4.156610964216396e-4	4.1525024346333845e-4	4.148674403269683e-4	4.1482681436571747e-4	4.151225074076566e-4	4.1552600055007934e-4	4.1585213522814533e-4	4.16084253896864e-4	4.1622307094784077e-4	4.161252338033508e-4	4.1580081617330464e-4	4.1584749708898375e-4	4.1656020940362124e-4	4.170079699482382e-4	4.169117241076297e-4	4.173816885519791e-4	4.1610717179339004e-4	4.154735809276009e-4	4.152112889256355e-4	4.144840102786673e-4	4.1486439101531185e-4	4.150208548650719e-4	4.146911213482547e-4	4.1474964399123e-4	4.147287694858359e-4	4.1464713194474124e-4	4.1499752626278586e-4	4.154824966863488e-4	4.1552831491494533e-4	4.150454015734412e-4	4.144556983142879e-4	4.1425159362779105e-4	4.1459143300442525e-4	4.152066345022312e-4	4.1561567674100876e-4
flux1:	0.6437871609067269	4.465021495293352e-4	4.451212202722697e-4	4.447874132805958e-4	4.457986620917843e-4	4.474140948725142e-4	4.485706580366097e-4	4.4868537873079514e-4	4.4798739039772327e-4	4.472265365497203e-4	4.470629527282739e-4	4.476236242728152e-4	4.485050758232331e-4	4.4913794655887344e-4	4.492083878460701e-4	4.488425310824899e-4	4.484454496162449e-4	4.483502017658685e-4	4.4859069430610833e-4	4.489802304484492e-4	4.493562586698506e-4	4.496875036248202e-4	4.499223309608354e-4	4.498601624879622e-4	4.4950631925094406e-4	4.4951668709299633e-4	4.502125910026245e-4	4.506743834315146e-4	4.5062285137523764e-4	4.512046764664864e-4	4.498674908022214e-4	4.4925429815481584e-4	4.48985318848178e-4	4.4818255329321353e-4	4.4859624093426326e-4	4.487924058823353e-4	4.4852355129710946e-4	4.487368836806899e-4	4.4880804131543797e-4	4.4875830875962697e-4	4.4913661010401976e-4	4.4963016626537984e-4	4.496505059152214e-4	4.4914100333060214e-4	4.4857009493390906e-4	4.484395724046667e-4	4.488676967974395e-4	4.495268726366053e-4	4.4990085451032663e-4
flux1:	0.6440496098104802	4.823432640039398e-4	4.8077690229846043e-4	4.80304941128346e-4	4.813214032893665e-4	4.8307243176328796e-4	4.8439981211625873e-4	4.8461687821674433e-4	4.8390629353406255e-4	4.8304736362410474e-4	4.8277616377188947e-4	4.832912826967765e-4	4.8421592569596647e-4	4.849526315284999e-4	4.851273415332388e-4	4.8481201823996585e-4	4.843928649379227e-4	4.842252885573485e-4	4.8439176749329887e-4	4.8475544919797663e-4	4.851794446884168e-4	4.856163637243082e-4	4.8595856281440515e-4	4.859415555979032e-4	4.855537381228237e-4	4.855037434264788e-4	4.8616522579676637e-4	4.8664688503781043e-4	4.8662851518255657e-4	4.873581210952121e-4	4.8594959929954955e-4	4.853514573130872e-4	4.850750985248112e-4	4.84182752847755e-4	4.8459606720817236e-4	4.8484233455943146e-4	4.8462599948853233e-4	4.850152205076747e-4	4.8519929031564984e-4	4.851792855844738e-4	4.8557624197064414e-4	4.860729360882309e-4	4.860659692477547e-4	4.855322980614127e-4	4.8499048091443407e-4	4.8495219867461243e-4	4.8548935296495335e-4	4.862059638572322e-4	4.8654579406951057e-4
flux1:	0.6443120587142335	5.207167526283976e-4	5.189457728287216e-4	5.183178228212284e-4	5.193374830610385e-4	5.212398819422462e-4	5.227612969681628e-4	5.230965847711682e-4	5.223722603887052e-4	5.213980379239685e-4	5.209962816298903e-4	5.214500113271973e-4	5.224163068792105e-4	5.232671483315137e-4	5.235584830986904e-4	5.232976211519091e-4	5.228471336549242e-4	5.225878991457675e-4	5.226589883826789e-4	5.229812441614928e-4	5.234480087986779e-4	5.239966252454312e-4	5.244598081654428e-4	5.244981559882545e-4	5.240671661416772e-4	5.239286458561162e-4	5.245409546697264e-4	5.250430950294998e-4	5.250455697590314e-4	5.259576363525533e-4	5.244752253332599e-4	5.238840360512304e-4	5.235924202894423e-4	5.225777751696625e-4	5.229470441574973e-4	5.232429400651477e-4	5.230646657553137e-4	5.236384499364122e-4	5.239516386536002e-4	5.239555623642476e-4	5.243536635005273e-4	5.248385441767046e-4	5.247957440712628e-4	5.242369037964981e-4	5.237329492011998e-4	5.238050375152962e-4	5.24472372956044e-4	5.252611320651489e-4	5.255692734326678e-4
flux1:	0.6445745076179867	5.617538754900459e-4	5.597560053312092e-4	5.589518242591889e-4	5.599715865570262e-4	5.620410314164991e-4	5.637796606126885e-4	5.64248317170095e-4	5.635075962264537e-4	5.623990874674891e-4	5.618424265666482e-4	5.622181419155201e-4	5.632242093003427e-4	5.641993573502431e-4	5.646197467479196e-4	5.644176407658686e-4	5.63926976768942e-4	5.635564663421106e-4	5.635091129309299e-4	5.637718739066627e-4	5.642750374723279e-4	5.649434017982463e-4	5.655449591296251e-4	5.656495765195529e-4	5.651623615547874e-4	5.649062283576042e-4	5.654582852925268e-4	5.659751940039917e-4	5.659898445709002e-4	5.671150417936038e-4	5.655643599041058e-4	5.649728552685888e-4	5.646517653530325e-4	5.634657362021107e-4	5.637443773083725e-4	5.640782218334181e-4	5.639224151889206e-4	5.646799121237275e-4	5.651340034134646e-4	5.651545794456783e-4	5.655304473388482e-4	5.659795311955255e-4	5.658848081735136e-4	5.652956724453199e-4	5.648366964206179e-4	5.650364604884828e-4	5.65854227707172e-4	5.667286617591252e-4	5.670061437672207e-4
flux1:	0.64483695652174	6.055571609969606e-4	6.03306787552715e-4	6.023032678248375e-4	6.033182154482848e-4	6.055695825543774e-4	6.07548343622029e-4	6.081652482819196e-4	6.074049460811598e-4	6.061424891352438e-4	6.054060624986481e-4	6.05687019768118e-4	6.067314104697645e-4	6.078421753693789e-4	6.084059788765248e-4	6.082693815542969e-4	6.077318861753842e-4	6.072313788930124e-4	6.070418591634191e-4	6.072261670528245e-4	6.077606459804094e-4	6.085612212083878e-4	6.093233293702807e-4	6.095058813503291e-4	6.089471122633793e-4	6.085465305215459e-4	6.09030777804256e-4	6.095507177693265e-4	6.095762594004328e-4	6.109398132072269e-4	6.093350051636056e-4	6.08740367230728e-4	6.083715772063188e-4	6.069543210797771e-4	6.071003466782847e-4	6.074514488533033e-4	6.073067026998209e-4	6.082429237252635e-4	6.088468648263478e-4	6.088779465586379e-4	6.092060042505593e-4	6.09588634602712e-4	6.094190061124673e-4	6.08790471444141e-4	6.083822813062084e-4	6.087263475169134e-4	6.097130641115507e-4	6.106834606747914e-4	6.109270929778338e-4
flux1:	0.6450994054254933	6.522037167343163e-4	6.496721904390222e-4	6.484433793352477e-4	6.494464310674094e-4	6.518934280233017e-4	6.541350282042648e-4	6.54915454836453e-4	6.541329328179922e-4	6.526972701633283e-4	6.517564898984528e-4	6.519264094262912e-4	6.530088607281716e-4	6.542689382513552e-4	6.549941313245438e-4	6.549339428659198e-4	6.543463814056164e-4	6.536988306025807e-4	6.533436608749282e-4	6.534313363293224e-4	6.539955599683204e-4	6.549468467591981e-4	6.558966720803844e-4	6.561695683017279e-4	6.555236292968419e-4	6.549564659173441e-4	6.553677905541969e-4	6.558746283302399e-4	6.559193261673374e-4	6.575411935345672e-4	6.559034263024907e-4	6.553100845054687e-4	6.548746331467414e-4	6.531632199128082e-4	6.531454693116035e-4	6.534883391136988e-4	6.5335186121057e-4	6.544643094526096e-4	6.552267391109452e-4	6.552657701534476e-4	6.555223763526682e-4	6.55804981530417e-4	6.555326731459991e-4	6.548526550386338e-4	6.545004979286478e-4	6.550053674334936e-4	6.561776632890158e-4	6.572499182625354e-4	6.574504193937483e-4
flux1:	0.6453618543292465	7.017548343579551e-4	6.989113298534913e-4	6.974289725467471e-4	6.984110145277603e-4	7.010661777808754e-4	7.03593360078465e-4	7.04553639068803e-4	7.037477155664341e-4	7.021208183574917e-4	7.00951912011036e-4	7.009953604251258e-4	7.021173319689816e-4	7.035436806187521e-4	7.044529163026727e-4	7.044850397882136e-4	7.038480071375287e-4	7.030382549253313e-4	7.024948240207736e-4	7.024698156605246e-4	7.030671773752242e-4	7.041941477333378e-4	7.053631393012092e-4	7.057394547411136e-4	7.049923855979201e-4	7.042424005879611e-4	7.045764046345587e-4	7.050521883215606e-4	7.051339167983014e-4	7.070304739823876e-4	7.053848342580085e-4	7.048057567240954e-4	7.042874098448296e-4	7.0222381395894e-4	7.020255075029439e-4	7.023351198866204e-4	7.02215213953899e-4	7.03510188177778e-4	7.044422778881122e-4	7.044920185806084e-4	7.046591404740824e-4	7.0480958530964e-4	7.044051374806499e-4	7.036602122906612e-4	7.033697449612305e-4	7.040526026455736e-4	7.054257695617117e-4	7.066014317354493e-4	7.067429800100994e-4
flux1:	0.6456243032329998	7.542696349231915e-4	7.510824448003784e-4	7.493169717918416e-4	7.502674251928068e-4	7.531424241923811e-4	7.559782750859963e-4	7.57136253363547e-4	7.563077439070408e-4	7.54473244317072e-4	7.530534832162794e-4	7.529559911466809e-4	7.541208325895568e-4	7.557339093465426e-4	7.568546331555659e-4	7.56999751968519e-4	7.563171653242067e-4	7.55331581643666e-4	7.54578400326751e-4	7.544275153410901e-4	7.550666811905846e-4	7.563998550750647e-4	7.57822221885591e-4	7.58315525665559e-4	7.574564797707437e-4	7.565130259478442e-4	7.567640828286861e-4	7.57191989138277e-4	7.573361299902744e-4	7.595229282808654e-4	7.578943485652942e-4	7.573504885166125e-4	7.56738601796545e-4	7.542762080446736e-4	7.538950413938222e-4	7.541519520422328e-4	7.54067932186292e-4	7.555649872754823e-4	7.566828780005957e-4	7.567519639771148e-4	7.568195585155559e-4	7.568111458312753e-4	7.562468726560334e-4	7.554242114952688e-4	7.552024431857032e-4	7.560819843895508e-4	7.576710668549181e-4	7.589485823053597e-4	7.590099629381614e-4
flux1:	0.6458867521367531	8.0981950910448e-4	8.062575507910516e-4	8.041793231331812e-4	8.050869944976786e-4	8.081930982231938e-4	8.11361262221806e-4	8.127364086649866e-4	8.11888184749488e-4	8.098313769937215e-4	8.081390043479853e-4	8.078869201694743e-4	8.090995983910489e-4	8.109228192158871e-4	8.122863265313421e-4	8.125686095287905e-4	8.118464133030793e-4	8.106720968806973e-4	8.096886639639479e-4	8.094015321026065e-4	8.10095501978798e-4	8.116688080074133e-4	8.133794608011375e-4	8.140035599558384e-4	8.130254638611273e-4	8.118818279381991e-4	8.120414393346628e-4	8.124084358734599e-4	8.126440623857444e-4	8.151389543773164e-4	8.135480230505278e-4	8.130660110994267e-4	8.123571556967826e-4	8.094643266125232e-4	8.089091370757239e-4	8.091032906856234e-4	8.090827998797201e-4	8.108162514709015e-4	8.121424447298923e-4	8.12244603455965e-4	8.122111704215684e-4	8.120254304255342e-4	8.112784978735345e-4	8.103676678619573e-4	8.102236181355544e-4	8.113206235396984e-4	8.131417314611503e-4	8.145185890611852e-4	8.144757302772255e-4
flux1:	0.6461492010405063	8.684998581141697e-4	8.645341283761979e-4	8.62114686617394e-4	8.629686668740246e-4	8.663171762621019e-4	8.698418383067051e-4	8.714549298282907e-4	8.705915113013976e-4	8.682989988046325e-4	8.663129528561073e-4	8.658930972237438e-4	8.671595081549874e-4	8.69217970485866e-4	8.708575363306269e-4	8.713025299603365e-4	8.705469392293481e-4	8.69170739251192e-4	8.679371301244253e-4	8.675054388235711e-4	8.682695430527565e-4	8.701173815486619e-4	8.721497419668794e-4	8.729183712848772e-4	8.718176685681505e-4	8.704685220366872e-4	8.705244462714005e-4	8.708230905194671e-4	8.711782900109726e-4	8.740041348839476e-4	8.724636789792561e-4	8.720722672911835e-4	8.712702814132546e-4	8.679302278283729e-4	8.67215082140125e-4	8.673474649404423e-4	8.674217738132268e-4	8.694388036358594e-4	8.710020940390258e-4	8.711541507766793e-4	8.710253441484979e-4	8.706530334699435e-4	8.697075166573209e-4	8.687017544996243e-4	8.686466212876536e-4	8.699840436698421e-4	8.7205548550646e-4	8.735307287190886e-4	8.733600805803045e-4
flux1:	0.6464116499442596	9.304362116906251e-4	9.260409389473407e-4	9.232539917456803e-4	9.240443412476111e-4	9.276467833931538e-4	9.315523293106582e-4	9.334247592722931e-4	9.325515821315282e-4	9.300107497783164e-4	9.277103371962232e-4	9.271095709872969e-4	9.284355507546356e-4	9.307542184668684e-4	9.32702643326538e-4	9.333348078698031e-4	9.325505423869978e-4	9.30958223007233e-4	9.294545878590361e-4	9.288708031357129e-4	9.297200641028166e-4	9.318741723779455e-4	9.342582816381967e-4	9.351847874587538e-4	9.339603747180025e-4	9.3239903259888e-4	9.323354997746228e-4	9.325645032528363e-4	9.33061899007423e-4	9.362481406720155e-4	9.347612954905679e-4	9.344873613094237e-4	9.336018718535289e-4	9.298089431841579e-4	9.289461253794089e-4	9.29027924388594e-4	9.292262667497762e-4	9.315819668797783e-4	9.334158316537969e-4	9.336349166452438e-4	9.334205570773093e-4	9.328607126475962e-4	9.317082365581215e-4	9.306049253669502e-4	9.306516655125986e-4	9.322540862231652e-4	9.345969351813835e-4	9.361733930910984e-4	9.358553880072711e-4
flux1:	0.6466740988480129	9.957830733811578e-4	9.90936392094012e-4	9.87758331096511e-4	9.88476319363367e-4	9.923442389805604e-4	9.966545757949263e-4	9.988074259659376e-4	9.979300238892967e-4	9.951285754137798e-4	9.924932729075968e-4	9.916981103320632e-4	9.930883212958296e-4	9.956899892414304e-4	9.979770407831145e-4	9.988174827032872e-4	9.980064661716625e-4	9.961823244033397e-4	9.943885198795228e-4	9.936444332302513e-4	9.945908679034879e-4	9.970776297437138e-4	9.998389172271851e-4	0.0010009359877734595	9.99587651120029e-4	9.97803903548253e-4	9.976029977840951e-4	9.977664751456377e-4	9.984199700041284e-4	0.001002002629575471	0.0010005627629003934	0.0010004277927842045	9.994716223360118e-4	9.952249870210726e-4	9.942186544618875e-4	9.942681792062954e-4	9.946124201323256e-4	9.97362827483693e-4	9.99502541369086e-4	9.998030980715256e-4	9.995133114724531e-4	9.987706700706896e-4	9.974095804100096e-4	9.962098552030191e-4	9.963722170724513e-4	9.9826466527448e-4	0.0010009024817453826	0.0010025881137967162	0.0010021099111061828
flux1:	0.6469365477517661	0.001064715534770618	0.0010593996211809313	0.0010558094487701174	0.0010564472027726447	0.0010605914652275009	0.0010653290608651027	0.0010677821469710182	0.0010669055271772289	0.0010638313323237962	0.0010608408731406715	0.001059837256672371	0.001061294141168546	0.0010641975384105648	0.0010668477942438015	0.0010679127139576114	0.0010670736251855713	0.001065000786851982	0.0010628963463162923	0.0010619818316255911	0.0010630322811916951	0.001065871013157778	0.0010690299273824779	0.0010703094134423528	0.0010688362024474597	0.0010668153695555654	0.0010664593972625578	0.0010665650284948853	0.0010673785098972823	0.0010713984886539156	0.001069990906873089	0.0010700087784275975	0.0010689949259989492	0.0010642912443016815	0.0010631333949804498	0.0010631715545495828	0.0010636724244751999	0.0010668670727877418	0.0010693461107913577	0.001069737353916448	0.0010693787770622062	0.0010684602694795051	0.0010668936405674057	0.001065601265746098	0.0010658924489021365	0.0010680987218564433	0.0010710563381282	0.0010728642755871126	0.001072221146204787
flux1:	0.6471989966555194	0.0011374154169465711	0.00113161615378767	0.0011275948363902541	0.0011281443714030322	0.001132573992543057	0.0011377587606367125	0.001140529882684037	0.0011396583529332967	0.001136299793817584	0.001132934633758614	0.0011317079409206112	0.001133230904707351	0.0011364492523968982	0.0011394807559743482	0.0011407809756036492	0.0011399098575518437	0.001137571333962475	0.0011351359109236282	0.0011340382259117947	0.0011351931690841267	0.0011383956793666946	0.0011419681759037592	0.0011434410255292634	0.001141840027185385	0.001139563615923789	0.001139038051942291	0.0011390946400807191	0.0011400629232874457	0.0011445628933874747	0.0011431678245266692	0.0011433444003812426	0.0011422833934340573	0.0011371103431751216	0.0011357802203368049	0.0011358257025475972	0.0011364814758846658	0.001140157115329715	0.0011430035705522323	0.0011434879377208995	0.001143060926903752	0.0011419721903996127	0.0011402052694712201	0.00113882512068233	0.0011392563380743094	0.0011417970810458425	0.0011450985670146863	0.00114704572730459	0.0011462407446268994
flux1:	0.6474614455592727	0.0012140550309607488	0.0012077613791294244	0.0012032907611225063	0.0012037424960817493	0.0012084631146939912	0.001214111309795363	0.0012172159060160038	0.001216353523397056	0.001212700425416247	0.001208942593485659	0.0012074778780047646	0.0012090627939348754	0.001212603015304193	0.001216026966313845	0.0012175686595214115	0.0012166605594907348	0.0012140409812060134	0.0012112552934815798	0.001209959128200694	0.0012112126943882792	0.0012147841002287966	0.001218782772021887	0.0012204590764679757	0.0012187249672429789	0.0012161729415393944	0.0012154694066310204	0.0012154844540211117	0.0012165962037392513	0.0012216166837493879	0.001220212711311352	0.0012205473293532194	0.0012194456624648265	0.0012137779976402802	0.0012122452642723868	0.0012123106486771791	0.0012131085769708494	0.0012172854468118493	0.001220519184967948	0.0012210920887912634	0.0012205896385376603	0.0012193325035192895	0.0012173703441139168	0.0012159069405198782	0.0012164861981128973	0.0012193770674275497	0.0012230431875222812	0.0012251476666256332	0.001224189764541079
flux1:	0.6477238944630259	0.0012947822720705984	0.0012879855921324988	0.0012830470946753611	0.001283388060185649	0.001288400246650258	0.001294523539379426	0.00129797486372742	0.0012971265460025262	0.0012931716485365323	0.0012890058905733644	0.001287288288104104	0.0012889273158954706	0.001292789930236403	0.0012966113867460547	0.0012983978585125453	0.0012974492414070228	0.0012945370332097085	0.001291384216741215	0.0012898725076808098	0.0012912136112261695	0.001295154091370113	0.0012995895667744473	0.0013014786889000533	0.0012996042672013422	0.001296758565953928	0.0012958772746221932	0.001295855194551039	0.0012970970822445344	0.0013026724783898054	0.0013012394693388818	0.0013017279550383838	0.0013005880750649856	0.0012943873150685565	0.0012926184447304302	0.0012927082740606245	0.0012936284331221456	0.0012983098775448388	0.0013019409729723406	0.0013025918454457723	0.0013020005216600181	0.0013005722111315986	0.0012984182227224921	0.001296874764183619	0.0012976061392635334	0.0013008563635849015	0.001304901958167843	0.00130717969239364	0.0013060805364095889
flux1:	0.6479863433667792	0.0013797105095296202	0.0013724040785259293	0.0013669774422568255	0.0013671894492749848	0.00137248708133551	0.0013790919512218212	0.0013829017870125246	0.0013820749832461749	0.0013778157789633772	0.0013732308212496239	0.001371245990593712	0.001372927614292944	0.001377107174069136	0.0013813265041586933	0.001383360626874833	0.001382372127943846	0.0013791617868178104	0.0013756289658259605	0.0013738843018575111	0.0013752985390477162	0.0013796054626575949	0.001384487624806598	0.001386598362378311	0.0013845760373609123	0.0013814246777272812	0.0013803759111670416	0.0013803173394847127	0.0013816783810976752	0.001387833779327076	0.0013863544455729754	0.0013869928966100732	0.0013858148251882382	0.0013790328216524209	0.0013769993829606164	0.0013771107642066489	0.0013781313959116423	0.0013833068238650584	0.0013873355140161363	0.001388049816558333	0.0013873525251326857	0.0013857469060318116	0.001383402845029645	0.0013817811070417545	0.0013826647048526333	0.0013862762771516082	0.0013907080245641483	0.0013931693861355112	0.0013919397858179606
flux1:	0.6482487922705324	0.0014689156448246482	0.0014610945523107122	0.0014551568541998113	0.001455214891099134	0.0014607838162922402	0.001467871340009249	0.0014720511516393634	0.001471257844184153	0.0014666985226877434	0.0014616882363214085	0.0014594226761210154	0.0014611317908895464	0.0014656175836746512	0.001470232227169889	0.0014725189886876239	0.0014714979946361052	0.0014679921050105098	0.001464071924180197	0.0014620782161313677	0.0014635499702163773	0.0014682197410224268	0.0014735583579903937	0.0014758990878153346	0.001473723076619629	0.0014702640349048654	0.0014690684156773166	0.0014689708240366865	0.0014704457791280537	0.0014771950954655785	0.001475654633660126	0.0014764430264348567	0.0014752273158437908	0.0014678130238278374	0.00146550006926445	0.0014656257810214768	0.0014667288433906557	0.0014723792355226279	0.0014767972646240446	0.001477558891928765	0.0014767388543413529	0.0014749495905819494	0.0014724171840876845	0.001470718433129909	0.0014717510541210808	0.001475718647578219	0.001480533577855599	0.0014831805850094098	0.0014818272848816571
flux1:	0.6485112411742857	0.0015624410283302658	0.0015541025238512325	0.001547627613379699	0.0015474986788625513	0.0015533158258668209	0.0015608818644233502	0.0015654442012682014	0.001564702935528235	0.0015598561299103616	0.001554420377723765	0.0015518614649474318	0.0015535793176293083	0.0015583559869043835	0.0015633620169605011	0.0015659106136887754	0.0015648732013394508	0.0015610838767611294	0.0015567757368611925	0.001554519743951049	0.0015560338787925963	0.0015610628902575432	0.0015668673826713675	0.0015694461392805916	0.001567114956672838	0.0015633590626883893	0.0015620466851390237	0.001561906185287358	0.0015634971039512123	0.0015708428817300772	0.0015692265834802493	0.0015701712775491538	0.0015689226702375642	0.0015608306789235663	0.0015582434011100006	0.0015583768881955087	0.0015595524639015173	0.0015656570142675837	0.0015704498998652852	0.0015712432951439574	0.0015702882955884294	0.0015683132890411155	0.001565597294582359	0.001563824151445751	0.001565000542344621	0.00156931207966288	0.0015744970362331586	0.0015773217112465673	0.001575845303560353
flux1:	0.648773690078039	0.0016603090379612656	0.0016514532669145855	0.0016444116459194715	0.0016440541196861794	0.001650087131091486	0.0016581228485783826	0.0016630827709204173	0.001662420401092416	0.001657308464580459	0.0016514534618559706	0.00164858910230926	0.0016502929142639382	0.0016553406734031953	0.0016607337020990453	0.0016635587232899797	0.0016625306352609712	0.001658480201316551	0.0016537909943637552	0.0016512633184911207	0.0016528059267754344	0.0016581902302002128	0.0016644685107914238	0.0016672929739525604	0.0016648117265222239	0.001660784031780375	0.0016593927702882902	0.0016592067111763321	0.001660922145582985	0.0016688569023715516	0.0016671461128428048	0.0016682605810791548	0.0016669915658182666	0.0016581905068919559	0.0016553577152377055	0.0016554988971122086	0.0016567473714521783	0.0016632895691409374	0.001668439099843409	0.0016692504530786394	0.0016681563339162194	0.001666002513330116	0.0016631146672863094	0.0016612736215658376	0.0016625880509189407	0.0016672257075465039	0.0016727577299741054	0.0016757418609390274	0.0016741362867288385
flux1:	0.6490361389817922	0.0017625364827305702	0.0017531674219249992	0.0017455264658187823	0.0017448899935665198	0.0017510973512840544	0.0017595899462254923	0.0017649662527633005	0.0017644191535455631	0.0017590747823527336	0.0017528128904606899	0.0017496307443382964	0.0017512929162712488	0.0017565871353517927	0.0017623622762349765	0.0017654837493289437	0.0017645003122745907	0.001760221213309569	0.001755165455318535	0.0017523607259595207	0.0017539186155420443	0.0017596522118696195	0.001766408761693389	0.0017694861555286664	0.0017668681951096092	0.001762607629215825	0.0017611811406896144	0.001760950905546118	0.0017628028593434102	0.0017713115246403978	0.0017694787369365939	0.0017707822698150649	0.001769515742762408	0.001759994700643422	0.0017569684116240571	0.0017571290280244574	0.0017584604756922346	0.0017654320550471417	0.0017709182705340856	0.001771735380879057	0.0017705079200414338	0.0017681953297587682	0.0017651584089918954	0.0017632625285076012	0.0017647103541915186	0.0017696516788091913	0.0017754990618740125	0.001778615281873799	0.0017768689909934484
flux1:	0.6492985878855455	0.0018691500001143991	0.001859276319993491	0.001851000637532242	0.0018500263922489003	0.0018563579175708835	0.0018652914271222616	0.0018711075244820926	0.0018707221363196305	0.0018651882841622049	0.0018585372631900144	0.00185502359449589	0.0018566104958470638	0.001862120607475285	0.0018682714523098074	0.001871713801534996	0.0018708189414632966	0.0018663530242289713	0.0018609524094698859	0.0018578685627768405	0.0018594274650060585	0.0018654994705968224	0.0018727330146565515	0.001876069950601427	0.0018733375892942177	0.0018688951189472375	0.0018674811282534515	0.0018672144841784318	0.001869213723814913	0.0018782764571810189	0.0018762805633477785	0.0018777951865852618	0.0018765656316478243	0.001866337132372995	0.001863188484789568	0.0018633958014741031	0.0018648266945013898	0.0018722283889744899	0.0018780304209449076	0.0018788411222358397	0.0018774957944177222	0.001875060074299003	0.0018719112464649777	0.0018699825705969077	0.0018715614724955224	0.0018767802883357932	0.001882903914488831	0.0018861176879970167	0.0018842161093010365
flux1:	0.6495610367892988	0.0019801975234340356	0.001969833083346756	0.001960884763788101	0.0019595058695754505	0.0019659034234330627	0.0019752594743544885	0.001981543825735012	0.001981376546623507	0.0019757057162732637	0.0019686875645156428	0.0019648258426379875	0.0019662962987058415	0.001971984157623381	0.001978500986474783	0.0019822912305977416	0.0019815359522064434	0.0019769334124006893	0.001971215933452666	0.0019678526970858838	0.001969394493459969	0.0019757857196060925	0.00198348698240677	0.0019870893012019345	0.001984273508759177	0.001979709363925342	0.0019783587509755373	0.001978071203036535	0.001980221967483802	0.0019898165666532644	0.0019875992840240452	0.001989345572136339	0.001988198523707744	0.0019772974750058812	0.0019741100585248693	0.001974408137237713	0.001975956144162623	0.0019837949520513775	0.0019898903892693887	0.001990679789163771	0.0019892394072122174	0.001986732112862856	0.001983524895544399	0.0019815960663306454	0.001983306702516862	0.0019887735179226285	0.001995128002116981	0.001998399883063984	0.0019963285151724025
flux1:	0.649823485693052	0.002095752747191555	0.00208491648082286	0.002075254994986557	0.0020733968817603227	0.0020797950798739024	0.0020895535037009833	0.002096339702015942	0.002096456277125056	0.0020907093919215847	0.002083348973303249	0.0020791184097870108	0.00208042209184304	0.0020862400881503677	0.0020931077479186973	0.0020972734615622864	0.002096714282595848	0.0020920326229898517	0.0020860314870095515	0.0020823883680492995	0.0020838878816937267	0.0020905675369130732	0.0020987175662947	0.0021025902445319026	0.002099729485936181	0.002095110232556062	0.002093877241134843	0.0020935920737421326	0.002095887391090146	0.0021059906115667043	0.0021034748610108383	0.002105467616571753	0.002104457575595692	0.002092936482027211	0.0020897987901852375	0.0020902471008459418	0.0020919252299864293	0.0021002087579868756	0.0021065715732832744	0.002107318657275191	0.00210580939384727	0.002103296099164488	0.0021001005542946524	0.002098215409772232	0.0021000614001715373	0.0021057431928592743	0.002112277437857694	0.0021155648945420853	0.0021133121511507248
flux1:	0.6500859345968053	0.002215911130278691	0.0022046261909009638	0.0021942077941975286	0.0021917882966308194	0.00219811509093001	0.0022082543821209145	0.002215580985353824	0.002216055642873504	0.0022103007682253446	0.0022026244562295266	0.002197998676920473	0.002199074651564737	0.002204963978111811	0.002212159980923631	0.002216727617359928	0.0022164254529971985	0.0022117287782256407	0.0022054813806684738	0.0022015555728724743	0.002202977598174184	0.0022099008287630464	0.002218470270266936	0.002222617451445751	0.0022197560210571116	0.002215152284930902	0.002214095890870492	0.0022138428870665	0.0022162615921889083	0.002226848979009813	0.0022239395625881244	0.002226184389302902	0.0022253717319573843	0.0022132933884519185	0.0022102923209573896	0.002210962104045472	0.002212773631463837	0.0022215028181910615	0.002228100270418356	0.002228774597885293	0.002227221278537803	0.0022247779137866534	0.0022216791000754	0.002219892190737093	0.0022218795039344523	0.0022277389192232665	0.0022343958441214946	0.0022376540535201813	0.0022352130319521412
flux1:	0.6503483835005586	0.0023407779768205694	0.0023290701617932133	0.0023178467748691204	0.0023147758866040153	0.002320952939003281	0.0023314505978092185	0.002339360916977931	0.00234027553026304	0.00233458671538977	0.0023266212573342677	0.0023215672852990085	0.00232234297601682	0.0023282324606392663	0.0023357258392919917	0.0023407199402930277	0.0023407398129959224	0.0023360986802194238	0.0023296458645280355	0.0023254305137571795	0.0023267277287215707	0.0023338345523607417	0.0023427840595722327	0.0023472092486399154	0.002344395568627762	0.002339881041783269	0.0023390672178792613	0.002338880358877107	0.0023413865283826276	0.0023524307419668985	0.002349017150806324	0.0023515087594457203	0.002350956416373303	0.0023383858779988547	0.0023356029629340454	0.0023365722842683422	0.0023385077486828944	0.0023476697050616255	0.0023544589132026626	0.0023550181385193453	0.002353439879372038	0.0023511481641087526	0.0023482432616206503	0.002346618496150929	0.002348754470816482	0.0023547486472745467	0.0023614640841393836	0.002364645359806591	0.0023620139436537242
flux1:	0.6506108324043118	0.002470451047181685	0.0024583466740733142	0.002446264360807571	0.0024424436819306897	0.002448386550519667	0.0024592194003249276	0.0024677614292600092	0.0024692049428177644	0.0024636613857852295	0.002455433120132984	0.002449910783663098	0.0024503015394952807	0.00245610736741216	0.002463858680336457	0.0024693022944143163	0.0024697140275340306	0.002465205907894296	0.002458591650280238	0.002454074836343636	0.0024551870623928823	0.002462402957533925	0.0024716846816250173	0.0024763911097534473	0.0024736764563815057	0.002469328484152124	0.0024688328531735923	0.002468747541260502	0.0024712925071485085	0.0024827605180764976	0.0024787212193981235	0.002481443910648911	0.002481214644080516	0.0024682124324992955	0.0024657237709332543	0.0024670725191390415	0.002469109593843658	0.002478672320612551	0.002485597329831089	0.0024859861128215706	0.0024843933014117034	0.0024823363328152176	0.002479731145445876	0.0024783399659851512	0.002480632299098797	0.0024867116625463506	0.0024934126600573005	0.002496464532972745	0.002493643634627243
flux1:	0.6508732813080651	0.0026050015126838563	0.002592525040103877	0.0025795223290410105	0.002574844370176762	0.002580462617549101	0.002591607206618734	0.0026008338267225965	0.002602902076231775	0.0025975876965302017	0.0025891221553632528	0.0025830839522420447	0.002582993318315331	0.002588619807164428	0.00259658244162999	0.0026024987817548193	0.0026033785704673504	0.002599088791838319	0.002592360324884939	0.002587524952326137	0.0025883799362691772	0.002595617994417562	0.0026051778653576377	0.0026101689952562884	0.0026076069962678414	0.0026035086288324454	0.0026034188645858085	0.002603469324063116	0.002605995827249531	0.002617845665282984	0.00261305288704218	0.0026159831469181266	0.0026161380993735724	0.0026027562929824455	0.0026006363022018043	0.002602442384050752	0.002604548758947115	0.0026144591014727243	0.0026214491895246764	0.0026215997540892173	0.0026199930552960973	0.0026182520573434223	0.0026160577185624	0.0026149773000163903	0.002617433352901169	0.0026235407682725833	0.0026301437370182786	0.0026330060725021963	0.002629996276072739
flux1:	0.6511357302118184	0.00274445753551403	0.0027316292819482453	0.002717635655150583	0.0027119832541202004	0.002717180650140027	0.002728613834152002	0.002738583329182631	0.002741379239129464	0.0027363826003533732	0.002727704423564421	0.002721095787371374	0.002720416452702692	0.0027257578393959326	0.0027338804749343533	0.002740295538160401	0.0027417280413887814	0.0027377509222900366	0.0027309591794935613	0.002725783757786486	0.002726299318638428	0.0027334635316248095	0.0027432438791974347	0.0027485239887817805	0.0027461710261404647	0.002742414021844387	0.002742831375697639	0.002743048841232226	0.002745496385162235	0.0027576742804009545	0.002751998215300121	0.002755108858861857	0.002755707726054748	0.0027419898619711267	0.0027403179303038742	0.002742655616497133	0.002744794302560759	0.0027549797702900434	0.0027619494919030106	0.0027617837217269706	0.0027601553053251517	0.0027588082429486726	0.0027571388665819964	0.002756450804032108	0.0027590775068509887	0.0027651481322083864	0.0027715573641048695	0.0027741591814437437	0.0027709564515755155
flux1:	0.6513981791155716	0.002888794197948121	0.0028756284973875446	0.002860563380442347	0.002853809523415641	0.0028584845336891217	0.002870184290539376	0.0028809610898196704	0.0028845950823555917	0.0028800094779113817	0.0028711424811348942	0.0028639023282797703	0.0028625176156736854	0.00286746061793262	0.002875690449640864	0.002882636067376346	0.0028847164894051773	0.002881156276277153	0.002874356433826099	0.0028688165197758276	0.0028689036082197674	0.0028758926285001	0.0028858346331599267	0.0028914093944049425	0.002889325798475818	0.0028860137846236904	0.0028870532802597153	0.0028874653898969195	0.0028897755759833754	0.002902214286472147	0.002895525801668326	0.0028987907315124544	0.002899893500766521	0.002885878262625165	0.002884746662831595	0.0028876874971042114	0.002889823375482452	0.0029001975604377467	0.0029070486555562974	0.002906481270746786	0.0029048179193127345	0.002903940204655336	0.0029029119536847794	0.0029027017521717114	0.002905506242514463	0.0029114682982413617	0.002917575365517329	0.0029198321592538066	0.0029164235374736732
flux1:	0.6516606280193249	0.003037932036281239	0.0030244360836617383	0.0030082086084352996	0.00300021691616399	0.0030042636365943975	0.00301621009896827	0.003027865561020581	0.0030324558939152277	0.0030283793239669603	0.0030193465202959075	0.003011407924201023	0.0030091936113909833	0.0030136203839938843	0.003021906530336552	0.003029423180907076	0.003032258754880692	0.0030292299652980655	0.0030224818039851263	0.003016551726383242	0.0030161177583836723	0.0030228283945346844	0.003032873921096263	0.0030387508864371552	0.00303700258017646	0.003034253480690025	0.003036042596584328	0.003036674113333148	0.0030387947551322116	0.003051413643906791	0.0030435849733234824	0.003046983472953556	0.003048653266978405	0.00303438097231252	0.003033902001878759	0.0030375180384808486	0.0030396241626319564	0.003050094652559469	0.0030567195406006756	0.0030556616638142994	0.003053948960205769	0.0030536159398272516	0.003053347595855928	0.003053705042691081	0.0030566959875254424	0.0030624724654190636	0.0030681568558139512	0.0030699691633330316	0.0030663294161225336
flux1:	0.6519230769230782	0.0031917443925533694	0.003177917895431447	0.0031604275864201784	0.0031510536326671387	0.0031543632553188657	0.003166539874966299	0.003179152854367372	0.00318482555467856	0.0031813603055184194	0.003172183693334589	0.0031634745430484078	0.0031603007815676674	0.0031640918323326507	0.0031723883072093052	0.003180527036751228	0.0031842374002828207	0.0031818642578630846	0.0031752320817754944	0.0031688865087138225	0.0031678383033524396	0.0031741681150743075	0.0031842606521824976	0.003190449574202739	0.003189109674889788	0.003187056629981236	0.0031897326131362105	0.0031906072749665086	0.003192494397702918	0.0032052014567914905	0.0031961048788419857	0.0031996244769960315	0.0032019307500789577	0.00318745091854371	0.0031877613428399096	0.003192129878238279	0.0031941920807838854	0.0032046691819420433	0.003210955426187613	0.003209317780753222	0.003207544306997224	0.0032078347506007197	0.0032084494492437784	0.0032094696870587805	0.003212659054086242	0.003218170189428319	0.0032233012965568503	0.003224555025116765	0.0032206450234549687
flux1:	0.6521855258268314	0.0033500716657991533	0.0033359072639178055	0.0033170456470060813	0.003306139140658853	0.00330860193293023	0.003320996630557363	0.0033346535572967764	0.0033415416459178105	0.0033387932405715046	0.0033294932352119703	0.0033199367877080025	0.0033156699217259857	0.003318706598655171	0.0033269743251487004	0.0033357972879577325	0.003340513438104287	0.0033389282438302643	0.0033324801724710067	0.0033256951314967233	0.0033239409159746694	0.003329789530208382	0.0033398741955221424	0.0033463871341250654	0.003345536983826049	0.0033443272903802184	0.003348033539602683	0.0033491765613725866	0.0033507939267517217	0.0033634895322796447	0.0033529945717026676	0.0033566318677468333	0.0033596530904805083	0.0033450310504737884	0.0033462925005656573	0.00335150106124157	0.003353519812368272	0.003363924218414408	0.0033697591551620667	0.003367454259658274	0.0033656147323449137	0.0033666142613588326	0.0033682417169523084	0.003370026610411522	0.0033734315195977985	0.003378597682342822	0.0033830379988093904	0.003383606669308248	0.003379373909599722
flux1:	0.6524479747305847	0.003512738840494961	0.003498223118949667	0.0034778761028609597	0.003465283817563669	0.003466791488375117	0.0034793976090639776	0.0034941918572272703	0.003502433664159333	0.0035005090744066074	0.0034911035658741086	0.0034806188822137756	0.0034751230549050025	0.0034772893529080575	0.003485496914472791	0.003495076322907161	0.003500938109760767	0.003500278594062081	0.003494085174120788	0.0034868382847332543	0.003484288496472925	0.0034895576179900718	0.0034995804364065875	0.0035064316449176514	0.003506160830264917	0.0035059528528083228	0.0035108350044673244	0.0035122755942086125	0.0035135920207469045	0.0035261738403968667	0.0035141439485956573	0.0035179032981546244	0.0035217283670175457	0.003507049027150138	0.0035094439155130244	0.003515594155618058	0.003517583275668922	0.0035278510904474996	0.003533125823756822	0.0035300688301655855	0.0035281653569891585	0.0035299687273980113	0.0035327470897368483	0.003535406346904682	0.003539050579835349	0.003543795149430796	0.0035474042696062246	0.003547152938000989	0.003542534146599158
flux1:	0.652710423634338	0.0036795718162570133	0.003664686653245901	0.0036427374229066802	0.0036283066314662707	0.0036287548692052088	0.0036415717636883852	0.003657602185591771	0.0036673387145419534	0.003666343883118898	0.003656847021762782	0.0036453493675609244	0.0036384879162531495	0.0036396715464443318	0.003647794659117168	0.0036582102614284647	0.0036653626641391423	0.0036657685591963817	0.0036599007924495693	0.003652170685066009	0.0036487376387632207	0.003653330090384461	0.003663236950611195	0.003670442569904036	0.0036708476876941903	0.003671806129026363	0.003678008524972185	0.0036797817710776254	0.0036807670949953737	0.0036931353434452078	0.0036794252036456442	0.0036833157052259292	0.003688043602354504	0.0036734111405499824	0.0036771346885291845	0.003684344068419565	0.003686326657293982	0.0036964108391165477	0.003701023003447258	0.003697131201801829	0.0036951723100310785	0.003697883708210501	0.003701960221973167	0.0037056117275224786	0.0037095265161086605	0.0037137783112019835	0.003716417198474227	0.0037152074736974535	0.0037101327841214276
flux1:	0.6529728725380912	0.0038504082844124372	0.0038351322608703104	0.003811464373104886	0.0037950464665934217	0.0037943373839420718	0.0038073704711862714	0.0038247391023232976	0.0038361105805374673	0.0038361474619726167	0.003826568380772013	0.003813969748414716	0.003805606503048782	0.0038056993722103078	0.003813719350050268	0.003825054854860161	0.0038336435149085835	0.0038352527325645233	0.0038297797528769138	0.003821544877546854	0.003817141692447745	0.0038209601038281557	0.0038306958985036463	0.003838273517687009	0.003839455699999047	0.0038417459724837395	0.0038494090758473976	0.0038515567135195524	0.0038521776131223576	0.0038642398168303336	0.003848694337251182	0.003852726002194785	0.0038584636395905436	0.0038439967994173888	0.0038492466712583503	0.0038576472810289077	0.003859649906775923	0.003869518092895123	0.0038733731340328003	0.0038685645235150743	0.003866562172508222	0.0038702931398960005	0.003875823011003024	0.003880591956681714	0.00388481580503302	0.003888510743862644	0.0038900456906562635	0.003887741062772387	0.003882138926356478
flux1:	0.6532353214418445	0.004025100161314044	0.004009409819384352	0.0039839102144128506	0.003965364174258757	0.0039634083956989795	0.0039766686242886165	0.00399547769441656	0.004008619598954712	0.004009783051031502	0.004000124800766164	0.003986334754341129	0.003976335437236464	0.003975233848876465	0.003983135554471548	0.003995474621577821	0.00400564123144879	0.0040085860951899885	0.004003572818285012	0.003994810034700836	0.0039893494540483646	0.00399229535323434	0.0040018037839388565	0.004009771940583064	0.0040118334109322	0.0040156160287068915	0.004024875104511047	0.004027444943442525	0.0040276619351484085	0.004039336533058924	0.00402179224754188	0.004025972467082173	0.00403283107923289	0.004018654786312476	0.00402562037539268	0.0040353549192350775	0.0040374015402877645	0.004047031117089393	0.0040500422511399545	0.0040442338619207305	0.004042199171793238	0.00404706433553012	0.004054207594534338	0.004060224224161611	0.004064801707798201	0.004067883552922106	0.004068189367571472	0.004064660041814311	0.00405846190963762
flux1:	0.6534977703455978	0.004203506608068757	0.004187377462401896	0.0041599391914822256	0.004139134637726025	0.004135852815769769	0.004149355516613849	0.004169704003540752	0.004184742952605056	0.004187117868353844	0.004177376852918457	0.004162303893776787	0.0041505378493512605	0.004148142819164307	0.004155912687712876	0.0041693351581284606	0.004181213290202456	0.004185617235380773	0.004181122327963624	0.004171805768920002	0.004165199589750881	0.004167173602789573	0.004176397987466487	0.004184775676393241	0.004187815805324136	0.004193241679867592	0.00420422673265892	0.004207270857457331	0.004207037538341086	0.004218255969508774	0.004198545038480412	0.004202876422671564	0.0042109672170997465	0.0041972020907997	0.00420605556644599	0.0042172711770773535	0.004219378347730324	0.004228750332662456	0.004230837712159468	0.004223944481154529	0.004221883259919748	0.0042279945766532274	0.004236911176020506	0.00424430724355619	0.004249286933504442	0.00425170718288017	0.004250669349880886	0.004245795955797822	0.004238939883334189
flux1:	0.653760219249351	0.004385478964916611	0.004368886314713999	0.004339410911180001	0.004316230556445234	0.004311554190414446	0.004325317384772976	0.004347297397378306	0.004364347312342868	0.00436800636018864	0.004358172508685873	0.004341726107377446	0.00432806855752437	0.004324286612718516	0.004331911287078336	0.0043464902174033815	0.0043602020312380075	0.00436617706425296	0.0043622515276272875	0.004352352214304352	0.0043445119571985606	0.004345415596185601	0.004354300785370652	0.0043631070235446694	0.004367218440566113	0.004374425715057503	0.004387262353239847	0.0043908345136104004	0.004390099624918625	0.004400806958621299	0.0043787633772134245	0.004383243736262717	0.004392673687698648	0.004379425514512797	0.004390316292270094	0.00440315734135151	0.004405331945157418	0.004414425566483075	0.004415515419204914	0.004407450343175004	0.00440535958651518	0.004412820175847803	0.004423663958314238	0.004432568261252123	0.004438000088102702	0.004439717262532644	0.004437233089624999	0.004430908957439113	0.004423341606501664
flux1:	0.6540226681531043	0.004570840951937322	0.004553760674796596	0.004522160228975779	0.0044965016984253444	0.00449037323443978	0.004504415514070245	0.004528108779796632	0.004547267656802041	0.0045522698980898545	0.0045423277073239595	0.0045244210550858385	0.004508755983698627	0.004503500690541401	0.0045109666165757244	0.004526766439464605	0.004542420460955619	0.004550065484749001	0.0045467520329204505	0.004536238592338638	0.004527077794649587	0.004526816964416674	0.004535312208225505	0.004544565669278371	0.004549830946497873	0.0045589436071278395	0.004573754261991742	0.004577907076485311	0.004576619312257889	0.004586773861968512	0.004562240976321847	0.0045668657157880155	0.004577734352409871	0.004565085585932151	0.004578139034407289	0.004592740323568696	0.004594980464151563	0.0046037701813784375	0.004603794730571372	0.004594470756968893	0.004592337101914292	0.004601235862820239	0.004614148294754267	0.004624681827843345	0.004630614291912723	0.004631592990036857	0.004627572010883653	0.004619704099805324	0.004611381066070005
flux1:	0.6542851170568575	0.00475936873873737	0.004741778333951154	0.004707977436598943	0.004679754536576919	0.004672126825432088	0.004686464945818633	0.004711939610335204	0.004733287106270242	0.004739677606805011	0.0047296080537651206	0.004710161472113143	0.004692385109582208	0.004685579374607025	0.0046928734255601255	0.004709949237806245	0.004727639120091656	0.004737039033540727	0.004734372292609138	0.004723212912758695	0.004712651080722203	0.0047111410403331095	0.004719203412932671	0.004728922106404718	0.0047354113673924916	0.004746539418411359	0.004763444245120536	0.004768226899266717	0.00476634173936319	0.004775914374176931	0.004748752503781595	0.004753519130495697	0.00476591691818788	0.0047539217742204945	0.004769241922065111	0.004785723525878745	0.004788022426241498	0.004796478557306258	0.004795377368123413	0.004784711098685496	0.004782511778143266	0.004792919815227377	0.0048080244291268505	0.004820295761126379	0.004826773387247931	0.0048269835031232965	0.004821347584128064	0.004811856512140771	0.004802741378700351
flux1:	0.6545475659606108	0.00495077564581424	0.00493265580981509	0.004896593575466667	0.004865737177560311	0.00485657243686186	0.0048712187575322575	0.004898526599365518	0.0049221224685039745	0.004929932848765165	0.004919716036360195	0.004898660870472391	0.004878685605047037	0.004870264569331243	0.004877375462591943	0.004895773123260924	0.0049155770456580355	0.0049268023559200305	0.004924809755194518	0.004912975260304535	0.004900943145955417	0.004898114316237288	0.004905712154707899	0.004915913091579545	0.004923682656048912	0.004936923250220333	0.004956040104903039	0.004961497116937087	0.0049589844804777666	0.004967958438670612	0.00493805137712314	0.004942965302023388	0.004956973843724465	0.0049456576865135205	0.004963332699577976	0.004981797313526912	0.004984149322354305	0.004992242569658889	0.0049899656332827065	0.004977882499699472	0.004975588772109475	0.004987558247101507	0.005004956568083138	0.005019057963213986	0.00502611929440988	0.005025535712574032	0.005018219370811916	0.005007039240744246	0.00499710213077698
flux1:	0.6548100148643641	0.005144705250775844	0.005126042202863529	0.00508767455974975	0.005054133292460208	0.005043401746698654	0.005058361620029184	0.005087535668752284	0.005113418924297409	0.005122668641057871	0.005112286931198148	0.005089569665653219	0.005067328086214142	0.0050572422334585355	0.005064162247952012	0.005083918729901648	0.005105898930081015	0.00511900552011475	0.005117708621852956	0.005105176317541268	0.005091621882454161	0.005087425677145248	0.005094541463543687	0.005105240229582315	0.0051143321397919906	0.005129770814805045	0.005151213922734381	0.005157385303124784	0.0051542366152489165	0.005162608510837655	0.005129867938443742	0.0051349484414061255	0.005150642268659609	0.005140004946968213	0.005160113453177592	0.005180646478143274	0.005183053740058063	0.00519076294685605	0.0051872753907552735	0.005173715616803354	0.005171298072513179	0.005184863538537415	0.005204632921678454	0.005220637528041912	0.005228313777488961	0.0052269166954108225	0.0052178680555196675	0.005204946834885104	0.005194163414831632
flux1:	0.6550724637681173	0.005340734753544726	0.005321523397020669	0.005280825737653483	0.005244566639457777	0.005232244993403116	0.005247514156935395	0.005278566610269318	0.0053067551689647075	0.005317453223827348	0.005306894553260514	0.005282480845891841	0.005257929548749512	0.005246147525790915	0.005252873887612394	0.005274017227248947	0.005298219134057165	0.005313247826084113	0.00531266377874376	0.0052994215589110185	0.005284315820689568	0.00527872964805319	0.005285361864732648	0.0052965720223345746	0.005307014076015129	0.0053247252214083315	0.005348602474809365	0.005355525278759761	0.005351758672414246	0.005359541092960471	0.005323908421731352	0.005329193592543931	0.00534664294374081	0.005336664786508777	0.005359280908395541	0.005381952830501268	0.0053844309823584706	0.005391752637618668	0.005387040540381958	0.005371965015674367	0.005369399728712691	0.005384581436015205	0.005406774799524834	0.005424734958774494	0.0054330492380971875	0.005430825056683141	0.005420007675712669	0.005405308749231045	0.0053936605699060605
flux1:	0.6553349126718706	0.00553838805595294	0.005518635886220545	0.005475606033343921	0.005436615229624421	0.00542268507465354	0.0054382470569079655	0.00547116734468359	0.005501657870497524	0.005513804619906555	0.005503065697701715	0.005476944037728773	0.005450066826457995	0.005436577461375186	0.0054431127768607345	0.005465661036549536	0.0054921115855139716	0.005509087236151314	0.005509230050045329	0.005495280211783824	0.005478622181062292	0.005471652923382509	0.0054778166191623585	0.005489548878277012	0.0055013546707188945	0.005521400548129252	0.005547809721616769	0.005555520665778403	0.005551183472391861	0.005558409164580193	0.005519854933432481	0.005525404637498424	0.005544678386773135	0.005535326940346432	0.005560522211429564	0.0055853922774438585	0.0055879737365956625	0.005594931280239608	0.005589007772767219	0.00557240297736882	0.005569677284928976	0.00558648550592809	0.005611132517723415	0.005631078980704024	0.005640045845934447	0.005636988367593389	0.005624383886088415	0.0056078890909218556	0.005595365858982972
flux1:	0.6555973615756239	0.005737155706476175	0.005716887201736182	0.005671548491286392	0.005629831837946776	0.00561427801509568	0.005630101535547128	0.005664854390026286	0.00569762209437164	0.005711210894078095	0.005700300042584688	0.005672484799840754	0.005643294974444925	0.005628108079408068	0.005634459360302688	0.005658418242693957	0.005687123188147039	0.005706053220366443	0.00570693465130609	0.005692296941935416	0.00567411704543671	0.005665802638502469	0.00567152870876173	0.005683789845061533	0.0056969583315170085	0.00571938634799813	0.0057484108109829395	0.005756949376372551	0.005752117691960759	0.005758844917231928	0.0057173664187407675	0.005723262801152606	0.005744430681012518	0.005735666118755862	0.005763507238475895	0.005790627120192079	0.005793361087878982	0.005800012065743502	0.005792922790425361	0.005774804124982911	0.005771920924144382	0.005790360141362165	0.005817469108999949	0.005839410738662488	0.005849035688955411	0.005845147220825971	0.005830758522211841	0.005812472570148615	0.00579907648455482
flux1:	0.6558598104793771	0.005936517210004198	0.005915778301380366	0.005868182455004655	0.005823765975724293	0.005806574845641189	0.005822611185823655	0.005859134646293682	0.005894132916043525	0.005909151454632442	0.00589809096154451	0.005868624690342181	0.005837166246566464	0.005820311989598818	0.00582648809901139	0.005851847182177943	0.0058827875153646975	0.0059036599962381765	0.005905289961507087	0.005890003564952444	0.005870365269892276	0.005860774399308487	0.0058661078443352785	0.005878899390882232	0.005893413619704619	0.005918252019713821	0.0059499566873366695	0.00595936802049512	0.005954143814374494	0.005960462130046903	0.005916080342812623	0.005922425968118646	0.005945559423527583	0.005937336923362679	0.005967879360049791	0.005997295522456711	0.006000244603386118	0.006006684186292668	0.005998511289841475	0.0059789245307376735	0.0059759043578111355	0.0059959762413246305	0.006025535843576408	0.006049459300876951	0.006059737858043775	0.006055029772712005	0.00603888412009129	0.006018839906385395	0.0060045916829189585
flux1:	0.6561222593831304	0.006135960614572247	0.006114822762343808	0.006065052149803943	0.006017982013666286	0.0059991395337777274	0.006015319881227784	0.006053523269081704	0.006090683150147186	0.006107114479352737	0.00609594245062542	0.006064897422373673	0.006031245136855159	0.006012772015485428	0.006018779701591332	0.006045507621767522	0.006078635493375891	0.006101417055914144	0.006103803664409259	0.00608792807900485	0.00606692781009121	0.006056158122624525	0.00606115574442045	0.006074472531949482	0.006090297436920357	0.006117550020938928	0.006151978277623484	0.006162315258029829	0.00615682205433281	0.0061628576151954335	0.0061156146408866425	0.006122528925935039	0.006147700300230584	0.006139968479155996	0.006173247005705837	0.006205000839196418	0.006208234988693909	0.006214595192053001	0.006205459321010685	0.0061844803449960335	0.00618136105594711	0.0062030655077439665	0.006235045618421192	0.006260914581627445	0.006271830675156669	0.0062663230466275446	0.0062484745705361075	0.006226738564938553	0.006211684329853034
flux1:	0.6563847082868837	0.006334994918329943	0.0063135583354933964	0.006261727232181362	0.006212068997578703	0.006191558496160901	0.006207791311060352	0.006247553331915061	0.006286783054471863	0.00630460646894374	0.006293378280430606	0.006260857318384637	0.006225115846526676	0.0062050875408867535	0.006210926539584823	0.006238965749914446	0.006274200508714194	0.0062988345447774815	0.006301983961011158	0.006285598968717653	0.006263364751626235	0.00625154025741972	0.0062562683400815685	0.006270097000452244	0.006287176420896679	0.00631681720964689	0.0063539893621294445	0.006365313411921696	0.006359691881411215	0.006365611401541446	0.006315569430362892	0.006323184426358538	0.006350464620728195	0.006343160144906514	0.006379178224103233	0.006413303586542424	0.006416892741399807	0.006423337662255819	0.006413397841335531	0.006391131144014229	0.006387965608791028	0.0064112996838711	0.00644565084741502	0.006473404497821721	0.006484928058872695	0.006478648154745069	0.0064591791133468066	0.006435855900683443	0.0064200738695113484
flux1:	0.6566471571906369	0.00653315255282225	0.00651154821337796	0.006457802742815075	0.006405639641809324	0.006383439212881533	0.006399607727167678	0.006440774957083596	0.006481959806470072	0.006501151824350681	0.006489941337286253	0.0064560780925118685	0.006418380320265963	0.006396871887918398	0.006402529792284743	0.006431791698966083	0.006469016743113572	0.006495422329717616	0.006499338775157305	0.006482543893091006	0.006459233385689595	0.006446501835427876	0.006451034309147683	0.006465351878068401	0.0064836052298887	0.006515574095739301	0.006555487606213876	0.006567868127267683	0.006562272901950521	0.006568285655722544	0.0065155280486951005	0.006523984766907831	0.0065534399260098256	0.0065464794289925975	0.0065851997485717175	0.006621718245565207	0.006625725314847109	0.006632443603875926	0.006621895305661906	0.0065984720782819315	0.006595324790429968	0.006620279887266777	0.006656931434746195	0.006686482207620467	0.0066985660942842275	0.006691545728919199	0.006670566144947056	0.006645801263886355	0.006629407098469325
flux1:	0.6569096060943902	0.006729981590280579	0.006708371816039036	0.0066528884158761695	0.006598318563812924	0.006574398080161329	0.006590358095197901	0.006632744160760278	0.006675747042543849	0.00669628276351114	0.0066851834783372135	0.006650142303919509	0.006610647247430233	0.0065877412051658524	0.006593188867326138	0.006623550146128312	0.006662611217236274	0.0066906831692577365	0.006695369371852276	0.006678283263984228	0.006654081894206039	0.006640612829129205	0.006645030254739128	0.006659803008758668	0.006679122195984752	0.00671332235023662	0.006755953737096708	0.0067694663946770706	0.006764065064596853	0.006770422681819289	0.0067150571669137805	0.006724503484570125	0.006756191539284597	0.006749462730606189	0.00679080102438856	0.006829715968187976	0.006834191775323219	0.006841388162425572	0.006830460217783076	0.006806036786231543	0.006802980549956197	0.00682953875138121	0.006868395988171781	0.006899626870890008	0.006912203453010871	0.006904475438676629	0.006882120993756787	0.006856101496059456	0.00683925145850383
flux1:	0.6571720549981435	0.006925029820441979	0.006903607422241101	0.006846589854492416	0.00678972242085978	0.006764040259467853	0.006779618445965388	0.006823004195836267	0.0068676671988721055	0.006889522258688402	0.006878648530198975	0.006842624078181547	0.006801514606345599	0.006777297407253491	0.006782485540803999	0.006813786264452883	0.006854491609054668	0.0068841018902025975	0.006889560219161966	0.006872320506627989	0.006847440309901935	0.006833424223614838	0.00683781369354595	0.006852996332559003	0.0068732435255256024	0.006909541411472446	0.006954849371121287	0.00696957372073978	0.00696454837561584	0.006971542608052783	0.006913705982979982	0.0069242967487428645	0.006958264723503669	0.006951618870342769	0.006995442486544703	0.007036732865330657	0.007041714161368383	0.00704960200836255	0.007038553177316594	0.007013310434870229	0.0070104242583044	0.007038554975813199	0.007079496217552393	0.007112258106370533	0.007125235981040019	0.007116830099827023	0.007093258472464738	0.007066211027301828	0.007049102470020387
flux1:	0.6574345039018967	0.0071178248411900655	0.0070968109588059325	0.0070384860629064475	0.006979436599571521	0.0069519362725415385	0.006966929184160153	0.007011064071046277	0.007057211204388414	0.007080364415165572	0.007069852751370716	0.007033069343304631	0.006990549914577976	0.006965109182064636	0.00696996659301478	0.007002010491784387	0.00704413301528225	0.007075133520446934	0.007081367902682619	0.007064131653158948	0.007038811123082123	0.007024459805645548	0.007028915596743667	0.007044450841782712	0.007065457643662758	0.007103685320154917	0.007151614397852092	0.007167631504750235	0.0071631824875587205	0.007171141491731816	0.007111004756675861	0.007122904139929494	0.007159186986956349	0.007152434727465713	0.007198566379507014	0.007242182242993608	0.007247693166713232	0.0072564896916526385	0.007245605674078538	0.007219749797054742	0.00721711879894718	0.0072467768594427565	0.00728965125338174	0.0073237609976657065	0.0073370223506901795	0.007327961365736586	0.007303347462883532	0.007275534266911775	0.007258403512117933
flux1:	0.65769695280565	0.007307855316388344	0.007287496221166177	0.0072281087454654615	0.007166994003506982	0.007137600965554251	0.007151774951236775	0.007196379712420084	0.007243820806976068	0.007268257398920963	0.00725826774048869	0.0072209784673032094	0.0071772729459401875	0.007150695606365029	0.007155129154239431	0.007187685958770524	0.00723096717047981	0.0072631936639632145	0.0072702122013729295	0.007253157137975028	0.007227662039046265	0.007213209785606777	0.007217834382472071	0.007233653008170216	0.0072552213092597516	0.007295180928293016	0.0073456650024293245	0.007363055694089118	0.00735940660915022	0.007368690516334078	0.007306463141345185	0.00731984867709546	0.007358470068221703	0.007351381819328215	0.007399607825659336	0.007445468231510345	0.007451524756691474	0.007461449842757417	0.007451041269176328	0.007424805576976478	0.007422523181820467	0.0074536491967053765	0.007498276198904116	0.007533515935633605	0.007546914998201916	0.007537211206613506	0.0075117418994122605	0.007483455020427949	0.00746657316681234
flux1:	0.6579594017094033	0.00749455831841277	0.007475121491416539	0.007414928408437673	0.007351861056478596	0.007320479999080692	0.007333572142291193	0.007378342711045105	0.007426878275511903	0.007452593478741062	0.007443310236134325	0.007405795651433976	0.007361145132505475	0.007333516348585137	0.007337412403848169	0.007370221866803934	0.007414377134880039	0.007447653940877312	0.007455471973450078	0.007438798178549325	0.007413422908006308	0.007399127960911997	0.007404032947700888	0.007420054220354691	0.0074419587507302265	0.007483428349770113	0.0075363933067865195	0.00755523753068257	0.007552640148922655	0.007563636725860011	0.007499568846285794	0.0075146361638495215	0.0075556112337009035	0.0075479224569530564	0.007598003818369493	0.007645997950518193	0.007652614139050716	0.007663892687133794	0.0076542942539525455	0.007627941669195126	0.007626113753148717	0.007658637096564698	0.007704808194829998	0.007740926410495741	0.00775428929911724	0.00774394200635349	0.007717811002686461	0.007689365997288507	0.007673033530388643
flux1:	0.6582218506131565	0.007677316237099729	0.0076590860087008	0.0075983507115221505	0.007533434380668945	0.007499947313497304	0.007511667449824024	0.007556279882547882	0.00760570653073388	0.00763270909659504	0.007624341638375704	0.007586907846150349	0.007541568308575766	0.007512970915337456	0.007516197813913372	0.0075489747567019675	0.007593699221281852	0.00762784415658515	0.00763648738492493	0.007620419048115007	0.007595487863921346	0.007581633295810657	0.007586939619074411	0.007603072075216135	0.007625064378932888	0.007667804015010064	0.007723169253338959	0.007743546726546007	0.007742284354975738	0.007755405393846258	0.007689787105321995	0.007706754109231648	0.007750093708368571	0.007741514237168146	0.007793198345518478	0.007843189740284789	0.007850384189801786	0.007863251032952344	0.007854821529484139	0.00782864681285385	0.00782739692058348	0.007861241040578063	0.007908723884566114	0.007945438374146763	0.00795856438403433	0.007947558481829708	0.00792096184998115	0.007892691506372215	0.007877232702904396
flux1:	0.6584842995169098	0.007855464438473486	0.007838737386491951	0.007777724085818729	0.0077110491088428585	0.007675314472530423	0.007685348255504103	0.007729464351783058	0.007779580314019309	0.007807895507941894	0.007800677768868309	0.007763653690878998	0.007717893242980377	0.00768840727617027	0.007690818138944351	0.007723257778224721	0.007768232247082282	0.007803061283986838	0.007812568507133525	0.007797355135130296	0.007773222456302815	0.007760115732747731	0.007765952967224533	0.0077820954518356255	0.0078039087873545115	0.007847666080395221	0.0079053448274383	0.007927336832186611	0.007927724984316277	0.007943403741936037	0.007876561246106292	0.007895670597452074	0.007941386287176855	0.007931612054455231	0.007984642809894265	0.008036475973143432	0.008044276816217773	0.008058982518214033	0.008052105140753643	0.008026435991719733	0.00802591040690016	0.008060999646968527	0.008109544272837856	0.008146546859210044	0.008159211058672306	0.00814751666526313	0.0081206492968722	0.008092898164987754	0.008078656146509832
flux1:	0.658746748420663	0.008028308246189206	0.008013388427419861	0.007952356945188203	0.007883997045877238	0.007845850008088804	0.007853862922080804	0.007897136169131675	0.007947746387588824	0.007977418007375005	0.007971606928602524	0.007935340576747298	0.007889436076237459	0.00785913798782166	0.007860573303165268	0.007892356198127526	0.007937252474162583	0.007972583722816382	0.007983008777779615	0.00796892528156415	0.007945974345110452	0.007933945023785484	0.007940449496771453	0.00795649238802891	0.007977846961147152	0.00802236137674181	0.00808226014875916	0.008105952030411158	0.008108335786335507	0.008127025401557865	0.008059314397696561	0.00808083350561002	0.00812894238679906	0.008117667432298534	0.008171792069816339	0.008225300296247755	0.008233747483803283	0.008250563064950346	0.008245645215691133	0.008220841468768473	0.008221212872856003	0.008257479624594971	0.008306826055573032	0.008343788659678067	0.008355745458569892	0.008343318386369298	0.008316371411479787	0.008289491445248747	0.00827682439081571
flux1:	0.6590091973244163	0.008195145527615945	0.008182339497852678	0.008121540517396095	0.008051550567153053	0.008010804545189697	0.008016446716098056	0.008058528212330163	0.008109448600837399	0.008140539682685119	0.008136412302920493	0.008101265973389489	0.008055498892849799	0.008024460169490455	0.008024749721238265	0.008055545923122104	0.00810003125468934	0.008135688033958158	0.008147100636947043	0.008134445842274025	0.008113085252985854	0.008102480632085799	0.008109792527435584	0.008125619104082554	0.008146227083345925	0.008191232704512042	0.008253250501146317	0.008278734235310692	0.008283482382688978	0.008305654835556706	0.008237452108305354	0.008261670397211776	0.008312198946380602	0.008299125635920451	0.008354097495591514	0.008409110522240618	0.00841825481517343	0.008437473655250115	0.008434945431793578	0.008411395907947128	0.0084128646164624	0.008450255543435712	0.0085001418064083	0.008536723282457087	0.008547710561745803	0.008534493260910669	0.008507652173277577	0.008481999411240587	0.008471277972044493
flux1:	0.6592716462281696	0.008355289754402102	0.008344901249693452	0.008284571970023767	0.008212986794820111	0.008169436144081825	0.008172347779133554	0.008212891874375851	0.008263952478069237	0.008296544524844622	0.008294393690818967	0.00826073812358181	0.008215389675618807	0.008183674785226238	0.008182638800913421	0.008212111120346945	0.008255851764044236	0.008291664745900814	0.008304150107757645	0.008293243472278364	0.008273901551068654	0.008265080490197543	0.008273340297795835	0.008288828248687841	0.008308398186610676	0.008353625196458513	0.008417653135592128	0.008445029295394271	0.008452526026901509	0.008478670954065284	0.008410365441397775	0.008437589274687489	0.008490575639496654	0.008475421577580244	0.008530999165749351	0.00858734944575816	0.008597248376192562	0.008619184186706218	0.008619494980808735	0.00859761199657167	0.0086004042584	0.0086388845453987	0.008689054123242779	0.008724907233605516	0.008734650643634736	0.00872057325764886	0.008694016338483428	0.00866994819086829	0.008661553681693692
flux1:	0.6595340951319228	0.008508088224964338	0.008500412356861012	0.00844077243783769	0.00836760655867169	0.008321030286148261	0.008320847581890195	0.008359517090557139	0.008410564072555197	0.008444754837753839	0.008444883665208583	0.008413091349649703	0.00836843705179095	0.008336100890013267	0.008333550611827962	0.008361357264250907	0.008404021432392331	0.008439830046498708	0.008453487328735212	0.008444663940269853	0.008427781179204683	0.008421106685680826	0.008430451529154762	0.008445474651426713	0.008463715193766319	0.008508890700000722	0.00857481273668038	0.008604191317760766	0.008614826762548752	0.008645449372255127	0.008577434031504972	0.008607980196259031	0.008663474808836733	0.008645975831951735	0.008701919537245143	0.008759446364536454	0.008770158205577501	0.008795138883665989	0.008798751874047736	0.008778963860016867	0.008783327322541602	0.008822882359556517	0.008873090301138182	0.008907868307812147	0.008916085460970963	0.008901066723254004	0.008874963308355927	0.00885283579187399	0.008847158384049994
flux1:	0.6597965440356761	0.0086529312386689	0.008648248108031168	0.008589495798587971	0.008514743941986258	0.008464910259542114	0.00846127164338582	0.008497742609546857	0.008548639175876295	0.008584539219435009	0.008587254579284012	0.008557692506911716	0.008513996517237709	0.008481081749593241	0.008476819911542867	0.008502617070415757	0.00854387773314615	0.008579531159049235	0.008594471009574965	0.008588075220306763	0.008574095495579257	0.008569926912391727	0.00858048733824593	0.00859491750870334	0.008611540553484932	0.00865638963062899	0.008724084780314677	0.008755584598337179	0.008769745664873613	0.008805363118797096	0.008738028635671712	0.008772217598132213	0.008830282395899074	0.008810192071398637	0.008866260568554149	0.008924811905680603	0.00893638921431144	0.008964747363295842	0.008972132117145646	0.00895487514379409	0.008961072174687877	0.009001706668526137	0.0090517239502182	0.009085086514232418	0.009091490979941549	0.009075438852632688	0.009049947081252903	0.009030111305003006	0.009027547303374316
flux1:	0.6600589929394294	0.008789250142440712	0.008787817891433812	0.008730126301808128	0.008653764528682146	0.008600436054771655	0.008592988657247565	0.008626954745030934	0.008677581252984137	0.00871530961312294	0.008720915013308144	0.008693937256875863	0.008651446911983666	0.00861798175211927	0.008611803609930498	0.00863524852362727	0.008674786599973103	0.00871014472208596	0.008726486243435212	0.008722864501075922	0.00871222590053058	0.008710911593561315	0.008722809327641188	0.008736518850580207	0.008751242548309406	0.008795490393665251	0.00886483654837403	0.008898583248353896	0.008916646107688648	0.00895778202560239	0.008891512899265638	0.008929663052819139	0.008990369945432237	0.00896745691363502	0.00902340544385324	0.009082837947824978	0.009095322389861013	0.009127384079017377	0.00913900786518671	0.009124717033616435	0.009133017006054263	0.009174752081165022	0.00922436826131067	0.009255986610896615	0.00926029181743868	0.00924310397875431	0.009218367867972399	0.009201165235338442	0.009202112625970439
flux1:	0.6603214418431826	0.008916504823095346	0.008918552298978009	0.00886206589080711	0.0087840532520399	0.008726992695541488	0.00871539897380928	0.008746575598429621	0.008796829148208915	0.008836508521769287	0.008845296786153256	0.008821237305396657	0.008780178317688986	0.008746175309559335	0.00873787087103871	0.00875862614836147	0.008796134534764731	0.008831069179912646	0.008848936713317707	0.00884843023685728	0.00884155638056484	0.008843427689815369	0.00885677468065779	0.008869639107372223	0.008882191215556508	0.008925567104104366	0.008996446169276567	0.009032569198639354	0.009054894279499332	0.009102071406071853	0.009037244318078879	0.009079668162736478	0.009143097564109684	0.00911714262527083	0.009172724944688463	0.009232903189163338	0.009246323081957305	0.00928239682942977	0.009298715499122345	0.009287817089927054	0.009298488882032668	0.009341358147002154	0.00939038276614912	0.00941994434864774	0.009421867654112508	0.009403432124329038	0.009379578077505583	0.009365333990665187	0.00937018577400925
flux1:	0.6605838907469359	0.00903416375662991	0.009039883119437691	0.00898471461375097	0.008904995326827507	0.008843971528461857	0.008827915965705757	0.008856044259261614	0.008905838035012643	0.008947589821583779	0.0089598359303629	0.008939001964294745	0.008899574677383129	0.008865030947638509	0.00885438888508501	0.008872128334583814	0.008907317002700255	0.00894171363558953	0.008961233686694322	0.00896417158352906	0.008961464151985229	0.008966831077823739	0.008981729894670604	0.00899363137399024	0.009003753460483314	0.009045996791940035	0.009118300567843766	0.009156929690287372	0.009183859404394649	0.00923759086304404	0.00917457465193484	0.009221577337340902	0.00928781754984681	0.009258612476224864	0.009313587410734252	0.009374383543555383	0.009388754928262489	0.009429122828468145	0.009450572176856187	0.009443477179943	0.009456782979287627	0.009500828696879512	0.009549092150114263	0.009576305155591939	0.009575572425606443	0.00955576873426619	0.00953290184867379	0.009521918105555756	0.009531053404041872
flux1:	0.6608463396506892	0.009141681537427575	0.00915122127023939	0.009097449277756886	0.009015955501636008	0.008950749749113102	0.008929945534355777	0.008954796162680263	0.009004058679930064	0.00904799813720134	0.009063952501334679	0.009046618815191174	0.009008995784608002	0.008973895019801859	0.008960708446824998	0.008975124515317697	0.009007726613424328	0.009041486467046098	0.009062784969080962	0.009069478216782254	0.009071311092997022	0.009080459804680039	0.009097005198772209	0.009107836358801665	0.009115289191352823	0.009156157442836295	0.009229793498747698	0.009271055510465222	0.009302914239119527	0.009363694094434315	0.009302850254068712	0.009354730312696104	0.00942387831613283	0.00939122794604659	0.009445370389435652	0.009506665384204038	0.00952199661786301	0.009566909017473292	0.009593897391625385	0.009590996633348716	0.009607187716655818	0.009652458086961288	0.009699812763789629	0.009724410955343592	0.009720761955589283	0.009699463262082346	0.009677663983597371	0.009670210443132165	0.009683983879355217
flux1:	0.6611087885544424	0.009238479457413535	0.009251938302450304	0.009199606032476128	0.009116261369611505	0.009046673925792404	0.009020869477032789	0.009042246210799548	0.009090920474926278	0.009137152085721249	0.009157034405488563	0.009143438537511777	0.00910776352563851	0.009072079651514423	0.00905615358036734	0.009066966053912984	0.009096744637966173	0.009129787051646514	0.009152986992292686	0.009163723455666023	0.009170438509883944	0.009183630380870727	0.00920191161076397	0.009211579899623764	0.009216150098752396	0.00925542804305447	0.009330324825756584	0.009374341061290129	0.009411436381054048	0.00947973037048109	0.009421412867116823	0.009478464410104637	0.009550628230645222	0.009514356583038548	0.009567471694942575	0.009629158975922349	0.00964545801561085	0.009695132300918573	0.009728034906571831	0.009729695551686356	0.009749010136458916	0.009795558320517258	0.00984188065743906	0.00986362885136413	0.009856823631885073	0.009833900111821926	0.009813221846304314	0.009809528212368267	0.009828258473274286
flux1:	0.6613712374581957	0.009323934029355475	0.009341356358604485	0.009290471743098376	0.009205195597760429	0.00913105237592791	0.009100037516009471	0.009117780342443886	0.00916582277015129	0.009214435776070465	0.009238429512106443	0.009228768038272201	0.009195156324608307	0.009158858581788854	0.009140018526465626	0.00914698382085229	0.00917373859495265	0.009206003172278947	0.009231222443686496	0.009246262828365024	0.009258167018219932	0.00927563860058522	0.009295742011170385	0.009304174352400262	0.009305682081816561	0.009343191311331536	0.009419301891394715	0.00946618689440001	0.009508810735418571	0.009585047983719747	0.009529601374424278	0.009592116655916801	0.00966741906477821	0.009627379202211272	0.009679317765181598	0.009741309401588545	0.009758592338100058	0.009813215440336736	0.009852370403861608	0.00985893325059924	0.00988159593457089	0.00992948090826734	0.009974674669218763	0.009993374999819156	0.009983201245042908	0.009958524866599244	0.009938993080846044	0.009939241751699216	0.009963200486547858
flux1:	0.661633686361949	0.009397376510728878	0.009418749545652045	0.009369287020816323	0.009281999884239863	0.00920315916866732	0.009166770712243885	0.009180758186762141	0.009228137033015348	0.009279200985227509	0.00930744837920252	0.009301874109936922	0.009270413859793613	0.009233472743348157	0.009211573677555051	0.009214493833230579	0.009238067153930314	0.009269515276231214	0.009296864485973073	0.00931643890974249	0.009333802119049295	0.009355765334352362	0.009377776687037251	0.009384924247366559	0.009383231441575707	0.009418839125857477	0.009496143275169046	0.00954600471419545	0.009594433197468997	0.009678999510451458	0.009626754798225962	0.009695025964632249	0.009773608888299076	0.009729695301448293	0.009780367874424522	0.009842602897303748	0.009860902032886056	0.009920635422006791	0.00996634128552362	0.009978118084599141	0.010004339947271818	0.010053628718758513	0.010097629393152851	0.010113128223522392	0.010099409314160479	0.010072859894468733	0.010054473040781668	0.010058793865895355	0.010088196058311284
flux1:	0.6618961352657022	0.009458103926694284	0.009483357063735133	0.009435261096515565	0.009345890719245586	0.009262249769267131	0.009220376246050516	0.00923052675331124	0.009277219752816894	0.00933077989642064	0.00936337743979116	0.009361997402931378	0.009332751741632792	0.00929514515014879	0.009270079925456457	0.009268810383378786	0.009289091809204677	0.009319707068833408	0.009349287005143469	0.009373591751732288	0.009396644706361559	0.009423286581070386	0.009447292753039689	0.009453135587900887	0.009448154034670595	0.009481779959395973	0.0095602846008912	0.009613224205967765	0.009667715281117116	0.009760948285455236	0.009712216554686038	0.009786535603729697	0.009868564407430716	0.009820726026851495	0.009870113759909269	0.009932567609413176	0.009951937524385338	0.01001692294894848	0.01006943701102357	0.010086707072489695	0.010116685321763134	0.010167455610095107	0.010210235404660368	0.010222430473991892	0.010205033808274038	0.010176506013692303	0.010159238336941746	0.010167705842411627	0.01020270255485282
flux1:	0.6621585841694555	0.009505399428612955	0.009534405733958485	0.00948759599261032	0.00939608426316204	0.009307585568859196	0.00926017080554297	0.00926644244096338	0.009312433430438607	0.00936850578637881	0.00940550005786963	0.009408374117122422	0.009381383540747572	0.009343102488397002	0.009314808888883723	0.00930926426858899	0.009326193111817574	0.00935598036055839	0.00938787885235234	0.009417072888815787	0.009446004586647488	0.009477486080512288	0.009503575951848623	0.009508127293640234	0.009499825841875236	0.009531447097065623	0.009611185489252192	0.009667300546585326	0.009728089155876548	0.009830275192150555	0.009785339684475943	0.009865996112312297	0.009951662898492667	0.00989991461834008	0.009948075310293859	0.010010769104144985	0.010031289679821625	0.010101653841803601	0.01016119066848688	0.010184196267414597	0.010218112421706853	0.010270454688737418	0.010312027291449893	0.010320874488428238	0.010299719487129546	0.010269130274306062	0.010252936272435332	0.010265569526872355	0.010306243500732724
flux1:	0.6624210330732088	0.009538557698743637	0.009571137441266489	0.009525515322226969	0.00943182552751506	0.00933846242283568	0.009285507740093714	0.009287896633222312	0.00933317106045846	0.009391737189067129	0.00943312105797091	0.009440261063208173	0.00941554588021245	0.009376599257760108	0.009345065095498638	0.009335222492337205	0.009348788117030396	0.009377771032576998	0.009412059076332746	0.009446260061575862	0.00948121440960445	0.009517668218935455	0.00954593279737867	0.009549242782736894	0.009537653044069595	0.0095673061708875	0.00964833640970509	0.009707721236487958	0.009775012415271721	0.009886384788983326	0.009845492555448877	0.009932768755365043	0.010022294001215019	0.009966724872572236	0.010013793879423527	0.010076802177639016	0.010098578305674998	0.010174435044277102	0.010241164584236543	0.010270105076395824	0.010308121052277257	0.010362138855148771	0.010402563041729969	0.010408082112076757	0.010383147312673218	0.010350443236253061	0.01033526330983828	0.01035202819646671	0.010398392304299325
flux1:	0.662683481976962	0.009556910032260066	0.00959283596020836	0.009548292032043857	0.00945241605927688	0.009354237361297533	0.009295802211592635	0.009294339272757052	0.009338878692319507	0.009399880287497182	0.009445589589875514	0.009456959039465683	0.009434521661209028	0.0093949397553181	0.00936020574257935	0.009346105440938607	0.009356345387082564	0.009384562701301311	0.009421289915451532	0.009460569669375725	0.009501641370987744	0.00954316895303339	0.009573700991157584	0.009575859679279148	0.009561079810116023	0.009588860671948037	0.009671264160551437	0.009734011015555676	0.00980797193630167	0.009928709956995513	0.009892064442831265	0.009986229491092275	0.010079861685770977	0.010020638630787455	0.010066825316004713	0.010130281340595633	0.010153439861279706	0.010234889156690203	0.010308934168146525	0.010343959180357118	0.010386211213353327	0.010442019182210315	0.010481400444969532	0.010483678999642932	0.010455007732620807	0.010420171582984144	0.0104059382778926	0.010426751608957204	0.010478749712932252
flux1:	0.6629459308807153	0.00955984395023382	0.009598847908988763	0.009555269744244385	0.009457234721076346	0.00935434806498295	0.009290549032443791	0.009285295282712507	0.009329071143643577	0.009392404776868903	0.009442315685677423	0.009457829977242633	0.009437657026619835	0.009397493767079544	0.00935965425966008	0.009341398138158877	0.009348394463514391	0.009375895218954709	0.00941508489029423	0.00945946457232118	0.009506694665384422	0.00955336303596048	0.009586256525819962	0.00958739612775956	0.009569592565240943	0.009595654572190937	0.009679535012479961	0.009745734069143832	0.009826486400717238	0.009956714629006318	0.0099244704595693	0.010025773341967286	0.010123786689648475	0.010061153527162634	0.010106734820645976	0.010170832597002483	0.010195517670302277	0.01028264167910361	0.010364074541528746	0.01040527699413151	0.010451867917778053	0.010509587179122386	0.010548076858059991	0.010547272233426934	0.01051497654568829	0.010478032912595275	0.010464677156640043	0.010489411885293587	0.010546921359717127
flux1:	0.6632083797844686	0.009546813661602146	0.00958859410756453	0.009545873957653757	0.009445747831370555	0.009338321414668746	0.009269329605308295	0.009260370411270688	0.009303337613239697	0.009368850079805	0.009422777476126996	0.00944230490270212	0.009424369249569114	0.00938370338952442	0.009342905399944921	0.009320653599822292	0.009324528052249119	0.0093513664107374	0.009393010569809169	0.009442456063917854	0.009495827787453838	0.009547666817386826	0.00958301677306375	0.009583313076844473	0.009562720389551258	0.00958727189260876	0.00967275511766557	0.009742493389322001	0.009830107387323823	0.009969894658230607	0.009942155519694372	0.010050819014337978	0.010153509642854622	0.010087782170248942	0.010133095262361017	0.01019808875339849	0.010224457215112927	0.010317314387738717	0.010406153731411764	0.010453563682696237	0.010504554580524874	0.010564306014299545	0.010602097828891394	0.010598436617851587	0.0105626993223249	0.010523718871624605	0.01051117572415596	0.010539666510502733	0.010602501598766221
flux1:	0.6634708286882218	0.009517340037657017	0.009561570023518012	0.009519611847501289	0.009417507475074098	0.009305770007895323	0.00923180696014429	0.009219245607430484	0.009261336399520982	0.009328821180943747	0.009386518365579601	0.009409882054241798	0.009394144977997298	0.009353080568213552	0.00930952163089859	0.00928348820800052	0.009284396926607891	0.00931062711277835	0.009354682175358047	0.009409100334110654	0.009468536128778737	0.009525537063365732	0.009563439917331886	0.009563112941336929	0.009540032177252822	0.009563333820315724	0.009650568473901064	0.009723927868118841	0.009818419326473614	0.009967777380238328	0.009944597315815193	0.010060813615478007	0.010168494981449427	0.01010005359604279	0.010145489732552502	0.010211689589186492	0.010239907797774723	0.010338526697717267	0.010434734544720846	0.010488314858689727	0.01054371736530733	0.01060561356547027	0.010642937882500368	0.010636713243896739	0.010597788180372733	0.010556890631971573	0.010545104268088162	0.010577152827989217	0.010645068134922418
flux1:	0.6637332775919751	0.009471001416336113	0.009517336689606781	0.009476062157846937	0.00937213960347393	0.009256378373133735	0.009177710700099763	0.009161661782402667	0.00920278058076274	0.00927197590831339	0.009333135956321334	0.009360116930040574	0.009346530628941212	0.009305197188782756	0.009259122684891824	0.009229570941961135	0.009227699322134311	0.009253371234159627	0.009299754748141785	0.009358991169166652	0.009424351560608132	0.009486467309410246	0.009527022074895466	0.00952633600213752	0.009501132023241137	0.009523494611815965	0.009612653366995209	0.009689708285404918	0.00979103893396525	0.00994992079027357	0.009931308597538912	0.010055237362857279	0.010168235614567825	0.01009751730857275	0.010143518097792585	0.010211287018527302	0.010241530272112512	0.010345904878544004	0.010449385081032945	0.010509029704485487	0.010568800201933732	0.010632937291153709	0.010670053817082699	0.010661620914762578	0.010619831658466907	0.010577187615232143	0.010566115497899188	0.010601495451923895	0.010674189175885269
flux1:	0.6639957264957284	0.009407418870311896	0.009455505816129445	0.00941485904781844	0.009309325939641478	0.009189883020268831	0.009106816046609744	0.009087399115809277	0.009127418722099708	0.009198007608281248	0.009262266564430846	0.009292608032205472	0.009281118638655548	0.009239671346981596	0.009191371765748552	0.009158609779357221	0.009154167945405418	0.009179323817851375	0.009227912754803782	0.009291751639286363	0.00936283652265853	0.009429983954804573	0.009473294084437534	0.009472556519298778	0.009445654783992397	0.009467437861230901	0.009558718631095756	0.00963953366336408	0.00974761492265085	0.009915913400404743	0.009901839266048542	0.010033608246756677	0.01015225818395344	0.010079749636595773	0.010126806379050394	0.010196554174914758	0.010229009082318464	0.010339097077056294	0.010449695737078777	0.010515230979360394	0.01057926762234697	0.010645718087811179	0.010682907864120253	0.010672677934976305	0.010628415256098745	0.010584247118193734	0.010573863511328952	0.010612324776123224	0.0106894416740288
flux1:	0.6642581753994816	0.009326240992022684	0.009375724237218531	0.009335675166978327	0.009228785122012062	0.009106051876230807	0.009018922551642666	0.008996256381906284	0.009035015915033027	0.00910662833422863	0.009173570290953777	0.009206983147325043	0.009197534280760849	0.009156154331980285	0.009105962697048182	0.009070339263704059	0.00906355832329385	0.009088230616893603	0.009138861463764397	0.00920702786057698	0.009283580349081095	0.009355644453056153	0.009401820105238505	0.009401380656154855	0.009373263760630147	0.009394874669208794	0.00948850115504382	0.009573129409236181	0.00968782877171316	0.009865375714947156	0.00985577888556445	0.009995486666986204	0.010120128658763947	0.010046361619209146	0.010095017153906588	0.010167196438194314	0.010202065837763837	0.010317790728352937	0.010435299011614005	0.010506487743551667	0.010574630729964483	0.010643438201461781	0.010680995770820247	0.010669429346986049	0.010623147698972157	0.010577729890481726	0.0105680289838503	0.010609302022099696	0.010690436468509416
flux1:	0.6645206243032349	0.00922713343049016	0.009277662987279691	0.009238209364526885	0.009130258624300527	0.009004668738318653	0.008913838101413364	0.00888803579183044	0.008925340438591034	0.008997557621715986	0.009066721541366108	0.009102890907149825	0.009095427630260595	0.009054322670879324	0.00900261206065603	0.00896451296490179	0.008955641938164168	0.008979852405633804	0.009032323081883304	0.009104487504240005	0.009186200102543231	0.00926303951415109	0.009312199772550336	0.009312447909817733	0.009283651970079776	0.009305544825758539	0.009401765795646005	0.009490248265231094	0.009611397112184892	0.009797963892884716	0.009792760127120749	0.009940480093874122	0.010071457956560687	0.009997007305511488	0.010047858991366995	0.01012296201187702	0.010160471343606214	0.0102817284203463	0.010405887800002614	0.010482436040626349	0.010554470949106333	0.010625647399109848	0.010663873811864337	0.010651473531218186	0.010603686744955904	0.01055734538854446	0.01054834431378394	0.010592144710366375	0.010676844460096436
flux1:	0.6647830732069882	0.009109777321499212	0.00916101517351607	0.00912218326248395	0.009013505772792465	0.008885527129197093	0.008791372570693163	0.008762537579994763	0.008798160071218433	0.008870520675465985	0.008941408649661363	0.008980001141216169	0.008974474020281061	0.00893387835868048	0.00888105917708429	0.008840903412361824	0.008830206503268554	0.008853966188873286	0.00890803958550493	0.008983824667105834	0.009070347170805935	0.009151800317364824	0.009204074832166419	0.009205436915040617	0.009176547623972376	0.00919922142026642	0.0092983082999961	0.009390674426534872	0.009518075913353775	0.009713375640796409	0.009712463422832312	0.009868247791309804	0.010005907280765263	0.00993139128485489	0.009985093218285368	0.010063649832217275	0.01010405345066615	0.01023071872753927	0.010361228304531133	0.010442793350110353	0.01051845683841836	0.010591982159886777	0.010631179162665106	0.010618482428044895	0.0105697586491153	0.010522870680686915	0.010514612598773308	0.010560646421180285	0.010648417747408321
flux1:	0.6650455221107414	0.00897387865703435	0.009025504676731223	0.00898734874095594	0.008878309949904026	0.008748435671539528	0.008651343217452912	0.00861956632228354	0.008653249891658438	0.008725257655323733	0.008797344168508088	0.00883801547350894	0.008834384319848352	0.008794558444549495	0.008741074923235913	0.008699310342048856	0.008687064103330469	0.00871037391782732	0.008765782674967382	0.0088447712778423	0.00893571956045126	0.009021610567707209	0.009077140115486583	0.009080075443463401	0.009051723436648288	0.009075718489238344	0.009177961129847156	0.009274230439659465	0.009407666221920203	0.009611357830054422	0.009614622781604026	0.009778505590259171	0.009923192914724873	0.009849274465181626	0.009906537000505275	0.009989113293128227	0.010032699160031237	0.010164639812672469	0.010301165049132723	0.01038736418960479	0.010466351011066076	0.010542174452586175	0.010582639831944456	0.010570211376324804	0.010521167148415288	0.01047415871146972	0.0104667159751153	0.0105146862092202	0.010605000947658183
flux1:	0.6653079710144947	0.008819188056529408	0.008870905101162894	0.008833505732542223	0.008724495376265707	0.00859323437433884	0.008493591190265425	0.00845894830784495	0.008490410819505967	0.008561543240851505	0.00863428494619207	0.008676687233676579	0.008674924052563152	0.008636152944393887	0.008582478326063835	0.008539576198207496	0.008526066159824517	0.008548917654723593	0.008605369699897093	0.00868711374974191	0.0087820785284026	0.008872222107161853	0.00893115769120024	0.008936153424238874	0.008909008486293947	0.00893490061128783	0.009040601404540686	0.009140785844994306	0.009280020828040683	0.009491714899353978	0.009499032389602589	0.00967103063504339	0.009823090305584077	0.009750477536794021	0.009812062628278077	0.009899259321064979	0.009946350843375154	0.010083435379957813	0.010225617423032095	0.010316036405340782	0.010398006630984075	0.010476049255718538	0.010518072994809918	0.010506497235371328	0.010457790547065157	0.01041113439138942	0.010404611580518263	0.010454225651781501	0.010546530369922147
flux1:	0.665570419918248	0.008645527961871265	0.008697065943527779	0.008660527251339943	0.008551951361053986	0.008419818700760534	0.00831800601487958	0.008280556839708285	0.00830949578655994	0.00837921338344999	0.008452058916298636	0.008495847629707627	0.008495938341568268	0.00845852814010493	0.008405158116123976	0.008361606232796151	0.00834712271120699	0.008369498756908948	0.008426683133681567	0.008510712466021258	0.008609267246055343	0.008703471996586129	0.008765972301729796	0.008773537120268295	0.008748300787015603	0.008776692941919401	0.008886159713177775	0.008990266148310739	0.009135051014348571	0.009354316904130432	0.009365553384222233	0.009545665971106416	0.009705437394767006	0.009634882099218912	0.009701593805246484	0.009794043472233269	0.009844997866603684	0.009987104406238522	0.010134569203013909	0.010228769902672243	0.01031335544130013	0.010393512697228033	0.010437373420315059	0.010427246386850234	0.010379568489617833	0.010333780056478184	0.010328316506951945	0.010379294573918497	0.010473021678633952
flux1:	0.6658328688220012	0.008452822572084701	0.008503941257290279	0.00846838689039503	0.00836065920836623	0.008228166577784775	0.008124553233758856	0.008084340697936608	0.008110438862773057	0.008178194664572782	0.008250594104697792	0.008295433775821277	0.008297378398326016	0.008261651170364575	0.008209095398477225	0.00816538963825524	0.00815022268208034	0.008172097910208936	0.008229690529467657	0.008315521173717715	0.00841722882869243	0.008515298717438015	0.008581525949922885	0.008592182386500979	0.0085695786428506	0.008601090160906563	0.008714628418124305	0.008822660699436224	0.008972732552823071	0.009199106168289181	0.009214120120412778	0.009402324830648706	0.00957013728924262	0.009502429966976061	0.009575100441114431	0.009673462678552026	0.00972866598973835	0.00987568753029279	0.010028054125660456	0.010125581294360836	0.010212391220794193	0.010294534875580949	0.010340496045442809	0.010332416673603484	0.010286482553022029	0.010242114475103786	0.010237885818470717	0.01028996924140702	0.010384549436843473
flux1:	0.6660953177257545	0.00824112527168383	0.008291615558394905	0.00825718351694582	0.00815071647383532	0.00801836301751578	0.007913299893029338	0.007870350548379267	0.007893282253192541	0.007958531319024142	0.008029945046004515	0.008075513907743654	0.008079325073280724	0.008045611691955598	0.007994383544128193	0.007951018147727163	0.007935451845768639	0.007956792906067302	0.00801446202077859	0.008101603590074597	0.00820602137385569	0.008307755474018547	0.0083778698102276	0.00839214527060905	0.008372909275210711	0.008408163196023803	0.008526068321534613	0.00863802843202214	0.008793110359933692	0.00902610186787334	0.009044745372310625	0.009240994518994662	0.009417160499259943	0.00935312158742785	0.009432593784685979	0.009537547819011153	0.00959740741038698	0.009749253706536122	0.009906141418091315	0.010006528778820054	0.010095153499030052	0.010179132552312588	0.010227438045059998	0.01022199873000032	0.01017853625435956	0.01013617112613395	0.01013338935990189	0.01018634857338366	0.010281223780367646
flux1:	0.6663577666295077	0.00801063901733819	0.008060322475770218	0.008027158693578522	0.007922354091950077	0.007790617856749322	0.007684433407732813	0.0076387589145379756	0.007658196918737163	0.007720405827156483	0.007790312662265326	0.007836306000684606	0.007842005894496386	0.00781063731565742	0.007761242327602161	0.007718699432952756	0.007703006046029249	0.007723771903385469	0.0077811832975699	0.007869145428996215	0.007975828557360077	0.008081019425661333	0.008155172424845938	0.00817358901152081	0.00815845404188906	0.008198063296904866	0.00832061313722435	0.008436501087946946	0.008596301650292917	0.008835402445531984	0.008857524208027344	0.009061739908947123	0.009246547073210435	0.009187014712125727	0.009274123642192718	0.009386358323226155	0.009451294122799105	0.00960789057540966	0.00976892506984768	0.009871701326413263	0.009961716091369905	0.010047356731492867	0.010098225694475608	0.010096002176180318	0.010055740122759985	0.010015981577636678	0.010014893293716964	0.010068534290747852	0.010163170008999916
flux1:	0.666620215533261	0.007761726948950128	0.007810453502756836	0.007778704254296313	0.007675943830957503	0.007545274070153475	0.0074382712712427555	0.007389871231806656	0.007405494436069032	0.007464150810318301	0.007532055468967187	0.0075781878074178	0.0075858038043722115	0.007557101261500513	0.007510025000393375	0.007468764194996106	0.007453198714776951	0.007473341326185846	0.0075301633703486965	0.007618461404438089	0.00772696560653482	0.007835396832096903	0.00791372421278399	0.007936787548680437	0.007926470592553596	0.007971023886278922	0.008098471959480975	0.008218284347681782	0.008382497939082679	0.008627186380918767	0.008652636669795525	0.008864706691025043	0.009058409019383089	0.00900422442259257	0.00909977894433049	0.009219980535532028	0.009290416450092783	0.009451701034999455	0.009616519601225126	0.009721215039711044	0.009812183643163382	0.009899288743959619	0.009952909967731984	0.009954450818065485	0.009918106144494293	0.009881568467738874	0.009882451057524427	0.009936619829498328	0.010030515992475807
flux1:	0.6668826644370143	0.007494912937952173	0.007542556698346052	0.007512360000044164	0.007411996100986532	0.007282806689975595	0.007175261626306613	0.007124127997880651	0.007135630135724	0.007190252324429527	0.007255692287127921	0.0073016986072340345	0.007311258021101695	0.007285522801067645	0.007241218980642954	0.007201667684801769	0.007186463433553581	0.007205929165797886	0.007261837981060493	0.007349998221568363	0.007459881786960189	0.007571325263575497	0.007653939398406332	0.007682126706343277	0.0076773132730045685	0.0077273613965963585	0.007859930655879836	0.007983658011733542	0.00815196670342884	0.00840171236833694	0.008430349783198525	0.008650124666522194	0.008852933403005695	0.008804925338482471	0.008909692181998477	0.00903853071253559	0.009114887391222385	0.009280806978502337	0.009449063434100301	0.009555217690350705	0.009646697267301428	0.00973504621195796	0.0097915725295054	0.009797388679696737	0.00976565352532555	0.00973295019273368	0.00973610607779602	0.009790690616707993	0.009883390235384345
flux1:	0.6671451133407675	0.00721087427906857	0.0072573277118010105	0.007228804030016715	0.007131150714071789	0.00700381493921067	0.006895977255850579	0.006842100506297164	0.006849199946524506	0.006899346956708814	0.0069618988866531496	0.007007535142268069	0.0070190595548993125	0.006996563035823862	0.0069554426638117044	0.006917988051508302	0.006903353809466718	0.006922085875037519	0.006976770840634342	0.007064335759061169	0.007175161569530058	0.007289374914261758	0.007376357280629334	0.007410104993344105	0.007411433750637946	0.007467476805811789	0.007605353639633937	0.007732976840564267	0.007905053799194822	0.008159320242406605	0.00819101970132175	0.008418311463847873	0.008630386438796087	0.00858935639696966	0.008704047408389351	0.00884216251048242	0.008924852112835903	0.0090953594766543	0.009266729122136195	0.009373900397025705	0.009465448059193244	0.0095547977579397	0.009614341149252525	0.0096248959906177	0.009598424933205762	0.009570156560455874	0.009575905717305646	0.009630835512963528	0.009721930767222674
flux1:	0.6674075622445208	0.00691043066772118	0.006955597450028505	0.006928840175070919	0.006834165147225422	0.006709012128768661	0.006601107461457756	0.00654448449804065	0.006546935145201553	0.006592216827110449	0.006651502617767689	0.006696545782555692	0.006710045385063984	0.00669101991447813	0.006653442068302697	0.006618424985430758	0.0066045438922771324	0.006622485906851841	0.006675655637915614	0.006762189277154905	0.006873527128647735	0.006990251436159894	0.007081645103408446	0.007121336257760718	0.007129384013866108	0.00719185968054619	0.0073351876547171424	0.007466673736714622	0.007642187758604695	0.007900433964563795	0.00793509488030198	0.008169677069869376	0.008391118769481768	0.008357828087404923	0.00848309079663667	0.008631077886305908	0.008720500826752393	0.00889555324616	0.009069738104505376	0.009177513699636907	0.00926869534717322	0.009358783163385927	0.009421411247971129	0.009437111833563864	0.009416509882304951	0.00939325208203418	0.009401923292202297	0.009457166574160063	0.009546302401677172
flux1:	0.6676700111482741	0.006594534521350359	0.006638321608902136	0.006613387880162571	0.00652190572148809	0.006399218712808329	0.006291453114126629	0.0062320968416811565	0.006229699934983993	0.006269787269363066	0.0063254797104363505	0.006369727527236008	0.0063851957953441245	0.006369826790000822	0.0063360913282391245	0.006303802336151507	0.0062908325106780134	0.00630793304505911	0.00635932178169098	0.006444415397347845	0.006555844636066479	0.006674802481416174	0.006770604560567999	0.00681655617554857	0.006831823545804526	0.006901096183797521	0.007049968978189141	0.007185266614898549	0.0073638868453926205	0.007625567635309928	0.007663121047724517	0.007904729479829578	0.008135571947608198	0.00811073156604223	0.008247142304760034	0.008405539702787833	0.008502082677641687	0.008681642392075093	0.008858376688410123	0.008966384309563655	0.009056785442984171	0.009147334396354779	0.00921306883863049	0.009234258610332634	0.009220070301511136	0.009202361879305725	0.009214283212859005	0.00926984242668576	0.009356717989315035
flux1:	0.6679324600520273	0.006264267390083536	0.00630657694003455	0.00628347948884194	0.0061953466781197114	0.006075363440117368	0.005967929691567749	0.005905879871762114	0.005898496284608613	0.005933131458562134	0.005984959390600157	0.0060282298844167755	0.006045638756860914	0.00603405816445015	0.006004400361480484	0.0059750776916266445	0.005963154214155133	0.005979371975528046	0.006028746101797654	0.006112023811971817	0.006223136002140627	0.006344029355606742	0.0064441832239856495	0.006496633791606808	0.006519531668615009	0.006595881786035243	0.006750334857020402	0.006889369630171605	0.0070707692687672526	0.007335334907652546	0.007375748389510719	0.0076240815919304365	0.00786428595143387	0.007848548759655885	0.007996606919591679	0.008165884128740966	0.00826991824939948	0.008453954326436404	0.008633009849383862	0.00874092878665674	0.008830166634620832	0.008920892795309538	0.008989709866642468	0.009016663156715331	0.009009362964703	0.008997694765764997	0.009013183790712352	0.009069089915457677	0.009153458521663833
flux1:	0.6681949089557806	0.005920845752739801	0.0059615676208626765	0.005940268318908256	0.005855580518500814	0.005738495898441876	0.005631581477246029	0.005566916399354857	0.005554478874452488	0.005583484692169997	0.005631237411861529	0.005673368119524902	0.0056926636928675434	0.005684944729282361	0.005659531542457299	0.005633360470837955	0.0056225981405022	0.005637907223666073	0.005685071428393499	0.0057661953899387185	0.005876596476730463	0.0059991040350375864	0.006103491104731421	0.006162588256607812	0.006193424994936516	0.00627703850500309	0.006437039192452574	0.006579708584193515	0.006763566366781402	0.007030461487259134	0.00707374092381755	0.007328459243217762	0.007577907403002242	0.007571862457496899	0.007731984227942248	0.007912531185680359	0.008024408859349446	0.008212899435804579	0.008394090159392523	0.00850166128135071	0.008589397178938668	0.008680018712440705	0.00875185191676492	0.008784770267939392	0.008784754392073619	0.00877955897412915	0.008798913092511875	0.00885521938737286	0.008936887481232565
flux1:	0.6684573578595339	0.0055656372748747315	0.0056046428130397865	0.005585048568677951	0.005503840570175029	0.005389811321228554	0.005283607686370907	0.005216456050671029	0.005198980705501702	0.005222268800092109	0.005265799411138255	0.005306646201187216	0.005327744837357188	0.005323897754897038	0.005302825259435626	0.005279938256728011	0.005270434418967399	0.0052848289605089156	0.005329631410487139	0.005408305865890088	0.005517617159601534	0.005641390568593037	0.005749821406876637	0.005815609777843932	0.005854578866416267	0.005945535613212469	0.006110971661610429	0.006257139513706731	0.006443138007888113	0.0067117997832949056	0.006757987566276144	0.007018710058168463	0.007277198054278608	0.007281365504458298	0.00745387561294711	0.007645992428988458	0.007766041785112723	0.007958975301744386	0.00814216050113249	0.008249194032355175	0.008335144816307734	0.008425391790671482	0.008500136147158424	0.00853914630907534	0.008546725784066239	0.008548367978011508	0.008571855155719704	0.008628630789137268	0.008707456489616567
flux1:	0.6687198067632871	0.005200186162753748	0.005237323987413355	0.0052192855238500134	0.005141534123216973	0.005030685892088286	0.004925398678913554	0.004855951053735865	0.004833547479063083	0.004851124793199348	0.004890352193333511	0.00492978752415241	0.004952572219111424	0.004952540807063597	0.00493583229939014	0.004916309312890716	0.004908146073520239	0.0049216436448349474	0.004963979501796691	0.005039952991611767	0.005147810314513765	0.005272468867870718	0.005384673593185611	0.005457082901727656	0.005504250862742911	0.005602512107703247	0.00577317882654789	0.0059226688833312014	0.006110489065758105	0.006380344373749156	0.006429514038300412	0.0066958126201951745	0.00696304309233073	0.006977868511006188	0.007162989053382591	0.007366875594397362	0.00749539170459244	0.00769276574675407	0.007877850847294775	0.007984231120177413	0.008068178382598767	0.008157802283242704	0.008235319639108804	0.008280472971902179	0.008295868001041156	0.008304636359183371	0.008332486382099446	0.008389810192658949	0.008465701627621539
flux1:	0.6689822556670404	0.004826244167315266	0.004861338458398221	0.004844652350021261	0.00477028226131917	0.0046627185567149785	0.004558578228486632	0.004487097473228674	0.004459976824703472	0.004471949913926569	0.004506859174129359	0.004544769677888928	0.004569086573820451	0.0045727451527375704	0.004560349529534974	0.004544217899179354	0.004537463191031214	0.00455010637962464	0.004589919068444756	0.004662984196437384	0.004769034701767696	0.00489415832561867	0.005009776371514292	0.00508860978076521	0.00514390411268239	0.005249298983733262	0.005424885477671223	0.005577473593850261	0.005766785692537161	0.006037246866265061	0.006089494618983812	0.00636088542431193	0.006636458894652477	0.006662305911751541	0.006860142146705896	0.007075886877807489	0.007213119641624734	0.007414936315009348	0.0076018708679482854	0.007707557590108356	0.007789353920025714	0.00787813586067534	0.00795826052319871	0.00800953349384274	0.008032868926354533	0.008048968062433524	0.008081364353856623	0.008139318779707248	0.008212232179081022
flux1:	0.6692447045707937	0.00444580255331024	0.004478654290879457	0.004463068446418647	0.004391961186745539	0.0042877740317764255	0.004185046528224013	0.004111876664222433	0.004080357295819369	0.004086934163133757	0.004117575180603352	0.004153858559690243	0.004179513590663914	0.00418666441624143	0.004178454651215164	0.0041656884126725115	0.004160395621293168	0.004172251449819688	0.004209531264998919	0.004279521620853902	0.0043834180789889534	0.004508538704514474	0.004627108232253678	0.004712031139555786	0.004775228294273353	0.004887439534864041	0.0050675145504407975	0.005222919213440817	0.0054133702730299335	0.005683828981179239	0.0057392628251003	0.0060151951408977	0.006298600023570702	0.006335740632817238	0.006546264430079765	0.006773832145028039	0.006919971355739416	0.007126228680167724	0.007315001118984163	0.007420027087353726	0.007499598849179325	0.007587355695858235	0.007669899732189731	0.007727195225294239	0.007758497176906251	0.007782041065702484	0.007819113062943446	0.007877778112719938	0.007947715382373129
flux1:	0.6695071534745469	0.004061120199093299	0.004091511570581383	0.0040767341563851655	0.004008739662845161	0.0039080215392932076	0.0038070184783606034	0.0037325916129258806	0.003697101987847607	0.0036985913502535325	0.0037250758177554593	0.0037596371779379583	0.003786392992390958	0.0037967641912425203	0.003792535996078271	0.0037830546148028637	0.0037792607441277317	0.003790417820791211	0.003825197706081414	0.0038919818493966633	0.003993374538301329	0.004117966261825506	0.0042389136734916994	0.004329443185690874	0.004400156795402618	0.004518706436068169	0.004702704386966622	0.00486057536442485	0.005051774326844806	0.005321593176790532	0.005380320387463743	0.005660163890562078	0.0059507654410806115	0.00599936796142942	0.006222400232142795	0.006461618639844373	0.006616777247645594	0.0068274567011332625	0.007018085835827624	0.0071225513626955615	0.007199898003019215	0.007286485973333231	0.007371243700884491	0.007434392960313183	0.0074735866783499135	0.007504593080832	0.007546409196821718	0.007605856261122484	0.007672861617819059
flux1:	0.6697696023783002	0.0036747438877093655	0.003702445919667022	0.0036881575331471285	0.0036231081228957343	0.0035259647409565937	0.0034270527590123767	0.0033518937954334846	0.0033129725955094963	0.0033097806730826834	0.0033322775702837298	0.0033650254587234644	0.003392598920837349	0.003405843282691186	0.0034053142836203204	0.003398981123177558	0.0033967037284242723	0.003407267260320676	0.0034396158630942714	0.0035030885909945442	0.0036016152551773175	0.003725083927842125	0.0038477140548344195	0.0039432095193878405	0.004020879314592642	0.004145115067996014	0.004332322730151451	0.004492227875945905	0.004683729105050165	0.004952230721951267	0.0050143442758688464	0.005297375435388323	0.005594404089515685	0.005654519358828193	0.005889713113148035	0.0061402586114244284	0.0063044554516838045	0.006519506385315378	0.006712029868530735	0.006816094388752323	0.0068912846204251385	0.006976600290368511	0.007063351714110282	0.007132116847712193	0.007179026010036679	0.007217412286932383	0.0072639735606336315	0.007324258893705444	0.007388414137922155
flux1:	0.6700320512820535	0.003289518465085409	0.0033143017645732758	0.00330017051101912	0.003237896679128353	0.0031444600552294004	0.0030480689006979	0.002972797871115173	0.002931091372762854	0.002923716440994489	0.0029424463834071338	0.0029732889143493815	0.003001349607207886	0.003017044701053386	0.0030198546249944436	0.003016475620005809	0.0030157089012781903	0.003025793888112652	0.0030558062246346285	0.003115877620772437	0.0032111522110431223	0.0033328252443455644	0.0034563128429953615	0.003555967899809028	0.0036398499375177936	0.0037689331637496904	0.003958477415827809	0.004119887913029192	0.004311174029263033	0.004577627604511792	0.004643191868891465	0.004928580344515804	0.005231120049006399	0.0053026668635882	0.005549492474327141	0.005810875747766761	0.0059840189550909	0.0062033409962810515	0.006397801190118402	0.006501672557607022	0.006574837964891641	0.006658816919143328	0.006747330099366695	0.006821407175168844	0.006875754850765181	0.006921335486583656	0.006972570124635021	0.007033727947628659	0.0070951460849770125
flux1:	0.6702945001858067	0.0029085863556964904	0.0029302346956621007	0.0029159336970897725	0.0028562811673844236	0.0027667224634269176	0.0026733514795919647	0.002598683399641639	0.002554940268013282	0.0025439652970003553	0.0025591941474987718	0.0025880356540760995	0.0026162058551942526	0.0026338559804918176	0.002639568384326486	0.0026388914278551493	0.0026396019352147313	0.0026493249647592467	0.002677111195140092	0.0027336941415957573	0.002825295175828248	0.002944412377797201	0.0030677955532148094	0.003170632232684168	0.0032597911498010944	0.003392687163920358	0.0035835240410271923	0.00374579859042914	0.003936263275669124	0.004199868864936801	0.0042689045250490195	0.0045557002024868305	0.004862677389492698	0.004945428387162324	0.005203162230175661	0.005474714495023549	0.005656586516053251	0.005880011212369739	0.006076438972659948	0.006180360842125255	0.006251687454405403	0.0063343009878820316	0.006424333485017523	0.0065033562905809665	0.006564767756701824	0.006617253910579846	0.0066730130072798705	0.006735048361066205	0.006793865520704185
flux1:	0.67055694908956	0.002535377361472851	0.0025537037117651716	0.0025389304810981696	0.0024817778772112833	0.0023963194422519174	0.002306542082347931	0.0022332842408784746	0.002188347906238529	0.002174431615546329	0.002186463758382731	0.0022132023886756733	0.0022410589452249766	0.0022600993584527135	0.0022682053435474168	0.0022699208101231738	0.0022720431606652047	0.002281513243522698	0.00230718612794866	0.0023601830318625196	0.002447642416384785	0.002563348598581368	0.0026855247153943535	0.002790390128353739	0.002883694140632208	0.0030191654836791734	0.0032100707663627855	0.0033724394199614277	0.003561370598239235	0.00382124174406278	0.003893709681837564	0.004180830732369859	0.00449100455102917	0.004584573647330658	0.004852290667771988	0.005133151429563142	0.0053233960838810395	0.00555066891560229	0.005749065801532248	0.005853303287055057	0.005923021508599541	0.006004271802890353	0.0060955714102486624	0.006179115922339113	0.006247123427186006	0.006306124746863971	0.006366179510396909	0.006429061169327681	0.0064854270518541245
flux1:	0.6708193979933132	0.0021735902466451244	0.002188454730396169	0.002172951767082827	0.0021182282430655163	0.0020371542963087837	0.001951620309443897	0.0018806668820095303	0.001835465615000742	0.001819332209582491	0.001828503811470699	0.0018530303919898198	0.0018801087933330307	0.0018999124792668748	0.0019098366374584541	0.0019135792804753564	0.0019170121620665248	0.0019263209919933404	0.00194998259188621	0.0019992720460280293	0.002082065094112086	0.002193405050513253	0.0023131296034759052	0.002418695754797977	0.002514815053839968	0.0026514181863462266	0.0028409798023097577	0.003002528284868516	0.0031890918897659612	0.0034442374143440566	0.0035200211553262266	0.003806243286882898	0.004118197621974174	0.004222029803524761	0.004498599902677198	0.004787707010440903	0.004985818575514276	0.0052165821569650815	0.005416901510344175	0.0055217251033926875	0.005590098137461916	0.005670012218140685	0.0057623171560804735	0.005849906682167014	0.005923956082471286	0.005988984874126976	0.006053025667018492	0.006116679568371409	0.00617074692135797
flux1:	0.6710818468970665	0.0018271670875423859	0.001838496219109322	0.0018220721075269625	0.0017697742542133361	0.0016934396493540193	0.0016128745662794717	0.0015451983977718912	0.0015007331202205707	0.001483160866830227	0.0014898333251807058	0.0015120316648755121	0.0015378324203327058	0.0015577194470751663	0.001568828038650097	0.0015741802849958894	0.0015787828741288812	0.0015879948228715972	0.0016097229557539608	0.0016551469563188656	0.0017326841872720824	0.0018386004965368287	0.0019544893393113687	0.002059256565430645	0.0021566656625003223	0.002292751431873254	0.002479364118634389	0.0026390195864897706	0.002822244082067481	0.0030715501227841	0.0031504365939204497	0.00343438356793432	0.003746521301019912	0.003859885168127438	0.004143972802947049	0.00444005543022273	0.004645369390009462	0.004879148309184739	0.005081275589687449	0.005186943198061545	0.005254253865698385	0.0053328764564037874	0.005425915090880634	0.005517025924187987	0.005596484949831874	0.0056669626183436595	0.0057346000402445025	0.0057989037538952615	0.005850817564348531
flux1:	0.6713442958008198	0.0015002598201289763	0.0015080662423137996	0.0014906164460304458	0.001440823756423145	0.0013696602666912515	0.0012948618105533935	0.0012315031768054979	0.0011888329681533309	0.001170641660169023	0.0011751952985180271	0.001194943935022415	0.0012189411573789962	0.0012381904208779624	0.001249801558301519	0.001256298044828484	0.0012618868603754296	0.0012710289647549665	0.0012908638692484058	0.0013322161126919994	0.0014038372772535496	0.0015031712749368929	0.0016137065724383004	0.0017160110762560118	0.0018129955486192487	0.0019467137772454857	0.0021285767240125154	0.0022850959978797	0.002463857976445201	0.0027060715124331883	0.0027877302037681985	0.0030678657802288116	0.0033784057325930775	0.003500388800934376	0.0037904549782915493	0.004092030005144095	0.004303715012007168	0.004539902458430721	0.00474363522867257	0.004850372236302394	0.004916907961925333	0.004994293169923233	0.005087783185218956	0.005181850500596678	0.005266018246909042	0.00534128374792676	0.005412051866555001	0.005476830613059822	0.005526717788516136
flux1:	0.671606744704573	0.00119718625317855	0.001201588028921293	0.0011831144611183597	0.0011360025857824914	0.0010705221447284093	0.0010023532053978603	9.44405362028464e-4	9.046305842249726e-4	8.866678643065427e-4	8.894958171936923e-4	9.066710540037732e-4	9.283229716121768e-4	9.461859572984427e-4	9.575814252531967e-4	9.647145437326672e-4	9.710607485270938e-4	9.801129703053873e-4	9.980446385909993e-4	0.0010350603713704806	0.0011000310853635838	0.0011915273330032426	0.0012950676298045976	0.001393093584235084	0.00148776163780557	0.0016170702933728828	0.0017921888040711958	0.001944150200979203	0.0021171617299561127	0.0023508769744967515	0.002434838122013488	0.0027094598670751795	0.0030164369333906564	0.0031459434737937356	0.0034402494638918293	0.003745621638892705	0.003962672436621346	0.00420051864563417	0.004405546712712328	0.004513524188374241	0.004579559974803343	0.004655761648829764	0.004749408506155714	0.004845832155699293	0.004933949317567198	0.005013269234230912	0.005086630934659579	0.005151655567138118	0.00519961584486955
flux1:	0.6718691936083263	9.223706839165277e-4	9.23609011488932e-4	9.042373235444795e-4	8.60088274698528e-4	8.008826027075557e-4	7.402604542489281e-4	6.888518326381145e-4	6.530948249909399e-4	6.362213200461047e-4	6.377234865524367e-4	6.522034706488208e-4	6.709644831810107e-4	6.86680593152699e-4	6.97118918524889e-4	7.043451944630046e-4	7.111724721122036e-4	7.200586367288599e-4	7.360153617227514e-4	7.683633045360129e-4	8.258747180124976e-4	9.081893753589787e-4	0.0010029842584822852	0.0010947809817776774	0.0011850802735653306	0.0013077598933230676	0.0014739524224804074	0.0016197524092253282	0.0017855512748732414	0.002009200389494443	0.002094833398802568	0.0023620691915888247	0.002663338323691266	0.002799089514660127	0.0030957020679588582	0.003402968331730081	0.003624199836138162	0.0038628024836411404	0.00406868892710685	0.004178000506081985	0.00424377997070939	0.004318840618175845	0.004412335116609563	0.0045104849921666496	0.004601744357252989	0.00468432415972915	0.004759678464927911	0.004824665688242475	0.004870764386102493
flux1:	0.6721316425120796	6.802629116728087e-4	6.787169366239812e-4	6.587103154499589e-4	6.179186967627139e-4	5.656547456965584e-4	5.135362617645457e-4	4.698092844677281e-4	4.3919268504403986e-4	4.242659709831168e-4	4.248429262436333e-4	4.365124916415037e-4	4.5184636789318656e-4	4.646593983135634e-4	4.7338990059979304e-4	4.801372245629661e-4	4.8712059304612573e-4	4.957006392282046e-4	5.095395094967406e-4	5.368165309096286e-4	5.859886127615914e-4	6.577022777087388e-4	7.41912232597838e-4	8.254169966749734e-4	9.09157252849076e-4	0.0010228315383934274	0.001177743670099147	0.0013155996556022853	0.0014725441426877736	0.0016843937632649128	0.0017708876563438374	0.0020286961662599116	0.002321941058790176	0.0024624774552774965	0.002759275962924963	0.003066334413425924	0.0032903777373171506	0.003528674730280145	0.0037348388459263276	0.0038454773011926836	0.003911192256392149	0.003985130605713786	0.004078145453536694	0.004177366178880395	0.004270922993066103	0.004355919068972135	0.004432610210768388	0.004497225156191102	0.004541488198251722
flux1:	0.6723940914158328	4.752295707637845e-4	4.7142679195536034e-4	4.511949192999996e-4	4.1426918972880075e-4	3.6967986125541555e-4	3.270425951437619e-4	2.921292504903985e-4	2.677521736118675e-4	2.556097222554014e-4	2.5565655804721287e-4	2.64412612168083e-4	2.758064978767634e-4	2.8498198553383e-4	2.912597559014775e-4	2.96935769524523e-4	3.037019997720329e-4	3.117664595009433e-4	3.2326678658480207e-4	3.449962293849533e-4	3.8488546516498526e-4	4.4452123029410325e-4	5.162433985703007e-4	5.893104875853019e-4	6.641925670009119e-4	7.663562591349314e-4	9.074832534714397e-4	0.0010354438970934846	0.0011817141199082337	0.0013798691614747161	0.0014662172351069297	0.0017123939882331095	0.0019951414873053274	0.0021388282082771435	0.0024335149207600415	0.002738079052851043	0.002963380840256969	0.003200146375738325	0.0034058498714090247	0.0035176848748337316	0.0035834544247048254	0.003656252036773096	0.0037484375324531626	0.0038480524185673525	0.0039430344052811105	0.004029566552569985	0.004106894553235408	0.004170755691222595	0.004213167151612085
flux1:	0.6726565403195861	3.114137167841068e-4	3.06034371121327e-4	2.861361146641131e-4	2.536938711348734e-4	2.1756352546162548e-4	1.8538266868725842e-4	1.6037718906835303e-4	1.4328970311508618e-4	1.3473114425389092e-4	1.3463134077466003e-4	1.4038867467870163e-4	1.473677019592449e-4	1.5221104158752812e-4	1.5531304920266204e-4	1.5931528215723918e-4	1.654458892582302e-4	1.7271379475943078e-4	1.8157470932962533e-4	1.9720950762351088e-4	2.2682201364946443e-4	2.728696218687065e-4	3.3017020866344776e-4	3.906068524608727e-4	4.542589747296325e-4	5.423141652607614e-4	6.670335312704495e-4	7.829979177160904e-4	9.166058574673223e-4	0.001099021960247918	0.0011840130049145367	0.0014162038048629011	0.001685845132095743	0.0018308806218591208	0.0021209955466818787	0.002420614532598886	0.002645441371974376	0.0028792865473832615	0.0030836245537900655	0.0031963834878535637	0.0032622340671808183	0.0033338217678166465	0.003424800943304098	0.0035241153525177437	0.0036196323704721384	0.003706796591335111	0.0037840291459121603	0.0038467154249688254	0.00388721767195329
flux1:	0.6729189892233394	1.9256253145251483e-4	1.8643634417689684e-4	1.6757476852416787e-4	1.4033109128827942e-4	1.1347548112050264e-4	9.269689248929129e-5	7.862609756246539e-5	6.980266575670144e-5	6.557188288587147e-5	6.569145473326561e-5	6.838897340621819e-5	7.05313879146773e-5	7.040678114894299e-5	6.96494988392961e-5	7.137805876940661e-5	7.641602755625128e-5	8.253761619530065e-5	8.838123050916554e-5	9.731310131339613e-5	1.1562425375998749e-4	1.465712328109825e-4	1.8752521636687853e-4	2.331349250249287e-4	2.831567283222201e-4	3.5445858753791284e-4	4.600737300383775e-4	5.618205913068332e-4	6.806308132455737e-4	8.451365779321225e-4	9.273548726161956e-4	0.0011430782086335532	0.001396897999657349	0.0015413275835669822	0.0018242698683296839	0.0021163556791625017	0.002338805467873621	0.0025681849749324835	0.002770083496447119	0.0028833373155962546	0.002949185402152639	0.0030194306352293713	0.003108794471933887	0.0032070989442989236	0.0033022524578908917	0.003389134041122109	0.0034655195480571177	0.003526579597989349	0.003565076007933878
flux1:	0.6731814381270926	1.2182844701695148e-4	1.159223031149457e-4	9.893075601961275e-5	7.767883834512268e-5	6.091929545856772e-5	5.242899588715382e-5	5.0221063521260936e-5	5.053379144992419e-5	5.130151365532329e-5	5.1983776336115124e-5	5.159122011674303e-5	4.8544005551508724e-5	4.289436137787577e-5	3.765334937054136e-5	3.6526988374554186e-5	3.998838856089429e-5	4.45539536873673e-5	4.6935461281260426e-5	4.8511410441872205e-5	5.4492978785661515e-5	6.886342031253975e-5	9.160193324771175e-5	1.2023549944297952e-4	1.5425034488209498e-4	2.0616279337892427e-4	2.899581298519242e-4	3.751859311168157e-4	4.7694842368361514e-4	6.212782305693404e-4	6.991141050777643e-4	8.957937426987662e-4	0.0011310076026758294	0.001272743209334141	0.0015458006023145166	0.0018276626339701505	0.002045684502197084	0.0022689109124239787	0.0024671321801149892	0.002580288181240666	0.0026459274834657715	0.0027146238861978883	0.0028019274123819555	0.0028985010632043046	0.0029923937318240127	0.0030780807196170664	0.0031528623618380176	0.0032118255820561313	0.003248185728875937
flux1:	0.6734438870308459	1.0155511553483555e-4	9.69505828218201e-5	8.276896498827462e-5	6.835257272076046e-5	6.248455371179603e-5	6.70753048128713e-5	7.752789625336352e-5	8.77205387169297e-5	9.406815255627859e-5	9.562947770740853e-5	9.215469289104632e-5	8.364962061171709e-5	7.201742401620404e-5	6.174914340608083e-5	5.72252936063555e-5	5.861666337312511e-5	6.117260657356139e-5	5.959839681182661e-5	5.314546435889159e-5	4.58008550233334e-5	4.2202032764919596e-5	4.496728264396302e-5	5.458125938247277e-5	7.029671121265429e-5	1.0025784284610809e-4	1.5956493753885724e-4	2.259430610134782e-4	3.08338794217638e-4	4.3017649140443114e-4	5.018485827808607e-4	6.768568248894882e-4	8.906576040954608e-4	0.001027504881619398	0.001287892259681782	0.0015567797845344176	0.0017682035710343148	0.0019834703672158022	0.0021766271510644196	0.002288930093310527	0.0023540248148921313	0.002420885331950259	0.0025056454965884886	0.002599760260710599	0.0026915059967849357	0.0027751031682724464	0.002847533968100983	0.0029039233117421647	0.002937990502759216
flux1:	0.6737063359345992	1.3306537298626283e-4	1.3092560548158116e-4	1.2056648741856891e-4	1.1384427443755763e-4	1.1960074065126355e-4	1.3793656141140685e-4	1.6168533900837498e-4	1.8234903484657972e-4	1.9475429364071862e-4	1.974811332632088e-4	1.909778187690122e-4	1.7684765277579232e-4	1.5889652486581623e-4	1.4316224777502612e-4	1.3476111426715892e-4	1.3360292300484757e-4	1.3367547115514044e-4	1.2762973794896504e-4	1.1248828485445705e-4	9.08958210037934e-5	6.807211325341432e-5	4.9278994776499386e-5	3.8000789550014455e-5	3.3276471569520884e-5	3.887259180701573e-5	7.11458779692632e-5	1.1637634714631512e-4	1.7707508095145212e-4	2.74108165684642e-4	3.376976717979937e-4	4.884088887587896e-4	6.780212216489896e-4	8.077148194373625e-4	0.0010526218815076296	0.0013057741099404378	0.0015083495072051932	0.0017137633547277293	0.0019003426755179829	0.002010885045495033	0.0020749703773694926	0.0021396250393416003	0.002221321203574572	0.00231224746328516	0.0024009822549896434	0.0024816257100605853	0.0025509844481419208	0.002604330683906709	0.002635931678431062
flux1:	0.6739687848383524	2.1647251235088613e-4	2.179988676195453e-4	2.1250386121745662e-4	2.143061914080224e-4	2.3231674520822414e-4	2.648964644056595e-4	3.023850974925539e-4	3.339367231122203e-4	3.527618748562093e-4	3.5690913412937897e-4	3.474847405854782e-4	3.276789909536836e-4	3.032151986833531e-4	2.817062714271294e-4	2.690383327388858e-4	2.6489401107000424e-4	2.620201983346294e-4	2.509996393401668e-4	2.2656456930308323e-4	1.899277944273582e-4	1.468204392530269e-4	1.051231081067247e-4	7.132099423568894e-5	4.4242101773655585e-5	2.3288179983902566e-5	2.6187829650299147e-5	4.807606838161083e-5	8.480478584261328e-5	1.547879219915991e-4	2.0828427139227504e-4	3.321373504812503e-4	4.948792599001127e-4	6.15126334425181e-4	8.417735384165964e-4	0.0010764764013035757	0.0012679209010327383	0.0014615427793980413	0.0016399387099970022	0.0017476801587451316	0.00181017052130768	0.0018721696417247802	0.0019502473383091194	0.0020372613351362034	0.002122154992866319	0.0021990272954132066	0.0022646350912303766	0.0023144922575558434	0.002343448941834516
flux1:	0.6742312337421057	3.5053777773147226e-4	3.56917439852705e-4	3.5730511872549545e-4	3.683847746935492e-4	3.99131973988525e-4	4.4625315723078663e-4	4.977059217029291e-4	5.403698006702268e-4	5.658524134960772e-4	5.716429647159402e-4	5.594660856575335e-4	5.340652745799782e-4	5.030578798506081e-4	4.7562086712418734e-4	4.58416260641177e-4	4.509253076769876e-4	4.4468977920931405e-4	4.2824489979741425e-4	3.9401310607155266e-4	3.417160022296522e-4	2.7752617181794805e-4	2.1188688928150585e-4	1.5424229892468163e-4	1.0319603142380359e-4	5.381930624514841e-5	2.529786212948761e-5	2.1829970856836314e-5	3.244921121898805e-5	7.32750852453843e-5	1.1463159210742543e-4	2.091990795869885e-4	3.425487215929348e-4	4.510798669301315e-4	6.56780722103906e-4	8.704287710180116e-4	0.0010484826111692596	0.0012283764855522696	0.0013969309530336821	0.0015007261572695834	0.001560931019996768	0.0016197540788000081	0.001693632396195651	0.0017760256215611882	0.0018562944214537212	0.001928640090796068	0.001989877303970057	0.002035838959890243	0.002061981644899266
flux1:	0.674493682645859	5.325953830879059e-4	5.449423027572869e-4	5.52149913473673e-4	5.731288416867674e-4	6.169036248608234e-4	6.786284406585038e-4	7.440264943273223e-4	7.978200058243197e-4	8.300664877568986e-4	8.376912988202175e-4	8.229975366850792e-4	7.922245059234733e-4	7.548222828358777e-4	7.214818085068932e-4	6.996192179674839e-4	6.885319110038977e-4	6.786070271345099e-4	6.563874269754998e-4	6.120086041723914e-4	5.43672511591317e-4	4.579241855624801e-4	3.676808253570671e-4	2.852593729935719e-4	2.090105814290674e-4	1.2973314764239943e-4	6.812175423520423e-5	3.754482935710649e-5	2.0129287634713668e-5	2.9903987992276243e-5	5.710131977348707e-5	1.2016233607000743e-4	2.218273476938483e-4	3.164532908978604e-4	4.986803691569097e-4	6.888415467649516e-4	8.513271403614857e-4	0.0010156140095499725	0.0011726638182731667	0.0012712973574414866	0.0013284438175733876	0.0013835137850016252	0.001452596390841923	0.0015296869194927026	0.001604606926778199	0.0016717478915140437	0.001728070848446486	0.0017697865854134575	0.0017929684446400434
flux1:	0.6747561315496122	7.585614192767873e-4	7.778538444681913e-4	7.926759534493573e-4	8.239909186657953e-4	8.808495370758321e-4	9.569743165218801e-4	0.0010360366904324696	0.0011007601257384298	0.0011397416733976854	0.0011493597460348435	0.0011324547463793415	0.0010966812024549774	0.0010532240320606922	0.0010142005918552474	9.87732576262305e-4	9.729429932238435e-4	9.591287798338049e-4	9.309287925169454e-4	8.762557430696396e-4	7.917938361726189e-4	6.843921433864935e-4	5.693200186826487e-4	4.616369497680107e-4	3.5939852007144867e-4	2.4921409655438367e-4	1.533036462193274e-4	9.420489799709152e-5	4.712404087421585e-5	2.424344601086574e-5	3.535814759637679e-5	6.497172051479254e-5	1.3295821027378812e-4	2.116298876037224e-4	3.6808149289112535e-4	5.325620539168873e-4	6.774449690625187e-4	8.243595233595603e-4	9.682873121983137e-4	0.0010605136917710982	0.0011137744976207967	0.0011644768989883321	0.0012281663891023085	0.0012993119072622454	0.0013682326096462502	0.001429583102791838	0.0014805400201054547	0.0015177315576614112	0.0015378435526867513
flux1:	0.6750185804533655	0.0010230351896853237	0.0010500538308076475	0.001073081787705051	0.0011149323890470913	0.0011846575999524091	0.0012746879733674665	0.0013668582694955798	0.0014420891331212078	0.0014876396635234328	0.001499376816719782	0.0014806350360481513	0.0014403814119871461	0.0013914037178716409	0.001347123520330445	0.0013162948909551248	0.0012978684838415118	0.0012801283694710743	0.0012459287387926665	0.0011810626256663962	0.0010807272201830398	9.52007459131858e-4	8.123707168835848e-4	6.794460277638629e-4	5.509390920638253e-4	4.0937892739465696e-4	2.7849124024435974e-4	1.8987119815611702e-4	1.1186537670957329e-4	5.5088545814782584e-5	4.8363458073988976e-5	4.293876484314875e-5	7.561679749784585e-5	1.3648594570106744e-4	2.6515031077232044e-4	4.020569450526538e-4	5.27505437587642e-4	6.554522896254731e-4	7.847388742476533e-4	8.693256046946711e-4	9.178510214551299e-4	9.635567171727656e-4	0.0010212717131642469	0.0010858838353843216	0.001148241631630134	0.0012033219425165327	0.0012485673432519361	0.0012810434251460748	0.0012980289142755879
flux1:	0.6752810293571188	0.0013194917792736008	0.0013547631045919104	0.0013863296543504332	0.0014386324956395127	0.001520701950296251	0.001623835481087677	0.0017282752108032612	0.0018133670800604114	0.001865182650018798	0.0018791282077984881	0.0018589860918427372	0.0018149129919079274	0.0017611370082438482	0.0017122311136504597	0.0016774871001289508	0.0016556790645510901	0.0016341672196585639	0.0015941682937740125	0.0015194941072898367	0.0014039119886061716	0.0012546745501183518	0.0010912624058417226	9.336608597387895e-4	7.791599533397813e-4	6.063430280872775e-4	4.403873525656204e-4	3.2172237096543153e-4	2.1196999593472998e-4	1.2048534722000117e-4	9.439852969515282e-5	5.275864269031495e-5	4.892111925484459e-5	9.039832831832246e-5	1.896124463326071e-4	2.9740869475312605e-4	4.0184903056869115e-4	5.094555635066681e-4	6.227311084589422e-4	6.985027559892362e-4	7.414545997641076e-4	7.815450870254313e-4	8.327393374797358e-4	8.902987180946344e-4	9.456297983131076e-4	9.940783189940233e-4	0.0010333852438443214	0.0010610545139957271	0.0010749226447345568
flux1:	0.675543478260872	0.001640554361094549	0.0016843035519722668	0.0017244369988042379	0.0017867898280414538	0.0018803545423085538	0.0019954726920211516	0.0021110621181933205	0.0022051481714455232	0.002262787495162331	0.0022789881813241636	0.0022579308244533524	0.00221082085612948	0.002153138167030277	0.002100428885305037	0.0020624104866274425	0.002037671727620969	0.0020127482649735197	0.0019673905728621846	0.001883598488633034	0.0017537899446278438	0.0015853169133984207	0.0013994605294294293	0.0012183122751185061	0.0010386710947810622	8.353344347685718e-4	6.348450988424219e-4	4.861347292630562e-4	3.443064809143952e-4	2.177866571260689e-4	1.7111536283838315e-4	9.25513988351056e-5	5.146348818207357e-5	7.227075983507756e-5	1.407714006546049e-4	2.1832573773701902e-4	3.0049098575245296e-4	3.866542448050402e-4	4.8274592338287003e-4	5.48627225516828e-4	5.852134924086566e-4	6.191075145787116e-4	6.632901834499453e-4	7.133619037439937e-4	7.613141114462171e-4	8.028972139252668e-4	8.361666230682003e-4	8.590477140888201e-4	8.698846977396152e-4
flux1:	0.6758059271646253	0.0019783253795456696	0.0020304430388650993	0.0020788350004541886	0.002150494289878115	0.0022543697717597976	0.002380040794495882	0.0025053880342350804	0.0026073894211804424	0.0026702753511064206	0.0026887261519078316	0.002667267177122428	0.0026179968461329728	0.0025574376728338967	0.0025019113149007404	0.002461436374227492	0.002434404954798549	0.0024066362641041806	0.0023566053210017186	0.002264694638285247	0.002122072949305582	0.001936123246845666	0.0017296900952729543	0.0015266885911424937	0.0013233430469461837	0.001090849024616148	8.570009622578051e-4	6.787965263698798e-4	5.050932380951965e-4	3.437350036012117e-4	2.756113475072018e-4	1.5992435506554433e-4	8.136103912174288e-5	8.057622022346091e-5	1.1754119940078032e-4	1.6416461829489628e-4	2.231351244825372e-4	2.870607515454863e-4	3.650349108500543e-4	4.2009131278108157e-4	4.496000273110147e-4	4.767803582301004e-4	5.135366833332025e-4	5.557854078290229e-4	5.961287568055933e-4	6.307481820848458e-4	6.580151071749984e-4	6.762433195413174e-4	6.842207912587336e-4
flux1:	0.6760683760683786	0.002324748723305558	0.00238477453325941	0.002440764520500289	0.0025206392438852964	0.0026333112653831128	0.0027678052293468422	0.0029012642098264663	0.003009903533496725	0.003077325731110438	0.0030979581100456974	0.0030766133886389363	0.0030261158540904535	0.0029638068896517397	0.0029065734232977024	0.0028646034768440745	0.0028360809441924846	0.0028062239246370866	0.0027524376082961287	0.002653701486012135	0.0025000511797444664	0.00229883264760607	0.0020741966790617738	0.0018515720734246111	0.0016265187796379334	0.001366837660313662	0.0011014377298258747	8.948495413764549e-4	6.900212528412244e-4	4.945675091086222e-4	4.04522716820902e-4	2.520511369241489e-4	1.3632092552528081e-4	1.1341184987182901e-4	1.184900957254605e-4	1.339615858574372e-4	1.691958362967154e-4	2.1042768051223875e-4	2.696249454381054e-4	3.1309917480080784e-4	3.349302875503239e-4	3.54969674989845e-4	3.8398120722816966e-4	4.1818561522053555e-4	4.508212051375346e-4	4.7851879320047816e-4	4.999549997065453e-4	5.137851667993058e-4	5.191650385127e-4
flux1:	0.6763308249721318	0.0026719713788597504	0.002739096620545902	0.002801675493886079	0.0028883388137590682	0.0030079849778104763	0.003149301548795603	0.0032889991620687173	0.003402819423873552	0.0034739388457062995	0.003496607390925545	0.0034758641954671502	0.0034250849094772506	0.0033621979386390193	0.003304439690360883	0.003262034325565409	0.00323294805104057	0.003201918790303647	0.003145497459719179	0.003041488533335538	0.0028789225819832636	0.00266504123724218	0.0024250289645759934	0.0021854968511224385	0.0019412469281087567	0.0016569144904925541	0.0013623679072671546	0.0011290499433507916	8.943945969638411e-4	6.661365803144686e-4	5.541311060041839e-4	3.657621672420642e-4	2.1371556975876055e-4	1.685622568382294e-4	1.4189158535491862e-4	1.2647045490793025e-4	1.3782542052962865e-4	1.5626502632611294e-4	1.9632716759966003e-4	2.27670659490583e-4	2.413649639219712e-4	2.5395030472409727e-4	2.7501394993028396e-4	3.010799266595001e-4	3.260470220930978e-4	3.470067200495283e-4	3.629198339447392e-4	3.7272521891431725e-4	3.75860703316359e-4
flux1:	0.6765932738758851	0.003012673386450127	0.003085762696681694	0.003153595597044216	0.003245314889662596	0.003369842115526631	0.003515751035045389	0.003659623494214938	0.003777012867720669	0.0038508690405779835	0.0038753382756135627	0.0038556223776220295	0.0038054707831833043	0.003743165665902316	0.003686078703501578	0.0036443407797127573	0.003615695178696078	0.0035845244612184904	0.0035267459073517345	0.0034192248307545283	0.003250122923632697	0.003026511543759401	0.0027743260581806943	0.0025210134263839836	0.0022605233021481233	0.0019545749860665736	0.0016338277073817272	0.0013759399859226528	0.0011132812825870994	8.540401358098904e-4	7.204775086816806e-4	4.976414612224737e-4	3.106633412106968e-4	2.4356710046338038e-4	1.857788483484287e-4	1.402033508704352e-4	1.2794365242107104e-4	1.238592476716813e-4	1.4474695163877656e-4	1.6364503489082718e-4	1.689091097530089e-4	1.7386294571238421e-4	1.8690799448812506e-4	2.0487998984825755e-4	2.223609766542904e-4	2.3690809891796876e-4	2.4773729755167497e-4	2.5400460552456685e-4	2.5533737786732945e-4
flux1:	0.6768557227796383	0.0033403391461607887	0.003417970272094026	0.003489438057362537	0.003584222303363963	0.003711319224152093	0.0038594126190712105	0.004005250577150874	0.004124473277538699	0.004199995547073232	0.004225929111949149	0.004207573033506368	0.004158874371887895	0.00409824099436895	0.004042973985053676	0.004002990372513841	0.003975811330147983	0.0039455909710197495	0.00388783401912214	0.003778704760666512	0.003605636575110518	0.0033754665580546747	0.0031145933083510267	0.002850945326366252	0.0025775279350557997	0.002253412500854144	0.001909871905123867	0.001630022248602357	0.001341667240842451	0.0010537553364020947	8.994783409184238e-4	6.441250122168694e-4	4.241104962379822e-4	3.3578924402463326e-4	2.47999077682501e-4	1.7347122909753366e-4	1.382666007105385e-4	1.1229145739365579e-4	1.1429235581803786e-4	1.2068213334441808e-4	1.174082587092295e-4	1.1470661985266417e-4	1.19808861047842e-4	1.298786958079042e-4	1.4020150932258515e-4	1.4879917935975705e-4	1.551076166850874e-4	1.5842838686652027e-4	1.5848210405834104e-4
flux1:	0.6771181716833916	0.0036494505930224942	0.0037299694052661337	0.0038032261191971706	0.0038988883205230388	0.0040260904636888	0.004173845299468805	0.004319346771977577	0.004438580048064985	0.0045146039844051735	0.004541558585138485	0.004524774546977815	0.004478226261853722	0.004420230581260864	0.004367826546147295	0.004330609811455385	0.004305887597337367	0.004277712741377169	0.0042213946072429676	0.004112631684128022	0.003938270465081872	0.003704852343397226	0.0034389520112463033	0.0031686247996957676	0.002885845991134069	0.0025473229839246057	0.002184760558536334	0.0018859286897254916	0.001574606736465041	0.001260770285101478	0.00108703899335387	8.015967965277587e-4	5.509109778599509e-4	4.42480506675508e-4	3.262649128656918e-4	2.2442174645254882e-4	1.673323887147348e-4	1.2045254483196453e-4	1.0417902015921142e-4	9.825887818271067e-5	8.6538773887593e-5	7.632428742469943e-5	7.371618323987287e-5	7.62284334102739e-5	7.986589516786657e-5	8.310849015976489e-5	8.557261604804412e-5	8.66313546869781e-5	8.600192387026797e-5
flux1:	0.6773806205871449	0.003935592350706962	0.004017179171341563	0.0040902218038609515	0.004184452902752487	0.0043092175243206994	0.004454065737731668	0.004596895307864857	0.0047142721995796	0.004789562092025944	0.0048169884484254594	0.004801849427499219	0.004757986534098495	0.004703425741436463	0.0046547720906631495	0.004621208656165743	0.00459984490152523	0.004574757913888231	0.004521271053687405	0.004414844618569249	0.00424187717896287	0.004008556066715414	0.003741350880749654	0.0034680964806387423	0.0031796624347535237	0.002830688727676269	0.0024531296031612207	0.002138577530722894	0.0018073632328512042	0.001470708760942025	0.0012791609834687113	9.664792555035455e-4	6.879015549261032e-4	5.608429455226712e-4	4.1820122337533325e-4	2.910730710195575e-4	2.135226685169516e-4	1.470540681827669e-4	1.1343050364463257e-4	9.566024752428151e-5	7.579142720346067e-5	5.8380521808189255e-5	4.845632923451344e-5	4.390930048788357e-5	4.147465623050035e-5	4.007794543444717e-5	3.947380731170996e-5	3.90332296375844e-5	3.8376288026643165e-5
flux1:	0.6776430694908981	0.004195469274344319	0.004276211808692413	0.0043469577189681995	0.0044374076234622644	0.0045571942972563685	0.004696597497439689	0.0048344497318171505	0.0049481067345482225	0.005021384605995207	0.005048637082211066	0.005035068769682403	0.004994241851488632	0.004943712921305218	0.004899504422421456	0.00487031410872723	0.004853077977234316	0.00483201929404024	0.004782673378297544	0.004680478074330365	0.004511517443318099	0.004281569952835757	0.004016730179695434	0.003744280369180975	0.003453922264498741	0.0030985335363957053	0.0027101384847221417	0.002383311834134038	0.0020355354709566823	0.00167944363328662	0.001472039474409692	0.0011353158706731833	8.319706082465583e-4	6.880844986196875e-4	5.213865943735558e-4	3.71343359918222e-4	2.750798816627658e-4	1.906351149343503e-4	1.4087448163432382e-4	1.1196530020688519e-4	8.444891395247349e-5	6.033196149696855e-5	4.3646682822177295e-5	3.2687961432921456e-5	2.4925846216134612e-5	1.97134178503732e-5	1.6899941470719173e-5	1.578362971011992e-5	1.5799668960784457e-5
flux1:	0.6779055183946514	0.004426846345512654	0.004504814254555841	0.004571181214293682	0.004655542069761559	0.004767894678033204	0.0048994198598631255	0.005030084385838753	0.005138212597807341	0.005208193465590029	0.005234549189896315	0.0052223345752977	0.0051847028382181705	0.005138587394799019	0.005099305374913168	0.005075015965090976	0.0050625135199753694	0.005046283852690993	0.005002257654828051	0.004906050438407794	0.004743556810129615	0.004520095569573586	0.0042611326604274375	0.003993088095030775	0.003704450190260561	0.0033466433407306137	0.002951589226586936	0.0026160145304445223	0.002255164270099553	0.0018831951384852808	0.0016621484427498852	0.0013048440333119533	9.801195205109937e-4	8.214685771316348e-4	6.333898599548065e-4	4.630767113188154e-4	3.501216624598087e-4	2.4956675870359366e-4	1.8513678408515262e-4	1.4603064557534617e-4	1.1155997189586893e-4	8.139339618423479e-5	5.865459408374477e-5	4.207028607412617e-5	2.9842410578822595e-5	2.1727979393231714e-5	1.762716706168833e-5	1.6699864812728815e-5	1.811733906778648e-5
flux1:	0.6781679672984047	0.004628428411261526	0.004701744830419904	0.004761728733177349	0.004837815562766752	0.004940441242953767	0.0050618337682567065	0.005183259123246791	0.005284156896735213	0.0053495891876691815	0.005374276362177246	0.005363073286462217	0.005328613488163627	0.005287080160560199	0.0052529894419222805	0.00523392815009628	0.00522658726045142	0.00521582399768956	0.005178130547076679	0.005089481359293268	0.0049356958269496	0.004721586725839003	0.00447175872742964	0.0042114891120136	0.0039280258083584044	0.0035716480318141006	0.003174012640209148	0.0028331956282377224	0.0024628163260414157	0.002078610729307182	0.0018463111766029254	0.0014720568026080389	0.0011295160413598094	9.583577142086466e-4	7.518027400676597e-4	5.640672057276578e-4	4.3665474298222194e-4	3.22056938798229e-4	2.446366103345451e-4	1.964753024315972e-4	1.559145753367276e-4	1.2050436338346371e-4	9.255622454132837e-5	7.125330620551624e-5	5.5518399725895734e-5	4.548372311184367e-5	4.1057733129731575e-5	4.1203436635907327e-5	4.476008570490975e-5
flux1:	0.6784304162021579	0.004799701864361251	0.0048666078956415846	0.004918353729435771	0.004984177982567447	0.005075018862170497	0.0051842690601109015	0.0052946222724817435	0.005386746927249096	0.005446456136440265	0.0054686900540637535	0.005458060557595209	0.005426590851689375	0.005389614348987047	0.005360777412568047	0.00534707914281344	0.005345150320214091	0.0053403190786978525	0.005309785612165663	0.005230043067758425	0.005086937044804178	0.0048847328787659195	0.0046469663647005265	0.004397526133280205	0.004122412591129813	0.0037710621622556364	0.003374718837348867	0.0030320484903052095	0.0026556421513556977	0.002262823819306853	0.0020217541537811716	0.0016342523977040965	0.0012775391936335795	0.0010962516232117937	8.742699600607567e-4	6.720830424139881e-4	5.325912269836262e-4	4.0615927678255717e-4	3.175870822103556e-4	2.616718849214933e-4	2.160258783109854e-4	1.763025507695021e-4	1.4410212877411923e-4	1.1908383022672191e-4	1.0087179498198019e-4	8.994021760142779e-5	8.616543321881893e-5	8.826345684639061e-5	9.468601280678177e-5
flux1:	0.6786928651059112	0.004940761639612058	0.004999670889077518	0.005041533484992296	0.005095365813457284	0.005172659973543165	0.005268060087605606	0.005365779022201108	0.005447794888288142	0.005500727879492957	0.005519752077016521	0.005509200932736503	0.005480416971023256	0.0054478112529965025	0.0054241171938327875	0.005415747520499497	0.00541931911919798	0.0054207194488198425	0.005397981783904788	0.005328254202112252	0.005197495665710237	0.00500938814606416	0.004786219272960908	0.004550281728306657	0.0042863413507013455	0.003943284188627897	0.0035518108612792895	0.00321047345808584	0.0028314063681843405	0.0024334895398988375	0.002186142802877668	0.0017890704775746459	0.0014218153343927042	0.0012328200136534808	9.98518140753811e-4	7.848926778043064e-4	6.357699893406196e-4	4.997893331745398e-4	4.0200535583225405e-4	3.3974918622628594e-4	2.901248424349835e-4	2.471107190803059e-4	2.1169698962281367e-4	1.8403177826479126e-4	1.6441257261111197e-4	1.5361865123813179e-4	1.5145711881272956e-4	1.5635643698940798e-4	1.6633891201833597e-4
flux1:	0.6789553140096645	0.005052144973891436	0.005101686408589577	0.0051322786158563526	0.005172698230729021	0.005235027203064162	0.005315216033428009	0.005399051843211029	0.005469871841836806	0.005515138736729018	0.005530267885901533	0.00551928656316457	0.005492805825233208	0.0054642672309647795	0.005445471481266212	0.005442260645691366	0.005451285181351	0.005459067719929013	0.005444576956930508	0.005385727354040012	0.005268663342602598	0.005096453708178509	0.004889989269686932	0.004669800518088069	0.004419451235473658	0.004087556108399978	0.0037041621512248516	0.003367068795251291	0.0029884898859949215	0.0025887966769236265	0.0023375982909986633	0.001934514540917088	0.0015602449893057054	0.0013659303337391438	0.0011223842994975914	9.002943073926194e-4	7.43985225725742e-4	6.00751043774648e-4	4.957357113707323e-4	4.28610377882375e-4	3.76172634132212e-4	3.3094306418559417e-4	2.934001977454422e-4	2.6418564226568346e-4	2.442340467390254e-4	2.3459022613220166e-4	2.3495921566701444e-4	2.434516200540612e-4	2.5763251960716544e-4
flux1:	0.6792177629134177	0.005134688838691803	0.0051737374213087816	0.005191964559412474	0.005217893674145524	0.005264214796050944	0.005328208191034134	0.005397255742959178	0.005456073921521223	0.005492984400954322	0.005503645106872598	0.005491756728461067	0.005467166191875875	0.005442321428157986	0.0054280911955416344	0.005429774322533081	0.005444101504576656	0.005458292655028281	0.005452330841985986	0.0054049831779531265	0.005302636558165168	0.005147723493385197	0.004959621247652591	0.004756973748461183	0.004522193689580753	0.00420388760480447	0.0038313606445834576	0.003501090854738851	0.003125865070584745	0.0027274562601488825	0.0024746953617099327	0.002068960213542856	0.0016910201459928954	0.0014936703565838034	0.0012438441251892889	0.0010161491165103808	8.550229466441117e-4	7.06774659498148e-4	5.964874616015632e-4	5.259692757877332e-4	4.718939662737697e-4	4.2553494954075666e-4	3.8695193376983014e-4	3.5727540694098514e-4	3.380334411045796e-4	3.30495278415881e-4	3.342361396504884e-4	3.470290692838591e-4	3.659681290493906e-4
flux1:	0.679480211817171	0.005189421736177474	0.005217117306777284	0.005222197855219454	0.00523292085329864	0.005262583865609848	0.005309790124507304	0.005363504970536827	0.0054098178795316575	0.005437908961447049	0.0054436746751335375	0.005430475411406257	0.005407377454904789	0.005385831061384984	0.005375791089796637	0.0053820494200898265	0.0054014610048391766	0.005421990635611168	0.005424691368064482	0.005389244554196699	0.005302322109324127	0.0051657045090946	0.004997170771412414	0.004813395064840433	0.004595706998203824	0.00429295100729269	0.003933624466459804	0.003612387413761828	0.003243046741517156	0.0028486687653569765	0.0025964423410042036	0.002191149816896862	0.0018126318957899098	0.0016143653091879844	0.0013610394493939748	0.0011304176423825286	9.667047060282882e-4	8.155656846734425e-4	7.01887411810719e-4	6.294047090072986e-4	5.748318669385637e-4	5.283970353725078e-4	4.898263381053347e-4	4.6072504593971795e-4	4.431642917195666e-4	4.3859616799329606e-4	4.4644404494704353e-4	4.641342905809372e-4	4.88289655411592e-4
flux1:	0.6797426607209243	0.0052174937501372875	0.005233249351994556	0.005224722737312223	0.005219890696781402	0.0052326389665313345	0.00526285914180487	0.005301060422550151	0.005334675921623819	0.005353728874576499	0.005354345640458439	0.005339538447536117	0.005317590314967047	0.005298966635211578	0.00529274026928712	0.005303238514198402	0.005327480314702818	0.005354208117889492	0.005365578054405799	0.005342224054239647	0.005271132519940072	0.005153423956193084	0.005005225597030863	0.004841197880530249	0.004641670845025856	0.004355955285602996	0.004011696134077715	0.003701310048095023	0.0033400235467610307	0.0029520733989343985	0.0027022456332865645	0.0023001743939315812	0.0019238686791037008	0.001726589144367103	0.0014723037027075713	0.0012411975562278928	0.001076936360121911	9.248623971700849e-4	8.09544331584255e-4	7.364303738849497e-4	6.824213318438469e-4	6.368914830161826e-4	5.993097305048076e-4	5.717328379698317e-4	5.567191941325698e-4	5.558627183879897e-4	5.684189615787676e-4	5.914687377870453e-4	6.211758172985089e-4
flux1:	0.6800051096246775	0.0052201424336046605	0.005223643673574023	0.005201366627820418	0.005180988603957331	0.0051769461968247735	0.0051903601438238155	0.005213219668032626	0.005234252607309929	0.005244297540884093	0.00523969822403041	0.005223115806383776	0.005202058972346344	0.0051860346860477516	0.005183276223039734	0.005197692097829648	0.00522649936268803	0.005259236281818772	0.005279174184470401	0.005267916941207072	0.005212783722942669	0.005114235287643257	0.004986722900620335	0.004842885632102469	0.004662151488200163	0.0043945086706612315	0.004066723746341972	0.003768612965149112	0.0034171757244116888	0.0030376842626573856	0.002791862176794751	0.0023954452092530432	0.002023805885414244	0.0018291696224588178	0.001576183759983273	0.0013467603937985355	0.0011837584504005348	0.001032497894823716	9.171208746798298e-4	8.445751355923744e-4	7.920764892421434e-4	7.483247036115526e-4	7.125982895489056e-4	6.873738845852783e-4	6.756372649792746e-4	6.790846034818265e-4	6.967938098933445e-4	7.255108521648829e-4	7.60964320432161e-4
flux1:	0.6802675585284308	0.005198687174059255	0.005189884279402583	0.005154017556319081	0.005118440525423659	0.0050980869856532595	0.005095226734902069	0.005103245295595918	0.005112100446968673	0.005113408183695877	0.005103714029250903	0.005085329244267146	0.005065006450911832	0.005051331190686789	0.005051746964125537	0.005069790376072534	0.005102904105905471	0.00514142650383905	0.005169737508884659	0.005170410284482988	0.005131106144345837	0.005051634618144708	0.004944773690121912	0.00482116627990758	0.004659448509287243	0.004410480101572534	0.00410013847548364	0.0038153466285770344	0.0034751862326058537	0.00310581912602063	0.0028653442248279407	0.0024766574984245856	0.0021117881050858097	0.0019211871013696596	0.0016714565206602731	0.0014455843872214628	0.0012853941207935542	0.0011364615538751173	0.0010224069793913178	9.514669904759679e-4	9.012837842668628e-4	8.600486211833793e-4	8.269067472962444e-4	8.047160289341784e-4	7.968272051379048e-4	8.050013268560657e-4	8.281347979985831e-4	8.626581153793999e-4	9.03898597193031e-4
flux1:	0.6805300074321841	0.005154541669276769	0.005133635719281329	0.005084622997415195	0.0050345026016509415	0.004998637695561752	0.004980350269691186	0.004974322966558714	0.004971666478375635	0.004964728423427154	0.004950238124518274	0.004930161550150692	0.004910520909521309	0.004899025166178939	0.00490238248864195	0.0049238035100542706	0.0049609768812475825	0.005005032625189356	0.005041436794005336	0.00505371661746342	0.005029878467202473	0.004969097375200993	0.004882504704930986	0.004778801541395153	0.00463595347499775	0.004405869373800707	0.004113537635320076	0.003842754595116827	0.003514952515663593	0.003157026887958692	0.00292298128925438	0.0025437497666560656	0.002187405818848733	0.0020019672862277254	0.0017571388488406984	0.001536380650277768	0.0013802904389809485	0.001234954503646676	0.001123388257070139	0.0010549131413705576	0.001007692653652329	9.695610758725722e-4	9.395780008061517e-4	9.209384303867917e-4	9.172946369091755e-4	9.304379708719116e-4	9.590850018113641e-4	9.993776675716415e-4	0.001046284521249797
flux1:	0.6807924563359373	0.005089233264393312	0.005056657740030011	0.004995198389097451	0.004931462635539689	0.004881163488480678	0.004848565631378533	0.0048295385131632475	0.004816259935678528	0.004801757682462765	0.004782925392720124	0.004761391234141484	0.004742478373759671	0.004733069537156977	0.004739194281836448	0.004763780669611799	0.004804776319287206	0.004854083454907573	0.004898219003124559	0.0049216380813021775	0.004912690978870457	0.004869942887821212	0.004802926122095494	0.0047184795513044294	0.004594029264094826	0.004382694567406069	0.004108581594930734	0.0038521811709429634	0.003537505675449667	0.0031920194931167488	0.0029652440096781803	0.0025968621078661575	0.0022504686343259345	0.002071068588768793	0.00183249004912716	0.0016181105203959603	0.0014671495946295262	0.0013264342658805034	0.0012183033237350511	0.0011529689955765796	0.0011091953882658668	0.001074596033625521	0.0010481833725022615	0.0010334416738755708	0.0010342618145896085	0.0010524341234677782	0.001086501954753753	0.00113235185667404	0.0011846431108798287
flux1:	0.6810549052396906	0.005004418974195446	0.004960817399149262	0.004887834530855278	0.004811642453937699	0.004748215495568008	0.004702642927445002	0.004671863611844851	0.004649031111833256	0.004627798331003703	0.004605203089150084	0.0045825458088086905	0.004564486361525264	0.004557135121699846	0.004565900110468947	0.004593466504078625	0.004638046755237861	0.004692286684173257	0.0047437094100658906	0.004777664348149758	0.004782842683877927	0.004757231900220493	0.004708830735182741	0.004642717067493709	0.004535916382833489	0.004342903168231409	0.004086910911366417	0.0038449958446967387	0.003543942553812044	0.003211613091694543	0.0029927340699175157	0.002636296768783599	0.002300977256937188	0.0021282651054794267	0.00189700676270647	0.0016899927559457146	0.0015449475746574176	0.0014096449703351914	0.0013056853606825377	0.0012439902948558137	0.0012039893120537252	0.0011731956664577032	0.0011506045728964423	0.0011399395258443006	0.0011452689489874837	0.0011683544261450788	0.0012075769770176657	0.0012586058241073773	0.0013158457833429755
flux1:	0.6813173541434439	0.004901890582484044	0.0048480907296324545	0.00476469569075841	0.004677392762416573	0.004602322743460385	0.0045452765241075915	0.004504141583093734	0.004472953283146293	0.004445932949969235	0.004420242662976021	0.004396867531064121	0.004379843168522912	0.004374563441164577	0.004385870753500739	0.004416242610720537	0.004464155597196169	0.004522963479615166	0.004581144639246393	0.004624904990762763	0.004643273514787939	0.004633699010799971	0.004602727203761577	0.004553794249417805	0.004463669587769824	0.004288310502269251	0.004050087492194033	0.0038225381717098875	0.0035353743560495947	0.003216681720708042	0.003006143150005599	0.002662483534713777	0.0023390961828180894	0.0021735264660809575	0.0019504108928453969	0.0017515003597591444	0.0016129393560534477	0.0014836313045334516	0.001384385157378515	0.001326664764944083	0.0012906167668820954	0.0012637588494633502	0.0012450909697017906	0.0012385250411762383	0.0012482490052074199	0.001275971807100487	0.0013199265574699974	0.0013756067327123536	0.0014372211015403126
flux1:	0.6815798030471971	0.0047835646301202525	0.004720549613098302	0.0046280038819117505	0.004531075717834668	0.004445973829265309	0.004379066237781308	0.004329068062168025	0.0042908024847997895	0.004259002661007028	0.0042309360534740405	0.004207287152241864	0.004191508746027133	0.004188334694626909	0.0042020954208316485	0.0042350911358331215	0.004286056123112806	0.00434901150359585	0.004413336620379803	0.004466054550329921	0.004496530239044609	0.004501719059196171	0.0044868068136088325	0.004453721784181011	0.004379124919833614	0.004220566035302066	0.003999560706895575	0.0037860841819025498	0.0035128932163130348	0.003208124956533785	0.0030062224452092976	0.002675951557794259	0.0023651286493895085	0.0022069958812166394	0.001992631775522771	0.0018023478588840996	0.0016706511540479658	0.0015477362717319452	0.0014535751415417119	0.0014000222363116637	0.0013679812530183906	0.0013450637304603193	0.0013302890748400063	0.00132770719510442	0.0013415714398036637	0.0013735181774754501	0.0014216498805900686	0.001481328038974282	0.0015466257232073315
flux1:	0.6818422519509504	0.004651456681027847	0.0045803332714242	0.00448000863119037	0.004375034345493839	0.004281587208299705	0.004206489271742315	0.004149164877837293	0.004105133261321795	0.00406958446744976	0.004039874247519892	0.004016403320270399	0.004002084682525268	0.0040010482824587475	0.004017163110245609	0.004052577595296395	0.004106272581538929	0.004172892983183579	0.004242663835504082	0.004303386527005796	0.004344762284519385	0.004363303818597097	0.004362940294758681	0.004344237115922413	0.004283894235388587	0.004141145149492621	0.003936656544671001	0.003736832831367251	0.003477555847336323	0.0031868491173525555	0.002993762732631562	0.0026773081404247055	0.0023794947532652447	0.002228967619142895	0.0020237841996930263	0.0018424707419787444	0.0017178615685886306	0.001601584591971308	0.00151273605371789	0.0014634246991854646	0.0014353409396511733	0.0014162652222331877	0.0014052446441186464	0.00140641794914447	0.001424054300618305	0.001459701518833791	0.001511350897982364	0.0015742766343710911	0.0016424767614251121
flux1:	0.6821047008547036	0.004507642368666469	0.004429607060029815	0.004322944950931811	0.004211551379487046	0.00411147241542174	0.004029864880983389	0.003966748735127078	0.003918251560669213	0.0038799683039138755	0.003849328280145908	0.0038264672634250557	0.0038138023449974666	0.003814914350251804	0.003833257774284516	0.003870850154728946	0.003926904162115098	0.003996643700955084	0.00407108508947904	0.004138771021555496	0.0041897419008066405	0.004220123269219157	0.004232698944024943	0.004226824114036747	0.004179381879818261	0.004051361582739287	0.0038625855549750394	0.003675908874064947	0.0034303814583706085	0.0031537599581581985	0.002969583566348048	0.0026672239118771045	0.002382712959787096	0.0022398648937179545	0.0020441440060625597	0.0018719993141588331	0.0017545743915955343	0.0016450549133358878	0.0015616296379050553	0.0015165398157113825	0.0014922831682844648	0.0014768710252188722	0.0014693808706135788	0.0014739930432756984	0.0014949477643019815	0.0015336921868030519	0.001588127462754459	0.0016534849949012007	0.001723747246704876
flux1:	0.6823671497584569	0.004354209919945913	0.004270513545562671	0.004158984609436646	0.004042802550714124	0.003937787009590617	0.003851316188797504	0.0037838986506966406	0.0037321881440543284	0.0036921364900230646	0.0036612346056433486	0.003639373845349682	0.0036285193897660586	0.003631755661280017	0.003652165683350105	0.0036916528029053903	0.0037496442867645816	0.0038218983833266645	0.00390017038773804	0.003973709883450679	0.004032901983160245	0.004073544431320576	0.004097392837456933	0.004102748971512505	0.004066816577504597	0.00395239410897997	0.0037784637175346156	0.00360437708116455	0.003372359741760129	0.00310976363270436	0.0029345291480575675	0.002646422973144787	0.002375384609195201	0.0022402188087879893	0.002054122864998082	0.0018912294189006127	0.0017809862664393914	0.0016782447327220783	0.0016002617639245549	0.0015593027362780403	0.0015386851838044373	0.0015267017106309984	0.001522458386542161	0.0015301323330298715	0.0015538949838689602	0.001595084310267085	0.0016515333492628818	0.001718474024238935	0.0017899301572888964
flux1:	0.6826295986622102	0.0041932098982597355	0.004105121921745305	0.003990186899028277	0.003870810484911016	0.0037624951929084247	0.0036727347371195776	0.0036024272093114935	0.0035486769299524945	0.0035077492287775985	0.003477187591691262	0.003456660774600092	0.0034477254079261404	0.0034530195175529795	0.0034752936388230712	0.0035163499822972763	0.0035758116843718235	0.003649927882066247	0.003731143353259069	0.0038093829963826878	0.0038753845696235497	0.003924680316512943	0.003958118421243895	0.003973104598387048	0.003947291060341324	0.00384532041719979	0.003685339749300126	0.0035232621443075872	0.0033044640916781104	0.0030557721407175795	0.002889467894244084	0.0026156760684902637	0.002358180580631507	0.002230648651877012	0.002054243515157663	0.0019005923163505976	0.0017974523254311655	0.001701432012313458	0.0016288406822401195	0.001591871530496347	0.0015746669790143485	0.0015658412688064833	0.001564523909250628	0.0015748468545153413	0.0016008777155968909	0.0016438399922080054	0.0017015210451120449	0.0017691945886511814	0.001840979049873374
flux1:	0.6828920475659634	0.004026607804245909	0.00393538165600126	0.0038184549076303535	0.003697405176616363	0.00358733387110527	0.0034957531813682944	0.003423860544940728	0.003369142527768597	0.003328139632225175	0.0032984417454542197	0.0032795176327376986	0.0032725573815485013	0.0032797993932754074	0.003303696670135941	0.0033459602698575684	0.003406389813230505	0.0034816837419055775	0.0035649299138700336	0.0036466997109491383	0.0037180934407288527	0.003774441988341893	0.0038158082203303117	0.0038388562522231394	0.0038218024151205777	0.003731151521961706	0.0035842226844952038	0.0034335688806123132	0.003227665367330312	0.0029927095682671366	0.0028352927479071183	0.0025757947365269724	0.0023318290767985364	0.0022118435355194437	0.0020451163278693415	0.0019006255783360227	0.0018044524578183598	0.0017150369975435537	0.0016477346957778265	0.0016145811896529935	0.001600541854947073	0.0015945843546685725	0.0015958543418071601	0.0016083999372209922	0.0016361544951696383	0.001680224490037693	0.001738373864453968	0.0018059566185971495	0.0018772344328112484
flux1:	0.6831544964697167	0.0038562441240981254	0.0037630850813339827	0.003645502032314928	0.003524195694039581	0.0034137906063094908	0.003321730246221995	0.0032494306989643046	0.0031947000329751976	0.0031543206707981735	0.003125925323691352	0.0031088055841772674	0.0031038249986272215	0.0031128654973596546	0.0031381135923156966	0.003181196650388319	0.0032420713752407946	0.0033178461744568536	0.0034022086586325325	0.003486350305384175	0.0035617452762101054	0.0036235878669190146	0.0036712766504741635	0.003700882463635229	0.003691287434446507	0.0036108612607677407	0.0034761047203789985	0.0033362983826809045	0.0031429423521642137	0.002921516085407938	0.002772919805978359	0.002527624682717201	0.0022971035559023823	0.002184545201575862	0.0020274176485156705	0.0018919462827471105	0.0018025601300451018	0.00171958686708698	0.0016574325943751042	0.0016279001725163901	0.0016167692736121413	0.0016133854309523733	0.0016169021451808109	0.0016312487563380025	0.0016601982841993274	0.0017047397988370348	0.0017626352962308899	0.0018293541661142632	0.0018993447143823938
flux1:	0.68341694537347	0.0036838047587534005	0.003589841818526113	0.0034728315160061393	0.0033525557389793787	0.0032430958613704555	0.003151750033239768	0.00308008205224773	0.00302616831511975	0.0029870047656435908	0.0029602655108779117	0.0029450874078849614	0.0029420449192155878	0.0029527028067810723	0.0029790084188500133	0.0030225108548305045	0.003083304927977029	0.0031588720610403074	0.003243459186679572	0.003328853559125909	0.003406915257321998	0.003472766039436484	0.0035252577044799986	0.003560007191477473	0.0035566491242602543	0.0034854072321815186	0.0033619760400208473	0.0032324572842920532	0.0030512863843448626	0.0028431477176380842	0.0027032837095312973	0.002472037208124296	0.0022548101253906756	0.0021495317562602173	0.0020018700390173503	0.0018752271934267622	0.0017924148669454265	0.00171568479676136	0.0016585089856022933	0.001632392125528129	0.0016239131133545769	0.00162281344060239	0.0016282461671181883	0.0016439910569891654	0.0016736388444260094	0.001718062411470622	0.0017750418896480364	0.0018401932629166762	0.0019081891100718813
flux1:	0.6836793942772232	0.003510802896743917	0.0034170658623955737	0.0033017295984000363	0.0031836234098863735	0.003076229630342024	0.002986635495292579	0.002916491337193431	0.0028640959812049342	0.0028266348908678974	0.0028018237417359614	0.0027886661649572098	0.002787482064461412	0.0027995544125405327	0.0028266152598409888	0.002870139222947646	0.002930340953385597	0.003005040323136682	0.003089005826660415	0.003174597876874828	0.0032540746141585244	0.003322547172735939	0.0033784322924210806	0.0034170212395786275	0.003418772608820025	0.0033557415632238063	0.003242830268392824	0.0031230590375068935	0.00295369916942632	0.0027585711317894826	0.002627329276406405	0.0024099182827763085	0.0022057741415318654	0.0021076021812971215	0.001969224354706468	0.0018511761069047003	0.0017746987677639773	0.0017039840162860664	0.001651595433297785	0.001628684010612786	0.0016226068666253025	0.001623513904350913	0.0016305502414225427	0.0016473198106179802	0.0016772130512771348	0.0017209889292085538	0.0017764638415608816	0.0018394272702609272	0.0019048077462918498
flux1:	0.6839418431809765	0.003338571678642915	0.0032459742979916053	0.0031332708840856316	0.0030183134508698613	0.002913940459285996	0.002826973834445845	0.0027590987680650935	0.002708797375485263	0.002673424427392153	0.0026507383563387694	0.0026396296947473223	0.0026401951660188685	0.0026534674878498986	0.002680984119219595	0.0027241476619269994	0.002783275186246027	0.00285649276429613	0.002939055163932538	0.0030238747221034324	0.003103619174824091	0.0031734473893757446	0.003231444933080847	0.0032726929460964297	0.0032785306372661764	0.0032228118201687098	0.0031196610482206446	0.0030091177123121866	0.002851184249237913	0.0026687538397720144	0.002545999836938831	0.0023421556021291576	0.0021508262232073643	0.0020595616300496384	0.0019302435424399587	0.0018205182049395403	0.0017501168891137305	0.0016851666525322336	0.0016373573023214481	0.0016174406781893946	0.00161352594557203	0.0016161787796630676	0.0016245301392271456	0.0016419866877236896	0.0016717243644858199	0.0017143910997732832	0.0017678552591295189	0.0018281021347009722	0.0018903418498729784
flux1:	0.6842042920847298	0.003168265723088256	0.0030775952378363928	0.0029683330793816	0.0028573387689659812	0.0027567733509572716	0.0026731501068001304	0.0026081464418950388	0.002560394722775176	0.0025274019239036696	0.0025069708830989614	0.0024978974502852	0.0025000833554868892	0.002514338966337537	0.0025420250297696406	0.002584473549623705	0.0026420875290384307	0.0027132692383282715	0.0027937267666363844	0.0028769042572946053	0.00295588928493222	0.0030259419324618125	0.003084911055248003	0.003127769737547893	0.003136780451041528	0.0030875539046203862	0.0029934516526290856	0.0028916360813294843	0.002744733748586907	0.002574651128032487	0.002460223485058599	0.00226962456198517	0.0020907882804579252	0.002006207708733133	0.001885688114097679	0.0017839810931147724	0.0017193810293904689	0.0016599266805040695	0.0016164755430502747	0.00159934510136813	0.0015973662892220654	0.0016015232791233235	0.0016109281457262511	0.0016287737691288346	0.0016580110774135934	0.0016991801389368388	0.0017502142239191872	0.0018073119867989397	0.0018659848090844095
flux1:	0.684466740988483	0.003000868896851713	0.0029127818588948525	0.0028076175192051434	0.002701237264492356	0.0026051023232087933	0.0025253846386018154	0.0024637195606010335	0.002418862024853002	0.0023884565430433665	0.0023703519945874824	0.002363266063267426	0.002366930587084548	0.002381958172421606	0.0024095482654502005	0.0024509628758899093	0.0025066754539680874	0.0025753366795435266	0.0026530772709551067	0.0027338539403380237	0.0028111824028300048	0.0028804714519888286	0.002939417199565618	0.0029829731434408433	0.002994354738383455	0.0029508797196352524	0.0028651604010821573	0.0027715904795748013	0.0026353126939287386	0.00247719153932016	0.002370898863685383	0.0021931744247990445	0.002026460394492383	0.0019483181007519937	0.0018363033737216557	0.0017422822054474919	0.0016831963825315482	0.001628956153678355	0.0015896323716850826	0.0015750831018411838	0.0015748279818213263	0.0015802682436009514	0.001590493797305057	0.001608472045238055	0.00163692196987268	0.0016762790734114053	0.0017245515343415475	0.001778164126271442	0.0018329433473294914
flux1:	0.6847291898922363	0.0028372056303159273	0.0027522293847379088	0.0026516719163388798	0.002550400069547905	0.0024591634826707904	0.0023837700016503976	0.002325786232678516	0.002284066596651813	0.002256380312707178	0.002240623576097264	0.002235450466164724	0.002240445161329444	0.0022560441582144685	0.0022832989195563477	0.002323401491528598	0.002376881375737431	0.0024426120981230937	0.0025171185268087234	0.0025948513469525804	0.00266976018574522	0.0027374432360387797	0.0027955168517193652	0.002838990236591595	0.002852049724842647	0.0028136626864712967	0.002735704857838483	0.002649915086955666	0.002523843341821352	0.0023772628261168353	0.002278882129585035	0.0021136159850478125	0.0019586094221164785	0.0018866399672555672	0.0017828085920675205	0.0016961183548987676	0.0016422506295845725	0.0015929339944609096	0.001557499860697907	0.0015453314053250938	0.001546602559266504	0.0015531265761789365	0.0015639691427024847	0.0015818649873362593	0.0016092976287107956	0.0016466013835479266	0.0016918664319788333	0.0017417517350752044	0.0017924072044970566
flux1:	0.6849916387959896	0.0026779535012864705	0.002596492387587506	0.002500912391937043	0.0024050979971432128	0.0023190852497525327	0.0022483041284044798	0.002194232494159379	0.0021558050444739764	0.002130904229834338	0.002117474260893392	0.0021141182782752743	0.002120292449373146	0.0021362762796475277	0.0021629848546819014	0.0022015399755870454	0.002252514021451962	0.002314980069790521	0.0023858308117623976	0.002459992688549411	0.002531851986964374	0.0025972297160972526	0.0026537245314523982	0.0026964642580424676	0.0027106131906503863	0.0026767239012118285	0.0026059474350966015	0.002527487933373469	0.00241119162125208	0.0022757000073522645	0.0021849764327731263	0.002031711796359345	0.0018879600369658333	0.0018218815229205263	0.0017258883737354786	0.0016461573382778225	0.0015972052139712357	0.0015525168824180372	0.001520730731187378	0.0015107481432652383	0.0015133629713409327	0.0015207925365667207	0.0015320771622318677	0.0015497156998242976	0.0015759558685550798	0.0016110343276784017	0.001653127642540228	0.0016991325890125884	0.001745525537979015
flux1:	0.6852540876997428	0.002523655549298043	0.002446000668428929	0.0023556428612530756	0.0022655041284906025	0.002184913581077917	0.002118917417424004	0.0020688904928783084	0.0020338317970394655	0.002011726543315033	0.0020005670031506932	0.001998916290887078	0.0020061199396950494	0.002022317448514696	0.0020482978036534356	0.0020851122559791043	0.0021333642794262937	0.002192305523677159	0.002259172218689458	0.002329348429950541	0.0023976564662558314	0.002460166203604858	0.0025145102407337027	0.0025559865544109986	0.002570734522670506	0.0025408209983224382	0.0024766842587772065	0.0024051202220221586	0.0022981571183843807	0.002173276604543209	0.0020899247058873854	0.001948169577760871	0.0018151886088409893	0.0017547060450674298	0.001666186418051836	0.001593031596867373	0.0015486887106124744	0.0015083320590214163	0.001479950992218926	0.0014719653098455962	0.0014757556063741775	0.0014839331820042244	0.001495512491687591	0.0015127566744724788	0.001537680178465736	0.001570425794071352	0.0016092584875125532	0.0016513124122488542	0.001693388563958568
flux1:	0.6855165366034961	0.0023747316223152294	0.0023010729662270137	0.0022160709837507194	0.0021317117221363703	0.002056631383146234	0.0019954930848969	0.0019495592060193537	0.001917879709082132	0.0018985328974347588	0.0018895585271156527	0.0018894890407300214	0.0018975747501606478	0.0019138303702924229	0.0019389281095236733	0.00197384864534351	0.0020192163390276	0.0020744427619622473	0.002137085259501789	0.002202967166474719	0.002267342593353645	0.0023265492159662304	0.002378295619969515	0.0024180911007092502	0.0024330380077669804	0.002406640846335425	0.002348638198722541	0.0022835497003951036	0.002185467198572767	0.0020706994602329868	0.001994405930685788	0.0018636388847307274	0.0017409199372437612	0.0016857283557971138	0.0016043017354415742	0.0015373339499727729	0.001497292283878393	0.0014609720694366553	0.0014357543703200836	0.001429583038407487	0.0014343941993565056	0.0014431817239024623	0.0014549341381143001	0.0014716817403454862	0.001495210703364858	0.001525574109695604	0.0015611254020975814	0.0015992320905919358	0.0016370135148878547
flux1:	0.6857789855072494	0.0022314887973432724	0.002161928622469476	0.002082320891294165	0.0020037477461318826	0.00193417251378417	0.0018778812699787421	0.0018360183227089965	0.0018076734908413184	0.001791009189494852	0.0017841115747740703	0.001785490434863365	0.0017943145950224649	0.0018104877801619786	0.001834574134527446	0.001867484320604422	0.0019098551177567098	0.0019612416493614395	0.0020195015610841235	0.0020808785882952562	0.002141050824911987	0.0021966360862081913	0.0022454523639992012	0.0022832520099063283	0.002298079667651742	0.002274796257797873	0.002222456036105963	0.002163437976867884	0.0020737750581786714	0.0019686069031651897	0.0018990344741462097	0.0017787106339112301	0.0016657264833743362	0.0016155135690438774	0.0015407871756792214	0.0014796153478398896	0.0014435672061191814	0.0014109915244344296	0.0013886986269375351	0.0013841657716301922	0.0013898557063998281	0.0013991328974996447	0.0014109602682948602	0.0014271402436431728	0.001449237736479937	0.0014772207204954138	0.0015095297008798326	0.0015437584899688603	0.0015773345435723095
flux1:	0.6860414344110026	0.0020941314106032627	0.0020286979195364824	0.0019544435978159176	0.001881583112793253	0.0018174316138275786	0.0017659082837338121	0.0017280368068238888	0.0017029375702725328	0.0016888487949869187	0.0016839016034790968	0.0016865900354790181	0.0016960137444725592	0.0017119781252390495	0.0017349476763875767	0.0017657644469182311	0.001805071008014542	0.0018525518188597433	0.0019063453173208454	0.00196309602542733	0.002018894770925341	0.002070645961630905	0.0021163027718345863	0.0021518837135356805	0.0021663471979716685	0.002145826133804484	0.002098709018066867	0.0020453710421131773	0.001963660884266344	0.0018675695448770965	0.001804361678868724	0.001693918710003961	0.00159012946471643	0.0015445776720936478	0.0014761499028612725	0.001420384453937952	0.001388024289218309	0.0013589058817858153	0.001339303843352062	0.0013362404212204596	0.0013426782793751525	0.0013523405370365	0.0013641652993025065	0.001379733684423109	0.0014003979209637162	0.0014260459032088986	0.001455202708113822	0.0014856789432951408	0.0015151965683224517
flux1:	0.6863038833147559	0.001962771413742943	0.0019014320427558093	0.001832426279819367	0.0017651410352612711	0.001706271392987396	0.0016593827930380983	0.0016253780520251071	0.0016034003669498308	0.0015917561496425613	0.001588619879577485	0.0015924758620883374	0.0016023657099742679	0.0016180082718915776	0.001639776786241965	0.0016684471246481928	0.0017046628825425074	0.001748225585597684	0.0017975359495457398	0.0018496187904556516	0.001900963315825457	0.0019487618791716819	0.0019911218524638974	0.0020243430440874902	0.002038262116461886	0.002020197998421378	0.001977895641368169	0.0019298619031269048	0.0018556349691434926	0.001768092744595987	0.0017108787151452849	0.0016097427213455431	0.0015146010403531798	0.0014733893623745606	0.001410853269990357	0.001360108707060163	0.001331134910101289	0.0013051920570881935	0.0012880525895506735	0.0012862964664309055	0.0012933613301107474	0.001303317416634126	0.0013150794150045958	0.001330014959895071	0.0013492733021413506	0.0013726676299289156	0.0013988043570879606	0.00142569949723594	0.0014513531331795332
flux1:	0.6865663322185092	0.001837439652947936	0.00178011349978214	0.0017162015110361664	0.0016543048345051287	0.0016005289164257679	0.0015581006565003194	0.001527803457939611	0.0015087968578023905	0.0014994485638090492	0.001497974790437945	0.00150285543899931	0.001513084251404234	0.0015283046661554553	0.001548807213457443	0.0015753051538246082	0.0016084401084326167	0.0016481200766394607	0.0016929902483270578	0.0017404343505782291	0.0017873229591651584	0.0018311333997468996	0.0018701402230691599	0.0019009322937033719	0.0019141830792567447	0.0018983117454054248	0.001860445438598245	0.001817354192652796	0.0017501416013034287	0.0016706197772806625	0.0016190197608461512	0.0015266110191773901	0.0014395668400600382	0.0014023725155552693	0.001345319450407969	0.0012992163812678306	0.001273333147223612	0.0012502904498261156	0.0012353916561758365	0.0012347876973143373	0.0012423674079538156	0.0012525371315417907	0.0012641903425902477	0.0012784900797764385	0.001296393093560504	0.001317643434205714	0.0013409251038212194	0.0013644467775113989	0.001386468162492593
flux1:	0.6868287811222624	0.00171809832740704	0.0016646674563168939	0.0016056571326641734	0.0015489261046980282	0.0015000220043547953	0.001461849683052433	0.0014350757986682941	0.0014188708506734553	0.0014116576843184266	0.0014116927533205678	0.0014174563978115765	0.0014279039132821688	0.0014426140157822644	0.0014618033739932285	0.0014861273202316666	0.0015162240786735562	0.0015520988996833359	0.0015926241373009952	0.0016355202699980232	0.001678020087473402	0.0017178792784081675	0.0017535470915115627	0.0017819024295683407	0.0017944094524478277	0.0017805035788264311	0.0017467227611863614	0.0017082258296092117	0.0016475627886163545	0.001575534942619198	0.0015291648234096657	0.001444903319363209	0.0013654082560137718	0.0013319087262896807	0.00127993219946642	0.0012380990992518703	0.0012150184455452038	0.0011946077896135168	0.0011817348044423283	0.0011821350625304673	0.001190125332238327	0.0012004374693187056	0.0012119468671564259	0.0012256218471750518	0.0012422376390273041	0.0012614747391857318	0.0012820906083719928	0.0013024729439569621	0.001321121115834073
flux1:	0.6870912300260157	0.0016046544422856183	0.0015549739495251404	0.0015006468912291556	0.0014488335520007726	0.001404556230282895	0.0013704149333157757	0.0013469630913741052	0.0013333777188167084	0.0013281313723502016	0.001329519484411443	0.0013360273730260181	0.0013465807766846296	0.0013607040979541631	0.00137854933743744	0.001400719578434013	0.0014278495233024562	0.0014600335113740626	0.001496354115822243	0.0015348458505645495	0.001573082948037127	0.001609089789080506	0.0016414928402537535	0.0016674559291004352	0.0016791845377526586	0.0016670494851064096	0.0016370299579878652	0.001602792180261652	0.0015482212679658333	0.0014831661813841008	0.001441641872817273	0.0013649525938225612	0.0012924641732019145	0.0012623395196664172	0.0012150392458438245	0.0011771142857182036	0.0011565582296864248	0.0011385201320632014	0.0011274658559569722	0.0011287299210735076	0.001137033823828402	0.0011474244721454434	0.0011587632679737835	0.0011718346736531316	0.0011872437087736359	0.0012046127473152445	0.0012227682578039823	0.0012402628100407285	0.001255814640299151
flux1:	0.687353678929769	0.0014969736576886834	0.001450880465533971	0.0014010014405106803	0.0013538422306438674	0.001313932367243232	0.0012835845169243945	0.0012632429919478207	0.0012520876722303907	0.001248636108485707	0.0012512217680417238	0.0012583393508666671	0.001268893590094907	0.0012823648372006292	0.0012988499423727889	0.0013189062054022515	0.0013431656498191116	0.0013718043208281662	0.0014040983931027714	0.0014383734330429155	0.0014725232158322896	0.0015048285378555077	0.001534091028747296	0.0015577490492961008	0.0015686982331439285	0.0015581680048134593	0.0015316098076154775	0.0015013085889574085	0.00145238269995938	0.0013937871241760987	0.0013567283191022207	0.001287046245828349	0.0012210320978756353	0.0011939680414903252	0.0011509540193708854	0.0011165871700652863	0.0010982899968107708	0.0010823753931316921	0.001072941450013921	0.0010749369801464465	0.0010834648374130084	0.0010938763056803345	0.0011050237278684978	0.0011175195308326335	0.0011318100796808281	0.0011474647830065354	0.001163374370675828	0.00117824193485049	0.001190983516880221
flux1:	0.6876161278335222	0.0013948936563532087	0.0013522140373885827	0.0013065389188780703	0.001263762460261502	0.0012279536444175475	0.0012011553198031427	0.001183707211116161	0.0011747891103312748	0.0011729595201060352	0.001176589375131768	0.0011841871738521934	0.0011946450275950675	0.0012074094370458136	0.0012225318539017282	0.0012405307755516885	0.0012620370135279068	0.0012873014835220083	0.0013157777096342146	0.0013460593715889048	0.0013763371738287464	0.001405133812290352	0.0014314199121258815	0.0014528936610335964	0.0014630892531481631	0.0014540224607386871	0.001430647456599308	0.001403972503462916	0.0013602573264491834	0.0013076187977114273	0.001274652155999354	0.0012114268671665762	0.001151368887224363	0.0011270602510385257	0.0010879566638823585	0.0010568121357669483	0.0010405226196541217	0.001026494995611674	0.0010184929455250443	0.0010210963405817887	0.0010297659297125472	0.0010401461604124347	0.0010510858446892354	0.0010630380915773409	0.0010763023834843089	0.0010903999981632384	0.0011042809165399002	0.001116784452121941	0.0011270036103764825
flux1:	0.6878785767372755	0.0012982360734169487	0.0012587919089536816	0.0012170741633426207	0.0011784075144186353	0.0011464319418561183	0.0011229378312576097	0.0011081651653779719	0.0011012913189914228	0.0011009123496894709	0.0011054365120533572	0.0011133906487790126	0.001123662588576575	0.0011356751462098832	0.0011494442161970124	0.0011654566932964479	0.0011843439467522112	0.001206425304965696	0.0012313158398086816	0.001257854734398917	0.0012845066228205913	0.0013100196673448414	0.0013335237649433965	0.0013529589850166089	0.0013624472596326309	0.001354723056561851	0.0013342723576648097	0.0013109256370570001	0.0012720016015931976	0.00122483139281887	0.0011955932454047653	0.0011382930375572638	0.0010836914372274154	0.0010618458145905125	0.0010262945053603782	9.980534245871712e-4	9.83536829963993e-4	9.71174467705865e-4	9.644272027852188e-4	9.675243343995988e-4	9.762612778954055e-4	9.865636942871599e-4	9.972826462742899e-4	0.0010087253748404471	0.0010210564625457155	0.00103375360093717	0.0010458208190481614	0.00105621960592151	0.0010641996968209716
flux1:	0.6881410256410287	0.001206816163194556	0.0011704299331540935	0.0011324257259709293	0.0010975992473306689	0.0010691920989322529	0.0010487592651428656	0.0010364460866084634	0.0010314257754435842	0.0010323291750956452	0.0010376021639750739	0.0010457946791639844	0.0010557986221303565	0.00106702321348519	0.0010794585378315698	0.0010935670164885405	0.0011099823795012683	0.0011290861769386535	0.001150639773900263	0.0011737057998435726	0.0011969996770380246	0.0012194770100555138	0.0012404143641888416	0.001257973626248774	0.001266815324930142	0.0012603293451076837	0.001242560755801159	0.001222256655606502	0.0011877203582318645	0.0011455465303364235	0.0011196852154182289	0.0010678006432797494	0.001018177723749606	9.985189975429698e-4	9.661822999001671e-4	9.405453889267995e-4	9.275850770118795e-4	9.166831162823222e-4	9.110262823820414e-4	9.145131602871874e-4	9.232513170663709e-4	9.334349090357712e-4	9.439229088404731e-4	9.548906143228977e-4	9.663798872617647e-4	9.77829190487665e-4	9.882913332605737e-4	9.968363707147517e-4	0.0010028514252230793
flux1:	0.688403474544782	0.001120449682100593	0.0010869481879386303	0.0010524201740160697	0.0010211711317729332	9.960738024338734e-4	9.78464443343247e-4	9.683990734717256e-4	9.650455686925371e-4	9.67067417658956e-4	9.729488965228916e-4	9.812680152214569e-4	9.909291057945426e-4	0.0010013377116702587	0.001012467556949512	0.0010247633939768745	0.0010388629477193205	0.001055204001747582	0.0010736795835212802	0.001093554407813981	0.0011137715840673769	0.0011334749132835352	0.0011520729284442153	0.0011679282258607203	0.0011761930721346664	0.001170853482422872	0.0011555391480933422	0.0011380047664752814	0.0011074699521239195	0.0010698403582356198	0.0010470183066952387	0.0010000650745436493	9.549685175501208e-4	9.372398621429643e-4	9.078026428654567e-4	8.844926044089948e-4	8.728911132439898e-4	8.632631286632656e-4	8.585463703408451e-4	8.62329622067832e-4	8.710113069337309e-4	8.810407404538531e-4	8.91290002386128e-4	9.018165193992661e-4	9.125517582768204e-4	9.228992696609991e-4	9.319554926495629e-4	9.388860452954134e-4	9.431971795198935e-4
flux1:	0.6886659234485353	0.001038956868865509	0.0010081737175467985	9.768935933034222e-4	9.489686237049262e-4	9.26930958874e-4	9.119143390620816e-4	9.038909832482093e-4	9.020228392587938e-4	9.050045436936518e-4	9.113600160528864e-4	9.197005135833805e-4	9.28951069877381e-4	9.385231362137673e-4	9.483830215550401e-4	9.589640870191417e-4	9.709093841822763e-4	9.847071099500777e-4	0.0010003679816654825	0.0010173381985665068	0.0010347656472240163	0.001051962287502592	0.0010684526637580233	0.0010827788743089874	0.0010905406552489034	0.0010862644792569002	0.0010731889009910531	0.0010581643670085211	0.0010312625876856933	9.977476180797287e-4	9.77643276571777e-4	9.351644517508707e-4	8.941699357041244e-4	8.781360030652133e-4	8.513068741339004e-4	8.300701837658383e-4	8.19649716044208e-4	8.1112858395544e-4	8.072164158947692e-4	8.112134809109908e-4	8.197893832058982e-4	8.296349402330439e-4	8.39639831410181e-4	8.497574768656996e-4	8.598213250676155e-4	8.692044437861861e-4	8.770420862910755e-4	8.825832015435826e-4	8.854361193611454e-4
flux1:	0.6889283723522885	9.621638119162656e-4	9.339407388769287e-4	9.05690665261027e-4	8.808472320210294e-4	8.616289226000863e-4	8.489826402892729e-4	8.428025133225272e-4	8.422445726163842e-4	8.460337682385505e-4	8.527353591072022e-4	8.609991328111358e-4	8.69778854032102e-4	8.785009390654033e-4	8.871325303067108e-4	8.961012042573041e-4	9.060562935482996e-4	9.175307318132899e-4	9.306395979216756e-4	9.449907394420432e-4	9.599142507134039e-4	9.748699073786497e-4	9.894818838364892e-4	0.001002451218963592	0.0010097835177938323	0.0010064934042560128	9.95451922790498e-4	9.82690652870918e-4	9.590717434199454e-4	9.292665907021415e-4	9.115762223570009e-4	8.731437888450462e-4	8.358567955610855e-4	8.21304919120025e-4	7.968166830743633e-4	7.774245713096326e-4	7.680269034931338e-4	7.604648534441705e-4	7.57237013500532e-4	7.613759991924045e-4	7.698047441875599e-4	7.79441966169541e-4	7.891986252857362e-4	7.989374653271028e-4	8.084062047945479e-4	8.169520954618959e-4	8.237449435628388e-4	8.281057258270509e-4	8.297290753747454e-4
flux1:	0.6891908212560418	8.899018236815468e-4	8.640889980950944e-4	8.386620479236817e-4	8.166690442317282e-4	8.000403307234922e-4	7.895510721706157e-4	7.850231900079429e-4	7.856074318102742e-4	7.90058898945042e-4	7.969862862600668e-4	8.050831693783332e-4	8.133396327646309e-4	8.212053748678942e-4	8.286557563852373e-4	8.361174129526298e-4	8.442465015372935e-4	8.536151312396078e-4	8.64430002882541e-4	8.764415169243743e-4	8.89139919394495e-4	9.02112668529413e-4	9.150675074033257e-4	9.268450137760003e-4	9.338176677532923e-4	9.31439256443921e-4	9.222370378777562e-4	9.115058607504227e-4	8.908383590359773e-4	8.643646300729879e-4	8.488039774710905e-4	8.140197889053369e-4	7.800765532480244e-4	7.668169629185021e-4	7.444264381561966e-4	7.266749657817912e-4	7.181608622502123e-4	7.114287480087581e-4	7.087799712344115e-4	7.129991746732715e-4	7.212465532699086e-4	7.306555540434846e-4	7.401613240455433e-4	7.495484754952439e-4	7.584910297825097e-4	7.66315393853781e-4	7.722224058611574e-4	7.755948372161201e-4	7.76199170473042e-4
flux1:	0.6894532701597951	8.220056310786106e-4	7.984611532695108e-4	7.756609859287043e-4	7.562986602288216e-4	7.420405025098443e-4	7.335044233757651e-4	7.304461817810305e-4	7.320125027062864e-4	7.369891339045754e-4	7.440306211568624e-4	7.518793951304432e-4	7.595687912659318e-4	7.665791639163621e-4	7.729004804339396e-4	7.7896246570902e-4	7.854282203879862e-4	7.929035444551533e-4	8.016745332378281e-4	8.116157667830364e-4	8.223563063838251e-4	8.33591872822252e-4	8.450986324512549e-4	8.558387467230655e-4	8.625150803722969e-4	8.609750673860677e-4	8.534265533367876e-4	8.445056798295225e-4	8.264772797906164e-4	8.029838677011989e-4	7.892896139488764e-4	7.577858320347035e-4	7.268534801960467e-4	7.147186705062283e-4	6.942060861767971e-4	6.779153549874245e-4	6.701636174285131e-4	6.641495667648541e-4	6.619888146397482e-4	6.662359672890006e-4	6.742739313910156e-4	6.834384405940096e-4	6.926911167140246e-4	7.017500570491982e-4	7.102271912488757e-4	7.174333500596423e-4	7.225977423976147e-4	7.251558824609107e-4	7.249330019483438e-4
flux1:	0.6897157190635483	7.583112143637862e-4	7.369000667304222e-4	7.165400730346608e-4	6.995994819901022e-4	6.875033568035012e-4	6.807262164696681e-4	6.789638452950484e-4	6.813608129168493e-4	6.867346149396738e-4	6.937882690689008e-4	7.01317760020062e-4	7.084057436420026e-4	7.145694894949868e-4	7.198188689572807e-4	7.245898886498931e-4	7.295522802796674e-4	7.353400794946982e-4	7.423069884644469e-4	7.504341309506838e-4	7.594690027986771e-4	7.691973255471389e-4	7.794498679826696e-4	7.892939653360256e-4	7.957288144324894e-4	7.949537481859877e-4	7.888824782895568e-4	7.815653388709525e-4	7.658834093179232e-4	7.450466417406865e-4	7.329775740194827e-4	7.044166847243994e-4	6.761926849936334e-4	6.650361823442562e-4	6.462043288548222e-4	6.312169911824823e-4	6.241232875600565e-4	6.187309713396503e-4	6.169802335963928e-4	6.212115641339884e-4	6.290171304474085e-4	6.379234037870207e-4	6.469203790499938e-4	6.556703013542209e-4	6.637340341218686e-4	6.704123182016692e-4	6.749609657450203e-4	6.768604303302123e-4	6.759829764881462e-4
flux1:	0.6899781679673016	6.986539945969496e-4	6.792467304272509e-4	6.611489085843237e-4	6.464311122170229e-4	6.362986002441507e-4	6.310957589676625e-4	6.304647090507612e-4	6.335502862219033e-4	6.39203350406144e-4	6.461780817562744e-4	6.533281814293291e-4	6.597906680498199e-4	6.651247507812278e-4	6.69364356179249e-4	6.729541178777881e-4	6.765696415188279e-4	6.808677255174188e-4	6.862582875791889e-4	6.928121618365788e-4	7.003761020300768e-4	7.08809074010945e-4	7.179841669268291e-4	7.270589978512512e-4	7.332974999494363e-4	7.332132642545134e-4	7.284519481949639e-4	7.225449573532783e-4	7.089371001295341e-4	6.90460273418246e-4	6.797980458250819e-4	6.538725328172041e-4	6.280836294824765e-4	6.177784444514659e-4	6.00451721119396e-4	5.866310297797365e-4	5.801066293701912e-4	5.752534136638015e-4	5.738462536764489e-4	5.780254795594059e-4	5.85579694732542e-4	5.942154657955294e-4	6.029529104368479e-4	6.114082053149497e-4	6.191014802449374e-4	6.253289530330934e-4	6.293721090359318e-4	6.307497995308797e-4	6.293710169163118e-4
flux1:	0.6902406168710549	6.428678267054716e-4	6.253392684960997e-4	6.093330809153182e-4	5.96648286359713e-4	5.882905993844255e-4	5.844869683572471e-4	5.848322591927123e-4	5.884744647888617e-4	5.942998122833476e-4	6.011162551858956e-4	6.07838695620868e-4	6.136624229970982e-4	6.181923162771276e-4	6.214893446493079e-4	6.240082645064999e-4	6.264293360803439e-4	6.294265961096498e-4	6.334551855960513e-4	6.386597334410311e-4	6.449685132102618e-4	6.522987076226905e-4	6.605550264483714e-4	6.689719101974847e-4	6.750489991180158e-4	6.755808748596598e-4	6.719715873127441e-4	6.672939104168544e-4	6.555084820093102e-4	6.391209540064003e-4	6.296703639676487e-4	6.061020923320622e-4	5.825029020502621e-4	5.729399258489563e-4	5.569633576277498e-4	5.44191019882262e-4	5.381615194470698e-4	5.337767294134106e-4	5.326567586763563e-4	5.367541085989018e-4	5.440412036904518e-4	5.523948465301057e-4	5.608670738946517e-4	5.690370382270628e-4	5.763937122802604e-4	5.822342699423136e-4	5.858656438740516e-4	5.868397585183086e-4	5.850934569849043e-4
flux1:	0.6905030657748081	5.907849633390741e-4	5.750131342962664e-4	5.609345533575975e-4	5.501013823241994e-4	5.433389561008891e-4	5.407689666501649e-4	5.419454996606626e-4	5.460229542253466e-4	5.519251590488054e-4	5.585162246724324e-4	5.647749606479535e-4	5.699576604114134e-4	5.737173124576148e-4	5.761437698606294e-4	5.7770256197542e-4	5.790769061980744e-4	5.80952493742325e-4	5.838191503425719e-4	5.878804524273574e-4	5.931300863733864e-4	5.995302473788772e-4	6.070080680350611e-4	6.148627061368821e-4	6.208032160570468e-4	6.218763698075292e-4	6.192707614722966e-4	6.156541530236277e-4	6.054606445900548e-4	5.909166794415662e-4	5.825054102649826e-4	5.610447429117754e-4	5.394161666855266e-4	5.305026911795547e-4	5.157409126443239e-4	5.039149787419903e-4	4.983190535704421e-4	4.943424987414393e-4	4.934619420356438e-4	4.974532835012889e-4	5.044600942475569e-4	5.125201206667581e-4	5.207192681579813e-4	5.286081274166974e-4	5.356533207343079e-4	5.411582003099702e-4	5.444554394428009e-4	5.45125829986056e-4	5.431266100893398e-4
flux1:	0.6907655146785614	5.422368809092212e-4	5.281023184604518e-4	5.157932031421332e-4	5.066382068289598e-4	5.013004478810851e-4	4.998080792917841e-4	5.016809052348069e-4	5.060832086866808e-4	5.1197872054675e-4	5.182897334561513e-4	5.240608406584304e-4	5.286109227783651e-4	5.316422877444495e-4	5.332744167467531e-4	5.339834319444491e-4	5.344533301238237e-4	5.353758408272747e-4	5.37265489310381e-4	5.40371181186246e-4	5.44737666309275e-4	5.503607486611208e-4	5.571821410834767e-4	5.645549261977959e-4	5.703741896536914e-4	5.719144219267816e-4	5.70173875134767e-4	5.67462629956763e-4	5.586517977258065e-4	5.457293342817539e-4	5.382071671656066e-4	5.1863181145348e-4	4.987793656466478e-4	4.904377992072404e-4	4.7677394661409266e-4	4.6580688952175956e-4	4.6059505680688754e-4	4.569758674332768e-4	4.562943273563084e-4	4.601604348903711e-4	4.668761003220278e-4	4.746310437086256e-4	4.8254714097034407e-4	4.901544319715598e-4	4.969052500082549e-4	5.021139484337777e-4	5.051395500618331e-4	5.05588486342981e-4	5.034323154096167e-4
flux1:	0.6910279635823147	4.970556587338748e-4	4.844411708330166e-4	4.7374903646088144e-4	4.661065178412936e-4	4.6203174696378115e-4	4.614706250316061e-4	4.639151453352524e-4	4.685430463064371e-4	4.7436017068350173e-4	4.80348557190857e-4	4.856196246593326e-4	4.895553529199596e-4	4.919074548684159e-4	4.928247645514172e-4	4.927930210655269e-4	4.924943661815807e-4	4.926209837752764e-4	4.937027940100968e-4	4.960217829612097e-4	4.996612190562577e-4	5.046408016722497e-4	5.109101788342364e-4	5.178668960927962e-4	5.235717109807031e-4	5.255063084592038e-4	5.245020062436621e-4	5.2255302505633e-4	5.149366857278441e-4	5.034361461840932e-4	4.966736977431542e-4	4.7878726848329375e-4	4.6053938095238806e-4	4.527061275729753e-4	4.400405535587893e-4	4.2985760392058044e-4	4.2499095700642634e-4	4.216866865265541e-4	4.211701494974679e-4	4.2489610996083684e-4	4.313120016117384e-4	4.387506589100809e-4	4.4637208165002144e-4	4.536933866674559e-4	4.601599807083214e-4	4.651015450957789e-4	4.6790418662046913e-4	4.6819755970960945e-4	4.6596276484186605e-4
flux1:	0.6912904124860679	4.5507550822604766e-4	4.4386634788029934e-4	4.346445120751653e-4	4.283566497218408e-4	4.2539223813062413e-4	4.2562579162131495e-4	4.285278717091228e-4	4.332932097160418e-4	4.3897174607258535e-4	4.446063033015411e-4	4.493753708151495e-4	4.527235850449378e-4	4.544511602166413e-4	4.5473509103463594e-4	4.5406902457519006e-4	4.531302152726717e-4	4.5260584610048494e-4	4.530327391384266e-4	4.547151758412212e-4	4.577641680942714e-4	4.6221512575554647e-4	4.6802005729022626e-4	4.7461289897637784e-4	4.802027420728375e-4	4.8246131111756514e-4	4.8207422392975216e-4	4.8075715272523074e-4	4.7416760072455414e-4	4.6391078507897616e-4	4.5779787085902245e-4	4.414281616807948e-4	4.246344300168396e-4	4.1725882302640353e-4	4.0550755896563137e-4	3.960452724765121e-4	3.914941395238008e-4	3.884700214664544e-4	3.880900840694178e-4	3.916648054611877e-4	3.9777459655602077e-4	4.0488653063249197e-4	4.1220076551911895e-4	4.192287305424042e-4	4.25415617370667e-4	4.301102228509305e-4	4.327264473179751e-4	4.329153887852243e-4	4.306640832515218e-4
flux1:	0.6915528613898212	4.1613406755811397e-4	4.062184328048651e-4	3.983264553085602e-4	3.9324366613500137e-4	3.9124631936769086e-4	3.9214796216668186e-4	3.954039387275296e-4	4.002293655292928e-4	4.057199461532954e-4	4.1097977335740536e-4	4.152539237684858e-4	4.1804842874070523e-4	4.192102608161986e-4	4.1894259016330576e-4	4.177446258586169e-4	4.1628540109159696e-4	4.1524188840391646e-4	4.151502406938718e-4	4.163277426667834e-4	4.1890403914720317e-4	4.229234173694864e-4	4.2833566605754447e-4	4.3460449918791643e-4	4.400728755582159e-4	4.425880789832924e-4	4.427088959144428e-4	4.4190626542991806e-4	4.3619532050725486e-4	4.270243642206035e-4	4.214681167736621e-4	4.064650935023069e-4	3.9099447352138283e-4	3.840376246569328e-4	3.7313055836100923e-4	3.6433553185302747e-4	3.6007803099063655e-4	3.5730625323191444e-4	3.570395021786055e-4	3.604552773554156e-4	3.6625504445213187e-4	3.730312059130114e-4	3.8002579664654467e-4	3.8675131997476984e-4	3.9265884648125677e-4	3.971195426273839e-4	3.995756903554637e-4	3.9969852540696694e-4	3.9747841981357994e-4
flux1:	0.6918153102935745	3.800731885538672e-4	3.713429140819376e-4	3.6464720647831243e-4	3.6062864592848674e-4	3.5946476207696185e-4	3.6091805735727854e-4	3.644346291195044e-4	3.692531386654339e-4	3.7451634245354466e-4	3.7938955100638385e-4	3.831833037018443e-4	3.854630839658156e-4	3.861201919593269e-4	3.853813361378801e-4	3.837484341852448e-4	3.818787914281307e-4	3.804343274396411e-4	3.799439463973251e-4	3.807300961488406e-4	3.8293345311275886e-4	3.866015385267428e-4	3.9167831020288786e-4	3.976521461021356e-4	4.0298798170936256e-4	4.056961463406816e-4	4.062251843085458e-4	4.058324598822825e-4	4.008702029853867e-4	3.9264652654891696e-4	3.8756940429643643e-4	3.738029657633456e-4	3.595418551084908e-4	3.529752985158667e-4	3.4285409706323323e-4	3.3468172633729026e-4	3.307022245614361e-4	3.281611018416793e-4	3.279885614361487e-4	3.3124064000521967e-4	3.3672890013772993e-4	3.431622184953294e-4	3.4982573710831775e-4	3.562391897435894e-4	3.618650115606414e-4	3.660995002169202e-4	3.6841374450932544e-4	3.684981455188431e-4	3.6634463209583433e-4
flux1:	0.6920777591973277	3.4673910850407046e-4	3.390904050140568e-4	3.334648730403014e-4	3.303789553869669e-4	3.299249719128781e-4	3.318237322498004e-4	3.355177330319993e-4	3.402720459180242e-4	3.452773781464266e-4	3.497597088548183e-4	3.530933688947615e-4	3.5490079793908726e-4	3.551146502182134e-4	3.539820360050362e-4	3.5200437766095e-4	3.498237227017488e-4	3.480825710052873e-4	3.472970079195439e-4	3.477881526102639e-4	3.497014403849026e-4	3.5308304274404606e-4	3.578684497918035e-4	3.635670643870082e-4	3.687560696241899e-4	3.7159766904794935e-4	3.7244478497229744e-4	3.7237024185919924e-4	3.6804353409477565e-4	3.6064669430980106e-4	3.5598450493851895e-4	3.433420900177839e-4	3.301922920600949e-4	3.2399636196359826e-4	3.146122336362265e-4	3.0702542147183697e-4	3.0331294538610526e-4	3.009859233556121e-4	3.008924923574819e-4	3.0397862987127563e-4	3.091562490782545e-4	3.1524206737745076e-4	3.215649621306788e-4	3.2765730330091577e-4	3.329977515568549e-4	3.3701006192064206e-4	3.391943963074786e-4	3.3925957324055107e-4	3.3719792626191116e-4
flux1:	0.692340208101081	3.159820739639173e-4	3.0931618946951415e-4	3.0464278432717985e-4	3.0236761314103464e-4	3.0251026104396675e-4	3.047585446352826e-4	3.085566063510637e-4	3.1319846223412234e-4	3.179232915621848e-4	3.2201675785173753e-4	3.2491485745703456e-4	3.2629404987976436e-4	3.26124960519586e-4	3.246716235208076e-4	3.224315836446044e-4	3.2002823055613655e-4	3.1808083567098856e-4	3.170880701672571e-4	3.1736443243883435e-4	3.190549915961468e-4	3.22200951017149e-4	3.267276774472628e-4	3.321633232434958e-4	3.3718927480272376e-4	3.4010931379618067e-4	3.411938260915212e-4	3.4135818945870474e-4	3.375690864754665e-4	3.3089545220399663e-4	3.2659548605885554e-4	3.14979631759697e-4	3.0285622077381053e-4	2.970181824969641e-4	2.883296208267083e-4	2.8129738888111786e-4	2.778440697486434e-4	2.757185636942525e-4	2.756923932496152e-4	2.786123707008428e-4	2.834823248224708e-4	2.892186010546928e-4	2.951938090789157e-4	3.009574870732841e-4	3.060087225389953e-4	3.0980067278879494e-4	3.1186271122356045e-4	3.119214735908372e-4	3.0996899203626323e-4
flux1:	0.6926026570048343	2.8765562344232397e-4	2.818793390203927e-4	2.780484283888814e-4	2.764720536937448e-4	2.7710845659962457e-4	2.796204327243624e-4	2.8345855315366187e-4	2.879479628681192e-4	2.9237649258127173e-4	2.960881405234922e-4	2.98578072199649e-4	2.9957348603244224e-4	2.9907930764665934e-4	2.973728311141055e-4	2.9494433490512295e-4	2.923954200093966e-4	2.9031892515332257e-4	2.8919240859987027e-4	2.893194862058893e-4	2.9084072136938187e-4	2.9378962990656856e-4	2.9808075866784967e-4	3.032598988733862e-4	3.081058041169336e-4	3.1105413671546437e-4	3.123047404143467e-4	3.126405667950213e-4	3.0930473706859197e-4	3.0326595105074477e-4	2.9928528302564474e-4	2.8861125009379537e-4	2.7744039825336757e-4	2.7195243217887515e-4	2.6392310617885006e-4	2.5741912414231394e-4	2.5421877771776655e-4	2.5228491664731624e-4	2.5231672204666686e-4	2.55071853045505e-4	2.596388666761888e-4	2.6502612603886925e-4	2.706493948183133e-4	2.7607896806210186e-4	2.8083786140968456e-4	2.8441023483229485e-4	2.863547215544874e-4	2.8641527297113906e-4	2.8458320641636575e-4
flux1:	0.6928651059085875	2.6161581101082006e-4	2.5664173099318764e-4	2.535522455638381e-4	2.525727021991548e-4	2.536102859415849e-4	2.563099595720688e-4	2.6013299423554946e-4	2.6443749413500355e-4	2.6855982077916374e-4	2.7190065970711125e-4	2.740115533008958e-4	2.746668969892344e-4	2.73902068110122e-4	2.720039160853636e-4	2.6945221346072945e-4	2.6682402099502845e-4	2.6468315383559404e-4	2.634831494989752e-4	2.6351334400561837e-4	2.6490650927431995e-4	2.6768659906660014e-4	2.717575298627695e-4	2.766825172781213e-4	2.813316380717313e-4	2.8426324248211564e-4	2.8561788413101574e-4	2.860687033333631e-4	2.8311393650573514e-4	2.7763517768662126e-4	2.7393915858855235e-4	2.64132734786632e-4	2.538495929397745e-4	2.487067888247832e-4	2.4130373122020158e-4	2.3530483288243894e-4	2.3235177079094005e-4	2.3060116499618768e-4	2.3068350422648386e-4	2.3327616524335587e-4	2.3754628869631947e-4	2.4258736803087737e-4	2.478572910977093e-4	2.529497564646465e-4	2.574144784963889e-4	2.60767887774291e-4	2.6259786240972197e-4	2.62665237270354e-4	2.609603785105096e-4
flux1:	0.6931275548123408	2.3772065132546263e-4	2.3346729326613648e-4	2.310266498968548e-4	2.3055177225092964e-4	2.31907981381587e-4	2.3472878409151372e-4	2.384898832792183e-4	2.4258382063257344e-4	2.4639510587344115e-4	2.4937922522190616e-4	2.511410751553801e-4	2.514985215475344e-4	2.505134689996082e-4	2.4847870508756413e-4	2.458605310930983e-4	2.4320916616085687e-4	2.41057399655828e-4	2.3983251716027293e-4	2.398068994998041e-4	2.4110299565495476e-4	2.4373410874530972e-4	2.4759446801392017e-4	2.522650906168005e-4	2.5670181255100973e-4	2.595770287285436e-4	2.609826984239818e-4	2.615019724321444e-4	2.5886682977609507e-4	2.5388494302506424e-4	2.504458705836155e-4	2.414414384480524e-4	2.3198817675818985e-4	2.27186717367344e-4	2.2037892002701033e-4	2.1486371346551234e-4	2.1215185792114905e-4	2.1057652415684244e-4	2.1070310477279698e-4	2.1313633084986538e-4	2.1711653055509592e-4	2.2181619731489677e-4	2.2673402227215152e-4	2.3148888569237043e-4	2.3565923307796905e-4	2.387946900758278e-4	2.4051230577284226e-4	2.4058941712535534e-4	2.3901530500152615e-4
flux1:	0.693390003716094	2.1582999564774826e-4	2.122217194518378e-4	2.1034555830186285e-4	2.102926015280101e-4	2.118944467043346e-4	2.147787155808298e-4	2.1843872684024597e-4	2.223025904572557e-4	2.258023471848548e-4	2.2844620384257996e-4	2.298892164864065e-4	2.2998888447401034e-4	2.288297332868165e-4	2.267070637300072e-4	2.240711009759188e-4	2.2144340024294874e-4	2.1932426286952093e-4	2.1811306261879026e-4	2.1806316412535158e-4	2.1928484350100264e-4	2.2178037233818533e-4	2.2543580484244005e-4	2.2985062900505695e-4	2.3406116802741526e-4	2.3684588466667074e-4	2.3825828588863978e-4	2.388082664338081e-4	2.3644088834174514e-4	2.3190248720083548e-4	2.2869842775503682e-4	2.204373479151092e-4	2.117614550767031e-4	2.0729714899335824e-4	2.0105461195075379e-4	1.9600230050812354e-4	1.935246336788855e-4	1.9211619402697937e-4	1.9228127996950804e-4	1.9455846300207052e-4	1.9825629571000678e-4	2.0262084076751432e-4	2.07190141315908e-4	2.116093003130963e-4	2.1548681296645368e-4	2.1840605509187758e-4	2.2001309288779364e-4	2.2010141872256872e-4	2.1865915861494963e-4
flux1:	0.6936524526198473	1.9580593105350457e-4	1.9277276417333113e-4	1.9138455848634572e-4	1.9167967951797717e-4	1.934631590740255e-4	1.9636153497336304e-4	1.9988838886504426e-4	2.0350818665730184e-4	2.066996625545172e-4	2.0902150344806388e-4	2.1017561349620468e-4	2.1005525302383014e-4	2.08763766096537e-4	2.06595812317878e-4	2.039833411018567e-4	2.0141789161259415e-4	1.9936629402785204e-4	1.9819883786495517e-4	1.9814835439843428e-4	1.9931172159320148e-4	2.0168040201034733e-4	2.0513414021043874e-4	2.0929160108949305e-4	2.1326454414512009e-4	2.159303075917159e-4	2.1731338016305955e-4	2.1786395493707342e-4	2.15721008508183e-4	2.1158067263048552e-4	2.0859439880218994e-4	2.010237192589344e-4	1.930766315459978e-4	1.8894390110401203e-4	1.832371130055988e-4	1.78626623537758e-4	1.7637495625487731e-4	1.751241805983959e-4	1.753221607131516e-4	1.7744687175527365e-4	1.808702902761302e-4	1.849071853559044e-4	1.8913349807187424e-4	1.9322102132995659e-4	1.968089625171243e-4	1.9951460542926017e-4	2.0101275869547746e-4	2.0111273923477545e-4	1.998015033908557e-4
flux1:	0.6939149015236006	1.7751366281296079e-4	1.7499107869586525e-4	1.7402168045932951e-4	1.7459934084364394e-4	1.7650878850568994e-4	1.7937956862050443e-4	1.8274766214993916e-4	1.861143391711068e-4	1.8900397241756393e-4	1.9102335089447888e-4	1.9191785095765273e-4	1.916126608183549e-4	1.9022632090736163e-4	1.8805001639914505e-4	1.854956335850391e-4	1.830237767585715e-4	1.8106723972789826e-4	1.7996648599413918e-4	1.799328001611128e-4	1.8104900825355994e-4	1.832964610482339e-4	1.865505935842548e-4	1.9044980785630895e-4	1.941764884534168e-4	1.9670050107848102e-4	1.9802579500082578e-4	1.9855340352404338e-4	1.965991331098625e-4	1.928178123583735e-4	1.900358282323339e-4	1.8310729243583144e-4	1.7584338264541063e-4	1.7203473807407178e-4	1.6683450664084365e-4	1.626439777159848e-4	1.6060897999756784e-4	1.5950568034658836e-4	1.5973083416213814e-4	1.6170676972872955e-4	1.648640747572733e-4	1.6858175598736107e-4	1.7247226798949275e-4	1.7623415255404694e-4	1.795374214037024e-4	1.8203301008259357e-4	1.8342402474721484e-4	1.8353526831641368e-4	1.8235257342458293e-4
flux1:	0.6941773504273538	1.6082272521243505e-4	1.5875141858680793e-4	1.5813859328626655e-4	1.5894094078462858e-4	1.6092834943120707e-4	1.6373682697431525e-4	1.669264155875267e-4	1.7003530301094546e-4	1.7263222529726862e-4	1.743695755049781e-4	1.7503281237943595e-4	1.7457533008407612e-4	1.7312748605647274e-4	1.7097450408061601e-4	1.6850681064531725e-4	1.661535376490222e-4	1.6431324291901777e-4	1.6329622134605423e-4	1.632916797261239e-4	1.643682501889629e-4	1.6649820053560207e-4	1.6955459975908152e-4	1.73195904205367e-4	1.766706187070554e-4	1.7903560008038712e-4	1.802815226821476e-4	1.8076820001811485e-4	1.7897353783152153e-4	1.7551724290865302e-4	1.729288823558989e-4	1.6659818140620856e-4	1.5997409217329199e-4	1.5648004526911083e-4	1.5175755840856012e-4	1.4796418522202177e-4	1.4613559222803607e-4	1.451688154197777e-4	1.454152767096288e-4	1.4724630742097322e-4	1.50146225293232e-4	1.5355402344814666e-4	1.5711736493486853e-4	1.6056133084884326e-4	1.6358636197469855e-4	1.658763801473277e-4	1.6716212977749872e-4	1.67283526965442e-4	1.6622539717721604e-4
flux1:	0.6944397993311071	1.456082942492664e-4	1.4393397544839215e-4	1.4362195968325664e-4	1.4459823033667328e-4	1.4662259113610307e-4	1.4934040829487843e-4	1.5233701424517527e-4	1.5518730116828317e-4	1.5750287050106949e-4	1.5897911730732684e-4	1.594382262192884e-4	1.588582496655172e-4	1.5737827185137245e-4	1.5527541804708544e-4	1.5291761038978987e-4	1.5070229790150688e-4	1.489939299666009e-4	1.4807267572599622e-4	1.4810559747546954e-4	1.4914743150931686e-4	1.511625801564211e-4	1.5402349264496664e-4	1.5740873814473598e-4	1.606288142217955e-4	1.6282271339075456e-4	1.6397369329807597e-4	1.644062692383695e-4	1.6274797093578534e-4	1.595867842112609e-4	1.571833846552549e-4	1.5140958570441376e-4	1.4538385159393576e-4	1.4219315903117447e-4	1.379201469293542e-4	1.3450032540308717e-4	1.3286722236508273e-4	1.320256403603095e-4	1.3228752425121698e-4	1.3397780773854944e-4	1.3662964634600675e-4	1.397378428025989e-4	1.429839982738585e-4	1.4611935020642227e-4	1.488740320605898e-4	1.509639086640914e-4	1.5214646263817866e-4	1.522762904106051e-4	1.5133740122634932e-4
flux1:	0.6947022482348604	1.3175235990014236e-4	1.304255682497816e-4	1.3036466157447538e-4	1.3147062379441167e-4	1.3349730466491488e-4	1.361018358321634e-4	1.3889567836358567e-4	1.4148990271958876e-4	1.4353725912928363e-4	1.4477345701175394e-4	1.4505412520853244e-4	1.4437864983738387e-4	1.428920681261504e-4	1.4086160728372064e-4	1.386319491116931e-4	1.365689301702341e-4	1.3500332189841558e-4	1.3418558923321646e-4	1.342610213438129e-4	1.3527111259003795e-4	1.3717367958141597e-4	1.398420239865697e-4	1.4297467383194231e-4	1.4594040845069658e-4	1.479559758001716e-4	1.490015999113729e-4	1.4937105013700718e-4	1.478308375999354e-4	1.4493822845799306e-4	1.427123963084369e-4	1.3745748102192553e-4	1.3199035729270827e-4	1.2909044794064478e-4	1.2523933339241982e-4	1.2216900568887612e-4	1.2072010481321068e-4	1.1999247892840758e-4	1.2026411220150111e-4	1.2181822464867899e-4	1.2423204533844545e-4	1.2705200063248167e-4	1.2999231478519127e-4	1.3282986873380576e-4	1.353234875836092e-4	1.3721961463755624e-4	1.383013293312893e-4	1.3843739534083178e-4	1.3761126337307917e-4
flux1:	0.6949646971386136	1.1914455517810729e-4	1.1812047462927833e-4	1.1826665779121998e-4	1.194641005714021e-4	1.2146427185956421e-4	1.239380446838721e-4	1.2652349583827514e-4	1.288670560162304e-4	1.3066070354039654e-4	1.3167771136264798e-4	1.3180397889679554e-4	1.310571548443705e-4	1.2958578018269095e-4	1.2764570015644182e-4	1.2555789001195882e-4	1.2365689304098321e-4	1.2224052263148697e-4	1.2153032891950717e-4	1.2165059436450182e-4	1.2263048947374814e-4	1.244224904560284e-4	1.269019361327862e-4	1.2978702734461832e-4	1.3250151702830538e-4	1.3433576439301635e-4	1.3526994568259252e-4	1.355708663168348e-4	1.341345807857189e-4	1.3148696815244544e-4	1.2943195936701397e-4	1.2466042053657574e-4	1.197138279380943e-4	1.1709126583812791e-4	1.1363522770055205e-4	1.108903134403436e-4	1.0961416100439928e-4	1.0898976142735851e-4	1.0926594383147052e-4	1.1068898711321371e-4	1.1287573163589638e-4	1.1542001760144874e-4	1.1806724510709276e-4	1.2061929303592053e-4	1.2286248907616005e-4	1.2457224411852315e-4	1.2555587880561808e-4	1.256957202764147e-4	1.2497496509627956e-4
flux1:	0.6952271460423669	1.076825204903675e-4	1.0692077302596866e-4	1.0723533320705945e-4	1.0849158628599033e-4	1.1044168850192296e-4	1.127718424153843e-4	1.1514691116775533e-4	1.1724760426090117e-4	1.1880302946988551e-4	1.1962123564837685e-4	1.1961535012257152e-4	1.1881847675433692e-4	1.1738052582240897e-4	1.1554476643450574e-4	1.1360824275315762e-4	1.1187475558181014e-4	1.1061016043341323e-4	1.1000822652326982e-4	1.1017332944110946e-4	1.1112340711294984e-4	1.1280674684759226e-4	1.1510165969919696e-4	1.1774568541753777e-4	1.2021457529035638e-4	1.2186816825353885e-4	1.2268839291364338e-4	1.2291855534601133e-4	1.2157534246258233e-4	1.1915182140487555e-4	1.1726105938335028e-4	1.129395254466922e-4	1.0847702988681312e-4	1.0611789239847107e-4	1.0303081472994171e-4	1.0058761895773949e-4	9.947270474570003e-5	9.894159622162168e-5	9.9217824851824e-5	1.0051547763989147e-4	1.0248700449474434e-4	1.0476947355248299e-4	1.0713781134445064e-4	1.094180828167504e-4	1.1142279306629351e-4	1.1295454569523695e-4	1.1384338322699258e-4	1.1398450330074555e-4	1.1336117035899567e-4
flux1:	0.6954895949461202	9.727178306305424e-5	9.673617789434848e-5	9.718531947311007e-5	9.847278678861843e-5	1.0035402756919052e-4	1.0253180439097386e-4	1.0469765098499774e-4	1.0656524554655137e-4	1.0789858475890948e-4	1.0853769758057881e-4	1.0842003959092254e-4	1.0759161768242612e-4	1.0620186845783028e-4	1.0448055495051313e-4	1.0270079158269217e-4	1.0113641320210677e-4	1.0002258639212962e-4	9.95267377017104e-5	9.97346927761634e-5	1.0065434012948781e-4	1.0223081404526237e-4	1.0434615190990347e-4	1.0675691330583883e-4	1.0898809277021681e-4	1.1046472589393558e-4	1.1117141060610796e-4	1.1133135117103105e-4	1.1007291052187716e-4	1.0785505384483319e-4	1.0612179769526779e-4	1.0221867793183575e-4	9.820544734631037e-5	9.609554716176398e-5	9.335187241263453e-5	9.118738926446207e-5	9.022216468579254e-5	8.977531450074797e-5	9.004792139371327e-5	9.122641951931439e-5	9.299542857287122e-5	9.503117242761493e-5	9.713621952209531e-5	9.91597988556143e-5	1.0093915975973608e-4	1.0230223791819832e-4	1.0310017930958824e-4	1.0324028332624598e-4	1.0270618973813253e-4
flux1:	0.6957520438498734	8.78252280048919e-5	8.748345535963252e-5	8.803788126109449e-5	8.933357061538014e-5	9.113143658177799e-5	9.315169599436044e-5	9.511217755348876e-5	9.675802783311062e-5	9.788579197016062e-5	9.836470347525416e-5	9.81537916687898e-5	9.730964714763909e-5	9.597964968640019e-5	9.437936812076182e-5	9.275820829717415e-5	9.136104041016393e-5	9.039386021329547e-5	8.999943810355826e-5	9.02465808386039e-5	9.113433846979623e-5	9.260562164313505e-5	9.454684310539484e-5	9.673330364915025e-5	9.87365750658326e-5	1.0004237786116456e-4	1.006383461954002e-4	1.007309539934198e-4	9.955088693205156e-5	9.752254565587306e-5	9.593970740091385e-5	9.242486930856663e-5	8.882758082168516e-5	8.695251780871675e-5	8.452705604906904e-5	8.261912799281766e-5	8.179196597255656e-5	8.142117956138925e-5	8.168735933349808e-5	8.275340876366778e-5	8.433326018782367e-5	8.61384390047195e-5	8.799704891823778e-5	8.978021765158759e-5	9.134840771791139e-5	9.255300466233553e-5	9.326460752770969e-5	9.340179565749628e-5	9.29488485058061e-5
flux1:	0.6960144927536267	7.926230877638937e-5	7.908558232148348e-5	7.972004323605238e-5	8.100508296592853e-5	8.270885599016386e-5	8.456960978882834e-5	8.633085739555181e-5	8.776756263631689e-5	8.870642173164622e-5	8.904314307270629e-5	8.875571521814289e-5	8.790919585271202e-5	8.664755057510197e-5	8.517168919323655e-5	8.370774845708781e-5	8.247285642849254e-5	8.164557433529325e-5	8.134588399311966e-5	8.162719874295647e-5	8.248092603634652e-5	8.384860427630793e-5	8.562162755883588e-5	8.759378480415958e-5	8.938052742147883e-5	9.052353728016942e-5	9.101360329278874e-5	9.104368559532863e-5	8.993696671569805e-5	8.808402015625833e-5	8.664411347498706e-5	8.348861437171326e-5	8.027531517145462e-5	7.862039550128013e-5	7.648815667752882e-5	7.481549270276418e-5	7.411463647639152e-5	7.381236753158227e-5	7.407010029569279e-5	7.503074106484743e-5	7.643519783377076e-5	7.802675206402792e-5	7.96567703448689e-5	8.121676372894998e-5	8.258877999399816e-5	8.364579474255579e-5	8.427623620513667e-5	8.440911663025061e-5	8.402955726265241e-5
flux1:	0.69627694165738	7.150817702895609e-5	7.147084401387686e-5	7.21636665276763e-5	7.342281102329015e-5	7.502508563787829e-5	7.672704772543058e-5	7.829707421447534e-5	7.953818177834864e-5	8.030480273641131e-5	8.051645759356105e-5	8.016761087145594e-5	7.932984284926979e-5	7.814254233454144e-5	7.679170324265368e-5	7.54808478376884e-5	7.44007933366917e-5	7.370457850056723e-5	7.349137441674582e-5	7.380085338141347e-5	7.461793924623937e-5	7.588360580179716e-5	7.74948252373309e-5	7.92635994263318e-5	8.08464447702721e-5	8.18361659117801e-5	8.222679735894507e-5	8.22006208470179e-5	8.116320318187093e-5	7.947324247176287e-5	7.816843206855334e-5	7.534432782814845e-5	7.248427632327198e-5	7.103437095026452e-5	6.917048214020043e-5	6.771257431488473e-5	6.71261218324692e-5	6.688522894573919e-5	6.713312727163463e-5	6.799557549973772e-5	6.923851285609641e-5	7.063379567945699e-5	7.205370259510126e-5	7.340838992874145e-5	7.459976741650667e-5	7.552058594691163e-5	7.607554715648046e-5	7.62032518549033e-5	7.588979640448829e-5
flux1:	0.6965393905611332	6.449290168660934e-5	6.457205053659529e-5	6.530466642702721e-5	6.652580301256937e-5	6.802200976119928e-5	6.956816267733151e-5	7.095649951982084e-5	7.201624579073706e-5	7.262716955927546e-5	7.273002331158742e-5	7.233338698225498e-5	7.151356624690684e-5	7.040438092629706e-5	6.917684632180408e-5	6.801272963007749e-5	6.707815221677239e-5	6.650266694558664e-5	6.636665602740148e-5	6.669768061547853e-5	6.747529828802912e-5	6.864070955974274e-5	7.009705256320545e-5	7.167418032794827e-5	7.306670843569246e-5	7.391375734173724e-5	7.421278342576877e-5	7.413760618717196e-5	7.31661522470247e-5	7.162811231346965e-5	7.045032511560533e-5	6.793057117590091e-5	6.539409658970956e-5	6.413352280216686e-5	6.251327083838006e-5	6.12502698823408e-5	6.076622743517454e-5	6.0579753996234206e-5	6.0816876489621755e-5	6.15883728852777e-5	6.268350092758437e-5	6.389988418938171e-5	6.512838360721915e-5	6.629590011443709e-5	6.732239656482799e-5	6.811863401977596e-5	6.860412077431627e-5	6.872622812900518e-5	6.847209838255726e-5
flux1:	0.6968018394648865	5.81509013400393e-5	5.832599993601966e-5	5.908250449836048e-5	6.025618143358129e-5	6.164412747422067e-5	6.303930962944156e-5	6.425667069723901e-5	6.514975023640478e-5	6.562129017428666e-5	6.563078849109928e-5	6.519869787311506e-5	6.44043846131283e-5	6.337526195802017e-5	6.226748370784328e-5	6.124210541904755e-5	6.044231327592811e-5	5.997628000794899e-5	5.990760964157114e-5	6.025333012352129e-5	6.098871370365731e-5	6.205597462448848e-5	6.336496681371524e-5	6.476288362956473e-5	6.597934313347088e-5	6.66951651414743e-5	6.691149518842386e-5	6.679511524911116e-5	6.588682999712238e-5	6.449060741421174e-5	6.343166613655429e-5	6.11901125424077e-5	5.8948529926145214e-5	5.786102828381168e-5	5.646003696228773e-5	5.5372650733933296e-5	5.4979068282201585e-5	5.484010772220829e-5	5.5065783807707394e-5	5.5753471396528135e-5	5.6714108807215814e-5	5.776861692139267e-5	5.882422251935867e-5	5.9822591066855525e-5	6.0699866948547574e-5	6.138309932921374e-5	6.180522688630909e-5	6.192161567569243e-5	6.17204785835933e-5
flux1:	0.6970642883686398	5.2420646498635526e-5	5.2673240040547594e-5	5.3440005983870703e-5	5.455900332298263e-5	5.583844486141432e-5	5.7088964711347475e-5	5.814693458672701e-5	5.8888286824673485e-5	5.923642984836495e-5	5.916722215801282e-5	5.8710865421450836e-5	5.7948250720491895e-5	5.6999694037723343e-5	5.6006768152689194e-5	5.5111012638280696e-5	5.443453671356157e-5	5.406625403359163e-5	5.4054949750737726e-5	5.440863245969546e-5	5.509934123695375e-5	5.607107968788394e-5	5.724088193252137e-5	5.847257872988548e-5	5.952762897086185e-5	6.0124260906938065e-5	6.0267589582093695e-5	6.01179389118646e-5	5.9270470469561814e-5	5.800657416587942e-5	5.705832014364161e-5	5.5069787474872586e-5	5.309539310330157e-5	5.2164242925594846e-5	5.095876189231762e-5	5.0028227282286154e-5	4.971340485068792e-5	4.9615084922794476e-5	4.982878653044484e-5	5.043962995982674e-5	5.127855098418642e-5	5.218756652955487e-5	5.3088234349613504e-5	5.393501674663222e-5	5.4678341440366846e-5	5.5259856971135175e-5	5.562463375563867e-5	5.573530653776325e-5	5.55811589150292e-5
flux1:	0.697326737272393	4.7244616472826905e-5	4.755810294492807e-5	4.832346867039231e-5	4.938243011567101e-5	5.055469059533223e-5	5.166797432814884e-5	5.257871925429408e-5	5.318332340788017e-5	5.3423619492338104e-5	5.3289549857983714e-5	5.2819067690803704e-5	5.209318862491529e-5	5.122458580259706e-5	5.034067531704186e-5	4.956478815773982e-5	4.899985930748323e-5	4.871763221054554e-5	4.8753956202917667e-5	4.910926985667015e-5	4.9753405466844334e-5	5.0632896177695915e-5	5.1672284159529914e-5	5.2751130176354244e-5	5.365960094978255e-5	5.414945247822558e-5	5.4229941206216e-5	5.405474978971009e-5	5.3266121192293303e-5	5.2125399083305356e-5	5.1279782831026566e-5	4.9520193433416576e-5	4.778634692195487e-5	4.6994625512773527e-5	4.596188277808188e-5	4.5170036540923265e-5	4.492277188976048e-5	4.485835778575543e-5	4.505963723193535e-5	4.560038398131456e-5	4.632974172016114e-5	4.7108807183846534e-5	4.787165090197213e-5	4.858366131006729e-5	4.92076706867376e-5	4.969826624122441e-5	5.00114096476073e-5	5.011632729840259e-5	5.000337051673595e-5
flux1:	0.6975891861761463	4.256943626310373e-5	4.292892294483787e-5	4.368296201550253e-5	4.467809787083312e-5	4.5745741672004434e-5	4.6730019666475305e-5	4.750602017377028e-5	4.7988692708733516e-5	4.813612545699438e-5	4.795018391435295e-5	4.7474714417114625e-5	4.678960576639253e-5	4.599948872809344e-5	4.5218168417352485e-5	4.455214152737674e-5	4.408706429054522e-5	4.387952895856476e-5	4.395424367531515e-5	4.43054658177011e-5	4.4901815573527986e-5	4.569302547960456e-5	4.661129675424883e-5	4.7550829939136394e-5	4.8327494328741664e-5	4.872312576555556e-5	4.8751065229902305e-5	4.855760985203454e-5	4.7826150563805624e-5	4.6799620347551624e-5	4.604875214865491e-5	4.449528412780451e-5	4.2976563720707826e-5	4.2307517783289734e-5	4.14260751478066e-5	4.075551995134326e-5	4.0565356915364656e-5	4.052844235200813e-5	4.07169365662066e-5	4.119410989648267e-5	4.182542170045043e-5	4.248913945511102e-5	4.313024560205128e-5	4.372334521059595e-5	4.424186550087534e-5	4.4651703791519234e-5	4.491851258189403e-5	4.5017475609816355e-5	4.494002209645078e-5
flux1:	0.6978516350798996	3.834608388067829e-5	3.8738313626405635e-5	3.9472678991513795e-5	4.040154002928155e-5	4.1368104986410916e-5	4.2232139806464486e-5	4.2885945313410476e-5	4.326113922212849e-5	4.3329978736983886e-5	4.3104217572692365e-5	4.263189178017753e-5	4.1990675992004055e-5	4.1276905321744914e-5	4.059141653584032e-5	4.0025269234577975e-5	3.964868437345361e-5	3.950502572403465e-5	3.9609562227674586e-5	3.995170008542864e-5	4.049979422428647e-5	4.120733911537758e-5	4.2014150230943585e-5	4.282784563426275e-5	4.3487203307109245e-5	4.380108801656733e-5	4.378655935148222e-5	4.3581499215389874e-5	4.2905756516093636e-5	4.198454792460064e-5	4.1320713683954156e-5	3.9951944992460515e-5	3.862434637029255e-5	3.806181731277417e-5	3.7311869781612466e-5	3.6746205733472315e-5	3.6603642106676296e-5	3.6588377151894855e-5	3.676386145396333e-5	3.7183768406377637e-5	3.772793762511514e-5	3.8289950357470595e-5	3.8824290207129405e-5	3.9313266490331756e-5	3.973920713409214e-5	4.007773840753425e-5	4.0303032911163734e-5	4.039563138968589e-5	4.034807216462873e-5
flux1:	0.6981140839836528	3.453005324120264e-5	3.49433777335808e-5	3.5651202915639994e-5	3.651251498953623e-5	3.738230002160245e-5	3.813515574805271e-5	3.867916273745552e-5	3.8960772961416004e-5	3.896442014441511e-5	3.87098493064025e-5	3.8247753561583076e-5	3.765268250238011e-5	3.7012565285176745e-5	3.6415985057707e-5	3.593994628541334e-5	3.564099236345165e-5	3.555106896428543e-5	3.5677613614894916e-5	3.600644715987426e-5	3.650653405080366e-5	3.7135555509627e-5	3.7840707820192016e-5	3.8541741139616084e-5	3.909781267077592e-5	3.9342084803876687e-5	3.9294644638055745e-5	3.9083934057450904e-5	3.8462558663220216e-5	3.763795308449407e-5	3.705360995664396e-5	3.584962616604107e-5	3.46907664235841e-5	3.421959995918738e-5	3.3583174824174336e-5	3.310724991892265e-5	3.3003872844218664e-5	3.300517109665425e-5	3.3167634842037584e-5	3.353637125226215e-5	3.400371595935648e-5	3.4476736789880734e-5	3.4918154626549575e-5	3.5316674057622326e-5	3.5661981066682865e-5	3.5937921718666565e-5	3.612604859542832e-5	3.6211685010253276e-5	3.618852912294424e-5
flux1:	0.6983765328874061	3.1081380051718126e-5	3.150575127653293e-5	3.218158373251933e-5	3.297512560390991e-5	3.3753023860634273e-5	3.440387384881054e-5	3.485013023882315e-5	3.505131354394286e-5	3.500215045721695e-5	3.4728632247603085e-5	3.428276003640436e-5	3.373522987124307e-5	3.3165589192492814e-5	3.265093097849488e-5	3.225554245042178e-5	3.2023940353425676e-5	3.1978342351717726e-5	3.211986464625036e-5	3.2431930124884667e-5	3.2884887579050004e-5	3.344087491905107e-5	3.4054078580036856e-5	3.465510489181482e-5	3.512124115046532e-5	3.5307441101029244e-5	3.523585667816929e-5	3.502471655073082e-5	3.445633035748242e-5	3.3719867073393005e-5	3.320763736215098e-5	3.2150087425227006e-5	3.113937605828002e-5	3.0745751930005875e-5	3.020678609443606e-5	2.9806914590010214e-5	2.97354471500339e-5	2.974912306008277e-5	2.9898836640424248e-5	3.0222274767075567e-5	3.062253836641168e-5	3.101839607945748e-5	3.137964357830803e-5	3.170025674349199e-5	3.197591037636138e-5	3.219726266244232e-5	3.235214879451219e-5	3.243012121263919e-5	3.242609863917925e-5
flux1:	0.6986389817911594	2.7964479770725235e-5	2.83914314640449e-5	2.9031171958004656e-5	2.9757675559964008e-5	3.0449039987558443e-5	3.100700825249564e-5	3.136704704174695e-5	3.150006665741449e-5	3.1409329606339025e-5	3.112549397156036e-5	3.0700710734139654e-5	3.0201273620633127e-5	2.9698493362839524e-5	2.9258764573948963e-5	2.8934933070582466e-5	2.8761023920074845e-5	2.875109350567882e-5	2.890134094156677e-5	2.9193878507865815e-5	2.960108816879089e-5	3.0089678970710915e-5	3.062032812663102e-5	3.113329443534203e-5	3.152200780477796e-5	3.166084559307041e-5	3.157290107122165e-5	3.136582720239597e-5	3.084889072621879e-5	3.0192500505065634e-5	2.9745180741732162e-5	2.8817277409182653e-5	2.7936024448439758e-5	2.7607661454507935e-5	2.715196074028809e-5	2.6816066341938316e-5	2.6770327194607704e-5	2.6793133516438925e-5	2.6930681275698254e-5	2.721443283686331e-5	2.755676174044047e-5	2.7886431699027393e-5	2.8179216659501442e-5	2.8433390979576626e-5	2.864942850769042e-5	2.8823521855087245e-5	2.8948754511373513e-5	2.9018375092229076e-5	2.902857905633535e-5
flux1:	0.6989014306949126	2.514779602436808e-5	2.5570393160051713e-5	2.617121910214555e-5	2.6832272760483152e-5	2.744280047114885e-5	2.79168311382391e-5	2.8201536141524477e-5	2.8277641096906516e-5	2.8155331377279774e-5	2.7868529595067464e-5	2.746856975601434e-5	2.701696294864008e-5	2.657703090615918e-5	2.6205273699409247e-5	2.594430174418212e-5	2.5819067505911737e-5	2.5836908155043552e-5	2.599039093169408e-5	2.6261279698085823e-5	2.6624493587310497e-5	2.7051287113569413e-5	2.7508275343964942e-5	2.7944280552274465e-5	2.826710602479868e-5	2.8368265238109264e-5	2.8270650617926876e-5	2.807143841959877e-5	2.760413942766829e-5	2.7020267017955637e-5	2.6630863010796616e-5	2.5817335658351618e-5	2.5048780903853413e-5	2.4774999883892866e-5	2.4390105557098227e-5	2.4107763487269054e-5	2.4082557535380033e-5	2.4112117527250263e-5	2.4238382086421012e-5	2.4487738089516912e-5	2.4780624750546696e-5	2.505422787416482e-5	2.5289251800387562e-5	2.5487409559571253e-5	2.5652955637595967e-5	2.5786491205684614e-5	2.588540014278523e-5	2.594611854573362e-5	2.59661546502212e-5
flux1:	0.6991638795986659	2.2603302591501626e-5	2.301604720692602e-5	2.3576306150574394e-5	2.4174246444281743e-5	2.4709870564272167e-5	2.5108620172535546e-5	2.532812567019088e-5	2.5357472154335108e-5	2.5212314555221204e-5	2.4928622068486518e-5	2.455612950329702e-5	2.4151335189574186e-5	2.3769901886058713e-5	2.345923892317188e-5	2.325285750465944e-5	2.316794605412959e-5	2.3206438136084556e-5	2.3358418920436185e-5	2.3606117547703058e-5	2.3927341496416743e-5	2.4297752426052584e-5	2.4689347720591138e-5	2.5058556350097047e-5	2.532594997662725e-5	2.5397951675578665e-5	2.529623413691388e-5	2.5108004724795605e-5	2.4688187309279972e-5	2.416987334106044e-5	2.383166334911394e-5	2.3118678497594237e-5	2.2447941526845767e-5	2.2219597503953614e-5	2.189459862322509e-5	2.165697232195489e-5	2.1647941042309396e-5	2.1682593756506632e-5	2.179869079033695e-5	2.2018547224987754e-5	2.2269749154148004e-5	2.2496516107645075e-5	2.2683486629812726e-5	2.2835033279813578e-5	2.295832582932874e-5	2.305741101582229e-5	2.3133132293937215e-5	2.3184635550697126e-5	2.321074489875257e-5
flux1:	0.6994263285024191	2.0305932393125178e-5	2.0704625592439682e-5	2.122369525476871e-5	2.1761480728954322e-5	2.2228262691522904e-5	2.2560011323677734e-5	2.272363587443438e-5	2.2715253745140854e-5	2.2554706149398274e-5	2.2278976531896808e-5	2.1935590034241415e-5	2.1575929836588666e-5	2.1248391639023157e-5	2.0992089609371513e-5	2.083250654060217e-5	2.0780271665447365e-5	2.0833100763840822e-5	2.0979595085128564e-5	2.1203097841716506e-5	2.148450751031596e-5	2.1803675456695375e-5	2.213746114519619e-5	2.2449069376703077e-5	2.2670349247795744e-5	2.2720487491469487e-5	2.2619153938193845e-5	2.2444374308735656e-5	2.2069520358438676e-5	2.161042732972065e-5	2.131704675010497e-5	2.069211431925101e-5	2.010607890028291e-5	1.991539657838013e-5	1.964072993312955e-5	1.9440418854984063e-5	1.9443882178223822e-5	1.9482476521425876e-5	1.958965165904867e-5	1.97844350329659e-5	2.0000888993253484e-5	2.0189100462028307e-5	2.0336717858154237e-5	2.045005519064157e-5	2.0538461942335307e-5	2.060862877457887e-5	2.066413817012449e-5	2.0706406842592362e-5	2.073553774074465e-5
flux1:	0.6996887774061724	1.8233017396376772e-5	1.861458758737734e-5	1.9092708458640392e-5	1.95737764008698e-5	1.9977796750745795e-5	2.0250375551046398e-5	2.036658834064158e-5	2.0328391054234827e-5	2.0158701383379665e-5	1.9894664958822783e-5	1.958114125662961e-5	1.926440015985713e-5	1.8986005719357887e-5	1.877755891584104e-5	1.865752485851131e-5	1.8631079876521672e-5	1.8692773475726783e-5	1.883055722906307e-5	1.9029366605458854e-5	1.9273260725684904e-5	1.9546017176875288e-5	1.9828892539718336e-5	2.009113854594382e-5	2.0274469917205174e-5	2.030882032697559e-5	2.0211371927768738e-5	2.005186954227031e-5	1.971913441461008e-5	1.9313516996232357e-5	1.9059051264254823e-5	1.8510932654899502e-5	1.7998088537098344e-5	1.7838448241378037e-5	1.7605721141656466e-5	1.7436551266239993e-5	1.744936885276315e-5	1.7491049635541048e-5	1.7590557907850102e-5	1.7764165727965874e-5	1.7951919282587293e-5	1.810884256416617e-5	1.82247711612347e-5	1.8307299230658507e-5	1.836732710653409e-5	1.841353586814974e-5	1.8451649501991913e-5	1.848496187120679e-5	1.8514777282518564e-5
flux1:	0.6999512263099257	1.6363813700021404e-5	1.6726127947101155e-5	1.716422172033098e-5	1.7592335856622844e-5	1.7939586286999467e-5	1.8160320441915636e-5	1.8236736696564323e-5	1.8175568444729087e-5	1.8001869238539097e-5	1.77522634571066e-5	1.7468623820901412e-5	1.719219134462621e-5	1.695816234704507e-5	1.6791389167999003e-5	1.670427325192384e-5	1.669754755890734e-5	1.676350816617767e-5	1.6890122373257272e-5	1.7064232039745208e-5	1.7273017212061117e-5	1.7503899224154094e-5	1.774212375573193e-5	1.7962330077348323e-5	1.8114752167453176e-5	1.8138244684722873e-5	1.8047320529190367e-5	1.7904298380280285e-5	1.7610592247581664e-5	1.725322536849242e-5	1.7032294651477854e-5	1.6550923270802617e-5	1.6101191582294212e-5	1.5966913773527936e-5	1.5768771521287503e-5	1.562556693587031e-5	1.5645037100674675e-5	1.5689063274882646e-5	1.5782054679633175e-5	1.5937823319030794e-5	1.6102003019362862e-5	1.6233848227372295e-5	1.6324690541785586e-5	1.638280888111497e-5	1.642011349733751e-5	1.6446748702661996e-5	1.6470097407723932e-5	1.6494985893795616e-5	1.6523808139974337e-5
flux1:	0.7002136752136789	1.4679160707978893e-5	1.5020838435212388e-5	1.5420328841051145e-5	1.5799429774154215e-5	1.609571230869142e-5	1.627137961997062e-5	1.6314780131313912e-5	1.6236490714031887e-5	1.6062917915686118e-5	1.5829633328281014e-5	1.5575316927725528e-5	1.5336329939084382e-5	1.5141982294165929e-5	1.5011121315519246e-5	1.4950981917996742e-5	1.4958764865816719e-5	1.5025284700999029e-5	1.5139025339093591e-5	1.5288903036733945e-5	1.546509716579082e-5	1.5658388959546884e-5	1.5857649256462907e-5	1.604228365798931e-5	1.616977185702129e-5	1.6186310789058887e-5	1.6103818719276502e-5	1.5977879618182664e-5	1.571997793220255e-5	1.5406064269826235e-5	1.5213884497694842e-5	1.4790302198875494e-5	1.4394867949472458e-5	1.4281034855651329e-5	1.4111078416083757e-5	1.3989450079070528e-5	1.4013252349880922e-5	1.4058875859643774e-5	1.4146307949579426e-5	1.4287014818479906e-5	1.4431842738409138e-5	1.4543758505785851e-5	1.4615051311927915e-5	1.4654172635946028e-5	1.4673577316136531e-5	1.4684446058506851e-5	1.469543609893378e-5	1.4712610170534246e-5	1.473931700152651e-5
flux1:	0.7004761241174322	1.3161289761954814e-5	1.3481535954793838e-5	1.3844187845103745e-5	1.4178258766452314e-5	1.4429099160598556e-5	1.456590471723401e-5	1.4582273648150301e-5	1.4491810113430668e-5	1.4321631654675422e-5	1.4105857512154915e-5	1.38798655787887e-5	1.3675337571234948e-5	1.3516188251797362e-5	1.341597857582709e-5	1.3377613297884809e-5	1.339557004089279e-5	1.3459814338042715e-5	1.3559696818801248e-5	1.3686256286589853e-5	1.3832494834487809e-5	1.3992275748674443e-5	1.4157754249004813e-5	1.4312496911191908e-5	1.4420051347097919e-5	1.4432661471114177e-5	1.4359898918518997e-5	1.4251087045618429e-5	1.4025749538805409e-5	1.3750829902733222e-5	1.358323921391167e-5	1.320954534990133e-5	1.2860713282923859e-5	1.2763049516360579e-5	1.2615793963976387e-5	1.2511972078479715e-5	1.2538147603314971e-5	1.2584564417477276e-5	1.266715553151641e-5	1.2795055618381157e-5	1.2923915866133792e-5	1.3020035961475253e-5	1.3076283290279808e-5	1.3100871287007401e-5	1.3106403903438894e-5	1.3104746301196996e-5	1.3105521238615484e-5	1.3115776692200978e-5	1.3139671052022176e-5
flux1:	0.7007385730211855	1.179376448704345e-5	1.2092234044024294e-5	1.2420022398675011e-5	1.2712980279136247e-5	1.292356181317726e-5	1.3027128951405695e-5	1.3021703934850919e-5	1.2923208389049623e-5	1.2758949804005755e-5	1.2561306457280526e-5	1.2362325313359351e-5	1.2189250686784278e-5	1.2061098196114924e-5	1.1986831100102974e-5	1.1965793105959098e-5	1.1990441814561983e-5	1.205039354115476e-5	1.2136086389953451e-5	1.2240640297132987e-5	1.2359671093346509e-5	1.248985105428159e-5	1.2626280603900849e-5	1.2756088913848694e-5	1.2847838988169946e-5	1.2858816448547998e-5	1.2796571177074494e-5	1.2704435478736599e-5	1.2508513708116045e-5	1.2268399756333682e-5	1.2121846237904977e-5	1.1791151316370737e-5	1.1482231885042233e-5	1.1397046919767333e-5	1.1267901066162259e-5	1.1178623481939588e-5	1.1205578928172601e-5	1.1251946344157995e-5	1.1330173362928739e-5	1.1447063739818357e-5	1.1562610604031342e-5	1.1646151843492505e-5	1.1690901773362681e-5	1.1704539580760154e-5	1.169949190537061e-5	1.1688010309047069e-5	1.1680427051507983e-5	1.168456194643186e-5	1.1705240179549962e-5
flux1:	0.7010010219249387	1.0561509943809233e-5	1.0838207587882058e-5	1.1133221881062038e-5	1.1388839869157922e-5	1.1563961187453541e-5	1.1639338079025377e-5	1.1616667153212124e-5	1.1513572102004101e-5	1.135712997081096e-5	1.1177780286619742e-5	1.1004277109907434e-5	1.0859704728192964e-5	1.0758676549377513e-5	1.070621099296382e-5	1.069878538815043e-5	1.0727432854182472e-5	1.0781799429194018e-5	1.0853528290419846e-5	1.0937719233775885e-5	1.1032376651246291e-5	1.1136707100633805e-5	1.1248402870055514e-5	1.1357569379239828e-5	1.1436884122981634e-5	1.1447934656888505e-5	1.1396562844245355e-5	1.132024185598725e-5	1.1150759969565595e-5	1.0941500460544079e-5	1.0812994399140624e-5	1.051936863856693e-5	1.0244591723678984e-5	1.0168770529008289e-5	1.0054014601331167e-5	9.97646905406961e-6	1.0002985885045912e-5	1.004848621605046e-5	1.0122621049932573e-5	1.0229922306581156e-5	1.0334214150948601e-5	1.0407615282712692e-5	1.044357766599906e-5	1.0449066809658626e-5	1.0436076045582247e-5	1.0416984928705729e-5	1.0402612195142917e-5	1.0401365447420226e-5	1.041860542049406e-5
flux1:	0.701263470828692	9.450875331132861e-6	9.706088355877495e-6	9.97047107242536e-6	1.019233247216018e-5	1.0336389759907887e-5	1.038806986908701e-5	1.035207085057594e-5	1.0247186385260987e-5	1.009992491927906e-5	9.938662512489129e-6	9.788953798732395e-6	9.67003032087598e-6	9.592597134923008e-6	9.558338761438256e-6	9.561480628249441e-6	9.592121605169984e-6	9.640211854085992e-6	9.698641311434543e-6	9.764353716232967e-6	9.837509937907183e-6	9.919566903451153e-6	1.0010435397220343e-5	1.0102638611645892e-5	1.0172234325155598e-5	1.0184587739364357e-5	1.0144073121187336e-5	1.0082395725108123e-5	9.93659646670977e-6	9.754478327928661e-6	9.641518361003382e-6	9.379926879406425e-6	9.134374122484741e-6	9.065391666132366e-6	8.962133029176221e-6	8.89393923847396e-6	8.919171602857694e-6	8.963094721789369e-6	9.033266368123174e-6	9.132108041022546e-6	9.22674748839418e-6	9.291830880725057e-6	9.32102437608269e-6	9.320507183453558e-6	9.301654366425915e-6	9.276747768355244e-6	9.256888873419094e-6	9.250910097310586e-6	9.264593168512265e-6
flux1:	0.7015259197324453	8.449676791353656e-6	8.683932481957516e-6	8.919845068271567e-6	9.111324351441376e-6	9.228314810162673e-6	9.260268424491467e-6	9.214287659562596e-6	9.109878034844834e-6	8.972708495072784e-6	8.829025432462115e-6	8.701323107396285e-6	8.60531182486429e-6	8.548274164538906e-6	8.529124198168044e-6	8.540367207725257e-6	8.571559727391814e-6	8.613144963911032e-6	8.659250240086783e-6	8.708510939240526e-6	8.76300889197706e-6	8.82615326993238e-6	8.899685051779915e-6	8.978035701287988e-6	9.040074874052177e-6	9.054571998424134e-6	9.024573668809908e-6	8.976166491410726e-6	8.851522559495614e-6	8.693099035602937e-6	8.593585320766546e-6	8.359805533675654e-6	8.13934908295645e-6	8.075281551509368e-6	7.981376664397913e-6	7.92058768686694e-6	7.944037642347054e-6	7.985854587357042e-6	8.052119977419423e-6	8.143418036703826e-6	8.229679836677018e-6	8.287814425416857e-6	8.311725434789105e-6	8.306818924716898e-6	8.283735191143487e-6	8.254464508590525e-6	8.230200222672829e-6	8.220050972947052e-6	8.23012216250001e-6
flux1:	0.7017883686361985	7.547180750843942e-6	7.761217580635545e-6	7.970823841751525e-6	8.135086731538425e-6	8.228627786480305e-6	8.244341124232498e-6	8.191209905840712e-6	8.089059878706802e-6	7.96250587711351e-6	7.835645694711082e-6	7.728088772330611e-6	7.652372890638407e-6	7.6128299346991975e-6	7.606115262181423e-6	7.623464739522819e-6	7.654197572213006e-6	7.689373127877815e-6	7.72431552821932e-6	7.759193727047379e-6	7.797771382910845e-6	7.845097577426366e-6	7.904354441763556e-6	7.971441249329801e-6	8.027619623605721e-6	8.044774515593021e-6	8.024671955518522e-6	7.988062471332678e-6	7.882260331564674e-6	7.744392424017229e-6	7.656540625369846e-6	7.44706245014541e-6	7.248298707697821e-6	7.187808815741775e-6	7.101750247391618e-6	7.046851859845274e-6	7.068318428125354e-6	7.10772455650894e-6	7.1701319658975305e-6	7.254649787433733e-6	7.333582421464385e-6	7.385827868452839e-6	7.405562347219859e-6	7.397489420086551e-6	7.371459557960305e-6	7.339012311851084e-6	7.311255041761779e-6	7.297434247173897e-6	7.303895792101282e-6
flux1:	0.7020508175399518	6.734009547534941e-6	6.928751455028881e-6	7.1142078117802385e-6	7.254221142810148e-6	7.327578584172397e-6	7.330096775367768e-6	7.272184830137866e-6	7.1736580427190154e-6	7.057911574098595e-6	6.946914545698585e-6	6.857594784683341e-6	6.799674817924874e-6	6.774986518885458e-6	6.778384298540444e-6	6.800210265723281e-6	6.829778953001118e-6	6.858841359752386e-6	6.883860123858259e-6	6.9063778318372914e-6	6.931595907425778e-6	6.965882567694906e-6	7.013490622444575e-6	7.071429319500896e-6	7.123050591530178e-6	7.143095274704654e-6	7.132037534737363e-6	7.105742735224186e-6	7.016650432966888e-6	6.896545862102949e-6	6.818813537166158e-6	6.630727788825758e-6	6.450898646670978e-6	6.393182264460609e-6	6.31395972742139e-6	6.263851320388076e-6	6.283357748686489e-6	6.320274492252589e-6	6.378907402154815e-6	6.457296366010784e-6	6.529790471930919e-6	6.577008070288274e-6	6.593419737331471e-6	6.583124474614213e-6	6.555177939815963e-6	6.520548239995079e-6	6.490096809614089e-6	6.473078493513492e-6	6.476005261584641e-6
flux1:	0.7023132664437051	6.00197402562866e-6	6.178499757586634e-6	6.341943625030851e-6	6.4604864760845024e-6	6.5166049393408814e-6	6.5085754969191085e-6	6.447841677559634e-6	6.3539341384921145e-6	6.2489073172647204e-6	6.152654029799637e-6	6.079642459969912e-6	6.037135849125639e-6	6.024888495292761e-6	6.0363576730428535e-6	6.061301651387078e-6	6.089206388208551e-6	6.112557296416928e-6	6.128886827092904e-6	6.140948766002682e-6	6.155133110556795e-6	6.178808615518151e-6	6.216966377260804e-6	6.267454150652757e-6	6.3154937504199525e-6	6.338414580815915e-6	6.335377120969383e-6	6.317970492021451e-6	6.243602237142916e-6	6.138838247859921e-6	6.069870898902647e-6	5.900754608063842e-6	5.737654252136108e-6	5.68234769133664e-6	5.609299206997167e-6	5.56324785090792e-6	5.580957476976066e-6	5.615493591366458e-6	5.670489191516044e-6	5.743309893004906e-6	5.810134153794653e-6	5.853058033621853e-6	5.866842310795694e-6	5.8550798674591105e-6	5.826062213407206e-6	5.790105788373311e-6	5.7576908684591455e-6	5.737960999833815e-6	5.737523221990811e-6
flux1:	0.7025757153474583	5.343856792802075e-6	5.50336047332172e-6	5.64689154766361e-6	5.746561600840322e-6	5.788092221579576e-6	5.771806369788124e-6	5.709846982435322e-6	5.621238387501037e-6	5.526614603690698e-6	5.443871589216239e-6	5.38524977927027e-6	5.355897689590758e-6	5.353879897797513e-6	5.371608567524492e-6	5.398513501947742e-6	5.424386594419227e-6	5.442468568292526e-6	5.45128485627548e-6	5.454633015410437e-6	5.459839649329055e-6	5.4749708996681825e-6	5.505477014395315e-6	5.549852347461382e-6	5.595012766188565e-6	5.620586676912381e-6	5.6244353133568994e-6	5.6145890238985115e-6	5.553077462341159e-6	5.4615989844869305e-6	5.400197798830651e-6	5.248006349615073e-6	5.0998773427081156e-6	5.046935746008304e-6	4.979607740429011e-6	4.937176304184015e-6	4.953310299681483e-6	4.985693654838997e-6	5.037236948366072e-6	5.104965875972024e-6	5.166777361851517e-6	5.206047953569146e-6	5.217798403429972e-6	5.205195288282782e-6	5.175816934851025e-6	5.139287104856714e-6	5.105600366563428e-6	5.083681743603983e-6	5.080161415125695e-6
flux1:	0.7028381642512116	4.753180964838543e-6	4.896924515014094e-6	5.022577904035007e-6	5.1057903262647005e-6	5.135112598529839e-6	5.112542824075131e-6	5.050637930809698e-6	4.9677424581205814e-6	4.883028580247112e-6	4.812496829112435e-6	4.7663932920727445e-6	4.7480757611866115e-6	4.754267743184585e-6	4.776640417708459e-6	4.804507255010858e-6	4.828071401428307e-6	4.841334459339153e-6	4.843729182922768e-6	4.839922608996449e-6	4.837928495326588e-6	4.84623579989962e-6	4.870535749279575e-6	4.909841431646027e-6	4.952601670336924e-6	4.980437693665183e-6	4.989995562036451e-6	4.986499161302544e-6	4.936082137307424e-6	4.856173504970693e-6	4.801281913794954e-6	4.664256759013934e-6	4.529683332400674e-6	4.479248090307259e-6	4.4172812005886045e-6	4.37823927389116e-6	4.393008893442383e-6	4.423506113059763e-6	4.47180619081748e-6	4.534834866365474e-6	4.592174672016232e-6	4.628343258507213e-6	4.638574542395007e-6	4.625660699239192e-6	4.596524164917517e-6	4.560089080472406e-6	4.525793466668858e-6	4.50225200807669e-6	4.4960433773021e-6
flux1:	0.7031006131549649	4.224000793031069e-6	4.353262464468502e-6	4.4629763008291075e-6	4.531955783951564e-6	4.551193027815393e-6	4.524026248657682e-6	4.463183944890547e-6	4.386200695129561e-6	4.310779705467316e-6	4.251144175005656e-6	4.215773284153226e-6	4.206530466080207e-6	4.219105293015958e-6	4.244689110087623e-6	4.272657767213779e-6	4.293710525671284e-6	4.30260308612662e-6	4.299579512411183e-6	4.289995681752527e-6	4.2823131725208156e-6	4.285208119626177e-6	4.304454626260263e-6	4.33950014911405e-6	4.380161236618339e-6	4.409748865341149e-6	4.423860149806893e-6	4.425620710016982e-6	4.384644213125197e-6	4.314879075629108e-6	4.265581752291018e-6	4.142179460311261e-6	4.019987817411775e-6	3.972263342632926e-6	3.915314915660491e-6	3.879546051653172e-6	3.893108356288607e-6	3.921950956180408e-6	3.96720929378527e-6	4.025843027288575e-6	4.0791288592618046e-6	4.112646041812365e-6	4.121792900847033e-6	4.109011661058494e-6	4.0806218581256445e-6	4.0448667661035396e-6	4.010589730213296e-6	3.9860210773847534e-6	3.977611500677695e-6
flux1:	0.7033630620587181	3.7507433287051227e-6	3.866768650166709e-6	3.962351264504465e-6	4.019120427295771e-6	4.030150283314514e-6	3.999816893004561e-6	3.940815137958783e-6	3.869777019588031e-6	3.802958678747084e-6	3.752935080429813e-6	3.7266339854631576e-6	3.7246889347157703e-6	3.7420213782723725e-6	3.7695662012274817e-6	3.7969141750821384e-6	3.81532990854506e-6	3.820304664723176e-6	3.8127869342651895e-6	3.798638049216469e-6	3.786546752187242e-6	3.7851853403751127e-6	3.8003042066293803e-6	3.8317231941212e-6	3.870450692910503e-6	3.9012129291752585e-6	3.91879674320526e-6	3.924827552897531e-6	3.891761767936896e-6	3.830940491460713e-6	3.7864668938665174e-6	3.675311268701449e-6	3.5644859883271393e-6	3.51964346304808e-6	3.4673498912116228e-6	3.4347695478546396e-6	3.4472100870308003e-6	3.47454245069528e-6	3.5169235725507803e-6	3.5713853960228066e-6	3.6209107605953087e-6	3.652112244474272e-6	3.660516708281625e-6	3.648221471891237e-6	3.6209857409561563e-6	3.5864062600422715e-6	3.552721356559276e-6	3.5277218275518765e-6	3.5176552843775774e-6
flux1:	0.7036255109624714	3.328116940316279e-6	3.4320785121378255e-6	3.515180994523388e-6	3.561549652726306e-6	3.5660122749117565e-6	3.5337118825903136e-6	3.4771371224143227e-6	3.4119560711266667e-6	3.3530222882926942e-6	3.311396843608845e-6	3.292655456236776e-6	3.2964331198995577e-6	3.3171100671220064e-6	3.345555136852253e-6	3.371704661733371e-6	3.3874436553723917e-6	3.3889682482816297e-6	3.3778152043936545e-6	3.3601714953952252e-6	3.344758905907884e-6	3.3400998132795205e-6	3.3518521524708797e-6	3.3801509765202776e-6	3.417014319018933e-6	3.4483605959145383e-6	3.468449760288046e-6	3.4778550723691715e-6	3.4513170988961667e-6	3.398402956750941e-6	3.358128072043629e-6	3.257983076482437e-6	3.157605816721137e-6	3.1157248780694007e-6	3.0676990837778884e-6	3.0381948411066794e-6	3.049534962805532e-6	3.0753928661410034e-6	3.1150056606705833e-6	3.165448290676869e-6	3.2113939582778973e-6	3.2404945471093947e-6	3.248393244328483e-6	3.2368402777571267e-6	3.211065232144525e-6	3.1780582639412688e-6	3.1454623700523973e-6	3.1205918761750817e-6	3.1094221407046133e-6
flux1:	0.7038879598662247	2.951086878654338e-6	3.044057875892972e-6	3.1161569527162566e-6	3.1537166693583993e-6	3.153023617587041e-6	3.119748515602357e-6	3.0660302013865186e-6	3.0065363759288333e-6	2.9547780551904776e-6	2.9204365674727488e-6	2.907916654222967e-6	2.9160544728002127e-6	2.938881045750515e-6	2.9673605826563545e-6	2.991885274947158e-6	3.0050006230072848e-6	3.003564618660907e-6	2.989580846553357e-6	2.9693935030379197e-6	2.9515954785220346e-6	2.944453481579041e-6	2.9534866753864345e-6	2.979081760226029e-6	3.014089447387209e-6	3.0454625435304574e-6	3.0672246005481975e-6	3.079186707838948e-6	3.0579622076080604e-6	3.012026822377471e-6	2.9754639895484147e-6	2.8852221002571067e-6	2.794434649396604e-6	2.7554853903969364e-6	2.711338766659669e-6	2.6847390256008656e-6	2.6949607512070314e-6	2.7192811757194634e-6	2.7561753509005194e-6	2.802700995239011e-6	2.845159676089427e-6	2.872261741100946e-6	2.8797822912132195e-6	2.8691274785053383e-6	2.8450185718740203e-6	2.8138765931246735e-6	2.7827700480284307e-6	2.7585159223188684e-6	2.746758805228282e-6
flux1:	0.7041504087699779	2.6149040855722504e-6	2.6978476231535255e-6	2.760241642308334e-6	2.790368693059976e-6	2.785714999186356e-6	2.752272286206792e-6	2.701712503382193e-6	2.6476855296702186e-6	2.602428651201625e-6	2.574372852278046e-6	2.566914230406519e-6	2.5782616178454638e-6	2.602258711156046e-6	2.6301004305820862e-6	2.6527244407070673e-6	2.6633601531247552e-6	2.6594730626819086e-6	2.643412623910773e-6	2.621530964409244e-6	2.602164793591919e-6	2.593251686620681e-6	2.600134372578839e-6	2.6233775270379217e-6	2.6565068674200444e-6	2.6874185549138656e-6	2.7101594489335533e-6	2.7239319938883595e-6	2.706988819670224e-6	2.667174174095659e-6	2.6339580005937856e-6	2.552637035549009e-6	2.4706264444363316e-6	2.434485815909926e-6	2.3938609462220747e-6	2.369931953968241e-6	2.379010703100877e-6	2.4016664128346433e-6	2.435844176539011e-6	2.4785294260204837e-6	2.5175403127724735e-6	2.5426576286575007e-6	2.5498286360230794e-6	2.5401330118625985e-6	2.5178005009296216e-6	2.4887129702299307e-6	2.459388260868188e-6	2.43613800010734e-6	2.424231898890365e-6
flux1:	0.7044128576737312	2.3151641261827317e-6	2.388937573169381e-6	2.4427556842918523e-6	2.4666235751315234e-6	2.459004331948198e-6	2.426037297571695e-6	2.3788350655137234e-6	2.3300263511812906e-6	2.2906466034802007e-6	2.2679978092314714e-6	2.264612000848318e-6	2.2782183855292166e-6	2.302609793834907e-6	2.329323073057463e-6	2.349909133918735e-6	2.358286793963614e-6	2.3524657441719775e-6	2.3350274027020342e-6	2.312207689886271e-6	2.291993509198459e-6	2.281942625668792e-6	2.2871827163421186e-6	2.3083756733671244e-6	2.339595893788512e-6	2.3696480293083604e-6	2.39280169519207e-6	2.407710312602776e-6	2.394199620304743e-6	2.3596995014261357e-6	2.329560090562172e-6	2.2563016561931836e-6	2.182301744231053e-6	2.1487923574622434e-6	2.111393222445293e-6	2.0898585509658906e-6	2.0977938255190825e-6	2.118641269885781e-6	2.1500804360295023e-6	2.1890019387902374e-6	2.2245889203611497e-6	2.247681992254717e-6	2.254456374720078e-6	2.245701680566761e-6	2.225173982856258e-6	2.1982370573984803e-6	2.1708789423540686e-6	2.148907124323324e-6	2.137188701765657e-6
flux1:	0.7046753065774845	2.047870106411957e-6	2.113240780541515e-6	2.1594628348569143e-6	2.178063366142205e-6	2.168294825860904e-6	2.1363037923055874e-6	2.092574080047309e-6	2.0487204232908593e-6	2.0146474021618493e-6	1.9966395043079573e-6	1.996493351264015e-6	2.0115867650654863e-6	2.0357767070813465e-6	2.0610303137712633e-6	2.0795567775917323e-6	2.08595195406203e-6	2.078701138486885e-6	2.0605168502706604e-6	2.037423022451745e-6	2.0169928141534988e-6	2.006367382799225e-6	2.0104156079550388e-6	2.0298163859382004e-6	2.059104515908002e-6	2.0879949780610575e-6	2.1111039831861695e-6	2.1265528301862616e-6	2.11579648982208e-6	2.085855665153976e-6	2.058587862573905e-6	1.9926521384817705e-6	1.9259537994413055e-6	1.894890418746312e-6	1.8605000661927094e-6	1.8410728800684472e-6	1.8479090804308664e-6	1.8668365119805296e-6	1.8955187374633317e-6	1.930775092094229e-6	1.962981522525472e-6	1.983997411543697e-6	1.990284830819407e-6	1.982397068471407e-6	1.963640079482563e-6	1.938873423539741e-6	1.913570337687016e-6	1.8930413013406592e-6	1.8817392919119538e-6
flux1:	0.7049377554812377	1.8094766741338065e-6	1.8671436836492764e-6	1.9066265553779804e-6	1.920796673494946e-6	1.9095406091901647e-6	1.8789030520240659e-6	1.8386910706789938e-6	1.7995209362294612e-6	1.7702343526793277e-6	1.7561996220981941e-6	1.758592811267256e-6	1.7745526725346493e-6	1.7980966788785938e-6	1.8216887425323084e-6	1.838218827685044e-6	1.8429314114669962e-6	1.8347178628622067e-6	1.8163383056064966e-6	1.7935371768504065e-6	1.7734336969890902e-6	1.7627227840598454e-6	1.7659667532377424e-6	1.7837912060770964e-6	1.8111409427321554e-6	1.838656507297398e-6	1.8613495438250968e-6	1.876830541431306e-6	1.8682969403788457e-6	1.8422227612459464e-6	1.8176554034745058e-6	1.7584094710290843e-6	1.6983721690420182e-6	1.6696020843976007e-6	1.6380827899538948e-6	1.6205000520993828e-6	1.6263331641914955e-6	1.643297441416314e-6	1.6692346191054422e-6	1.700960855455416e-6	1.7298747532964018e-6	1.748783463197115e-6	1.7544852957309778e-6	1.7473620126436896e-6	1.7303012714699604e-6	1.707668985384018e-6	1.6844329517508501e-6	1.6654171948764386e-6	1.654663191699084e-6
flux1:	0.705200204384991	1.5969002014809331e-6	1.6475168100585735e-6	1.6810221088332357e-6	1.6914728005760057e-6	1.6792620654441992e-6	1.6502515910077156e-6	1.6135433468204844e-6	1.57877801487369e-6	1.553799201319147e-6	1.54315099948621e-6	1.547491930983798e-6	1.5638203602274206e-6	1.5863937243616908e-6	1.608218404581752e-6	1.6228667769942377e-6	1.6261909048742712e-6	1.6174220201688808e-6	1.5993036504675673e-6	1.5772583934563253e-6	1.5579284652368319e-6	1.5475364323047593e-6	1.5502912848603834e-6	1.5667131895902433e-6	1.5921377634825581e-6	1.618138046709435e-6	1.6401094548609122e-6	1.6552104370646014e-6	1.6484832266837698e-6	1.6256624309398974e-6	1.6036324788433486e-6	1.5505321125408378e-6	1.496590547397465e-6	1.4700178892342064e-6	1.4412942770712066e-6	1.4253434327101045e-6	1.430313386244237e-6	1.4453580081445331e-6	1.46861092088467e-6	1.4969836979279929e-6	1.5227496822215367e-6	1.5395703399056617e-6	1.5446102610813065e-6	1.5381464647301555e-6	1.5226884193894402e-6	1.5021203388084187e-6	1.4809109819962257e-6	1.4634104854224116e-6	1.4532621081251833e-6
flux1:	0.7054626532887442	1.4074905903658962e-6	1.4516823141112601e-6	1.4799008689713738e-6	1.4872442838603446e-6	1.4745072473460553e-6	1.4473109326260217e-6	1.4140412649177269e-6	1.3833934114507669e-6	1.3622755455035416e-6	1.3544917797554895e-6	1.3602757243907214e-6	1.3765714081315575e-6	1.3979395280774146e-6	1.417955320577708e-6	1.4308575295558776e-6	1.4330566299763467e-6	1.4240642556547896e-6	1.4065618191551784e-6	1.3856276476140776e-6	1.3674149799488872e-6	1.3576508970425825e-6	1.360152176560725e-6	1.375304517707197e-6	1.3988351983602743e-6	1.4232327707809303e-6	1.4442276734383611e-6	1.4586361036581623e-6	1.4533815822634938e-6	1.4332950626702597e-6	1.4136302138420627e-6	1.3661973304004823e-6	1.3178599028465067e-6	1.293449542487448e-6	1.2674796557735377e-6	1.2530116750929606e-6	1.2572837275074006e-6	1.2705359609840587e-6	1.291221671752825e-6	1.3164553892257405e-6	1.3392727692162647e-6	1.3540855667352282e-6	1.3584302414146733e-6	1.3525384052930923e-6	1.3385874274573914e-6	1.319997282184051e-6	1.3007451409599286e-6	1.2847215042509325e-6	1.2751913237098296e-6
flux1:	0.7057251021924975	1.2389701635030692e-6	1.2773455404099553e-6	1.3009153715274856e-6	1.3056871190241707e-6	1.2927689603390779e-6	1.2675026530403852e-6	1.237561994479763e-6	1.2107340958605398e-6	1.1930540159680265e-6	1.1876641868854817e-6	1.1944564461881029e-6	1.2103939197639904e-6	1.2303879894599805e-6	1.2485918650510073e-6	1.259881149565482e-6	1.261172146657557e-6	1.2522062523551555e-6	1.235573155662361e-6	1.2159982127458699e-6	1.1991402856515564e-6	1.1902126838165012e-6	1.1926154359982285e-6	1.20659442414087e-6	1.2282765913606328e-6	1.2510181550918167e-6	1.2708246768515492e-6	1.284324881032639e-6	1.280263409502765e-6	1.2624933827143502e-6	1.2450047243179653e-6	1.2028040487534574e-6	1.1596427289112174e-6	1.1374051902239376e-6	1.1141471649916717e-6	1.1010740984383505e-6	1.104814881271491e-6	1.1164649963850731e-6	1.1347523915970628e-6	1.157088253597849e-6	1.1771976527774146e-6	1.1901409665920106e-6	1.1938079714894378e-6	1.1884292345962785e-6	1.1758982248124013e-6	1.1591962056007174e-6	1.141821311267414e-6	1.1272208156139998e-6	1.1183041213432194e-6
flux1:	0.7059875510962508	1.0893525316231608e-6	1.1225056402552504e-6	1.1420219879789277e-6	1.1446968815395e-6	1.1318764426954094e-6	1.1085978256781006e-6	1.0818387183505723e-6	1.0585230735772841e-6	1.0438765327978606e-6	1.0404538122180402e-6	1.0478789833763095e-6	1.063194601114927e-6	1.0816945722263424e-6	1.0981045010649056e-6	1.1078985021413625e-6	1.1084468853785735e-6	1.0996794998211875e-6	1.084076477977066e-6	1.0660093744096363e-6	1.0506413009833928e-6	1.0426614784776531e-6	1.04504726118064e-6	1.0579193768274017e-6	1.0778079959862807e-6	1.0988603045134654e-6	1.1173082720179664e-6	1.1297718262265039e-6	1.1266571714032746e-6	1.1108839215624998e-6	1.0953679768582242e-6	1.05798673706038e-6	1.019620507707497e-6	9.99583929155453e-7	9.789663505218936e-7	9.672456472877866e-7	9.706001504115515e-7	9.808695826710127e-7	9.9696523287331e-7	1.0166565022782206e-6	1.0343195214175463e-6	1.0455748721082444e-6	1.0486280345803572e-6	1.0437338726744084e-6	1.0325478854334308e-6	1.0176466808453085e-6	1.002069969190374e-6	9.888412204134978e-7	9.805370191470772e-7
flux1:	0.706250000000004	9.568577772853675e-7	9.853635977539712e-7	1.0013814739495685e-6	1.0023825158761738e-6	9.898843393712436e-7	9.686038131687377e-7	9.448478506214419e-7	9.24729154016432e-7	9.127301260613893e-7	9.108884352006635e-7	9.186253038126203e-7	9.331095289505995e-7	9.500344993033908e-7	9.646808746647272e-7	9.730784289829785e-7	9.730034000667666e-7	9.645411964063848e-7	9.50051814832152e-7	9.335555091144322e-7	9.197216580602708e-7	9.127161225162552e-7	9.151072554516492e-7	9.269185335227764e-7	9.450744604011764e-7	9.644168342983346e-7	9.813807737090382e-7	9.92751306820872e-7	9.903595949817578e-7	9.763479968862357e-7	9.625956763100413e-7	9.296293664397035e-7	8.957050392016189e-7	8.778827471715757e-7	8.597851477791646e-7	8.493959767284519e-7	8.524708015867197e-7	8.615777901159892e-7	8.757062189937072e-7	8.930032489341907e-7	9.084805493691265e-7	9.182503600484944e-7	9.207853981679654e-7	9.16371166529028e-7	9.06465034007832e-7	8.932799457006712e-7	8.794270186191427e-7	8.675291430338184e-7	8.598511737113805e-7
[truncated: 13 more columns]
