# Supplementary material for: Spatial Resolution and Refractive Index Contrast of Resonant Photonic Crystal Surfaces for Biosensing
Source: IEEE Photonics J. Author manuscript; Available in PMC 2015 Sep 7. (PMC4561521; doi:10.1109/JPHOT.2015.2435699)
Supplement: fig8_data [file NIHMS64775-supplement-fig8_data.gz › Volumes/graham/MacBook_backup/PhD_folder_2015_06_02/paper_improvements/IEEE_J_Photonics/final_files/data_files/fig8/dn_0p037/ref.dat]

flux1:	0.6277777777777778	8.261716601238958e-7	8.261633308793774e-7	8.261600880652408e-7	8.261638019640295e-7	8.2617004807728e-7	8.261735001248869e-7	8.261724091541024e-7	8.261686794531282e-7	8.261651257647278e-7	8.26163398389152e-7	8.26164005805098e-7	8.261670045643632e-7	8.261715636152138e-7	8.261749182779889e-7	8.26173226698031e-7	8.261654607348557e-7	8.261571041428901e-7	8.261577336098745e-7	8.261707697288366e-7	8.261843674548163e-7	8.261792669806358e-7	8.26156298416379e-7	8.261498276729175e-7	8.261775508853755e-7	8.261783824482512e-7	8.261427134137112e-7	8.261992009736279e-7	8.261407481988156e-7	8.262144431686489e-7	8.261553569733374e-7	8.261261108557628e-7	8.261553569733376e-7	8.262144431686494e-7	8.261407481988127e-7	8.261992009736283e-7	8.261427134137084e-7	8.261783824482487e-7	8.261775508853732e-7	8.261498276729122e-7	8.261562984163859e-7	8.261792669806298e-7	8.261843674548048e-7	8.26170769728826e-7	8.261577336098763e-7	8.26157104142885e-7	8.261654607348668e-7	8.261732266980324e-7	8.261749182779925e-7
flux1:	0.628040226681531	9.431253071403725e-7	9.43115361215896e-7	9.431112063624811e-7	9.431154236506338e-7	9.431230552416182e-7	9.431276246137317e-7	9.431265781915952e-7	9.431218726135196e-7	9.43117063062988e-7	9.431146662167386e-7	9.431156484911199e-7	9.431198648022093e-7	9.431257121548539e-7	9.431294806857455e-7	9.431268180225368e-7	9.431171665896531e-7	9.431074591699188e-7	9.431087523761358e-7	9.431244102832163e-7	9.431402350029673e-7	9.431340985267473e-7	9.431073869842125e-7	9.430996772079648e-7	9.431310707258426e-7	9.431320409672105e-7	9.4309213276847e-7	9.431571712454407e-7	9.430902867871289e-7	9.431739896496141e-7	9.4310588029548e-7	9.430721767822516e-7	9.431058802954835e-7	9.431739896496178e-7	9.430902867871216e-7	9.431571712454414e-7	9.430921327684675e-7	9.431320409672094e-7	9.431310707258457e-7	9.430996772079713e-7	9.43107386984212e-7	9.431340985267422e-7	9.431402350029621e-7	9.431244102832144e-7	9.431087523761383e-7	9.431074591699126e-7	9.43117166589661e-7	9.431268180225331e-7	9.431294806857487e-7
flux1:	0.6283026755852843	1.0756823282367127e-6	1.0756705479441636e-6	1.075665338875067e-6	1.0756701158237027e-6	1.0756793355855465e-6	1.0756852036611127e-6	1.075684219891063e-6	1.0756783816453954e-6	1.0756721028959685e-6	1.0756689247816006e-6	1.0756703584326667e-6	1.0756760118156907e-6	1.0756833571114422e-6	1.0756875760959017e-6	1.075683750367884e-6	1.0756719108283473e-6	1.0756606804726937e-6	1.0756627856533372e-6	1.0756814674368303e-6	1.0756998120435147e-6	1.075692457655178e-6	1.075661479620568e-6	1.075652371324502e-6	1.075687907758894e-6	1.0756890152531097e-6	1.0756443702824956e-6	1.0757191388583198e-6	1.075642675308752e-6	1.0757377004490777e-6	1.0756593191557637e-6	1.0756205398973776e-6	1.075659319155763e-6	1.0757377004490743e-6	1.0756426753087537e-6	1.0757191388583183e-6	1.0756443702824918e-6	1.0756890152531044e-6	1.0756879077588922e-6	1.0756523713245056e-6	1.075661479620568e-6	1.0756924576551738e-6	1.0756998120435098e-6	1.0756814674368258e-6	1.0756627856533393e-6	1.0756606804726946e-6	1.0756719108283416e-6	1.0756837503678766e-6	1.0756875760959061e-6
flux1:	0.6285651244890376	1.2257850060990334e-6	1.2257711562415121e-6	1.2257647305479873e-6	1.225770118773623e-6	1.225781143528963e-6	1.2257885117990984e-6	1.2257876179432943e-6	1.2257804810042593e-6	1.2257724993981706e-6	1.2257684129279692e-6	1.2257703769275433e-6	1.225777706544209e-6	1.2257867818003201e-6	1.2257914943494846e-6	1.22578629604023e-6	1.2257719354995594e-6	1.2257589928934462e-6	1.2257620741675724e-6	1.2257842224273067e-6	1.2258054055541135e-6	1.2257966267064973e-6	1.2257608050772547e-6	1.2257501342331434e-6	1.2257903465550087e-6	1.2257915780814908e-6	1.2257416306611679e-6	1.225827449082574e-6	1.225740114394224e-6	1.2258479498891173e-6	1.2257579015618256e-6	1.2257133546689457e-6	1.2257579015618222e-6	1.2258479498891224e-6	1.2257401143942257e-6	1.2258274490825784e-6	1.2257416306611658e-6	1.2257915780814879e-6	1.2257903465550051e-6	1.225750134233142e-6	1.2257608050772674e-6	1.225796626706491e-6	1.2258054055541112e-6	1.2257842224273014e-6	1.2257620741675779e-6	1.2257589928934394e-6	1.2257719354995586e-6	1.2257862960402277e-6	1.2257914943494952e-6
flux1:	0.6288275733927908	1.395597915903565e-6	1.395581742623563e-6	1.3955739130307983e-6	1.3955799551274148e-6	1.3955930148726444e-6	1.3956021077667922e-6	1.3956013445033373e-6	1.395592736152593e-6	1.3955827968773551e-6	1.3955776563347731e-6	1.395580228870052e-6	1.3955894927270315e-6	1.395600554341169e-6	1.3956058131002337e-6	1.3955990167343353e-6	1.3955817711574243e-6	1.3955669076823483e-6	1.3955711439893149e-6	1.3955972425662985e-6	1.395621609225742e-6	1.3956111731413296e-6	1.3955698754177083e-6	1.3955574771019013e-6	1.3956029658452185e-6	1.3956042915780092e-6	1.395548396658582e-6	1.395646738785101e-6	1.3955470799810084e-6	1.395669411154668e-6	1.3955661414622853e-6	1.3955150546647182e-6	1.3955661414622898e-6	1.3956694111546696e-6	1.3955470799810022e-6	1.3956467387851004e-6	1.3955483966585673e-6	1.3956042915780051e-6	1.3956029658452231e-6	1.3955574771018945e-6	1.3955698754177066e-6	1.3956111731413283e-6	1.3956216092257425e-6	1.3955972425662953e-6	1.3955711439893165e-6	1.3955669076823413e-6	1.395581771157425e-6	1.3955990167343285e-6	1.3956058131002316e-6
flux1:	0.6290900222965441	1.5875307742366962e-6	1.587512003298226e-6	1.5875025518395965e-6	1.5875092760420052e-6	1.587524612910583e-6	1.5875356814573946e-6	1.587535108288313e-6	1.5875248523359519e-6	1.5875126783578203e-6	1.5875063151088706e-6	1.5875095693407403e-6	1.5875210431056147e-6	1.5875343743130024e-6	1.5875402454134938e-6	1.5875316119159273e-6	1.5875110853758447e-6	1.5874940704805698e-6	1.5874996537380295e-6	1.5875302279019333e-6	1.587558150025641e-6	1.5875457963786038e-6	1.5874983334702734e-6	1.587484046481695e-6	1.5875354875934253e-6	1.5875368551285066e-6	1.5874742751770991e-6	1.5875867835265634e-6	1.587473168871651e-6	1.5876119049453991e-6	1.5874936867517835e-6	1.5874352001339312e-6	1.5874936867517864e-6	1.587611904945405e-6	1.5874731688716578e-6	1.5875867835265613e-6	1.5874742751770934e-6	1.5875368551285021e-6	1.5875354875934344e-6	1.5874840464816917e-6	1.587498333470276e-6	1.5875457963785936e-6	1.5875581500256309e-6	1.5875302279019301e-6	1.5874996537380333e-6	1.5874940704805634e-6	1.587511085375861e-6	1.5875316119159226e-6	1.5875402454135056e-6
flux1:	0.6293524712002974	1.8042633084844115e-6	1.804241642786742e-6	1.804230313618472e-6	1.8042377274674476e-6	1.8042555947372235e-6	1.8042689212550669e-6	1.8042686232053632e-6	1.8042565438874553e-6	1.8042418345170206e-6	1.8042340515917143e-6	1.8042380503003591e-6	1.8042520257551614e-6	1.8042679396742923e-6	1.804274507787104e-6	1.804263787707503e-6	1.8042395517285907e-6	1.804220129644683e-6	1.8042272619983843e-6	1.804262878030397e-6	1.804294754936686e-6	1.804280194902819e-6	1.8042258206694236e-6	1.804209493225312e-6	1.8042676465758888e-6	1.8042689736206742e-6	1.8041988634986564e-6	1.8043273648657248e-6	1.804197964386671e-6	1.8043552685522428e-6	1.8042201876921033e-6	1.8041533459851572e-6	1.8042201876920938e-6	1.8043552685522411e-6	1.8041979643866683e-6	1.804327364865728e-6	1.8041988634986566e-6	1.8042689736206655e-6	1.8042676465758865e-6	1.8042094932253062e-6	1.8042258206694295e-6	1.8042801949028155e-6	1.8042947549366724e-6	1.8042628780303825e-6	1.8042272619984e-6	1.8042201296446783e-6	1.8042395517285955e-6	1.8042637877074987e-6	1.8042745077871062e-6
flux1:	0.6296149201040506	2.0487722857490184e-6	2.048747401849178e-6	2.048733892550313e-6	2.048741975569094e-6	2.048762636874817e-6	2.0487785409000875e-6	2.0487786366308e-6	2.0487645631496085e-6	2.048746992075799e-6	2.048737557435024e-6	2.0487423464609096e-6	2.04875912964483e-6	2.04877797306694e-6	2.048785347714291e-6	2.04877228538138e-6	2.048743878318023e-6	2.0487217639843097e-6	2.048730654022487e-6	2.0487719181428743e-6	2.0488081769722217e-6	2.0487910927451197e-6	2.048729004387339e-6	2.048710500997295e-6	2.0487762195579177e-6	2.0487773851003304e-6	2.0486987747282696e-6	2.0488452969666045e-6	2.0486980612001916e-6	2.048876384463059e-6	2.048722324842209e-6	2.048646069247781e-6	2.0487223248422125e-6	2.0488763844630508e-6	2.0486980612001916e-6	2.0488452969666117e-6	2.048698774728259e-6	2.048777385100322e-6	2.0487762195579237e-6	2.048710500997294e-6	2.0487290043873526e-6	2.0487910927451184e-6	2.0488081769722085e-6	2.048771918142861e-6	2.0487306540224904e-6	2.048721763984315e-6	2.048743878318028e-6	2.04877228538138e-6	2.0487853477143017e-6
flux1:	0.6298773690078039	2.324360845278987e-6	2.3243323886841804e-6	2.324316339913967e-6	2.324325035350691e-6	2.324348764300377e-6	2.3243676099668376e-6	2.324368261399531e-6	2.324352033033561e-6	2.3243312456369494e-6	2.3243198839401856e-6	2.324325484352381e-6	2.3243453934764062e-6	2.324367551571696e-6	2.324375874850472e-6	2.324360213499928e-6	2.324327139870622e-6	2.3243020139209615e-6	2.324312871734067e-6	2.3243604283416386e-6	2.324401524513675e-6	2.324381569387677e-6	2.3243109087988157e-6	2.3242901184083087e-6	2.324364358095674e-6	2.3243651918638633e-6	2.3242769664754362e-6	2.3244437565506545e-6	2.3242763933922666e-6	2.324478512542755e-6	2.3243031405277882e-6	2.324216300039769e-6	2.3243031405277793e-6	2.3244785125427634e-6	2.3242763933922624e-6	2.324443756550651e-6	2.324276966475427e-6	2.3243651918638565e-6	2.324364358095674e-6	2.324290118408312e-6	2.3243109087988225e-6	2.3243815693876727e-6	2.324401524513668e-6	2.3243604283416314e-6	2.3243128717340723e-6	2.32430201392096e-6	2.324327139870632e-6	2.3243602134999296e-6	2.3243758748504754e-6
flux1:	0.6301398179115572	2.6346902829044953e-6	2.6346578618922233e-6	2.6346388453139866e-6	2.634648051060321e-6	2.634675131488264e-6	2.6346973365676303e-6	2.6346987600809023e-6	2.6346802317478982e-6	2.6346558414800082e-6	2.634642224178975e-6	2.6346486231371757e-6	2.6346719863873907e-6	2.634697888513801e-6	2.6347073443691877e-6	2.6346888322603187e-6	2.6346505619312395e-6	2.634622064595928e-6	2.6346350955773204e-6	2.6346896247901793e-6	2.6347360425507248e-6	2.6347128416691224e-6	2.6346326978436775e-6	2.6346095433257576e-6	2.6346933735083938e-6	2.634693643531131e-6	2.634594521326519e-6	2.6347840647686705e-6	2.634594014281082e-6	2.6348230743594175e-6	2.6346238224015203e-6	2.6345251045821526e-6	2.634623822401519e-6	2.63482307435942e-6	2.634594014281076e-6	2.6347840647686773e-6	2.6345945213265126e-6	2.634693643531136e-6	2.634693373508391e-6	2.634609543325759e-6	2.6346326978436843e-6	2.6347128416691097e-6	2.6347360425507265e-6	2.634689624790162e-6	2.6346350955773233e-6	2.6346220645959132e-6	2.634650561931243e-6	2.6346888322603166e-6	2.6347073443691983e-6
flux1:	0.6304022668153104	2.983814439988882e-6	2.983777617719082e-6	2.9837551221536846e-6	2.9837646810094396e-6	2.983795408131323e-6	2.9838214549294342e-6	2.9838239341401716e-6	2.9838029822479652e-6	2.9837745658450256e-6	2.983758299448505e-6	2.9837654397662694e-6	2.9837925931484788e-6	2.983822719957966e-6	2.9838335451256444e-6	2.9838119426254157e-6	2.983767909713423e-6	2.983735633483781e-6	2.983751030789666e-6	2.9838132453043866e-6	2.9838654984439456e-6	2.9838386503041885e-6	2.9837480628804513e-6	2.9837225119378623e-6	2.9838171265934603e-6	2.9838165246749763e-6	2.983705031698881e-6	2.983920073607177e-6	2.983704480637934e-6	2.9839640422625e-6	2.9837380916731796e-6	2.983626072826767e-6	2.983738091673181e-6	2.983964042262512e-6	2.983704480637921e-6	2.9839200736071805e-6	2.983705031698882e-6	2.983816524674973e-6	2.9838171265934565e-6	2.9837225119378564e-6	2.983748062880454e-6	2.9838386503041885e-6	2.9838654984439515e-6	2.9838132453043726e-6	2.9837510307896725e-6	2.983735633483781e-6	2.983767909713427e-6	2.983811942625409e-6	2.9838335451256566e-6
flux1:	0.6306647157190637	3.3762168528093846e-6	3.3761751375166802e-6	3.3761485533550915e-6	3.376158242876552e-6	3.3761929256347157e-6	3.3762233739094694e-6	3.376227273991655e-6	3.376203802361116e-6	3.3761708936485458e-6	3.3761515060340135e-6	3.376159274502862e-6	3.3761905599197043e-6	3.3762254519579863e-6	3.376237948658767e-6	3.376213036230328e-6	3.376162637569972e-6	3.3761261184836938e-6	3.3761440541022713e-6	3.376214695421779e-6	3.376273328260478e-6	3.3762424070541895e-6	3.376140371040494e-6	3.3761124485594704e-6	3.3762191780683605e-6	3.3762173030009535e-6	3.376091745093308e-6	3.3763353128736026e-6	3.376090997313411e-6	3.376385089238609e-6	3.3761293520013857e-6	3.376002466673867e-6	3.3761293520014026e-6	3.376385089238604e-6	3.376090997313416e-6	3.3763353128736217e-6	3.376091745093298e-6	3.3762173030009497e-6	3.3762191780683618e-6	3.3761124485594585e-6	3.376140371040499e-6	3.3762424070541603e-6	3.376273328260481e-6	3.3762146954217775e-6	3.376144054102288e-6	3.376126118483687e-6	3.376162637569975e-6	3.3762130362303204e-6	3.37623794865877e-6
flux1:	0.630927164622817	3.8168508209846755e-6	3.816803654080416e-6	3.816772256067694e-6	3.816781778304953e-6	3.816820743208053e-6	3.816856245230105e-6	3.816862028652913e-6	3.8168359742445036e-6	3.8167980562873705e-6	3.8167749809815535e-6	3.816783195575383e-6	3.816818959362572e-6	3.81685922735026e-6	3.8168737777793295e-6	3.816845364761806e-6	3.81678795775754e-6	3.81674666517743e-6	3.816767279598504e-6	3.816847113717034e-6	3.816912702460687e-6	3.816877261304833e-6	3.816762733003684e-6	3.816732534875966e-6	3.816852858434798e-6	3.8168491967897614e-6	3.816707628486915e-6	3.816983056534722e-6	3.816706481031428e-6	3.817039658292126e-6	3.816750757754077e-6	3.816607287465846e-6	3.81675075775407e-6	3.817039658292119e-6	3.8167064810314295e-6	3.8169830565347315e-6	3.816707628486904e-6	3.816849196789739e-6	3.816852858434783e-6	3.816732534875964e-6	3.816762733003685e-6	3.816877261304824e-6	3.8169127024606796e-6	3.816847113717022e-6	3.816767279598519e-6	3.816746665177403e-6	3.816787957757569e-6	3.816845364761795e-6	3.816873777779353e-6
flux1:	0.6311896135265702	4.311182555427292e-6	4.311129297403999e-6	4.311092226003635e-6	4.311101197501779e-6	4.311144794262286e-6	4.311186112077361e-6	4.311194355562114e-6	4.3111656936893445e-6	4.311122189053314e-6	4.311094747462422e-6	4.311103143610107e-6	4.311143735793414e-6	4.311190072758484e-6	4.3112071553533204e-6	4.311175089364582e-6	4.311109989029873e-6	4.311063313814118e-6	4.311086704341851e-6	4.3111765170182414e-6	4.3112496715981575e-6	4.311209246683877e-6	4.311081150783483e-6	4.311048859184326e-6	4.311184417825257e-6	4.311178322186626e-6	4.311018512490624e-6	4.311329469066944e-6	4.311016703987831e-6	4.311394111969095e-6	4.311068362206552e-6	4.310906423305618e-6	4.311068362206562e-6	4.311394111969085e-6	4.311016703987841e-6	4.311329469066951e-6	4.311018512490605e-6	4.311178322186635e-6	4.311184417825247e-6	4.311048859184322e-6	4.311081150783495e-6	4.311209246683882e-6	4.311249671598146e-6	4.311176517018227e-6	4.311086704341861e-6	4.311063313814094e-6	4.311109989029893e-6	4.31117508936458e-6	4.311207155353338e-6
flux1:	0.6314520624303235	4.865237567225096e-6	4.865177481340104e-6	4.865133722997621e-6	4.865141665501275e-6	4.865190274758775e-6	4.8652382996294375e-6	4.86524971203354e-6	4.865218460699331e-6	4.865168719613476e-6	4.86513610125944e-6	4.865144317449002e-6	4.865190092012251e-6	4.86524328741063e-6	4.865263494813899e-6	4.865227671547159e-6	4.865154146516037e-6	4.865101387516039e-6	4.865127595330654e-6	4.865228187128379e-6	4.8653095536395404e-6	4.865263669284102e-6	4.865120907033472e-6	4.865086807111291e-6	4.865239417316945e-6	4.865230081856904e-6	4.865049476836979e-6	4.8653999934245155e-6	4.8650466788338854e-6	4.865474123581334e-6	4.865107507175612e-6	4.864925037670499e-6	4.865107507175629e-6	4.86547412358134e-6	4.865046678833888e-6	4.865399993424529e-6	4.865049476836978e-6	4.865230081856889e-6	4.8652394173169375e-6	4.86508680711127e-6	4.8651209070334865e-6	4.865263669284099e-6	4.865309553639543e-6	4.86522818712837e-6	4.865127595330649e-6	4.865101387516016e-6	4.865154146516047e-6	4.865227671547157e-6	4.86526349481392e-6
flux1:	0.6317145113340767	5.485650458660637e-6	5.485582692486682e-6	5.48553105922969e-6	5.485537391585596e-6	5.485591434967051e-6	5.4856472088709224e-6	5.485662649608122e-6	5.485628872565303e-6	5.485572158820337e-6	5.485533399731261e-6	5.485540962789505e-6	5.485592279264644e-6	5.485653235178845e-6	5.485677293729834e-6	5.485637666850073e-6	5.485554934140069e-6	5.485495283010763e-6	5.485524279158696e-6	5.4856364604804584e-6	5.485726724328259e-6	5.485674898865241e-6	5.485516357185463e-6	5.485480855083403e-6	5.485652522998651e-6	5.48563895633603e-6	5.485434638586349e-6	5.4858291420537935e-6	5.4854304464429116e-6	5.485914471490775e-6	5.485502615385075e-6	5.485297360588439e-6	5.485502615385082e-6	5.485914471490775e-6	5.485430446442918e-6	5.485829142053785e-6	5.485434638586335e-6	5.485638956336049e-6	5.485652522998623e-6	5.485480855083394e-6	5.485516357185475e-6	5.48567489886524e-6	5.485726724328251e-6	5.485636460480452e-6	5.4855242791587195e-6	5.48549528301075e-6	5.485554934140066e-6	5.4856376668500514e-6	5.485677293729831e-6
flux1:	0.63197696023783	6.1797182762455744e-6	6.179641841307709e-6	6.179580950246951e-6	6.179584982043312e-6	6.179644934749933e-6	6.179709673691658e-6	6.179730171195448e-6	6.179693979307227e-6	6.179629453786548e-6	6.179583413295889e-6	6.179589723769745e-6	6.179646950470812e-6	6.179716699912724e-6	6.179745490404893e-6	6.17970208118505e-6	6.179609299490683e-6	6.179541823864387e-6	6.179573494440169e-6	6.179698080836529e-6	6.179797970692639e-6	6.179739723070722e-6	6.1795642843828755e-6	6.1795279264766065e-6	6.179720862731991e-6	6.179701858070049e-6	6.179470503111413e-6	6.17991385106013e-6	6.1794644265326755e-6	6.1800123964853005e-6	6.179550545516117e-6	6.179320042295111e-6	6.179550545516115e-6	6.18001239648529e-6	6.179464426532672e-6	6.1799138510601515e-6	6.179470503111387e-6	6.1797018580700395e-6	6.1797208627319855e-6	6.179527926476617e-6	6.179564284382891e-6	6.1797397230707235e-6	6.179797970692625e-6	6.1796980808365155e-6	6.179573494440186e-6	6.179541823864385e-6	6.1796092994907176e-6	6.179702081185051e-6	6.17974549040492e-6
flux1:	0.6322394091415833	6.955457582757943e-6	6.955371332634085e-6	6.9552995860559526e-6	6.955300513559591e-6	6.955366919583337e-6	6.955442038338058e-6	6.9554688079723495e-6	6.955430358440867e-6	6.955357060267449e-6	6.955302396598615e-6	6.955306714748077e-6	6.955370233966844e-6	6.9554499612268666e-6	6.9554845405633345e-6	6.955437446834371e-6	6.955333708143763e-6	6.955257333296447e-6	6.955291464175774e-6	6.955429272259045e-6	6.955539564903527e-6	6.955474421789911e-6	6.955280974258102e-6	6.955244467454266e-6	6.955461102640873e-6	6.95543520524302e-6	6.955173035036482e-6	6.955670554749964e-6	6.9551644883239146e-6	6.955784679370122e-6	6.955267666983582e-6	6.955009226377561e-6	6.9552676669835894e-6	6.9557846793701165e-6	6.955164488323912e-6	6.955670554749972e-6	6.955173035036492e-6	6.955435205243026e-6	6.9554611026408705e-6	6.9552444674542455e-6	6.955280974258112e-6	6.9554744217898786e-6	6.9555395649035424e-6	6.9554292722590276e-6	6.955291464175778e-6	6.955257333296414e-6	6.955333708143784e-6	6.9554374468343664e-6	6.9554845405633455e-6
flux1:	0.6325018580453365	7.821665401123358e-6	7.821568008562298e-6	7.821483575426996e-6	7.821480480378061e-6	7.821553970334166e-6	7.821641108087649e-6	7.821675568809851e-6	7.821635061854265e-6	7.821551887245315e-6	7.821487032392928e-6	7.821488465382812e-6	7.82155868084252e-6	7.821649743727158e-6	7.82169136698633e-6	7.821640770912013e-6	7.821525090266265e-6	7.821438579503027e-6	7.821474841088441e-6	7.821626685431644e-6	7.821748211529182e-6	7.821675714623119e-6	7.821463162422239e-6	7.821427395326104e-6	7.8216703961891e-6	7.821635868328445e-6	7.821338602151075e-6	7.82189613361457e-6	7.821326894259103e-6	7.822028591735962e-6	7.82145080730462e-6	7.82116149522926e-6	7.821450807304628e-6	7.822028591735967e-6	7.821326894259088e-6	7.821896133614588e-6	7.821338602151065e-6	7.821635868328456e-6	7.821670396189093e-6	7.821427395326107e-6	7.82146316242224e-6	7.8216757146231e-6	7.821748211529168e-6	7.8216266854316e-6	7.821474841088462e-6	7.82143857950301e-6	7.821525090266273e-6	7.821640770912017e-6	7.821691366986339e-6
flux1:	0.6327643069490898	8.7879841768926e-6	8.787874110694463e-6	8.787774910465396e-6	8.787766762259016e-6	8.787848073674648e-6	8.787949119856533e-6	8.787992908852001e-6	8.787950581454284e-6	8.787856260509232e-6	8.787779395071749e-6	8.787776886020471e-6	8.787854232844285e-6	8.787958186520498e-6	8.788008328819789e-6	8.78795450295206e-6	8.78782580620965e-6	8.787727740305565e-6	8.787765672857793e-6	8.787932364302716e-6	8.788066015115637e-6	8.787985728277368e-6	8.78775300139991e-6	8.787719066123191e-6	8.787991352580715e-6	8.787946136184179e-6	8.787608939211381e-6	8.788232882720074e-6	8.787593263692406e-6	8.788386866738703e-6	8.78774221879633e-6	8.787418834510083e-6	8.787742218796322e-6	8.788386866738707e-6	8.787593263692406e-6	8.7882328827201e-6	8.787608939211383e-6	8.787946136184184e-6	8.787991352580703e-6	8.787719066123187e-6	8.787753001399916e-6	8.787985728277371e-6	8.78806601511564e-6	8.787932364302684e-6	8.7877656728578e-6	8.787727740305554e-6	8.787825806209673e-6	8.787954502952047e-6	8.788008328819815e-6
flux1:	0.6330267558528431	9.864970898290066e-6	9.864846400901356e-6	9.864730090720267e-6	9.864715752436518e-6	9.86480575216058e-6	9.86492287159396e-6	9.86497785602768e-6	9.864933972432519e-6	9.864827044236473e-6	9.864736073007026e-6	9.864728392605345e-6	9.864813349989907e-6	9.86493197201557e-6	9.864992349429047e-6	9.864935660453163e-6	9.864792769983207e-6	9.864681526144214e-6	9.864720526388261e-6	9.864902872225982e-6	9.865049607207832e-6	9.864961122894367e-6	9.864707185908661e-6	9.864676400257908e-6	9.864981163397171e-6	9.86492284070058e-6	9.86454027074075e-6	9.865237639658317e-6	9.86451969565109e-6	9.865416828910858e-6	9.864698703512227e-6	9.864337755474778e-6	9.864698703512215e-6	9.865416828910876e-6	9.864519695651089e-6	9.86523763965834e-6	9.864540270740727e-6	9.86492284070057e-6	9.86498116339715e-6	9.864676400257879e-6	9.864707185908648e-6	9.864961122894363e-6	9.865049607207825e-6	9.864902872225975e-6	9.864720526388239e-6	9.864681526144184e-6	9.864792769983221e-6	9.864935660453134e-6	9.864992349429054e-6
flux1:	0.6332892047565963	1.1064170502970119e-5	1.1064029569946366e-5	1.1063893536235061e-5	1.1063871774872132e-5	1.106397148306685e-5	1.1064107139381772e-5	1.1064175424365709e-5	1.1064130263118764e-5	1.1064009049723765e-5	1.1063901578994965e-5	1.1063887320448173e-5	1.1063980427144122e-5	1.1064115743104228e-5	1.1064188331758096e-5	1.1064129241305052e-5	1.1063970859615058e-5	1.1063844590563805e-5	1.1063883900373725e-5	1.1064082706886336e-5	1.106424356203054e-5	1.1064146506403874e-5	1.1063870365473611e-5	1.10638442952315e-5	1.1064185016493462e-5	1.106411076912998e-5	1.1063676722058902e-5	1.1064455201336873e-5	1.1063650179883632e-5	1.1064663812126015e-5	1.1063865025428942e-5	1.106346270413531e-5	1.1063865025428924e-5	1.1064663812126013e-5	1.1063650179883622e-5	1.106445520133689e-5	1.1063676722058885e-5	1.1064110769129959e-5	1.1064185016493451e-5	1.1063844295231471e-5	1.1063870365473614e-5	1.1064146506403864e-5	1.106424356203052e-5	1.1064082706886315e-5	1.106388390037375e-5	1.1063844590563786e-5	1.1063970859615072e-5	1.106412924130505e-5	1.1064188331758083e-5
flux1:	0.6335516536603496	1.239819368857796e-5	1.2398034051268104e-5	1.2397875406859119e-5	1.239784490797351e-5	1.2397955522922337e-5	1.2398112499010422e-5	1.2398196430868466e-5	1.2398150268311478e-5	1.239801284835473e-5	1.2397886166041165e-5	1.2397863744100347e-5	1.2397965616683108e-5	1.2398119925678368e-5	1.2398206978020075e-5	1.239814603991136e-5	1.2397970731315592e-5	1.2397827345260949e-5	1.2397866043345263e-5	1.239808212121242e-5	1.2398258217939471e-5	1.2398152253880904e-5	1.2397852961254884e-5	1.2397833442248545e-5	1.2398213914074834e-5	1.2398120481129788e-5	1.239762813568354e-5	1.2398496146788273e-5	1.2397594413309205e-5	1.2398738982735263e-5	1.2397851726786512e-5	1.2397403874108551e-5	1.2397851726786491e-5	1.2398738982735228e-5	1.2397594413309188e-5	1.2398496146788257e-5	1.239762813568352e-5	1.2398120481129768e-5	1.239821391407483e-5	1.2397833442248542e-5	1.2397852961254887e-5	1.2398152253880897e-5	1.2398258217939456e-5	1.2398082121212402e-5	1.2397866043345277e-5	1.2397827345260937e-5	1.2397970731315616e-5	1.2398146039911352e-5	1.239820697802011e-5
flux1:	0.6338141025641029	1.3880799229852473e-5	1.3880618342836836e-5	1.3880433930716459e-5	1.3880393317479822e-5	1.3880516240197608e-5	1.3880697654333237e-5	1.388079981826332e-5	1.3880752908573414e-5	1.3880597091507521e-5	1.388044815132306e-5	1.388041580615544e-5	1.388052715992551e-5	1.3880703058974244e-5	1.3880807116090977e-5	1.3880744969388252e-5	1.3880551139947547e-5	1.3880388282358445e-5	1.3880425279973592e-5	1.388065945304748e-5	1.3880852007313204e-5	1.3880736834436372e-5	1.3880413489516917e-5	1.3880402649157415e-5	1.3880826997448984e-5	1.3880710633133553e-5	1.388015239582209e-5	1.3881119168756346e-5	1.3880110124554803e-5	1.388140167045904e-5	1.3880417451050421e-5	1.3879919525572696e-5	1.3880417451050433e-5	1.3881401670459041e-5	1.3880110124554757e-5	1.3881119168756314e-5	1.388015239582207e-5	1.3880710633133555e-5	1.388082699744894e-5	1.388040264915741e-5	1.3880413489516928e-5	1.388073683443632e-5	1.3880852007313201e-5	1.3880659453047505e-5	1.3880425279973595e-5	1.3880388282358427e-5	1.3880551139947578e-5	1.3880744969388247e-5	1.3880807116090946e-5
flux1:	0.6340765514678561	1.5526980888088073e-5	1.5526775923048564e-5	1.5526562327719464e-5	1.5526510184159097e-5	1.5526647041535297e-5	1.5526856357658976e-5	1.552697956895684e-5	1.552693212102352e-5	1.552675542315285e-5	1.552658083419226e-5	1.5526536640794295e-5	1.5526658312972016e-5	1.5526858719192938e-5	1.5526982617951938e-5	1.552691997522068e-5	1.5526705851329676e-5	1.5526520889601112e-5	1.5526554931418654e-5	1.552680804934753e-5	1.5527018380536167e-5	1.5526893731148374e-5	1.5526545477157696e-5	1.5526545755139e-5	1.552701846396125e-5	1.5526874895674483e-5	1.5526242346685187e-5	1.5527317999812584e-5	1.552618999226111e-5	1.552764629261176e-5	1.5526555857960558e-5	1.5526002895749707e-5	1.5526555857960592e-5	1.552764629261175e-5	1.552618999226108e-5	1.552731799981264e-5	1.552624234668518e-5	1.552687489567446e-5	1.552701846396124e-5	1.5526545755138967e-5	1.55265454771577e-5	1.5526893731148367e-5	1.5527018380536146e-5	1.552680804934752e-5	1.5526554931418654e-5	1.5526520889601075e-5	1.5526705851329714e-5	1.5526919975220675e-5	1.5526982617951958e-5
flux1:	0.6343390003716094	1.7353058979188796e-5	1.7352826826994234e-5	1.735258039432354e-5	1.7352515292233097e-5	1.735266795718014e-5	1.7352908987749646e-5	1.735305627587053e-5	1.7353008427541567e-5	1.7352808051282376e-5	1.7352604074444423e-5	1.73525459582083e-5	1.7352678932889197e-5	1.7352907102142108e-5	1.7353053975843863e-5	1.7352991606102205e-5	1.735275521226437e-5	1.735254522453042e-5	1.7352574895864786e-5	1.7352847851003675e-5	1.7353077390037773e-5	1.735294301985726e-5	1.735256903504428e-5	1.7352583202905215e-5	1.7353109141961343e-5	1.7352933529630262e-5	1.7352217370686655e-5	1.7353412999089796e-5	1.7352153223167443e-5	1.7353793937566716e-5	1.73525871964692e-5	1.73519737666698e-5	1.7352587196469192e-5	1.7353793937566716e-5	1.7352153223167436e-5	1.7353412999089834e-5	1.735221737068665e-5	1.735293352963024e-5	1.7353109141961343e-5	1.7352583202905232e-5	1.7352569035044253e-5	1.7352943019857273e-5	1.7353077390037763e-5	1.7352847851003637e-5	1.7352574895864816e-5	1.7352545224530376e-5	1.7352755212264435e-5	1.735299160610221e-5	1.7353053975843863e-5
flux1:	0.6346014492753627	1.937677664406896e-5	1.937651392689659e-5	1.9376230793114263e-5	1.937615132179934e-5	1.937632192863028e-5	1.937659882839956e-5	1.9376773413302195e-5	1.937672520379687e-5	1.937649802179465e-5	1.9376260574527154e-5	1.9376186333445437e-5	1.9376331767559387e-5	1.9376591308033745e-5	1.937676457921562e-5	1.9376703285141623e-5	1.937644242165128e-5	1.9376204191163495e-5	1.937622793282099e-5	1.937652168180149e-5	1.9376771977758277e-5	1.9376627650058916e-5	1.9376227132325794e-5	1.937625831161332e-5	1.937684276710718e-5	1.937662966480614e-5	1.9375819670032023e-5	1.9377147443138476e-5	1.9375741833409053e-5	1.9377588650796084e-5	1.9376254578807483e-5	1.937557473342369e-5	1.9376254578807456e-5	1.9377588650796063e-5	1.9375741833409005e-5	1.9377147443138486e-5	1.9375819670032044e-5	1.9376629664806137e-5	1.9376842767107185e-5	1.9376258311613292e-5	1.9376227132325804e-5	1.937662765005891e-5	1.93767719777583e-5	1.937652168180145e-5	1.9376227932820983e-5	1.9376204191163444e-5	1.9376442421651285e-5	1.937670328514162e-5	1.9376764579215643e-5
flux1:	0.6348638981791159	2.1617400839707865e-5	2.1617103934997087e-5	2.161678006522779e-5	2.1616684862905225e-5	2.1616875815942747e-5	2.1617193065046927e-5	2.16173983254845e-5	2.16173496670663e-5	2.1617092212991664e-5	2.161681688384369e-5	2.1616724217657653e-5	2.1616883466936118e-5	2.161717834600773e-5	2.161738171002205e-5	2.1617322299120115e-5	2.1617034520571148e-5	2.1616764537204756e-5	2.1616780669246e-5	2.161709625948268e-5	2.1617368983853488e-5	2.1617214445583605e-5	2.161678658937869e-5	2.1616838268199647e-5	2.161748697780453e-5	2.1617230298760276e-5	2.1616315269671424e-5	2.1617788538875055e-5	2.16162216509215e-5	2.1618298441292484e-5	2.1616824973406128e-5	2.161607219059102e-5	2.1616824973406155e-5	2.1618298441292447e-5	2.1616221650921495e-5	2.1617788538875062e-5	2.1616315269671387e-5	2.1617230298760297e-5	2.161748697780452e-5	2.161683826819964e-5	2.16167865893787e-5	2.1617214445583585e-5	2.1617368983853522e-5	2.161709625948266e-5	2.1616780669246022e-5	2.1616764537204732e-5	2.16170345205712e-5	2.1617322299120084e-5	2.1617381710022077e-5
flux1:	0.6351263470828692	2.409582804047912e-5	2.4095493118387607e-5	2.409512435475687e-5	2.4095012140060006e-5	2.409522611330179e-5	2.409558848810569e-5	2.409582792181271e-5	2.4095778572113324e-5	2.4095487040126317e-5	2.4095169114534665e-5	2.4095055660913123e-5	2.4095230304615922e-5	2.4095564847148034e-5	2.4095802245166086e-5	2.4095745494764887e-5	2.409542809050448e-5	2.4095122561085696e-5	2.4095129316785408e-5	2.4095467918075985e-5	2.409576486564907e-5	2.4095599813968346e-5	2.409514377827451e-5	2.4095219826096246e-5	2.4095939018847666e-5	2.4095632005019454e-5	2.409459973081386e-5	2.4096233147796524e-5	2.409448802806233e-5	2.409682099740468e-5	2.4095194905645357e-5	2.4094362025801037e-5	2.4095194905645353e-5	2.409682099740469e-5	2.409448802806232e-5	2.409623314779661e-5	2.4094599730813846e-5	2.4095632005019464e-5	2.409593901884768e-5	2.4095219826096212e-5	2.409514377827451e-5	2.4095599813968346e-5	2.4095764865649046e-5	2.4095467918075914e-5	2.4095129316785394e-5	2.409512256108567e-5	2.4095428090504498e-5	2.4095745494764887e-5	2.409580224516614e-5
flux1:	0.6353887959866225	2.6834694607476986e-5	2.6834317683302296e-5	2.6833899802241945e-5	2.6833769403919278e-5	2.68340093294544e-5	2.683442185979215e-5	2.6834699035844093e-5	2.6834648572541326e-5	2.683431882752474e-5	2.683395332614354e-5	2.6833816703714777e-5	2.683400856661552e-5	2.6834387442774187e-5	2.6834663022947628e-5	2.6834609639103652e-5	2.6834259616955156e-5	2.6833914486199333e-5	2.6833910057438275e-5	2.6834272998665802e-5	2.6834596083858374e-5	2.6834420121452727e-5	2.6833934987731903e-5	2.6834039668376878e-5	2.6834836110402174e-5	2.6834471307894843e-5	2.683330853223815e-5	2.6835118178656714e-5	2.6833176221583053e-5	2.683579406916667e-5	2.6834000823476318e-5	2.6833079977451716e-5	2.6834000823476325e-5	2.683579406916664e-5	2.683317622158302e-5	2.6835118178656724e-5	2.6833308532238077e-5	2.6834471307894832e-5	2.6834836110402194e-5	2.6834039668376888e-5	2.6833934987731924e-5	2.6834420121452747e-5	2.683459608385835e-5	2.6834272998665806e-5	2.6833910057438322e-5	2.6833914486199313e-5	2.6834259616955203e-5	2.683460963910365e-5	2.6834663022947686e-5
flux1:	0.6356512448903757	2.9858491748140652e-5	2.9858068750843537e-5	2.9857597528753397e-5	2.9857447911298623e-5	2.9857716954125716e-5	2.9858184865803212e-5	2.9858503369814067e-5	2.985845116965631e-5	2.9858078770376514e-5	2.9857660501073786e-5	2.9857498358825818e-5	2.9857709528710636e-5	2.9858137729300568e-5	2.9858455794949392e-5	2.9858406365566022e-5	2.9858020440344822e-5	2.9857631424252628e-5	2.985761401948526e-5	2.9858002830255674e-5	2.985835407757036e-5	2.9858166655061368e-5	2.9857651374071328e-5	2.9857789356965434e-5	2.9858670404046795e-5	2.9858239645652184e-5	2.9856932041145912e-5	2.9858935570290643e-5	2.9856776361598083e-5	2.985971043872935e-5	2.9857734049521307e-5	2.9856716578199027e-5	2.9857734049521334e-5	2.985971043872932e-5	2.9856776361598087e-5	2.9858935570290633e-5	2.9856932041145912e-5	2.985823964565216e-5	2.9858670404046853e-5	2.9857789356965438e-5	2.9857651374071342e-5	2.9858166655061307e-5	2.9858354077570328e-5	2.9858002830255616e-5	2.9857614019485297e-5	2.9857631424252615e-5	2.985802044034483e-5	2.9858406365566e-5	2.98584557949494e-5
flux1:	0.635913693794129	3.319368494959123e-5	3.319321180713081e-5	3.319268309303344e-5	3.3192513375673315e-5	3.319281489261554e-5	3.3193343534387114e-5	3.319370690762611e-5	3.3193652132067774e-5	3.3193232369402995e-5	3.3192755993781075e-5	3.319256606601051e-5	3.319279890472009e-5	3.319328170205238e-5	3.319364664594207e-5	3.3193601588683266e-5	3.319317617720856e-5	3.319273881077729e-5	3.319270672656876e-5	3.319312318341785e-5	3.3193504710561836e-5	3.319330505432213e-5	3.319275838083009e-5	3.3192934750691405e-5	3.319390840873271e-5	3.319340280489596e-5	3.319193495637911e-5	3.319415174733392e-5	3.319175289225689e-5	3.3195037361603215e-5	3.3192860202394595e-5	3.3191736566971804e-5	3.319286020239458e-5	3.3195037361603215e-5	3.3191752892256854e-5	3.319415174733394e-5	3.319193495637912e-5	3.3193402804895876e-5	3.319390840873273e-5	3.319293475069137e-5	3.3192758380830076e-5	3.31933050543221e-5	3.3193504710561876e-5	3.319312318341786e-5	3.319270672656878e-5	3.319273881077727e-5	3.319317617720859e-5	3.319360158868322e-5	3.319364664594209e-5
flux1:	0.6361761426978823	3.6868837726582175e-5	3.6868310468229386e-5	3.686772026151731e-5	3.6867529727733566e-5	3.686786720828972e-5	3.6868461962955506e-5	3.6868873636915754e-5	3.686881522684121e-5	3.6868343179114656e-5	3.686780329407651e-5	3.6867583459698895e-5	3.686784060555437e-5	3.686838349792397e-5	3.6868799721962006e-5	3.686875922782187e-5	3.686829045228501e-5	3.6867800153343795e-5	3.686775186027392e-5	3.6868198036855185e-5	3.686861202895244e-5	3.6868399052682066e-5	3.686781946724903e-5	3.686803973254725e-5	3.686911472707195e-5	3.686852466653971e-5	3.68668800642902e-5	3.686933138902497e-5	3.6866668324305025e-5	3.687034031892282e-5	3.6867942927528604e-5	3.6866702609832805e-5	3.68679429275287e-5	3.687034031892282e-5	3.686666832430498e-5	3.686933138902494e-5	3.686688006429019e-5	3.68685246665397e-5	3.686911472707197e-5	3.6868039732547195e-5	3.686781946724902e-5	3.686839905268202e-5	3.686861202895241e-5	3.68681980368552e-5	3.68677518602739e-5	3.6867800153343795e-5	3.686829045228502e-5	3.686875922782192e-5	3.6868799721962074e-5
flux1:	0.6364385916016355	4.0914739478713934e-5	4.0914154353876904e-5	4.091349888469882e-5	4.091328697929721e-5	4.0913663966548916e-5	4.0914330146331173e-5	4.0914793374736636e-5	4.091473005690853e-5	4.091420066415547e-5	4.09135918986239e-5	4.091334024328442e-5	4.0913624602604494e-5	4.09142332406054e-5	4.091470506061077e-5	4.0914669034312795e-5	4.091415273597427e-5	4.091360488683573e-5	4.0913539130306106e-5	4.0914017450734896e-5	4.0914466123970966e-5	4.091423832249502e-5	4.09136239397114e-5	4.0913894040396185e-5	4.091507989622221e-5	4.0914395057546296e-5	4.091255610132109e-5	4.091526530503077e-5	4.0912311093482095e-5	4.091641087476033e-5	4.0913771731660184e-5	4.091240312389297e-5	4.091377173166015e-5	4.091641087476032e-5	4.091231109348202e-5	4.091526530503076e-5	4.0912556101321076e-5	4.091439505754628e-5	4.091507989622221e-5	4.091389404039627e-5	4.0913623939711434e-5	4.0914238322495e-5	4.091446612397092e-5	4.091401745073491e-5	4.09135391303061e-5	4.09136048868357e-5	4.0914152735974294e-5	4.091466903431275e-5	4.091470506061083e-5
flux1:	0.6367010405053888	4.536453720177935e-5	4.536389081413561e-5	4.5363166623446234e-5	4.5362932934133e-5	4.5363352924227426e-5	4.5364095651183136e-5	4.536461344186959e-5	4.536454374979946e-5	4.5363951908488393e-5	4.536326903490128e-5	4.5362983913949044e-5	4.5363298639290535e-5	4.53639787324451e-5	4.536451026803415e-5	4.536447826673434e-5	4.536391003198925e-5	4.536330008041584e-5	4.536321599658426e-5	4.5363729290866716e-5	4.536421484387362e-5	4.5363970167787956e-5	4.5363318630590424e-5	4.5363644945756366e-5	4.536495207799506e-5	4.536416145291773e-5	4.5362109467601606e-5	4.536510216246529e-5	4.536182726897047e-5	4.536639838281883e-5	4.5363493665476986e-5	4.536198394885848e-5	4.5363493665477e-5	4.536639838281889e-5	4.5361827268970424e-5	4.536510216246531e-5	4.536210946760165e-5	4.5364161452917694e-5	4.536495207799509e-5	4.5363644945756386e-5	4.536331863059048e-5	4.536397016778792e-5	4.5364214843873636e-5	4.5363729290866676e-5	4.53632159965843e-5	4.53633000804158e-5	4.5363910031989306e-5	4.536447826673434e-5	4.536451026803424e-5
flux1:	0.636963489409142	5.025387074424275e-5	5.025316019918327e-5	5.025236421501403e-5	5.025210843552408e-5	5.025257475479417e-5	5.0253398827686136e-5	5.025397387719876e-5	5.025389618909795e-5	5.0253236868396636e-5	5.0252474928053156e-5	5.025215502808881e-5	5.0252503480857394e-5	5.025326068336974e-5	5.025385573345432e-5	5.02538269055284e-5	5.0253202106376646e-5	5.025252568708627e-5	5.025242293377787e-5	5.02529744940059e-5	5.025349904529537e-5	5.025323475532713e-5	5.025254311534746e-5	5.0252932471680646e-5	5.0254372289159695e-5	5.0253464218707e-5	5.025117948211105e-5	5.025448375449235e-5	5.025085580235955e-5	5.0255945233139636e-5	5.025274854529763e-5	5.025108355717894e-5	5.025274854529764e-5	5.0255945233139596e-5	5.02508558023595e-5	5.025448375449237e-5	5.025117948211105e-5	5.025346421870699e-5	5.025437228915965e-5	5.0252932471680606e-5	5.025254311534739e-5	5.025323475532712e-5	5.0253499045295344e-5	5.025297449400591e-5	5.025242293377789e-5	5.025252568708623e-5	5.0253202106376714e-5	5.025382690552844e-5	5.025385573345436e-5
flux1:	0.6372259383128953	5.562101124302015e-5	5.562023430557082e-5	5.5619363911691936e-5	5.56190857837616e-5	5.56196014432252e-5	5.562051119297658e-5	5.562114582707681e-5	5.562105842337968e-5	5.562032680350534e-5	5.561948124424485e-5	5.561912564063568e-5	5.56195113358313e-5	5.562035111071946e-5	5.5621013015611505e-5	5.562098604158269e-5	5.562029989245912e-5	5.561955297002844e-5	5.5619431872051166e-5	5.5620025507806295e-5	5.5620591017635276e-5	5.5620303517910606e-5	5.561956810215073e-5	5.5620027784192806e-5	5.562161280630491e-5	5.562057503014496e-5	5.561803681322114e-5	5.562168344415447e-5	5.561766695088374e-5	5.562332527280955e-5	5.5619807348062126e-5	5.561797143720153e-5	5.5619807348062194e-5	5.5623325272809466e-5	5.5617666950883694e-5	5.562168344415446e-5	5.561803681322115e-5	5.562057503014497e-5	5.5621612806304915e-5	5.562002778419276e-5	5.5619568102150796e-5	5.562030351791057e-5	5.562059101763535e-5	5.5620025507806255e-5	5.561943187205114e-5	5.561955297002844e-5	5.562029989245915e-5	5.56209860415827e-5	5.562101301561152e-5
flux1:	0.6374883872166486	6.150700231139898e-5	6.150615757093928e-5	6.150521066383829e-5	6.15049098957271e-5	6.150547742352107e-5	6.150647656011101e-5	6.150717268364427e-5	6.150707382627852e-5	6.150626545881238e-5	6.150533228287944e-5	6.150494049038422e-5	6.15053670214678e-5	6.150629448287677e-5	6.150702597453293e-5	6.150699901243502e-5	6.150624664518766e-5	6.15054256787546e-5	6.150528738657881e-5	6.150592747776495e-5	6.150653565295804e-5	6.150622030275857e-5	6.150543656732141e-5	6.150597433074984e-5	6.150771831858902e-5	6.150653803786944e-5	6.150372465728056e-5	6.150774735590025e-5	6.150330344755835e-5	6.150958497357728e-5	6.150571335289934e-5	6.150368922274585e-5	6.150571335289943e-5	6.150958497357724e-5	6.150330344755826e-5	6.150774735590029e-5	6.15037246572806e-5	6.150653803786947e-5	6.150771831858904e-5	6.150597433074991e-5	6.150543656732134e-5	6.150622030275853e-5	6.150653565295804e-5	6.150592747776489e-5	6.150528738657885e-5	6.150542567875456e-5	6.150624664518768e-5	6.150699901243505e-5	6.150702597453293e-5
flux1:	0.6377508361204018	6.795580348794818e-5	6.795489052524693e-5	6.795386555525023e-5	6.795354171514069e-5	6.795416296837188e-5	6.795525442274606e-5	6.795601348245541e-5	6.795590151756823e-5	6.79550125068344e-5	6.795398842614852e-5	6.79535604396278e-5	6.7954031381856e-5	6.795505111599873e-5	6.795585415850727e-5	6.795582479616113e-5	6.795500135469073e-5	6.795410348431088e-5	6.795395014455993e-5	6.795464168970618e-5	6.795529387017678e-5	6.795494477426654e-5	6.79541071463066e-5	6.79547312356055e-5	6.795664933803505e-5	6.795531329150862e-5	6.795220217410976e-5	6.795663782348108e-5	6.795172392709183e-5	6.795868685560007e-5	6.795442553891383e-5	6.795219407891868e-5	6.795442553891385e-5	6.795868685560004e-5	6.795172392709176e-5	6.79566378234811e-5	6.795220217410977e-5	6.795531329150862e-5	6.795664933803511e-5	6.795473123560547e-5	6.795410714630666e-5	6.795494477426646e-5	6.795529387017678e-5	6.795464168970622e-5	6.795395014455997e-5	6.795410348431084e-5	6.795500135469074e-5	6.795582479616108e-5	6.795585415850731e-5
flux1:	0.6380132850241551	7.501443538759838e-5	7.501345493896032e-5	7.501235093143448e-5	7.50120033148481e-5	7.501267927337077e-5	7.501386503860785e-5	7.501468800247012e-5	7.501456148768157e-5	7.50135886914275e-5	7.501247128684925e-5	7.50120076089791e-5	7.501252640004872e-5	7.50136422659614e-5	7.501451788894081e-5	7.501448310573522e-5	7.501358386142501e-5	7.501260711529175e-5	7.501244205096764e-5	7.501319070889461e-5	7.501388773492455e-5	7.50134975130814e-5	7.501259922265336e-5	7.501331839467278e-5	7.501542730970673e-5	7.501392186246273e-5	7.501048962082724e-5	7.501537853543528e-5	7.500994804903706e-5	7.501765460919056e-5	7.50129636815454e-5	7.501050378672679e-5	7.501296368154539e-5	7.501765460919056e-5	7.500994804903705e-5	7.501537853543532e-5	7.501048962082726e-5	7.501392186246277e-5	7.501542730970669e-5	7.501331839467282e-5	7.501259922265344e-5	7.50134975130813e-5	7.501388773492456e-5	7.501319070889461e-5	7.50124420509677e-5	7.50126071152918e-5	7.501358386142497e-5	7.501448310573529e-5	7.501451788894092e-5
flux1:	0.6382757339279084	8.273312592535822e-5	8.273208003809255e-5	8.27308965910027e-5	8.273052406237558e-5	8.273125460809062e-5	8.273253558466088e-5	8.273342294112542e-5	8.273328079757162e-5	8.273222204423008e-5	8.273100992485353e-5	8.27305115778344e-5	8.273108137531148e-5	8.273229628743828e-5	8.273324441558023e-5	8.273320055635041e-5	8.273222104491369e-5	8.273116456594527e-5	8.273099246376048e-5	8.27318045864268e-5	8.27325466461584e-5	8.273210618320962e-5	8.273113908720562e-5	8.273196264223157e-5	8.273428079375089e-5	8.27325920373171e-5	8.272881455496723e-5	8.27342007489063e-5	8.272820268923832e-5	8.273671928608656e-5	8.273155451957195e-5	8.272884289877848e-5	8.273155451957196e-5	8.273671928608652e-5	8.272820268923832e-5	8.273420074890629e-5	8.272881455496724e-5	8.27325920373171e-5	8.273428079375092e-5	8.273196264223157e-5	8.273113908720567e-5	8.273210618320961e-5	8.273254664615848e-5	8.273180458642673e-5	8.273099246376056e-5	8.273116456594524e-5	8.27322210449138e-5	8.273320055635055e-5	8.273324441558025e-5
flux1:	0.6385381828316616	9.116545690978182e-5	9.116434908280626e-5	9.116308633749669e-5	9.116268714725406e-5	9.116347083364957e-5	9.11648466840486e-5	9.1165798464169e-5	9.116564015263234e-5	9.116449447146103e-5	9.116318742945289e-5	9.116265594794065e-5	9.116327946373286e-5	9.116459515922844e-5	9.116561444173088e-5	9.116555720524479e-5	9.116449338499276e-5	9.116335767447671e-5	9.116318477614196e-5	9.116406743048052e-5	9.116485388759211e-5	9.116435206596203e-5	9.11633064668756e-5	9.116424428888061e-5	9.116679201829993e-5	9.11649058802615e-5	9.116075840476129e-5	9.116668986946845e-5	9.116006849759747e-5	9.116946585878018e-5	9.116377829189853e-5	9.116078926547294e-5	9.11637782918985e-5	9.11694658587802e-5	9.116006849759739e-5	9.116668986946846e-5	9.116075840476129e-5	9.116490588026149e-5	9.116679201829982e-5	9.116424428888052e-5	9.116330646687567e-5	9.116435206596209e-5	9.116485388759203e-5	9.116406743048043e-5	9.116318477614199e-5	9.116335767447652e-5	9.116449338499277e-5	9.116555720524477e-5	9.116561444173101e-5
flux1:	0.6388006317354149	1.0036851022729112e-4	1.0036734553053292e-4	1.003660041134679e-4	1.0036557569329203e-4	1.0036640951103238e-4	1.0036787852935977e-4	1.003688943541925e-4	1.0036872007347903e-4	1.00367487932856e-4	1.0036608708899497e-4	1.0036552449187015e-4	1.0036620380493096e-4	1.00367620599506e-4	1.0036870824359806e-4	1.0036863268792557e-4	1.0036748111871417e-4	1.0036626829386874e-4	1.0036610258766687e-4	1.003670635643012e-4	1.0036789276642064e-4	1.0036731618400209e-4	1.0036618064679897e-4	1.0036724325457567e-4	1.0037004302656648e-4	1.003679453871526e-4	1.003634026286885e-4	1.003699316188722e-4	1.003626260444847e-4	1.0037297937081378e-4	1.0036671486768242e-4	1.003634201554948e-4	1.0036671486768235e-4	1.0037297937081384e-4	1.0036262604448473e-4	1.0036993161887234e-4	1.0036340262868847e-4	1.0036794538715251e-4	1.0037004302656646e-4	1.0036724325457562e-4	1.0036618064679893e-4	1.0036731618400213e-4	1.0036789276642074e-4	1.0036706356430123e-4	1.003661025876669e-4	1.0036626829386859e-4	1.0036748111871431e-4	1.0036863268792555e-4	1.0036870824359818e-4
flux1:	0.6390630806391682	1.1040301276066378e-4	1.104017979270613e-4	1.1040037886140377e-4	1.103999176018698e-4	1.1040079674726312e-4	1.1040235574938612e-4	1.1040343490418076e-4	1.1040324580866572e-4	1.1040192935683293e-4	1.1040043729166376e-4	1.1039984603086572e-4	1.1040058238034115e-4	1.10402098917416e-4	1.1040325053053214e-4	1.1040315109720663e-4	1.1040190913846013e-4	1.1040062319987303e-4	1.1040047460839188e-4	1.10401522415309e-4	1.1040239148444298e-4	1.1040172416142598e-4	1.1040048533233479e-4	1.1040168394314482e-4	1.1040476056396986e-4	1.1040243737633817e-4	1.1039747360886996e-4	1.1040465693509727e-4	1.1039660070064143e-4	1.1040798982348636e-4	1.1040108861595035e-4	1.1039745711705397e-4	1.1040108861595025e-4	1.1040798982348648e-4	1.1039660070064136e-4	1.1040465693509737e-4	1.1039747360887e-4	1.1040243737633802e-4	1.1040476056396993e-4	1.1040168394314478e-4	1.1040048533233485e-4	1.1040172416142599e-4	1.1040239148444298e-4	1.1040152241530903e-4	1.1040047460839192e-4	1.1040062319987296e-4	1.1040190913846025e-4	1.1040315109720661e-4	1.1040325053053217e-4
flux1:	0.6393255295429214	1.2133347910528309e-4	1.2133222258967091e-4	1.2133072717700683e-4	1.2133022819331226e-4	1.2133114584736987e-4	1.2133279008711136e-4	1.2133393162274096e-4	1.2133373005463618e-4	1.2133233335626945e-4	1.2133075422174825e-4	1.2133013710715734e-4	1.2133093066937523e-4	1.2133254366821023e-4	1.2133375311360293e-4	1.2133362367197015e-4	1.2133228969721265e-4	1.2133093680122605e-4	1.213308173607481e-4	1.2133196120028284e-4	1.2133286580731423e-4	1.213320888864892e-4	1.2133073131802676e-4	1.2133207792530194e-4	1.2133545877165778e-4	1.2133289618182668e-4	1.2132748534334303e-4	1.213353846696065e-4	1.2132650531597468e-4	1.2133901486501861e-4	1.2133141108146761e-4	1.21327408646925e-4	1.2133141108146784e-4	1.2133901486501854e-4	1.2132650531597457e-4	1.2133538466960632e-4	1.2132748534334299e-4	1.213328961818265e-4	1.2133545877165787e-4	1.2133207792530198e-4	1.213307313180267e-4	1.2133208888648919e-4	1.2133286580731432e-4	1.213319612002826e-4	1.2133081736074829e-4	1.2133093680122603e-4	1.2133228969721268e-4	1.2133362367197017e-4	1.2133375311360295e-4
flux1:	0.6395879784466747	1.3322835106624134e-4	1.3322706306624377e-4	1.3322549274041265e-4	1.3322494963350482e-4	1.3322589675999105e-4	1.3322761987632128e-4	1.3322882273707434e-4	1.3322861246756277e-4	1.3322714172875292e-4	1.332254813354234e-4	1.3322484143578326e-4	1.3322569108969402e-4	1.3322739509903772e-4	1.332286543697069e-4	1.3322848828216697e-4	1.3322706190644184e-4	1.3322565063666924e-4	1.3322557466340454e-4	1.3322682439131835e-4	1.3322775851750936e-4	1.3322684996344274e-4	1.3322535595043278e-4	1.3322686341684465e-4	1.332305786724215e-4	1.3322776313401768e-4	1.3322187892190077e-4	1.332305610663508e-4	1.3322077968235067e-4	1.3323449926792865e-4	1.3322612045336578e-4	1.3322170965410825e-4	1.3322612045336583e-4	1.3323449926792852e-4	1.3322077968235053e-4	1.3323056106635085e-4	1.3322187892190064e-4	1.3322776313401781e-4	1.3323057867242166e-4	1.332268634168446e-4	1.3322535595043276e-4	1.3322684996344272e-4	1.3322775851750925e-4	1.332268243913183e-4	1.3322557466340462e-4	1.3322565063666913e-4	1.3322706190644178e-4	1.3322848828216697e-4	1.3322865436970682e-4
flux1:	0.639850427350428	1.4616013283804308e-4	1.4615882527335401e-4	1.461571814302406e-4	1.4615658605216596e-4	1.461575512234605e-4	1.461593452228453e-4	1.461606083982103e-4	1.4616039487017017e-4	1.4615885864377096e-4	1.46157124518948e-4	1.4615646503996337e-4	1.4615736812692985e-4	1.461591552914721e-4	1.4616045440718584e-4	1.4616024461520548e-4	1.4615872693064908e-4	1.4615726856196537e-4	1.461572528001614e-4	1.4615861886612097e-4	1.4615957455549209e-4	1.4615850885884053e-4	1.461568582905674e-4	1.4615854045751798e-4	1.461626233537244e-4	1.4615954173190817e-4	1.4615315768892298e-4	1.461626949258716e-4	1.4615192568430264e-4	1.461669500992089e-4	1.4615771673184063e-4	1.4615285662370852e-4	1.461577167318405e-4	1.4616695009920898e-4	1.461519256843025e-4	1.461626949258715e-4	1.4615315768892298e-4	1.461595417319082e-4	1.4616262335372438e-4	1.4615854045751787e-4	1.4615685829056738e-4	1.4615850885884066e-4	1.4615957455549228e-4	1.4615861886612083e-4	1.461572528001615e-4	1.461572685619653e-4	1.4615872693064919e-4	1.4616024461520548e-4	1.4616045440718587e-4
flux1:	0.6401128762541812	1.6020552068785087e-4	1.6020420713590652e-4	1.6020249094508048e-4	1.6020183317875684e-4	1.602028024384412e-4	1.6020465771539297e-4	1.6020598041174228e-4	1.6020577097542824e-4	1.6020418033834118e-4	1.6020238175144165e-4	1.6020170589354068e-4	1.6020265797866574e-4	1.602045178261996e-4	1.6020584475807476e-4	1.6020558388785133e-4	1.6020397770153967e-4	1.6020248644914761e-4	1.6020255019607197e-4	1.6020404356548992e-4	1.602050106729383e-4	1.6020375856700122e-4	1.6020192880092133e-4	1.6020380061512336e-4	1.6020828767163156e-4	1.6020492732980415e-4	1.6019801691577367e-4	1.6020848727701023e-4	1.6019663696080488e-4	1.60213066407052e-4	1.6020289141742628e-4	1.6019753730584508e-4	1.6020289141742614e-4	1.6021306640705182e-4	1.6019663696080472e-4	1.6020848727701036e-4	1.6019801691577378e-4	1.60204927329804e-4	1.6020828767163153e-4	1.602038006151233e-4	1.6020192880092116e-4	1.602037585670012e-4	1.602050106729383e-4	1.6020404356548987e-4	1.6020255019607188e-4	1.6020248644914761e-4	1.6020397770153975e-4	1.6020558388785125e-4	1.6020584475807503e-4
flux1:	0.6403753251579345	1.7544552588282056e-4	1.7544422147088536e-4	1.754424336770868e-4	1.7544170124187005e-4	1.7544265801266353e-4	1.754445634100679e-4	1.7544594523636044e-4	1.7544574936814383e-4	1.7544411806198537e-4	1.7544226601413272e-4	1.7544157681385748e-4	1.7544257145726025e-4	1.7544449071486677e-4	1.7544583134147698e-4	1.7544551182701253e-4	1.7544382189403358e-4	1.7544231513957168e-4	1.7544248034250104e-4	1.7544411240048613e-4	1.7544507834151485e-4	1.7544360653887577e-4	1.7544157230147742e-4	1.7544364995883868e-4	1.7544858121879242e-4	1.7544493008096003e-4	1.7543746672482228e-4	1.7544895429831537e-4	1.7543592182078978e-4	1.7545386216742348e-4	1.7544265046678863e-4	1.7543675367380203e-4	1.7544265046678855e-4	1.7545386216742337e-4	1.7543592182078972e-4	1.754489542983155e-4	1.7543746672482228e-4	1.7544493008096003e-4	1.7544858121879237e-4	1.754436499588386e-4	1.754415723014774e-4	1.7544360653887585e-4	1.7544507834151482e-4	1.75444112400486e-4	1.7544248034250125e-4	1.7544231513957174e-4	1.7544382189403371e-4	1.7544551182701261e-4	1.754458313414769e-4
flux1:	0.6406377740616878	1.919655895233888e-4	1.9196431077942984e-4	1.9196245150401902e-4	1.9196162979926224e-4	1.9196255484422672e-4	1.9196449775322005e-4	1.9196593891294416e-4	1.919657684061905e-4	1.9196411293300497e-4	1.9196222010926808e-4	1.919615202698459e-4	1.9196254881743586e-4	1.9196451126519468e-4	1.919658493633896e-4	1.9196546358348144e-4	1.9196369682710878e-4	1.9196219531329598e-4	1.9196248663397612e-4	1.9196426907301076e-4	1.9196521858192927e-4	1.919634895396998e-4	1.9196122286013997e-4	1.9196352396660664e-4	1.9196894322051516e-4	1.9196498980154035e-4	1.9195694692820695e-4	1.9196954215228585e-4	1.9195521807620157e-4	1.9197478115477279e-4	1.9196242917997729e-4	1.9195593681662585e-4	1.9196242917997737e-4	1.9197478115477268e-4	1.9195521807620144e-4	1.9196954215228588e-4	1.9195694692820682e-4	1.9196498980154027e-4	1.9196894322051527e-4	1.9196352396660667e-4	1.9196122286013992e-4	1.9196348953969976e-4	1.9196521858192935e-4	1.9196426907301073e-4	1.9196248663397612e-4	1.9196219531329608e-4	1.9196369682710892e-4	1.9196546358348144e-4	1.919658493633897e-4
flux1:	0.640900222965441	2.0985568786832445e-4	2.0985445253568927e-4	2.0985252109016175e-4	2.0985159308942652e-4	2.0985246453314414e-4	2.0985443103025848e-4	2.098559325099693e-4	2.098558016263341e-4	2.0985414129159205e-4	2.0985222197575511e-4	2.0985151369403934e-4	2.0985256509829263e-4	2.098545514689289e-4	2.0985586874157502e-4	2.0985540916590735e-4	2.0985357487570625e-4	2.0985210286075914e-4	2.098525477032861e-4	2.0985449239725214e-4	2.0985540730167828e-4	2.0985337902435446e-4	2.0985084920637528e-4	2.0985339295476107e-4	2.0985934794632045e-4	2.0985508134175763e-4	2.0984643236802598e-4	2.0986023231926596e-4	2.0984449837999444e-4	2.0986580232471602e-4	2.0985219760750288e-4	2.0984505235471915e-4	2.0985219760750266e-4	2.0986580232471597e-4	2.0984449837999438e-4	2.09860232319266e-4	2.0984643236802604e-4	2.098550813417576e-4	2.0985934794632034e-4	2.0985339295476112e-4	2.0985084920637523e-4	2.098533790243544e-4	2.098554073016784e-4	2.0985449239725173e-4	2.098525477032864e-4	2.0985210286075904e-4	2.0985357487570628e-4	2.0985540916590748e-4	2.0985586874157504e-4
flux1:	0.6411626718691943	2.2921042666405268e-4	2.2920925348777043e-4	2.2920724821320107e-4	2.2920619442170243e-4	2.2920698783648674e-4	2.292089628534605e-4	2.292105265965067e-4	2.29210452165506e-4	2.2920880906161477e-4	2.2920687901513097e-4	2.292061638137267e-4	2.292072244957205e-4	2.292092124281757e-4	2.2921048856979571e-4	2.2920994790792234e-4	2.2920805790577296e-4	2.2920664326878313e-4	2.2920727176761762e-4	2.292093906358042e-4	2.2921024965616844e-4	2.2920787554545462e-4	2.2920504918279695e-4	2.2920785654391616e-4	2.29214399150244e-4	2.2920980897704805e-4	2.2920052727081267e-4	2.29215635944001e-4	2.2919836458265287e-4	2.292215342225787e-4	2.292065549915259e-4	2.2919869489293547e-4	2.2920655499152577e-4	2.2922153422257852e-4	2.2919836458265295e-4	2.292156359440011e-4	2.2920052727081283e-4	2.2920980897704835e-4	2.2921439915024418e-4	2.2920785654391621e-4	2.2920504918279684e-4	2.292078755454546e-4	2.2921024965616823e-4	2.2920939063580422e-4	2.2920727176761751e-4	2.292066432687831e-4	2.292080579057731e-4	2.2920994790792245e-4	2.2921048856979593e-4
flux1:	0.6414251207729476	2.5012912292207115e-4	2.501280314175123e-4	2.501259495652011e-4	2.501247480524489e-4	2.501254366124929e-4	2.5012740413165094e-4	2.501290331841008e-4	2.501290346388212e-4	2.501274335637581e-4	2.5012550987253305e-4	2.501247884474937e-4	2.5012584221185426e-4	2.5012780626603375e-4	2.5012901906587017e-4	2.501283904115304e-4	2.501264591748503e-4	2.501251334635683e-4	2.5012597842927344e-4	2.5012828329514447e-4	2.5012906187862774e-4	2.5012629063968933e-4	2.5012313167974896e-4	2.501262256053977e-4	2.501334119835456e-4	2.501284882627223e-4	2.50118547059829e-4	2.5013507563862385e-4	2.501161295515193e-4	2.5014129686221146e-4	2.5012481168589217e-4	2.5011616995596303e-4	2.5012481168589217e-4	2.5014129686221174e-4	2.501161295515192e-4	2.5013507563862407e-4	2.501185470598288e-4	2.501284882627221e-4	2.5013341198354573e-4	2.5012622560539747e-4	2.501231316797489e-4	2.5012629063968906e-4	2.501290618786278e-4	2.501282832951445e-4	2.5012597842927355e-4	2.501251334635683e-4	2.5012645917485014e-4	2.5012839041153043e-4	2.501290190658703e-4
flux1:	0.6416875696767008	2.727158725242308e-4	2.727148827416806e-4	2.7271272041118653e-4	2.727113469295238e-4	2.7271190163326547e-4	2.727138448988576e-4	2.727155435133522e-4	2.727156428506296e-4	2.727141111581562e-4	2.727122120529289e-4	2.7271148414876695e-4	2.7271251216331777e-4	2.727144239021322e-4	2.727155493825288e-4	2.7271482634437646e-4	2.727128710754278e-4	2.7271166948842734e-4	2.7271276630987454e-4	2.727152687604304e-4	2.7271593895938e-4	2.727127145728833e-4	2.727091844326846e-4	2.7271259006719735e-4	2.7272048075823086e-4	2.7271521373048056e-4	2.727045860039088e-4	2.7272265312106145e-4	2.7270188483234756e-4	2.727291894544868e-4	2.727110569345152e-4	2.727015617856254e-4	2.727110569345151e-4	2.7272918945448686e-4	2.7270188483234756e-4	2.727226531210617e-4	2.727045860039087e-4	2.727152137304807e-4	2.7272048075823097e-4	2.7271259006719735e-4	2.727091844326843e-4	2.727127145728832e-4	2.7271593895938033e-4	2.727152687604304e-4	2.7271276630987454e-4	2.7271166948842734e-4	2.7271287107542776e-4	2.727148263443765e-4	2.7271554938252854e-4
flux1:	0.6419500185804541	2.9707960197813586e-4	2.9707873427949294e-4	2.970764864305436e-4	2.9707491462835323e-4	2.970753045863405e-4	2.970772063196405e-4	2.9707898000207254e-4	2.970792016565103e-4	2.970777690366175e-4	2.9707591369494707e-4	2.9707517801991115e-4	2.970761588714064e-4	2.9707798701473457e-4	2.970789996009328e-4	2.9707817640961434e-4	2.9707621703962197e-4	2.970751783357088e-4	2.9707656483878524e-4	2.9707927609142447e-4	2.970798064966357e-4	2.970760682655117e-4	2.970721260032197e-4	2.970758708995249e-4	2.970845308811045e-4	2.9707891074671393e-4	2.97067569023231e-4	2.970873010095691e-4	2.9706455247415777e-4	2.9709414230625155e-4	2.970742108288406e-4	2.970637853207037e-4	2.970742108288407e-4	2.9709414230625155e-4	2.970645524741578e-4	2.970873010095689e-4	2.970675690232309e-4	2.97078910746714e-4	2.970845308811044e-4	2.970758708995251e-4	2.970721260032198e-4	2.9707606826551185e-4	2.9707980649663576e-4	2.970792760914242e-4	2.9707656483878524e-4	2.97075178335709e-4	2.9707621703962186e-4	2.9707817640961455e-4	2.970789996009328e-4
flux1:	0.6422124674842073	3.233341025940688e-4	3.2333337746010265e-4	3.2333103801445996e-4	3.2332923975016945e-4	3.233294325323676e-4	3.2333127513605066e-4	3.2333313061955405e-4	3.2333350124237343e-4	3.2333219943322787e-4	3.2333040777328577e-4	3.233296619686215e-4	3.2333057180518755e-4	3.23332282458546e-4	3.2333315517411106e-4	3.2333222675455373e-4	3.2333028587164134e-4	3.233294522005275e-4	3.2333116846485545e-4	3.2333409924967135e-4	3.2333445498901455e-4	3.233301376682034e-4	3.2332574021235876e-4	3.2332985454757405e-4	3.233393532257869e-4	3.2333336980049505e-4	3.23321285920658e-4	3.233428170423925e-4	3.233179192865268e-4	3.2334995115847583e-4	3.233280587128359e-4	3.233166206277352e-4	3.2332805871283603e-4	3.233499511584756e-4	3.2331791928652645e-4	3.233428170423925e-4	3.233212859206581e-4	3.2333336980049494e-4	3.2333935322578707e-4	3.233298545475741e-4	3.23325740212359e-4	3.2333013766820375e-4	3.2333445498901455e-4	3.2333409924967124e-4	3.233311684648555e-4	3.233294522005274e-4	3.2333028587164145e-4	3.2333222675455417e-4	3.23333155174111e-4
flux1:	0.6424749163879606	3.515980453122611e-4	3.5159748320059606e-4	3.515950452486994e-4	3.5159299100843495e-4	3.5159295304137614e-4	3.515947187765324e-4	3.515966639075872e-4	3.515972120435033e-4	3.515960744790662e-4	3.515943669575846e-4	3.515936076349142e-4	3.515944204044939e-4	3.51595977362959e-4	3.5159668204311515e-4	3.515956440401822e-4	3.515937467307272e-4	3.515931633806189e-4	3.51595251517373e-4	3.5159841198361086e-4	3.515985547963171e-4	3.515935888127131e-4	3.515886912501299e-4	3.5159320803501134e-4	3.5160361916618206e-4	3.5159726144555996e-4	3.5158440626379187e-4	3.516078789481081e-4	3.5158065175500646e-4	3.5161529218844136e-4	3.51591266259868e-4	3.5157872800684655e-4	3.5159126625986805e-4	3.5161529218844163e-4	3.515806517550063e-4	3.51607878948108e-4	3.51584406263792e-4	3.515972614455599e-4	3.516036191661821e-4	3.515932080350112e-4	3.5158869125012963e-4	3.5159358881271287e-4	3.515985547963174e-4	3.5159841198361086e-4	3.5159525151737297e-4	3.5159316338061875e-4	3.515937467307273e-4	3.515956440401824e-4	3.5159668204311526e-4
flux1:	0.6427373652917139	3.8199497437572336e-4	3.8199459565065643e-4	3.8199205177573474e-4	3.819897111935549e-4	3.819894081940486e-4	3.819910793116552e-4	3.8199312283402015e-4	3.819938784921796e-4	3.819929398927858e-4	3.819913373214e-4	3.819905601823013e-4	3.819912479745028e-4	3.819926130999554e-4	3.8199312061321924e-4	3.8199196935842896e-4	3.8199014295255937e-4	3.819898580121055e-4	3.819923619077182e-4	3.8199576156384166e-4	3.8199564996018533e-4	3.819899617286611e-4	3.819845176505436e-4	3.8198947292634555e-4	3.820008744599171e-4	3.819941300858177e-4	3.8198047310842117e-4	3.8200603815768947e-4	3.819762898055672e-4	3.820137158659156e-4	3.819873734106683e-4	3.81973641961593e-4	3.8198737341066835e-4	3.8201371586591565e-4	3.819762898055673e-4	3.820060381576893e-4	3.8198047310842133e-4	3.8199413008581774e-4	3.8200087445991714e-4	3.819894729263456e-4	3.8198451765054345e-4	3.8198996172866107e-4	3.8199564996018544e-4	3.8199576156384144e-4	3.8199236190771804e-4	3.819898580121052e-4	3.819901429525592e-4	3.8199196935842896e-4	3.819931206132191e-4
flux1:	0.6429998141954671	4.1465327802088655e-4	4.146531029762576e-4	4.146504457055223e-4	4.1464778818068817e-4	4.146471856093136e-4	4.146487444168353e-4	4.146508956407921e-4	4.146518897591815e-4	4.1465118567568217e-4	4.1464970907149857e-4	4.1464890912259133e-4	4.146494426190276e-4	4.146505762859791e-4	4.14650856752701e-4	4.146495891597141e-4	4.146478628731978e-4	4.146479268075127e-4	4.1465089183971777e-4	4.1465453953693366e-4	4.1465412905214037e-4	4.1464764139184765e-4	4.146416032961571e-4	4.146470363118589e-4	4.1465951014594713e-4	4.1465236477002294e-4	4.1463787373031307e-4	4.146656905257236e-4	4.146332175851822e-4	4.146736178290562e-4	4.146447653371085e-4	4.1462974219711547e-4	4.146447653371088e-4	4.146736178290557e-4	4.14633217585182e-4	4.146656905257235e-4	4.1463787373031307e-4	4.146523647700229e-4	4.1465951014594724e-4	4.146470363118587e-4	4.1464160329615743e-4	4.146476413918478e-4	4.1465412905214026e-4	4.1465453953693345e-4	4.146508918397177e-4	4.146479268075125e-4	4.1464786287319794e-4	4.146495891597142e-4	4.14650856752701e-4
flux1:	0.6432622630992204	4.4970613434592194e-4	4.497061833412749e-4	4.4970340572979517e-4	4.497004011306787e-4	4.4969946464491994e-4	4.497008934884944e-4	4.4970316183536464e-4	4.4970442564203555e-4	4.4970399196731794e-4	4.49702662454705e-4	4.497018343302922e-4	4.4970218336551045e-4	4.497030449678598e-4	4.49703067962747e-4	4.4970168133974157e-4	4.4970008580653184e-4	4.497005509494463e-4	4.49704023683832e-4	4.497079276530697e-4	4.497071712029262e-4	4.4969980385606994e-4	4.4969312360251834e-4	4.49699076964937e-4	4.497127086070911e-4	4.4970514514811163e-4	4.496897855193065e-4	4.497200222150781e-4	4.4968460941236795e-4	4.4972818493224626e-4	4.496966185827721e-4	4.49680199797074e-4	4.496966185827722e-4	4.4972818493224637e-4	4.4968460941236785e-4	4.497200222150779e-4	4.496897855193068e-4	4.4970514514811147e-4	4.4971270860709103e-4	4.4969907696493705e-4	4.496931236025183e-4	4.4969980385606984e-4	4.497071712029265e-4	4.4970792765306963e-4	4.497040236838323e-4	4.4970055094944636e-4	4.497000858065321e-4	4.497016813397411e-4	4.4970306796274733e-4
flux1:	0.6435247120029737	4.872914305166715e-4	4.8729172424485495e-4	4.8728882059278746e-4	4.8728544003192594e-4	4.8728413591596755e-4	4.8728541705908384e-4	4.8728781147440523e-4	4.8728937575314167e-4	4.8728924821804704e-4	4.872880869991716e-4	4.872872254014513e-4	4.8728735963316964e-4	4.8728790814117005e-4	4.872876428655919e-4	4.8728613463362757e-4	4.872847013259005e-4	4.8728562129332246e-4	4.8728964917012213e-4	4.8729381712222104e-4	4.872926654661438e-4	4.872843357190674e-4	4.8727696503147045e-4	4.8728348482043123e-4	4.8729836294737023e-4	4.8729036074112445e-4	4.8727409518936116e-4	4.8730692889903583e-4	4.8726834905097385e-4	4.8731531461720007e-4	4.872808205300739e-4	4.872628967285875e-4	4.8728082053007415e-4	4.8731531461720007e-4	4.872683490509738e-4	4.873069288990356e-4	4.872740951893613e-4	4.8729036074112456e-4	4.8729836294737007e-4	4.872834848204311e-4	4.8727696503147056e-4	4.872843357190674e-4	4.872926654661437e-4	4.8729381712222077e-4	4.872896491701225e-4	4.872856212933224e-4	4.8728470132590094e-4	4.872861346336275e-4	4.8728764286559185e-4
flux1:	0.6437871609067269	5.275516534841151e-4	5.275522133850971e-4	5.27549180083291e-4	5.27545396742895e-4	5.275436922888573e-4	5.275448076699883e-4	5.275473359028655e-4	5.275492301755979e-4	5.27549443849073e-4	5.275484722606391e-4	5.275475725247177e-4	5.275474622082658e-4	5.275476567619871e-4	5.275470721710201e-4	5.275454394790496e-4	5.275442000144826e-4	5.27545629046607e-4	5.275502600688545e-4	5.275546993671358e-4	5.275531016822385e-4	5.275437250861376e-4	5.275356160950444e-4	5.275427519358276e-4	5.275589678474952e-4	5.275505016904173e-4	5.275332894720635e-4	5.275689064487462e-4	5.275269204740539e-4	5.275775057719317e-4	5.275398603568221e-4	5.27520316837283e-4	5.275398603568226e-4	5.275775057719318e-4	5.275269204740537e-4	5.275689064487462e-4	5.275332894720632e-4	5.27550501690417e-4	5.275589678474955e-4	5.275427519358276e-4	5.275356160950444e-4	5.275437250861375e-4	5.275531016822387e-4	5.275546993671357e-4	5.275502600688548e-4	5.275456290466069e-4	5.275442000144826e-4	5.275454394790496e-4	5.275470721710201e-4
flux1:	0.6440496098104802	5.706337504143616e-4	5.706345992454721e-4	5.70631435738024e-4	5.706272257203225e-4	5.706250895343832e-4	5.70626020388541e-4	5.706286881396268e-4	5.706309397826318e-4	5.70631528598345e-4	5.706307682711177e-4	5.706298270586686e-4	5.70629443916316e-4	5.706292444389795e-4	5.706283093078271e-4	5.706265485371074e-4	5.706255338766052e-4	5.706275261197051e-4	5.706328085550525e-4	5.706375264683728e-4	5.70635431035464e-4	5.706249222211614e-4	5.7061602803811e-4	5.706238331235179e-4	5.70641480088728e-4	5.706325191791178e-4	5.706143154884686e-4	5.706529113010618e-4	5.706072683117733e-4	5.706617192689726e-4	5.706206896715468e-4	5.705994065211071e-4	5.706206896715466e-4	5.706617192689726e-4	5.70607268311773e-4	5.706529113010618e-4	5.706143154884687e-4	5.706325191791179e-4	5.706414800887281e-4	5.706238331235176e-4	5.706160280381098e-4	5.706249222211617e-4	5.706354310354643e-4	5.706375264683728e-4	5.706328085550527e-4	5.706275261197052e-4	5.706255338766055e-4	5.706265485371077e-4	5.706283093078271e-4
flux1:	0.6443120587142335	6.166889570756502e-4	6.166901196425775e-4	6.166868294881746e-4	6.16682172660395e-4	6.166795748668571e-4	6.166803011997129e-4	6.166831111458404e-4	6.16685744461522e-4	6.166867407950024e-4	6.166862139309237e-4	6.166852300521417e-4	6.166845482235839e-4	6.166839160355612e-4	6.166825989502085e-4	6.166807051036608e-4	6.166799446464774e-4	6.166825533879217e-4	6.166885354972767e-4	6.166935395401245e-4	6.166908945396077e-4	6.166791681178575e-4	6.16669443430909e-4	6.166779744858371e-4	6.16697146979107e-4	6.166876537626977e-4	6.166684090382376e-4	6.167101887458447e-4	6.166606262209183e-4	6.167192064176258e-4	6.166745510601915e-4	6.166514033145406e-4	6.166745510601916e-4	6.16719206417626e-4	6.166606262209183e-4	6.167101887458445e-4	6.166684090382378e-4	6.166876537626975e-4	6.166971469791071e-4	6.16677974485837e-4	6.166694434309088e-4	6.166791681178573e-4	6.166908945396075e-4	6.166935395401245e-4	6.16688535497277e-4	6.166825533879221e-4	6.166799446464778e-4	6.166807051036611e-4	6.166825989502086e-4
flux1:	0.6445745076179867	6.658725924852225e-4	6.658740965311994e-4	6.658706885380124e-4	6.658655693380126e-4	6.658624816552323e-4	6.658629815631587e-4	6.658659322727152e-4	6.65868967543266e-4	6.658704018645866e-4	6.658701316436831e-4	6.658691070024142e-4	6.658681040582149e-4	6.658670024702419e-4	6.658652717281434e-4	6.65863237703545e-4	6.658627582908316e-4	6.658660351638924e-4	6.658727649703683e-4	6.658780633346196e-4	6.658748177468264e-4	6.658617892825144e-4	6.658511909613744e-4	6.65860508143567e-4	6.658813009753425e-4	6.658712299051349e-4	6.658508891045395e-4	6.658960674312627e-4	6.658423114729128e-4	6.65905303624118e-4	6.658567728356055e-4	6.658316306737797e-4	6.658567728356056e-4	6.659053036241181e-4	6.658423114729125e-4	6.658960674312627e-4	6.658508891045393e-4	6.658712299051351e-4	6.658813009753424e-4	6.658605081435668e-4	6.658511909613748e-4	6.658617892825138e-4	6.658748177468262e-4	6.658780633346193e-4	6.658727649703686e-4	6.658660351638921e-4	6.658627582908318e-4	6.65863237703545e-4	6.65865271728144e-4
flux1:	0.64483695652174	7.183438181958754e-4	7.18345695438457e-4	7.183421848404305e-4	7.183365930061042e-4	7.183329886704273e-4	7.183332375055489e-4	7.183363222650884e-4	7.183397748184073e-4	7.183416754455353e-4	7.183416865711856e-4	7.183406272228568e-4	7.183392852181278e-4	7.183376800806703e-4	7.183355034888666e-4	7.183333192386948e-4	7.18333144080739e-4	7.183371382583218e-4	7.183446633701328e-4	7.183502654504848e-4	7.183463700513757e-4	7.18331957096829e-4	7.183204447945644e-4	7.183306115264206e-4	7.183531188718512e-4	7.18342415095451e-4	7.183209169515756e-4	7.183697184637647e-4	7.183114841351394e-4	7.183791916311885e-4	7.183265283588878e-4	7.182992573309525e-4	7.183265283588881e-4	7.183791916311888e-4	7.183114841351386e-4	7.18369718463765e-4	7.18320916951575e-4	7.183424150954509e-4	7.183531188718514e-4	7.183306115264209e-4	7.183204447945646e-4	7.183319570968288e-4	7.18346370051376e-4	7.183502654504854e-4	7.18344663370133e-4	7.183371382583219e-4	7.183331440807391e-4	7.183333192386948e-4	7.183355034888671e-4
flux1:	0.6450994054254933	7.742653606948368e-4	7.742676479910744e-4	7.742640576269144e-4	7.74257988810938e-4	7.742538423283124e-4	7.742538117144501e-4	7.742570172935501e-4	7.742608966151374e-4	7.742632895920531e-4	7.742636089786845e-4	7.742625262849204e-4	7.742608328263579e-4	7.742586930110021e-4	7.742560375715352e-4	7.742536891567148e-4	7.742538367034907e-4	7.742585941022901e-4	7.742669616024335e-4	7.742728786146703e-4	7.7426828705387e-4	7.742524102234646e-4	7.742399469609499e-4	7.74251029688747e-4	7.742753440233239e-4	7.742639420143997e-4	7.742412182864594e-4	7.74293877574212e-4	7.742308693150285e-4	7.743036178032484e-4	7.74246558395981e-4	7.742170196797769e-4	7.742465583959807e-4	7.743036178032482e-4	7.742308693150283e-4	7.742938775742118e-4	7.742412182864598e-4	7.742639420143995e-4	7.742753440233239e-4	7.742510296887472e-4	7.742399469609499e-4	7.742524102234639e-4	7.742682870538702e-4	7.742728786146704e-4	7.742669616024335e-4	7.742585941022897e-4	7.742538367034907e-4	7.742536891567156e-4	7.742560375715358e-4
flux1:	0.6453618543292465	8.338031955006167e-4	8.338059361123073e-4	8.338022975627316e-4	8.337957537940139e-4	8.337910405041049e-4	8.337906972168804e-4	8.337940026045944e-4	8.337983115315998e-4	8.338012206531676e-4	8.33801878255084e-4	8.338007901129542e-4	8.337987394085194e-4	8.337960371971875e-4	8.337928686728052e-4	8.337903372224813e-4	8.337908200013674e-4	8.337963825197596e-4	8.338056389343859e-4	8.338118846220865e-4	8.338065545662403e-4	8.337891386315448e-4	8.337756913501587e-4	8.337877592288639e-4	8.338139701827475e-4	8.338017923366513e-4	8.337777670726307e-4	8.338345289369007e-4	8.33766441051322e-4	8.338445800380785e-4	8.337828550880099e-4	8.337509057700894e-4	8.337828550880102e-4	8.338445800380787e-4	8.337664410513221e-4	8.338345289369006e-4	8.33777767072631e-4	8.338017923366512e-4	8.338139701827476e-4	8.337877592288641e-4	8.337756913501585e-4	8.337891386315444e-4	8.338065545662399e-4	8.338118846220864e-4	8.338056389343863e-4	8.337963825197596e-4	8.337908200013675e-4	8.337903372224811e-4	8.337928686728061e-4
flux1:	0.6456243032329998	8.971261916739546e-4	8.971294365954308e-4	8.971257912296045e-4	8.97118781184502e-4	8.971134766285145e-4	8.971127813610368e-4	8.971161565131454e-4	8.971208905481564e-4	8.971243375502706e-4	8.971253673240884e-4	8.971242994420151e-4	8.97121893299376e-4	8.971186046578009e-4	8.97114887014974e-4	8.971121476095883e-4	8.971129710581504e-4	8.971193758724503e-4	8.971295672279049e-4	8.971361586495387e-4	8.971300529698185e-4	8.971110279519151e-4	8.970965680198085e-4	8.971096925239209e-4	8.971378856701734e-4	8.971248408871433e-4	8.970994297150786e-4	8.971605493610538e-4	8.97087066569943e-4	8.971709710190804e-4	8.971043062465471e-4	8.970697996215034e-4	8.971043062465466e-4	8.971709710190803e-4	8.970870665699432e-4	8.97160549361054e-4	8.970994297150788e-4	8.971248408871431e-4	8.971378856701738e-4	8.971096925239207e-4	8.970965680198078e-4	8.971110279519151e-4	8.971300529698187e-4	8.971361586495385e-4	8.971295672279048e-4	8.971193758724503e-4	8.971129710581509e-4	8.971121476095885e-4	8.971148870149743e-4
flux1:	0.6458867521367531	9.644057156109313e-4	9.644095249131168e-4	9.644059247920736e-4	9.643984638416957e-4	9.643925429330407e-4	9.643914489768741e-4	9.643948536183764e-4	9.644000004003978e-4	9.64404005329419e-4	9.644054463158188e-4	9.644044335023158e-4	9.644016822397865e-4	9.643977869534526e-4	9.643934816843437e-4	9.6439050218465e-4	9.643916635100835e-4	9.643989424544137e-4	9.644101144306153e-4	9.644170728147178e-4	9.644101607933498e-4	9.643894630267074e-4	9.643739666842074e-4	9.643882211475088e-4	9.644184767432908e-4	9.644044590256641e-4	9.643775684928561e-4	9.644433117295862e-4	9.643641097767609e-4	9.644541816770225e-4	9.64382298840355e-4	9.643450847217877e-4	9.643822988403544e-4	9.644541816770222e-4	9.643641097767605e-4	9.644433117295865e-4	9.643775684928564e-4	9.644044590256642e-4	9.644184767432907e-4	9.643882211475086e-4	9.643739666842076e-4	9.643894630267073e-4	9.644101607933501e-4	9.644170728147173e-4	9.644101144306154e-4	9.643989424544131e-4	9.643916635100831e-4	9.643905021846498e-4	9.643934816843443e-4
flux1:	0.6461492010405063	0.0010358151931561612	0.0010358196372924663	0.0010358161458760154	0.0010358082558814417	0.0010358016918872587	0.0010358001437667476	0.0010358035262980293	0.0010358090652667598	0.0010358136470361996	0.0010358155445394888	0.0010358146319655519	0.0010358115551979154	0.0010358070368515196	0.0010358021021818872	0.0010357988420318625	0.0010358003291317626	0.0010358085081865853	0.0010358207063713844	0.0010358280580232248	0.001035820316550144	0.0010357978896906078	0.0010357813384211066	0.001035796797511001	0.0010358291892140748	0.0010358140763070964	0.0010357856032872901	0.001035856246732404	0.0010357709930321408	0.0010358676629030781	0.0010357902807131161	0.001035750205748539	0.001035790280713116	0.001035867662903078	0.0010357709930321406	0.0010358562467324038	0.0010357856032872906	0.0010358140763070962	0.001035829189214075	0.0010357967975110007	0.001035781338421107	0.0010357978896906078	0.001035820316550144	0.0010358280580232244	0.0010358207063713848	0.0010358085081865855	0.0010358003291317626	0.0010357988420318627	0.0010358021021818872
flux1:	0.6464116499442596	0.0011115296292657634	0.0011115347902788263	0.001111531482883298	0.001111523191717674	0.0011115159550692203	0.0011115138871751623	0.001111517183733082	0.0011115230860193443	0.001111528263154909	0.0011115306699913212	0.0011115299143826846	0.001111526541644068	0.001111521387429256	0.0011115157774251561	0.001111512186461944	0.0011115139769435347	0.0011115230758569471	0.0011115363461024056	0.0011115441233411265	0.0011115355380683942	0.0011115113340166973	0.0011114937148305772	0.0011115104539656468	0.0011115450475522833	0.0011115286996602797	0.001111498530849529	0.0011115743621368426	0.0011114827164476705	0.00111158644475067	0.0011115032797673686	0.0011114601877487977	0.0011115032797673681	0.00111158644475067	0.0011114827164476703	0.0011115743621368428	0.0011114985308495293	0.0011115286996602797	0.001111545047552283	0.0011115104539656463	0.0011114937148305774	0.0011115113340166973	0.0011115355380683944	0.001111544123341126	0.001111536346102406	0.0011115230758569463	0.0011115139769435347	0.0011115121864619436	0.001111515777425156
flux1:	0.6466740988480129	0.0011917250846603502	0.0011917310572235218	0.0011917280211809105	0.001191719361966656	0.001191711418927013	0.0011917087542028069	0.0011917118879289953	0.0011917181164994499	0.001191723908065481	0.0011917268858438253	0.0011917263565554444	0.0011917227277225186	0.0011917169280637793	0.0011917105916560747	0.0011917066089648168	0.001191708669301218	0.0011917187013651058	0.0011917330902427095	0.001191741332343435	0.0011917318987621232	0.001191705878473809	0.0011916871840947406	0.001191705278817345	0.0011917421309306302	0.0011917243895426264	0.0011916924010647466	0.0011917737190511608	0.0011916753341586724	0.0011917866125772515	0.001191697380064369	0.0011916511122254249	0.0011916973800643693	0.001191786612577251	0.0011916753341586722	0.00119177371905116	0.0011916924010647472	0.0011917243895426264	0.0011917421309306298	0.0011917052788173452	0.0011916871840947404	0.0011917058784738086	0.001191731898762123	0.0011917413323434345	0.00119173309024271	0.0011917187013651058	0.0011917086693012178	0.0011917066089648168	0.0011917105916560745
flux1:	0.6469365477517661	0.001276578109141132	0.0012765850013659497	0.0012765823358407194	0.0012765733459008102	0.001276564657129067	0.0012765613058685111	0.0012765641864363384	0.0012765706965140683	0.0012765771232056545	0.0012765807435968315	0.0012765805235195327	0.0012765766890008615	0.0012765702369951862	0.001276563116947331	0.0012765586698029329	0.001276560954665604	0.0012765719266659623	0.0012765874820129257	0.0012765962361241624	0.001276585960526228	0.001276558094679099	0.001276538323624372	0.0012765578489432321	0.0012765970059037716	0.0012765776927638481	0.0012765437499060919	0.0012766308648727717	0.0012765253872623066	0.0012766447398138844	0.0012765491545261947	0.0012764995498163868	0.0012765491545261949	0.0012766447398138848	0.0012765253872623061	0.0012766308648727719	0.0012765437499060925	0.0012765776927638483	0.0012765970059037722	0.0012765578489432315	0.0012765383236243717	0.0012765580946790982	0.0012765859605262276	0.0012765962361241624	0.001276587482012926	0.0012765719266659623	0.0012765609546656043	0.0012765586698029326	0.001276563116947331
flux1:	0.6471989966555194	0.0013662651314928678	0.001366273065433632	0.0013662708808617374	0.0013662616003963304	0.0013662521194579293	0.0013662479782781923	0.0013662505017270241	0.001366257241501413	0.001366264326877103	0.0013662686728226196	0.0013662688590707212	0.001366264879732126	0.0013662577704049818	0.0013662498022558296	0.0013662448051970147	0.0013662472570027868	0.0013662591693596963	0.0013662759409037526	0.00136628526290653	0.0013662741631925918	0.001366244432683952	0.0013662235892332485	0.0013662446189541188	0.0013662861156673778	0.0013662650319258738	0.0013662289890245959	0.0013663222228658624	0.0013662092933642176	0.0013663372773041963	0.0013662350541809624	0.0013661819495074483	0.0013662350541809628	0.0013663372773041974	0.001366209293364218	0.0013663222228658628	0.001366228989024595	0.0013662650319258734	0.0013662861156673778	0.0013662446189541193	0.0013662235892332487	0.001366244432683952	0.0013662741631925916	0.0013662852629065302	0.0013662759409037533	0.0013662591693596948	0.0013662472570027868	0.0013662448051970154	0.0013662498022558298
flux1:	0.6474614455592727	0.0014609618061683914	0.0014609709179578179	0.0014609693350833971	0.0014609598055962928	0.0014609494774789117	0.001460944428534573	0.0014609464774547325	0.001460953389084444	0.0014609611609050412	0.0014609663277093724	0.0014609670320387253	0.0014609629788400027	0.0014609552082276026	0.0014609463192471778	0.0014609406733303778	0.0014609432220396234	0.001460956069147518	0.0014609741091924646	0.0014609840644642616	0.0014609721707577882	0.0014609405670056254	0.0014609186610559152	0.0014609412671215643	0.0014609851261176982	0.0014609620516993266	0.0014609237521940415	0.0014610234385858168	0.0014609026929498583	0.0014610398994281306	0.001460930754166409	0.0014608739845934412	0.001460930754166409	0.00146103989942813	0.0014609026929498577	0.0014610234385858166	0.001460923752194041	0.0014609620516993264	0.0014609851261176991	0.0014609412671215635	0.0014609186610559152	0.0014609405670056247	0.0014609721707577877	0.0014609840644642614	0.0014609741091924646	0.0014609560691475182	0.0014609432220396242	0.001460940673330377	0.0014609463192471782
flux1:	0.6477238944630259	0.0015608423172407996	0.0015608527567968298	0.0015608519052951024	0.001560842167808436	0.0015608309275112818	0.0015608248380155861	0.0015608262821200209	0.001560833303022007	0.001560841794651503	0.001560847890899101	0.001560849239807339	0.0015608451931328209	0.0015608367572087364	0.0015608268654102619	0.0015608204576921323	0.001560823020891191	0.0015608367916646686	0.0015608561558136955	0.0015608668198575644	0.0015608541748864026	0.0015608206999116817	0.0015607977467194888	0.001560821998582804	0.0015608682292259882	0.0015608429224498969	0.001560802199122176	0.001560908683660104	0.0015607797530893396	0.0015609268075195194	0.001560810457001241	0.0015607498558979633	0.001560810457001241	0.0015609268075195198	0.0015607797530893387	0.001560908683660104	0.0015608021991221756	0.0015608429224498964	0.0015608682292259886	0.0015608219985828043	0.0015607977467194884	0.0015608206999116814	0.0015608541748864035	0.0015608668198575644	0.001560856155813696	0.0015608367916646688	0.001560823020891192	0.001560820457692131	0.0015608268654102625
flux1:	0.6479863433667792	0.0016660786404158222	0.001666090570669018	0.0016660905873591549	0.0016660806804684666	0.001666068451739646	0.0016660611738564014	0.0016660618709655307	0.0016660689353710496	0.0016660781871871385	0.0016660853354225386	0.0016660874698878798	0.001666083518561533	0.0016660744120340553	0.0016660634252903927	0.0016660561285869694	0.0016660586118834129	0.001666073290507465	0.0016660940383963518	0.001666105497293838	0.0016660921565017873	0.0016660568227726896	0.0016660328425890146	0.0016660588066455414	0.0016661074045495625	0.0016660796020346767	0.0016660362774457466	0.0016661499177416553	0.0016660124292915072	0.0016661699913940809	0.0016660461539420711	0.0016659815530696276	0.0016660461539420707	0.0016661699913940807	0.0016660124292915068	0.001666149917741655	0.0016660362774457461	0.001666079602034676	0.0016661074045495627	0.0016660588066455414	0.0016660328425890144	0.0016660568227726898	0.001666092156501787	0.0016661054972938378	0.0016660940383963522	0.001666073290507465	0.001666058611883414	0.0016660561285869692	0.0016660634252903918
flux1:	0.6482487922705324	0.0017768397642228316	0.0017768533598266339	0.001776854386495156	0.0017768443443303417	0.0017768310386313331	0.0017768224097957821	0.0017768222072500092	0.0017768292479962901	0.0017768393087498377	0.0017768476458593576	0.0017768507206804226	0.0017768469606659863	0.0017768371756808204	0.0017768249909969787	0.0017768166639657813	0.0017768189617190916	0.0017768345285955485	0.001776856724603136	0.0017768690752490081	0.0017768551066028513	0.0017768179366266415	0.0017767929542338084	0.0017768206933418001	0.0017768716400282272	0.0017768410569141478	0.0017767949440520312	0.0017769161097758032	0.001776769686648692	0.0017769384501312364	0.0017768068455711302	0.001776738075100899	0.0017768068455711293	0.0017769384501312355	0.0017767696866486916	0.0017769161097758034	0.001776794944052031	0.0017768410569141478	0.001776871640028226	0.0017768206933418	0.0017767929542338084	0.001776817936626641	0.001776855106602851	0.0017768690752490075	0.0017768567246031373	0.001776834528595548	0.0017768189617190912	0.0017768166639657822	0.001776824990996979
flux1:	0.6485112411742857	0.001893290871841764	0.0018933063173434566	0.0018933084982165483	0.0018932983483862138	0.0018932838641642193	0.001893273707882702	0.001893272444383808	0.0018932793948972708	0.0018932903229542134	0.0018933000001889787	0.0018933041828969105	0.001893300715693927	0.001893290240484846	0.0018932767434805952	0.001893267231068058	0.0018932692274706256	0.0018932856603456477	0.0018933093742448883	0.001893322724321962	0.0018933082077838774	0.0018932692334373868	0.001893243277601423	0.0018932728507188399	0.0018933261135517404	0.001893292444061956	0.0018932433472051726	0.0018933724200577936	0.0018932166817501508	0.001893397373590735	0.001893257723098442	0.0018931846115544178	0.0018932577230984422	0.0018933973735907347	0.0018932166817501508	0.0018933724200577932	0.001893243347205173	0.0018932924440619562	0.0018933261135517401	0.0018932728507188394	0.0018932432776014234	0.0018932692334373876	0.0018933082077838767	0.0018933227243219622	0.001893309374244888	0.0018932856603456477	0.001893269227470626	0.0018932672310680585	0.0018932767434805956
flux1:	0.648773690078039	0.0020155924853786185	0.002015609972847815	0.002015613451769068	0.0020156032133757523	0.0020155874357232345	0.0020155755628906216	0.0020155730707577244	0.002015579867172567	0.0020155917315667713	0.002015602914152	0.0020156083834761474	0.0020156053142341016	0.0020155941317714643	0.0020155791964283627	0.0020155683307195153	0.002015569901234872	0.00201558717648451	0.0020156124839940713	0.0020156269516483035	0.002015611978288758	0.00201557123988496	0.002015544342741125	0.0020155758047093147	0.0020156313371379212	0.0020155942555068578	0.002015541971307911	0.0020156793449103917	0.002015513907195247	0.0020157072864989373	0.002015559312216931	0.002015481686336559	0.0020155593122169304	0.002015707286498938	0.0020155139071952456	0.002015679344910391	0.002015541971307911	0.002015594255506858	0.002015631337137921	0.0020155758047093147	0.002015544342741126	0.00201557123988496	0.0020156119782887578	0.0020156269516483044	0.002015612483994071	0.0020155871764845103	0.0020155699012348715	0.002015568330719515	0.002015579196428363
flux1:	0.6490361389817922	0.002143899574765753	0.002143919300897668	0.002143924218285687	0.0021439139001071346	0.0021438967008828784	0.00214388291164247	0.002143879019452458	0.002143885602796935	0.002143898484020832	0.0021439113503024052	0.0021439182941830645	0.0021439157295675437	0.0021439038162606662	0.002143887304987043	0.0021438749064870326	0.0021438759196420716	0.002143894013685597	0.0021439209968797035	0.0021439367100590367	0.0021439213807921053	0.002143878925886949	0.002143851122280177	0.00214388452378364	0.0021439422659198623	0.002143901427699946	0.002143845746486995	0.002143991826168914	0.0021438163008966485	0.0021440231573000503	0.002143866581709628	0.0021437842662190175	0.002143866581709627	0.0021440231573000494	0.0021438163008966477	0.002143991826168915	0.002143845746486996	0.0021439014276999455	0.002143942265919862	0.002143884523783639	0.0021438511222801764	0.0021438789258869484	0.002143921380792104	0.002143936710059036	0.002143920996879704	0.0021438940136855964	0.0021438759196420708	0.002143874906487033	0.002143887304987043
flux1:	0.6492985878855455	0.0022783606338392533	0.0022783827965727906	0.002278389286249376	0.00227837888518507	0.0022783601236627074	0.002278344209817019	0.002278338745382334	0.002278345063755471	0.002278359054215137	0.002278373794304558	0.0022783824074599445	0.0022783804533160054	0.002278367777830277	0.0022783495418941258	0.0022783354212621474	0.0022783357407800053	0.002278354631583567	0.0022783833791165794	0.0022784004745416177	0.0022783848984727025	0.0022783407804237376	0.0022783121072290843	0.0022783474949595473	0.0022784073745121367	0.0022783624182700444	0.0022783031255605045	0.0022784583280316363	0.0022782723227341346	0.0022784934743389895	0.0022783280193809266	0.0022782408366825687	0.002278328019380927	0.0022784934743389886	0.002278272322734135	0.002278458328031637	0.002278303125560505	0.0022783624182700435	0.0022784073745121384	0.002278347494959548	0.0022783121072290843	0.002278340780423739	0.002278384898472704	0.002278400474541618	0.002278383379116579	0.002278354631583566	0.0022783357407800053	0.0022783354212621483	0.0022783495418941253
flux1:	0.6495610367892988	0.0024191167265251914	0.002419141521238849	0.002419149707233196	0.002419139207116102	0.0024191187312136327	0.0024191004791757225	0.0024190932727960936	0.0024190992834492364	0.0024191144875145283	0.002419131301404869	0.0024191417824739546	0.0024191405413431072	0.0024191270635958834	0.002419106943970435	0.002419090904215845	0.0024190903914652184	0.0024191100600917293	0.0024191406671942558	0.0024191592889351815	0.0024191435813198936	0.002419097857615861	0.0024190683530672915	0.0024191057701176306	0.0024191677036984206	0.002419118253102366	0.002419055131317073	0.0024192198842054456	0.0024190230014934358	0.0024192592923169185	0.002419084678258511	0.002418992448031518	0.0024190846782585116	0.0024192592923169176	0.0024190230014934353	0.0024192198842054456	0.0024190551313170747	0.0024191182531023664	0.0024191677036984214	0.002419105770117631	0.002419068353067291	0.0024190978576158614	0.0024191435813198936	0.0024191592889351806	0.0024191406671942553	0.0024191100600917297	0.002419090391465219	0.002419090904215845	0.0024191069439704355
flux1:	0.649823485693052	0.0025663005064540307	0.002566328121825767	0.0025663381152714175	0.002566327486141103	0.00256630513426917	0.002566284328524169	0.002566275216432692	0.0025662808876656808	0.002566297421251825	0.002566316516391808	0.002566329064690269	0.0025663286332474806	0.0025663143036477667	0.002566292132306883	0.0025662739714452645	0.002566272488170394	0.0025662929203261273	0.0025663254885311135	0.002566345786172944	0.002566330065995958	0.0025662827963842043	0.002566252499442374	0.0025662919859526807	0.002566355880762773	0.0025663015470544517	0.0025662343774159584	0.002566409118655958	0.0025662009554039073	0.002566453252341408	0.002566269196394062	0.0025661717351097126	0.002566269196394061	0.002566453252341408	0.0025662009554039073	0.002566409118655957	0.002566234377415957	0.0025663015470544525	0.0025663558807627737	0.0025662919859526807	0.0025662524994423744	0.0025662827963842025	0.0025663300659959577	0.002566345786172944	0.0025663254885311126	0.002566292920326127	0.002566272488170395	0.0025662739714452654	0.002566292132306882
flux1:	0.6500859345968053	0.0027200352137062	0.002720065827345031	0.0027200777235940527	0.0027200669215191914	0.002720042525066986	0.0027200189520919403	0.0027200077800021006	0.002720013092780922	0.0027200310824079805	0.0027200526707373833	0.0027200674826794572	0.002720067949165246	0.002720052708160821	0.002720028309851837	0.0027200078240054116	0.0027200052352901885	0.00272002642281383	0.0027200610593745497	0.002720083185762146	0.0027200675729554275	0.0027200188174013	0.002719987767192581	0.0027200293612660584	0.0027200951171613944	0.0027200355019975668	0.0027199640665908935	0.002720149243646304	0.002719929389964709	0.00272019857926931	0.0027200047939677217	0.0027199019143253527	0.002720004793967723	0.0027201985792693097	0.002719929389964709	0.002720149243646304	0.0027199640665908935	0.0027200355019975685	0.0027200951171613926	0.002720029361266058	0.0027199877671925813	0.002720018817401301	0.0027200675729554275	0.0027200831857621464	0.0027200610593745493	0.00272002642281383	0.002720005235290188	0.002720007824005412	0.002720028309851837
flux1:	0.6503483835005586	0.0028804336527764114	0.0028804674267530594	0.0028804813028353708	0.002880470270361085	0.002880443656816283	0.0028804171093855966	0.0028804037360332445	0.00288040868523779	0.0028804282665267212	0.002880452560994416	0.002880469826248859	0.002880471267978215	0.0028804550459703353	0.002880428240479994	0.0028804052273926077	0.002880401404801532	0.002880423347038471	0.002880460164005511	0.002880484272569933	0.002880468884900795	0.0028804187014205723	0.002880386936780071	0.002880430675680734	0.0028804981876073684	0.0028804328862468945	0.00288035697021625	0.0028805530391243263	0.0028803210771255056	0.002880608060417661	0.0028804042517787437	0.002880295762070069	0.0028804042517787433	0.002880608060417662	0.002880321077125506	0.0028805530391243263	0.0028803569702162504	0.0028804328862468954	0.0028804981876073684	0.002880430675680734	0.002880386936780071	0.0028804187014205727	0.002880468884900794	0.0028804842725699328	0.0028804601640055106	0.0028804233470384696	0.002880401404801532	0.0028804052273926086	0.002880428240479995
flux1:	0.6506108324043118	0.0030475971562195234	0.0030476342326394893	0.0030476501451931104	0.003047638812471044	0.003047609809146655	0.0030475800909292717	0.003047564391494782	0.0030475689867098714	0.0030475903022899524	0.003047617512894675	0.0030476374103572514	0.0030476398913916723	0.0030476226090709354	0.0030475932139867505	0.003047567476908918	0.0030475623017378163	0.0030475850067412146	0.0030476241196721802	0.003047650361351792	0.0030476353110223692	0.0030475837534376647	0.0030475513125886554	0.0030475972342262235	0.0030476663950055305	0.0030475949998085734	0.003047514393658764	0.003047721817883696	0.0030474773202537764	0.0030477830100844147	0.0030475688755715775	0.0030474545789842787	0.0030475688755715762	0.0030477830100844143	0.003047477320253776	0.003047721817883696	0.003047514393658766	0.003047594999808573	0.0030476663950055323	0.0030475972342262217	0.003047551312588656	0.0030475837534376647	0.003047635311022367	0.0030476503613517916	0.0030476241196721815	0.0030475850067412154	0.003047562301737817	0.0030475674769089175	0.00304759321398675
flux1:	0.6508732813080651	0.0032216145388099843	0.0032216550355840578	0.003221673019374923	0.0032216613060128763	0.0032216297443275798	0.0032215966746632976	0.003221578543953385	0.0032215828097253126	0.003221606006545548	0.003221636335959247	0.003221659029637305	0.0032216625987078313	0.0032216441678558764	0.0032216120018097915	0.003221583353694815	0.003221576720255866	0.003221600205756371	0.0032216417320407005	0.0032216702518227214	0.0032216556418338603	0.003221602757500829	0.00322156967790114	0.0032216178226007544	0.0032216885260345418	0.003221610630231452	0.003221525132198803	0.0032217443812854814	0.0032214869096824465	0.003221812224682924	0.0032215874510087197	0.0032214671448826658	0.00322158745100872	0.0032218122246829243	0.0032214869096824452	0.0032217443812854836	0.0032215251321988025	0.0032216106302314523	0.00322168852603454	0.0032216178226007553	0.003221569677901142	0.0032216027575008286	0.0032216556418338603	0.003221670251822721	0.003221641732040701	0.0032216002057563705	0.0032215767202558665	0.0032215833536948157	0.0032216120018097923
flux1:	0.6511357302118184	0.0034025610473976163	0.003402605054370937	0.0034026251215079936	0.0034026129391502495	0.003402578659383286	0.0034025420781086417	0.0034025214333758933	0.0034025254088693277	0.003402550634927544	0.0034025842737804473	0.0034026099086955316	0.0034026145974635725	0.003402594922253552	0.003402559808618909	0.00340252807655641	0.0034025198954150573	0.00340254418950377	0.0034025882462950467	0.003402619179416314	0.0034026050997590968	0.0034025509273305104	0.0034025172457139816	0.003402567658259789	0.003402639802514688	0.0034025550041933074	0.003402464422646969	0.0034026959706692905	0.0034024250739743338	0.003402770933636552	0.0034025351944442614	0.003402408669496996	0.0034025351944442627	0.003402770933636549	0.003402425073974333	0.003402695970669291	0.0034024644226469704	0.003402555004193309	0.003402639802514686	0.0034025676582597904	0.003402517245713981	0.003402550927330512	0.0034026050997590976	0.0034026191794163155	0.0034025882462950453	0.0034025441895037707	0.003402519895415057	0.0034025280765564102	0.0034025598086189074
flux1:	0.6513981791155716	0.0035904973119767324	0.003590544887577957	0.0035905670275102066	0.003590554283131976	0.0035905171395473265	0.0035904769117285807	0.0035904536950099202	0.0035904574330167987	0.003590484833541796	0.0035905219554667927	0.0035905506536898155	0.003590556475427737	0.0035905354542427733	0.003590497225237573	0.003590462255037958	0.003590452456114678	0.0035904775975885515	0.0035905242993483242	0.0035905577672070755	0.0035905442909555368	0.003590488858236669	0.0035904546108729437	0.003590507342806071	0.003590580834025642	0.0035904887402774923	0.0035903928961093933	0.003590637219911174	0.003590352432368085	0.0035907197515084575	0.003590472704980043	0.0035903397445203435	0.003590472704980043	0.0035907197515084566	0.003590352432368085	0.0035906372199111737	0.0035903928961093937	0.003590488740277492	0.00359058083402564	0.0035905073428060706	0.0035904546108729424	0.0035904888582366694	0.0035905442909555385	0.003590557767207075	0.003590524299348326	0.0035904775975885528	0.003590452456114679	0.0035904622550379578	0.003590497225237573
flux1:	0.6516606280193249	0.00378546830380081	0.0037855194723659127	0.0037855436527245443	0.0037855302525930676	0.003785490118804154	0.00378544613922563	0.0037854203190887904	0.0037854238843607526	0.003785453597506319	0.0037854943540574504	0.0037855262109949966	0.003785533159761199	0.003785510687533315	0.0037854691886665993	0.003785430849497422	0.003785419384944644	0.003785445423270467	0.003785494878939903	0.003785530984783956	0.0037855181641707515	0.0037854614861316947	0.003785426709323116	0.0037854818214636612	0.0037855565775474142	0.0037854568087056298	0.0037853555376653855	0.0037856131148959705	0.0037853139541807845	0.0037857036371510616	0.0037854449235958103	0.0037853053027469058	0.0037854449235958103	0.0037857036371510616	0.0037853139541807815	0.0037856131148959705	0.003785355537665385	0.0037854568087056315	0.0037855565775474142	0.003785481821463662	0.003785426709323115	0.0037854614861316956	0.0037855181641707515	0.003785530984783956	0.0037854948789399043	0.0037854454232704644	0.003785419384944644	0.0037854308494974223	0.0037854691886666
flux1:	0.6519230769230782	0.00398750230665784	0.003987557056569937	0.003987583224889066	0.003987569079113143	0.003987525853537679	0.003987478050789698	0.003987449623389754	0.003987453090288798	0.003987485242421491	0.003987529757995534	0.003987564839047911	0.003987572889419024	0.003987548860473986	0.003987503955253829	0.003987462144219857	0.003987448990984527	0.003987475985846565	0.0039875282956763	0.003987567120144838	0.003987554982709001	0.003987497059715857	0.003987461790543197	0.003987519355697597	0.003987595310174926	0.003987487504070694	0.003987380659000519	0.00398765196595226	0.003987337931222423	0.003987750865939665	0.003987480105423624	0.003987333590379446	0.003987480105423623	0.003987750865939665	0.0039873379312224235	0.003987651965952261	0.003987380659000519	0.003987487504070695	0.003987595310174923	0.003987519355697598	0.003987461790543198	0.003987497059715858	0.003987554982709001	0.003987567120144839	0.003987528295676301	0.003987475985846563	0.0039874489909845256	0.003987462144219859	0.003987503955253832
flux1:	0.6521855258268314	0.004196609907679982	0.004196668190445354	0.004196696276762681	0.004196681304320793	0.004196634915557987	0.004196583255569961	0.004196552244935864	0.0041965556944234955	0.004196590395109006	0.004196638762010677	0.004196677099718596	0.004196686207127903	0.004196660518501357	0.004196612093307538	0.0041965667398581085	0.0041965519018434694	0.004196579922250884	0.004196635174332911	0.004196676770941436	0.004196665315842774	0.004196606132168155	0.0041965704094893905	0.0041966305152933495	0.004196707621213395	0.0041965914373720235	0.00419647889029709	0.004196764399556597	0.004196434969535796	0.004196872021411568	0.004196588811493145	0.004196435158833016	0.004196588811493148	0.004196872021411569	0.004196434969535796	0.0041967643995565965	0.004196478890297092	0.004196591437372023	0.004196707621213395	0.0041966305152933495	0.004196570409489391	0.004196606132168157	0.004196665315842775	0.004196676770941435	0.0041966351743329125	0.004196579922250886	0.004196551901843471	0.004196566739858107	0.0041966120933075385
flux1:	0.6524479747305847	0.004412783014279709	0.00441284474463335	0.004412874664935677	0.004412858799043539	0.004412809210993287	0.004412753699865484	0.004412720157358563	0.004412723673370474	0.0044127610101838775	0.00441281328398274	0.004412854875772918	0.004412864977486279	0.004412837532657272	0.004412785501666916	0.004412736571710106	0.0044127200814557425	0.004412749204398824	0.004412807470958629	0.004412851861626265	0.004412841056224099	0.004412780578893519	0.0044127444445915855	0.004412807196430017	0.004412885430179531	0.00441276055387464	0.0044126421979046974	0.0044129423758353875	0.0044125970069959705	0.004413059012852452	0.004412762926493025	0.00441260188258153	0.004412762926493023	0.004413059012852452	0.004412597006995969	0.004412942375835389	0.0044126421979046974	0.004412760553874641	0.004412885430179533	0.004412807196430014	0.0044127444445915855	0.004412780578893519	0.0044128410562241	0.004412851861626266	0.004412807470958628	0.004412749204398823	0.004412720081455743	0.004412736571710106	0.004412785501666915
flux1:	0.652710423634338	0.004635993903992437	0.004636058961092327	0.004636090621533776	0.004636073815185779	0.004636021031722803	0.0046359617177229705	0.004635925720636131	0.004635929385917572	0.00463596941922132	0.0046360256145513935	0.00463607042118003	0.004636081437920367	0.004636052150888224	0.004635996460930283	0.004635943960531624	0.004635925880340205	0.00463595618899816	0.004636017522519513	0.004636064693246575	0.004636054470041	0.004635992648066133	0.004635956148532273	0.004636021672468538	0.004636101037425181	0.004635967183506244	0.0046358429345076625	0.004636158238585874	0.004635796363496076	0.0046362841255615265	0.004635974709283354	0.004635806009782862	0.004635974709283354	0.004636284125561526	0.004635796363496074	0.004636158238585874	0.004635842934507662	0.004635967183506247	0.004636101037425182	0.004636021672468541	0.004635956148532273	0.004635992648066133	0.0046360544700410015	0.004636064693246574	0.004636017522519513	0.004635956188998159	0.004635925880340204	0.004635943960531626	0.004635996460930283
flux1:	0.6529728725380912	0.004866194314143594	0.004866262543874629	0.004866295845657478	0.004866278077153704	0.0048662221461697455	0.004866159120781166	0.004866120770076751	0.004866124661580689	0.004866167419429139	0.004866227506380967	0.004866275451157487	0.0048662872893679415	0.004866256088979276	0.004866196724183606	0.004866140702729958	0.004866121125179991	0.004866152706699418	0.0048662171359661645	0.00486626703277585	0.004866257286808492	0.004866194050850433	0.004866157238680267	0.00486622568431905	0.0048663062142422974	0.004866163130652042	0.004866032928651893	0.004866363804684992	0.004865984830591898	0.004866499110672576	0.0048661758830370805	0.004865999252560641	0.0048661758830370805	0.004866499110672577	0.004865984830591897	0.00486636380468499	0.004866032928651894	0.004866163130652041	0.0048663062142422974	0.004866225684319052	0.0048661572386802686	0.004866194050850435	0.004866257286808493	0.004866267032775849	0.004866217135966164	0.004866152706699418	0.00486612112517999	0.004866140702729958	0.004866196724183606
flux1:	0.6532353214418445	0.005103314578358739	0.005103385796724426	0.005103420641496412	0.0051034019197509165	0.0051033429363846645	0.0051032763343175636	0.005103235751534386	0.005103239935510348	0.005103285408849821	0.005103349310097191	0.005103400278952386	0.0051034128336635174	0.005103379668078359	0.005103316654179707	0.005103257206893992	0.005103236254692931	0.005103269197571219	0.005103336723723163	0.005103389248984872	0.005103379835791467	0.005103315098287844	0.005103278034157198	0.005103349577358822	0.0051034313394195795	0.005103278810318993	0.00510314262060753	0.005103489499867185	0.00510309280758899	0.005103634321516541	0.00510329677199588	0.005103111923928002	0.0051032967719958815	0.005103634321516542	0.005103092807588989	0.005103489499867182	0.005103142620607531	0.005103278810318991	0.005103431339419579	0.005103349577358821	0.005103278034157199	0.005103315098287841	0.005103379835791468	0.005103389248984872	0.005103336723723163	0.005103269197571217	0.005103236254692932	0.0051032572068939915	0.005103316654179705
flux1:	0.6534977703455978	0.00534726281698185	0.005347336814516975	0.005347373110106174	0.005347353479521853	0.005347291588411409	0.005347221586519935	0.0053471789099130106	0.005347183436837907	0.005347231575176955	0.0053472991639683925	0.005347353006406723	0.005347366164650339	0.005347331005820583	0.005347264413974569	0.005347201683677683	0.005347179508826064	0.0053472138999509575	0.005347284492659979	0.005347339501912463	0.005347330236111991	0.0053472638918910095	0.005347226646569014	0.005347301491927683	0.005347384589277475	0.005347222437700189	0.005347080251604141	0.005347443547912401	0.005347028491114911	0.005347597903568195	0.005347245491881284	0.00534705212839323	0.005347245491881284	0.005347597903568196	0.00534702849111491	0.005347443547912397	0.0053470802516041435	0.005347222437700187	0.005347384589277476	0.005347301491927685	0.005347226646569014	0.005347263891891008	0.005347330236111988	0.005347339501912462	0.0053472844926599795	0.005347213899950958	0.005347179508826067	0.005347201683677682	0.005347264413974569
flux1:	0.653760219249351	0.005597924188471442	0.005598000735563204	0.005598038401843057	0.005598017946536884	0.005597953342951282	0.005597880158033851	0.00559783553804404	0.0055978404375651245	0.005597891145288866	0.005597962244416622	0.0055980187753666075	0.0055980324200543856	0.005597995268075527	0.005597925218045617	0.005597859396075226	0.005597836178331218	0.005597872099743458	0.005597945693623981	0.005598002993013744	0.0055979936476095015	0.005597925575001466	0.0055978882314490245	0.005597966614444556	0.005598051188227823	0.005597879278192191	0.005597731113496944	0.005598111220307798	0.005597677125238996	0.005598275045037764	0.005597907201017913	0.0055977050133020415	0.005597907201017915	0.005598275045037763	0.005597677125238995	0.0055981112203077965	0.005597731113496945	0.00559787927819219	0.00559805118822782	0.00559796661444456	0.005597888231449026	0.005597925575001465	0.005597993647609503	0.005598002993013743	0.005597945693623982	0.005597872099743459	0.005597836178331221	0.005597859396075226	0.0055979252180456155
flux1:	0.6540226681531043	0.00585516020878683	0.005855239061748263	0.005855278036403691	0.00585525688357223	0.00585518981330784	0.005855113698806579	0.0058550672929891644	0.005855072569064566	0.005855125702560727	0.005855200084396643	0.0058552590869452754	0.005855273101107878	0.005855233988295176	0.0058551606508762625	0.00585509197708912	0.005855067921743289	0.005855105447204364	0.005855181938576672	0.00585524128302178	0.005855231589476621	0.005855161651920421	0.005855124307413561	0.0058552064961445655	0.005855292726863242	0.005855110964878093	0.005854956865885012	0.005855354153407112	0.005854900319161557	0.005855527295124693	0.005855143419180916	0.005854932087926956	0.005855143419180916	0.005855527295124692	0.005854900319161554	0.005855354153407112	0.005854956865885012	0.005855110964878093	0.005855292726863244	0.0058552064961445655	0.005855124307413565	0.005855161651920419	0.005855231589476621	0.00585524128302178	0.005855181938576673	0.005855105447204365	0.00585506792174329	0.005855091977089118	0.005855160650876263
flux1:	0.6542851170568575	0.00611880814567516	0.006118889053373406	0.00611892929732522	0.006118907619555753	0.006118838377518875	0.0061187596191748725	0.0061187115867460135	0.006118717213175835	0.006118772578926908	0.006118849966587804	0.006118911195554589	0.006118925466816244	0.006118884461352405	0.006118808059907036	0.006118736821712389	0.006118712156703693	0.006118751348164222	0.006118830592291303	0.0061188916844706846	0.006118881333603922	0.006118809381731732	0.006118772149942344	0.006118858446350461	0.006118946554497573	0.006118754890408024	0.006118594927620311	0.006119009740029599	0.0061185354394101155	0.006119191956864938	0.006118791421091314	0.006118570617223855	0.006118791421091314	0.006119191956864939	0.006118535439410114	0.006119009740029598	0.006118594927620311	0.006118754890408025	0.006118946554497572	0.006118858446350459	0.0061187721499423465	0.006118809381731731	0.00611888133360392	0.006118891684470683	0.006118830592291307	0.006118751348164221	0.00611871215670369	0.006118736821712387	0.006118808059907036
flux1:	0.6545475659606108	0.006388680494604346	0.006388763205411329	0.006388804707651239	0.006388782724008223	0.006388711651446584	0.0063886305620081555	0.00638858105819314	0.006388586974737466	0.006388644328513951	0.006388724398187403	0.006388787584463779	0.006388802009609487	0.006388759218610353	0.006388680029609631	0.006388606560004594	0.006388581532429563	0.006388622436505506	0.006388704245422055	0.006388766735678382	0.0063887553794146285	0.006388681253583921	0.0063886442665433505	0.006388735007041757	0.00638882525293159	0.00638862368006327	0.006388457949502835	0.006388890602295608	0.006388395083332791	0.006389081561353177	0.006388663711332128	0.0063884330970251325	0.0063886637113321305	0.006389081561353175	0.00638839508333279	0.006388890602295607	0.00638845794950284	0.006388623680063273	0.006388825252931589	0.006388735007041758	0.006388644266543352	0.006388681253583918	0.006388755379414628	0.006388766735678382	0.006388704245422056	0.006388622436505506	0.006388581532429564	0.006388606560004593	0.00638868002960963
flux1:	0.6548100148643641	0.006664564542876264	0.006664648811681369	0.006664691593274722	0.006664669569023986	0.006664597049415507	0.006664513962536388	0.006664463132924168	0.006664469242198191	0.006664528289462573	0.006664610673889729	0.006664675529440235	0.006664690018919297	0.006664645590769205	0.006664563943249718	0.006664488617853617	0.006664463489942371	0.006664506134514844	0.006664590275561562	0.006664653762789718	0.006664641016770356	0.006664564549997789	0.006664527959866229	0.006664623515291752	0.00666471619802685	0.006664504752599918	0.006664333374766514	0.006664784152303726	0.006664266640486614	0.006664983429926492	0.006664547587260461	0.006664306817240601	0.006664547587260461	0.00666498342992649	0.006664266640486612	0.0066647841523037234	0.006664333374766514	0.00666450475259992	0.006664716198026851	0.0066646235152917534	0.00666452795986623	0.006664564549997786	0.006664641016770354	0.006664653762789719	0.00666459027556156	0.006664506134514848	0.00666446348994237	0.006664488617853619	0.006664563943249716
flux1:	0.6550724637681173	0.00694622202817788	0.006946307623183373	0.006946351740212845	0.006946329985086593	0.006946256438741099	0.006946171702243768	0.006946119677365331	0.006946125842689991	0.006946186240289146	0.006946270533364928	0.006946336756758907	0.0069463512389583495	0.006946305364777348	0.006946221638650652	0.006946144871761415	0.006946119916413838	0.00694616430747429	0.006946250502641797	0.00694631453621546	0.006946299983263935	0.006946221004502803	0.00694618498506312	0.006946285759880711	0.00694638121541147	0.006946159975211777	0.00694598309370344	0.006946452246997391	0.0069459119482571845	0.006946659330633099	0.006946204796227905	0.006945953519373148	0.006946204796227905	0.006946659330633096	0.006945911948257184	0.006946452246997394	0.006945983093703443	0.006946159975211776	0.006946381215411473	0.006946285759880713	0.006946184985063119	0.006946221004502806	0.006946299983263935	0.00694631453621546	0.006946250502641798	0.006946164307474294	0.006946119916413839	0.006946144871761415	0.00694622163865065
flux1:	0.6553349126718706	0.007233388897500429	0.007233475606512109	0.00723352115176125	0.00723350001671449	0.007233425894194779	0.007233339862905205	0.007233286753259695	0.007233292797625602	0.007233354156813799	0.007233439919227132	0.0072335072015453005	0.00723352162666332	0.007233474540783843	0.007233389163961682	0.00723331140368738	0.007233286899680662	0.007233333018544975	0.007233420944718341	0.007233485027486423	0.007233468221896592	0.007233386559585309	0.007233351307382208	0.0072334577380817515	0.00723355633633224	0.007233325418641589	0.00723314319846522	0.0072336309432566165	0.0072330670477342655	0.007233845234995668	0.007233371293104336	0.007233109154339551	0.00723337129310434	0.007233845234995669	0.0072330670477342655	0.007233630943256616	0.00723314319846522	0.007233325418641592	0.0072335563363322445	0.0072334577380817515	0.007233351307382209	0.007233386559585308	0.007233468221896594	0.007233485027486424	0.007233420944718343	0.007233333018544973	0.007233286899680659	0.007233311403687383	0.007233389163961686
flux1:	0.6555973615756239	0.007525775171979175	0.007525862807908286	0.007525909911119967	0.0075258897835814645	0.0075258155580966305	0.007525728586484893	0.007525674478235017	0.007525680184510243	0.007525742075304476	0.007525828841104754	0.007525896872044191	0.007525911215395191	0.007525863194747224	0.007525776639076833	0.007525698361622353	0.007525674588616651	0.00752572238963054	0.0075258116798090045	0.007525875272168727	0.007525855744763875	0.007525771230563827	0.007525736965610015	0.00752584951824975	0.007525951659301912	0.0075257112181070845	0.0075255238437152636	0.007526030358886826	0.0075254420455007475	0.0075262511807102335	0.007525757103732166	0.007525483746217341	0.007525757103732165	0.00752625118071023	0.007525442045500748	0.007526030358886828	0.007525523843715264	0.007525711218107085	0.007525951659301909	0.007525849518249747	0.0075257369656100154	0.007525771230563829	0.007525855744763875	0.007525875272168726	0.007525811679809005	0.007525722389630542	0.007525674588616649	0.007525698361622353	0.007525776639076832
flux1:	0.6558598104793771	0.00782306492276498	0.007823153328072424	0.007823202154663325	0.007823183452340142	0.007823109611310709	0.007823022046190597	0.00782296699773785	0.007822972110215452	0.007823034067041972	0.007823121350982572	0.007823189824968496	0.007823204089559072	0.007823155451888482	0.007823068227925533	0.007822989931141304	0.007822967164622753	0.007823016573474284	0.007823106819020565	0.007823169344049178	0.007823146607938604	0.007823059080568283	0.007823026046545462	0.007823145213413183	0.007823251322762995	0.007823001545279727	0.007822809218377292	0.007823334644744044	0.007822721086560078	0.007823561245487618	0.007823046299502171	0.007822761367102807	0.007823046299502173	0.00782356124548762	0.007822721086560082	0.007823334644744048	0.007822809218377292	0.007823001545279727	0.007823251322762993	0.007823145213413187	0.007823026046545466	0.00782305908056828	0.007823146607938607	0.007823169344049174	0.007823106819020565	0.007823016573474284	0.007822967164622753	0.007822989931141304	0.007823068227925532
flux1:	0.6561222593831304	0.008124916362555317	0.008125005412398478	0.008125056160563537	0.008125039323915974	0.008124966359949769	0.008124878533500865	0.00812482257313114	0.008124826800472853	0.008124888329019515	0.008124975634497619	0.008125044256600907	0.00812505847482999	0.008125009575704728	0.0081249222263847	0.008124844422710952	0.008124822929019011	0.008124873841764886	0.008124964595715439	0.008125025445315005	0.008124999002254127	0.008124908311320976	0.008124876775211105	0.00812500307059188	0.008125113593512305	0.008124854696076912	0.00812465763324772	0.008125202072759406	0.008124562443147045	0.008125433636763652	0.008124897087761686	0.008124600227785382	0.008124897087761684	0.008125433636763652	0.008124562443147047	0.008125202072759406	0.008124657633247722	0.008124854696076912	0.008125113593512302	0.008125003070591878	0.008124876775211107	0.008124908311320974	0.008124999002254127	0.008125025445315005	0.008124964595715437	0.008124873841764888	0.008124822929019011	0.00812484442271095	0.0081249222263847
flux1:	0.6563847082868837	0.00843096205687281	0.008431051660753745	0.00843110455695487	0.008431090040514342	0.008431018442065973	0.008430930665443278	0.008430873790204824	0.008430876809791495	0.008430937394937334	0.008431024222321391	0.008431092713777465	0.008431106948134448	0.008431058176727537	0.008430971270030911	0.00843089447899245	0.008430874510583199	0.008430926793480318	0.008431017574921781	0.008431076116905165	0.008431045464146643	0.008430951473872787	0.00843092172496463	0.008431055680025059	0.008431171075093115	0.008430903298491327	0.008430701728700299	0.00843126524408327	0.00843059872362671	0.008431500901462965	0.008430942022223095	0.008430632888399344	0.008430942022223097	0.008431500901462968	0.008430598723626708	0.008431265244083268	0.008430701728700297	0.00843090329849133	0.008431171075093113	0.00843105568002506	0.008430921724964627	0.00843095147387279	0.008431045464146646	0.008431076116905167	0.00843101757492178	0.008430926793480316	0.008430874510583195	0.008430894478992448	0.008430971270030915
flux1:	0.6566471571906369	0.00874080925859839	0.008740899360363898	0.008740954653260736	0.008740942916016728	0.008740873158028187	0.00874078571581437	0.008740727891753492	0.008740729355404807	0.00874078847005566	0.008740874325171207	0.008740942428300575	0.008740956770960524	0.008740908544635079	0.008740822665375073	0.008740747405800409	0.008740729196896042	0.008740782687112345	0.008740872986602461	0.008740928572621005	0.008740893210127736	0.008740795802864295	0.00874076815109421	0.008740910307914105	0.008741031039781024	0.00874075464409827	0.00874054880612806	0.00874113142098566	0.008740437205098992	0.008741370259414996	0.008740788336956027	0.008740466592631075	0.008740788336956023	0.008741370259414996	0.008740437205098988	0.008741131420985659	0.00874054880612806	0.008740754644098266	0.008741031039781027	0.008740910307914107	0.00874076815109421	0.008740795802864297	0.008740893210127733	0.008740928572621001	0.008740872986602465	0.008740782687112343	0.008740729196896039	0.008740747405800409	0.00874082266537508
flux1:	0.6569096060943902	0.009054040368633259	0.009054130944737917	0.009054188897684121	0.009054180392813782	0.00905411292764794	0.00905402607338366	0.009053967237219757	0.009053966778196244	0.009054023892816652	0.009054108295345442	0.009054175777687828	0.009054190348934883	0.009054143106693691	0.009054058847586236	0.009053985629739589	0.009053969392509319	0.009054023899765964	0.009054113185747305	0.009054165159935876	0.009054124597812688	0.00905402367723908	0.009053998450839047	0.009054149355643535	0.009054275887148938	0.00905399114624058	0.009053781286124694	0.009054382985506088	0.009053660292684196	0.00905462406337702	0.009054018406902455	0.009053683728414235	0.00905401840690246	0.00905462406337702	0.0090536602926842	0.009054382985506086	0.009053781286124695	0.00905399114624058	0.00905427588714894	0.009054149355643538	0.009053998450839046	0.00905402367723908	0.009054124597812688	0.009054165159935878	0.009054113185747307	0.009054023899765963	0.009053969392509317	0.00905398562973959	0.009054058847586232
flux1:	0.6571720549981435	0.009370213524898566	0.009370304580908428	0.009370365463201179	0.00937036062745376	0.009370295876436594	0.009370209829434626	0.009370149891706337	0.009370147132855548	0.009370201725454778	0.00937028421699615	0.00937035087448854	0.009370365819933427	0.009370320014835658	0.009370237967039136	0.009370167284862941	0.009370153206268932	0.009370208515440532	0.009370296241566899	0.009370343949757888	0.00937029771574811	0.009370193209657278	0.00937017075210061	0.009370330947769014	0.009370463731519807	0.009370170927211352	0.009369957295725958	0.009370578027162572	0.009369826107782003	0.009370820387939096	0.00937019033717464	0.009369842417368619	0.009370190337174641	0.009370820387939094	0.009369826107782005	0.009370578027162573	0.009369957295725956	0.00937017092721135	0.009370463731519809	0.009370330947769016	0.009370170752100613	0.009370193209657278	0.00937029771574811	0.00937034394975789	0.009370296241566899	0.009370208515440534	0.009370153206268935	0.009370167284862944	0.009370237967039136
flux1:	0.6574345039018967	0.009688863321168186	0.00968895488655593	0.009689018963687445	0.009689018206766356	0.009688956552643947	0.009688871496252527	0.009688810345913242	0.009688804908774589	0.009688856475077388	0.009688936626621382	0.009689002285677243	0.009689017772274409	0.009688973862957752	0.009688894606294044	0.00968882692996268	0.009688815169389943	0.00968887104406235	0.00968895665732808	0.00968899945666493	0.009688947103551586	0.009688838966130093	0.009688819632383557	0.009688989650332314	0.009689129119885988	0.009688828536023531	0.009688611386299683	0.009689251061297355	0.009688469206863497	0.009689493748852621	0.009688838682665242	0.009688477234505735	0.00968883868266524	0.00968949374885262	0.009688469206863495	0.009689251061297354	0.009688611386299688	0.009688828536023531	0.009689129119885988	0.009688989650332313	0.009688819632383558	0.009688838966130098	0.009688947103551584	0.009688999456664934	0.00968895665732808	0.009688871044062353	0.009688815169389943	0.009688826929962684	0.009688894606294048
flux1:	0.65769695280565	0.010009501656494724	0.010009593777851803	0.010009661301065483	0.010009664995366617	0.01000960677596338	0.01000952285739629	0.010009460367780705	0.0100094518824195	0.010009499945933134	0.010009577364506255	0.010009641882884453	0.010009658093795558	0.010009616535278806	0.010009540628365276	0.010009476397348513	0.010009467085116498	0.010009523272072654	0.010009606221607206	0.010009643490370966	0.010009584603118914	0.010009472816641694	0.010009456968752741	0.010009637320311907	0.010009783881119593	0.010009475797597034	0.01000925538291211	0.010009913878876432	0.010009101431597781	0.010010155953568705	0.010009475298743725	0.010009100058972148	0.010009475298743725	0.010010155953568706	0.010009101431597785	0.010009913878876436	0.010009255382912112	0.010009475797597034	0.010009783881119595	0.010009637320311907	0.010009456968752741	0.010009472816641697	0.010009584603118911	0.010009643490370965	0.01000960622160721	0.010009523272072655	0.010009467085116493	0.010009476397348515	0.010009540628365277
flux1:	0.6579594017094033	0.010331618715211491	0.010331711448075006	0.01033178264357346	0.010331791114645028	0.01033173661797469	0.010331653949770278	0.01033158998579775	0.010331578101099779	0.010331622222780433	0.010331696557042922	0.010331759823434346	0.010331776951826365	0.010331738185798455	0.010331666156332783	0.01033160577315852	0.010331599009988233	0.010331655244561441	0.010331734990926761	0.01033176613837565	0.010331700340852908	0.01033158491672631	0.010331572918794074	0.010331764086215785	0.010331918106493667	0.010331602793389133	0.01033137936519144	0.010332056527751475	0.010331212890307398	0.010332297082966615	0.010331590323010323	0.01033120105579799	0.01033159032301032	0.010332297082966619	0.010331212890307397	0.010332056527751474	0.010331379365191445	0.010331602793389131	0.010331918106493669	0.010331764086215786	0.01033157291879408	0.010331584916726312	0.010331700340852906	0.010331766138375647	0.01033173499092676	0.010331655244561443	0.010331599009988235	0.01033160577315852	0.010331666156332787
flux1:	0.6582218506131565	0.010654684076699028	0.010654777476260984	0.010654852534447392	0.010654866052524498	0.01065481551356271	0.010654734176673262	0.010654668603098895	0.010654652997226564	0.010654692784447365	0.010654763729049275	0.010654825661350164	0.010654843903259202	0.01065480834808804	0.010654740683533783	0.010654684508423986	0.010654680365906125	0.010654736378110716	0.010654812402915768	0.0106548368789285	0.010654763840050915	0.010654644819154551	0.01065463703175368	0.010654839459008707	0.010655001260716598	0.01065467897266973	0.010654452778885623	0.01065514842457031	0.010654273069926248	0.010655386603435606	0.010654653287263087	0.010654249787803625	0.01065465328726309	0.010655386603435605	0.01065427306992625	0.010655148424570307	0.01065445277888563	0.01065467897266973	0.010655001260716598	0.010654839459008707	0.01065463703175368	0.010654644819154558	0.010654763840050912	0.010654836878928497	0.01065481240291577	0.010654736378110718	0.010654680365906128	0.010654684508423988	0.010654740683533788
flux1:	0.6584842995169098	0.01097814795328237	0.010978242064309496	0.010978321129462447	0.010978339902408001	0.010978293501679549	0.010978213550129037	0.010978146240603453	0.010978126631293023	0.010978161745827076	0.010978229044365405	0.010978289586653228	0.010978309133082769	0.01097827717379848	0.010978214312716427	0.010978162659250352	0.01097816118132916	0.010978216702648825	0.010978288518277033	0.010978305822588522	0.010978225261741713	0.010978102714037659	0.010978099488183872	0.010978313571716832	0.010978483421828689	0.01097815439279036	0.010977925676453535	0.010978639595664572	0.010977732076778294	0.01097887460762075	0.01097811435798453	0.010977696455969275	0.010978114357984533	0.010978874607620754	0.01097773207677829	0.010978639595664573	0.010977925676453535	0.010978154392790361	0.010978483421828689	0.01097831357171683	0.010978099488183868	0.010978102714037657	0.010978225261741713	0.010978305822588524	0.010978288518277032	0.010978216702648827	0.010978161181329158	0.010978162659250354	0.010978214312716426
flux1:	0.658746748420663	0.01130144255379615	0.011301537400139394	0.011301620560926625	0.01130164472887067	0.01130160259294207	0.011301524059926373	0.011301454906580797	0.011301431060947501	0.011301461225700502	0.01130152467216264	0.011301583790437188	0.01130160481889735	0.011301576797418202	0.01130151912168045	0.011301472253611087	0.01130147345906588	0.011301528229752587	0.011301595388984611	0.011301605079802905	0.011301516771410535	0.011301390794809492	0.011301392465574706	0.011301618545199421	0.011301796647452365	0.011301461085932324	0.011301230084167701	0.011301962044382696	0.011301022003638595	0.01130219318128864	0.01130140570280207	0.011300973265722217	0.01130140570280207	0.011302193181288635	0.011301022003638592	0.011301962044382698	0.011301230084167706	0.011301461085932323	0.011301796647452364	0.01130161854519942	0.01130139246557471	0.01130139079480949	0.011301516771410534	0.011301605079802901	0.01130159538898461	0.01130152822975259	0.011301473459065882	0.011301472253611089	0.011301519121680448
flux1:	0.6590091973244163	0.01162398356950224	0.011624079143613037	0.011624166424837998	0.011624196056757624	0.011624158260656324	0.011624081165897344	0.011624010089135738	0.011623981832655533	0.011624006836912643	0.011624066275539	0.011624123952338326	0.011624146618062065	0.011624122823937997	0.011624070652043812	0.011624028781363623	0.011624032667236259	0.011624086443948278	0.011624148549253118	0.011624150251055095	0.011624054028181454	0.011623924746676367	0.011623931626576975	0.011624169976702061	0.011624356464009182	0.011624014548938516	0.011623781492322448	0.011624531241453103	0.011623558419656796	0.011624757892893314	0.011623942979503093	0.011623495915721349	0.011623942979503091	0.01162475789289332	0.011623558419656793	0.011624531241453101	0.011623781492322446	0.011624014548938525	0.011624356464009179	0.01162416997670206	0.011623931626576975	0.011623924746676362	0.011624054028181454	0.011624150251055097	0.01162414854925312	0.01162408644394828	0.011624032667236259	0.011624028781363625	0.01162407065204381
flux1:	0.6592716462281696	0.011945171778196394	0.011945268031087246	0.011945359387034529	0.011945394479453827	0.011945361050962633	0.011945285409070368	0.011945212367224622	0.011945179591570987	0.011945199294564045	0.011945254618115452	0.01194531084616213	0.011945335273259207	0.011945315935206376	0.011945269516895297	0.011945232803210493	0.01194523934909414	0.011945291912680987	0.011945348624946579	0.011945342035262688	0.011945237792158041	0.01194510535325848	0.011945117725556361	0.011945368546932508	0.011945563474636767	0.011945215351951834	0.011944980464259345	0.011945747734083103	0.011944741978848006	0.011945969401548722	0.011945126943315714	0.01194466520485447	0.011945126943315718	0.01194596940154872	0.011944741978848004	0.011945747734083101	0.011944980464259349	0.011945215351951836	0.011945563474636767	0.011945368546932506	0.011945117725556363	0.011945105353258479	0.01194523779215805	0.011945342035262688	0.011945348624946575	0.011945291912680987	0.011945239349094144	0.011945232803210495	0.011945269516895302
flux1:	0.6595340951319228	0.012264394761490294	0.012264491593583261	0.01226458690328585	0.012264627381202113	0.012264598306904476	0.012264524136450117	0.012264449134940417	0.012264411804379132	0.012264426137028658	0.012264477283498451	0.01226453205857364	0.012264558331400334	0.012264543609888632	0.012264503122215262	0.012264471673450657	0.012264480846522461	0.012264532009749397	0.0122645830562259	0.012264567951242535	0.012264455644766852	0.012264320216288262	0.012264338328354416	0.012264601740536035	0.01226480508067303	0.012264450860711967	0.012264214359050247	0.01226499886862706	0.012263960141987409	0.012265215178251335	0.012264345167305695	0.012263868752298939	0.012264345167305698	0.01226521517825133	0.01226396014198741	0.01226499886862706	0.012264214359050247	0.012264450860711965	0.012264805080673033	0.012264601740536035	0.012264338328354414	0.012264320216288262	0.012264455644766853	0.012264567951242535	0.0122645830562259	0.012264532009749397	0.012264480846522461	0.012264471673450659	0.012264503122215258
flux1:	0.6597965440356761	0.012581028729406496	0.012581125982698876	0.012581225047390912	0.012581270767456729	0.01258124600033537	0.01258117333329728	0.012581096432939658	0.012581054589020077	0.01258106355376143	0.012581110501627479	0.01258116381490612	0.012581191969936855	0.012581181951074003	0.012581147496071489	0.012581121370487343	0.012581133131139002	0.012581182746132244	0.012581227927372214	0.012581204166204254	0.012581083816090497	0.012580945582375354	0.012580969639274733	0.012581245673980411	0.012581457310701701	0.012581097066488455	0.012580859161804387	0.012581660620788028	0.012580589005878847	0.012581871334332372	0.012580973869879258	0.012580482824642109	0.012580973869879258	0.012581871334332374	0.012580589005878844	0.012581660620788032	0.012580859161804389	0.012581097066488453	0.0125814573107017	0.012581245673980414	0.012580969639274731	0.012580945582375361	0.012581083816090497	0.012581204166204254	0.012581227927372209	0.012581182746132243	0.012581133131139002	0.012581121370487346	0.01258114749607149
flux1:	0.6600589929394294	0.012894440445596336	0.012894537897540841	0.01289464044048953	0.012894691196394059	0.01289467066472045	0.01289459955593515	0.012894520880049625	0.012894474644375244	0.01289447831303957	0.01289452107520533	0.012894572905316702	0.012894602923802725	0.01289459761473031	0.012894569218748913	0.012894548428210407	0.012894562736103895	0.012894610701294763	0.012894649896889342	0.012894617424403211	0.012894489112351942	0.012894348270016986	0.012894378428477363	0.012894667024024926	0.012894886750314437	0.012894520516786138	0.012894281414723863	0.012895099526475048	0.012893995233129493	0.012895304550286313	0.012894379842551307	0.01289387426322424	0.012894379842551306	0.012895304550286316	0.012893995233129493	0.012895099526475046	0.012894281414723862	0.012894520516786138	0.012894886750314437	0.012894667024024932	0.012894378428477366	0.012894348270016984	0.01289448911235195	0.012894617424403211	0.01289464989688934	0.012894610701294761	0.0128945627361039	0.012894548428210412	0.012894569218748915
flux1:	0.6603214418431826	0.013203989245671014	0.013204086605118959	0.013204192273945883	0.013204247803857165	0.013204231421050155	0.013204161957282714	0.013204081697281473	0.013204031272199733	0.013204029781983151	0.013204068398606307	0.013204118703705772	0.013204150505396025	0.01320414983137848	0.013204127446137614	0.013204111960538396	0.013204128780893748	0.013204175047240705	0.01320420822017343	0.013204167068273593	0.013204030935899173	0.0132038876892226	0.013203924052150736	0.013204225049126083	0.013204452564919462	0.013204080339132208	0.01320384024120532	0.013204674705614823	0.013203538074742933	0.013204874097304083	0.013203922470323586	0.013203402504055415	0.01320392247032358	0.01320487409730408	0.013203538074742935	0.013204674705614825	0.013203840241205323	0.013204080339132207	0.013204452564919464	0.013204225049126082	0.013203924052150729	0.013203887689222602	0.013204030935899174	0.01320416706827359	0.013204208220173425	0.013204175047240708	0.013204128780893748	0.013204111960538398	0.013204127446137614
flux1:	0.6605838907469359	0.013509029140358474	0.013509126045846571	0.013509234417360641	0.013509294413207999	0.013509282088291278	0.013509214396538138	0.013509132815711871	0.013509078482824531	0.01350907203044382	0.01350910656089584	0.013509155271045674	0.01350918870922505	0.013509192512568966	0.013509176017915644	0.013509165770618574	0.013509185080523999	0.013509229656801276	0.01350925685626948	0.01350920714359585	0.013509063389275188	0.01350891794535079	0.01350896055705387	0.01350927369535461	0.013509508607144888	0.013509130349470495	0.013508889454503362	0.013509739970437385	0.013508571477066805	0.013509933943068786	0.013508955836247625	0.013508421681888589	0.013508955836247626	0.013509933943068788	0.01350857147706681	0.013509739970437386	0.013508889454503355	0.013509130349470499	0.013509508607144888	0.013509273695354615	0.013508960557053874	0.013508917945350798	0.013509063389275188	0.013509207143595851	0.013509256856269476	0.013509229656801272	0.013509185080524002	0.013509165770618574	0.013509176017915644
flux1:	0.6608463396506892	0.013808910994435793	0.013809007015018656	0.013809117602488112	0.013809181720788027	0.013809173369042173	0.013809107623689611	0.013809025058961227	0.01380896717542625	0.013808956009621625	0.013808986523859198	0.013809033534019265	0.013809068392089837	0.01380907643298441	0.013809065641299443	0.013809060535424295	0.013809082329949896	0.01380912528690739	0.01380914664949202	0.013809088579513714	0.013808937454217103	0.01380879001801426	0.013808838860277473	0.01380916377764676	0.013809405599630849	0.013809021235935864	0.013808779741719032	0.013809646009003708	0.013808446263883351	0.01380983493262388	0.013808830901003561	0.013808282809286757	0.013808830901003563	0.013809834932623877	0.013808446263883351	0.013809646009003713	0.013808779741719025	0.013809021235935862	0.013809405599630844	0.013809163777646755	0.013808838860277475	0.013808790018014262	0.013808937454217107	0.013809088579513719	0.013809146649492022	0.013809125286907394	0.013809082329949898	0.013809060535424291	0.013809065641299445
flux1:	0.6611087885544424	0.014102984771679978	0.014103079410417909	0.014103191673114815	0.014103259546978192	0.014103255100361083	0.014103191528852616	0.014103108390327692	0.014103047382994867	0.014103031795598478	0.01410305836525582	0.014103103529177059	0.014103139518970905	0.014103151478286606	0.014103146140433405	0.014103146055790605	0.014103170353684285	0.014103211826903836	0.014103227576008936	0.014103161433537736	0.014103003235748006	0.014102854005223342	0.014102908994380062	0.014103245226521136	0.014103493383310675	0.014103102808082718	0.01410286091318039	0.014103742634052268	0.014102512383742032	0.014103927034439257	0.01410289774764161	0.014102336020840139	0.014102897747641611	0.014103927034439261	0.01410251238374203	0.014103742634052268	0.014102860913180392	0.014103102808082716	0.014103493383310677	0.014103245226521142	0.014102908994380063	0.014102854005223342	0.014103003235748006	0.01410316143353773	0.014103227576008938	0.01410321182690384	0.01410317035368428	0.014103146055790614	0.014103146140433405
flux1:	0.6613712374581957	0.014390601835410955	0.014390694535521595	0.014390807890282641	0.014390879142185894	0.014390878559091958	0.014390817445796768	0.014390734214010117	0.014390670571506588	0.014390650887350769	0.014390673576878546	0.014390716702172776	0.014390753464138198	0.01439076894816703	0.014390768760829321	0.014390773561278172	0.01439080041002588	0.014390840601328968	0.014390851044848763	0.014390777191035195	0.014390612260886457	0.014390461422297086	0.014390522407411782	0.014390869389739111	0.014391123220627942	0.014390726300996845	0.014390484206636458	0.014391381086593996	0.01439012121198907	0.01439156164115746	0.01439050788099095	0.014389932872046315	0.01439050788099095	0.014391561641157463	0.014390121211989071	0.014391381086593992	0.014390484206636453	0.01439072630099684	0.01439112322062794	0.014390869389739111	0.014390522407411782	0.014390461422297085	0.014390612260886447	0.014390777191035185	0.014390851044848763	0.01439084060132897	0.014390800410025878	0.014390773561278176	0.01439076876082932
flux1:	0.661633686361949	0.014671117293592559	0.014671207447174036	0.014671321281635152	0.014671395536499118	0.014671398810440746	0.01467134049847107	0.014671257719305936	0.014671191982257454	0.014671168548236862	0.014671187406422983	0.014671228251054515	0.014671265356406291	0.014671283903469338	0.014671288517684775	0.01467129805867296	0.01467132753871847	0.014671366716013214	0.014671372242231532	0.014671291108143211	0.014671119820930292	0.014670967544496273	0.01467103430675818	0.014671391377813462	0.014671650142558352	0.014671246723133956	0.014671004635105189	0.01467191638311122	0.014670627896377065	0.014672093913930694	0.014671016570671165	0.014670428681797904	0.014671016570671163	0.014672093913930704	0.014670627896377063	0.014671916383111227	0.014671004635105189	0.014671246723133954	0.01467165014255835	0.014671391377813462	0.014671034306758179	0.014670967544496271	0.014671119820930292	0.01467129110814321	0.014671372242231532	0.014671366716013212	0.014671327538718472	0.01467129805867296	0.014671288517684771
flux1:	0.6618961352657022	0.014943892376907502	0.014943979336033912	0.014944093023126548	0.014944169921224312	0.014944177088045614	0.01494412197883961	0.014944040256172828	0.014943973005813342	0.014943946179453214	0.014943961231653032	0.014943999502058297	0.014944036456926397	0.014944057545719498	0.014944066576375249	0.014944080712412697	0.014944112940349375	0.014944151435842528	0.014944152507609937	0.014944064586528699	0.014943887345756935	0.014943733781815828	0.01494380603521666	0.014944172441738146	0.0149444353277807	0.014944025236210504	0.014943783366699395	0.014944709694696925	0.01494339373461835	0.014944885158742729	0.014943785226123503	0.014943184906903944	0.014943785226123505	0.014944885158742727	0.014943393734618355	0.014944709694696929	0.014943783366699395	0.014944025236210502	0.014944435327780699	0.014944172441738148	0.01494380603521666	0.014943733781815828	0.014943887345756936	0.014944064586528697	0.014944152507609939	0.014944151435842526	0.014944112940349377	0.014944080712412695	0.01494406657637526
flux1:	0.6621585841694555	0.015208296837743577	0.015208379927637664	0.015208492840873632	0.015208572050082534	0.015208583193363752	0.01520853174392258	0.015208451730132131	0.015208383575614423	0.015208353713518473	0.015208364954905698	0.01520840030590005	0.01520843655744943	0.015208459616945535	0.015208472652974247	0.015208491244787837	0.015208526375361842	0.015208564582104097	0.015208561729384684	0.015208467567989943	0.015208284798145467	0.015208130073931377	0.015208207467273619	0.015208582370874553	0.015208848501896998	0.015208431555030587	0.015208190124311911	0.015209130746034158	0.015207788571812085	0.015209305222672446	0.015208183791643388	0.015207571536635475	0.015208183791643386	0.015209305222672439	0.015207788571812092	0.01520913074603416	0.015208190124311918	0.015208431555030584	0.015208848501896998	0.015208582370874555	0.01520820746727362	0.015208130073931382	0.015208284798145465	0.015208467567989943	0.01520856172938468	0.0152085645821041	0.015208526375361839	0.015208491244787844	0.015208472652974245
flux1:	0.6624210330732088	0.015463711357623451	0.015463789891518157	0.015463901420549545	0.01546398264747925	0.015463997901847729	0.015463950619601055	0.015463873004147833	0.015463804568917189	0.015463772015477342	0.015463779405600118	0.015463811442176564	0.015463846386611952	0.015463870807288138	0.015463887422277806	0.015463910343405675	0.015463948570199431	0.015463986936976738	0.015463980747897205	0.015463880936533489	0.01546369307576275	0.015463537292926894	0.015463619413177306	0.01546400189855313	0.015464270344233186	0.01546384635476347	0.015463605592679864	0.01546456022174966	0.01546319320530783	0.015464734897692851	0.015463593149029883	0.015462969494918915	0.015463593149029887	0.015464734897692846	0.015463193205307835	0.01546456022174966	0.015463605592679864	0.015463846354763468	0.01546427034423318	0.015464001898553126	0.015463619413177306	0.015463537292926896	0.015463693075762754	0.015463880936533489	0.015463980747897205	0.015463986936976737	0.015463948570199428	0.015463910343405678	0.015463887422277806
flux1:	0.662683481976962	0.015709529950292556	0.015709603245518504	0.01570971281143531	0.01570979581099433	0.015709815363132998	0.01570977279849206	0.015709698294860932	0.015709630202491633	0.01570959527924086	0.015709598738125267	0.01570962701918978	0.015709660011497668	0.01570968515761473	0.015709704920533234	0.015709732063126678	0.015709773617830707	0.01570981264245865	0.01570980375303465	0.015709698915282632	0.015709506408170582	0.015709349641143653	0.015709436018116398	0.015709825102664474	0.015710094889466737	0.015709663672905966	0.015709423820064777	0.015710392167400014	0.015709001784292617	0.015710568319317306	0.01570940751518591	0.01570877303752074	0.01570940751518591	0.01571056831931731	0.015709001784292617	0.01571039216740001	0.015709423820064777	0.015709663672905966	0.015710094889466734	0.01570982510266447	0.015709436018116394	0.015709349641143653	0.015709506408170586	0.015709698915282632	0.015709803753034657	0.01570981264245865	0.015709773617830703	0.01570973206312668	0.015709704920533238
flux1:	0.6629459308807153	0.015945162347439895	0.015945229742212994	0.015945336812040176	0.01594542139505647	0.01594544548228028	0.015945408219024713	0.01594533755037444	0.015945270410295094	0.01594523340626617	0.015945232812261942	0.015945256856287775	0.015945287221511128	0.01594531244413635	0.015945334929864982	0.01594536620949352	0.015945411359714338	0.015945451580839327	0.015945440663587235	0.015945331445377544	0.015945134736010735	0.015944977031284086	0.01594506714360428	0.015945461788308805	0.01594573191112515	0.015945293292966435	0.01594505460159298	0.015946036372150335	0.015944624191190047	0.01594621534720647	0.015945036821803045	0.015944392131362263	0.01594503682180304	0.015946215347206465	0.015944624191190044	0.01594603637215034	0.015945054601592977	0.015945293292966428	0.01594573191112514	0.015945461788308815	0.01594506714360428	0.015944977031284082	0.01594513473601073	0.01594533144537754	0.015945440663587242	0.015945451580839324	0.01594541135971434	0.015945366209493515	0.015945334929864986
flux1:	0.6632083797844686	0.016170036353887276	0.016170097224229407	0.016170201324103323	0.01617028736267919	0.01617031626904374	0.016170284912771907	0.01617021879669611	0.016170153190240177	0.01617011435366306	0.016170109543168335	0.01617012883568571	0.016170155881474853	0.016170180531914602	0.016170205331289437	0.016170240690572314	0.01617028973616782	0.01617033172372219	0.016170319475398976	0.01617020653391762	0.01617000605940971	0.016169847435787036	0.016169940718054193	0.016170339839457093	0.016170609273890125	0.01617016309679799	0.016169925831192297	0.016170920720102292	0.01616948839185213	0.016171103914740113	0.016169909064151323	0.016169254802994415	0.01616990906415132	0.016171103914740116	0.01616948839185213	0.016170920720102296	0.016169925831192294	0.01617016309679798	0.01617060927389013	0.016170339839457093	0.01616994071805419	0.016169847435787036	0.016170006059409707	0.01617020653391763	0.016170319475398976	0.01617033172372219	0.01617028973616782	0.016170240690572317	0.016170205331289433
flux1:	0.6634708286882218	0.016383600159035935	0.016383653935242902	0.01638375466178597	0.016383842092150668	0.016383876142148104	0.01638385130709777	0.01638379043994016	0.016383726907153184	0.01638368643878196	0.01638367720792109	0.01638369121069553	0.016383714240833167	0.016383737684123663	0.0163837644131991	0.01638380382412326	0.016383857092103618	0.01638390143660208	0.016383888565338733	0.016383772557979775	0.016383568742621573	0.016383409192466752	0.01638350504350503	0.016383907526557655	0.01638417524162507	0.016383721372498897	0.01638348580905337	0.016384493497216258	0.016383042741513892	0.016384682334540258	0.016383472605977025	0.016382809443237483	0.016383472605977025	0.016384682334540254	0.016383042741513885	0.01638449349721626	0.01638348580905337	0.016383721372498897	0.01638417524162507	0.016383907526557648	0.016383505043505033	0.01638340919246676	0.016383568742621573	0.01638377255797978	0.01638388856533873	0.016383901436602077	0.01638385709210362	0.01638380382412326	0.0163837644131991
flux1:	0.6637332775919751	0.016585324591412397	0.016585370773483196	0.016585467802956368	0.016585556625669434	0.01658559617566174	0.016585578470276297	0.016585523511468053	0.016585462539084612	0.016585420587391146	0.016585406695650576	0.0165854148573435	0.016585433185904948	0.01658545481400559	0.016585483122275216	0.01658552658710136	0.016585584425178688	0.016585631726081296	0.0165856189381956	0.01658550051181309	0.01658529376199129	0.016585133253468404	0.016585231045521513	0.01658563575708961	0.016585900728116353	0.016585439064871463	0.01658520549161898	0.016586225640848704	0.016584758233550326	0.01658642154700325	0.01658519842757579	0.01658452705506134	0.016585198427575786	0.01658642154700325	0.016584758233550326	0.016586225640848707	0.016585205491618977	0.016585439064871466	0.016585900728116353	0.016585635757089608	0.016585231045521513	0.0165851332534684	0.0165852937619913	0.016585500511813088	0.01658561893819561	0.016585631726081292	0.016585584425178688	0.016585526587101353	0.01658548312227522
flux1:	0.6639957264957284	0.016774705303307203	0.016774743474777976	0.016774836569664883	0.016774926847123638	0.016774972274752786	0.01677496228642422	0.016774913843321144	0.01677485585428919	0.016774812512699005	0.016774793688458394	0.016774795456506432	0.016774808422289032	0.016774827666627124	0.016774857243970653	0.016774904794674698	0.016774967563589684	0.016775018416986136	0.01677500640377156	0.01677488618447484	0.016774676884479547	0.016774515364751344	0.01677461445345401	0.016775020256229747	0.01677528147769	0.016774811955608804	0.016774580671284282	0.016775612919102796	0.01677413067825148	0.01677581729906427	0.016774582304275348	0.016773903431939532	0.01677458230427535	0.01677581729906427	0.016774130678251477	0.016775612919102803	0.016774580671284282	0.0167748119556088	0.01677528147769	0.01677502025622974	0.016774614453454014	0.01677451536475135	0.01677467688447955	0.016774886184474834	0.016775006403771556	0.016775018416986132	0.016774967563589677	0.016774904794674708	0.016774857243970657
flux1:	0.6642581753994816	0.016951264872756933	0.01695129471242781	0.016951383725197777	0.016951475576504522	0.016951527268401666	0.016951525547861362	0.01695148416155152	0.016951429506435165	0.01695138481270938	0.016951360760536296	0.01695135559394063	0.01695136257478081	0.016951378917812402	0.016951409499975756	0.01695146119622108	0.016951529261015095	0.016951584246912215	0.016951573671701765	0.01695145225542305	0.01695124076423701	0.016951078163559983	0.01695117789849288	0.016951583665056683	0.01695184016312886	0.016951362760642383	0.01695113407325399	0.01695217802745117	0.01695068279908686	0.016952392240674043	0.016951146902810736	0.016950461254165543	0.016951146902810736	0.016952392240674047	0.01695068279908685	0.01695217802745117	0.016951134073253986	0.016951362760642387	0.01695184016312886	0.016951583665056686	0.016951177898492875	0.01695107816355999	0.01695124076423701	0.016951452255423046	0.016951573671701768	0.016951584246912208	0.01695152926101509	0.016951461196221082	0.016951409499975756
flux1:	0.6645206243032349	0.01711455481047775	0.01711457610159363	0.017114660975491653	0.017114754568837313	0.017114812907025195	0.017114819952880268	0.01711478608540681	0.017114735035937537	0.017114688973733264	0.017114659383244024	0.017114646765920574	0.017114647192512888	0.017114660177992198	0.017114691550453174	0.017114747476136397	0.017114821196577867	0.017114880866087222	0.017114872351888327	0.017114750295928436	0.017114536945062264	0.017114373181687882	0.017114472917304675	0.017114877544072902	0.017115128388673066	0.01711464313244836	0.01711441735737012	0.017115472590457138	0.01711396623429297	0.017115697926822104	0.017114443783428628	0.017113752090965453	0.017114443783428628	0.017115697926822104	0.017113966234292975	0.017115472590457134	0.01711441735737012	0.017114643132448364	0.017115128388673066	0.0171148775440729	0.017114472917304675	0.017114373181687886	0.01711453694506226	0.017114750295928436	0.01711487235188833	0.017114880866087225	0.017114821196577864	0.0171147474761364	0.01711469155045317
flux1:	0.6647830732069882	0.017264157459813103	0.017264170096343817	0.017264250863164642	0.017264346405983122	0.017264411753424164	0.017264427997341035	0.017264402020748613	0.017264354765724906	0.017264307268288908	0.01726427182432016	0.017264251278634957	0.01726424464747422	0.017264253889159063	0.017264285889282888	0.01726434614774623	0.017264425868149264	0.017264490730881973	0.01726448484886517	0.0172643626645983	0.017264147757002444	0.017263982742766658	0.017264081849469252	0.017264484270263256	0.01726472858633624	0.01726423555555995	0.017264013013170727	0.017265079056860574	0.01726356343205539	0.017265316713375344	0.017264055295986416	0.017263358296673054	0.017264055295986413	0.01726531671337535	0.017263563432055394	0.017265079056860567	0.017264013013170737	0.017264235555559962	0.017264728586336243	0.017264484270263253	0.017264081849469252	0.01726398274276666	0.01726414775700245	0.0172643626645983	0.017264484848865173	0.017264490730881973	0.01726442586814927	0.01726434614774623	0.01726428588928289
flux1:	0.6650455221107414	0.01739968777831241	0.017399691768082506	0.017399768543000137	0.017399866270236226	0.01739993895602026	0.017399964749049795	0.017399946936602094	0.017399903580261104	0.017399854536136662	0.01739981292991987	0.017399784030018236	0.017399769915107128	0.017399775103674294	0.017399807621114555	0.017399872329161657	0.017399958367862227	0.017400028879840122	0.01740002613894336	0.017399904285826495	0.017399688095880744	0.017399521742343157	0.017399619617470035	0.017400018816447118	0.017400255794310825	0.017399755124077654	0.017399536136985957	0.017400612476843144	0.01739908942809705	0.017400863535533922	0.017399596358842823	0.017398894789761157	0.017399596358842827	0.017400863535533922	0.017399089428097054	0.017400612476843144	0.017399536136985964	0.017399755124077654	0.01740025579431083	0.017400018816447115	0.017399619617470028	0.01739952174234316	0.017399688095880744	0.017399904285826495	0.01740002613894336	0.017400028879840115	0.01739995836786223	0.017399872329161663	0.017399807621114552
flux1:	0.6653079710144947	0.017520794990204442	0.017520790454734817	0.017520863428366788	0.017520963589275948	0.017521043893965204	0.017521079494470383	0.017521070014324566	0.017521030577225993	0.017520979837781538	0.017520931778772012	0.017520894163306308	0.01752087222630177	0.017520873134296438	0.017520906109654812	0.01752097539054903	0.017521068029321248	0.017521144581703618	0.017521145419588026	0.017521024300588973	0.017520807075134984	0.017520639300107263	0.01752073537859727	0.017521130402298215	0.017521359306853383	0.01752085119059103	0.017520636080498343	0.017521722150898502	0.017520193495094233	0.017521987558315515	0.017520716109940816	0.01752001070412717	0.01752071610994081	0.017521987558315518	0.017520193495094226	0.017521722150898502	0.01752063608049835	0.017520851190591033	0.017521359306853383	0.01752113040229822	0.017520735378597274	0.01752063930010725	0.017520807075134984	0.017521024300588977	0.017521145419588026	0.017521144581703618	0.01752106802932124	0.017520975390549032	0.01752090610965481
flux1:	0.665570419918248	0.017627164099761113	0.01762715127080688	0.017627220698797977	0.017627323542758047	0.017627411684411207	0.017627457248014008	0.017627456159556076	0.017627420581933943	0.017627367970457563	0.017627313198439583	0.017627266582311202	0.017627236580823494	0.01762723306552712	0.017627266487337645	0.01762734046299849	0.017627439936703536	0.01762752284561421	0.017627527621172485	0.01762740757968686	0.017627189540040368	0.017627020274328498	0.01762711403882793	0.017627504007110738	0.01762772418575725	0.017627208876638954	0.01762699796090636	0.017628093140448105	0.01762656065404951	0.017628373689177794	0.017627099420178892	0.01762639090272239	0.017627099420178892	0.017628373689177797	0.017626560654049505	0.017628093140448105	0.01762699796090636	0.01762720887663896	0.01762772418575725	0.017627504007110734	0.017627114038827933	0.01762702027432849	0.017627189540040368	0.017627407579686855	0.017627527621172485	0.017627522845614214	0.01762743993670353	0.0176273404629985	0.017627266487337652
flux1:	0.6658328688220012	0.017718517256365997	0.017718496469252696	0.017718562659757277	0.017718668421611294	0.017718764542995216	0.01771882011489789	0.017718827367856134	0.017718795515313274	0.017718740837359886	0.017718679134432404	0.017718623319185556	0.017718585112997162	0.01771857711715575	0.01771861101731396	0.01771868979995722	0.017718796286717825	0.017718885784432557	0.017718894772012047	0.01771877609030355	0.01771855743515167	0.017718386629327003	0.017718477619512125	0.017718861735167367	0.01771907262429425	0.017718550435615373	0.017718344023607797	0.017719447631112283	0.017717913038515578	0.01771974394365238	0.01771846825992995	0.017717757344380473	0.017718468259929968	0.017719743943652385	0.01771791303851558	0.017719447631112283	0.017718344023607797	0.017718550435615373	0.017719072624294244	0.017718861735167374	0.017718477619512125	0.017718386629327003	0.017718557435151674	0.01771877609030355	0.017718894772012047	0.01771888578443256	0.01771879628671782	0.01771868979995722	0.01771861101731396
flux1:	0.6660953177257545	0.017794614962985997	0.01779458664696862	0.017794649946487565	0.01779475883196489	0.01779486298942488	0.017794928499382568	0.017794943935750044	0.017794915607089314	0.017794858661721983	0.017794789863765943	0.01779472474630627	0.01779467830133369	0.017794665851755945	0.017794700299559887	0.01779478398304731	0.0177948975952341	0.01779499382295607	0.017795007208415505	0.01779489010756993	0.017794671016634955	0.017794498647641394	0.01779458646854734	0.01779496402541543	0.01779516515536382	0.017794636459881902	0.0177944348491725	0.01779554614039999	0.017794011103415986	0.017795858655711597	0.017794582910408835	0.017793870295537043	0.01779458291040883	0.017795858655711604	0.017794011103415983	0.017795546140399996	0.017794434849172498	0.017794636459881906	0.017795165155363817	0.017794964025415423	0.017794586468547337	0.017794498647641394	0.017794671016634955	0.017794890107569933	0.017795007208415505	0.017794993822956077	0.017794897595234102	0.0177947839830473	0.017794700299559884
flux1:	0.6663577666295077	0.017855257120705605	0.017855221786680354	0.017855282564773506	0.017855394736531957	0.017855506890941595	0.017855582151081337	0.01785560550978105	0.017855580446698178	0.017855521038232753	0.017855445045472044	0.017855370624827553	0.01785531601471553	0.01785529921880814	0.017855334313823107	0.017855422965003573	0.017855543741301654	0.017855646743714898	0.017855664622387586	0.01785554926373277	0.0178553299020577	0.017855155979464653	0.01785524030862904	0.017855610698074918	0.017855801696504747	0.017855266924765665	0.01785507039729113	0.017856188562489543	0.017854654671110443	0.01785651752548649	0.01785524301248611	0.01785452937943203	0.017855243012486106	0.01785651752548649	0.017854654671110446	0.017856188562489543	0.017855070397291135	0.01785526692476566	0.017855801696504758	0.017855610698074915	0.017855240308629037	0.017855155979464656	0.017855329902057696	0.01785554926373277	0.017855664622387586	0.017855646743714888	0.017855543741301657	0.017855422965003562	0.017855334313823103
flux1:	0.666620215533261	0.017900283902990734	0.017900242128989788	0.017900300762423216	0.01790041632724034	0.017900536337382665	0.017900621042966566	0.01790065196710849	0.01790062986540861	0.017900567815251154	0.01790048460154169	0.017900400983439996	0.017900338388744063	0.01790031742911437	0.017900353293107633	0.017900446943434282	0.017900574842234673	0.017900684563982163	0.017900706940568955	0.01790059342847377	0.017900373951170948	0.017900198522884617	0.017900279116140096	0.0179006418317739	0.017900822425402006	0.017900282063096882	0.017900090881355423	0.017901215043744662	0.0178996838083239	0.017901560497925306	0.017900288446515727	0.01789957445635254	0.01790028844651572	0.0179015604979253	0.017899683808323893	0.01790121504374467	0.017900090881355423	0.017900282063096892	0.017900822425402002	0.017900641831773895	0.017900279116140096	0.01790019852288461	0.01790037395117094	0.01790059342847377	0.017900706940568955	0.01790068456398216	0.01790057484223467	0.017900446943434282	0.017900353293107633
flux1:	0.6668826644370143	0.017929576454413215	0.01792952886939068	0.017929585726299817	0.017929704723898827	0.017929832342548423	0.01792992607568493	0.01792996412217594	0.017929944644127768	0.01792987980228979	0.017929789422808394	0.017929696821906746	0.017929626526889935	0.01792960165420052	0.017929638422420773	0.017929737060125166	0.017929871954452895	0.017929988238636296	0.017930015029004792	0.017929903414935208	0.01792968397222349	0.017929507129481877	0.01792958382526069	0.017929938465832573	0.017930108480541558	0.01792956306496142	0.017929377468347895	0.01793050668362449	0.017928979528568464	0.01793086846698914	0.01792960003774801	0.017928886329480552	0.017929600037748003	0.01793086846698915	0.01792897952856846	0.01793050668362449	0.017929377468347895	0.017929563064961424	0.017930108480541565	0.01792993846583257	0.017929583825260696	0.017929507129481877	0.017929683972223488	0.017929903414935205	0.017930015029004796	0.017929988238636303	0.01792987195445289	0.01792973706012517	0.01792963842242077
flux1:	0.6671451133407675	0.017943057409663468	0.017943004676140878	0.01794306010078745	0.01794318249472599	0.017943317367609502	0.017943419603816464	0.017943464255012666	0.0179434470424181	0.017943379298304214	0.017943281895357252	0.01794318063502978	0.0179431030221665	0.017943074546475386	0.01794311235857131	0.01794321592166016	0.017943357595812483	0.01794348018456195	0.017943511219379888	0.017943401507059906	0.017943182249408825	0.01794300413090009	0.017943076852947708	0.01794342312338261	0.01794358248273677	0.017943032598408504	0.01794285279977996	0.01794398605670713	0.017942464315748842	0.01794436380104056	0.01794310008296033	0.017942387271967248	0.017943100082960333	0.01794436380104056	0.017942464315748845	0.017943986056707127	0.017942852799779967	0.017943032598408504	0.017943582482736777	0.017943423123382606	0.017943076852947704	0.017943004130900095	0.01794318224940883	0.01794340150705991	0.01794351121937989	0.01794348018456196	0.017943357595812483	0.01794321592166016	0.01794311235857131
flux1:	0.6674075622445208	0.017940691229805766	0.01794063402598491	0.017940688324658404	0.01794081399563322	0.017940955663347167	0.01794106578077921	0.01794111645780226	0.01794110114533974	0.017941030437427917	0.01794092624415569	0.01794081675381472	0.017940732296161492	0.017940700577023003	0.017940739567902077	0.017940847938223016	0.01794099608624614	0.017941124623353857	0.01794115965344026	0.01794105180493733	0.01794083288813594	0.017940653683101125	0.01794072244153021	0.017941060152110368	0.017941208874345086	0.01794065514795141	0.01794048133051175	0.017941617552639635	0.01794010246572954	0.017942010686171087	0.0179407526950263	0.017940041371946446	0.017940752695026305	0.017942010686171087	0.01794010246572954	0.01794161755263964	0.017940481330511755	0.017940655147951415	0.017941208874345086	0.017941060152110364	0.01794072244153021	0.017940653683101125	0.017940832888135944	0.017941051804937328	0.01794115965344026	0.01794112462335385	0.017940996086246153	0.01794084793822302	0.017940739567902073
flux1:	0.6676700111482741	0.01792248435387685	0.0179224233558396	0.01792247678441008	0.01792260552624214	0.017922753429103606	0.01792287072016714	0.01792292679745868	0.017922913025853544	0.017922839349924977	0.017922728691745295	0.01792261150174559	0.01792252075339505	0.017922486189029183	0.017922526479959535	0.017922639478548517	0.017922793704632976	0.01792292774019563	0.017922966443431245	0.0179228603859689	0.017922641975937608	0.01792246192614377	0.017922526816798123	0.017922855880538727	0.017922994074122803	0.01792243716882024	0.017922269483406774	0.017923407531943443	0.017921900243762303	0.017923815285331858	0.01792256396326281	0.017921854693318695	0.017922563963262812	0.017923815285331858	0.017921900243762303	0.017923407531943443	0.017922269483406774	0.01792243716882024	0.017922994074122796	0.017922855880538723	0.017922526816798127	0.017922461926143766	0.017922641975937605	0.0179228603859689	0.017922966443431245	0.017922927740195622	0.01792279370463298	0.017922639478548517	0.017922526479959535
flux1:	0.6679324600520273	0.017888485165079477	0.01788842102968486	0.017888473783246088	0.017888605301712834	0.017888758787418853	0.01788888247242235	0.0178889432930737	0.017888930721660992	0.017888854137286095	0.017888737430989336	0.017888613165235438	0.01788851675012591	0.01788847976598555	0.017888521456230978	0.017888638840119517	0.017888798660943766	0.01788893765790436	0.017888979647508983	0.017888875280789304	0.01788865755796667	0.017888476958463302	0.01788853816060028	0.017888858588903368	0.017888986446798993	0.017888427056059194	0.017888265618905053	0.017889404296735325	0.017887905856801854	0.017889825712262483	0.01788858192852838	0.01788787525126862	0.01788858192852838	0.01788982571226248	0.017887905856801854	0.017889404296735325	0.01788826561890506	0.017888427056059183	0.017888986446798996	0.017888858588903357	0.017888538160600275	0.017888476958463302	0.01788865755796667	0.017888875280789297	0.01788897964750899	0.017888937657904353	0.017888798660943762	0.017888638840119514	0.017888521456230985
flux1:	0.6681949089557806	0.017838783771976455	0.0178387171210316	0.01783876932599038	0.017838903240566764	0.01783906157444239	0.017839190816864886	0.017839255708241804	0.017839244026512203	0.0178391646615602	0.017839042412043683	0.017838911778487624	0.01783881037788132	0.017838771414957263	0.01783881457421714	0.017838936034833573	0.017839100883831845	0.017839244226269587	0.01783928906021858	0.017839186264036248	0.017838969427181675	0.017838788625785054	0.017838846398122846	0.0178391582948277	0.01783927608760005	0.01783871492870762	0.017838559819742215	0.017839697876569055	0.01783820924088163	0.017840131820360317	0.017838896373191283	0.01783819280262903	0.01783889637319128	0.017840131820360313	0.017838209240881628	0.017839697876569062	0.017838559819742215	0.017838714928707616	0.017839276087600046	0.0178391582948277	0.01783884639812284	0.017838788625785047	0.017838969427181686	0.017839186264036248	0.01783928906021858	0.017839244226269594	0.017839100883831845	0.017838936034833573	0.017838814574217137
flux1:	0.6684573578595339	0.01777351160622891	0.017773443012452452	0.0177734947213275	0.01777363056979315	0.01777379294731802	0.017773926870230904	0.01777399515941119	0.017773984097173408	0.017773902150180515	0.017773774944881703	0.017773638724158065	0.017773533063135658	0.01777349256634264	0.01777353722823803	0.017773662391489097	0.017773831624970624	0.0177739786279397	0.01777402581927428	0.017773924461195224	0.017773708730472487	0.017773528125956495	0.017773582801167937	0.01777388635515246	0.017773994423096594	0.017773432230439156	0.01777328349217938	0.017774419630734683	0.017772941664859213	0.017774864807771545	0.017773638427230447	0.01777293845234559	0.017773638427230447	0.017774864807771545	0.01777294166485922	0.01777441963073469	0.01777328349217938	0.017773432230439156	0.017773994423096604	0.017773886355152462	0.017773582801167934	0.017773528125956495	0.017773708730472487	0.017773924461195228	0.01777402581927428	0.017773978627939703	0.017773831624970624	0.017773662391489094	0.017773537228238025
flux1:	0.6687198067632871	0.017692840839544585	0.017692770814768954	0.017692822003853838	0.01769295924961755	0.017693124810848924	0.017693262513993703	0.0176933335425504	0.017693322878394997	0.017693238618697458	0.017693107119861426	0.017692966152360403	0.017692856985701062	0.017692815392674265	0.01769286154948729	0.017692989977558592	0.017693162882551877	0.0176933128032371	0.017693361831000756	0.017693261773889517	0.0176930473931155	0.017692867432117763	0.017692919409891684	0.017693214886403227	0.017693313630877144	0.01769275114916323	0.017692608786229466	0.017693741669483228	0.017692275152970286	0.017694196641117835	0.017692979992864618	0.017692284078431358	0.017692979992864614	0.017694196641117824	0.01769227515297029	0.017693741669483225	0.017692608786229462	0.017692751149163227	0.017693313630877148	0.017693214886403234	0.017692919409891684	0.017692867432117763	0.017693047393115502	0.017693261773889513	0.01769336183100076	0.017693312803237105	0.01769316288255187	0.01769298997755859	0.017692861549487293
flux1:	0.6689822556670404	0.017596983623594173	0.0175969126095583	0.017596963179496435	0.017597101221395395	0.017597269066838925	0.017597409643849822	0.01759748278154579	0.017597472349359825	0.017597386114976563	0.017597251049955825	0.017597106221677747	0.017596994319504868	0.017596952050118436	0.017596999648947505	0.017597130843807478	0.01759730664746136	0.017597458697386378	0.017597509017913786	0.01759741012710169	0.017597197365072835	0.01759701853776181	0.017597068276580374	0.01759735600750154	0.017597445881660536	0.017596883859199892	0.017596747838479414	0.01759787609775013	0.01759642172974094	0.017598339301387555	0.0175971329912239	0.017596441578921946	0.017597132991223896	0.017598339301387562	0.01759642172974094	0.01759787609775013	0.01759674783847941	0.017596883859199896	0.017597445881660536	0.017597356007501536	0.017597068276580367	0.017597018537761806	0.017597197365072842	0.01759741012710169	0.01759750901791379	0.017597458697386378	0.01759730664746136	0.01759713084380748	0.017596999648947505
flux1:	0.6692447045707937	0.017486191157708688	0.017486119519689963	0.017486169298899127	0.017486307483139625	0.01748647669058068	0.017486619245845055	0.017486693902848512	0.017486683596202868	0.017486595789526636	0.017486457939374478	0.01748631016693905	0.017486196300509942	0.017486153747397235	0.017486202687844905	0.017486336096389284	0.017486513976718656	0.017486667334719777	0.01748671839300249	0.017486620542906183	0.017486409693743977	0.01748623252832327	0.017486280536134966	0.01748656090940718	0.017486642408543245	0.01748608159071456	0.01748595184217851	0.017487074086030164	0.017485632491889138	0.017487543856604996	0.017486348435665874	0.01748566194542736	0.01748634843566587	0.017487543856605003	0.017485632491889135	0.01748707408603016	0.017485951842178507	0.017486081590714565	0.017486642408543248	0.01748656090940718	0.017486280536134966	0.017486232528323268	0.01748640969374398	0.017486620542906187	0.01748671839300249	0.017486667334719777	0.017486513976718656	0.017486336096389287	0.017486202687844916
flux1:	0.6695071534745469	0.017360752590183996	0.017360680613607342	0.0173607293643848	0.017360866998220596	0.017361036639996864	0.017361180304668523	0.017361255941961404	0.017361245716266308	0.01736115679769511	0.017361016984364812	0.017360867199569925	0.01736075212757406	0.017360709647892752	0.017360759781351678	0.017360894802074242	0.01736107389980457	0.017361227725470288	0.01736127896632828	0.01736118204635163	0.017360973428838317	0.01736079848499487	0.017360845308985594	0.017361118757426026	0.017361192409116818	0.017360633532141324	0.01736050995030408	0.017361624774097795	0.017360196512892393	0.017362099366942003	0.017360915337391404	0.01736023416893271	0.01736091533739141	0.017362099366942003	0.017360196512892397	0.017361624774097795	0.017360509950304078	0.017360633532141324	0.017361192409116814	0.017361118757426023	0.017360845308985594	0.01736079848499487	0.017360973428838317	0.01736118204635163	0.017361278966328275	0.017361227725470288	0.017361073899804565	0.017360894802074246	0.017360759781351678
flux1:	0.6697696023783002	0.01722099375998101	0.0172209216500262	0.017220969077068472	0.017221105443753732	0.017221274603946676	0.017221418550665578	0.017221494688382452	0.017221484560789608	0.017221395040498487	0.017221254112999507	0.01722110324732991	0.01722098770303716	0.017220945611675587	0.017220996742226703	0.01722113273325931	0.017221312164496707	0.01722146561176424	0.017221516490567204	0.017221420410144572	0.017221214366052014	0.0172210422274836	0.017221088443166725	0.017221355432922032	0.017221421787190057	0.01722086557231614	0.017220748018311267	0.0172218540142638	0.017220439586900397	0.017222331628942485	0.017221159450025003	0.017220483984512876	0.017221159450025007	0.017222331628942485	0.017220439586900393	0.017221854014263804	0.01722074801831127	0.017220865572316144	0.017221421787190057	0.017221355432922036	0.017221088443166725	0.017221042227483607	0.017221214366052017	0.017221420410144572	0.0172215164905672	0.017221465611764245	0.017221312164496703	0.017221132733259304	0.017220996742226706
flux1:	0.6700320512820535	0.01706727578651606	0.017067203670632816	0.01706724943161886	0.0170673838061347	0.01706755159716569	0.017067695053091206	0.017067771276605664	0.017067761323711086	0.01706767175182317	0.017067530571716033	0.017067379541196505	0.0170672642207618	0.017067222785133868	0.017067274672019437	0.01706741096034337	0.01706758982977649	0.01706774206038015	0.01706779205308185	0.017067696745751045	0.017067493637195688	0.01706732490337613	0.01706737110323609	0.017067632122118093	0.017067691741792342	0.017067138889982045	0.017067027194214796	0.017068122961805814	0.017066722819619698	0.01706860176648408	0.017067441860782556	0.017066772462580454	0.01706744186078256	0.017068601766484077	0.0170667228196197	0.017068122961805814	0.017067027194214796	0.01706713888998205	0.017067691741792342	0.01706763212211809	0.01706737110323609	0.017067324903376133	0.017067493637195685	0.01706769674575104	0.017067792053081857	0.01706774206038015	0.017067589829776495	0.01706741096034337	0.01706727467201943
flux1:	0.6702945001858067	0.01689999351608028	0.016899921449212797	0.016899965167029192	0.01690009683206086	0.016900262410210205	0.016900404668040638	0.016900480631696937	0.016900470985173645	0.016900381940640724	0.01690024136726699	0.016900091058037747	0.016899976610225576	0.016899936046747763	0.016899988408331134	0.016900124299929268	0.016900301714258093	0.01690045191073468	0.016900500523008732	0.016900405949434275	0.016900206155321354	0.01690004143268324	0.016900088214614126	0.016900343760556862	0.016900397212017908	0.016899848399211548	0.016899742364531112	0.016900826521092364	0.016899441074688454	0.01690130467699491	0.016900157436745385	0.01689949445518915	0.01690015743674539	0.01690130467699491	0.016899441074688454	0.016900826521092364	0.016899742364531112	0.016899848399211555	0.01690039721201791	0.016900343760556855	0.016900088214614126	0.016900041432683238	0.01690020615532136	0.016900405949434278	0.016900500523008732	0.016900451910734676	0.016900301714258093	0.01690012429992927	0.01689998840833113
flux1:	0.67055694908956	0.016719573834207028	0.016719501806432793	0.01671954308256561	0.016719671344210645	0.01671983392362158	0.01671997435034853	0.016720049778819808	0.016720040619179012	0.016719952697718806	0.016719813573565792	0.016719664828526982	0.016719551846070487	0.016719512318358543	0.016719564837439218	0.016719699628131093	0.016719874709415754	0.016720022087388715	0.016720068862685268	0.01671997501258673	0.016719778924233732	0.016719618816960467	0.01671966677274325	0.016719917342613334	0.01671996518708529	0.016719421060101512	0.016719320465428	0.016720391656743203	0.016719021284881907	0.016720867342274123	0.016719733135593114	0.016719076906744623	0.016719733135593114	0.01672086734227413	0.01671902128488191	0.0167203916567432	0.016719320465428	0.01671942106010151	0.0167199651870853	0.01671991734261333	0.01671966677274326	0.016719618816960463	0.01671977892423373	0.01671997501258673	0.016720068862685265	0.01672002208738872	0.016719874709415758	0.0167196996281311	0.01671956483743922
flux1:	0.6708193979933132	0.01652647385401337	0.016526401800218474	0.016526440228806078	0.016526564431508788	0.016526723296301556	0.016526861339531455	0.016526936026865734	0.016526927575604512	0.01652684137706956	0.01652670451365915	0.01652655812049307	0.016526447133246185	0.01652640875201472	0.016526461082323855	0.016526594069009273	0.016526765967635713	0.01652690978712685	0.01652695431350518	0.016526861206477627	0.016526669222531293	0.01652651432316475	0.016526564027220546	0.016526810106196135	0.016526852891730445	0.016526314064843516	0.016526218669168733	0.016527275579912678	0.016525920638242757	0.01652774701401824	0.0165266261909056	0.016525977039238332	0.016526626190905596	0.016527747014018247	0.01652592063824275	0.016527275579912674	0.016526218669168733	0.01652631406484351	0.016526852891730445	0.016526810106196138	0.016526564027220546	0.01652651432316475	0.016526669222531296	0.01652686120647763	0.016526954313505187	0.01652690978712685	0.016526765967635713	0.01652659406900928	0.016526461082323852
flux1:	0.6710818468970665	0.016321178991178815	0.016321106802326995	0.016321141984352486	0.016321261524601446	0.01632141603879411	0.016321551230553843	0.016321625037047375	0.016321617547489554	0.016321533663054916	0.0163213998277232	0.016321256508555027	0.016321147978538158	0.016321110803134885	0.01632116257680341	0.01632129306882827	0.016321460975804745	0.016321600551350603	0.016321642466979074	0.016321550152227637	0.016321362673009543	0.01632121355308006	0.016321265551729344	0.016321507603443926	0.016321545857717862	0.01632101290993339	0.016320922456610463	0.01632196382045795	0.016320624649905843	0.01632242928483935	0.016321322182829424	0.016320680422800764	0.016321322182829428	0.016322429284839356	0.01632062464990584	0.016321963820457946	0.016320922456610466	0.01632101290993339	0.01632154585771787	0.016321507603443926	0.016321265551729348	0.016321213553080055	0.016321362673009543	0.016321550152227644	0.016321642466979078	0.016321600551350606	0.016321460975804745	0.01632129306882827	0.01632116257680341
flux1:	0.6713442958008198	0.016104200936779736	0.016104128472285734	0.016104160029397883	0.016104274367773997	0.01610442398278846	0.016104555940820088	0.01610462878792663	0.01610462253510257	0.016104541534658363	0.016104411438559396	0.016104271841460994	0.016104166159841716	0.016104130201296515	0.016104181037061214	0.01610430836742004	0.016104471525737362	0.01610460623512624	0.016104645232380293	0.0161045537874215	0.016104371208853715	0.016104228409740108	0.016104283211180945	0.01610452166880456	0.0161045558928328	0.01610402936586744	0.016103943587094927	0.016104968196337194	0.016103645130976174	0.016105426056150358	0.016104333005498503	0.016103698942970337	0.0161043330054985	0.01610542605615036	0.01610364513097617	0.016104968196337197	0.016103943587094927	0.016104029365867443	0.016104555892832804	0.01610452166880456	0.016104283211180948	0.016104228409740105	0.01610437120885371	0.016104553787421497	0.016104645232380296	0.016104606235126245	0.01610447152573736	0.01610430836742004	0.016104181037061214
flux1:	0.671606744704573	0.015876075539680706	0.015876002640372873	0.015876030227849277	0.01587613889908172	0.015876283158701886	0.015876411585333396	0.015876483448877692	0.015876478718810684	0.015876401138932624	0.015876275426555515	0.01587614011903898	0.015876037605029262	0.015876002830457557	0.01587605234235075	0.015876175878446683	0.015876333593266383	0.01587646288474998	0.01587649871287945	0.01587640824128951	0.015876230948563646	0.015876094972785304	0.015876153037981736	0.0158763882963871	0.015876418959220404	0.01587589935617211	0.015875817977575663	0.015876824692091514	0.015875518066331015	0.015877273414811745	0.01587619474311371	0.015875568676588007	0.01587619474311371	0.01587727341481174	0.015875518066331012	0.015876824692091517	0.015875817977575667	0.015875899356172108	0.015876418959220404	0.015876388296387094	0.01587615303798174	0.0158760949727853	0.01587623094856365	0.01587640824128951	0.01587649871287945	0.015876462884749976	0.01587633359326638	0.015876175878446683	0.01587605234235075
flux1:	0.6718691936083263	0.01563736061057816	0.015637287111731568	0.015637310430144803	0.015637413050909515	0.015637551593645927	0.0156376762724051	0.015637747174416346	0.01563774425319473	0.015637670586039744	0.01563754982647593	0.015637419291060713	0.015637320192657754	0.015637286530819867	0.01563733433707749	0.01563745349077717	0.015637605138243395	0.01563772853612114	0.015637761002495403	0.0156376716308147	0.015637499991973475	0.015637371295102627	0.0156374330297543	0.015637665438882873	0.015637692973340108	0.015637180758021896	0.015637103503234356	0.015638091258676937	0.0156368014136314	0.015638529430846024	0.01563746546701029	0.015636847688650805	0.015637465467010288	0.015638529430846024	0.0156368014136314	0.015638091258676937	0.015637103503234356	0.015637180758021896	0.015637692973340105	0.015637665438882873	0.0156374330297543	0.01563737129510263	0.01563749999197347	0.0156376716308147	0.015637761002495407	0.015637728536121148	0.015637605138243388	0.015637453490777168	0.015637334337077487
flux1:	0.6721316425120796	0.01538863366011157	0.015388559404048211	0.015388578209255072	0.015388674483536589	0.015388807042442334	0.015388927832646167	0.015388997832164101	0.015388996995174821	0.015388927678611398	0.015388812358752174	0.015388686990625584	0.015388591487069937	0.015388558834858386	0.015388604566782007	0.015388718803523733	0.015388863838037704	0.01538898094655495	0.015389009916532867	0.015388921790451916	0.015388756150055513	0.015388635133424812	0.015388700881156377	0.015388930740671086	0.015388955540127761	0.01538845113702114	0.015388377732163883	0.01538934554723827	0.015388072836158907	0.015389771888865035	0.015388722966370201	0.015388113762790832	0.0153887229663702	0.015389771888865035	0.015388072836158909	0.01538934554723827	0.015388377732163887	0.015388451137021137	0.01538895554012776	0.015388930740671086	0.015388700881156375	0.015388635133424814	0.01538875615005551	0.015388921790451919	0.015389009916532866	0.015388980946554952	0.015388863838037703	0.015388718803523738	0.015388604566782014
flux1:	0.6723940914158328	0.015130489583682684	0.015130414431471942	0.015130428542619938	0.015130518264547267	0.015130644664611587	0.015130761494224806	0.015130830677450458	0.015130832179132598	0.015130767588368793	0.01513065810814969	0.015130538214881976	0.015130446420662158	0.01513041465026958	0.015130457960781276	0.0151305668075274	0.015130704767362706	0.015130815272907995	0.01513084066841371	0.01513075394838688	0.015130594621432084	0.01513048162578906	0.015130551662670496	0.015130779217948283	0.015130801634177274	0.015130305428950627	0.015130235606921364	0.01513118258964892	0.015129927382324722	0.015131595966082673	0.015130562425473795	0.015129962078276129	0.015130562425473797	0.01513159596608267	0.015129927382324722	0.015131182589648922	0.01513023560692137	0.015130305428950636	0.015130801634177274	0.015130779217948283	0.0151305516626705	0.015130481625789068	0.015130594621432082	0.015130753948386878	0.01513084066841371	0.015130815272907997	0.015130704767362706	0.0151305668075274	0.015130457960781276
flux1:	0.6726565403195861	0.014863538305775421	0.01486346214762005	0.014863471452947637	0.014863554507105579	0.014863674660427992	0.014863787517527548	0.014863855987698838	0.014863860052147519	0.014863800493066449	0.014863697162811508	0.014863582966026198	0.014863494936220963	0.014863463902728698	0.014863504474375046	0.014863607526231752	0.014863738037415579	0.014863841709046373	0.014863863505960247	0.014863778362403261	0.014863625628655163	0.014863520928893587	0.01486359545936805	0.014863820898854916	0.014863841240892078	0.014863353581418888	0.014863287085897936	0.014864212438781535	0.014862975124842442	0.014864611869933143	0.014863594060529407	0.014863002846583966	0.014863594060529407	0.014864611869933143	0.01486297512484244	0.014864212438781539	0.014863287085897937	0.014863353581418893	0.014863841240892075	0.014863820898854914	0.014863595459368047	0.01486352092889358	0.014863625628655164	0.014863778362403256	0.014863863505960244	0.014863841709046362	0.01486373803741558	0.014863607526231748	0.014863504474375046
flux1:	0.6729189892233394	0.014588402396626414	0.01458832516058682	0.01458832962088239	0.014588405980186209	0.014588519879200028	0.014588628802413621	0.014588696669778833	0.014588703482489276	0.014588649186841418	0.01458855222669724	0.014588443865547682	0.014588359602265745	0.014588329151390732	0.014588366703573238	0.014588463628942703	0.014588586407373599	0.014588683095737574	0.014588701320240535	0.014588617928473793	0.014588472027357658	0.014588375828427202	0.014588454982691587	0.01458867843660951	0.01458869697059599	0.014588218168399501	0.014588154757493912	0.014589057781520625	0.01458783877260212	0.014589442448362279	0.014588440729165042	0.014587858920633329	0.014588440729165045	0.014589442448362279	0.014587838772602123	0.014589057781520623	0.014588154757493912	0.014588218168399501	0.014588696970595989	0.014588678436609505	0.014588454982691589	0.014588375828427206	0.014588472027357658	0.014588617928473796	0.01458870132024053	0.014588683095737576	0.014588586407373596	0.014588463628942701	0.01458836670357324
flux1:	0.6731814381270926	0.01430571467407674	0.014305636332864571	0.014305635982540282	0.014305705703841898	0.014305813412908274	0.014305918481213035	0.014305985853454174	0.014305995554448982	0.01430594667698827	0.014305856218376524	0.014305753754632364	0.01430567321429032	0.014305643190033121	0.014305677485271553	0.01430576802944212	0.014305882881258777	0.014305972516017063	0.014305987240044737	0.014305905775147622	0.014305766901331578	0.014305679335399047	0.014305763168246846	0.014305984708614527	0.014306001658546511	0.014305531990591615	0.014305471440047408	0.014306351537487475	0.014305151268243195	0.014306720785815734	0.014305735525627323	0.01430516338972991	0.014305735525627326	0.014306720785815734	0.014305151268243188	0.014306351537487475	0.014305471440047408	0.014305531990591612	0.014306001658546515	0.014305984708614527	0.014305763168246846	0.014305679335399047	0.014305766901331583	0.014305905775147619	0.014305987240044737	0.014305972516017064	0.014305882881258773	0.014305768029442119	0.014305677485271553
flux1:	0.6734438870308459	0.014016115803323823	0.01401603637898253	0.014016031324806322	0.014016094542472487	0.014016196188206698	0.014016297510473164	0.0140163644839009	0.01401637716242639	0.014016333780014281	0.014016249868974812	0.014016153293485822	0.014016076394651938	0.014016046646603797	0.014016077495672019	0.014016161482796953	0.014016268303056495	0.01401635088894624	0.014016362224925812	0.01401628285666099	0.014016151156440523	0.014016072281345403	0.014016160772451096	0.01401638041435136	0.014016395963652284	0.014015935674403533	0.014015877780325989	0.014016734456311164	0.01401555338428463	0.014017087797811092	0.014016119374589847	0.014015557173132256	0.01401611937458985	0.014017087797811092	0.014015553384284627	0.014016734456311164	0.01401587778032599	0.014015935674403528	0.014016395963652284	0.014016380414351359	0.014016160772451094	0.014016072281345401	0.01401615115644053	0.014016282856660997	0.014016362224925817	0.014016350888946236	0.014016268303056495	0.01401616148279696	0.014016077495672016
flux1:	0.6737063359345992	0.013720251907105572	0.013720171473483745	0.013720161891098582	0.013720218808859996	0.013720314569574602	0.013720412274232315	0.013720478926029529	0.01372049461694895	0.013720456729587374	0.013720379331834277	0.013720288572110988	0.013720215203640904	0.013720185593728094	0.013720212859540613	0.013720290192999595	0.013720388962763407	0.013720464574463975	0.013720472669516143	0.01372039555747704	0.013720271126048754	0.013720200925065137	0.013720293980655917	0.013720511684659022	0.013720525978475928	0.013720075282138868	0.013720019863175314	0.013720852726060332	0.013719691330453618	0.013721189836760215	0.013720238636254328	0.013719686624926127	0.013720238636254331	0.013721189836760215	0.013719691330453618	0.013720852726060334	0.013720019863175309	0.013720075282138868	0.013720525978475926	0.01372051168465902	0.013720293980655916	0.013720200925065136	0.01372027112604875	0.013720395557477044	0.013720472669516145	0.01372046457446397	0.013720388962763407	0.013720290192999593	0.013720212859540613
flux1:	0.6739687848383524	0.013418772198577737	0.013418690881592983	0.013418677010025365	0.013418727891441915	0.013418817986102876	0.013418912211275794	0.01341897859301814	0.013418997274966293	0.013418964808663317	0.013418893816134234	0.013418808744765191	0.013418738773961991	0.01341870918243437	0.013418732782601424	0.013418803443782051	0.013418894225742618	0.01341896300173149	0.013418968031522937	0.013418893320642786	0.013418776200331509	0.01341871458321832	0.013418812039052652	0.01341902771468242	0.013419040862796414	0.013418599945661658	0.013418546844614085	0.01341935560514943	0.013418214384548882	0.013419676321400792	0.013418742735117565	0.013418201162587955	0.013418742735117567	0.013419676321400786	0.013418214384548884	0.013419355605149431	0.01341854684461409	0.013418599945661658	0.013419040862796407	0.013419027714682421	0.013418812039052656	0.013418714583218323	0.013418776200331512	0.013418893320642783	0.013418968031522939	0.013418963001731492	0.013418894225742623	0.013418803443782053	0.013418732782601424
flux1:	0.6742312337421057	0.013112326648792512	0.013112244624566149	0.013112226758993043	0.01311227191691167	0.013112356593995752	0.013112447478420927	0.013112513611045025	0.013112535206347468	0.013112508017665657	0.013112443256310303	0.013112363699928088	0.013112296980475304	0.013112267310978145	0.013112287218989407	0.013112351264566155	0.013112434197378436	0.013112496332978294	0.0131124984954095	0.013112426311955269	0.013112316491431016	0.013112263296723766	0.01311236492226866	0.01311257843238161	0.013112590512617126	0.013112159535430984	0.01311210862027938	0.013112893089642573	0.013111772558782247	0.0131131974018036	0.013112281824383764	0.013111750931218186	0.013112281824383764	0.0131131974018036	0.013111772558782249	0.013112893089642572	0.013112108620279382	0.013112159535430988	0.013112590512617133	0.013112578432381611	0.013112364922268659	0.013112263296723775	0.01311231649143102	0.013112426311955262	0.013112498495409507	0.013112496332978297	0.013112434197378437	0.01311235126456616	0.013112287218989405
flux1:	0.674493682645859	0.012801563700263446	0.012801481191288494	0.01280145967438083	0.012801499459777944	0.012801578986403356	0.012801666661398042	0.012801732531728498	0.012801756908029358	0.0128017347901213	0.012801676028652415	0.01280160177716123	0.012801538156597335	0.012801508340202446	0.012801524585240974	0.012801582143065529	0.01280165743457225	0.01280171317439879	0.01280171268330418	0.012801643131458816	0.01280154054595528	0.012801495544424663	0.012801601048102535	0.012801812214036588	0.012801823276048658	0.012801402376339085	0.012801353540671322	0.012802113627425131	0.01280101431308893	0.012802401671461797	0.012801504497538467	0.012800984514965948	0.012801504497538467	0.0128024016714618	0.01280101431308893	0.012802113627425131	0.012801353540671323	0.012801402376339087	0.012801823276048657	0.012801812214036593	0.012801601048102542	0.012801495544424663	0.012801540545955281	0.012801643131458812	0.01280171268330418	0.012801713174398792	0.012801657434572254	0.012801582143065532	0.012801524585240974
flux1:	0.6747561315496122	0.012487128037602855	0.01248704530717339	0.012487020519372252	0.012487055309974023	0.012487129961641138	0.01248721454433253	0.01248728010321649	0.012487307076703098	0.012487289766601285	0.012487236725916676	0.012487167541703323	0.012487106868238616	0.012487076866350857	0.012487089531777339	0.01248714079552701	0.012487208715084372	0.012487258345107673	0.012487255424133429	0.012487188583248298	0.01248709311576788	0.012487056014947758	0.012487165050305206	0.012487373657643783	0.01248738372696351	0.012486973021258141	0.012486926184116409	0.012487661890177597	0.012486584326355	0.012487933937427155	0.01248705555805848	0.012486546706622472	0.012487055558058483	0.012487933937427158	0.012486584326354997	0.012487661890177592	0.012486926184116407	0.012486973021258143	0.012487383726963511	0.012487373657643786	0.012487165050305208	0.012487056014947758	0.01248709311576788	0.012487188583248304	0.012487255424133434	0.012487258345107678	0.012487208715084377	0.012487140795527004	0.012487089531777339
flux1:	0.6750185804533655	0.012169658425653027	0.012169575770841856	0.012169548119945082	0.012169578309004274	0.012169648360243753	0.012169729948214164	0.012169795110253038	0.012169824450317964	0.012169811637217708	0.01216976400019868	0.012169699627068825	0.012169641755575559	0.012169611561668932	0.01216962078225647	0.012169666005013065	0.012169726875136212	0.012169770714564454	0.012169765591374863	0.012169701513950746	0.01216961299741639	0.012169583447080945	0.012169695619717525	0.012169901424511515	0.012169910506731885	0.012169510092614085	0.012169465197779221	0.012170176613499515	0.01216912133592245	0.01217043305886548	0.012169573857633788	0.01216907634575998	0.012169573857633786	0.01217043305886548	0.01216912133592245	0.01217017661349951	0.012169465197779224	0.012169510092614085	0.012169910506731881	0.012169901424511511	0.012169695619717525	0.012169583447080941	0.012169612997416389	0.012169701513950752	0.012169765591374867	0.012169770714564461	0.01216972687513621	0.012169666005013067	0.012169620782256469
flux1:	0.6752810293571188	0.011849785624901068	0.011849703368412467	0.011849673278855702	0.011849699264436492	0.011849764980609493	0.011849843648050615	0.011849908292861205	0.01184993972799996	0.01184993106225641	0.011849888483653337	0.011849828655258358	0.01184977345230616	0.011849743092485867	0.011849749050515048	0.01184978853746814	0.01184984272502086	0.011849881118207402	0.011849874019149121	0.011849812729580843	0.011849730949871788	0.011849708548325236	0.011849823423411808	0.011850026158698613	0.011850034243687815	0.011849644201645575	0.01184960121639678	0.011850288514866721	0.011849256055064965	0.011850529863731859	0.011849690212608902	0.011849204235124883	0.011849690212608907	0.01185052986373186	0.011849256055064965	0.011850288514866721	0.011849601216396779	0.01184964420164557	0.01185003424368782	0.01185002615869861	0.011849823423411805	0.011849708548325235	0.011849730949871788	0.01184981272958084	0.01184987401914912	0.011849881118207407	0.011849842725020859	0.011849788537468138	0.01184974905051505
flux1:	0.675543478260872	0.011528130393284214	0.011528048874537662	0.01152801677674482	0.011528038951829148	0.011528100582267577	0.01152817637767532	0.011528240352560672	0.011528273577272763	0.01152826867982464	0.011528230795955512	0.011528175243509218	0.011528122591353735	0.011528092123777029	0.01152809504413254	0.011528129144614905	0.01152817705176642	0.011528210360326138	0.011528201505659624	0.011528142999754545	0.011528067699543653	0.011528052000571802	0.011528169110781581	0.01152836849324467	0.011528375559283259	0.011527995954317461	0.011527954867711292	0.011528618298410166	0.011527609177428223	0.011528845152565165	0.011528025407641144	0.01152755114428338	0.011528025407641142	0.01152884515256517	0.01152760917742822	0.011528618298410167	0.011527954867711295	0.011527995954317461	0.01152837555928326	0.011528368493244668	0.011528169110781587	0.0115280520005718	0.011528067699543653	0.011528142999754538	0.011528201505659624	0.01152821036032614	0.01152817705176642	0.011528129144614905	0.011528095044132545
flux1:	0.6758059271646253	0.011205301582751367	0.011205221148563102	0.011205187468718599	0.011205206212398604	0.011205263985013224	0.011205336930396569	0.01120540005426286	0.011205434736700217	0.011205433208634607	0.011205399646644767	0.011205348105763228	0.011205297905239664	0.011205267418463505	0.011205267562895738	0.011205296661966428	0.011205338717131783	0.011205367312435034	0.011205356912218406	0.011205301157476361	0.011205232040766986	0.011205222561091153	0.011205341414767415	0.011205537151384741	0.011205543169131622	0.011205174052099844	0.011205134872826277	0.011205774754746408	0.01120478947666607	0.011205987797635097	0.01120518829481058	0.011204725908752917	0.011205188294810578	0.0112059877976351	0.011204789476666066	0.011205774754746402	0.01120513487282628	0.01120517405209984	0.011205543169131615	0.011205537151384741	0.011205341414767414	0.01120522256109115	0.011205232040766983	0.011205301157476363	0.011205356912218405	0.01120536731243504	0.011205338717131781	0.011205296661966424	0.011205267562895738
flux1:	0.6760683760683786	0.010881894338168873	0.010881815333394194	0.010881780483955336	0.010881796153921385	0.010881850271343285	0.010881920362865907	0.010881982431184978	0.010882018221279287	0.010882019653263573	0.010881990039724655	0.010881942256263613	0.010881894428573471	0.010881864038929188	0.010881861699660822	0.010881886209452648	0.010881922858420599	0.010881947114611086	0.010881935365295924	0.010881882301916938	0.010881819039164518	0.010881815266232473	0.01088193535561944	0.010882127150159904	0.010882132086364722	0.010881773495048274	0.010881736248926712	0.01088235296330515	0.010881392008718514	0.010882552944885177	0.010881773995620899	0.010881323632058224	0.0108817739956209	0.010882552944885174	0.010881392008718516	0.010882352963305142	0.01088173624892671	0.010881773495048276	0.010882132086364725	0.010882127150159897	0.01088193535561944	0.010881815266232473	0.010881819039164518	0.010881882301916942	0.010881935365295928	0.01088194711461109	0.0108819228584206	0.010881886209452648	0.010881861699660818
flux1:	0.6763308249721318	0.010558488405330637	0.01055841116381349	0.01055837553503602	0.010558388461510958	0.010558439098771348	0.010558506308696074	0.010558567099286681	0.010558603637085603	0.010558607618411103	0.010558581587071928	0.010558537321875708	0.010558491809294421	0.010558461657414678	0.010558457150283933	0.01055847750132817	0.010558509198762191	0.010558529486421024	0.010558516568196117	0.010558466110760955	0.010558408344453516	0.01055840974440189	0.01055853055377283	0.010558718113011048	0.010558721933903283	0.01055837389379541	0.010558338620981359	0.010558932603772383	0.010557996423344741	0.010559120325281628	0.010558362212496286	0.010557923997314027	0.010558362212496286	0.010559120325281626	0.01055799642334474	0.010558932603772385	0.010558338620981355	0.010558373893795409	0.010558721933903286	0.010558718113011047	0.01055853055377283	0.01055840974440189	0.01055840834445351	0.010558466110760957	0.010558516568196117	0.01055852948642102	0.010558509198762191	0.010558477501328168	0.010558457150283931
flux1:	0.6765932738758851	0.01023564655398985	0.010235571390135133	0.010235535342832409	0.0102355458240394	0.01023559312773699	0.01023565740750403	0.010235716686886847	0.010235753610834555	0.01023575973784369	0.010235736936384819	0.01023569596890291	0.010235652734469258	0.0102356229811143	0.01023561663845101	0.010235633271179795	0.010235660472657544	0.010235677153209026	0.010235663228102944	0.010235615267856019	0.01023556261841979	0.010235568644045326	0.010235689657573594	0.010235872697108708	0.01023587537140761	0.01023553789623047	0.010235504648206639	0.010236076382426991	0.010235165390682893	0.010236252681331758	0.01023551565553162	0.010235089694089712	0.010235515655531623	0.010236252681331761	0.01023516539068289	0.010236076382426993	0.01023550464820664	0.010235537896230471	0.010235875371407605	0.010235872697108704	0.010235689657573592	0.010235568644045324	0.010235562618419793	0.010235615267856019	0.010235663228102945	0.010235677153209027	0.010235660472657544	0.010235633271179793	0.010235616638451009
flux1:	0.6768557227796383	0.009913913120950675	0.009913840322194039	0.009913804181892201	0.009913812481084246	0.009913856569937415	0.0099139178541745	0.009913975384248985	0.009914012339162583	0.009914020222864833	0.009914000318548692	0.009913962449315153	0.00991392147559416	0.009913892296939252	0.009913884460368158	0.009913897816981364	0.009913920971712332	0.009913934392640619	0.009913919603370642	0.00991387401101987	0.00991382608291401	0.009913836181497751	0.009913956890729703	0.00991413514030976	0.009914136641813683	0.009913809733780587	0.009913778570209166	0.009914328578283596	0.009913443147739297	0.009914494313665544	0.009913778589381129	0.009913364965438062	0.00991377858938113	0.00991449431366554	0.009913443147739301	0.009914328578283595	0.009913778570209161	0.00991380973378059	0.009914136641813684	0.00991413514030976	0.009913956890729702	0.009913836181497751	0.009913826082914008	0.009913874011019867	0.009913919603370638	0.009913934392640617	0.00991392097171233	0.009913897816981366	0.009913884460368163
flux1:	0.6771181716833916	0.009593812677375153	0.009593742497775922	0.009593706550367306	0.009593712894386987	0.00959375386102418	0.009593812072265388	0.009593867617058216	0.00959390426157525	0.00959391353429296	0.009593896218445284	0.00959386127045345	0.009593822557488675	0.009593794140043412	0.0095937851534024	0.009593795670264228	0.00959381521459878	0.009593825705516843	0.009593810175051726	0.009593766803988758	0.009593723191852872	0.009593736812692162	0.009593856723497872	0.009594029931769468	0.009594030241497438	0.009593713891344904	0.009593684876857784	0.00959421371308501	0.009593354168839007	0.009594369751700527	0.009593675504296458	0.009593274279094828	0.009593675504296456	0.009594369751700525	0.009593354168839007	0.009594213713085008	0.009593684876857788	0.009593713891344904	0.009594030241497438	0.009594029931769468	0.009593856723497872	0.009593736812692155	0.009593723191852865	0.009593766803988758	0.00959381017505173	0.009593825705516848	0.009593815214598782	0.009593795670264227	0.009593785153402399
flux1:	0.6773806205871449	0.009275848823560869	0.009275781478687788	0.009275745967623986	0.009275750546909638	0.009275788460716233	0.009275843514593636	0.009275896846840147	0.009275932860141101	0.009275943181067435	0.009275928172364566	0.009275895991403457	0.009275859553995298	0.009275832089328518	0.00927582229187646	0.009275830392584438	0.009275846744399036	0.009275854613985527	0.009275838445770027	0.009275797135607009	0.009275757430329542	0.009275774031846235	0.009275892670741815	0.00927606060936319	0.00927605971723487	0.009275753904055268	0.009275727105057516	0.009276235348308447	0.009275401963187846	0.009276382551526855	0.009275709914440579	0.009275321125972243	0.009275709914440575	0.009276382551526853	0.009275401963187846	0.009276235348308447	0.009275727105057517	0.009275753904055266	0.00927605971723487	0.009276060609363186	0.009275892670741819	0.009275774031846236	0.009275757430329544	0.009275797135607007	0.009275838445770028	0.009275854613985527	0.009275846744399036	0.00927583039258444	0.009275822291876457
flux1:	0.6776430694908981	0.008960503113556312	0.008960438776777897	0.008960403901784668	0.008960406871692392	0.00896044178250611	0.008960493593176098	0.008960544500514384	0.008960579588159519	0.008960590647752207	0.008960577694329702	0.008960548148376707	0.008960514012835775	0.008960487692277313	0.008960477412349437	0.0089604835015919	0.00896049705560668	0.008960502589401306	0.00896048586817498	0.008960446448489688	0.008960410243072602	0.008960429299380561	0.008960546219136886	0.008960708686210758	0.00896070659226544	0.008960411283176017	0.00896038676473421	0.00896087501148312	0.008960068001828688	0.00896101422328073	0.008960363285735138	0.008959986948199904	0.008960363285735138	0.00896101422328073	0.008960068001828681	0.008960875011483122	0.008960386764734207	0.008960411283176015	0.008960706592265444	0.00896070868621076	0.008960546219136887	0.008960429299380561	0.008960410243072604	0.008960446448489688	0.008960485868174984	0.008960502589401306	0.008960497055606682	0.0089604835015919	0.008960477412349439
flux1:	0.6779055183946514	0.008648234111096678	0.008648172911327648	0.008648138828571371	0.00864814031184433	0.00864817225427435	0.008648220739846675	0.008648269030430448	0.008648302929188017	0.008648314452363514	0.00864830333279651	0.008648276310585208	0.008648244511118506	0.00864821952060009	0.008648209069848476	0.008648213528138448	0.00864822465219522	0.00864822811122055	0.008648210904350594	0.008648173198531136	0.008648140093636118	0.008648161100470923	0.008648275884942946	0.008648432707744645	0.008648429422909974	0.008648144572598503	0.008648122395481121	0.008648591253257804	0.008647810775414216	0.0086487232894133	0.008648094094635992	0.008647730198103505	0.00864809409463599	0.008648723289413303	0.00864781077541421	0.008648591253257806	0.008648122395481118	0.008648144572598502	0.00864842942290997	0.00864843270774464	0.008648275884942947	0.008648161100470925	0.008648140093636118	0.008648173198531133	0.008648210904350594	0.008648228111220553	0.008648224652195217	0.00864821352813845	0.008648209069848482
flux1:	0.6781679672984047	0.008339476577471746	0.008339418598370372	0.008339385421956516	0.00833938551214361	0.008339414510282597	0.008339459598035219	0.008339505105402645	0.008339537586985538	0.008339549335118088	0.008339539858355753	0.008339515267255035	0.00833948584214409	0.008339462357329557	0.008339452025661288	0.00833945520500736	0.008339464237308228	0.008339465857466265	0.008339448216705313	0.008339412045788024	0.008339381654862362	0.008339404134793386	0.008339516402926283	0.008339667439919703	0.008339662986353977	0.008339388536542135	0.00833936875447261	0.008339818835810513	0.00833906498337142	0.008339944474413932	0.008339337018386012	0.008338985528666262	0.008339337018386012	0.008339944474413932	0.008339064983371421	0.008339818835810508	0.008339368754472611	0.008339388536542135	0.008339662986353977	0.008339667439919702	0.008339516402926283	0.008339404134793386	0.00833938165486236	0.008339412045788024	0.008339448216705311	0.008339465857466267	0.008339464237308225	0.008339455205007361	0.008339452025661286
flux1:	0.6784304162021579	0.008034640791098764	0.008034586071655234	0.008034553876300891	0.008034552641907326	0.008034578714207704	0.008034620345392308	0.008034662932463537	0.0080346938061317	0.00803470557789888	0.008034697582261503	0.008034675345614214	0.008034648333340498	0.00803462651517804	0.008034616566479401	0.0080346187870242	0.008034626034307444	0.008034626026482	0.008034607990055325	0.008034573176454705	0.008034545130350033	0.008034568637216648	0.008034678046204833	0.008034823188355923	0.00803481759939505	0.008034553478262575	0.008034536135437727	0.008034968052378794	0.00803424085421934	0.008035088025733945	0.008034502256478136	0.008034163115202043	0.008034502256478141	0.008035088025733944	0.008034240854219341	0.008034968052378796	0.00803453613543773	0.008034553478262572	0.008034817599395052	0.008034823188355923	0.008034678046204832	0.008034568637216645	0.008034545130350035	0.008034573176454706	0.008034607990055327	0.008034626026482	0.008034626034307444	0.008034618787024207	0.008034616566479403
flux1:	0.6786928651059112	0.007734111997757778	0.0077340605341660994	0.007734029358856698	0.007734026847999485	0.007734050012096426	0.007734088146168196	0.007734127708281458	0.007734156822306498	0.007734168453455353	0.00773416180482385	0.007734141858899257	0.007734117294363722	0.007734097285172111	0.007734087953879301	0.007734089501509936	0.007734095238115812	0.0077340937888987936	0.007734075383823218	0.007734041754861747	0.007734015705874301	0.007734039828407533	0.0077341460760030276	0.007734285247415276	0.007734278567164387	0.007734024688775759	0.007734009817694535	0.007734424176896409	0.007733723596008813	0.007734539164863259	0.007733974982271672	0.007733648107179376	0.007733974982271671	0.007734539164863258	0.007733723596008815	0.007734424176896408	0.007734009817694531	0.007734024688775756	0.0077342785671643864	0.007734285247415276	0.0077341460760030276	0.007734039828407533	0.007734015705874305	0.007734041754861745	0.007734075383823216	0.007734093788898796	0.007734095238115813	0.00773408950150994	0.0077340879538793025
flux1:	0.6789553140096645	0.007438249989672912	0.0074382017383390385	0.007438171590758087	0.00743816783609907	0.00743818811338159	0.007438222731518142	0.007438259198453382	0.007438286440478775	0.007438297802614964	0.007438292391957008	0.007438274682671117	0.007438252593641322	0.007438234513820155	0.0074382260023703505	0.007438227127279057	0.0074382315950399635	0.007438228867988988	0.0074382101125269025	0.007438177503681713	0.0074381531289609785	0.007438177493572163	0.007438280319557186	0.007438413477467113	0.00743840576008229	0.007438162023855705	0.007438149643493433	0.007438547041970031	0.007437872975101591	0.0074386576667628155	0.007438114922953595	0.007437800208384042	0.007438114922953598	0.007438657666762814	0.007437872975101588	0.0074385470419700336	0.007438149643493433	0.007438162023855705	0.00743840576008229	0.0074384134774671115	0.007438280319557184	0.007438177493572166	0.007438153128960978	0.007438177503681712	0.007438210112526903	0.007438228867988986	0.007438231595039964	0.0074382271272790575	0.0074382260023703505
flux1:	0.6792177629134177	0.007147388810885307	0.007147343692391384	0.007147314553900863	0.007147309577637808	0.007147326997394519	0.007147358105204843	0.007147391442181651	0.00714741673854423	0.00714742773706903	0.007147423477455057	0.007147407957007993	0.007147388360909555	0.007147372306338864	0.007147364783509191	0.007147365699659354	0.007147369108531864	0.007147365245861311	0.007147346152016038	0.007147314409812718	0.007147291414102142	0.007147315686839674	0.007147414873695112	0.0071475420078774545	0.007147533316587546	0.007147299606842969	0.007147289721196871	0.007147670742709303	0.007147023020786573	0.007147777565135526	0.00714725606531828	0.00714695338289071	0.0071472560653182814	0.007147777565135522	0.007147023020786575	0.007147670742709302	0.00714728972119687	0.007147299606842968	0.007147533316587546	0.007147542007877453	0.007147414873695111	0.007147315686839673	0.007147291414102144	0.007147314409812718	0.007147346152016039	0.00714736524586131	0.007147369108531863	0.007147365699659352	0.00714736478350919
flux1:	0.679480211817171	0.00686183658568142	0.006861794489503934	0.006861766320449471	0.006861760139162547	0.0068617747421583965	0.006861802371519232	0.006861832579190849	0.006861855893299164	0.0068618664646356384	0.006861863287901075	0.0068618499114705125	0.006861832812619537	0.0068618188527891566	0.006861812452906433	0.006861813338338738	0.00686181586768334	0.006861810992287152	0.006861791568253086	0.006861760552749835	0.00686173867044166	0.006861762558134738	0.006861857930951443	0.006861979062592466	0.006861969468512959	0.0068617456541320955	0.006861738251154109	0.006862103463254362	0.006861481852562921	0.006862206980353244	0.006861706484174849	0.0068614156836496465	0.006861706484174848	0.0068622069803532465	0.006861481852562922	0.006862103463254364	0.006861738251154111	0.006861745654132097	0.006861969468512958	0.006861979062592467	0.006861857930951443	0.006861762558134738	0.006861738670441661	0.0068617605527498335	0.006861791568253083	0.006861810992287153	0.00686181586768334	0.006861813338338737	0.006861812452906432
flux1:	0.6797426607209243	0.00658187546619983	0.006581836255966391	0.006581809001088871	0.0065818016302626	0.006581813471635707	0.006581837681629042	0.006581864795128099	0.006581886125014668	0.006581896233275485	0.006581894086482354	0.006581882809098225	0.0065818681964503805	0.006581856373335381	0.006581851196316289	0.006581852194213061	0.006581853994618665	0.006581848212323959	0.006581828464812764	0.0065817980516328116	0.006581777048135692	0.00658180029876064	0.006581891724453309	0.006582006904558627	0.0065819964853507645	0.00658178241957649	0.006581777470499797	0.006582127422216821	0.006581531626293685	0.006582228066230494	0.006581748289565218	0.00658146919986888	0.006581748289565217	0.006582228066230495	0.006581531626293684	0.006582127422216822	0.006581777470499798	0.006581782419576492	0.006581996485350763	0.006582006904558627	0.0065818917244533075	0.006581800298760637	0.0065817770481356895	0.006581798051632812	0.006581828464812765	0.006581848212323959	0.006581853994618664	0.006581852194213061	0.006581851196316287
flux1:	0.6800051096246775	0.0063077616947633305	0.006307725213828791	0.006307698807577887	0.006307690265646112	0.006307699417049444	0.0063077202940093665	0.006307744381128704	0.006307763756312327	0.00630777338956546	0.006307772231409645	0.006307763005117966	0.006307750850586531	0.006307741178261013	0.006307737290422881	0.006307738510835556	0.006307739706380385	0.006307733108334733	0.006307713044709816	0.006307683126594457	0.006307662799028824	0.006307685201347982	0.0063077725872418295	0.006307881894649213	0.006307870733076847	0.006307666253474272	0.006307663712530505	0.0063079989326768945	0.006307428594859915	0.006308097071266115	0.0063076376884078095	0.006307370118804778	0.0063076376884078095	0.006308097071266114	0.006307428594859918	0.006307998932676895	0.006307663712530504	0.0063076662534742685	0.006307870733076846	0.006307881894649215	0.0063077725872418295	0.006307685201347983	0.006307662799028824	0.006307683126594457	0.006307713044709816	0.006307733108334735	0.006307739706380385	0.006307738510835559	0.006307737290422882
flux1:	0.6802675585284308	0.006039725775952	0.006039691853080329	0.006039666224646625	0.006039656536440152	0.006039663087387502	0.006039680744097543	0.0060397019027124965	0.006039719380517621	0.006039728546806213	0.006039728344103909	0.006039721115507648	0.0060397113728804805	0.006039703837840846	0.0060397012734064595	0.006039702795540681	0.0060397034863808215	0.006039696151481418	0.0060396757816439306	0.006039646269513701	0.006039626446764895	0.0060396478293002825	0.006039731121168466	0.006039834660239813	0.006039822842673812	0.006039627771269644	0.006039627575785146	0.0060399485718511	0.006039403278422366	0.006040044509449768	0.006039605155658829	0.006039348897051338	0.006039605155658829	0.006040044509449767	0.006039403278422366	0.006039948571851096	0.006039627575785148	0.0060396277712696424	0.006039822842673813	0.006039834660239816	0.006039731121168469	0.006039647829300284	0.006039626446764894	0.006039646269513702	0.00603967578164393	0.006039696151481419	0.006039703486380824	0.006039702795540682	0.006039701273406459
flux1:	0.6805300074321841	0.0057779727529743575	0.005777941207924774	0.005777916285833953	0.005777905485343785	0.005777909543753865	0.0057779241178631995	0.005777942472720923	0.00577795813420669	0.005777966857472377	0.005777967581844068	0.005777962290088468	0.005777954894551021	0.005777949456700277	0.005777948219906183	0.005777950094854681	0.005777950360032218	0.005777942357314239	0.005777921695297182	0.005777892518822176	0.005777873060993923	0.005777893290408367	0.005777972470044029	0.005778070368110823	0.005778057983028559	0.005777872126638377	0.005777874197489657	0.005778181455082419	0.005777660738933242	0.005778275435269758	0.005777855709624213	0.00577761053595977	0.005777855709624214	0.005778275435269758	0.005777660738933241	0.005778181455082419	0.005777874197489658	0.005777872126638378	0.005778057983028559	0.005778070368110821	0.005777972470044032	0.005777893290408368	0.005777873060993924	0.005777892518822175	0.0057779216952971784	0.00577794235731424	0.005777950360032216	0.005777950094854681	0.005777948219906185
flux1:	0.6807924563359373	0.005522682582481916	0.005522653231318507	0.0055226289474610895	0.005522617079865141	0.0055226187718289315	0.005522630423579984	0.00552264612259261	0.005522660068244643	0.005522668384292977	0.00552267000914486	0.005522666584392323	0.005522661452643681	0.005522658046871392	0.0055226581145803345	0.00552266036839049	0.005522660268759436	0.005522651659670419	0.005522630724909564	0.005522601832603565	0.005522582629925962	0.005522601608891182	0.005522676691300958	0.005522769095936551	0.005522756232458388	0.005522579383206479	0.00552258362560816	0.005522877608387768	0.005522380953128082	0.005522969817146829	0.005522569285643571	0.0055223349554095035	0.0055225692856435745	0.005522969817146828	0.005522380953128082	0.005522877608387766	0.005522583625608162	0.005522579383206478	0.005522756232458392	0.005522769095936551	0.005522676691300957	0.005522601608891183	0.00552258262992596	0.005522601832603565	0.005522630724909563	0.00552265165967042	0.005522660268759436	0.005522660368390491	0.005522658114580334
flux1:	0.6810549052396906	0.005274010601632709	0.005273983261601662	0.005273959554604761	0.005273946677538626	0.005273946146363469	0.005273955055741951	0.005273968265927204	0.005273980611259658	0.005273988563892382	0.005273991061774734	0.005273989424193098	0.005273986455122205	0.005273984993402658	0.0052739863181136834	0.005273988955078706	0.005273988536252837	0.00527397937675179	0.005273958195015829	0.005273929553880603	0.0052739105251357376	0.0052739281897723695	0.005273999220079043	0.0052740862962683075	0.005274073042769166	0.005273904978798702	0.005273911283391056	0.005274192433446409	0.005273719277877745	0.0052742830031703315	0.005273901202022401	0.005273677459805594	0.005273901202022403	0.005274283003170332	0.005273719277877745	0.005274192433446408	0.005273911283391057	0.005273904978798702	0.005274073042769163	0.005274086296268308	0.005273999220079043	0.005273928189772371	0.0052739105251357376	0.0052739295538805995	0.0052739581950158295	0.00527397937675179	0.005273988536252837	0.005273988955078705	0.0052739863181136834
flux1:	0.6813173541434439	0.005032088080918068	0.0050320625747658065	0.005032039392646852	0.0050320255767311	0.0050320229813390766	0.005032029344769981	0.005032040247984013	0.005032051119189995	0.005032058756610346	0.005032062097011719	0.005032062156278906	0.005032061232152425	0.005032061606072124	0.005032064119220692	0.005032067125287165	0.005032066420525067	0.005032056762956957	0.005032035366930847	0.005032006961687479	0.005031988052222322	0.005032004369199694	0.005032071419339893	0.005032153346612682	0.005032139789439953	0.005031980275806396	0.005031988520004436	0.005032257258610914	0.0050318070014799	0.00503234627271393	0.005031982711788913	0.005031769289880517	0.0050319827117889125	0.005032346272713929	0.005031807001479899	0.005032257258610912	0.005031988520004436	0.005031980275806398	0.005032139789439955	0.00503215334661268	0.005032071419339892	0.005032004369199693	0.005031988052222322	0.005032006961687475	0.005032035366930845	0.00503205676295696	0.005032066420525067	0.005032067125287165	0.005032064119220692
flux1:	0.6815798030471971	0.004797022856045684	0.004796999015683096	0.004796976317758324	0.004796961646423102	0.0047969571591996605	0.004796961185920444	0.004796969974523268	0.0047969795042975705	0.004796986875876188	0.004796991023490315	0.004796992678799646	0.004796993666898931	0.0047969957505193325	0.004796999365959549	0.00479700271215183	0.004797001745104199	0.0047969916398134405	0.00479697006934132	0.004796941901293814	0.004796923080695227	0.004796938044078018	0.004797001209378547	0.00479707817896752	0.004797064401291237	0.004796913191026089	0.004796923240589331	0.004797179969284939	0.004796751974234778	0.004797267467276066	0.004796921633621773	0.004796718253645483	0.004796921633621773	0.004797267467276067	0.004796751974234779	0.004797179969284939	0.004796923240589331	0.004796913191026088	0.004797064401291236	0.004797078178967518	0.004797001209378547	0.004796938044078016	0.004796923080695227	0.004796941901293812	0.00479697006934132	0.004796991639813438	0.0047970017451041975	0.004797002712151831	0.0047969993659595506
flux1:	0.6818422519509504	0.004568900032002841	0.004568877701453521	0.004568855459505371	0.00456884002817654	0.004568833832379623	0.004568835740623711	0.004568842613208875	0.004568850936850755	0.004568858090318503	0.00456886300380056	0.004568866144334067	0.004568868898968513	0.004568872551926207	0.004568877169491979	0.004568880815262846	0.004568879602520287	0.004568869099179126	0.004568847401183039	0.004568819486766635	0.004568800746274764	0.004568814374203262	0.004568873769913459	0.004568945981990286	0.004568932062805196	0.004568788898133741	0.004568800608911486	0.004569045710829418	0.0045686393114679705	0.0045691316937080196	0.004568803055114466	0.0045686094296591515	0.004568803055114467	0.004569131693708021	0.004568639311467971	0.004569045710829416	0.004568800608911486	0.00456878889813374	0.0045689320628051954	0.004568945981990285	0.004568873769913459	0.004568814374203261	0.004568800746274762	0.004568819486766633	0.004568847401183039	0.004568869099179125	0.004568879602520288	0.0045688808152628485	0.0045688771694919784
flux1:	0.6821047008547036	0.00434778275230891	0.004347761789911204	0.0043477399886466895	0.004347723903378182	0.004347716190226058	0.004347716203346715	0.0043477213606540836	0.004347728612538562	0.00434773559165135	0.004347741222861114	0.0043477457286837835	0.004347750093500091	0.004347755164247367	0.0043477606732959615	0.004347764569724186	0.0043477631231164954	0.004347752271756085	0.0043477304998565044	0.004347702868927539	0.004347684218664909	0.004347696549950495	0.0043477523078025585	0.0043478199688398965	0.004347805982132143	0.0043476705958240295	0.00434768381563206	0.004347917657026191	0.004347532162033179	0.004348002092865714	0.004347690101413864	0.0043475059356516636	0.004347690101413865	0.004348002092865714	0.004347532162033177	0.0043479176570261876	0.00434768381563206	0.0043476705958240295	0.004347805982132141	0.004347819968839897	0.0043477523078025585	0.004347696549950496	0.004347684218664909	0.004347702868927538	0.004347730499856507	0.004347752271756086	0.0043477631231164954	0.004347764569724186	0.004347760673295963
flux1:	0.6823671497584569	0.004133713026412125	0.00413369330627574	0.004133671943132073	0.004133655318782904	0.004133646284342238	0.004133644626999399	0.004133648268114391	0.004133654578600302	0.0041336614213005425	0.0041336677150119495	0.0041336734583288185	0.004133679268832658	0.004133685597924111	0.00413369188077405	0.004133695973542287	0.004133694302152854	0.004133683153897077	0.004133661367767789	0.004133634061694949	0.004133615527786523	0.004133626618499412	0.004133678883360721	0.004133742203658708	0.0041337282177451844	0.004133600334574332	0.004133614905156428	0.004133837837059849	0.004133472535259412	0.004133920666652586	0.00413362476220543	0.004133449755478458	0.0041336247622054305	0.004133920666652586	0.0041334725352594115	0.004133837837059849	0.00413361490515643	0.004133600334574332	0.0041337282177451844	0.004133742203658707	0.004133678883360721	0.004133626618499411	0.004133615527786522	0.00413363406169495	0.004133661367767789	0.0041336831538970765	0.004133694302152854	0.004133695973542287	0.004133691880774052
flux1:	0.6826295986622102	0.003926712608175059	0.003926694020920331	0.003926673105294221	0.003926656063358116	0.003926645905351991	0.003926642799873046	0.00392664511879757	0.003926650611619809	0.0039266573486996205	0.0039266642427418655	0.0039266710894511675	0.003926678175655814	0.003926685598992902	0.003926692534179875	0.003926696766278735	0.003926694878151232	0.003926683485662008	0.003926661750159045	0.003926634819776923	0.003926616441432625	0.003926626361551742	0.0039266752882247315	0.0039267344796337185	0.003926720556675345	0.003926599894963528	0.003926615653993826	0.003926828013952212	0.003926482179283603	0.003926909156399026	0.00392662876999378	0.003926462617353868	0.003926628769993779	0.003926909156399027	0.003926482179283602	0.003926828013952212	0.003926615653993827	0.003926599894963528	0.003926720556675346	0.003926734479633718	0.003926675288224732	0.003926626361551742	0.003926616441432624	0.003926634819776923	0.003926661750159044	0.0039266834856620065	0.003926694878151231	0.003926696766278736	0.003926692534179875
flux1:	0.6828920475659634	0.0037267839184387122	0.0037267663712707813	0.003726745923262349	0.003726728589462227	0.0037267175041115533	0.0037267131671228	0.0037267143497836993	0.0037267191399569985	0.0037267257942100417	0.0037267332199925696	0.003726741031463162	0.003726749220582345	0.003726757572535861	0.003726765037821356	0.0037267693519397803	0.003726767255465998	0.003726755673118917	0.0037267340572262114	0.003726707560711366	0.003726689387337864	0.003726698217524796	0.0037267439677414783	0.003726799241604461	0.003726785437290169	0.0037266717105069198	0.003726688493590095	0.003726890607416824	0.0037265635037419306	0.0037269699655568273	0.003726704522662248	0.00372654691634987	0.003726704522662248	0.0037269699655568273	0.0037265635037419314	0.003726890607416825	0.003726688493590096	0.003726671710506921	0.0037267854372901696	0.0037267992416044615	0.0037267439677414783	0.0037266982175247973	0.0037266893873378636	0.003726707560711366	0.0037267340572262114	0.0037267556731189174	0.003726767255465999	0.0037267693519397816	0.0037267650378213575
flux1:	0.6831544964697167	0.0035339110047370036	0.003533894420926727	0.0035338744696992407	0.0035338569714580647	0.003533845150459968	0.0035338397898688452	0.003533840011609663	0.003533844203851275	0.003533850789685064	0.0035338586730495787	0.0035338673080485654	0.003533876427155009	0.0035338855434950854	0.003533893418576231	0.0035338977591509273	0.0035338954641401044	0.003533883747955809	0.0035338623235935352	0.0035338363243204605	0.0035338184127225217	0.0035338262412731142	0.003533868980921762	0.003533920546252207	0.003533906909645895	0.003533799828037217	0.003533817470666556	0.0035340096541708822	0.0035337005398649876	0.0035340871197592737	0.0035338360433667644	0.0035336866742176447	0.003533836043366764	0.0035340871197592754	0.0035337005398649894	0.003534009654170882	0.0035338174706665555	0.0035337998280372163	0.0035339069096458945	0.0035339205462522065	0.0035338689809217617	0.0035338262412731142	0.00353381841272252	0.0035338363243204596	0.003533862323593537	0.0035338837479558113	0.0035338954641401035	0.0035338977591509277	0.0035338934185762316
flux1:	0.68341694537347	0.003348060531367269	0.003348044849225848	0.003348025431087189	0.0033480078949818916	0.0033479955227155994	0.0033479893351051775	0.0033479887586875664	0.003347992446348858	0.003347998969816025	0.003348007232152041	0.0033480165488487977	0.0033480264274269506	0.0033480361480016686	0.00334804431688342	0.0033480486317932403	0.003348046150233131	0.0033480343575959617	0.003348013198337894	0.0033479877627690443	0.003347970174493389	0.0033479770945108577	0.0033480169911235314	0.0033480650530275926	0.003348051626566345	0.0033479508987846484	0.0033479692382215966	0.003348151798867121	0.003347859931146966	0.0033482272574229307	0.003347989970945465	0.003347848529714867	0.0033479899709454655	0.003348227257422933	0.0033478599311469663	0.0033481517988671193	0.0033479692382215975	0.0033479508987846497	0.003348051626566344	0.0033480650530275926	0.003348016991123532	0.003347977094510858	0.003347970174493389	0.0033479877627690426	0.0033480131983378934	0.003348034357595963	0.003348046150233132	0.003348048631793242	0.0033480443168834194
flux1:	0.6836793942772232	0.0031691827931868526	0.003169167964630935	0.003169149120943199	0.003169131670239589	0.0031691189212750327	0.0031691120897540614	0.003169110863875987	0.003169114128357166	0.0031691205875538815	0.00316912914711099	0.0031691390050871985	0.003169149477416798	0.003169159648532386	0.0031691680015366263	0.0031691722434395533	0.0031691695899678895	0.0031691577791672335	0.003169136958913005	0.003169112154571622	0.003169094953438337	0.0031691010602629154	0.003169138280783496	0.003169183039128379	0.003169169858757306	0.003169075193466083	0.003169094070508899	0.0031692673089654105	0.0031689919479166414	0.0031693406442252045	0.0031691165741834473	0.0031689827527802703	0.0031691165741834456	0.003169340644225204	0.00316899194791664	0.0031692673089654105	0.003169094070508899	0.003169075193466082	0.0031691698587573065	0.0031691830391283784	0.0031691382807834964	0.003169101060262915	0.0031690949534383377	0.003169112154571622	0.003169136958913005	0.003169157779167232	0.003169169589967888	0.0031691722434395537	0.0031691680015366254
flux1:	0.6839418431809765	0.0029972127467116534	0.0029971987355211817	0.0029971805105406583	0.002997163262895815	0.002997150299863395	0.0029971429923960277	0.0029971412507170414	0.0029971441613258812	0.0029971505470987162	0.002997159320427578	0.002997169582627866	0.0029971804899452926	0.0029971909664132236	0.0029971994018119213	0.00299720352913252	0.0029972007212452417	0.002997188950877524	0.002997168542523397	0.0029971444360921643	0.0029971276859500416	0.0029971330748703932	0.0029971677837144217	0.002997209432039164	0.002997196527465706	0.00299710763489405	0.0029971268955077813	0.0029972911070662036	0.002997031519340583	0.0029973622049939983	0.002997150783473692	0.0029970242760987203	0.00299715078347369	0.0029973622049939974	0.002997031519340584	0.0029972911070662027	0.002997126895507781	0.002997107634894048	0.0029971965274657062	0.0029972094320391634	0.002997167783714422	0.002997133074870392	0.0029971276859500403	0.002997144436092164	0.002997168542523397	0.002997188950877525	0.002997200721245242	0.0029972035291325225	0.002997199401811922
flux1:	0.6842042920847298	0.002832071052324512	0.002832057832196045	0.002832040270938292	0.0028320233363426693	0.0028320103082052172	0.0028320026764271033	0.0028320005370754747	0.002832003151280526	0.002832009448178014	0.002832018351634238	0.002832028886199254	0.0028320400785940337	0.002832050725422984	0.002832059150694011	0.0028320631282793456	0.002832060186306224	0.0028320485145768384	0.002832028588725478	0.0028320052443071685	0.0028319890070409464	0.002831993771303785	0.0028320261287135997	0.0028320648533731096	0.0028320522484222405	0.0028319688418463372	0.0028319883386311293	0.0028321438144575796	0.002831899276618116	0.0028322125667751222	0.0028320132336454983	0.0028318937378292515	0.002832013233645498	0.002832212566775121	0.0028318992766181174	0.00283214381445758	0.002831988338631129	0.0028319688418463394	0.0028320522484222396	0.0028320648533731087	0.002832026128713601	0.0028319937713037853	0.0028319890070409477	0.0028320052443071685	0.0028320285887254784	0.002832048514576838	0.0028320601863062226	0.002832063128279347	0.0028320591506940107
flux1:	0.684466740988483	0.002673665121667502	0.0026736526741625525	0.0026736358203766895	0.0026736192993929205	0.002673606340143347	0.0026735985186543184	0.0026735960841777788	0.0026735984481990696	0.002673604635602942	0.002673613586851623	0.0026736242687837647	0.002673635606798999	0.002673646300521041	0.002673654633236289	0.0026736584327050564	0.0026736553795883595	0.0026736438635517356	0.0026736244872971	0.0026736019648666825	0.0026735862986751926	0.0026735905278010637	0.0026736206884925835	0.0026736566680215647	0.002673644381072288	0.002673566178203575	0.002673585771683548	0.0026737327998949687	0.002673502601395204	0.00267379910711015	0.002673611311997215	0.002673498529535881	0.002673611311997216	0.0026737991071101494	0.0026735026013952052	0.0026737327998949687	0.002673585771683549	0.002673566178203575	0.0026736443810722894	0.002673656668021566	0.0026736206884925844	0.0026735905278010633	0.0026735862986751926	0.002673601964866682	0.0026736244872971006	0.0026736438635517356	0.002673655379588361	0.0026736584327050577	0.002673654633236289
flux1:	0.6847291898922363	0.0025218901645785658	0.0025218784770592744	0.0025218623713826323	0.002521846353721738	0.0025218335815135394	0.0025218256876223723	0.002521823045334366	0.0025218251950093096	0.002521831248381045	0.0025218401678456467	0.0025218508804670833	0.0025218622363837972	0.002521872866015701	0.0025218810343800454	0.0025218846341963316	0.002521881495109489	0.0025218701898844665	0.0025218514257032334	0.0025218297797730735	0.0025218147377295557	0.0025218185161346236	0.002521846628226113	0.002521880032905823	0.0025218680773891724	0.0025217948016518716	0.0025218143613716234	0.002521953227921791	0.002521736673712491	0.002522017001845533	0.0025218402058589297	0.002521733843647043	0.002521840205858931	0.002522017001845531	0.002521736673712491	0.002521953227921791	0.002521814361371623	0.0025217948016518716	0.0025218680773891715	0.0025218800329058237	0.0025218466282261112	0.0025218185161346236	0.002521814737729555	0.0025218297797730722	0.002521851425703233	0.0025218701898844656	0.0025218814951094896	0.002521884634196332	0.0025218810343800467
flux1:	0.6849916387959896	0.0023766302302450056	0.002376619293879544	0.0023766039722294048	0.0023765885356889474	0.002376576052390991	0.002376568186275816	0.0023765654089411854	0.0023765673708016502	0.00237657326298294	0.002376582075189664	0.002376592711362292	0.0023766039701583444	0.002376614437808787	0.0023766223808763315	0.0023766257661836207	0.0023766225680280895	0.0023766115260226576	0.0023765934307975085	0.002376572709310589	0.0023765583382081923	0.0023765617441250902	0.0023765879483328214	0.0023766189399412837	0.002376607324880355	0.002376538706564235	0.0023765581119851733	0.0023766891013556088	0.0023764855141191416	0.0023767502671090263	0.002376583944324959	0.0023764837150863126	0.0023765839443249583	0.0023767502671090267	0.0023764855141191425	0.002376689101355609	0.0023765581119851724	0.002376538706564236	0.002376607324880355	0.0023766189399412833	0.0023765879483328206	0.002376561744125089	0.0023765583382081936	0.0023765727093105903	0.0023765934307975094	0.0023766115260226576	0.0023766225680280887	0.002376625766183621	0.00237662238087633
flux1:	0.6852540876997428	0.002237759237571084	0.0022377490454791775	0.002237734537723301	0.0022377197474963877	0.0022377076386499747	0.0022376998838879534	0.002237697030687419	0.0022376988231840593	0.0022377045256948107	0.0022377131604715654	0.0022377236235586366	0.0022377346835434084	0.002237744904685547	0.0022377525722855228	0.0022377557345395174	0.0022377525053571866	0.002237741775533168	0.002237724399728042	0.0022377046431865896	0.0022376909826652513	0.0022376940873497135	0.00223771851643145	0.002237747248155534	0.002237735978729032	0.002237671756006442	0.0022376908971999273	0.0022378142928958225	0.0022376230149144974	0.0022378727904201236	0.002237716429126525	0.0022376220520451025	0.002237716429126526	0.002237872790420124	0.002237623014914497	0.002237814292895822	0.0022376908971999277	0.002237671756006442	0.0022377359787290325	0.0022377472481555343	0.002237718516431451	0.002237694087349713	0.0022376909826652513	0.002237704643186589	0.0022377243997280427	0.002237741775533168	0.002237752505357186	0.002237755734539518	0.002237752572285524
flux1:	0.6855165366034961	0.0021051419901027507	0.0021051325356978685	0.002105118864630068	0.0021051047729797124	0.0021050931081244744	0.002105085532537259	0.002105082650247775	0.002105084285060329	0.0021050897693442394	0.0021050981628425317	0.002105108367401569	0.0021051191405365723	0.002105129043972779	0.0021051363963822596	0.0021051393328221915	0.0021051361011591193	0.00210512572836297	0.002105109115363959	0.0021050903561946116	0.0021050774381389716	0.0021050803053440986	0.002105103083767577	0.002105129700254749	0.002105118778366907	0.00210505869816661	0.002105077476305214	0.0021051935611612637	0.0021050139558314996	0.0021052493462518284	0.0021051024499649973	0.0021050136512196457	0.0021051024499649973	0.0021052493462518284	0.002105013955831499	0.0021051935611612624	0.0021050774763052135	0.002105058698166611	0.0021051187783669083	0.0021051297002547494	0.002105103083767577	0.0021050803053440977	0.002105077438138972	0.002105090356194611	0.002105109115363959	0.002105125728362971	0.0021051361011591198	0.0021051393328221923	0.00210513639638226
flux1:	0.6857789855072494	0.001978635171206193	0.0019786264467767344	0.0019786136274092094	0.001978600273689812	0.001978589107015779	0.0019785817637727543	0.001978578888100934	0.0019785803714776405	0.0019785856100530005	0.00197859370557026	0.0019786035777761466	0.0019786139896998942	0.001978623517251315	0.001978630524654437	0.0019786332376526324	0.0019786300319069483	0.0019786200562882995	0.001978604241918201	0.0019785865040684585	0.0019785743522613207	0.0019785770379568226	0.0019785982817686087	0.0019786229192955466	0.001978612344136814	0.0019785561628704656	0.001978574490522897	0.0019786835468282755	0.0019785149998371135	0.001978736591722159	0.001978598679986708	0.0019785151931938343	0.0019785986799867074	0.0019787365917221583	0.0019785149998371144	0.0019786835468282747	0.0019785744905228965	0.001978556162870465	0.0019786123441368152	0.0019786229192955466	0.001978598281768609	0.0019785770379568217	0.001978574352261321	0.0019785865040684585	0.001978604241918201	0.0019786200562883	0.0019786300319069483	0.0019786332376526337	0.0019786305246544374
flux1:	0.6860414344110026	0.0018580883155581073	0.0018580803111153863	0.0018580683502859192	0.0018580557612828063	0.0018580451325592741	0.0018580380614784584	0.0018580352184869604	0.0018580365525622284	0.0018580415200437034	0.0018580492686324503	0.0018580587464382303	0.0018580687362204475	0.0018580778421780628	0.0018580844839531196	0.001858086980281173	0.0018580838280645422	0.0018580742845989205	0.0018580592968078717	0.001858042595563483	0.0018580312255743964	0.0018580337778853618	0.0018580535947536666	0.0018580763814893748	0.001858066150074471	0.0018580136342146265	0.0018580314354533984	0.0018581337449088459	0.0018579756650931758	0.0018581840384613024	0.001858054647447341	0.0018579762140168007	0.001858054647447341	0.0018581840384613018	0.0018579756650931756	0.0018581337449088465	0.0018580314354533984	0.001858013634214627	0.001858066150074471	0.0018580763814893754	0.0018580535947536668	0.0018580337778853623	0.0018580312255743962	0.0018580425955634825	0.0018580592968078713	0.0018580742845989207	0.0018580838280645422	0.001858086980281173	0.00185808448395312
flux1:	0.6863038833147559	0.0017433447533765408	0.0017433374557833162	0.0017433263520632617	0.0017433145426127522	0.00174330447834045	0.0017432977073272905	0.001743294914897841	0.0017432960989443567	0.0017433007729103127	0.0017433081337695072	0.0017433171668197374	0.0017433266864752277	0.0017433353368520434	0.0017433416007275194	0.001743343890774983	0.001743340818312977	0.001743331736440227	0.0017433175951695658	0.0017433019371775832	0.0017432913564630725	0.0017432938158006128	0.001743312305205078	0.0017433333615471257	0.0017433234692190494	0.0017432743957306886	0.0017432916060647684	0.001743387449587646	0.0017432392694997113	0.0017434349970779476	0.0017433136799911905	0.0017432400494012327	0.0017433136799911908	0.0017434349970779483	0.0017432392694997118	0.0017433874495876456	0.0017432916060647684	0.0017432743957306884	0.0017433234692190496	0.0017433333615471255	0.0017433123052050783	0.0017432938158006123	0.0017432913564630736	0.001743301937177583	0.001743317595169567	0.0017433317364402268	0.0017433408183129776	0.0017433438907749842	0.0017433416007275192
flux1:	0.6865663322185092	0.0016342425241898794	0.0016342359165704787	0.0016342256604494087	0.0016342146342954377	0.0016342051490265826	0.0016341986955931383	0.0016341959648760072	0.0016341969964553363	0.0016342013581436886	0.001634208298795392	0.0016342168481131092	0.0016342258619096229	0.0016342340335344227	0.0016342399146540426	0.0016342420116323803	0.001634239043224497	0.0016342304466094133	0.0016342171638213643	0.001634202547300098	0.0016341927554890585	0.0016341951548438653	0.001634212408385726	0.0016342318473494151	0.0016342222882403182	0.001634176444870634	0.0016341930110178526	0.0016342826684133576	0.0016341438446184494	0.0016343274910240548	0.0016342138183455385	0.001634144748343066	0.001634213818345539	0.0016343274910240546	0.0016341438446184492	0.001634282668413358	0.001634193011017853	0.0016341764448706342	0.0016342222882403184	0.001634231847349415	0.0016342124083857253	0.0016341951548438647	0.001634192755489059	0.0016342025473000982	0.0016342171638213652	0.0016342304466094133	0.0016342390432244958	0.0016342420116323808	0.0016342399146540426
flux1:	0.6868287811222624	0.0015306152573143104	0.0015306093187357221	0.0015305998930504356	0.0015305896438899125	0.001530580741661024	0.0015305746144722502	0.0015305719512784294	0.0015305728272624571	0.0015305768620862785	0.0015305833583478228	0.0015305913958214028	0.001530599879417989	0.001530607558911382	0.0015306130588456025	0.0015306149780062858	0.0015306121355617573	0.0015306040419788417	0.001530591621840544	0.001530578036954444	0.0015305690262910024	0.00153057139166068	0.0015305874934673001	0.0015306054211094314	0.0015305961885515506	0.0015305533739849132	0.0015305692535010791	0.0015306530030194951	0.0015305230161532697	0.0015306951370350648	0.0015305886966079268	0.001530523953340692	0.0015305886966079266	0.0015306951370350646	0.0015305230161532695	0.0015306530030194943	0.00153056925350108	0.0015305533739849136	0.001530596188551551	0.0015306054211094314	0.0015305874934673001	0.0015305713916606797	0.0015305690262910033	0.0015305780369544444	0.001530591621840544	0.0015306040419788424	0.0015306121355617576	0.0015306149780062864	0.0015306130588456025
flux1:	0.6870912300260157	0.0014322930165756786	0.001432287721979464	0.0014322791025490709	0.0014322696152164007	0.0014322612910411619	0.0014322554914402987	0.0014322528975404976	0.0014322536149840573	0.001432257312865905	0.0014322633486336855	0.001432270856333182	0.0014322787957868617	0.0014322859784586652	0.001432291104197094	0.0014322928620882712	0.0014322901647491348	0.00143228258608911	0.0014322710252961802	0.001432258454671924	0.0014322502105870011	0.0014322525615084458	0.0014322675887077127	0.0014322841045685225	0.0014322751914506563	0.0014322352153379686	0.0014322503761209568	0.001432328493921718	0.0014322068485354874	0.0014323679896936312	0.0014322683866748013	0.0014322077447621625	0.0014322683866748013	0.0014323679896936314	0.001432206848535487	0.0014323284939217174	0.0014322503761209566	0.0014322352153379684	0.0014322751914506568	0.001432284104568522	0.0014322675887077116	0.0014322525615084456	0.0014322502105870013	0.0014322584546719243	0.0014322710252961798	0.0014322825860891095	0.001432290164749135	0.0014322928620882714	0.0014322911041970946
flux1:	0.687353678929769	0.0013391031071763842	0.0013390984275335272	0.0013390905839585872	0.0013390818357001224	0.0013390740770733338	0.0013390686005451465	0.0013390660748473443	0.0013390666317005789	0.0013390699872311209	0.0013390755540970624	0.0013390825234520715	0.0013390899141302052	0.0013390966028349882	0.0013391013657902203	0.0013391029795718958	0.001339100443430294	0.00133909338582218	0.0013390826740445787	0.001339071093403093	0.0013390635951861874	0.0013390659453454009	0.0013390799685873691	0.0013390951661364514	0.0013390865652033732	0.001339049248076576	0.0013390636677646942	0.0013391364273085422	0.0013390226515311238	0.0013391733480336092	0.0013390802047280287	0.0013390234472771497	0.0013390802047280282	0.0013391733480336097	0.0013390226515311247	0.0013391364273085415	0.0013390636677646946	0.0013390492480765761	0.001339086565203374	0.0013390951661364507	0.0013390799685873691	0.0013390659453454009	0.0013390635951861876	0.0013390710934030924	0.0013390826740445787	0.00133909338582218	0.001339100443430293	0.0013391029795718963	0.0013391013657902194
flux1:	0.6876161278335222	0.0012508708429614605	0.0012508667456165312	0.0012508596421985819	0.001250851603989813	0.0012508443923588241	0.0012508392298965288	0.0012508367694819664	0.0012508371651381808	0.001250840177570619	0.0012508452742956626	0.0012508517051677834	0.0012508585506022863	0.0012508647545867381	0.001250869169635718	0.0012508706564686761	0.001250868294381159	0.001250861758420657	0.0012508518788514878	0.001250841257730527	0.001250834479273982	0.0012508368371674772	0.0012508499211726684	0.0012508638882469244	0.0012508555923413443	0.0012508207654251089	0.0012508344307094975	0.0012509021020997012	0.0012507957471440873	0.0012509365224572162	0.0012508494780519382	0.0012507963966258257	0.0012508494780519375	0.0012509365224572157	0.0012507957471440873	0.0012509021020997012	0.001250834430709497	0.0012508207654251086	0.0012508555923413445	0.0012508638882469253	0.0012508499211726668	0.0012508368371674772	0.001250834479273982	0.001250841257730527	0.0012508518788514871	0.001250861758420658	0.0012508682943811588	0.0012508706564686764	0.001250869169635718
flux1:	0.6878785767372755	0.0011674202726842105	0.001167416721851787	0.0011674103185897804	0.0011674029564518863	0.0011673962686179415	0.0011673914079672874	0.0011673890089722466	0.001167389244653708	0.0011673919177502172	0.001167396549621669	0.001167402449304399	0.0011674087600216437	0.0011674144937934155	0.001167418578377967	0.0011674199548972312	0.0011674177763949939	0.0011674117574671527	0.0011674026874542525	0.0011673929899961957	0.0011673869005856402	0.00116738927020966	0.0011674014743260706	0.00116741429354997	0.0011674062957981771	0.001167373800731822	0.0011673867066024984	0.0011674495558956083	0.0011673501954376458	0.0011674815605867844	0.0011674002708015603	0.0011673506653455178	0.0011674002708015605	0.0011674815605867835	0.0011673501954376456	0.0011674495558956087	0.0011673867066024984	0.0011673738007318222	0.0011674062957981771	0.0011674142935499709	0.0011674014743260712	0.00116738927020966	0.0011673869005856409	0.001167392989996195	0.001167402687454252	0.0011674117574671523	0.0011674177763949932	0.0011674199548972312	0.0011674185783779674
flux1:	0.6881410256410287	0.001088574864203721	0.001088571821578249	0.0010885660752003702	0.00108855935147736	0.0010885531608963647	0.001088548587657785	0.0010885462459958662	0.001088546324985642	0.0010885486667355098	0.001088552844836199	0.0010885582270139446	0.0010885640193710369	0.0010885693016146178	0.00108857307491798	0.0010885743567970807	0.001088572368087762	0.0010885668567703062	0.0010885585685097723	0.0010885497542904073	0.001088544319417023	0.0010885467009633994	0.0010885580797166754	0.0010885698288974062	0.001088562122841399	0.0010885318113244258	0.0010885439602692168	0.0010886022487745222	0.001088509478229799	0.0010886319310048304	0.0010885560676748985	0.0010885097464074338	0.0010885560676748985	0.0010886319310048301	0.0010885094782297985	0.0010886022487745222	0.0010885439602692172	0.0010885318113244265	0.001088562122841399	0.0010885698288974062	0.0010885580797166754	0.0010885467009633992	0.001088544319417023	0.0010885497542904073	0.0010885585685097723	0.0010885668567703062	0.001088572368087762	0.0010885743567970816	0.0010885730749179807
flux1:	0.688403474544782	0.001014158145867759	0.0010141555713082903	0.001014150436300948	0.001014144310864687	0.001014138588823629	0.0010141342874008304	0.0010141319993265633	0.0010141319270592262	0.0010141339492909108	0.001014137689708078	0.0010141425734039094	0.0010141478684584507	0.0010141527210189567	0.0010141562032305854	0.0010141574048392018	0.0010141556088931081	0.0010141505914250675	0.0010141430526963279	0.0010141350775717637	0.0010141302597444564	0.0010141326502845953	0.0010141432539085326	0.0010141540064006532	0.0010141465860806598	0.0010141183194556545	0.0010141297206303053	0.0010141837042159842	0.0010140971399390946	0.001014211164157609	0.0010141404147632818	0.0010140971940371612	0.001014140414763282	0.001014211164157609	0.0010140971399390942	0.0010141837042159838	0.0010141297206303053	0.0010141183194556545	0.0010141465860806598	0.001014154006400653	0.0010141432539085328	0.001014132650284596	0.0010141302597444564	0.0010141350775717637	0.0010141430526963277	0.001014150591425067	0.0010141556088931086	0.0010141574048392022	0.001014156203230586
flux1:	0.6886659234485353	9.439943046379717e-4	9.439921568909098e-4	9.439875864911587e-4	9.439820178475895e-4	9.439767345002209e-4	9.439726888901853e-4	9.439704514105995e-4	9.439702354381475e-4	9.439719533487605e-4	9.439752763497445e-4	9.439796848886742e-4	9.439845073249356e-4	9.43988954276146e-4	9.439921659527006e-4	9.4399330010643e-4	9.439916968178979e-4	9.439871556179285e-4	9.439803305405057e-4	9.439731474914446e-4	9.439689070294651e-4	9.439713011708854e-4	9.439811761080563e-4	9.439910011442641e-4	9.439838611366432e-4	9.439575099230202e-4	9.439681783096092e-4	9.440181067315476e-4	9.43937385160195e-4	9.440434499993335e-4	9.439775171557727e-4	9.439372212945382e-4	9.439775171557722e-4	9.440434499993339e-4	9.439373851601949e-4	9.440181067315472e-4	9.439681783096093e-4	9.439575099230202e-4	9.439838611366435e-4	9.439910011442638e-4	9.43981176108056e-4	9.43971301170885e-4	9.439689070294649e-4	9.439731474914446e-4	9.439803305405059e-4	9.439871556179292e-4	9.439916968178981e-4	9.4399330010643e-4	9.439921659527007e-4
flux1:	0.6889283723522885	8.77908740803529e-4	8.779069782295234e-4	8.779029253524318e-4	8.778978716289272e-4	8.778929968809511e-4	8.778891913064854e-4	8.778870024515967e-4	8.778866523035325e-4	8.778880839294723e-4	8.77891013129556e-4	8.778949731407915e-4	8.778993502710051e-4	8.77903417079433e-4	8.779063786057082e-4	8.779074564040105e-4	8.779060428168862e-4	8.779019570353026e-4	8.778958068288891e-4	8.778893667835742e-4	8.778856625732427e-4	8.778880530759134e-4	8.778972424406188e-4	8.779062054269365e-4	8.778993408431685e-4	8.778747842347981e-4	8.778847398041747e-4	8.7793085607165e-4	8.778556328357351e-4	8.779541922416662e-4	8.778927931608695e-4	8.778552542756777e-4	8.778927931608696e-4	8.77954192241666e-4	8.778556328357355e-4	8.779308560716502e-4	8.778847398041746e-4	8.778747842347983e-4	8.778993408431685e-4	8.779062054269367e-4	8.77897242440619e-4	8.77888053075913e-4	8.778856625732423e-4	8.77889366783574e-4	8.778958068288888e-4	8.779019570353029e-4	8.779060428168863e-4	8.779074564040108e-4	8.779063786057083e-4
flux1:	0.6891908212560418	8.157285793979569e-4	8.157271606732167e-4	8.157235787513102e-4	8.157189985516205e-4	8.157145027919182e-4	8.157109221830697e-4	8.157087811498883e-4	8.157083081077894e-4	8.157094737598099e-4	8.15712035305044e-4	8.157155757829442e-4	8.157195366380317e-4	8.157232494304718e-4	8.157259805805569e-4	8.157270113261972e-4	8.157257819114826e-4	8.157221280005207e-4	8.157166117315036e-4	8.157108643513665e-4	8.157076545532735e-4	8.157100328959222e-4	8.157185768941357e-4	8.157267396693725e-4	8.157201461221816e-4	8.156972714612862e-4	8.157065383535472e-4	8.157490781438492e-4	8.156790271574395e-4	8.157705193394802e-4	8.157133852750943e-4	8.156784430662148e-4	8.157133852750945e-4	8.157705193394801e-4	8.156790271574397e-4	8.157490781438493e-4	8.157065383535474e-4	8.156972714612864e-4	8.15720146122182e-4	8.157267396693725e-4	8.157185768941358e-4	8.15710032895922e-4	8.15707654553273e-4	8.157108643513662e-4	8.157166117315032e-4	8.157221280005214e-4	8.157257819114828e-4	8.157270113261975e-4	8.157259805805567e-4
flux1:	0.6894532701597951	7.572831386868844e-4	7.572820234538627e-4	7.572788671718204e-4	7.572747202911348e-4	7.572705749711748e-4	7.57267205306107e-4	7.572651124932075e-4	7.572645293006865e-4	7.572654509851515e-4	7.572676727701906e-4	7.572708242097755e-4	7.572743987295124e-4	7.572777836676151e-4	7.572803032632269e-4	7.572812944548179e-4	7.572802414279829e-4	7.572769937156544e-4	7.572720690152215e-4	7.572669634298611e-4	7.572642061259429e-4	7.572665630152083e-4	7.572744993182092e-4	7.572819203788267e-4	7.572755939218758e-4	7.572542961606282e-4	7.572629018958232e-4	7.573020930277124e-4	7.572369055794125e-4	7.573217525936838e-4	7.572686282779406e-4	7.57236129824786e-4	7.572686282779405e-4	7.57321752593683e-4	7.572369055794123e-4	7.573020930277127e-4	7.572629018958233e-4	7.572542961606285e-4	7.572755939218767e-4	7.572819203788267e-4	7.572744993182094e-4	7.572665630152081e-4	7.572642061259429e-4	7.572669634298611e-4	7.572720690152216e-4	7.572769937156543e-4	7.572802414279831e-4	7.57281294454818e-4	7.572803032632272e-4
flux1:	0.6897157190635483	7.024043563260607e-4	7.024035057736503e-4	7.024007316871893e-4	7.023969796855954e-4	7.02393157753919e-4	7.023899862731334e-4	7.023879432243642e-4	7.023872637529215e-4	7.023879645990783e-4	7.023898755367435e-4	7.023926691555984e-4	7.023958874842748e-4	7.023989702460275e-4	7.0240129590655e-4	7.024022532942741e-4	7.024013669597198e-4	7.023984982138251e-4	7.023941219549972e-4	7.023896074358131e-4	7.023872612085409e-4	7.023895870263675e-4	7.023969510967812e-4	7.024036857892973e-4	7.0239762283673e-4	7.023778039969374e-4	7.023857787264305e-4	7.024218407000861e-4	7.023612245549944e-4	7.02439831980655e-4	7.023904750612197e-4	7.023602746042847e-4	7.023904750612196e-4	7.024398319806551e-4	7.023612245549944e-4	7.024218407000857e-4	7.023857787264303e-4	7.02377803996938e-4	7.023976228367299e-4	7.024036857892975e-4	7.023969510967813e-4	7.023895870263675e-4	7.023872612085405e-4	7.023896074358129e-4	7.02394121954997e-4	7.02398498213825e-4	7.024013669597194e-4	7.02402253294274e-4	7.024012959065501e-4
flux1:	0.6899781679673016	6.509271740002758e-4	6.509265513590391e-4	6.509241183924223e-4	6.509207250300342e-4	6.509172012325761e-4	6.509142165427247e-4	6.509122258191759e-4	6.509114647094137e-4	6.509119684200167e-4	6.509135977758494e-4	6.509160648304395e-4	6.509189567202588e-4	6.509217620852886e-4	6.509239100618754e-4	6.509248377557875e-4	6.509241068663311e-4	6.509215888366953e-4	6.509177177598636e-4	6.509137443244297e-4	6.509117687630415e-4	6.509140539500679e-4	6.509208793205644e-4	6.509269800044512e-4	6.509211772364767e-4	6.509027458765335e-4	6.509101216833874e-4	6.509432652924982e-4	6.5088694381654e-4	6.509597005257292e-4	6.50913881009029e-4	6.508858397266547e-4	6.509138810090288e-4	6.50959700525729e-4	6.508869438165397e-4	6.509432652924985e-4	6.509101216833873e-4	6.509027458765329e-4	6.509211772364773e-4	6.509269800044515e-4	6.509208793205644e-4	6.509140539500676e-4	6.509117687630418e-4	6.509137443244298e-4	6.509177177598635e-4	6.509215888366951e-4	6.509241068663309e-4	6.509248377557876e-4	6.509239100618756e-4
flux1:	0.6902406168710549	6.026898815465762e-4	6.02689452489673e-4	6.026873223114328e-4	6.026842538526349e-4	6.026810049126247e-4	6.026781969975034e-4	6.026762619966753e-4	6.026754342926338e-4	6.02675764632396e-4	6.026771414340223e-4	6.026793126348187e-4	6.026819069560349e-4	6.02684458489002e-4	6.026864435736354e-4	6.026873441934597e-4	6.026867563135485e-4	6.026845602422706e-4	6.02681151521185e-4	6.026776704630216e-4	6.026760265941556e-4	6.026782619688597e-4	6.026845804752632e-4	6.02690096659839e-4	6.026845509201202e-4	6.026674216171102e-4	6.026742318721052e-4	6.027046588915765e-4	6.026523702068789e-4	6.027196482278286e-4	6.026771479340738e-4	6.026511337164786e-4	6.02677147934074e-4	6.027196482278287e-4	6.026523702068787e-4	6.027046588915762e-4	6.026742318721048e-4	6.026674216171099e-4	6.026845509201202e-4	6.026900966598392e-4	6.02684580475263e-4	6.026782619688594e-4	6.026760265941559e-4	6.026776704630215e-4	6.02681151521185e-4	6.026845602422707e-4	6.026867563135492e-4	6.026873441934603e-4	6.026864435736355e-4
flux1:	0.6905030657748081	5.575344217354188e-4	5.575341546809114e-4	5.575322919616199e-4	5.575295173593643e-4	5.575265220525339e-4	5.575238822094421e-4	5.57522006949646e-4	5.575211277418652e-4	5.575213080753084e-4	5.575224606030299e-4	5.575243656294441e-4	5.575266899833873e-4	5.575290098078048e-4	5.57530845307151e-4	5.575317201626885e-4	5.575312620250436e-4	5.575293591163668e-4	5.5752637085881e-4	5.575233351996107e-4	5.575219858420351e-4	5.575241628571996e-4	5.575300048287504e-4	5.575349832878857e-4	5.575296914780302e-4	5.575137843316369e-4	5.575200631095915e-4	5.575479660604998e-4	5.574994622383559e-4	5.57561616709577e-4	5.575222287435596e-4	5.574981159661865e-4	5.575222287435596e-4	5.575616167095767e-4	5.574994622383557e-4	5.575479660604996e-4	5.575200631095914e-4	5.575137843316371e-4	5.575296914780302e-4	5.575349832878856e-4	5.575300048287503e-4	5.575241628571996e-4	5.575219858420351e-4	5.575233351996106e-4	5.5752637085881e-4	5.575293591163665e-4	5.575312620250438e-4	5.575317201626886e-4	5.57530845307151e-4
flux1:	0.6907655146785614	5.1530665703497e-4	5.153065233495588e-4	5.153048959093427e-4	5.153023868828637e-4	5.15299626024931e-4	5.152971467442665e-4	5.152953356307893e-4	5.15294419721325e-4	5.15294472608498e-4	5.15295427970316e-4	5.152970950835971e-4	5.152991755123744e-4	5.153012841656061e-4	5.15302981929095e-4	5.153038312206902e-4	5.153034890674183e-4	5.1530185091073e-4	5.152992425903357e-4	5.152966074539717e-4	5.152955174989209e-4	5.15297628438416e-4	5.153030228488643e-4	5.153075077175113e-4	5.153024666933803e-4	5.15287706856843e-4	5.152934884162612e-4	5.153190504079204e-4	5.152740967039784e-4	5.15331465916073e-4	5.152949941567455e-4	5.152726634545675e-4	5.152949941567455e-4	5.153314659160728e-4	5.152740967039783e-4	5.153190504079204e-4	5.152934884162616e-4	5.152877068568429e-4	5.153024666933804e-4	5.153075077175112e-4	5.153030228488642e-4	5.152976284384161e-4	5.15295517498921e-4	5.152966074539718e-4	5.152992425903356e-4	5.153018509107304e-4	5.153034890674183e-4	5.153038312206904e-4	5.153029819290949e-4
flux1:	0.6910279635823147	4.7585659981333104e-4	4.758565739214834e-4	4.758551527777097e-4	4.7585288379877816e-4	4.75850340162462e-4	4.7584801496770174e-4	4.75846272555346e-4	4.758453341552814e-4	4.7584528101092224e-4	4.7584606480233156e-4	4.758475205519933e-4	4.758493813368381e-4	4.758512976961459e-4	4.7585286818750466e-4	4.758536912168824e-4	4.758534511174948e-4	4.758520500588348e-4	4.7584978287653127e-4	4.758475057860706e-4	4.7584664240647316e-4	4.75848680526527e-4	4.7585365511029076e-4	4.7585768796677485e-4	4.7585289444059854e-4	4.7583921168275746e-4	4.7584453001021443e-4	4.758679246576405e-4	4.758262987922337e-4	4.7587920431273585e-4	4.758454629235987e-4	4.758248009676897e-4	4.758454629235986e-4	4.7587920431273623e-4	4.7582629879223373e-4	4.7586792465764054e-4	4.758445300102145e-4	4.7583921168275735e-4	4.7585289444059854e-4	4.7585768796677474e-4	4.7585365511029065e-4	4.7584868052652696e-4	4.758466424064731e-4	4.758475057860705e-4	4.758497828765311e-4	4.7585205005883454e-4	4.758534511174946e-4	4.7585369121688244e-4	4.758528681875047e-4
flux1:	0.6912904124860679	4.3903860754529174e-4	4.390386669508693e-4	4.390374262786552e-4	4.390353744823367e-4	4.3903303266089647e-4	4.390308559245335e-4	4.3902918668905675e-4	4.3902823915643375e-4	4.390280999753239e-4	4.390287360216447e-4	4.3903000503900386e-4	4.3903166857795216e-4	4.390334098468542e-4	4.390348622486747e-4	4.390356576313719e-4	4.390355057716898e-4	4.3903431523094317e-4	4.39032352406395e-4	4.390303935071044e-4	4.3902972630021893e-4	4.390316859202274e-4	4.390362672581883e-4	4.390398871960777e-4	4.390353376477615e-4	4.39022665949011e-4	4.3902755436817776e-4	4.390489457819021e-4	4.3901043726696904e-4	4.390591841426286e-4	4.3902799710413985e-4	4.3900889638150126e-4	4.3902799710413996e-4	4.390591841426285e-4	4.3901043726696926e-4	4.390489457819024e-4	4.3902755436817786e-4	4.39022665949011e-4	4.3903533764776137e-4	4.3903988719607757e-4	4.390362672581884e-4	4.390316859202273e-4	4.3902972630021904e-4	4.3903039350710486e-4	4.390323524063949e-4	4.3903431523094333e-4	4.3903550577168994e-4	4.3903565763137226e-4	4.3903486224867484e-4
flux1:	0.6915528613898212	4.047115446809893e-4	4.047116699109401e-4	4.0471058693038794e-4	4.047087319664487e-4	4.0470657819981616e-4	4.047045449492177e-4	4.047029530776866e-4	4.04702008701186e-4	4.0470180184996917e-4	4.047023120268241e-4	4.0470341689763335e-4	4.047049036522926e-4	4.0470648539646755e-4	4.047078277380028e-4	4.0470859360979645e-4	4.047085165472102e-4	4.047075112798765e-4	4.047058182749088e-4	4.0470414048757267e-4	4.047036415566671e-4	4.047055181051994e-4	4.0470973168491286e-4	4.0471297537796345e-4	4.047086659781254e-4	4.04696943161951e-4	4.0470143400598793e-4	4.047209768500117e-4	4.0468538636267103e-4	4.047302633928557e-4	4.047014640573527e-4	4.046838226547233e-4	4.0470146405735275e-4	4.047302633928559e-4	4.046853863626708e-4	4.0472097685001154e-4	4.047014340059877e-4	4.0469694316195085e-4	4.047086659781254e-4	4.047129753779634e-4	4.047097316849131e-4	4.0470551810519936e-4	4.047036415566672e-4	4.0470414048757224e-4	4.0470581827490866e-4	4.0470751127987616e-4	4.0470851654721027e-4	4.047085936097969e-4	4.0470782773800284e-4
flux1:	0.6918153102935745	3.7273891290778e-4	3.7273908738919166e-4	3.727381421939165e-4	3.7273646603454427e-4	3.727344880127109e-4	3.7273259373772383e-4	3.727310829455388e-4	3.7273015277673456e-4	3.727298948502316e-4	3.7273029897606997e-4	3.7273126018316793e-4	3.7273258868398364e-4	3.7273402490617635e-4	3.7273526420532755e-4	3.7273599841634945e-4	3.7273598329844285e-4	3.727351396023677e-4	3.7273368427975925e-4	3.727322533897773e-4	3.727318973711653e-4	3.7273368739316445e-4	3.7273755764821997e-4	3.727404594115371e-4	3.727363859582035e-4	3.727255533589668e-4	3.7272967770385124e-4	3.727475173165921e-4	3.7271465611844496e-4	3.7275593619277625e-4	3.7272936686179965e-4	3.7271308825392424e-4	3.7272936686179965e-4	3.727559361927764e-4	3.7271465611844485e-4	3.727475173165922e-4	3.7272967770385156e-4	3.727255533589667e-4	3.727363859582035e-4	3.7274045941153717e-4	3.727375576482199e-4	3.727336873931644e-4	3.7273189737116523e-4	3.7273225338977723e-4	3.727336842797595e-4	3.727351396023676e-4	3.7273598329844317e-4	3.727359984163494e-4	3.7273526420532793e-4
flux1:	0.6920777591973277	3.429889515912191e-4	3.4298916147407557e-4	3.4298833681550964e-4	3.4298682353405295e-4	3.429850101906837e-4	3.429832506626472e-4	3.429818240425601e-4	3.4298091777743386e-4	3.429806235156565e-4	3.429809393088972e-4	3.4298177523508057e-4	3.429829621344776e-4	3.429842653784602e-4	3.429854077900156e-4	3.429861080815193e-4	3.429861428264225e-4	3.429854386952676e-4	3.429841914174152e-4	3.429829761059493e-4	3.4298274014821683e-4	3.4298444127953083e-4	3.4298799161259976e-4	3.429905834627461e-4	3.4298674133290683e-4	3.4297674349962313e-4	3.429805309550922e-4	3.4299680352750835e-4	3.4296649292776745e-4	3.430044334206934e-4	3.429799449441322e-4	3.4296493778683437e-4	3.4297994494413237e-4	3.430044334206932e-4	3.4296649292776756e-4	3.4299680352750797e-4	3.4298053095509234e-4	3.4297674349962324e-4	3.429867413329071e-4	3.429905834627461e-4	3.429879916125997e-4	3.429844412795306e-4	3.4298274014821683e-4	3.429829761059493e-4	3.4298419141741524e-4	3.429854386952677e-4	3.429861428264226e-4	3.429861080815197e-4	3.4298540779001575e-4
flux1:	0.692340208101081	3.153347102206875e-4	3.1533494415900376e-4	3.153342252004262e-4	3.1533286073443266e-4	3.15331202041716e-4	3.1532957315134874e-4	3.1532823305763176e-4	3.1532735896601263e-4	3.153270412266035e-4	3.153272843191008e-4	3.1532801130018683e-4	3.153290714632825e-4	3.153302529376875e-4	3.1533130390095954e-4	3.1533196806101586e-4	3.1533204149921637e-4	3.1533145672550845e-4	3.153303903983592e-4	3.153293622223759e-4	3.15329225924823e-4	3.1533083684014146e-4	3.1533408963399967e-4	3.153364013502755e-4	3.153327854668428e-4	3.1532356990195733e-4	3.15327048456024e-4	3.1534188126054405e-4	3.153139521204644e-4	3.1534879533532875e-4	3.153262467314227e-4	3.153124246596203e-4	3.1532624673142256e-4	3.153487953353286e-4	3.1531395212046446e-4	3.153418812605441e-4	3.1532704845602404e-4	3.153235699019573e-4	3.153327854668426e-4	3.153364013502753e-4	3.1533408963399946e-4	3.153308368401413e-4	3.153292259248229e-4	3.1532936222237556e-4	3.153303903983592e-4	3.153314567255084e-4	3.1533204149921637e-4	3.1533196806101586e-4	3.153313039009597e-4
flux1:	0.6926026570048343	2.896540947075794e-4	2.8965434361149785e-4	2.896537176646541e-4	2.8965248957483206e-4	2.8965097634851654e-4	2.8964947396795007e-4	2.896482219368433e-4	2.896473868368971e-4	2.8964705661661816e-4	2.896472406146272e-4	2.896478730327726e-4	2.8964881965594743e-4	2.8964988936980914e-4	2.896508537500338e-4	2.8965147974566754e-4	2.896515817240814e-4	2.896510979556962e-4	2.8965018802396214e-4	2.896493213522898e-4	2.8964926666963657e-4	2.8965078700964833e-4	2.8965376363005157e-4	2.896558228187051e-4	2.896524276329082e-4	2.896439445643773e-4	2.8964714047683126e-4	2.8966065214042696e-4	2.89634944415994e-4	2.8966691807105164e-4	2.896461761660256e-4	2.8963345759671255e-4	2.896461761660258e-4	2.8966691807105164e-4	2.89634944415994e-4	2.8966065214042685e-4	2.8964714047683126e-4	2.896439445643771e-4	2.896524276329086e-4	2.896558228187051e-4	2.8965376363005173e-4	2.896507870096486e-4	2.8964926666963674e-4	2.896493213522898e-4	2.896501880239621e-4	2.896510979556962e-4	2.896515817240813e-4	2.8965147974566776e-4	2.8965085375003385e-4
flux1:	0.6928651059085875	2.6582988939301137e-4	2.6583014616368076e-4	2.658296024195043e-4	2.658284996543674e-4	2.658271233758469e-4	2.6582574324807384e-4	2.658245799539393e-4	2.65823789227482e-4	2.658234557256517e-4	2.658235923093674e-4	2.6582414271706913e-4	2.658249874654998e-4	2.658259543683986e-4	2.6582683658745793e-4	2.6582742267192275e-4	2.6582754412205693e-4	2.6582714487662714e-4	2.658263692766673e-4	2.6582564118928306e-4	2.658256523094875e-4	2.658270825927628e-4	2.6582980338659735e-4	2.658316355492602e-4	2.6582845503793595e-4	2.6582065722242974e-4	2.658235949623643e-4	2.658358957769683e-4	2.658122580964545e-4	2.658415758454239e-4	2.658225149313499e-4	2.658108228715117e-4	2.6582251493135003e-4	2.6584157584542387e-4	2.6581225809645435e-4	2.658358957769682e-4	2.6582359496236425e-4	2.6582065722242974e-4	2.658284550379361e-4	2.6583163554926015e-4	2.658298033865974e-4	2.658270825927629e-4	2.6582565230948727e-4	2.6582564118928295e-4	2.6582636927666734e-4	2.658271448766272e-4	2.65827544122057e-4	2.6582742267192285e-4	2.65826836587458e-4
flux1:	0.6931275548123408	2.4374975661632206e-4	2.4375001587443156e-4	2.4374954513774468e-4	2.4374855781173643e-4	2.4374731047205778e-4	2.437460481292177e-4	2.4374497337432925e-4	2.4374423101783933e-4	2.4374390173425187e-4	2.4374400078710633e-4	2.4374448005297074e-4	2.4374523320920156e-4	2.4374610533007271e-4	2.4374690948326342e-4	2.4374745427817218e-4	2.4374758725099235e-4	2.4374725789325373e-4	2.437465969702111e-4	2.4374598712784004e-4	2.4374605032954994e-4	2.4374739185413082e-4	2.4374987614579342e-4	2.4375150475294425e-4	2.437485324298225e-4	2.4374137498446425e-4	2.4374407720664231e-4	2.4375526947011355e-4	2.4373355874296291e-4	2.4376042072290328e-4	2.4374292223226603e-4	2.437321840916224e-4	2.4374292223226598e-4	2.4376042072290339e-4	2.4373355874296286e-4	2.4375526947011355e-4	2.4374407720664245e-4	2.4374137498446428e-4	2.437485324298226e-4	2.437515047529442e-4	2.4374987614579348e-4	2.4374739185413076e-4	2.4374605032954997e-4	2.4374598712783988e-4	2.4374659697021104e-4	2.4374725789325354e-4	2.4374758725099222e-4	2.4374745427817204e-4	2.437469094832632e-4
flux1:	0.693390003716094	2.233062156787108e-4	2.2330647349614607e-4	2.2330606793249244e-4	2.2330518712346844e-4	2.2330406109226126e-4	2.2330291180262641e-4	2.2330192453741816e-4	2.2330123324296183e-4	2.2330091410272427e-4	2.2330098386212288e-4	2.233014013302673e-4	2.2330207194696915e-4	2.2330285652678037e-4	2.2330358648347339e-4	2.23304089036407e-4	2.2330422670714583e-4	2.2330395439452944e-4	2.233033907902559e-4	2.2330288128108436e-4	2.233029847767734e-4	2.2330423951596998e-4	2.2330650560440287e-4	2.2330795217427203e-4	2.2330518111394977e-4	2.2329862137373337e-4	2.233011089285347e-4	2.233112873095769e-4	2.2329136836297798e-4	2.2331596176261237e-4	2.2329991395804384e-4	2.2329006136645322e-4	2.2329991395804373e-4	2.2331596176261218e-4	2.2329136836297806e-4	2.2331128730957705e-4	2.2330110892853456e-4	2.2329862137373307e-4	2.2330518111394988e-4	2.233079521742721e-4	2.2330650560440287e-4	2.2330423951596998e-4	2.2330298477677343e-4	2.2330288128108417e-4	2.233033907902561e-4	2.2330395439452925e-4	2.2330422670714567e-4	2.2330408903640722e-4	2.233035864834734e-4
flux1:	0.6936524526198473	2.0439660300775405e-4	2.0439685665037835e-4	2.043965095512953e-4	2.0439572712141127e-4	2.0439471504205125e-4	2.0439367378421303e-4	2.0439277215393093e-4	2.0439213341395376e-4	2.043918289118956e-4	2.0439187613363198e-4	2.0439223978960534e-4	2.0439283584076188e-4	2.0439353945542419e-4	2.043941989424241e-4	2.0439465876140946e-4	2.0439479540799418e-4	2.0439456900987754e-4	2.0439408752801353e-4	2.0439366269788767e-4	2.0439379646816495e-4	2.0439496696444539e-4	2.0439703212276028e-4	2.0439831630568106e-4	2.0439573917876562e-4	2.0438973657662743e-4	2.0439202854837318e-4	2.0440128046903192e-4	2.0438302570867272e-4	2.0440552535066543e-4	2.043908230283191e-4	2.0438179165768982e-4	2.0439082302831904e-4	2.0440552535066554e-4	2.0438302570867253e-4	2.0440128046903192e-4	2.043920285483731e-4	2.043897365766274e-4	2.0439573917876576e-4	2.043983163056811e-4	2.0439703212276036e-4	2.0439496696444514e-4	2.04393796468165e-4	2.0439366269788743e-4	2.0439408752801353e-4	2.0439456900987754e-4	2.0439479540799424e-4	2.0439465876140957e-4	2.0439419894242405e-4
flux1:	0.6939149015236006	1.8692301528961416e-4	1.8692326297755252e-4	1.8692296854888184e-4	1.869222769911907e-4	1.8692137170209932e-4	1.8692043316387595e-4	1.86919614577048e-4	1.8691902880688252e-4	1.8691874216461124e-4	1.8691877229405447e-4	1.869190889311125e-4	1.8691961745704097e-4	1.8692024612794648e-4	1.8692083879526104e-4	1.8692125586208553e-4	1.869213868211567e-4	1.869211968171409e-4	1.8692078427136097e-4	1.8692043054331512e-4	1.869205861672805e-4	1.8692167542756056e-4	1.8692355590669868e-4	1.8692469557460832e-4	1.8692230469229067e-4	1.869168206587565e-4	1.8691893442734683e-4	1.869273404571466e-4	1.869106295487089e-4	1.8693119847990522e-4	1.8691774268502078e-4	1.869094720755505e-4	1.8691774268502078e-4	1.869311984799052e-4	1.869106295487089e-4	1.8692734045714683e-4	1.86918934427347e-4	1.8691682065875663e-4	1.8692230469229067e-4	1.8692469557460826e-4	1.869235559066986e-4	1.8692167542756053e-4	1.8692058616728074e-4	1.8692043054331504e-4	1.869207842713609e-4	1.8692119681714098e-4	1.8692138682115664e-4	1.869212558620855e-4	1.8692083879526115e-4
flux1:	0.6941773504273538	1.707922372888456e-4	1.707924779790193e-4	1.7079223115515238e-4	1.7079162346676977e-4	1.7079081794753607e-4	1.707899765462996e-4	1.7078923776015772e-4	1.7078870443233902e-4	1.7078843776161326e-4	1.7078845510563734e-4	1.7078873048632869e-4	1.7078919772899344e-4	1.7078975701955565e-4	1.707902864890255e-4	1.7079066125383824e-4	1.7079078285839864e-4	1.7079062122078833e-4	1.7079026627179713e-4	1.7078997196015195e-4	1.7079014244602357e-4	1.7079115384104483e-4	1.7079286487845316e-4	1.7079387621895428e-4	1.707916635851901e-4	1.707866614645271e-4	1.7078861278561354e-4	1.7079624704179479e-4	1.707809666100588e-4	1.7079975669418538e-4	1.7078745444749048e-4	1.7077988783808216e-4	1.707874544474903e-4	1.7079975669418535e-4	1.707809666100589e-4	1.7079624704179476e-4	1.707886127856137e-4	1.7078666146452703e-4	1.7079166358519016e-4	1.7079387621895428e-4	1.7079286487845308e-4	1.7079115384104496e-4	1.7079014244602363e-4	1.707899719601518e-4	1.7079026627179707e-4	1.7079062122078823e-4	1.7079078285839878e-4	1.7079066125383824e-4	1.7079028648902555e-4
flux1:	0.6944397993311071	1.5591565602024752e-4	1.55915889214367e-4	1.5591568549983665e-4	1.5591515508121245e-4	1.559144424213137e-4	1.559136923420023e-4	1.559130295599474e-4	1.5591254734479679e-4	1.5591230181160522e-4	1.55912309706192e-4	1.5591254871525929e-4	1.5591296024134775e-4	1.559134553387911e-4	1.5591392523662628e-4	1.5591425859652497e-4	1.5591436809930654e-4	1.559142281646412e-4	1.559139211509746e-4	1.5591367627459463e-4	1.5591385589414143e-4	1.5591479306407223e-4	1.5591634889799012e-4	1.5591724651218324e-4	1.559152038815869e-4	1.5591064886152475e-4	1.5591245196070014e-4	1.5591938250957357e-4	1.5590542585220936e-4	1.5592257836010516e-4	1.5591134239384432e-4	1.559044265565549e-4	1.5591134239384437e-4	1.5592257836010513e-4	1.5590542585220926e-4	1.5591938250957333e-4	1.5591245196070006e-4	1.559106488615247e-4	1.5591520388158703e-4	1.559172465121833e-4	1.5591634889799036e-4	1.5591479306407223e-4	1.559138558941414e-4	1.559136762745945e-4	1.5591392115097463e-4	1.5591422816464134e-4	1.5591436809930654e-4	1.5591425859652483e-4	1.559139252366262e-4
flux1:	0.6947022482348604	1.4220916287588261e-4	1.4220938845562137e-4	1.422092237941443e-4	1.4220876437295315e-4	1.4220813776018434e-4	1.422074730069729e-4	1.4220688198335218e-4	1.4220644889081417e-4	1.422062248754054e-4	1.4220622584482204e-4	1.4220643263040757e-4	1.4220679344060497e-4	1.422072292229593e-4	1.42207643197698e-4	1.4220793646220584e-4	1.4220803194864203e-4	1.4220790828276176e-4	1.4220764104984568e-4	1.4220743714845927e-4	1.4220762127814044e-4	1.422084880459706e-4	1.4220990193553005e-4	1.4221069893866515e-4	1.4220881787828152e-4	1.4220467693048933e-4	1.4220634460741338e-4	1.4221263386235113e-4	1.4219990067584562e-4	1.4221554686885256e-4	1.4220529537136868e-4	1.4219898044977417e-4	1.4220529537136876e-4	1.4221554686885254e-4	1.4219990067584575e-4	1.4221263386235108e-4	1.422063446074134e-4	1.4220467693048936e-4	1.4220881787828173e-4	1.4221069893866504e-4	1.4220990193553003e-4	1.4220848804597064e-4	1.4220762127814047e-4	1.4220743714845918e-4	1.4220764104984563e-4	1.422079082827617e-4	1.4220803194864198e-4	1.42207936462206e-4	1.4220764319769808e-4
flux1:	0.6949646971386136	1.295930452427724e-4	1.2959326333259117e-4	1.2959313400256046e-4	1.2959273957993474e-4	1.2959219230522975e-4	1.295916067628345e-4	1.2959108291063208e-4	1.2959069642901858e-4	1.2959049367793158e-4	1.2959048958235768e-4	1.2959066768348205e-4	1.2959098230714414e-4	1.2959136339601445e-4	1.2959172512375897e-4	1.2959197997010563e-4	1.29592060264589e-4	1.29591948525209e-4	1.2959171425653632e-4	1.2959154421335691e-4	1.2959172918442213e-4	1.295925294782202e-4	1.295938137292782e-4	1.2959452185317918e-4	1.2959279380633058e-4	1.2958903563509003e-4	1.2959057937384004e-4	1.2959628448603282e-4	1.2958468060150918e-4	1.2959894230421965e-4	1.2958959867218124e-4	1.2958383802356993e-4	1.2958959867218124e-4	1.2959894230421968e-4	1.2958468060150915e-4	1.2959628448603274e-4	1.2959057937384015e-4	1.2958903563509017e-4	1.2959279380633066e-4	1.295945218531792e-4	1.2959381372927806e-4	1.2959252947822026e-4	1.2959172918442213e-4	1.2959154421335678e-4	1.2959171425653624e-4	1.295919485252091e-4	1.2959206026458904e-4	1.295919799701057e-4	1.2959172512375894e-4
flux1:	0.6952271460423669	1.1799186907546542e-4	1.1799207993242037e-4	1.1799198246697552e-4	1.1799164728325539e-4	1.1799117275838822e-4	1.1799066025910339e-4	1.1799019875662139e-4	1.1798985598461335e-4	1.1798967375166008e-4	1.1798966592103622e-4	1.1798981838013e-4	1.1799009095528126e-4	1.1799042175543952e-4	1.1799073493441023e-4	1.1799095335547658e-4	1.1799101792425304e-4	1.179909147245443e-4	1.1799070777816752e-4	1.1799056565140178e-4	1.1799074861060597e-4	1.1799148639527433e-4	1.179926523916248e-4	1.1799328208778379e-4	1.179916984383399e-4	1.1798829343508197e-4	1.1798972351747836e-4	1.1799489675612165e-4	1.1798433388316297e-4	1.1799732404229644e-4	1.1798881663981993e-4	1.1798356668116839e-4	1.1798881663981992e-4	1.1799732404229655e-4	1.1798433388316294e-4	1.179948967561216e-4	1.1798972351747848e-4	1.1798829343508189e-4	1.1799169843833995e-4	1.1799328208778376e-4	1.179926523916248e-4	1.1799148639527425e-4	1.1799074861060599e-4	1.1799056565140175e-4	1.1799070777816747e-4	1.1799091472454428e-4	1.17991017924253e-4	1.1799095335547666e-4	1.1799073493441033e-4
flux1:	0.6954895949461202	1.0733435381213199e-4	1.0733455774111729e-4	1.0733448887029985e-4	1.0733420738712165e-4	1.0733379917175568e-4	1.0733335356465505e-4	1.0733294945780752e-4	1.0733264722681223e-4	1.0733248440077888e-4	1.0733247375348505e-4	1.0733260321352143e-4	1.0733283755266655e-4	1.0733312227983388e-4	1.0733339061639686e-4	1.073335748640118e-4	1.0733362371768894e-4	1.073335264938037e-4	1.0733334224675033e-4	1.0733322311193456e-4	1.0733340189400409e-4	1.0733408111276193e-4	1.0733513935219348e-4	1.0733569989442809e-4	1.0733425202997791e-4	1.0733117223163979e-4	1.0733249785073467e-4	1.0733718696990499e-4	1.0732758244685326e-4	1.0733940567355433e-4	1.0733166759762804e-4	1.0732688765532478e-4	1.0733166759762809e-4	1.0733940567355433e-4	1.0732758244685332e-4	1.0733718696990488e-4	1.0733249785073473e-4	1.0733117223163974e-4	1.0733425202997798e-4	1.07335699894428e-4	1.0733513935219351e-4	1.0733408111276193e-4	1.073334018940041e-4	1.0733322311193452e-4	1.0733334224675035e-4	1.0733352649380372e-4	1.0733362371768888e-4	1.0733357486401193e-4	1.0733339061639686e-4
flux1:	0.6957520438498734	9.755324094508912e-5	9.755343823728067e-5	9.755339484932784e-5	9.755316174476196e-5	9.755281357948715e-5	9.755242879859645e-5	9.755207709606365e-5	9.755181208075991e-5	9.7551667298388e-5	9.755165444409714e-5	9.75517632304771e-5	9.755196287315679e-5	9.755220557159876e-5	9.755243275989452e-5	9.755258528596306e-5	9.755261888419541e-5	9.755252576914335e-5	9.755236047174083e-5	9.755226027629661e-5	9.75524332887741e-5	9.755305781427662e-5	9.755401794878479e-5	9.755451753439997e-5	9.755319690699542e-5	9.755041595643371e-5	9.755164532779428e-5	9.755589391780184e-5	9.754717046731918e-5	9.75579235607185e-5	9.755089241248599e-5	9.754654457581487e-5	9.755089241248602e-5	9.755792356071853e-5	9.754717046731921e-5	9.755589391780193e-5	9.755164532779426e-5	9.755041595643371e-5	9.755319690699543e-5	9.755451753439989e-5	9.755401794878481e-5	9.755305781427652e-5	9.755243328877425e-5	9.755226027629652e-5	9.755236047174084e-5	9.755252576914334e-5	9.755261888419555e-5	9.75525852859631e-5	9.755243275989447e-5
flux1:	0.6960144927536267	8.858515747663683e-5	8.858534836839889e-5	8.858532748703136e-5	8.858513766050111e-5	8.858484350275863e-5	8.85845136315184e-5	8.85842093906264e-5	8.858397820624462e-5	8.858384994974787e-5	8.858383527644469e-5	8.858392546430627e-5	8.858409371765472e-5	8.858429826930818e-5	8.858448796654074e-5	8.858461136418137e-5	8.858463052467395e-5	8.858454023042843e-5	8.858439087198008e-5	8.858430630283789e-5	8.858447242353573e-5	8.858504601826437e-5	8.858591689763741e-5	8.858636274608871e-5	8.85851609294167e-5	8.858265403642502e-5	8.858379450528258e-5	8.858764232680662e-5	8.857972781581648e-5	8.858950026614451e-5	8.858311792774563e-5	8.857916690614806e-5	8.858311792774559e-5	8.858950026614458e-5	8.857972781581645e-5	8.858764232680661e-5	8.85837945052825e-5	8.858265403642513e-5	8.858516092941679e-5	8.858636274608875e-5	8.858591689763748e-5	8.858504601826433e-5	8.858447242353561e-5	8.858430630283794e-5	8.858439087198016e-5	8.858454023042842e-5	8.858463052467409e-5	8.858461136418148e-5	8.858448796654088e-5
flux1:	0.69627694165738	8.037047541070111e-5	8.037066005996066e-5	8.037065883444683e-5	8.037050741833709e-5	8.037026147852264e-5	8.036998080837007e-5	8.036971921019783e-5	8.036951849571853e-5	8.03694051747278e-5	8.03693889204077e-5	8.036946238840715e-5	8.036960235718303e-5	8.03697724840844e-5	8.036992828335414e-5	8.037002522993588e-5	8.037003104345419e-5	8.036994275266538e-5	8.036980693940732e-5	8.036973530410039e-5	8.036989379102137e-5	8.037042007637644e-5	8.037120979432478e-5	8.03716082424794e-5	8.037051698453467e-5	8.0368260886284e-5	8.036931902902806e-5	8.03728023288308e-5	8.036562953222365e-5	8.037450400224219e-5	8.03687164190242e-5	8.036512940320693e-5	8.036871641902411e-5	8.037450400224223e-5	8.036562953222364e-5	8.037280232883089e-5	8.036931902902824e-5	8.036826088628396e-5	8.03705169845346e-5	8.037160824247938e-5	8.03712097943248e-5	8.037042007637637e-5	8.036989379102144e-5	8.036973530410045e-5	8.036980693940722e-5	8.03699427526655e-5	8.03700310434542e-5	8.037002522993593e-5	8.03699282833541e-5
flux1:	0.6965393905611332	7.285316834902615e-5	7.285334682597416e-5	7.28533625308559e-5	7.285324490600928e-5	7.285304168146919e-5	7.28528047629148e-5	7.285258117570062e-5	7.285240766276403e-5	7.285230768109974e-5	7.285228999107668e-5	7.285234846297608e-5	7.285246307066238e-5	7.28526023323782e-5	7.285272773476119e-5	7.285280093837003e-5	7.285279469105203e-5	7.285270795928068e-5	7.285258380508387e-5	7.28525229263229e-5	7.285267333962775e-5	7.285315577298598e-5	7.285387171496985e-5	7.28542283081869e-5	7.285323957871775e-5	7.285121249873163e-5	7.285219421760588e-5	7.285534602504188e-5	7.28488523928093e-5	7.285690517671078e-5	7.28516621447399e-5	7.28484086716816e-5	7.285166214473993e-5	7.285690517671083e-5	7.284885239280935e-5	7.285534602504188e-5	7.285219421760597e-5	7.285121249873155e-5	7.285323957871776e-5	7.28542283081868e-5	7.285387171496986e-5	7.285315577298593e-5	7.285267333962786e-5	7.285252292632282e-5	7.285258380508385e-5	7.285270795928073e-5	7.285279469105202e-5	7.285280093837011e-5	7.285272773476125e-5
flux1:	0.6968018394648865	6.598066618035346e-5	6.59808384693811e-5	6.598086851096218e-5	6.59807803236139e-5	6.598061462871927e-5	6.598041631381686e-5	6.59802263442907e-5	6.598007691208459e-5	6.597998872019223e-5	6.597996969126282e-5	6.598001476683064e-5	6.598010676942253e-5	6.598021855708319e-5	6.598031694440594e-5	6.598036909496401e-5	6.598035219880208e-5	6.598026686776857e-5	6.598015289767602e-5	6.598010102106928e-5	6.598024315644125e-5	6.598068501535439e-5	6.598133390728767e-5	6.598165348565692e-5	6.598075951786279e-5	6.597894112288839e-5	6.597985173310267e-5	6.598270213705188e-5	6.597682956471487e-5	6.598413102400764e-5	6.597938598289738e-5	6.59764378048429e-5	6.597938598289734e-5	6.598413102400778e-5	6.597682956471471e-5	6.598270213705189e-5	6.59798517331026e-5	6.597894112288839e-5	6.598075951786284e-5	6.598165348565687e-5	6.598133390728763e-5	6.598068501535439e-5	6.59802431564412e-5	6.59801010210692e-5	6.598015289767614e-5	6.598026686776851e-5	6.59803521988021e-5	6.598036909496403e-5	6.598031694440596e-5
flux1:	0.6970642883686398	5.9703708770639186e-5	5.97038747805718e-5	5.970391670755943e-5	5.970385388567075e-5	5.970372087662219e-5	5.970355635222495e-5	5.970339588495709e-5	5.9703267601780166e-5	5.970318973597713e-5	5.9703169448893076e-5	5.9703202625708354e-5	5.970327461977049e-5	5.970336214815815e-5	5.97034367576705e-5	5.9703470483580955e-5	5.9703444415601325e-5	5.970336053757669e-5	5.970325560391984e-5	5.970321131826358e-5	5.970334515084976e-5	5.970374952348336e-5	5.9704337480538506e-5	5.9704624259761786e-5	5.9703817585913366e-5	5.9702188940294005e-5	5.970303324907417e-5	5.9705609655248836e-5	5.9700304257643454e-5	5.9706919233860275e-5	5.9702629065000135e-5	5.969996002252679e-5	5.970262906500009e-5	5.9706919233860336e-5	5.970030425764343e-5	5.970560965524878e-5	5.970303324907422e-5	5.970218894029402e-5	5.970381758591343e-5	5.970462425976176e-5	5.970433748053856e-5	5.9703749523483366e-5	5.9703345150849674e-5	5.970321131826357e-5	5.9703255603919806e-5	5.9703360537576615e-5	5.9703444415601305e-5	5.9703470483580976e-5	5.970343675767059e-5
flux1:	0.697326737272393	5.397619948385974e-5	5.3976359063796877e-5	5.397641057985608e-5	5.397636934722928e-5	5.3976264540706675e-5	5.3976129352343465e-5	5.397599457759353e-5	5.397588473010567e-5	5.397581584002215e-5	5.397579438184629e-5	5.3975817069612426e-5	5.39758714960962e-5	5.3975937795026555e-5	5.397599169691568e-5	5.3976009527817655e-5	5.397597577814481e-5	5.397589355130736e-5	5.397579676187386e-5	5.3975758931222206e-5	5.3975884569213177e-5	5.397625435011814e-5	5.397678692493378e-5	5.3977044571463546e-5	5.397631805229804e-5	5.397486156965824e-5	5.397564394702905e-5	5.397797131591637e-5	5.397318320455096e-5	5.397917140888047e-5	5.3975296239210236e-5	5.3972882138457e-5	5.397529623921027e-5	5.3979171408880483e-5	5.3973183204550834e-5	5.397797131591638e-5	5.397564394702907e-5	5.3974861569658236e-5	5.397631805229805e-5	5.397704457146347e-5	5.397678692493366e-5	5.397625435011814e-5	5.397588456921322e-5	5.3975758931222273e-5	5.3975796761873835e-5	5.397589355130741e-5	5.397597577814485e-5	5.397600952781774e-5	5.397599169691575e-5
flux1:	0.6975891861761463	4.875505928621413e-5	4.875521224460576e-5	4.875527122096655e-5	4.875524810795762e-5	4.8755167393136275e-5	4.8755057459726515e-5	4.875494489060394e-5	4.875485100201468e-5	4.875478986774784e-5	4.875476734570598e-5	4.875478087461975e-5	4.8754820019782486e-5	4.875486792584276e-5	4.8754904004268105e-5	4.875490834019389e-5	4.875486836891479e-5	4.875478808322513e-5	4.875469874075464e-5	4.875466644733418e-5	4.8754784094188274e-5	4.875512198449779e-5	4.875560421416004e-5	4.875583591435299e-5	4.875518276225714e-5	4.87538821544957e-5	4.875460659582476e-5	4.875670766176253e-5	4.875239072607441e-5	4.875780710625789e-5	4.875431011777061e-5	4.8752128611915826e-5	4.8754310117770596e-5	4.875780710625793e-5	4.875239072607434e-5	4.8756707661762535e-5	4.875460659582484e-5	4.8753882154495704e-5	4.875518276225722e-5	4.8755835914353046e-5	4.875560421416003e-5	4.8755121984497796e-5	4.875478409418826e-5	4.875466644733424e-5	4.8754698740754636e-5	4.8754788083225144e-5	4.87548683689148e-5	4.875490834019396e-5	4.875490400426816e-5
flux1:	0.6978516350798996	4.4000082111844964e-5	4.400022823679429e-5	4.400029272346477e-5	4.400028457349743e-5	4.400022421733898e-5	4.400013583727551e-5	4.4000042317254524e-5	4.399996215584851e-5	4.3999907696409596e-5	4.399988424482946e-5	4.3999889869451716e-5	4.3999915864061873e-5	4.3999948013527926e-5	4.3999968951626274e-5	4.399996203861142e-5	4.3999917241115015e-5	4.399983923407283e-5	4.3999756786191585e-5	4.39997292831362e-5	4.3999839207410036e-5	4.4000147718609547e-5	4.400058416988612e-5	4.400079269305103e-5	4.4000206489185e-5	4.399904671292293e-5	4.399971689344895e-5	4.400161236553718e-5	4.3997724058460845e-5	4.4002619143478474e-5	4.399946638864721e-5	4.399749686371898e-5	4.39994663886472e-5	4.400261914347846e-5	4.399772405846077e-5	4.400161236553717e-5	4.3999716893448925e-5	4.39990467129229e-5	4.400020648918494e-5	4.400079269305095e-5	4.400058416988608e-5	4.4000147718609486e-5	4.399983920741002e-5	4.399972928313622e-5	4.39997567861916e-5	4.399983923407275e-5	4.399991724111504e-5	4.399996203861145e-5	4.3999968951626234e-5
flux1:	0.6981140839836528	3.967379209633346e-5	3.9673931175492987e-5	3.967399941000524e-5	3.9674003381475364e-5	3.9673960027505745e-5	3.9673889876886586e-5	3.9673812578885104e-5	3.967374415836381e-5	3.967369543299522e-5	3.9673671214841674e-5	3.96736701147728e-5	3.967368493259414e-5	3.967370375615453e-5	3.9673712025236824e-5	3.967369593721758e-5	3.9673647617504014e-5	3.967357223899397e-5	3.967349623759956e-5	3.967347291043054e-5	3.96735754222042e-5	3.967385688266295e-5	3.967425169505781e-5	3.9674439450398746e-5	3.967391415603657e-5	3.967288135679338e-5	3.967350067851211e-5	3.9675209424214185e-5	3.96717105525275e-5	3.967613077575604e-5	3.967329099910294e-5	3.967151446419106e-5	3.967329099910293e-5	3.96761307757561e-5	3.9671710552527475e-5	3.9675209424214185e-5	3.967350067851213e-5	3.9672881356793316e-5	3.967391415603662e-5	3.967443945039873e-5	3.9674251695057835e-5	3.9673856882662906e-5	3.967357542220425e-5	3.967347291043057e-5	3.967349623759958e-5	3.967357223899399e-5	3.967364761750406e-5	3.9673695937217615e-5	3.967371202523682e-5
flux1:	0.6983765328874061	3.574130321500993e-5	3.5741435053815885e-5	3.574150546681425e-5	3.574151903027833e-5	3.574148969132684e-5	3.574143481528998e-5	3.574137123361303e-5	3.5741312806742296e-5	3.5741269010618044e-5	3.574124421501222e-5	3.574123749351322e-5	3.574124294987496e-5	3.574125066958158e-5	3.5741248522552346e-5	3.574122514921868e-5	3.574117450052405e-5	3.574110208585517e-5	3.574103215490866e-5	3.5741012490681235e-5	3.574110792358724e-5	3.574136448712732e-5	3.5741721413425866e-5	3.57418905009855e-5	3.574142046344441e-5	3.574050191790756e-5	3.574107354931235e-5	3.5742612761717815e-5	3.573946728166241e-5	3.5743455283297336e-5	3.5740899749305504e-5	3.5739298731235154e-5	3.574089974930551e-5	3.574345528329734e-5	3.573946728166244e-5	3.57426127617178e-5	3.574107354931232e-5	3.574050191790759e-5	3.574142046344443e-5	3.574189050098551e-5	3.574172141342588e-5	3.5741364487127304e-5	3.574110792358722e-5	3.574101249068123e-5	3.5741032154908634e-5	3.574110208585518e-5	3.5741174500524025e-5	3.5741225149218736e-5	3.574124852255237e-5
flux1:	0.6986389817911594	3.217018179713637e-5	3.2170306234486044e-5	3.217037745177703e-5	3.2170398382596414e-5	3.217038042816298e-5	3.217033822638936e-5	3.217028616287154e-5	3.217023620987993e-5	3.2170196665600036e-5	3.217017150256241e-5	3.217016018408667e-5	3.217015793515691e-5	3.2170156563843275e-5	3.217014603271106e-5	3.217011707283988e-5	3.217006516482641e-5	3.2169996015015706e-5	3.2169931825678776e-5	3.2169915388729325e-5	3.217000408666352e-5	3.217023774252227e-5	3.217056018659092e-5	3.2170712442389465e-5	3.217029239599536e-5	3.216947645281892e-5	3.2170003362075306e-5	3.217138871186955e-5	3.2168563530537787e-5	3.217215844016912e-5	3.216986076773448e-5	3.216841921024162e-5	3.216986076773444e-5	3.217215844016914e-5	3.2168563530537814e-5	3.217138871186956e-5	3.217000336207527e-5	3.216947645281894e-5	3.217029239599537e-5	3.217071244238944e-5	3.217056018659089e-5	3.217023774252217e-5	3.217000408666348e-5	3.216991538872933e-5	3.2169931825678735e-5	3.2169996015015754e-5	3.21700651648264e-5	3.217011707283988e-5	3.2170146032711e-5
flux1:	0.6989014306949126	2.893031232417914e-5	2.8930429244983947e-5	2.8930500085957375e-5	2.8930526452779156e-5	2.893051759182958e-5	2.8930485799333262e-5	2.89304433449864e-5	2.893040055807745e-5	2.893036470422858e-5	2.8930339397719763e-5	2.8930324425136846e-5	2.8930315968338474e-5	2.8930307311586195e-5	2.8930290208797524e-5	2.893025716849846e-5	2.893020494019938e-5	2.893013930852294e-5	2.8930080560594344e-5	2.893006697388265e-5	2.893014928154171e-5	2.8930361865168085e-5	2.893065291686255e-5	2.893078995250274e-5	2.8930415015098726e-5	2.89296910347088e-5	2.89301760168987e-5	2.8931421790136477e-5	2.8928886573104588e-5	2.893212427338325e-5	2.893006027697163e-5	2.8928763444408686e-5	2.893006027697165e-5	2.8932124273383258e-5	2.8928886573104595e-5	2.893142179013648e-5	2.8930176016898725e-5	2.892969103470883e-5	2.893041501509874e-5	2.893078995250271e-5	2.8930652916862526e-5	2.8930361865168065e-5	2.8930149281541754e-5	2.8930066973882656e-5	2.8930080560594334e-5	2.8930139308522985e-5	2.8930204940199393e-5	2.8930257168498464e-5	2.893029020879756e-5
flux1:	0.6991638795986659	2.5993766861131013e-5	2.599387620546457e-5	2.5993945678025512e-5	2.5993975827638665e-5	2.5993974087705485e-5	2.5993950752031655e-5	2.5993916265442042e-5	2.5993879530653427e-5	2.5993846908556885e-5	2.599382168871232e-5	2.5993803920831347e-5	2.5993790596681495e-5	2.5993776257277543e-5	2.5993754180506556e-5	2.599371837574485e-5	2.5993666633427865e-5	2.5993604717277172e-5	2.5993551125926132e-5	2.599354005702573e-5	2.5993616313506208e-5	2.5993809517724047e-5	2.5994071984839038e-5	2.5994195221914313e-5	2.5993860887445983e-5	2.5993219181353585e-5	2.5993664880454854e-5	2.599478410324574e-5	2.5992511088893027e-5	2.5995424461274062e-5	2.5993571998921742e-5	2.5992406384497483e-5	2.5993571998921745e-5	2.5995424461274056e-5	2.5992511088892996e-5	2.5994784103245778e-5	2.599366488045487e-5	2.599321918135361e-5	2.5993860887446003e-5	2.5994195221914242e-5	2.5994071984839028e-5	2.5993809517724074e-5	2.599361631350617e-5	2.599354005702568e-5	2.599355112592614e-5	2.5993604717277155e-5	2.599366663342785e-5	2.599371837574485e-5	2.5993754180506562e-5
flux1:	0.6994263285024191	2.3334678413956953e-5	2.3334780182766153e-5	2.3334847475090583e-5	2.333488001429953e-5	2.3334883717794828e-5	2.3334867173702736e-5	2.3334839257319067e-5	2.3334807634829257e-5	2.3334777874422e-5	2.3334752969705257e-5	2.333473317954238e-5	2.333471617504908e-5	2.3334697559767595e-5	2.3334671899719683e-5	2.333463446244962e-5	2.3334583881564487e-5	2.3334525818682714e-5	2.3334477105540226e-5	2.3334468256417362e-5	2.3334538791194135e-5	2.333471417735447e-5	2.3334950614622434e-5	2.3335061314298673e-5	2.333476344203902e-5	2.3334195212161916e-5	2.333460413843341e-5	2.3335608689642197e-5	2.3333572510553063e-5	2.333619166410228e-5	2.3334530492366073e-5	2.3333483730909212e-5	2.3334530492366073e-5	2.3336191664102302e-5	2.3333572510553036e-5	2.333560868964222e-5	2.3334604138433413e-5	2.3334195212161927e-5	2.333476344203902e-5	2.3335061314298696e-5	2.3334950614622447e-5	2.3334714177354463e-5	2.3334538791194125e-5	2.333446825641735e-5	2.3334477105540253e-5	2.333452581868272e-5	2.3334583881564494e-5	2.3334634462449606e-5	2.3334671899719734e-5
flux1:	0.6996887774061724	2.092911845407797e-5	2.092921271161722e-5	2.0929277181179683e-5	2.0929310956396695e-5	2.0929318695028828e-5	2.0929307537661345e-5	2.09292850129894e-5	2.0929257716809474e-5	2.0929230522441206e-5	2.0929206152269323e-5	2.0929185026350407e-5	2.092916537998457e-5	2.0929143708443124e-5	2.092911565918687e-5	2.0929077546419826e-5	2.092902867682866e-5	2.0928974545057954e-5	2.0928930432803788e-5	2.0928923532611924e-5	2.0928988663314424e-5	2.092914767213518e-5	2.092936040733935e-5	2.092945969552637e-5	2.092919449649116e-5	2.0928691774972812e-5	2.092906631840455e-5	2.0929967031443382e-5	2.0928144543228413e-5	2.093049702748587e-5	2.092900866340427e-5	2.0928069448618216e-5	2.0929008663404283e-5	2.0930497027485884e-5	2.0928144543228417e-5	2.0929967031443382e-5	2.0929066318404557e-5	2.0928691774972802e-5	2.092919449649116e-5	2.0929459695526364e-5	2.0929360407339337e-5	2.092914767213515e-5	2.092898866331441e-5	2.0928923532611903e-5	2.0928930432803754e-5	2.0928974545057944e-5	2.0929028676828665e-5	2.0929077546419843e-5	2.092911565918689e-5
flux1:	0.6999512263099257	1.875497880212918e-5	1.8755065675426576e-5	1.875512683582892e-5	1.875516091109745e-5	1.8755171519234585e-5	1.8755164576673672e-5	1.8755146459256106e-5	1.8755122837084308e-5	1.875509797384078e-5	1.87550743420877e-5	1.8755052480947284e-5	1.8755031089106908e-5	1.8755007404386233e-5	1.8754977975707822e-5	1.8754939980859327e-5	1.875489325459157e-5	1.8754843074334317e-5	1.875480328400751e-5	1.875479808422336e-5	1.875485811571041e-5	1.8755002077582178e-5	1.8755193234902383e-5	1.8755282123435845e-5	1.8755046144539588e-5	1.8754601734525387e-5	1.875494417498526e-5	1.8755750929729994e-5	1.875412104753597e-5	1.8756232050411667e-5	1.8754899640505064e-5	1.8754057646661157e-5	1.8754899640505098e-5	1.8756232050411697e-5	1.875412104753594e-5	1.8755750929729984e-5	1.8754944174985287e-5	1.8754601734525374e-5	1.875504614453961e-5	1.875528212343581e-5	1.8755193234902362e-5	1.8755002077582155e-5	1.875485811571043e-5	1.8754798084223366e-5	1.8754803284007525e-5	1.875484307433431e-5	1.8754893254591588e-5	1.875493998085936e-5	1.875497797570786e-5
flux1:	0.7002136752136789	1.679185801830243e-5	1.6791937694072602e-5	1.6791995200241402e-5	1.6792028834385076e-5	1.679204136213366e-5	1.6792037668122773e-5	1.679202314303296e-5	1.679200265689108e-5	1.6791979937905038e-5	1.679195722754013e-5	1.679193514747219e-5	1.6791912772281474e-5	1.679188795296032e-5	1.6791857984234494e-5	1.679182075012662e-5	1.67917764909668e-5	1.6791730229648788e-5	1.679169448000301e-5	1.6791690751319034e-5	1.6791745975643408e-5	1.679187612024613e-5	1.6792047640992643e-5	1.6792127045263305e-5	1.6791917151733665e-5	1.679152456952559e-5	1.6791837084194538e-5	1.679255889000344e-5	1.6791102432917494e-5	1.6792994964565962e-5	1.6791803160857014e-5	1.6791048968860978e-5	1.6791803160857024e-5	1.6792994964565986e-5	1.6791102432917497e-5	1.6792558890003438e-5	1.679183708419456e-5	1.679152456952559e-5	1.6791917151733685e-5	1.679212704526328e-5	1.6792047640992647e-5	1.6791876120246117e-5	1.6791745975643442e-5	1.6791690751318997e-5	1.679169448000302e-5	1.6791730229648812e-5	1.6791776490966786e-5	1.6791820750126627e-5	1.679185798423446e-5
flux1:	0.7004761241174322	1.5020952405176263e-5	1.5021025124653606e-5	1.5021078756982739e-5	1.5021111380522898e-5	1.5021125067193429e-5	1.5021123834679431e-5	1.5021112233112604e-5	1.5021094441231681e-5	1.5021073716294427e-5	1.5021052085303022e-5	1.5021030221321265e-5	1.5021007499554386e-5	1.5020982272798766e-5	1.5020952447889356e-5	1.50209164808356e-5	1.5020874915123154e-5	1.5020832493032027e-5	1.5020800501350126e-5	1.502079803183504e-5	1.502084872876991e-5	1.502096619390382e-5	1.5021119854824423e-5	1.5021190608278653e-5	1.5021003964819679e-5	1.5020657383787355e-5	1.502094205242599e-5	1.5021587123176778e-5	1.5020286666655624e-5	1.5021981730241137e-5	1.5020916573242379e-5	1.5020241600983216e-5	1.5020916573242394e-5	1.5021981730241138e-5	1.5020286666655603e-5	1.5021587123176796e-5	1.5020942052426003e-5	1.5020657383787344e-5	1.502100396481971e-5	1.502119060827862e-5	1.5021119854824386e-5	1.5020966193903805e-5	1.502084872876988e-5	1.5020798031835003e-5	1.5020800501350106e-5	1.5020832493032022e-5	1.5020874915123179e-5	1.5020916480835621e-5	1.5020952447889345e-5
flux1:	0.7007385730211855	1.3424951691031546e-5	1.3425017743225359e-5	1.3425067391212588e-5	1.3425098583630999e-5	1.3425112832157286e-5	1.3425113428175147e-5	1.3425104205577416e-5	1.3425088745859546e-5	1.3425069891525663e-5	1.3425049470152292e-5	1.3425028180056295e-5	1.3425005632941073e-5	1.3424980588281754e-5	1.3424951451019446e-5	1.342491713547902e-5	1.3424878403579097e-5	1.3424839700542977e-5	1.3424811184419548e-5	1.3424809778543939e-5	1.342485621641158e-5	1.3424962055995034e-5	1.342509948536132e-5	1.3425162351289879e-5	1.3424996402440742e-5	1.3424690599012096e-5	1.3424949407550151e-5	1.3425525229539377e-5	1.3424364965929825e-5	1.3425881716153905e-5	1.3424930524727229e-5	1.3424326961610532e-5	1.3424930524727234e-5	1.3425881716153959e-5	1.3424364965929805e-5	1.3425525229539356e-5	1.3424949407550185e-5	1.3424690599012076e-5	1.3424996402440752e-5	1.3425162351289836e-5	1.3425099485361326e-5	1.3424962055995048e-5	1.3424856216411604e-5	1.3424809778543906e-5	1.3424811184419538e-5	1.3424839700542977e-5	1.3424878403579125e-5	1.3424917135479034e-5	1.342495145101944e-5
flux1:	0.7010010219249387	1.198793942730598e-5	1.1987999141175054e-5	1.198804478705775e-5	1.1988074254894211e-5	1.1988088607663663e-5	1.1988090529956537e-5	1.1988083246001083e-5	1.1988069821261756e-5	1.198805273253196e-5	1.1988033621808707e-5	1.1988013191198648e-5	1.1987991234837337e-5	1.1987966838291416e-5	1.1987938808117606e-5	1.1987906421470602e-5	1.1987870589455522e-5	1.1987835451916744e-5	1.1987810131604017e-5	1.198780960980757e-5	1.1987852046420187e-5	1.1987947237647929e-5	1.1988069929335352e-5	1.198812561034213e-5	1.1987978060435868e-5	1.1987708362439915e-5	1.1987943205320295e-5	1.1988456598800408e-5	1.1987422205947233e-5	1.1988778096163084e-5	1.198792936412446e-5	1.198739010967022e-5	1.1987929364124484e-5	1.1988778096163103e-5	1.1987422205947243e-5	1.19884565988004e-5	1.1987943205320314e-5	1.1987708362439912e-5	1.1987978060435908e-5	1.1988125610342131e-5	1.1988069929335344e-5	1.1987947237647913e-5	1.198785204642018e-5	1.1987809609807544e-5	1.1987810131604036e-5	1.1987835451916778e-5	1.1987870589455565e-5	1.1987906421470615e-5	1.1987938808117562e-5
flux1:	0.701263470828692	1.0695298102693506e-5	1.0695351838707102e-5	1.0695393541536246e-5	1.0695421097722166e-5	1.0695435214160119e-5	1.069543806981174e-5	1.0695432370412065e-5	1.0695420735498689e-5	1.0695405319078007e-5	1.069538759053904e-5	1.0695368238591837e-5	1.0695347194739094e-5	1.069532380295303e-5	1.0695297190371438e-5	1.0695266917436282e-5	1.0695233988598147e-5	1.0695202236717717e-5	1.0695179837715784e-5	1.0695180036265728e-5	1.0695218719839366e-5	1.0695304169526997e-5	1.0695413495308572e-5	1.0695462640828311e-5	1.0695331433904571e-5	1.0695093671482605e-5	1.0695306353135587e-5	1.0695763528190114e-5	1.0694842046066545e-5	1.0696052964758582e-5	1.0695296264065201e-5	1.0694814870443325e-5	1.0695296264065193e-5	1.0696052964758587e-5	1.0694842046066549e-5	1.0695763528190112e-5	1.0695306353135624e-5	1.0695093671482607e-5	1.0695331433904571e-5	1.0695462640828308e-5	1.0695413495308553e-5	1.0695304169526995e-5	1.0695218719839383e-5	1.0695180036265713e-5	1.0695179837715776e-5	1.0695202236717729e-5	1.0695233988598174e-5	1.06952669174363e-5	1.0695297190371435e-5
flux1:	0.7015259197324453	9.533618948704372e-6	9.533667090213542e-6	9.533704970735112e-6	9.533730515468885e-6	9.53374415161689e-6	9.533747637859362e-6	9.533743239307681e-6	9.53373319010133e-6	9.533719359162815e-6	9.533703055603264e-6	9.533684941405948e-6	9.533665048349509e-6	9.533642922479357e-6	9.533617944010625e-6	9.533589890994958e-6	9.533559816886883e-6	9.533531251399976e-6	9.533511507041774e-6	9.53351227799574e-6	9.533547447946647e-6	9.533623998111595e-6	9.53372121837984e-6	9.533764430580435e-6	9.533647730560523e-6	9.533438189807649e-6	9.533630425572916e-6	9.534037032958282e-6	9.533216748197491e-6	9.534297145555449e-6	9.533623035887005e-6	9.533193654251362e-6	9.533623035887003e-6	9.534297145555468e-6	9.533216748197502e-6	9.534037032958274e-6	9.533630425572938e-6	9.533438189807652e-6	9.533647730560515e-6	9.533764430580429e-6	9.53372121837982e-6	9.533623998111588e-6	9.533547447946635e-6	9.533512277995712e-6	9.533511507041774e-6	9.53353125139999e-6	9.533559816886893e-6	9.53358989099495e-6	9.533617944010626e-6
flux1:	0.7017883686361985	8.490616386633413e-6	8.490659331415425e-6	8.490693558047922e-6	8.490717061427491e-6	8.490730051657214e-6	8.490733938925417e-6	8.490730614155442e-6	8.490721978393479e-6	8.490709648724938e-6	8.49069478583278e-6	8.490678015067769e-6	8.490659438381905e-6	8.490638757465237e-6	8.490615549857317e-6	8.490589757499342e-6	8.490562448276235e-6	8.490536856885883e-6	8.490519510737113e-6	8.49052072187742e-6	8.490552609448849e-6	8.490621042192565e-6	8.490707315318175e-6	8.490745153692583e-6	8.490641325073298e-6	8.490456704520908e-6	8.49063012127988e-6	8.490991298795877e-6	8.490261636949275e-6	8.491224642218144e-6	8.490624586737868e-6	8.49024191720981e-6	8.490624586737858e-6	8.491224642218153e-6	8.49026163694925e-6	8.49099129879587e-6	8.490630121279892e-6	8.490456704520917e-6	8.490641325073281e-6	8.490745153692576e-6	8.490707315318158e-6	8.490621042192556e-6	8.49055260944884e-6	8.490520721877413e-6	8.4905195107371e-6	8.490536856885897e-6	8.490562448276228e-6	8.490589757499333e-6	8.490615549857305e-6
flux1:	0.7020508175399518	7.555047044268426e-6	7.555085196542892e-6	7.555115972662786e-6	7.555137459205399e-6	7.555149700122385e-6	7.555153817342793e-6	7.555151384248902e-6	7.555144014048127e-6	7.555133101426669e-6	7.555119670107205e-6	7.555104301888877e-6	7.555087144855386e-6	7.555068018474224e-6	7.555046651975845e-6	7.555023107698262e-6	7.554998441591805e-6	7.55497560475455e-6	7.5549604127036045e-6	7.554961947355796e-6	7.5549907760526195e-6	7.5550518178214304e-6	7.555128208343136e-6	7.5551611932610855e-6	7.555068782537025e-6	7.554906152539238e-6	7.55506228926819e-6	7.555382704150068e-6	7.554734129454787e-6	7.5555916596958355e-6	7.5550579467567185e-6	7.554717191903647e-6	7.5550579467567075e-6	7.555591659695853e-6	7.554734129454788e-6	7.555382704150077e-6	7.5550622892681924e-6	7.554906152539232e-6	7.555068782537038e-6	7.555161193261074e-6	7.555128208343115e-6	7.555051817821428e-6	7.554990776052608e-6	7.5549619473558e-6	7.5549604127036096e-6	7.554975604754554e-6	7.554998441591826e-6	7.555023107698263e-6	7.5550466519758374e-6
flux1:	0.7023132664437051	6.716633251661058e-6	6.716667014807439e-6	6.716694567479863e-6	6.716714102581624e-6	6.716725539101458e-6	6.71672976113771e-6	6.716728072825813e-6	6.71672183875157e-6	6.716712257369501e-6	6.716700226575907e-6	6.7166862802566076e-6	6.716670593780914e-6	6.7166530738580706e-6	6.7166335644173446e-6	6.716612213371939e-6	6.716590045195432e-6	6.716569741206004e-6	6.716556473167557e-6	6.716558229854201e-6	6.716584215684584e-6	6.7166385409907505e-6	6.716706026815615e-6	6.716734642269906e-6	6.716652360250683e-6	6.716509125291351e-6	6.7166494336991624e-6	6.716933321466338e-6	6.716357243865208e-6	6.717120104717428e-6	6.7166457752625666e-6	6.716342596911551e-6	6.716645775262565e-6	6.717120104717433e-6	6.716357243865199e-6	6.7169333214663264e-6	6.7166494336991514e-6	6.716509125291323e-6	6.71665236025068e-6	6.716734642269899e-6	6.716706026815625e-6	6.716638540990745e-6	6.716584215684585e-6	6.716558229854197e-6	6.716556473167571e-6	6.716569741206014e-6	6.716590045195449e-6	6.7166122133719495e-6	6.716633564417352e-6
flux1:	0.7025757153474583	5.965990909030811e-6	5.966020679172263e-6	5.966045249394195e-6	5.96606292771627e-6	5.96607354123242e-6	5.966077778359342e-6	5.966076715168318e-6	5.966071501669798e-6	5.966063163426995e-6	5.966052483319877e-6	5.9660399451045235e-6	5.966025736987523e-6	5.966009828602954e-6	5.9659921489008035e-6	5.965972903834792e-6	5.965953072461725e-6	5.965935081791732e-6	5.9659235229859916e-6	5.965925414894609e-6	5.9659487664374815e-6	5.965997001122204e-6	5.9660564798981824e-6	5.9660811756477375e-6	5.9660078807915395e-6	5.9658817446908746e-6	5.966007590061611e-6	5.966258790201092e-6	5.965747479327321e-6	5.9664254583175255e-6	5.966004238710363e-6	5.965734717933114e-6	5.96600423871036e-6	5.966425458317538e-6	5.965747479327291e-6	5.966258790201083e-6	5.9660075900616e-6	5.9658817446908805e-6	5.966007880791565e-6	5.966081175647729e-6	5.966056479898185e-6	5.965997001122183e-6	5.965948766437479e-6	5.965925414894612e-6	5.965923522985999e-6	5.965935081791753e-6	5.965953072461742e-6	5.965972903834804e-6	5.965992148900794e-6
flux1:	0.7028381642512116	5.294561606063455e-6	5.2945877666166815e-6	5.294609601082072e-6	5.29462553679454e-6	5.294635335312321e-6	5.294639524552676e-6	5.294638987659861e-6	5.294634689678985e-6	5.294627504159792e-6	5.294618109433111e-6	5.294606938665585e-6	5.294594182127771e-6	5.294579853281505e-6	5.294563942554737e-6	5.294546692473427e-6	5.294529027277828e-6	5.294513136159395e-6	5.294503087962044e-6	5.29450504222914e-6	5.294525960553488e-6	5.294568684670755e-6	5.294620979475095e-6	5.29464217275393e-6	5.294576855604354e-6	5.294465789567546e-6	5.294578451891166e-6	5.294800440702895e-6	5.294346946517206e-6	5.29494889942586e-6	5.2945751394382496e-6	5.294335739543023e-6	5.294575139438245e-6	5.294948899425874e-6	5.294346946517209e-6	5.294800440702886e-6	5.294578451891201e-6	5.29446578956755e-6	5.294576855604366e-6	5.2946421727539095e-6	5.294620979475083e-6	5.2945686846707506e-6	5.294525960553499e-6	5.294505042229145e-6	5.29450308796205e-6	5.294513136159419e-6	5.294529027277842e-6	5.294546692473433e-6	5.294563942554745e-6
flux1:	0.7031006131549649	4.694548860404515e-6	4.694571777642488e-6	4.694591121985786e-6	4.694605440757564e-6	4.694614450832878e-6	4.6946185489672225e-6	4.694618455378117e-6	4.694614975939689e-6	4.694608850900407e-6	4.694600664129756e-6	4.694590799144205e-6	4.6945794405309125e-6	4.694566630816619e-6	4.694552403463539e-6	4.694537021101897e-6	4.694521347381429e-6	4.694507350658437e-6	4.694498631037546e-6	4.694500587867241e-6	4.694519266338107e-6	4.694557016732924e-6	4.6946028812004305e-6	4.69462095813122e-6	4.694562726906421e-6	4.694464940330277e-6	4.694565615771126e-6	4.694761536658611e-6	4.694359616408252e-6	4.694893547162873e-6	4.6945621628419665e-6	4.694349695206534e-6	4.694562162841959e-6	4.694893547162893e-6	4.694359616408233e-6	4.6947615366586034e-6	4.694565615771129e-6	4.69446494033027e-6	4.694562726906424e-6	4.6946209581312155e-6	4.694602881200434e-6	4.694557016732919e-6	4.694519266338108e-6	4.694500587867238e-6	4.69449863103755e-6	4.694507350658442e-6	4.6945213473814386e-6	4.694537021101902e-6	4.694552403463537e-6
flux1:	0.7033630620587181	4.15885833382045e-6	4.158878353444574e-6	4.158895446879753e-6	4.15890827947026e-6	4.158916539769812e-6	4.158920517817387e-6	4.1589207965376785e-6	4.158918045134675e-6	4.158912887343983e-6	4.158905822236726e-6	4.158897185692412e-6	4.158887151319451e-6	4.1588757795060476e-6	4.158863132498795e-6	4.1588494806452644e-6	4.15883562407637e-6	4.1588233273670875e-6	4.158815770942472e-6	4.158817682587113e-6	4.158834306594771e-6	4.15886757924161e-6	4.158907702238143e-6	4.158923019061873e-6	4.158871086418779e-6	4.158785000344666e-6	4.1588748030716195e-6	4.159047494520475e-6	4.158691545675931e-6	4.159164680208663e-6	4.1588711013436914e-6	4.158682693925036e-6	4.158871101343681e-6	4.159164680208679e-6	4.158691545675924e-6	4.159047494520469e-6	4.15887480307161e-6	4.158785000344672e-6	4.158871086418793e-6	4.158923019061865e-6	4.158907702238134e-6	4.158867579241617e-6	4.158834306594795e-6	4.158817682587112e-6	4.158815770942467e-6	4.158823327367088e-6	4.158835624076389e-6	4.158849480645282e-6	4.158863132498786e-6
flux1:	0.7036255109624714	3.6810418771696236e-6	3.6810593218500005e-6	3.6810743930921444e-6	3.681085870379962e-6	3.68109342666705e-6	3.6810972656324803e-6	3.6810978548254093e-6	3.681095746425903e-6	3.6810914627193863e-6	3.6810854271676824e-6	3.6810779308142845e-6	3.68106913294403e-6	3.681059103488566e-6	3.6810479226445412e-6	3.681035859382659e-6	3.6810236495760376e-6	3.6810128708075916e-6	3.6810063285782928e-6	3.6810081582160965e-6	3.6810229048641456e-6	3.6810521570226075e-6	3.6810871669522603e-6	3.6811000511595476e-6	3.6810537221287823e-6	3.6809779452142955e-6	3.6810579095922254e-6	3.6812099310454875e-6	3.6808949298659895e-6	3.6813137843411224e-6	3.6810539062497024e-6	3.6808869746099147e-6	3.681053906249704e-6	3.681313784341118e-6	3.680894929865982e-6	3.681209931045491e-6	3.6810579095922203e-6	3.6809779452142933e-6	3.68105372212878e-6	3.6811000511595468e-6	3.6810871669522616e-6	3.681052157022603e-6	3.681022904864141e-6	3.6810081582160986e-6	3.681006328578292e-6	3.681012870807589e-6	3.681023649576051e-6	3.681035859382663e-6	3.6810479226445497e-6
flux1:	0.7038879598662247	3.2552452497979575e-6	3.255260417608974e-6	3.2552736819431124e-6	3.255283931213866e-6	3.2552908325622615e-6	3.2552945202478605e-6	3.255295365192508e-6	3.2552938197114515e-6	3.255290318142316e-6	3.255285217006386e-6	3.255278765850317e-6	3.25527110780964e-6	3.2552623163496743e-6	3.2552524815330826e-6	3.2552418644842504e-6	3.2552311377232183e-6	3.2552217081085944e-6	3.2552160469012153e-6	3.255217767448051e-6	3.2552308052337616e-6	3.255256457469743e-6	3.2552869262862677e-6	3.255297677714777e-6	3.25525633878046e-6	3.2551896456460763e-6	3.255260728772368e-6	3.2553943845817987e-6	3.2551158299554634e-6	3.255486273745712e-6	3.2552564131042974e-6	3.255108633792255e-6	3.2552564131043106e-6	3.2554862737457143e-6	3.2551158299554545e-6	3.2553943845817886e-6	3.255260728772366e-6	3.2551896456460716e-6	3.2552563387804695e-6	3.2552976777147704e-6	3.255286926286257e-6	3.255256457469748e-6	3.255230805233753e-6	3.2552177674480397e-6	3.2552160469012e-6	3.255221708108597e-6	3.2552311377232284e-6	3.255241864484254e-6	3.25525248153308e-6
flux1:	0.7041504087699779	2.87615935511828e-6	2.8761725187762465e-6	2.876184176126715e-6	2.876193318441174e-6	2.876199614482097e-6	2.8762031431766506e-6	2.876204194857469e-6	2.8762031369580947e-6	2.876200327948155e-6	2.8761960655181416e-6	2.8761905613830203e-6	2.8761839418561353e-6	2.876176279746386e-6	2.8761676690859887e-6	2.876158358748811e-6	2.8761489600012253e-6	2.8761407245342273e-6	2.8761358262271302e-6	2.8761374191183468e-6	2.8761489076348194e-6	2.8761713457458085e-6	2.876197792724925e-6	2.876206684667424e-6	2.8761697939505273e-6	2.8761111057484072e-6	2.8761741903031123e-6	2.876291551910564e-6	2.876045414120296e-6	2.876372727882466e-6	2.876169582330804e-6	2.876038868466935e-6	2.876169582330795e-6	2.8763727278824656e-6	2.8760454141202785e-6	2.876291551910569e-6	2.876174190303117e-6	2.876111105748419e-6	2.876169793950524e-6	2.8762066846674177e-6	2.876197792724922e-6	2.8761713457458077e-6	2.8761489076348236e-6	2.876137419118354e-6	2.8761358262271285e-6	2.876140724534229e-6	2.8761489600012244e-6	2.8761583587488047e-6	2.8761676690859806e-6
flux1:	0.7044128576737312	2.538974831761645e-6	2.5389862385556096e-6	2.538996472405334e-6	2.539004620869789e-6	2.539010359889515e-6	2.53901372475979e-6	2.5390149389384006e-6	2.5390142980467454e-6	2.5390120954639887e-6	2.5390085775695016e-6	2.5390039220627416e-6	2.5389982386086816e-6	2.538991596579352e-6	2.538984089798214e-6	2.538975952085222e-6	2.5389677363832147e-6	2.5389605539287874e-6	2.5389563145069364e-6	2.538957768483757e-6	2.5389678581678246e-6	2.5389874350422864e-6	2.5390103303573778e-6	2.5390176107094374e-6	2.538984689199238e-6	2.538933056245061e-6	2.5389889536145874e-6	2.5390918800973043e-6	2.538874554166723e-6	2.539163483346567e-6	2.5389840946028086e-6	2.5388685735172006e-6	2.538984094602816e-6	2.53916348334658e-6	2.538874554166727e-6	2.539091880097303e-6	2.538988953614596e-6	2.5389330562450627e-6	2.5389846891992374e-6	2.53901761070943e-6	2.53901033035737e-6	2.53898743504229e-6	2.5389678581678208e-6	2.5389577684837544e-6	2.538956314506935e-6	2.5389605539287785e-6	2.5389677363832164e-6	2.5389759520852193e-6	2.5389840897982125e-6
flux1:	0.7046753065774845	2.2393398386577657e-6	2.2393497109597866e-6	2.2393586879692842e-6	2.2393659467416794e-6	2.239371174460093e-6	2.239374372490118e-6	2.23937570912974e-6	2.2393754195689817e-6	2.239373741677092e-6	2.2393708774327477e-6	2.2393669743452235e-6	2.239362126200357e-6	2.2393563972241213e-6	2.239349878182523e-6	2.2393427862573785e-6	2.239335619538946e-6	2.2393293625943235e-6	2.23932569108625e-6	2.239327001016545e-6	2.239335832960946e-6	2.2393528703937937e-6	2.2393726385264527e-6	2.2393785309893908e-6	2.2393491547577253e-6	2.2393037410645585e-6	2.2393531946922423e-6	2.2394433517875042e-6	2.2392516150722394e-6	2.2395064191454085e-6	2.2393481393789097e-6	2.2392461321591072e-6	2.2393481393789076e-6	2.2395064191454254e-6	2.2392516150722322e-6	2.2394433517874983e-6	2.2393531946922503e-6	2.2393037410645535e-6	2.2393491547577435e-6	2.2393785309893916e-6	2.239372638526443e-6	2.239352870393802e-6	2.2393358329609376e-6	2.239327001016552e-6	2.2393256910862458e-6	2.2393293625943206e-6	2.2393356195389497e-6	2.239342786257385e-6	2.239349878182526e-6
flux1:	0.7049377554812377	1.973320872579371e-6	1.973329408818514e-6	1.9733372790026208e-6	1.9733437428797927e-6	1.973348501758948e-6	1.9733515311014314e-6	1.9733529540359356e-6	1.9733529552063065e-6	1.9733517254510426e-6	1.9733494286409354e-6	1.9733461858192926e-6	1.9733420760545595e-6	1.9733371575126407e-6	1.9733315160656715e-6	1.9733253515831737e-6	1.973319111086672e-6	1.9733136652841166e-6	1.9733104826283247e-6	1.9733116483871594e-6	1.9733193542298804e-6	1.973334144708313e-6	1.97335116771553e-6	1.9733558730593875e-6	1.9733296663865186e-6	1.9732897359401794e-6	1.973333424853553e-6	1.9734123025654245e-6	1.9732432762649217e-6	1.9734677740026106e-6	1.973328235220568e-6	1.9732382380316884e-6	1.9733282352205715e-6	1.9734677740026203e-6	1.9732432762649077e-6	1.9734123025654203e-6	1.9733334248535597e-6	1.9732897359401777e-6	1.973329666386532e-6	1.9733558730593854e-6	1.973351167715534e-6	1.9733341447082995e-6	1.9733193542298796e-6	1.9733116483871437e-6	1.973310482628324e-6	1.9733136652841242e-6	1.9733191110866724e-6	1.973325351583174e-6	1.9733315160656732e-6
flux1:	0.705200204384991	1.7373664579049987e-6	1.737373833894e-6	1.7373807312250318e-6	1.7373864856722707e-6	1.7373908146224434e-6	1.7373936742486306e-6	1.7373951510080713e-6	1.7373953875570006e-6	1.7373945351696514e-6	1.7373927252868812e-6	1.7373900560262896e-6	1.7373865931329904e-6	1.737382388372562e-6	1.7373775216427578e-6	1.737372175489124e-6	1.7373667497856547e-6	1.7373620132022073e-6	1.737359251084056e-6	1.737360276513758e-6	1.7373669784127187e-6	1.7373797868805835e-6	1.7373944075319412e-6	1.7373981049154613e-6	1.7373747342523747e-6	1.7373396388712571e-6	1.7373781813347663e-6	1.7374471102134465e-6	1.7372982244933334e-6	1.7374958355231702e-6	1.7373729217391538e-6	1.7372935887848437e-6	1.7373729217391553e-6	1.7374958355231721e-6	1.7372982244933323e-6	1.7374471102134352e-6	1.7373781813347676e-6	1.737339638871245e-6	1.7373747342523723e-6	1.7373981049154656e-6	1.7373944075319426e-6	1.7373797868805876e-6	1.737366978412712e-6	1.737360276513754e-6	1.7373592510840606e-6	1.7373620132022152e-6	1.7373667497856553e-6	1.737372175489122e-6	1.7373775216427572e-6
flux1:	0.7054626532887442	1.5282735505061075e-6	1.5282799210175852e-6	1.5282859643368457e-6	1.5282910858395052e-6	1.5282950202103528e-6	1.5282977097626053e-6	1.5282992114865794e-6	1.5282996334307507e-6	1.5282990938428137e-6	1.5282976968091623e-6	1.5282955208199348e-6	1.5282926198002361e-6	1.528289039173203e-6	1.528284852333729e-6	1.5282802249583194e-6	1.5282755137002858e-6	1.528271396032582e-6	1.5282689957269316e-6	1.5282698876914476e-6	1.5282756983868537e-6	1.5282867639905665e-6	1.5282992887829848e-6	1.5283021371216433e-6	1.5282813058119487e-6	1.5282504744391753e-6	1.5282844316826e-6	1.5283445978584371e-6	1.5282135602877145e-6	1.5283873432047207e-6	1.5282791651686828e-6	1.5282092931691967e-6	1.5282791651686872e-6	1.5283873432047236e-6	1.528213560287713e-6	1.5283445978584265e-6	1.5282844316825957e-6	1.5282504744391747e-6	1.5282813058119561e-6	1.5283021371216452e-6	1.5282992887829846e-6	1.5282867639905637e-6	1.528275698386854e-6	1.5282698876914457e-6	1.528268995726929e-6	1.528271396032579e-6	1.5282755137002723e-6	1.5282802249583164e-6	1.528284852333735e-6
flux1:	0.7057251021924975	1.343156500606878e-6	1.3431620011068907e-6	1.3431672952420561e-6	1.3431718518760307e-6	1.3431754236393697e-6	1.3431779434117625e-6	1.3431794447985019e-6	1.3431800075737006e-6	1.3431797226470214e-6	1.3431786712453803e-6	1.343176915250274e-6	1.3431744982869188e-6	1.3431714597562916e-6	1.3431678664136994e-6	1.3431638678357e-6	1.3431597812913974e-6	1.3431562029456914e-6	1.3431541141937123e-6	1.3431548817366644e-6	1.3431599046999039e-6	1.343169442514799e-6	1.3431801445675083e-6	1.3431822839364041e-6	1.3431637276218627e-6	1.3431366569055065e-6	1.3431665368801221e-6	1.343218995927173e-6	1.3431037629507432e-6	1.3432564502181465e-6	1.343161322500185e-6	1.3430998365689784e-6	1.3431613225001787e-6	1.34325645021815e-6	1.343103762950737e-6	1.3432189959271734e-6	1.343166536880122e-6	1.3431366569055058e-6	1.3431637276218773e-6	1.343182283936402e-6	1.3431801445674952e-6	1.3431694425147966e-6	1.3431599046998994e-6	1.3431548817366589e-6	1.3431541141937138e-6	1.3431562029456992e-6	1.3431597812913957e-6	1.343163867835697e-6	1.3431678664136939e-6
flux1:	0.7059875510962508	1.1794184230972823e-6	1.1794231715555498e-6	1.1794278085573055e-6	1.1794318606935286e-6	1.1794350987426532e-6	1.1794374497308165e-6	1.1794389289854488e-6	1.1794395934116773e-6	1.1794395114976682e-6	1.1794387455539629e-6	1.1794373435725165e-6	1.1794353403497966e-6	1.1794327697438578e-6	1.1794296920017968e-6	1.1794262415665366e-6	1.1794227000017898e-6	1.1794195911420145e-6	1.179417771084503e-6	1.179418424695691e-6	1.1794227543602345e-6	1.1794309570923768e-6	1.179440078921627e-6	1.1794416319775976e-6	1.17942511461336e-6	1.1794013606380167e-6	1.1794276217568564e-6	1.1794733114554167e-6	1.1793720626396062e-6	1.1795060925058387e-6	1.1794225127380503e-6	1.1793684535466116e-6	1.1794225127380505e-6	1.1795060925058455e-6	1.179372062639601e-6	1.1794733114554165e-6	1.1794276217568636e-6	1.1794013606380093e-6	1.179425114613364e-6	1.1794416319775993e-6	1.179440078921615e-6	1.1794309570923834e-6	1.1794227543602387e-6	1.1794184246956843e-6	1.1794177710845018e-6	1.1794195911420154e-6	1.1794227000017945e-6	1.1794262415665358e-6	1.1794296920017964e-6
flux1:	0.706250000000004	1.034724827974749e-6	1.0347289266849785e-6	1.0347329871117551e-6	1.034736588186806e-6	1.0347395186941363e-6	1.0347417026711947e-6	1.0347431414290975e-6	1.0347438735887654e-6	1.0347439494347895e-6	1.034743415787902e-6	1.0347423091636924e-6	1.0347406569069708e-6	1.034738487894743e-6	1.034735856171081e-6	1.034732882121488e-6	1.0347298150806006e-6	1.03472711466917e-6	1.0347255268525138e-6	1.034726077843615e-6	1.034729799909837e-6	1.0347368395676964e-6	1.0347445957380928e-6	1.034745669144468e-6	1.0347309795533148e-6	1.034710150596207e-6	1.0347332054189085e-6	1.0347729574820855e-6	1.034684072287384e-6	1.0348016179328421e-6	1.0347282480263364e-6	1.0346807601528629e-6	1.0347282480263366e-6	1.0348016179328485e-6	1.0346840722873835e-6	1.0347729574820904e-6	1.0347332054189076e-6	1.0347101505962053e-6	1.0347309795533228e-6	1.0347456691444663e-6	1.0347445957380837e-6	1.0347368395676924e-6	1.0347297999098292e-6	1.0347260778436074e-6	1.0347255268525112e-6	1.034727114669167e-6	1.0347298150806008e-6	1.034732882121485e-6	1.0347358561710707e-6
[truncated: 13 more columns]
